# Supplementary material for: A collection of forcefield precursors for metal–organic frameworks
Source: RSC Adv. 2019 Nov 13;9(63):36492–507. doi: 10.1039/c9ra07327b (PMC9075174; doi:10.1039/c9ra07327b)
Supplement: RA-009-C9RA07327B-s5629 [file RA-009-C9RA07327B-s5629.xyz]

  172
jmolscript: load "" {1 1 1} spacegroup "x,y,z" unitcell [{     12.665000     0.000000     0.000000 }, {      6.332534    14.407327     0.000000 }, {      6.332534     0.000009    14.407327 }]
Cu     6.332534     7.203668     7.203664     0.779187
Cu     6.332500     0.000000     0.000000     0.781388
Cu     9.498767     7.203664     0.000000     0.780992
Cu     9.498767     0.000005     7.203664     0.780914
H     13.580726     7.596991    12.256313     0.115822
H     14.859887     4.214152    13.812304     0.133400
H     13.015858     3.658028    12.316824     0.133656
H     12.254688     4.237201     9.959785     0.115515
H     10.476519     4.469158     8.474390     0.120022
H      9.318950     7.761234    10.397768     0.120509
H     11.094586     7.552328    11.851467     0.125486
H     13.580735    14.014013     9.354677     0.115743
H      8.527370     2.989525     7.798686     0.132541
H      6.683351     3.545649     9.294167     0.135033
H     18.587188     2.966476    11.651205     0.115531
H     16.809025     2.734519    13.136601     0.120077
H     21.983966    13.849770    11.213223     0.121323
H     11.094596    14.058676     9.759523     0.125886
H      4.081936     2.151014     0.393320     0.115240
H     11.693623     0.595030    11.417807     0.132774
H      9.849601     2.090510    10.861684     0.134609
H      9.088441     4.447549    11.440858     0.114801
H     19.975280     5.932945    11.672816     0.119427
H     12.485168     4.009559     0.557564     0.120831
H      1.595797     2.555860     0.348657     0.126415
H     16.746957     5.052654     6.810343     0.115494
H     18.026134     6.608647    10.193184     0.133497
H     16.182108     5.113167    10.749307     0.134352
H     15.420935     2.756128    10.170132     0.114360
H     13.642764     1.270732     9.938174     0.119299
H     12.485180     3.194109     6.646100     0.121468
H     14.260817     4.647808     6.855006     0.127076
H     11.749342     6.810345     2.151014     0.115824
H     10.470181    10.193184     0.595023     0.133402
H     12.314210    10.749308     2.090503     0.133656
H     13.075380    10.170135     4.447542     0.115516
H     14.853549     9.938178     5.932937     0.120025
H     16.011118     6.646102     4.009559     0.120521
H     14.235482     6.855008     2.555860     0.125491
H     11.749333     0.393323     5.052650     0.115746
H     16.802698    11.417811     6.608641     0.132544
H     18.646717    10.861687     5.113160     0.135033
H      6.742880    11.440860     2.756122     0.115532
H      8.521043    11.672817     1.270726     0.120079
H      3.346102     0.557566     3.194104     0.121331
H     14.235472     0.348660     4.647804     0.125891
H     21.248132    12.256322    14.014007     0.115246
H     13.636445    13.812306     2.989520     0.132779
H     15.480467    12.316826     3.545643     0.134610
H     16.241627     9.959787     2.966469     0.114804
H      5.354788     8.474391     2.734511     0.119432
H     12.844900    10.397777    13.849763     0.120847
H     23.734271    11.851476    14.058670     0.126426
H      8.583111     9.354682     7.596984     0.115495
H      7.303934     7.798689     4.214143     0.133500
H      9.147960     9.294169     3.658020     0.134354
H      9.909133    11.651208     4.237195     0.114361
H     11.687304    13.136604     4.469153     0.119301
H     12.844888    11.213227     7.761227     0.121477
H     11.069251     9.759528     7.552321     0.127079
C     13.668113     6.693652    12.465219     0.080011
C     14.368485     4.826463    13.312370    -0.011614
C     13.348950     4.508060    12.492593    -0.111768
C     11.822817     5.883959    11.033131     0.177159
C     11.663234     4.948923    10.040466    -0.192148
C     10.594306     5.091555     9.154416    -0.087685
C      9.722957     6.126001     9.272556    -0.018734
C      9.912936     7.053834    10.301239    -0.091778
C     10.967933     6.928491    11.172882    -0.185019
C      8.523579     6.252785     8.359131     0.547601
C      7.335591     0.510025     9.145771     0.079759
C      8.035968     2.377214     8.298620    -0.010831
C      7.016438     2.695617     9.118397    -0.112269
C      5.490306     1.319718    10.577859     0.178145
C     17.995731     2.254754    11.570524    -0.191363
C     16.926807     2.112122    12.456575    -0.088117
C     16.055452     1.077676    12.338435    -0.017728
C     16.245423     0.149843    11.309752    -0.093597
C     17.300415     0.275186    10.438108    -0.185092
C     14.856079     0.950892    13.251859     0.546620
C     10.501855     1.942116    13.897308     0.079260
C     11.202223     1.094964    12.030118    -0.010707
C     10.182692     1.914741    11.711716    -0.112641
C      8.656566     3.374204    13.087616     0.175576
C      8.496987     4.366868    12.152580    -0.189205
C     20.093064     5.252919    12.295213    -0.088669
C     19.221714     5.134780    13.329659    -0.016112
C     19.411689     4.106097    14.257491    -0.093523
C      7.801681     3.234454    14.132147    -0.185084
C     18.022341     6.048204    13.456443     0.544903
C     16.834349     5.261561     7.713683     0.080422
C     17.534730     6.108713     9.580872    -0.013352
C     16.515196     5.288936     9.899274    -0.110955
C     14.989057     3.829473     8.523375     0.177828
C     14.829478     2.836809     9.458410    -0.190459
C     13.760549     1.950758     9.315778    -0.087785
C     12.889195     2.068897     8.281332    -0.016698
C     13.079170     3.097580     7.353500    -0.094000
C     14.134167     3.969223     7.478843    -0.186352
C     11.689817     1.155473     8.154547     0.544865
C     11.661955     7.713684     1.942108     0.080013
C     10.961583     9.580873     1.094957    -0.011612
C     11.981118     9.899276     1.914734    -0.111766
C     13.507251     8.523377     3.374196     0.177161
C     13.666834     9.458413     4.366861    -0.192147
C     14.735762     9.315781     5.252911    -0.087685
C     15.607111     8.281335     5.134771    -0.018732
C     15.417132     7.353502     4.106088    -0.091780
C     14.362135     7.478845     3.234445    -0.185015
C     16.806489     8.154551     6.048196     0.547604
C     17.994477    13.897311     5.261556     0.079761
C     17.294100    12.030122     6.108707    -0.010829
C     18.313630    11.711719     5.288930    -0.112267
C     19.839762    13.087618     3.829468     0.178146
C      7.334337    12.152582     2.836803    -0.191363
C      8.403261    12.295214     1.950752    -0.088118
C      9.274616    13.329660     2.068892    -0.017726
C      9.084645    14.257493     3.097575    -0.093597
C      8.029653    14.132150     3.969219    -0.185090
C     10.473989    13.456444     1.155468     0.546622
C     14.828213    12.465220     0.510019     0.079261
C     14.127845    13.312372     2.377209    -0.010701
C     15.147376    12.492595     2.695611    -0.112636
C     16.673502    11.033132     1.319711     0.175581
C     16.833081    10.040468     2.254747    -0.189204
C      5.237004     9.154417     2.112114    -0.088670
C      6.108354     9.272556     1.077668    -0.016108
C      5.918379    10.301239     0.149836    -0.093527
C     17.528387    11.172882     0.275180    -0.185083
C      7.307727     8.359132     0.950884     0.544905
C      8.495719     9.145775     6.693644     0.080425
C      7.795338     8.298623     4.826455    -0.013351
C      8.814872     9.118400     4.508053    -0.110954
C     10.341011    10.577863     5.883952     0.177829
C     10.500590    11.570527     4.948917    -0.190459
C     11.569519    12.456578     5.091549    -0.087786
C     12.440873    12.338439     6.125995    -0.016697
C     12.250898    11.309756     7.053827    -0.094003
C     11.195901    10.438113     6.928484    -0.186351
C     13.640251    13.251863     6.252780     0.544866
N     14.576194     6.176429    13.305166    -0.266790
N     12.899344     5.698105    11.968167     0.025278
N      8.243671     1.027248     8.305824    -0.265965
N      6.566829     1.505572     9.642824     0.023818
N     11.409933     1.102169    13.380085    -0.266010
N      9.733089     2.439169    12.901761     0.026394
N     17.742432     6.101508     8.230906    -0.266873
N     16.065584     4.764508     8.709229     0.024327
N     10.753874     8.230907     1.102161    -0.266787
N     12.430724     8.709231     2.439160     0.025278
N     17.086397    13.380088     6.101503    -0.265963
N     18.763239    12.901764     4.764503     0.023818
N     13.920135    13.305167     1.027242    -0.266006
N     15.596979    11.968167     1.505566     0.026395
N      7.587636     8.305828     6.176421    -0.266871
N      9.264484     9.642828     5.698098     0.024327
O      7.643365     7.079766     8.647278    -0.531240
O      8.521042     5.486315     7.350618    -0.589420
O     13.975858     0.123911    12.963713    -0.529704
O     14.853550     1.717362    14.260372    -0.589048
O     17.142125     5.760058    14.283424    -0.529278
O     18.019809     7.056717    12.689974    -0.588199
O     10.809598     1.443619     7.327567    -0.530268
O     11.687283     0.146960     8.921017    -0.587411
O     17.686703     7.327570     5.760049    -0.531237
O     16.809026     8.921021     7.056709    -0.589413
O     11.354210    14.283425     1.443614    -0.529705
O     10.476518    12.689974     0.146955    -0.589045
O      8.187943     8.647278     0.123903    -0.529278
O      7.310259     7.350619     1.717353    -0.588191
O     14.520470    12.963717     7.079760    -0.530268
O     13.642785    14.260376     5.486310    -0.587408

The following XYZ coordinates are in angstroms. Other properties are in atomic units.
The sperically averaged electron density of each atom fit to a function of the form exp(a - br)
eigen_1, eigen_2 and eigen_3 are the three eigenvalues of traceless quadrupole moment tensor
  atom number  atomic symbol              X              Y              Z     net charge C6 coefficient C8 coefficient C10 coefficient fluctuating dipole atomic polarizability isotropic forcefield polarizability              a              b squared Pearson coefficient          <r^3>          <r^4>         wp_QDO          m_QDO          q_QDO       dipole_x       dipole_y       dipole_z         dipole            Qxy            Qxz            Qyz     Q(x^2-y^2)  Q(3z^2 - R^2)        eigen_1        eigen_2        eigen_3 static polarizability      alpha(xx)      alpha(xy)      alpha(xz)      alpha(yy)      alpha(yz)      alpha(zz) atomic spin moment
            1             Cu       6.332534       7.203668       7.203664       0.779187      78.550647 0.10062585E+04  0.27294917E+05                                15.888959                           10.950335       1.014863       2.236277                    0.995874      42.026386     104.346625       0.505309       0.446865      -1.117788       0.000000      -0.000000       0.000000       0.000001      -0.009792       0.066835       0.036130       0.071463       0.213550      -0.089430      -0.025619       0.115049             22.425866      28.670602       4.255171      -0.125076      19.207678     -11.180462      19.399319          -0.753161
            2             Cu       6.332500       0.000000       0.000000       0.781388      78.336588 0.10035984E+04  0.27202621E+05                                15.858265                           10.933679       1.012234       2.235999                    0.995816      41.985549     104.179975       0.505885       0.446688      -1.117986      -0.000000      -0.000000       0.000000       0.000001       0.010695      -0.066470       0.036618       0.070655       0.214145      -0.090000      -0.024772       0.114772             22.376458      28.606482      -4.244099       0.122140      19.165400     -11.152167      19.357493          -0.749334
            3             Cu       9.498767       7.203664       0.000000       0.780992      78.449842 0.10049982E+04  0.27251955E+05                                15.876536                           10.944138       1.012164       2.235822                    0.995914      42.002013     104.266344       0.505411       0.446919      -1.117764       0.000000      -0.000000       0.000000       0.000000      -0.066601      -0.009779      -0.035306      -0.071208      -0.213201      -0.088713      -0.025863       0.114577             22.404272      28.640489       0.125735       4.251206      19.380349      11.169033      19.191980           0.797751
            4             Cu       9.498767       0.000005       7.203664       0.780914      78.420523 0.10046560E+04  0.27239572E+05                                15.870975                           10.940905       1.014313       2.236501                    0.995822      42.000513     104.246873       0.505595       0.446807      -1.117866      -0.000000      -0.000000      -0.000001       0.000001       0.066551       0.010513      -0.035390      -0.070833      -0.213652      -0.089297      -0.025135       0.114432             22.396446      28.635630      -0.116298      -4.243458      19.374191      11.161808      19.179515          -0.748984
            5              H      13.580726       7.596991      12.256313       0.115822       1.295870 0.98110244E+01  0.10021459E+03                                 1.893897                            1.784661      -1.048192       2.388513                    0.997835       3.421389       9.414630       0.492562       1.217386      -0.726028       0.002113       0.055520      -0.009433       0.056355       0.004433       0.010670      -0.010954      -0.027487      -0.034720      -0.023552       0.000514       0.023037              1.907267       1.570174      -0.077838       0.101513       2.531614      -0.023970       1.620014          -0.000085
            6              H      14.859887       4.214152      13.812304       0.133400       1.121829 0.79548440E+01  0.78468739E+02                                 1.826917                            1.684604      -1.141773       2.355964                    0.996484       3.521419      10.083938       0.464137       1.337813      -0.696775       0.022303      -0.030311       0.030275       0.048299      -0.001129       0.013824      -0.004286      -0.007353       0.005979      -0.015735       0.001421       0.014314              1.885857       1.888115      -0.438005       0.323118       2.083976      -0.317867       1.685482           0.000224
            7              H      13.015858       3.658028      12.316824       0.133656       0.917595 0.64410272E+01  0.60870979E+02                                 1.649217                            1.554334      -1.121798       2.361563                    0.996016       3.589257      10.391739       0.460772       1.406580      -0.681304      -0.008157      -0.045371      -0.000808       0.046106      -0.002007       0.013007      -0.003808      -0.024005      -0.037888      -0.022701       0.003294       0.019407              1.686060       1.547788       0.337702       0.089619       2.141687       0.118393       1.368704           0.000377
            8              H      12.254688       4.237201       9.959785       0.115515       0.984634 0.71901530E+01  0.70257782E+02                                 1.755670                            1.658361      -1.528289       2.150154                    0.991758       4.022463      12.071839       0.437017       1.434337      -0.674006       0.019517      -0.024404      -0.006644       0.031947      -0.004768       0.007133       0.006458       0.000994      -0.002792      -0.012374       0.005013       0.007361              1.799795       1.964210      -0.513419      -0.062568       1.916336       0.158122       1.518840          -0.000064
            9              H      10.476519       4.469158       8.474390       0.120022       1.037482 0.77088843E+01  0.75682237E+02                                 1.744170                            1.663500      -1.239646       2.297862                    0.994348       3.674791      10.605112       0.463467       1.346125      -0.693541      -0.004908      -0.024749      -0.030419       0.039522      -0.002897       0.002352       0.010876      -0.011599       0.005371      -0.010879      -0.003476       0.014355              1.766781       1.599093       0.032614       0.122840       1.863877       0.409157       1.837373          -0.000020
           10              H       9.318950       7.761234      10.397768       0.120509       1.087005 0.78553136E+01  0.75452494E+02                                 1.642048                            1.561092      -0.864707       2.473279                    0.999366       3.173425       8.305863       0.548114       1.163389      -0.738666      -0.027287       0.029869       0.008431       0.041326      -0.011485       0.001792       0.010558      -0.010923      -0.009040      -0.015940      -0.001656       0.017596              1.662018       1.730492      -0.365901       0.065709       1.824835      -0.007238       1.430727          -0.000347
           11              H      11.094586       7.552328      11.851467       0.125486       1.015794 0.71851365E+01  0.67792888E+02                                 1.589171                            1.506033      -0.866517       2.473514                    0.999191       3.197189       8.414335       0.548392       1.183765      -0.732220      -0.002081       0.025345       0.025388       0.035934      -0.009220       0.004576       0.009249      -0.003839      -0.004468      -0.015368       0.003244       0.012124              1.615013       1.405293       0.070218       0.188937       1.670746       0.443020       1.769001          -0.000006
           12              H      13.580735      14.014013       9.354677       0.115743       1.292299 0.97785093E+01  0.99801064E+02                                 1.890684                            1.781941      -1.047710       2.389118                    0.997818       3.417191       9.399694       0.492831       1.217714      -0.725968       0.002251      -0.055613       0.009635       0.056486      -0.004357      -0.010751      -0.010829      -0.027224      -0.035048      -0.023557       0.000675       0.022882              1.903981       1.567926       0.077519      -0.101196       2.526387      -0.023732       1.617630           0.000078
           13              H       8.527370       2.989525       7.798686       0.132541       1.125050 0.79813213E+01  0.78787435E+02                                 1.829490                            1.686700      -1.141629       2.355199                    0.996427       3.526369      10.098487       0.464185       1.336695      -0.696990       0.022520       0.030587      -0.030585       0.048766       0.001113      -0.013873      -0.004076      -0.007152       0.005782      -0.015706       0.001461       0.014245              1.888634       1.890934       0.439152      -0.323979       2.087260      -0.318720       1.687708          -0.000207
           14              H       6.683351       3.545649       9.294167       0.135033       0.914409 0.64172833E+01  0.60631289E+02                                 1.650113                            1.555117      -1.138289       2.355911                    0.995719       3.590109      10.415699       0.458727       1.413209      -0.680047      -0.008204       0.044749       0.000509       0.045498       0.002047      -0.013058      -0.003699      -0.024208      -0.037913      -0.022781       0.003300       0.019481              1.686991       1.548541      -0.338085      -0.089681       2.143146       0.118476       1.369286          -0.000311
           15              H      18.587188       2.966476      11.651205       0.115531       0.986602 0.72100016E+01  0.70523254E+02                                 1.760076                            1.662217      -1.542122       2.144188                    0.991597       4.032977      12.122418       0.435750       1.437048      -0.673469       0.019186       0.024307       0.006425       0.031627       0.004979      -0.007084       0.006522       0.001127      -0.003032      -0.012520       0.005239       0.007281              1.804429       1.969497       0.515604       0.062898       1.921511       0.158833       1.522279          -0.000094
           16              H      16.809025       2.734519      13.136601       0.120077       1.033643 0.76769411E+01  0.75330666E+02                                 1.744387                            1.663677      -1.230689       2.302584                    0.994522       3.671321      10.610928       0.461680       1.352014      -0.692415      -0.004485       0.025078       0.030520       0.039756       0.002851      -0.002470       0.010712      -0.011093       0.005380      -0.010798      -0.003243       0.014041              1.767010       1.599151      -0.032681      -0.122918       1.864096       0.409355       1.837781           0.000015
           17              H      21.983966      13.849770      11.213223       0.121323       1.084546 0.78347147E+01  0.75217365E+02                                 1.640925                            1.560143      -0.868756       2.472303                    0.999312       3.169203       8.297122       0.547613       1.165030      -0.738286      -0.027123      -0.029833      -0.008325       0.041170       0.011323      -0.001601       0.010565      -0.010686      -0.009034      -0.015695      -0.001796       0.017491              1.660859       1.729177       0.365272      -0.065620       1.823457      -0.007194       1.429943          -0.000353
           18              H      11.094596      14.058676       9.759523       0.125886       1.011950 0.71520583E+01  0.67411958E+02                                 1.586429                            1.503604      -0.867776       2.474318                    0.999211       3.190457       8.395982       0.548193       1.185405      -0.731869      -0.002277      -0.025314      -0.025333       0.035886       0.009143      -0.004637       0.009175      -0.003645      -0.004134      -0.015308       0.003382       0.011927              1.612170       1.403047      -0.070007      -0.188378       1.667798       0.441760       1.765664          -0.000035
           19              H       4.081936       2.151014       0.393320       0.115240       1.289213 0.97473410E+01  0.99370389E+02                                 1.884460                            1.776532      -1.029183       2.396106                    0.997960       3.415524       9.379552       0.494816       1.214203      -0.726735       0.002157       0.009657       0.056077       0.056944      -0.010704       0.004406       0.010842       0.003806       0.058244      -0.023506       0.000642       0.022864              1.897616       1.563424      -0.100621      -0.077126       1.612878       0.023625       2.516545           0.000097
           20              H      11.693623       0.595030      11.417807       0.132774       1.123643 0.79697553E+01  0.78653737E+02                                 1.828983                            1.686261      -1.143911       2.354079                    0.996474       3.524606      10.095956       0.463870       1.337937      -0.696749       0.022259      -0.030471      -0.030550       0.048552      -0.013864      -0.001179       0.004171      -0.006664       0.007603      -0.015681       0.001322       0.014359              1.888092       1.890439      -0.323883      -0.439042       1.687272       0.318603       2.086565          -0.000209
           21              H       9.849601       2.090510      10.861684       0.134609       0.916403 0.64344066E+01  0.60828713E+02                                 1.651789                            1.556620      -1.136800       2.355950                    0.995723       3.594092      10.427582       0.458794       1.412174      -0.680226      -0.008074       0.000804      -0.044949       0.045675      -0.012993      -0.002001       0.003753       0.006676       0.055038      -0.022663       0.003252       0.019411              1.688731       1.550104      -0.089849       0.338573       1.370559      -0.118652       2.145529          -0.000310
           22              H       9.088441       4.447549      11.440858       0.114801       0.987810 0.72172123E+01  0.70577676E+02                                 1.758082                            1.660387      -1.526446       2.150222                    0.991817       4.028050      12.087335       0.437248       1.432454      -0.674330       0.019443       0.006600      -0.024530       0.031989      -0.007160      -0.005003      -0.006605       0.002331      -0.000068      -0.012662       0.005315       0.007347              1.802342       1.967144       0.062818      -0.514895       1.520575      -0.158522       1.919306           0.000089
           23              H      19.975280       5.932945      11.672816       0.119427       1.036422 0.77003522E+01  0.75587630E+02                                 1.744296                            1.663645      -1.234860       2.300169                    0.994425       3.673805      10.606127       0.462939       1.347851      -0.693227      -0.004722       0.030727      -0.025306       0.040085      -0.002455      -0.002939      -0.010753      -0.008012       0.014063      -0.010862      -0.003191       0.014053              1.766901       1.599207      -0.122847       0.032637       1.837501      -0.409177       1.863995          -0.000017
           24              H      12.485168       4.009559       0.557564       0.120831       1.082910 0.78173001E+01  0.74979457E+02                                 1.636092                            1.555839      -0.854183       2.477812                    0.999468       3.168508       8.280934       0.549942       1.161191      -0.739181      -0.027451      -0.008374       0.029877       0.041428      -0.001583      -0.011387      -0.010458      -0.000993       0.021112      -0.015673      -0.001895       0.017568              1.655882       1.723811      -0.065268      -0.363421       1.426138       0.007187       1.817697           0.000371
           25              H       1.595797       2.555860       0.348657       0.126415       1.012748 0.71574270E+01  0.67460437E+02                                 1.585413                            1.502655      -0.861064       2.476226                    0.999239       3.191337       8.392158       0.549314       1.183023      -0.732398      -0.002042      -0.025039       0.025057       0.035482      -0.004637      -0.009152      -0.009307      -0.000043       0.007939      -0.015401       0.003313       0.012088              1.611136       1.402120      -0.188149       0.069949       1.764496      -0.441381       1.666792           0.000007
           26              H      16.746957       5.052654       6.810343       0.115494       1.296364 0.98152313E+01  0.10026938E+03                                 1.894529                            1.785155      -1.049401       2.387962                    0.997841       3.422218       9.417793       0.492443       1.217538      -0.725997       0.002160      -0.009491      -0.055465       0.056312       0.010770      -0.004457       0.010892       0.003681       0.058703      -0.023648       0.000615       0.023033              1.907925       1.570470       0.101524       0.077812       1.620383       0.023932       2.532922           0.000097
           27              H      18.026134       6.608647      10.193184       0.133497       1.122703 0.79638589E+01  0.78596119E+02                                 1.829542                            1.686857      -1.150866       2.352454                    0.996372       3.523717      10.099789       0.463196       1.339875      -0.696363       0.022313       0.030240       0.030328       0.048292       0.013792       0.001038       0.004033      -0.006534       0.007479      -0.015582       0.001405       0.014178              1.888653       1.891005       0.323886       0.438958       1.687763       0.318521       2.087192          -0.000191
           28              H      16.182108       5.113167      10.749307       0.134352       0.918216 0.64485658E+01  0.60985752E+02                                 1.652663                            1.557296      -1.133461       2.356960                    0.995780       3.595965      10.429230       0.459230       1.410297      -0.680567      -0.008213      -0.000787       0.044779       0.045533       0.013017       0.002028       0.003801       0.006720       0.055701      -0.022803       0.003164       0.019639              1.689698       1.550807       0.089915      -0.339036       1.371109      -0.118815       2.147177          -0.000354
           29              H      15.420935       2.756128      10.170132       0.114360       0.989967 0.72376570E+01  0.70830179E+02                                 1.760719                            1.662784      -1.530832       2.148208                    0.991802       4.034516      12.112631       0.436899       1.432534      -0.674297       0.019568      -0.006677       0.024465       0.032032       0.007217       0.004911      -0.006518       0.002199       0.000252      -0.012584       0.005227       0.007357              1.805108       1.970288      -0.062896       0.515929       1.522815      -0.158935       1.922222          -0.000072
           30              H      13.642764       1.270732       9.938174       0.119299       1.038019 0.77156221E+01  0.75782080E+02                                 1.746684                            1.665744      -1.241393       2.297312                    0.994307       3.677790      10.623978       0.462417       1.348581      -0.693069      -0.004627      -0.030675       0.025214       0.039976       0.002410       0.002798      -0.010772      -0.008069       0.013871      -0.010744      -0.003313       0.014056              1.769372       1.601221       0.123208      -0.032737       1.840220      -0.410231       1.866674          -0.000036
           31              H      12.485180       3.194109       6.646100       0.121468       1.084210 0.78305239E+01  0.75156533E+02                                 1.639353                            1.558718      -0.862217       2.474717                    0.999393       3.169209       8.292201       0.548472       1.163525      -0.738629      -0.027041       0.008482      -0.029609       0.040986       0.001656       0.011433      -0.010381      -0.000815       0.020711      -0.015696      -0.001763       0.017458              1.659256       1.727529       0.065530       0.364751       1.428694       0.007213       1.821543          -0.000358
           32              H      14.260817       4.647808       6.855006       0.127076       1.011274 0.71473841E+01  0.67366461E+02                                 1.586641                            1.503831      -0.872544       2.472434                    0.999157       3.189142       8.396327       0.547680       1.186540      -0.731590      -0.002383       0.024768      -0.024942       0.035231       0.004524       0.009161      -0.009210       0.000039       0.007745      -0.015268       0.003233       0.012035              1.612371       1.403297       0.188394      -0.069964       1.765864      -0.441738       1.667953          -0.000021
           33              H      11.749342       6.810345       2.151014       0.115824       1.295865 0.98109795E+01  0.10021405E+03                                 1.893895                            1.784659      -1.048185       2.388517                    0.997835       3.421382       9.414618       0.492561       1.217389      -0.726027      -0.002113      -0.055520       0.009433       0.056355       0.004433       0.010670      -0.010954      -0.027487      -0.034720      -0.023552       0.000514       0.023037              1.907265       1.570172      -0.077838       0.101513       2.531612      -0.023969       1.620012          -0.000085
           34              H      10.470181      10.193184       0.595023       0.133402       1.121831 0.79548604E+01  0.78468918E+02                                 1.826916                            1.684603      -1.141772       2.355964                    0.996484       3.521421      10.083935       0.464138       1.337808      -0.696775      -0.022303       0.030311      -0.030275       0.048299      -0.001129       0.013824      -0.004286      -0.007353       0.005980      -0.015735       0.001421       0.014314              1.885856       1.888113      -0.438005       0.323118       2.083974      -0.317867       1.685481           0.000224
           35              H      12.314210      10.749308       2.090503       0.133656       0.917598 0.64410493E+01  0.60871244E+02                                 1.649220                            1.554336      -1.121801       2.361561                    0.996016       3.589264      10.391766       0.460772       1.406580      -0.681304       0.008157       0.045372       0.000808       0.046106      -0.002007       0.013007      -0.003808      -0.024005      -0.037888      -0.022701       0.003294       0.019407              1.686063       1.547791       0.337703       0.089619       2.141691       0.118393       1.368707           0.000377
           36              H      13.075380      10.170135       4.447542       0.115516       0.984632 0.71901322E+01  0.70257529E+02                                 1.755667                            1.658359      -1.528290       2.150154                    0.991758       4.022457      12.071818       0.437017       1.434337      -0.674006      -0.019517       0.024404       0.006644       0.031947      -0.004768       0.007133       0.006458       0.000994      -0.002792      -0.012374       0.005013       0.007361              1.799793       1.964207      -0.513418      -0.062568       1.916333       0.158121       1.518838          -0.000064
           37              H      14.853549       9.938178       5.932937       0.120025       1.037481 0.77088820E+01  0.75682192E+02                                 1.744167                            1.663498      -1.239645       2.297862                    0.994348       3.674787      10.605091       0.463468       1.346122      -0.693542       0.004908       0.024749       0.030419       0.039521      -0.002897       0.002352       0.010876      -0.011599       0.005370      -0.010879      -0.003476       0.014355              1.766778       1.599090       0.032614       0.122839       1.863874       0.409156       1.837370          -0.000020
           38              H      16.011118       6.646102       4.009559       0.120521       1.086983 0.78551075E+01  0.75449956E+02                                 1.642017                            1.561065      -0.864686       2.473289                    0.999367       3.173392       8.305723       0.548123       1.163378      -0.738668       0.027286      -0.029869      -0.008431       0.041325      -0.011485       0.001792       0.010558      -0.010924      -0.009041      -0.015940      -0.001656       0.017596              1.661986       1.730457      -0.365889       0.065707       1.824798      -0.007238       1.430702          -0.000346
           39              H      14.235482       6.855008       2.555860       0.125491       1.015786 0.71850580E+01  0.67791960E+02                                 1.589161                            1.506025      -0.866505       2.473521                    0.999191       3.197171       8.414275       0.548394       1.183764      -0.732220       0.002081      -0.025346      -0.025388       0.035934      -0.009220       0.004576       0.009249      -0.003839      -0.004468      -0.015368       0.003244       0.012124              1.615003       1.405284       0.070218       0.188935       1.670736       0.443017       1.768990          -0.000006
           40              H      11.749333       0.393323       5.052650       0.115746       1.292296 0.97784886E+01  0.99800850E+02                                 1.890686                            1.781942      -1.047705       2.389121                    0.997818       3.417187       9.399698       0.492830       1.217718      -0.725967      -0.002251       0.055613      -0.009635       0.056486      -0.004357      -0.010751      -0.010829      -0.027224      -0.035048      -0.023557       0.000675       0.022882              1.903983       1.567927       0.077520      -0.101196       2.526390      -0.023732       1.617631           0.000078
           41              H      16.802698      11.417811       6.608641       0.132544       1.125050 0.79813257E+01  0.78787481E+02                                 1.829489                            1.686700      -1.141628       2.355199                    0.996427       3.526368      10.098481       0.464186       1.336693      -0.696991      -0.022520      -0.030587       0.030585       0.048766       0.001113      -0.013873      -0.004076      -0.007152       0.005782      -0.015706       0.001461       0.014245              1.888633       1.890933       0.439151      -0.323979       2.087258      -0.318719       1.687707          -0.000207
           42              H      18.646717      10.861687       5.113160       0.135033       0.914411 0.64173038E+01  0.60631538E+02                                 1.650117                            1.555120      -1.138293       2.355908                    0.995719       3.590116      10.415728       0.458726       1.413210      -0.680047       0.008204      -0.044749      -0.000509       0.045498       0.002047      -0.013058      -0.003699      -0.024208      -0.037913      -0.022781       0.003300       0.019481              1.686995       1.548544      -0.338086      -0.089682       2.143151       0.118476       1.369288          -0.000311
           43              H       6.742880      11.440860       2.756122       0.115532       0.986601 0.72099943E+01  0.70523161E+02                                 1.760075                            1.662216      -1.542119       2.144189                    0.991597       4.032974      12.122405       0.435751       1.437047      -0.673469      -0.019186      -0.024308      -0.006425       0.031627       0.004979      -0.007084       0.006522       0.001127      -0.003032      -0.012520       0.005239       0.007281              1.804427       1.969495       0.515603       0.062897       1.921509       0.158833       1.522278          -0.000094
           44              H       8.521043      11.672817       1.270726       0.120079       1.033647 0.76769790E+01  0.75331102E+02                                 1.744388                            1.663678      -1.230690       2.302583                    0.994522       3.671325      10.610931       0.461682       1.352009      -0.692416       0.004485      -0.025078      -0.030520       0.039755       0.002851      -0.002470       0.010711      -0.011093       0.005380      -0.010798      -0.003243       0.014041              1.767011       1.599152      -0.032681      -0.122919       1.864097       0.409355       1.837783           0.000015
           45              H       3.346102       0.557566       3.194104       0.121331       1.084528 0.78345488E+01  0.75215320E+02                                 1.640900                            1.560121      -0.868738       2.472312                    0.999312       3.169176       8.297007       0.547621       1.165022      -0.738288       0.027123       0.029833       0.008325       0.041170       0.011323      -0.001601       0.010565      -0.010686      -0.009034      -0.015695      -0.001796       0.017491              1.660834       1.729150       0.365263      -0.065618       1.823428      -0.007194       1.429924          -0.000353
           46              H      14.235472       0.348660       4.647804       0.125891       1.011944 0.71519965E+01  0.67411226E+02                                 1.586421                            1.503596      -0.867766       2.474323                    0.999211       3.190443       8.395934       0.548195       1.185404      -0.731869       0.002277       0.025315       0.025333       0.035886       0.009143      -0.004637       0.009175      -0.003645      -0.004133      -0.015308       0.003382       0.011927              1.612161       1.403040      -0.070007      -0.188376       1.667789       0.441757       1.765654          -0.000035
           47              H      21.248132      12.256322      14.014007       0.115246       1.289203 0.97472525E+01  0.99369266E+02                                 1.884450                            1.776523      -1.029174       2.396111                    0.997960       3.415513       9.379513       0.494818       1.214202      -0.726735      -0.002158      -0.009657      -0.056077       0.056944      -0.010704       0.004406       0.010842       0.003805       0.058243      -0.023506       0.000642       0.022864              1.897605       1.563416      -0.100620      -0.077125       1.612870       0.023624       2.516529           0.000097
           48              H      13.636445      13.812306       2.989520       0.132779       1.123643 0.79697528E+01  0.78653679E+02                                 1.828979                            1.686257      -1.143910       2.354080                    0.996475       3.524602      10.095931       0.463872       1.337932      -0.696750      -0.022259       0.030471       0.030550       0.048551      -0.013864      -0.001178       0.004171      -0.006664       0.007602      -0.015681       0.001322       0.014359              1.888088       1.890435      -0.323882      -0.439040       1.687269       0.318602       2.086560          -0.000209
           49              H      15.480467      12.316826       3.545643       0.134610       0.916404 0.64344154E+01  0.60828823E+02                                 1.651791                            1.556622      -1.136803       2.355948                    0.995723       3.594095      10.427597       0.458794       1.412174      -0.680226       0.008073      -0.000804       0.044949       0.045676      -0.012993      -0.002001       0.003753       0.006676       0.055038      -0.022663       0.003252       0.019411              1.688733       1.550106      -0.089849       0.338574       1.370560      -0.118652       2.145532          -0.000311
           50              H      16.241627       9.959787       2.966469       0.114804       0.987806 0.72171801E+01  0.70577281E+02                                 1.758078                            1.660384      -1.526442       2.150224                    0.991817       4.028039      12.087295       0.437248       1.432454      -0.674330      -0.019443      -0.006600       0.024530       0.031989      -0.007160      -0.005003      -0.006605       0.002331      -0.000068      -0.012662       0.005315       0.007347              1.802337       1.967138       0.062818      -0.514893       1.520571      -0.158522       1.919301           0.000089
           51              H       5.354788       8.474391       2.734511       0.119432       1.036425 0.77003750E+01  0.75587876E+02                                 1.744294                            1.663643      -1.234858       2.300169                    0.994425       3.673805      10.606113       0.462941       1.347845      -0.693228       0.004722      -0.030726       0.025306       0.040085      -0.002454      -0.002939      -0.010753      -0.008011       0.014064      -0.010862      -0.003191       0.014053              1.766899       1.599205      -0.122846       0.032637       1.837499      -0.409176       1.863992          -0.000016
           52              H      12.844900      10.397777      13.849763       0.120847       1.082878 0.78170029E+01  0.74975800E+02                                 1.636047                            1.555799      -0.854152       2.477828                    0.999468       3.168461       8.280733       0.549955       1.161176      -0.739185       0.027450       0.008374      -0.029877       0.041428      -0.001583      -0.011387      -0.010458      -0.000993       0.021113      -0.015673      -0.001895       0.017568              1.655836       1.723761      -0.065265      -0.363403       1.426103       0.007187       1.817643           0.000371
           53              H      23.734271      11.851476      14.058670       0.126426       1.012735 0.71573161E+01  0.67459088E+02                                 1.585394                            1.502638      -0.861047       2.476234                    0.999239       3.191313       8.392059       0.549320       1.183014      -0.732400       0.002042       0.025038      -0.025057       0.035482      -0.004637      -0.009152      -0.009307      -0.000043       0.007939      -0.015401       0.003313       0.012087              1.611117       1.402104      -0.188145       0.069947       1.764474      -0.441372       1.666772           0.000007
           54              H       8.583111       9.354682       7.596984       0.115495       1.296363 0.98152247E+01  0.10026933E+03                                 1.894532                            1.785157      -1.049397       2.387964                    0.997841       3.422216       9.417801       0.492441       1.217542      -0.725996      -0.002159       0.009491       0.055465       0.056312       0.010770      -0.004457       0.010892       0.003681       0.058703      -0.023648       0.000615       0.023033              1.907928       1.570472       0.101524       0.077812       1.620385       0.023932       2.532927           0.000096
           55              H       7.303934       7.798689       4.214143       0.133500       1.122706 0.79638828E+01  0.78596381E+02                                 1.829540                            1.686856      -1.150867       2.352453                    0.996372       3.523719      10.099783       0.463197       1.339869      -0.696364      -0.022313      -0.030240      -0.030327       0.048292       0.013792       0.001037       0.004033      -0.006535       0.007479      -0.015582       0.001405       0.014178              1.888652       1.891003       0.323886       0.438957       1.687762       0.318520       2.087190          -0.000191
           56              H       9.147960       9.294169       3.658020       0.134354       0.918219 0.64485889E+01  0.60986020E+02                                 1.652665                            1.557298      -1.133462       2.356959                    0.995780       3.595971      10.429249       0.459230       1.410294      -0.680568       0.008213       0.000787      -0.044779       0.045533       0.013017       0.002028       0.003801       0.006720       0.055701      -0.022803       0.003164       0.019639              1.689700       1.550808       0.089916      -0.339037       1.371111      -0.118815       2.147180          -0.000354
           57              H       9.909133      11.651208       4.237195       0.114361       0.989967 0.72376593E+01  0.70830203E+02                                 1.760719                            1.662783      -1.530832       2.148208                    0.991802       4.034516      12.112629       0.436899       1.432533      -0.674297      -0.019568       0.006677      -0.024465       0.032032       0.007217       0.004911      -0.006518       0.002199       0.000253      -0.012584       0.005227       0.007357              1.805108       1.970287      -0.062896       0.515929       1.522815      -0.158935       1.922221          -0.000072
           58              H      11.687304      13.136604       4.469153       0.119301       1.038021 0.77156486E+01  0.75782390E+02                                 1.746685                            1.665745      -1.241395       2.297310                    0.994307       3.677793      10.623983       0.462417       1.348578      -0.693069       0.004627       0.030674      -0.025214       0.039976       0.002410       0.002798      -0.010772      -0.008069       0.013871      -0.010744      -0.003313       0.014056              1.769373       1.601222       0.123208      -0.032737       1.840221      -0.410231       1.866675          -0.000036
           59              H      12.844888      11.213227       7.761227       0.121477       1.084192 0.78303543E+01  0.75154437E+02                                 1.639327                            1.558695      -0.862202       2.474724                    0.999393       3.169182       8.292082       0.548480       1.163515      -0.738631       0.027041      -0.008482       0.029609       0.040986       0.001656       0.011433      -0.010381      -0.000815       0.020712      -0.015696      -0.001763       0.017458              1.659228       1.727500       0.065528       0.364741       1.428673       0.007213       1.821511          -0.000358
           60              H      11.069251       9.759528       7.552321       0.127079       1.011268 0.71473350E+01  0.67365878E+02                                 1.586635                            1.503825      -0.872536       2.472438                    0.999157       3.189131       8.396289       0.547682       1.186539      -0.731590       0.002383      -0.024768       0.024942       0.035231       0.004524       0.009161      -0.009210       0.000038       0.007744      -0.015268       0.003233       0.012035              1.612365       1.403292       0.188392      -0.069963       1.765856      -0.441736       1.667946          -0.000021
           61              C      13.668113       6.693652      12.465219       0.080011      25.442060 0.32220867E+03  0.70502171E+04                                 7.581909                            6.018637       0.408429       2.144330                    0.999804      26.130252      73.204625       0.663973       0.421590      -1.057657       0.006955      -0.036921       0.024471       0.044837       0.007711      -0.011341      -0.005585      -0.039235      -0.015944      -0.024195      -0.001549       0.025744              8.618752       8.741988       0.963594       3.888682       9.562406       1.182219       7.551860          -0.000290
           62              C      14.368485       4.826463      13.312370      -0.011614      28.714744 0.37502100E+03  0.85652006E+04                                 8.331737                            6.577027       0.048777       2.008763                    0.999457      28.178807      81.960875       0.619996       0.432549      -1.045735       0.010556       0.066540       0.027358       0.072714      -0.003228       0.000490      -0.010036      -0.031779      -0.002342      -0.015846      -0.005343       0.021189              9.355876       9.881591      -0.395858       3.808881      10.814846       0.001305       7.371190           0.001348
           63              C      13.348950       4.508060      12.492593      -0.111768      30.214215 0.41895802E+03  0.97794615E+04                                 8.511280                            6.880381       0.328014       2.088699                    0.999234      28.865899      83.256423       0.619264       0.423727      -1.057365      -0.035107       0.037500      -0.020421       0.055279      -0.016008       0.037260      -0.023664      -0.085177      -0.078074      -0.065306      -0.003783       0.069089              9.440543       9.801743       1.224214       3.636865      11.255228       0.397812       7.264658           0.002702
           64              C      11.822817       5.883959      11.033131       0.177159      32.336350 0.36766487E+03  0.82758691E+04                                 8.960521                            6.507266       0.060297       2.041762                    0.999569      25.392942      71.058633       0.630040       0.431893      -1.056223       0.027476      -0.003369       0.028037       0.039400      -0.005008       0.046913      -0.008383       0.034460       0.010991      -0.038230      -0.019704       0.057934             10.868223      13.845203      -1.929886       6.002410       7.945274       1.360180      10.814193           0.000889
           65              C      11.663234       4.948923      10.040466      -0.192148      34.738725 0.48436232E+03  0.11770441E+05                                 9.405397                            7.454866      -0.211000       1.899339                    0.997948      31.020569      92.483835       0.585792       0.430270      -1.049140      -0.025032       0.002470      -0.030622       0.039628      -0.010577      -0.003465      -0.008942       0.004161      -0.013019      -0.015950       0.002365       0.013586             10.649658      12.690066      -1.761683       4.182100       8.671924       2.136993      10.586984          -0.000403
           66              C      10.594306       5.091555       9.154416      -0.087685      32.320793 0.43226401E+03  0.10233311E+05                                 9.053575                            7.110584      -0.189790       1.918507                    0.999047      29.695145      88.042116       0.589856       0.438624      -1.041706       0.020538       0.015882       0.015390       0.030182       0.018790      -0.012358      -0.002069      -0.005009       0.038628      -0.027070       0.003991       0.023079             10.289805      12.951695      -2.957681       4.078998       8.806320       0.593243       9.111398          -0.000395
           67              C       9.722957       6.126001       9.272556      -0.018734      35.618932 0.43594600E+03  0.10196336E+05                                 9.431327                            6.954625       0.030817       2.018720                    0.999431      27.175217      76.449509       0.629432       0.416050      -1.070677       0.029022      -0.007152       0.018178       0.034984       0.006447      -0.021068       0.005239       0.005557       0.050652      -0.023710      -0.005831       0.029540             11.490377      14.443840      -3.072679       6.185671       8.875171      -0.064473      11.152120          -0.008221
           68              C       9.912936       7.053834      10.301239      -0.091778      30.985994 0.41650898E+03  0.96987146E+04                                 8.606445                            6.862903       0.030941       1.987524                    0.999636      28.849462      82.847115       0.620288       0.424055      -1.058178       0.012558      -0.022389       0.020930       0.033122      -0.012068      -0.021045       0.005502      -0.000563      -0.023300      -0.024240      -0.002828       0.027068              9.607546      10.953571      -1.196131       4.628526       7.787878       0.883493      10.081190           0.000034
           69              C      10.967933       6.928491      11.172882      -0.185019      32.365189 0.42290789E+03  0.98650386E+04                                 8.726038                            6.818634       0.166791       2.022489                    0.999752      29.466740      84.127719       0.636902       0.412269      -1.067853      -0.036348       0.006160      -0.012776       0.039017       0.003182      -0.009828       0.025510      -0.006903       0.035019      -0.026227      -0.005747       0.031974              9.814151      11.950736      -2.185426       4.416714       8.181164       1.008294       9.310553          -0.000033
           70              C       8.523579       6.252785       8.359131       0.547601      23.576018 0.27496829E+03  0.58335174E+04                                 7.656307                            5.898205      -0.053011       2.025705                    0.999528      23.300213      66.137303       0.608513       0.474448      -1.017944      -0.049642       0.009148      -0.022019       0.055072       0.044117      -0.052317      -0.051989      -0.051362      -0.031218      -0.068098      -0.034135       0.102233              9.087318      11.607977      -2.804668       4.135812       7.018764      -0.656475       8.635213          -0.000130
           71              C       7.335591       0.510025       9.145771       0.079759      25.491215 0.32298171E+03  0.70719739E+04                                 7.594639                            6.028243       0.408279       2.143813                    0.999815      26.160192      73.334161       0.662992       0.421925      -1.057356       0.006466       0.036908      -0.024263       0.044640      -0.007646       0.011182      -0.005108      -0.041076      -0.016397      -0.024757      -0.001554       0.026311              8.634420       8.760300      -0.967330      -3.898750       9.575520       1.187045       7.567440           0.000537
           72              C       8.035968       2.377214       8.298620      -0.010831      28.683797 0.37445465E+03  0.85488882E+04                                 8.325976                            6.572139       0.048690       2.009023                    0.999463      28.156667      81.875713       0.620226       0.432559      -1.045746       0.010716      -0.066057      -0.028279       0.072650       0.004112      -0.000613      -0.010998      -0.031890      -0.004368      -0.015795      -0.006488       0.022283              9.349403       9.875394       0.398844      -3.806888      10.807086      -0.001943       7.365728          -0.001189
           73              C       7.016438       2.695617       9.118397      -0.112269      30.205567 0.41894184E+03  0.97782828E+04                                 8.506152                            6.876556       0.329482       2.089135                    0.999250      28.863927      83.227681       0.619980       0.423272      -1.057726      -0.033593      -0.039039       0.019949       0.055232       0.016107      -0.037204      -0.023364      -0.083985      -0.076731      -0.064820      -0.003537       0.068358              9.434240       9.794199      -1.222900      -3.633451      11.249505       0.396479       7.259015          -0.002520
           74              C       5.490306       1.319718      10.577859       0.178145      32.301200 0.36713606E+03  0.82609073E+04                                 8.954714                            6.502913       0.061454       2.042547                    0.999601      25.372113      70.984807       0.630210       0.431937      -1.056208       0.027194       0.003515      -0.028681       0.039679       0.005237      -0.046708      -0.008472       0.034184       0.011798      -0.037969      -0.019788       0.057757             10.861141      13.835518       1.928491      -5.998045       7.940751       1.359434      10.807153          -0.000424
           75              C      17.995731       2.254754      11.570524      -0.191363      34.714996 0.48395227E+03  0.11757727E+05                                 9.399594                            7.449939      -0.214342       1.898272                    0.997970      31.008334      92.429885       0.586207       0.430065      -1.049288      -0.025201      -0.002320       0.030413       0.039565       0.010263       0.003250      -0.007981       0.004273      -0.012290      -0.014875       0.001890       0.012986             10.642875      12.681189       1.762789      -4.177558       8.668559       2.135553      10.578876          -0.000843
           76              C      16.926807       2.112122      12.456575      -0.088117      32.307675 0.43214009E+03  0.10228449E+05                                 9.046079                            7.105121      -0.184789       1.920312                    0.999057      29.684468      87.968581       0.590706       0.438076      -1.042154       0.019968      -0.016219      -0.015119       0.029839      -0.020237       0.012224      -0.001581      -0.006318       0.040508      -0.028919       0.005462       0.023457             10.280756      12.938731       2.955123      -4.074441       8.799530       0.592961       9.104007          -0.000549
           77              C      16.055452       1.077676      12.338435      -0.017728      35.587455 0.43550385E+03  0.10183738E+05                                 9.427635                            6.952498       0.029989       2.018593                    0.999423      27.161146      76.409454       0.629318       0.416218      -1.070535       0.028424       0.007318      -0.018291       0.034584      -0.006671       0.020596       0.005250       0.005243       0.049408      -0.023541      -0.005287       0.028828             11.484832      14.434368       3.070141      -6.181392       8.872077      -0.063664      11.148050          -0.008499
           78              C      16.245423       0.149843      11.309752      -0.093597      31.046702 0.41757323E+03  0.97298211E+04                                 8.617215                            6.871324       0.031118       1.987032                    0.999612      28.887806      82.987524       0.619947       0.424013      -1.058192       0.012772       0.023014      -0.021110       0.033741       0.011306       0.021056       0.005544      -0.000963      -0.022468      -0.024107      -0.002380       0.026488              9.619715      10.967121       1.196441      -4.635268       7.797071       0.884476      10.094952           0.000009
           79              C      17.300415       0.275186      10.438108      -0.185092      32.369522 0.42299698E+03  0.98674179E+04                                 8.726531                            6.818963       0.166537       2.022399                    0.999751      29.465820      84.120298       0.636956       0.412222      -1.067908      -0.036854      -0.006563       0.013226       0.039701      -0.003441       0.009915       0.025473      -0.006066       0.035665      -0.026512      -0.005374       0.031886              9.814943      11.953637       2.186781      -4.417618       8.181217       1.006309       9.309974          -0.000149
           80              C      14.856079       0.950892      13.251859       0.546620      23.601690 0.27532622E+03  0.58428943E+04                                 7.661205                            5.901774      -0.054878       2.024944                    0.999547      23.313280      66.180187       0.608383       0.474405      -1.017988      -0.049532      -0.009388       0.022352       0.055147      -0.044233       0.052401      -0.052009      -0.051632      -0.031799      -0.068287      -0.034125       0.102413              9.093092      11.614235       2.806106      -4.138878       7.023044      -0.656919       8.641999          -0.000139
           81              C      10.501855       1.942116      13.897308       0.079260      25.514546 0.32336896E+03  0.70829446E+04                                 7.602801                            6.035237       0.402922       2.142224                    0.999808      26.170155      73.387520       0.662017       0.422398      -1.057005       0.007282      -0.024409      -0.035921       0.044036       0.011051       0.007402       0.006049      -0.012100       0.069775      -0.024470      -0.002143       0.026613              8.644446       8.773314      -3.906006       0.970003       7.578944      -1.190550       9.581080           0.000527
           82              C      11.202223       1.094964      12.030118      -0.010707      28.669787 0.37427714E+03  0.85435498E+04                                 8.322109                            6.569540       0.045623       2.008157                    0.999477      28.148596      81.837547       0.620516       0.432422      -1.045863       0.010512      -0.027915       0.066069       0.072491      -0.000753      -0.003369       0.010556      -0.012391       0.048165      -0.014611      -0.006657       0.021268              9.344712       9.870287      -3.804730      -0.398276       7.362385       0.001457      10.801463          -0.001153
           83              C      10.182692       1.914741      11.711716      -0.112641      30.218669 0.41913604E+03  0.97842587E+04                                 8.509560                            6.879043       0.329624       2.089136                    0.999213      28.871485      83.264224       0.619728       0.423382      -1.057623      -0.034063       0.020627       0.038491       0.055384      -0.037392      -0.015978       0.023888      -0.002419       0.165510      -0.065237      -0.003665       0.068902              9.438199       9.798062      -3.635062       1.224184       7.261790      -0.397574      11.254745          -0.002527
           84              C       8.656566       3.374204      13.087616       0.175576      32.361385 0.36798820E+03  0.82844816E+04                                 8.962924                            6.508488       0.062561       2.042462                    0.999581      25.403774      71.081056       0.630256       0.431676      -1.056418       0.027282      -0.028060      -0.003418       0.039286      -0.046622      -0.005306       0.008775       0.012025      -0.057010      -0.038035      -0.019722       0.057757             10.871870      13.850317      -6.006312      -1.929904      10.818622      -1.359941       7.946671          -0.000842
           85              C       8.496987       4.366868      12.152580      -0.189205      34.644924 0.48268480E+03  0.11719196E+05                                 9.388392                            7.441721      -0.212446       1.899264                    0.997920      30.966794      92.274263       0.586351       0.430244      -1.049183      -0.025351       0.030529       0.002488       0.039760       0.003404      -0.010776       0.008133       0.009193       0.001357      -0.015402       0.001601       0.013801             10.629682      12.664565      -4.171872      -1.760189      10.566133      -2.132929       8.658349           0.000460
           86              C      20.093064       5.252919      12.295213      -0.088669      32.341061 0.43266955E+03  0.10244327E+05                                 9.053130                            7.110652      -0.188944       1.918744                    0.999088      29.705477      88.051125       0.590317       0.438222      -1.042046       0.019964      -0.014055       0.014990       0.028650       0.012383       0.019488       0.001272      -0.023403      -0.010243      -0.028341       0.005340       0.023001             10.289095      12.950241      -4.078432      -2.957496       9.110774      -0.593119       8.806270           0.000453
           87              C      19.221714       5.134780      13.329659      -0.016112      35.549050 0.43490196E+03  0.10166709E+05                                 9.423569                            6.949585       0.028934       2.018534                    0.999450      27.140447      76.353905       0.629158       0.416445      -1.070330       0.028904      -0.017815      -0.007396       0.034749       0.020519       0.006531      -0.005746      -0.020834      -0.033200      -0.023438      -0.005165       0.028603             11.480048      14.429160      -6.179142      -3.068746      11.142831       0.064331       8.868151           0.008795
           88              C      19.411689       4.106097      14.257491      -0.093523      31.056693 0.41773946E+03  0.97345685E+04                                 8.620221                            6.874252       0.029746       1.986617                    0.999628      28.887843      82.988726       0.619610       0.424206      -1.058082       0.012508      -0.021581      -0.022379       0.033511       0.020933      -0.011613      -0.005458       0.010104       0.015639      -0.024462      -0.001909       0.026371              9.623162      10.970506      -4.638665      -1.194087      10.100878      -0.884950       7.798103           0.000006
           89              C       7.801681       3.234454      14.132147      -0.185084      32.356117 0.42278091E+03  0.98610282E+04                                 8.723860                            6.817403       0.165442       2.022168                    0.999745      29.460555      84.097009       0.637009       0.412243      -1.067903      -0.036325       0.013472       0.005963       0.039199       0.010169       0.002840      -0.024555      -0.019356      -0.009494      -0.025698      -0.005047       0.030745              9.811503      11.947960      -4.415444      -2.184978       9.307532      -1.006510       8.179015           0.000028
           90              C      18.022341       6.048204      13.456443       0.544903      23.637713 0.27581931E+03  0.58558130E+04                                 7.667659                            5.906037      -0.054369       2.024797                    0.999525      23.335129      66.250009       0.608338       0.474241      -1.018104      -0.049860       0.022437       0.009381       0.055474       0.052709       0.044413       0.052229      -0.009617       0.093534      -0.068622      -0.034238       0.102861              9.101736      11.626754      -4.144459      -2.810072       8.648971       0.658956       7.029482           0.000515
           91              C      16.834349       5.261561       7.713683       0.080422      25.422995 0.32187500E+03  0.70409917E+04                                 7.577157                            6.014369       0.406272       2.143901                    0.999816      26.119402      73.160827       0.664409       0.421429      -1.057773       0.007701       0.025178       0.036988       0.045402      -0.010964      -0.007612       0.005513      -0.012760       0.070848      -0.024818      -0.001929       0.026747              8.613830       8.736573       3.886343      -0.963988       7.547049      -1.181813       9.557868           0.000568
           92              C      17.534730       6.108713       9.580872      -0.013352      28.749022 0.37552409E+03  0.85793881E+04                                 8.336687                            6.579587       0.046093       2.007728                    0.999494      28.202269      82.036466       0.620150       0.432305      -1.045903       0.011848       0.028521      -0.066918       0.073701      -0.000123       0.003379       0.010534      -0.014929       0.051093      -0.016438      -0.005674       0.022112              9.362721       9.890999       3.814287       0.396716       7.376680      -0.000662      10.820483          -0.001170
           93              C      16.515196       5.288936       9.899274      -0.110955      30.182059 0.41835785E+03  0.97618662E+04                                 8.503532                            6.872995       0.330646       2.089634                    0.999220      28.850890      83.195437       0.619934       0.423424      -1.057564      -0.033160      -0.019470      -0.039427       0.055074       0.037323       0.015478       0.023572      -0.003585       0.167182      -0.065461      -0.003419       0.068880              9.432377       9.791835       3.633402      -1.224059       7.257530      -0.397482      11.247767          -0.002548
           94              C      14.989057       3.829473       8.523375       0.177828      32.313477 0.36724844E+03  0.82643137E+04                                 8.957505                            6.503963       0.061616       2.042432                    0.999601      25.378289      71.012745       0.630132       0.431944      -1.056172       0.027551       0.028501       0.003404       0.039787       0.046527       0.005534       0.008763       0.010616      -0.058054      -0.037626      -0.020167       0.057793             10.865926      13.842777       6.002420       1.929520      10.812505      -1.359414       7.942497          -0.000422
           95              C      14.829478       2.836809       9.458410      -0.190459      34.690751 0.48339541E+03  0.11741550E+05                                 9.398862                            7.448621      -0.212647       1.899223                    0.998024      30.993485      92.394030       0.585872       0.430408      -1.049013      -0.024495      -0.030364      -0.001269       0.039033      -0.003674       0.011627       0.008286       0.008489       0.000564      -0.016153       0.001775       0.014378             10.643181      12.681962       4.179618       1.762196      10.580210      -2.135906       8.667371          -0.000825
           96              C      13.760549       1.950758       9.315778      -0.087785      32.308958 0.43207301E+03  0.10226681E+05                                 9.046749                            7.104924      -0.183805       1.920402                    0.999102      29.687944      87.984183       0.590657       0.438120      -1.042106       0.020105       0.014900      -0.015339       0.029351      -0.011857      -0.019281       0.001214      -0.024029      -0.011236      -0.028183       0.005548       0.022635             10.282453      12.941469       4.076293       2.955326       9.105724      -0.593797       8.800164          -0.000556
           97              C      12.889195       2.068897       8.281332      -0.016698      35.576883 0.43525857E+03  0.10177134E+05                                 9.428534                            6.952380       0.027645       2.017980                    0.999437      27.151525      76.392993       0.629038       0.416439      -1.070334       0.028502       0.018154       0.006737       0.034458      -0.020642      -0.005878      -0.005297      -0.019841      -0.033194      -0.022637      -0.005845       0.028482             11.487509      14.440350       6.184321       3.071916      11.149644       0.064623       8.872535          -0.008485
           98              C      13.079170       3.097580       7.353500      -0.094000      31.043862 0.41747462E+03  0.97267130E+04                                 8.616330                            6.870304       0.028821       1.986512                    0.999626      28.883692      82.965674       0.620036       0.423988      -1.058233       0.012842       0.021225       0.023014       0.033839      -0.021185       0.011390      -0.005529       0.010803       0.014485      -0.024543      -0.002012       0.026555              9.619509      10.968049       4.636806       1.195931      10.095665      -0.884017       7.794813          -0.000001
           99              C      14.134167       3.969223       7.478843      -0.186352      32.401675 0.42349210E+03  0.98819825E+04                                 8.732250                            6.822852       0.170104       2.023220                    0.999740      29.483833      84.188044       0.636780       0.412209      -1.067902      -0.036975      -0.013972      -0.005591       0.039921      -0.010019      -0.003470      -0.024543      -0.020309      -0.009779      -0.025963      -0.004916       0.030879              9.822199      11.964058       4.422268       2.189000       9.316925      -1.006091       8.185614          -0.000133
          100              C      11.689817       1.155473       8.154547       0.544865      23.638566 0.27582416E+03  0.58561029E+04                                 7.668199                            5.906318      -0.054950       2.024627                    0.999556      23.338517      66.266655       0.608271       0.474278      -1.018056      -0.050508      -0.021449      -0.010248       0.055822      -0.052805      -0.044165       0.052743      -0.007865       0.093549      -0.068765      -0.034312       0.103078              9.102861      11.628935       4.145516       2.810106       8.650452       0.659192       7.029196          -0.000156
          101              C      11.661955       7.713684       1.942108       0.080013      25.442022 0.32220812E+03  0.70502022E+04                                 7.581903                            6.018633       0.408430       2.144330                    0.999804      26.130219      73.204520       0.663973       0.421590      -1.057657      -0.006955       0.036921      -0.024472       0.044837       0.007711      -0.011342      -0.005584      -0.039235      -0.015943      -0.024196      -0.001547       0.025744              8.618744       8.741978       0.963594       3.888676       9.562401       1.182219       7.551854          -0.000290
          102              C      10.961583       9.580873       1.094957      -0.011612      28.714752 0.37502109E+03  0.85652029E+04                                 8.331737                            6.577028       0.048780       2.008763                    0.999457      28.178813      81.960885       0.619996       0.432549      -1.045735      -0.010556      -0.066540      -0.027358       0.072715      -0.003228       0.000490      -0.010035      -0.031780      -0.002341      -0.015847      -0.005342       0.021189              9.355876       9.881590      -0.395854       3.808881      10.814846       0.001308       7.371191           0.001348
          103              C      11.981118       9.899276       1.914734      -0.111766      30.214240 0.41895844E+03  0.97794733E+04                                 8.511281                            6.880381       0.328018       2.088700                    0.999234      28.865923      83.256488       0.619265       0.423726      -1.057366       0.035107      -0.037500       0.020421       0.055279      -0.016008       0.037261      -0.023664      -0.085178      -0.078074      -0.065308      -0.003782       0.069090              9.440544       9.801741       1.224218       3.636864      11.255231       0.397815       7.264658           0.002702
          104              C      13.507251       8.523377       3.374196       0.177161      32.336324 0.36766464E+03  0.82758618E+04                                 8.960513                            6.507262       0.060300       2.041763                    0.999569      25.392930      71.058566       0.630041       0.431893      -1.056224      -0.027476       0.003369      -0.028037       0.039400      -0.005008       0.046913      -0.008383       0.034459       0.010989      -0.038231      -0.019703       0.057934             10.868212      13.845187      -1.929880       6.002406       7.945263       1.360178      10.814185           0.000891
          105              C      13.666834       9.458413       4.366861      -0.192147      34.738695 0.48436192E+03  0.11770428E+05                                 9.405389                            7.454861      -0.210998       1.899340                    0.997948      31.020549      92.483733       0.585792       0.430269      -1.049140       0.025032      -0.002469       0.030621       0.039628      -0.010577      -0.003464      -0.008941       0.004161      -0.013020      -0.015950       0.002364       0.013586             10.649649      12.690055      -1.761681       4.182099       8.671914       2.136989      10.586976          -0.000403
          106              C      14.735762       9.315781       5.252911      -0.087685      32.320798 0.43226416E+03  0.10233315E+05                                 9.053575                            7.110585      -0.189789       1.918507                    0.999047      29.695149      88.042120       0.589856       0.438624      -1.041706      -0.020538      -0.015882      -0.015391       0.030181       0.018791      -0.012358      -0.002069      -0.005010       0.038625      -0.027070       0.003991       0.023079             10.289805      12.951697      -2.957682       4.078999       8.806319       0.593240       9.111398          -0.000397
          107              C      15.607111       8.281335       5.134771      -0.018732      35.618915 0.43594575E+03  0.10196330E+05                                 9.431325                            6.954624       0.030814       2.018719                    0.999431      27.175214      76.449512       0.629432       0.416051      -1.070677      -0.029022       0.007151      -0.018178       0.034984       0.006448      -0.021068       0.005239       0.005555       0.050651      -0.023710      -0.005830       0.029540             11.490376      14.443844      -3.072679       6.185675       8.875165      -0.064480      11.152118          -0.008217
          108              C      15.417132       7.353502       4.106088      -0.091780      30.986138 0.41651178E+03  0.96987942E+04                                 8.606470                            6.862928       0.030946       1.987524                    0.999636      28.849530      82.847317       0.620287       0.424056      -1.058179      -0.012559       0.022389      -0.020930       0.033122      -0.012067      -0.021045       0.005501      -0.000566      -0.023302      -0.024241      -0.002826       0.027067              9.607572      10.953597      -1.196116       4.628547       7.787888       0.883498      10.081233           0.000033
          109              C      14.362135       7.478845       3.234445      -0.185015      32.365084 0.42290647E+03  0.98649950E+04                                 8.726013                            6.818619       0.166802       2.022493                    0.999752      29.466678      84.127445       0.636904       0.412268      -1.067854       0.036348      -0.006161       0.012777       0.039017       0.003183      -0.009828       0.025510      -0.006903       0.035019      -0.026226      -0.005747       0.031973              9.814120      11.950690      -2.185414       4.416695       8.181141       1.008295       9.310528          -0.000034
          110              C      16.806489       8.154551       6.048196       0.547604      23.576077 0.27496904E+03  0.58335373E+04                                 7.656321                            5.898214      -0.053016       2.025703                    0.999528      23.300237      66.137394       0.608512       0.474448      -1.017944       0.049642      -0.009147       0.022020       0.055072       0.044117      -0.052317      -0.051990      -0.051363      -0.031218      -0.068098      -0.034135       0.102233              9.087337      11.608004      -2.804677       4.135824       7.018778      -0.656479       8.635230          -0.000130
          111              C      17.994477      13.897311       5.261556       0.079761      25.491192 0.32298139E+03  0.70719655E+04                                 7.594636                            6.028241       0.408280       2.143814                    0.999815      26.160174      73.334115       0.662992       0.421925      -1.057356      -0.006466      -0.036908       0.024264       0.044640      -0.007646       0.011182      -0.005108      -0.041076      -0.016397      -0.024757      -0.001554       0.026311              8.634416       8.760292      -0.967330      -3.898745       9.575520       1.187046       7.567437           0.000537
          112              C      17.294100      12.030122       6.108707      -0.010829      28.683816 0.37445495E+03  0.85488965E+04                                 8.325978                            6.572141       0.048693       2.009024                    0.999463      28.156681      81.875754       0.620226       0.432559      -1.045746      -0.010717       0.066057       0.028279       0.072650       0.004113      -0.000613      -0.010997      -0.031889      -0.004368      -0.015795      -0.006488       0.022283              9.349405       9.875396       0.398843      -3.806889      10.807088      -0.001941       7.365731          -0.001188
          113              C      18.313630      11.711719       5.288930      -0.112267      30.205589 0.41894219E+03  0.97782926E+04                                 8.506152                            6.876554       0.329488       2.089136                    0.999250      28.863950      83.227737       0.619981       0.423271      -1.057726       0.033593       0.039039      -0.019949       0.055232       0.016107      -0.037205      -0.023364      -0.083986      -0.076731      -0.064821      -0.003537       0.068358              9.434239       9.794196      -1.222903      -3.633449      11.249507       0.396481       7.259014          -0.002520
          114              C      19.839762      13.087618       3.829468       0.178146      32.301196 0.36713606E+03  0.82609068E+04                                 8.954710                            6.502912       0.061454       2.042547                    0.999601      25.372114      70.984797       0.630210       0.431937      -1.056208      -0.027194      -0.003515       0.028681       0.039679       0.005237      -0.046708      -0.008472       0.034183       0.011797      -0.037970      -0.019788       0.057757             10.861136      13.835510       1.928486      -5.998045       7.940745       1.359434      10.807153          -0.000422
          115              C       7.334337      12.152582       2.836803      -0.191363      34.715026 0.48395279E+03  0.11757742E+05                                 9.399594                            7.449940      -0.214335       1.898274                    0.997970      31.008354      92.429925       0.586207       0.430065      -1.049288       0.025201       0.002320      -0.030412       0.039565       0.010264       0.003250      -0.007980       0.004272      -0.012292      -0.014875       0.001888       0.012987             10.642876      12.681191       1.762786      -4.177563       8.668557       2.135552      10.578879          -0.000843
          116              C       8.403261      12.295214       1.950752      -0.088118      32.307716 0.43214075E+03  0.10228468E+05                                 9.046084                            7.105124      -0.184784       1.920312                    0.999057      29.684502      87.968683       0.590706       0.438076      -1.042154      -0.019967       0.016219       0.015119       0.029839      -0.020238       0.012224      -0.001582      -0.006319       0.040506      -0.028919       0.005462       0.023457             10.280761      12.938739       2.955123      -4.074447       8.799532       0.592960       9.104013          -0.000551
          117              C       9.274616      13.329660       2.068892      -0.017726      35.587392 0.43550296E+03  0.10183712E+05                                 9.427627                            6.952493       0.029988       2.018593                    0.999423      27.161114      76.409354       0.629318       0.416218      -1.070535      -0.028424      -0.007317       0.018291       0.034584      -0.006672       0.020597       0.005249       0.005241       0.049407      -0.023541      -0.005286       0.028827             11.484822      14.434360       3.070140      -6.181389       8.872067      -0.063671      11.148039          -0.008497
          118              C       9.084645      14.257493       3.097575      -0.093597      31.046718 0.41757381E+03  0.97298363E+04                                 8.617218                            6.871331       0.031124       1.987033                    0.999612      28.887794      82.987448       0.619946       0.424014      -1.058192      -0.012773      -0.023014       0.021109       0.033740       0.011305       0.021056       0.005543      -0.000965      -0.022468      -0.024108      -0.002378       0.026486              9.619717      10.967120       1.196429      -4.635273       7.797066       0.884477      10.094964           0.000009
          119              C       8.029653      14.132150       3.969219      -0.185090      32.369483 0.42299661E+03  0.98674061E+04                                 8.726522                            6.818959       0.166544       2.022401                    0.999751      29.465796      84.120186       0.636956       0.412221      -1.067908       0.036854       0.006563      -0.013227       0.039702      -0.003442       0.009915       0.025472      -0.006068       0.035665      -0.026511      -0.005374       0.031885              9.814929      11.953616       2.186775      -4.417609       8.181208       1.006309       9.309964          -0.000150
          120              C      10.473989      13.456444       1.155468       0.546622      23.601684 0.27532610E+03  0.58428913E+04                                 7.661206                            5.901775      -0.054881       2.024943                    0.999547      23.313267      66.180148       0.608382       0.474405      -1.017987       0.049532       0.009389      -0.022353       0.055147      -0.044233       0.052401      -0.052009      -0.051632      -0.031799      -0.068287      -0.034126       0.102413              9.093094      11.614238       2.806108      -4.138880       7.023046      -0.656921       8.641999          -0.000140
          121              C      14.828213      12.465220       0.510019       0.079261      25.514600 0.32336987E+03  0.70829695E+04                                 7.602813                            6.035247       0.402921       2.142223                    0.999808      26.170185      73.387634       0.662016       0.422398      -1.057005      -0.007281       0.024410       0.035921       0.044036       0.011051       0.007402       0.006048      -0.012100       0.069774      -0.024470      -0.002143       0.026613              8.644461       8.773333      -3.906017       0.970009       7.578963      -1.190559       9.581089           0.000527
          122              C      14.127845      13.312372       2.377209      -0.010701      28.669738 0.37427640E+03  0.85435271E+04                                 8.322095                            6.569530       0.045630       2.008159                    0.999477      28.148562      81.837377       0.620517       0.432422      -1.045863      -0.010512       0.027915      -0.066069       0.072490      -0.000753      -0.003368       0.010556      -0.012392       0.048165      -0.014611      -0.006656       0.021268              9.344694       9.870268      -3.804722      -0.398274       7.362372       0.001455      10.801443          -0.001152
          123              C      15.147376      12.492595       2.695611      -0.112636      30.218643 0.41913563E+03  0.97842456E+04                                 8.509548                            6.879034       0.329632       2.089138                    0.999213      28.871474      83.264139       0.619729       0.423381      -1.057624       0.034063      -0.020627      -0.038491       0.055383      -0.037393      -0.015978       0.023888      -0.002420       0.165512      -0.065238      -0.003664       0.068902              9.438185       9.798044      -3.635053       1.224185       7.261778      -0.397575      11.254733          -0.002527
          124              C      16.673502      11.033132       1.319711       0.175581      32.361336 0.36798759E+03  0.82844641E+04                                 8.962914                            6.508481       0.062561       2.042462                    0.999581      25.403751      71.080967       0.630257       0.431676      -1.056418      -0.027282       0.028060       0.003418       0.039285      -0.046622      -0.005306       0.008775       0.012025      -0.057008      -0.038036      -0.019721       0.057757             10.871857      13.850301      -6.006311      -1.929894      10.818615      -1.359937       7.946654          -0.000839
          125              C      16.833081      10.040468       2.254747      -0.189204      34.644912 0.48268474E+03  0.11719193E+05                                 9.388387                            7.441719      -0.212444       1.899265                    0.997920      30.966785      92.274204       0.586351       0.430243      -1.049184       0.025351      -0.030528      -0.002487       0.039760       0.003404      -0.010776       0.008133       0.009194       0.001359      -0.015402       0.001601       0.013801             10.629676      12.664559      -4.171873      -1.760185      10.566129      -2.132926       8.658340           0.000458
          126              C       5.237004       9.154417       2.112114      -0.088670      32.341105 0.43267035E+03  0.10244351E+05                                 9.053139                            7.110660      -0.188944       1.918743                    0.999088      29.705510      88.051251       0.590316       0.438222      -1.042046      -0.019963       0.014056      -0.014990       0.028650       0.012384       0.019488       0.001273      -0.023403      -0.010241      -0.028341       0.005339       0.023002             10.289105      12.950256      -4.078439      -2.957498       9.110783      -0.593116       8.806277           0.000450
          127              C       6.108354       9.272556       1.077668      -0.016108      35.548981 0.43490091E+03  0.10166679E+05                                 9.423561                            6.949579       0.028928       2.018533                    0.999450      27.140416      76.353822       0.629158       0.416445      -1.070330      -0.028903       0.017816       0.007395       0.034749       0.020520       0.006531      -0.005745      -0.020834      -0.033198      -0.023438      -0.005164       0.028603             11.480039      14.429159      -6.179143      -3.068745      11.142821       0.064342       8.868137           0.008800
          128              C       5.918379      10.301239       0.149836      -0.093527      31.056881 0.41774307E+03  0.97346717E+04                                 8.620258                            6.874287       0.029744       1.986615                    0.999628      28.887925      82.988993       0.619608       0.424206      -1.058082      -0.012509       0.021581       0.022380       0.033512       0.020933      -0.011611      -0.005457       0.010103       0.015642      -0.024463      -0.001907       0.026370              9.623202      10.970548      -4.638696      -1.194067      10.100940      -0.884954       7.798118           0.000004
          129              C      17.528387      11.172882       0.275180      -0.185083      32.356142 0.42278166E+03  0.98610483E+04                                 8.723860                            6.817408       0.165448       2.022169                    0.999745      29.460572      84.097027       0.637009       0.412243      -1.067903       0.036326      -0.013473      -0.005963       0.039200       0.010169       0.002841      -0.024553      -0.019356      -0.009494      -0.025698      -0.005046       0.030744              9.811499      11.947954      -4.415441      -2.184973       9.307531      -1.006508       8.179011           0.000025
          130              C       7.307727       8.359132       0.950884       0.544905      23.637766 0.27581992E+03  0.58558293E+04                                 7.667674                            5.906045      -0.054373       2.024795                    0.999525      23.335146      66.250084       0.608337       0.474241      -1.018104       0.049860      -0.022437      -0.009382       0.055475       0.052709       0.044413       0.052229      -0.009617       0.093534      -0.068622      -0.034239       0.102861              9.101757      11.626785      -4.144473      -2.810083       8.648988       0.658963       7.029497           0.000514
          131              C       8.495719       9.145775       6.693644       0.080425      25.422921 0.32187387E+03  0.70409610E+04                                 7.577142                            6.014358       0.406274       2.143902                    0.999816      26.119348      73.160642       0.664409       0.421429      -1.057773      -0.007700      -0.025180      -0.036987       0.045402      -0.010964      -0.007612       0.005512      -0.012760       0.070847      -0.024819      -0.001927       0.026746              8.613812       8.736549       3.886331      -0.963985       7.547032      -1.181810       9.557856           0.000569
          132              C       7.795338       8.298623       4.826455      -0.013351      28.749078 0.37552493E+03  0.85794121E+04                                 8.336697                            6.579594       0.046095       2.007728                    0.999494      28.202310      82.036609       0.620150       0.432305      -1.045903      -0.011847      -0.028522       0.066918       0.073701      -0.000123       0.003379       0.010534      -0.014930       0.051092      -0.016438      -0.005673       0.022111              9.362732       9.891009       3.814291       0.396713       7.376689      -0.000666      10.820496          -0.001169
          133              C       8.814872       9.118400       4.508053      -0.110954      30.182094 0.41835839E+03  0.97618816E+04                                 8.503535                            6.872997       0.330649       2.089635                    0.999220      28.850920      83.195529       0.619935       0.423424      -1.057564       0.033160       0.019470       0.039427       0.055074       0.037324       0.015478       0.023572      -0.003585       0.167183      -0.065462      -0.003418       0.068880              9.432381       9.791837       3.633403      -1.224062       7.257533      -0.397484      11.247772          -0.002547
          134              C      10.341011      10.577863       5.883952       0.177829      32.313466 0.36724837E+03  0.82643113E+04                                 8.957501                            6.503962       0.061617       2.042432                    0.999601      25.378286      71.012723       0.630133       0.431944      -1.056172      -0.027551      -0.028501      -0.003404       0.039787       0.046528       0.005534       0.008763       0.010616      -0.058052      -0.037627      -0.020166       0.057793             10.865919      13.842765       6.002417       1.929516      10.812502      -1.359414       7.942491          -0.000420
          135              C      10.500590      11.570527       4.948917      -0.190459      34.690761 0.48339559E+03  0.11741556E+05                                 9.398863                            7.448622      -0.212645       1.899223                    0.998024      30.993494      92.394054       0.585872       0.430408      -1.049013       0.024495       0.030364       0.001269       0.039033      -0.003674       0.011628       0.008286       0.008490       0.000565      -0.016153       0.001775       0.014378             10.643182      12.681964       4.179622       1.762195      10.580212      -2.135905       8.667369          -0.000825
          136              C      11.569519      12.456578       5.091549      -0.087786      32.308998 0.43207366E+03  0.10226700E+05                                 9.046755                            7.104929      -0.183805       1.920401                    0.999102      29.687975      87.984294       0.590657       0.438120      -1.042106      -0.020105      -0.014900       0.015339       0.029351      -0.011857      -0.019281       0.001214      -0.024029      -0.011235      -0.028183       0.005547       0.022635             10.282460      12.941479       4.076298       2.955329       9.105732      -0.593796       8.800169          -0.000557
          137              C      12.440873      12.338439       6.125995      -0.016697      35.576852 0.43525807E+03  0.10177120E+05                                 9.428531                            6.952378       0.027642       2.017980                    0.999437      27.151511      76.392959       0.629038       0.416439      -1.070334      -0.028502      -0.018154      -0.006737       0.034458      -0.020642      -0.005879      -0.005296      -0.019841      -0.033192      -0.022638      -0.005844       0.028482             11.487507      14.440351       6.184323       3.071917      11.149640       0.064630       8.872529          -0.008483
          138              C      12.250898      11.309756       7.053827      -0.094003      31.043957 0.41747651E+03  0.97267665E+04                                 8.616347                            6.870322       0.028825       1.986512                    0.999626      28.883732      82.965786       0.620035       0.423988      -1.058233      -0.012843      -0.021225      -0.023014       0.033839      -0.021185       0.011389      -0.005529       0.010802       0.014487      -0.024543      -0.002011       0.026554              9.619527      10.968066       4.636822       1.195919      10.095697      -0.884021       7.794818          -0.000002
          139              C      11.195901      10.438113       6.928484      -0.186351      32.401635 0.42349166E+03  0.98819689E+04                                 8.732240                            6.822848       0.170110       2.023222                    0.999740      29.483811      84.187948       0.636780       0.412209      -1.067902       0.036975       0.013973       0.005591       0.039921      -0.010018      -0.003471      -0.024543      -0.020309      -0.009778      -0.025962      -0.004916       0.030878              9.822186      11.964036       4.422259       2.188992       9.316917      -1.006093       8.185605          -0.000134
          140              C      13.640251      13.251863       6.252780       0.544866      23.638586 0.27582437E+03  0.58561086E+04                                 7.668206                            5.906321      -0.054954       2.024625                    0.999556      23.338520      66.266672       0.608271       0.474278      -1.018056       0.050508       0.021449       0.010249       0.055823      -0.052805      -0.044166       0.052744      -0.007865       0.093548      -0.068765      -0.034313       0.103078              9.102870      11.628948       4.145521       2.810111       8.650459       0.659195       7.029203          -0.000157
          141              N      14.576194       6.176429      13.305166      -0.266790      43.555589 0.57880186E+03  0.14382476E+05                                10.471955                            7.795973      -0.103482       1.964789                    0.999466      29.317459      82.192787       0.625980       0.393769      -1.096772      -0.088623      -0.086713      -0.039485       0.130124      -0.045927       0.007510      -0.033486      -0.062994      -0.054327      -0.050198      -0.026235       0.076433             13.193525      14.323593       3.080589       6.783208      13.343025       4.288656      11.913955           0.056449
          142              N      12.899344       5.698105      11.968167       0.025278      31.854999 0.33836717E+03  0.73124430E+04                                 8.347117                            5.820342       0.182080       2.140927                    0.998815      23.156329      59.484752       0.754904       0.375440      -1.115928       0.003775      -0.025915       0.009794       0.027960      -0.002638       0.065462      -0.002831      -0.036202      -0.063954      -0.080209       0.028124       0.052085             10.597488      13.836607       0.190274       7.499797       7.719381       0.157671      10.236475           0.001389
          143              N       8.243671       1.027248       8.305824      -0.265965      43.479013 0.57763857E+03  0.14345378E+05                                10.458031                            7.786626      -0.101484       1.965759                    0.999477      29.285736      82.062223       0.626580       0.393617      -1.096953      -0.088442       0.086734       0.039694       0.130079       0.045895      -0.007111      -0.033203      -0.063184      -0.053228      -0.050429      -0.025640       0.076069             13.174707      14.304172      -3.073844      -6.772427      13.324650       4.279211      11.895300          -0.053045
          144              N       6.566829       1.505572       9.642824       0.023818      31.928743 0.33922006E+03  0.73359572E+04                                 8.360049                            5.828000       0.178505       2.139413                    0.998778      23.190566      59.605748       0.754296       0.375482      -1.115825       0.003435       0.025314      -0.009918       0.027404       0.002670      -0.064471      -0.002550      -0.036873      -0.062363      -0.079201       0.028215       0.050985             10.615010      13.860696      -0.190538      -7.514399       7.730341       0.158054      10.253991          -0.001264
          145              N      11.409933       1.102169      13.380085      -0.266010      43.480847 0.57770568E+03  0.14347433E+05                                10.457988                            7.786766      -0.099479       1.966270                    0.999473      29.288468      82.070457       0.626613       0.393585      -1.096977      -0.088898       0.039664      -0.086301       0.130092      -0.007300      -0.046579       0.033801      -0.003750       0.121227      -0.050824      -0.026127       0.076951             13.174714      14.303500      -6.772086       3.075661      11.895815      -4.280769      13.324826          -0.053133
          146              N       9.733089       2.439169      12.901761       0.026394      31.851356 0.33825957E+03  0.73104716E+04                                 8.350498                            5.822238       0.173206       2.138228                    0.998779      23.153219      59.503060       0.754136       0.375804      -1.115515       0.003288      -0.009774      -0.024892       0.026944      -0.065242      -0.002743       0.002784       0.014660       0.084218      -0.079689       0.027444       0.052245             10.602109      13.842651      -7.503839       0.189051      10.241792      -0.156805       7.721884          -0.001268
          147              N      17.742432       6.101508       8.230906      -0.266873      43.554556 0.57863818E+03  0.14377793E+05                                10.473956                            7.796096      -0.106769       1.963940                    0.999488      29.312251      82.183911       0.625810       0.393893      -1.096656      -0.087988      -0.038834       0.086802       0.129555       0.006743       0.045771       0.033534      -0.004183       0.119698      -0.050444      -0.025324       0.075768             13.198787      14.331680       6.789008      -3.083947      11.918652      -4.291043      13.346028          -0.052945
          148              N      16.065584       4.764508       8.709229       0.024327      31.973498 0.33961068E+03  0.73481002E+04                                 8.375997                            5.836951       0.170168       2.136382                    0.998792      23.199557      59.685818       0.752472       0.376203      -1.115050       0.003431       0.010095       0.024725       0.026926       0.065199       0.002408       0.002632       0.012696       0.087852      -0.080150       0.028715       0.051435             10.638352      13.893986       7.534855      -0.191036      10.277343      -0.158628       7.743728          -0.001256
          149              N      10.753874       8.230907       1.102161      -0.266787      43.555543 0.57880111E+03  0.14382452E+05                                10.471948                            7.795968      -0.103483       1.964789                    0.999466      29.317437      82.192712       0.625980       0.393769      -1.096772       0.088624       0.086713       0.039484       0.130124      -0.045927       0.007510      -0.033486      -0.062994      -0.054327      -0.050198      -0.026234       0.076433             13.193516      14.323582       3.080588       6.783203      13.343016       4.288655      11.913949           0.056447
          150              N      12.430724       8.709231       2.439160       0.025278      31.855024 0.33836754E+03  0.73124527E+04                                 8.347119                            5.820344       0.182080       2.140926                    0.998815      23.156344      59.484793       0.754904       0.375439      -1.115928      -0.003775       0.025915      -0.009794       0.027960      -0.002638       0.065462      -0.002831      -0.036203      -0.063954      -0.080210       0.028125       0.052086             10.597490      13.836606       0.190276       7.499798       7.719384       0.157673      10.236479           0.001388
          151              N      17.086397      13.380088       6.101503      -0.265963      43.478986 0.57763822E+03  0.14345368E+05                                10.458030                            7.786627      -0.101488       1.965758                    0.999477      29.285722      82.062198       0.626580       0.393617      -1.096953       0.088442      -0.086734      -0.039694       0.130079       0.045895      -0.007110      -0.033202      -0.063184      -0.053230      -0.050429      -0.025640       0.076069             13.174706      14.304166      -3.073843      -6.772425      13.324653       4.279213      11.895301          -0.053045
          152              N      18.763239      12.901764       4.764503       0.023818      31.928780 0.33922051E+03  0.73359696E+04                                 8.360055                            5.828004       0.178504       2.139413                    0.998778      23.190584      59.605810       0.754296       0.375482      -1.115825      -0.003435      -0.025314       0.009918       0.027404       0.002670      -0.064472      -0.002550      -0.036873      -0.062364      -0.079201       0.028216       0.050986             10.615018      13.860704      -0.190541      -7.514405       7.730348       0.158056      10.254001          -0.001264
          153              N      13.920135      13.305167       1.027242      -0.266006      43.480810 0.57770507E+03  0.14347415E+05                                10.457984                            7.786763      -0.099484       1.966269                    0.999473      29.288450      82.070406       0.626613       0.393585      -1.096977       0.088898      -0.039664       0.086301       0.130092      -0.007300      -0.046579       0.033801      -0.003749       0.121227      -0.050824      -0.026127       0.076951             13.174710      14.303495      -6.772084       3.075663      11.895814      -4.280771      13.324820          -0.053132
          154              N      15.596979      11.968167       1.505566       0.026395      31.851412 0.33826021E+03  0.73104889E+04                                 8.350506                            5.822243       0.173204       2.138227                    0.998779      23.153245      59.503145       0.754136       0.375804      -1.115515      -0.003289       0.009774       0.024892       0.026944      -0.065243      -0.002743       0.002784       0.014660       0.084220      -0.079690       0.027444       0.052246             10.602121      13.842666      -7.503850       0.189054      10.241808      -0.156807       7.721890          -0.001269
          155              N       7.587636       8.305828       6.176421      -0.266871      43.554519 0.57863769E+03  0.14377777E+05                                10.473951                            7.796094      -0.106771       1.963940                    0.999488      29.312234      82.183854       0.625810       0.393893      -1.096656       0.087989       0.038833      -0.086802       0.129556       0.006743       0.045771       0.033534      -0.004183       0.119699      -0.050444      -0.025324       0.075768             13.198779      14.331664       6.788999      -3.083945      11.918647      -4.291044      13.346027          -0.052943
          156              N       9.264484       9.642828       5.698098       0.024327      31.973516 0.33961094E+03  0.73481069E+04                                 8.375999                            5.836953       0.170168       2.136382                    0.998792      23.199566      59.685843       0.752472       0.376203      -1.115050      -0.003431      -0.010095      -0.024725       0.026926       0.065200       0.002408       0.002632       0.012696       0.087853      -0.080151       0.028716       0.051435             10.638354      13.893984       7.534855      -0.191038      10.277346      -0.158630       7.743731          -0.001256
          157              O       7.643365       7.079766       8.647278      -0.531240      35.203472 0.51531485E+03  0.12306683E+05                                 8.679329                            7.084328       0.191145       2.108275                    0.997682      27.658590      73.421826       0.702234       0.365221      -1.129559       0.003055      -0.033203      -0.019711       0.038733      -0.024684      -0.014538      -0.028736       0.027477      -0.085438      -0.054215       0.011648       0.042567             10.156024      13.624503      -3.501903       2.672404       8.625175      -2.280483       8.218394          -0.069904
          158              O       8.521042       5.486315       7.350618      -0.589420      28.078551 0.48501280E+03  0.11357524E+05                                 7.148428                            6.723399       0.745593       2.260427                    0.999049      28.291569      73.280326       0.748376       0.349507      -1.147208       0.019276      -0.007619       0.008081       0.022247       0.054248      -0.061591       0.021836      -0.167044       0.134136      -0.144465       0.066259       0.078207              7.256407       5.945238      -0.222036       1.017353       7.688581       0.782334       8.135402          -0.001977
          159              O      13.975858       0.123911      12.963713      -0.529704      35.122729 0.51392805E+03  0.12264726E+05                                 8.664784                            7.073734       0.193975       2.109564                    0.997587      27.630304      73.309159       0.702950       0.365112      -1.129696       0.004203       0.033775       0.019691       0.039321       0.025447       0.014567      -0.028607       0.026533      -0.085122      -0.054233       0.011243       0.042990             10.137217      13.596821       3.495040      -2.664703       8.611261      -2.274644       8.203568          -0.070137
          160              O      14.853550       1.717362      14.260372      -0.589048      28.060879 0.48459253E+03  0.11345123E+05                                 7.145138                            6.720204       0.746814       2.261071                    0.999068      28.283154      73.248147       0.748607       0.349478      -1.147242       0.019628       0.008328      -0.007990       0.022770      -0.054684       0.061616       0.021560      -0.166623       0.134696      -0.144554       0.066581       0.077974              7.253092       5.941871       0.220897      -1.016791       7.684437       0.782407       8.132967          -0.002082
          161              O      17.142125       5.760058      14.283424      -0.529278      35.103906 0.51357760E+03  0.12254316E+05                                 8.661816                            7.071409       0.195642       2.110162                    0.997688      27.622104      73.282130       0.703050       0.365121      -1.129685       0.004607       0.019624      -0.034068       0.039585       0.014317      -0.025474       0.028685       0.057824       0.001023      -0.054675       0.010882       0.043792             10.133588      13.591976      -2.663368      -3.494168       8.199565       2.273810       8.609224           0.074618
          162              O      18.019809       7.056717      12.689974      -0.588199      28.030968 0.48393743E+03  0.11325855E+05                                 7.139789                            6.715477       0.745841       2.260943                    0.999080      28.268215      73.194640       0.748908       0.349459      -1.147268       0.019332      -0.008551      -0.007775       0.022523       0.061535       0.054272      -0.021539      -0.150478       0.182979      -0.144285       0.066358       0.077926              7.247457       5.937344      -1.015612      -0.220750       8.125634      -0.781774       7.679393           0.002296
          163              O      10.809598       1.443619       7.327567      -0.530268      35.157746 0.51449030E+03  0.12281956E+05                                 8.671688                            7.078502       0.191214       2.108532                    0.997576      27.641405      73.358892       0.702553       0.365205      -1.129583       0.003768      -0.019424       0.033124       0.038584      -0.014809       0.025013       0.028657       0.056113       0.001213      -0.054292       0.011567       0.042725             10.146660      13.611285       2.669103       3.498783       8.210805       2.277902       8.617891          -0.070064
          164              O      11.687283       0.146960       8.921017      -0.587411      28.030776 0.48393378E+03  0.11325900E+05                                 7.140198                            6.715855       0.747010       2.261287                    0.999059      28.266095      73.192786       0.748810       0.349501      -1.147218       0.019875       0.009575       0.006921       0.023121      -0.061428      -0.054507      -0.022127      -0.151766       0.183441      -0.144962       0.066483       0.078479              7.247863       5.938069       1.015744       0.220746       8.126803      -0.782029       7.678718          -0.002091
          165              O      17.686703       7.327570       5.760049      -0.531237      35.203430 0.51531423E+03  0.12306662E+05                                 8.679312                            7.084315       0.191147       2.108275                    0.997682      27.658616      73.421833       0.702236       0.365220      -1.129560      -0.003055       0.033203       0.019712       0.038734      -0.024684      -0.014539      -0.028737       0.027475      -0.085444      -0.054217       0.011649       0.042568             10.156002      13.624470      -3.501895       2.672393       8.625161      -2.280478       8.218375          -0.069899
          166              O      16.809026       8.921021       7.056709      -0.589413      28.078396 0.48500927E+03  0.11357418E+05                                 7.148392                            6.723366       0.745603       2.260430                    0.999049      28.291527      73.280097       0.748379       0.349506      -1.147209      -0.019275       0.007619      -0.008081       0.022246       0.054248      -0.061590       0.021835      -0.167044       0.134138      -0.144465       0.066259       0.078206              7.256370       5.945207      -0.222032       1.017346       7.688541       0.782332       8.135361          -0.001976
          167              O      11.354210      14.283425       1.443614      -0.529705      35.122753 0.51392851E+03  0.12264739E+05                                 8.664785                            7.073735       0.193974       2.109563                    0.997587      27.630329      73.309225       0.702950       0.365112      -1.129697      -0.004203      -0.033774      -0.019692       0.039321       0.025447       0.014567      -0.028607       0.026532      -0.085126      -0.054234       0.011244       0.042990             10.137218      13.596821       3.495041      -2.664703       8.611264      -2.274646       8.203569          -0.070137
          168              O      10.476518      12.689974       0.146955      -0.589045      28.060781 0.48459034E+03  0.11345057E+05                                 7.145114                            6.720182       0.746821       2.261073                    0.999068      28.283137      73.248018       0.748610       0.349477      -1.147243      -0.019627      -0.008326       0.007990       0.022768      -0.054685       0.061615       0.021559      -0.166623       0.134699      -0.144555       0.066581       0.077973              7.253066       5.941850       0.220896      -1.016786       7.684410       0.782405       8.132938          -0.002082
          169              O       8.187943       8.647278       0.123903      -0.529278      35.103942 0.51357815E+03  0.12254331E+05                                 8.661816                            7.071407       0.195641       2.110161                    0.997688      27.622149      73.282237       0.703051       0.365121      -1.129686      -0.004607      -0.019626       0.034068       0.039586       0.014318      -0.025474       0.028686       0.057825       0.001027      -0.054676       0.010883       0.043793             10.133589      13.591977      -2.663368      -3.494170       8.199563       2.273813       8.609225           0.074612
          170              O       7.310259       7.350619       1.717353      -0.588191      28.030770 0.48393296E+03  0.11325721E+05                                 7.139742                            6.715434       0.745853       2.260947                    0.999080      28.268170      73.194363       0.748913       0.349457      -1.147269      -0.019331       0.008551       0.007774       0.022522       0.061535       0.054273      -0.021538      -0.150479       0.182978      -0.144285       0.066359       0.077926              7.247408       5.937303      -1.015601      -0.220746       8.125579      -0.781771       7.679340           0.002297
          171              O      14.520470      12.963717       7.079760      -0.530268      35.157757 0.51449052E+03  0.12281962E+05                                 8.671687                            7.078501       0.191209       2.108530                    0.997576      27.641426      73.358940       0.702553       0.365205      -1.129583      -0.003768       0.019426      -0.033125       0.038585      -0.014809       0.025013       0.028658       0.056114       0.001215      -0.054293       0.011568       0.042725             10.146659      13.611281       2.669101       3.498784       8.210804       2.277904       8.617893          -0.070063
          172              O      13.642785      14.260376       5.486310      -0.587408      28.030671 0.48393140E+03  0.11325829E+05                                 7.140172                            6.715831       0.747017       2.261289                    0.999059      28.266075      73.192646       0.748812       0.349500      -1.147219      -0.019874      -0.009575      -0.006920       0.023120      -0.061428      -0.054508      -0.022126      -0.151767       0.183439      -0.144962       0.066484       0.078478              7.247837       5.938047       1.015739       0.220744       8.126774      -0.782027       7.678689          -0.002091

******************************************************
Auxiliary information for the entire system
The total spin magnetic moment of the unit cell is   -1.997489
The total net atomic charge of the unit cell is   0.000008
Accuracy of reproducing the electrostatic potential in the unit cell:
  The inner radius (bohr) =    5.0000
  The outer radius (bohr) =   12.0000
  Valid grid points have density less than (e/(bohr^3)) =    0.0001
  The number of valid grid points were=       100758
  The rms potential error without charges in kcal/mol is=     10.80596
  The rms potential error with partial charges in kcal/mol is=      0.68416
  The RRMSE value at monopole order=      0.06331
  The rms potential error with partial charges and cloud penetration in kcal/mol is=      0.70886
  The RRMSE value at monopole order with cloud penetration is=      0.06560
  The rms potential error with partial charges and atomic dipoles in kcal/mol is=      0.35936
  The RRMSE value at dipole order=      0.03326
  The rms potential error with partial charges, atomic dipoles and cloud penetration in kcal/mol is=      0.37512
  The RRMSE value at dipole order with cloud penetration=      0.03471

******************************************************
The electron densities and ab initio electrostatic potential were computed in VASP using the PBE functional and
projector augmented wave method. See the main text of the journal article for a description of computational details.
The atomic charges, dipoles, and quadrupoles were computed with the DDEC6 method as described in
(a) T. A. Manz and N. Gabaldon Limas, RSC Adv. 6 (2016) 47771-47801 DOI: 10.1039/c6ra04656h
(b) N. Gabaldon Limas and T. A. Manz, RSC Adv. 8 (2018) 2678-2707 DOI: 10.1039/c7ra11829e.
For each atom in the material, the electron cloud parameters were fit to the spherically averaged atom-in-material
electron density using radial positions for which this density was between 10^-4 and 10^-2 electrons per cubic bohr.
The polarizabilities, dispersion coefficients, and quantum Drude oscillator (QDO) parameters were fit using the MCLF method.
The magnetic structure of the system was optimized in VASP from the default ferromagnetic initial guess using spin polarization.
The atomic spin moments (ASMs) were computed on this optimized magnetic structure using the DDEC6 partition as inputs
to the method of T. A. Manz and D. S. Sholl, J. Chem. Theory Comput. 7 (2011) 4146-4164 DOI: 10.1021/ct200539n.
The RMSE and RRMSE were computed using a uniform grid with Ewald summation.
