# Supplementary material for: A collection of forcefield precursors for metal–organic frameworks
Source: RSC Adv. 2019 Nov 13;9(63):36492–507. doi: 10.1039/c9ra07327b (PMC9075174; doi:10.1039/c9ra07327b)
Supplement: RA-009-C9RA07327B-s5630 [file RA-009-C9RA07327B-s5630.xyz]

   44
jmolscript: load "" {1 1 1} spacegroup "x,y,z" unitcell [{      6.130800     0.000000     0.000000 }, {      0.090594     7.457450     0.000000 }, {      0.253272     3.292201    12.011416 }]
La     2.671685     8.409935     5.364418     1.929361
La     1.777527     4.691545    10.208983     1.936972
H      5.515900     4.848318     7.042293     0.100256
H      6.154290     4.295248     5.013565     0.129865
H      5.037879     8.611141     8.586961     0.126314
H      4.404367     7.911743    10.676948     0.136437
H      4.095332     3.032205     0.892448     0.060546
H      5.842193     3.195454     2.587259     0.070427
H      0.748860     2.896507     7.909517     0.381763
H      1.774816     3.042096     4.683251     0.344397
H      3.589308     6.624570     7.640462     0.383086
H      2.480232     7.415639    11.000055     0.388268
H      3.352172     5.343948     1.376508     0.385727
H      5.508061     5.702426     2.080377     0.381461
C      1.356117     5.456751     7.003857     0.632755
C      0.251301     4.391411     7.005058     0.069597
C      0.347460     3.693623     5.716233     0.025380
C      5.660028     2.420145     5.668187     0.620523
C      3.093088     9.146922     8.629001     0.606782
C      4.169780     8.158326     8.621794     0.066422
C      4.039642     7.365464     9.949056     0.031220
C      4.788494     6.127822     9.879390     0.582942
C      3.345380     3.403471     2.701367     0.608601
C      4.160516     3.760586     1.544668     0.034149
C      5.631562     3.904520     1.944648     0.046155
C      0.470271     3.737556     0.690656     0.613484
O      1.388334     6.315015     6.021323    -0.633689
O      2.244295     5.384694     7.837449    -0.578645
O      0.381011     3.629658     8.132930    -0.563312
O      1.724141     3.395892     5.454384    -0.515236
O      6.278394     8.828516     5.345080    -0.611389
O      4.419535     2.485284     5.886795    -0.599099
O      2.176402     9.138107     7.660881    -0.589591
O      2.941220     2.607049     9.625949    -0.618459
O      3.981047     7.346193     7.421854    -0.573391
O      2.639199     7.093909    10.228922    -0.562716
O      4.282086     5.011044    10.228922    -0.583674
O      6.107000     6.241560     9.581507    -0.609927
O      3.455521     2.300582     3.202244    -0.703927
O      2.662217     4.267892     3.273111    -0.592129
O      3.876341     4.932935     0.897253    -0.537882
O      5.766019     5.107719     2.582454    -0.546028
O      0.589369     2.554155     0.369952    -0.697787
O      0.865795     4.753804     0.172964    -0.576010

The following XYZ coordinates are in angstroms. Other properties are in atomic units.
The sperically averaged electron density of each atom fit to a function of the form exp(a - br)
eigen_1, eigen_2 and eigen_3 are the three eigenvalues of traceless quadrupole moment tensor
  atom number  atomic symbol              X              Y              Z     net charge C6 coefficient C8 coefficient C10 coefficient fluctuating dipole atomic polarizability isotropic forcefield polarizability              a              b squared Pearson coefficient          <r^3>          <r^4>         wp_QDO          m_QDO          q_QDO       dipole_x       dipole_y       dipole_z         dipole            Qxy            Qxz            Qyz     Q(x^2-y^2)  Q(3z^2 - R^2)        eigen_1        eigen_2        eigen_3 static polarizability      alpha(xx)      alpha(xy)      alpha(xz)      alpha(yy)      alpha(yz)      alpha(zz) atomic spin moment
            1             La       2.671685       8.409935       5.364418       1.929361     175.754265 0.51593799E+04  0.20400385E+06                                22.235608                           20.846715       1.797571       2.157929                    0.998367     101.421462     274.051560       0.490407       0.315870      -1.258431       0.022085      -0.053654      -0.028223       0.064521      -0.002486      -0.027174       0.189339       0.056320      -0.017284      -0.206322       0.029098       0.177223             23.345146      23.014799       2.596724      -0.814171      25.242447      -4.655210      21.778191           0.000140
            2             La       1.777527       4.691545      10.208983       1.936972     173.843604 0.51149182E+04  0.20164942E+06                                22.013464                           20.710017       1.898975       2.188394                    0.998668     100.851563     271.408730       0.494077       0.314451      -1.260844      -0.003334      -0.036742       0.034308       0.050380       0.022520      -0.031425      -0.214278       0.030373      -0.025556      -0.224164       0.012043       0.212121             23.105377      23.216736      -2.931122      -0.629638      24.776154       4.826661      21.323240           0.000251
            3              H       5.515900       4.848318       7.042293       0.100256       1.002975 0.76167849E+01  0.74548650E+02                                 1.718049                            1.658697      -1.002981       2.403549                    0.995382       3.675839      10.589512       0.462002       1.354546      -0.692508      -0.048481       0.016798       0.005457       0.051598      -0.010038      -0.002218      -0.009302       0.013319       0.013423      -0.018105       0.006659       0.011446              1.751805       2.114359      -0.399449      -0.111463       1.695623       0.126248       1.445433           0.000003
            4              H       6.154290       4.295248       5.013565       0.129865       0.963752 0.74114320E+01  0.72292525E+02                                 1.694803                            1.654320      -1.110769       2.365312                    0.995533       3.633792      10.568419       0.453468       1.384739      -0.686342      -0.009687       0.032831      -0.037139       0.050508      -0.004990      -0.002309       0.001489       0.017942       0.000421      -0.010408      -0.000426       0.010834              1.713967       1.522997      -0.116381       0.224093       1.616327      -0.260199       2.002575           0.000003
            5              H       5.037879       8.611141       8.586961       0.126314       0.915800 0.68272555E+01  0.65041678E+02                                 1.623873                            1.577781      -0.962505       2.441408                    0.996751       3.462665       9.853435       0.470199       1.367346      -0.690629       0.049953       0.021413      -0.003157       0.054441       0.010500      -0.001539       0.009196       0.013401       0.009994      -0.017839       0.005499       0.012340              1.649752       1.999095       0.335523      -0.092126       1.583408      -0.110399       1.366754           0.000002
            6              H       4.404367       7.911743      10.676948       0.136437       1.000029 0.77785661E+01  0.76945334E+02                                 1.746040                            1.700726      -1.262028       2.290753                    0.993471       3.738701      11.019634       0.444041       1.394443      -0.683818       0.021514       0.027812       0.034106       0.048985       0.007847       0.005509      -0.002608       0.009696      -0.025615      -0.012351      -0.001730       0.014081              1.771892       1.590535       0.109211       0.231522       1.591286       0.227518       2.133854           0.000001
            7              H       4.095332       3.032205       0.892448       0.060546       1.271718 0.10574738E+02  0.11201852E+03                                 1.977673                            1.924623      -1.334875       2.224541                    0.990840       4.158570      12.344781       0.440183       1.313570      -0.699894       0.002343      -0.026831      -0.029704       0.040097      -0.002108       0.001888      -0.002064      -0.015677       0.012514      -0.010383       0.002761       0.007622              1.999848       1.705167       0.055805       0.044912       1.903407       0.461886       2.390970           0.000001
            8              H       5.842193       3.195454       2.587259       0.070427       1.174147 0.95254241E+01  0.98330029E+02                                 1.881596                            1.833584      -1.177168       2.307221                    0.992706       3.972538      11.652423       0.448286       1.323575      -0.698362       0.006455      -0.027956       0.032978       0.043713      -0.001189       0.004938       0.002382      -0.013111       0.016473      -0.011027       0.003090       0.007936              1.897496       1.728494      -0.137440       0.167077       1.800193      -0.421991       2.163800           0.000000
            9              H       0.748860       2.896507       7.909517       0.381763       0.427924 0.26098816E+01  0.20268017E+02                                 1.113792                            1.084737      -1.289663       2.401801                    0.998502       2.653610       7.669392       0.466505       1.690672      -0.631754       0.002405      -0.018493      -0.007729       0.020187       0.002296      -0.002140      -0.007556      -0.016272       0.024877      -0.012667      -0.001689       0.014356              1.131966       1.087795      -0.196373       0.008079       1.333167      -0.019308       0.974936           0.000000
           10              H       1.774816       3.042096       4.683251       0.344397       0.541505 0.35086757E+01  0.29151951E+02                                 1.259807                            1.221401      -1.535616       2.243891                    0.996111       2.987561       8.745253       0.462357       1.594427      -0.645221      -0.001082       0.002595      -0.023452       0.023620      -0.003481       0.007076       0.008509       0.017523       0.001640      -0.015853       0.003121       0.012732              1.285392       1.247339      -0.055360      -0.210120       1.106073       0.086565       1.502763          -0.000000
           11              H       3.589308       6.624570       7.640462       0.383086       0.427844 0.26181036E+01  0.20360799E+02                                 1.115486                            1.088069      -1.304197       2.394067                    0.998131       2.668113       7.732829       0.464452       1.695733      -0.630881      -0.002584      -0.017876       0.004630       0.018646      -0.001516      -0.002058       0.007400      -0.015226       0.029457      -0.012765      -0.001946       0.014710              1.132887       1.105839       0.198107       0.009888       1.315687       0.014808       0.977135           0.000000
           12              H       2.480232       7.415639      11.000055       0.388268       0.452839 0.28296338E+01  0.22487000E+02                                 1.161901                            1.132128      -1.573635       2.257954                    0.996075       2.837828       8.374220       0.453746       1.698605      -0.629226       0.000848       0.010716       0.013311       0.017109       0.006080       0.002641      -0.000644       0.008905       0.004385      -0.008587       0.001056       0.007531              1.182544       1.209319      -0.026040      -0.209279       0.961735       0.088126       1.376579          -0.000000
           13              H       3.352172       5.343948       1.376508       0.385727       0.506838 0.33021553E+01  0.26674188E+02                                 1.161760                            1.155093      -1.296486       2.408909                    0.999706       2.451687       6.782167       0.500432       1.515192      -0.662044      -0.016733       0.017412       0.007566       0.025306      -0.014895      -0.000519      -0.004902      -0.022998      -0.037002      -0.015336      -0.010110       0.025446              1.153912       1.186273      -0.144898      -0.087397       1.156725       0.058710       1.118736           0.000002
           14              H       5.508061       5.702426       2.080377       0.381461       0.498315 0.32233990E+01  0.25811115E+02                                 1.137593                            1.132215      -1.225244       2.443827                    0.999923       2.410162       6.579520       0.512906       1.491335      -0.666485      -0.002813       0.025983      -0.012035       0.028773      -0.002418       0.003108      -0.000020      -0.049992      -0.023176      -0.021928      -0.007048       0.028976              1.129222       1.041293      -0.059688       0.078087       1.265624      -0.098654       1.080750           0.000003
           15              C       1.356117       5.456751       7.003857       0.632755      20.011240 0.25177015E+03  0.52523955E+04                                 6.968151                            5.769294      -0.235698       1.989836                    0.999280      22.330262      63.938717       0.592217       0.495761      -1.001563       0.067910       0.044060      -0.017482       0.082817      -0.068985      -0.040687       0.062230      -0.018430       0.010161      -0.074033      -0.042165       0.116198              7.561052       7.267189       2.361698       1.606930       8.399130      -0.742627       7.016837          -0.000004
           16              C       0.251301       4.391411       7.005058       0.069597      23.663268 0.35314135E+03  0.79282229E+04                                 7.368630                            6.368479      -0.297641       1.943612                    0.997981      26.092986      74.722163       0.633468       0.430679      -1.049107      -0.006912      -0.116637       0.064650       0.133535      -0.041806      -0.011986      -0.041385       0.022106       0.134398      -0.078909       0.015758       0.063151              7.996198       7.249754       0.756771      -0.031915       8.590930       1.053195       8.147911          -0.000001
           17              C       0.347460       3.693623       5.716233       0.025380      25.104918 0.36997386E+03  0.83857037E+04                                 7.630088                            6.495734      -0.215050       1.974015                    0.996998      26.251382      75.017305       0.631860       0.427678      -1.053158       0.128846       0.029014       0.006941       0.132254      -0.029877      -0.017693       0.000808       0.137155      -0.004707      -0.074132      -0.005236       0.079368              8.397218       8.562298       1.160584      -0.155047       8.357897       1.562239       8.271458          -0.000002
           18              C       5.660028       2.420145       5.668187       0.620523      19.976872 0.23634986E+03  0.48507612E+04                                 6.895811                            5.552322      -0.077618       2.045135                    0.999539      22.018205      62.420965       0.610135       0.489131      -1.005487      -0.052498      -0.052436      -0.009046       0.074748      -0.013142       0.031561      -0.040811      -0.022537       0.322339      -0.072271      -0.051628       0.123899              7.625566      10.500520       0.969007      -0.518717       8.077432       0.570994       4.298747          -0.000006
           19              C       3.093088       9.146922       8.629001       0.606782      22.573148 0.29237694E+03  0.63025410E+04                                 7.476552                            6.152921      -0.100464       2.019679                    0.999645      22.944382      65.776863       0.585171       0.485569      -1.011460      -0.059155       0.047759       0.010927       0.076809       0.065522      -0.033733      -0.047888      -0.003169      -0.016894      -0.065233      -0.034904       0.100137              8.181363       7.750813      -2.910004       1.646299       9.363342       0.616158       7.429934          -0.000001
           20              C       4.169780       8.158326       8.621794       0.066422      24.791253 0.37963908E+03  0.86545035E+04                                 7.581918                            6.594602      -0.253849       1.960453                    0.997706      26.115087      74.676054       0.625457       0.429574      -1.052714       0.015034      -0.109926      -0.073289       0.132970       0.041242      -0.003309       0.046009      -0.021599       0.167395      -0.078312      -0.001842       0.080154              8.242786       7.723360      -1.114425       0.190298       9.106549      -1.218256       7.898449          -0.000000
           21              C       4.039642       7.365464       9.949056       0.031220      25.478294 0.37533594E+03  0.85624204E+04                                 7.804416                            6.620755      -0.363988       1.920829                    0.996724      26.733262      77.363135       0.613061       0.437952      -1.043928      -0.125154       0.019583      -0.014468       0.127501       0.038746      -0.004028      -0.013162       0.130934      -0.025110      -0.073963      -0.006909       0.080872              8.631166       9.004650      -1.585439      -0.224302       8.569383      -1.279328       8.319464          -0.000004
           22              C       4.788494       6.127822       9.879390       0.582942      22.329821 0.27924455E+03  0.59674338E+04                                 7.439666                            6.028401      -0.096084       2.023285                    0.999560      23.083064      66.495197       0.587290       0.488035      -1.007346       0.047843      -0.049181       0.000278       0.068614       0.013450       0.035116       0.030054      -0.005299       0.294218      -0.063479      -0.048981       0.112460              8.241179      10.737410      -1.238809      -0.972227       9.191705      -0.400320       4.794422          -0.000007
           23              C       3.345380       3.403471       2.701367       0.608601      19.417792 0.23302938E+03  0.47948810E+04                                 6.904963                            5.580519      -0.324289       1.959439                    0.999006      22.682593      65.682508       0.593976       0.501152      -0.993325      -0.013441      -0.035665       0.057978       0.069384       0.028249       0.078888       0.030045       0.118599       0.028376      -0.074749      -0.048165       0.122914              7.604253       6.968493      -0.284497      -3.263197       6.443104      -1.674012       9.401161          -0.000004
           24              C       4.160516       3.760586       1.544668       0.034149      24.674769 0.36445301E+03  0.82716923E+04                                 7.587988                            6.463607      -0.257897       1.944889                    0.998475      26.975812      78.436256       0.627789       0.429872      -1.046456       0.017113       0.110412      -0.065233       0.129379      -0.027392       0.029080      -0.023048      -0.083095      -0.025983      -0.056772      -0.010245       0.067017              8.318621       8.981976       0.581534      -1.113994       6.124641      -1.095771       9.849245          -0.000009
           25              C       5.631562       3.904520       1.944648       0.046155      24.880348 0.38948602E+03  0.89533050E+04                                 7.610658                            6.680533      -0.252776       1.948484                    0.997691      26.915569      77.776341       0.620087       0.429696      -1.050605      -0.024425       0.098982       0.071397       0.124465       0.010383       0.047721       0.014996      -0.092087      -0.033946      -0.075739       0.014985       0.060754              8.177188       9.612995      -0.168405      -0.904403       6.184919       0.539958       8.733652          -0.000005
           26              C       0.470271       3.737556       0.690656       0.613484      18.609099 0.24597019E+03  0.51185689E+04                                 6.701750                            5.758667      -0.336294       1.959319                    0.997439      22.728216      65.706227       0.582167       0.505583      -0.993355       0.043626      -0.028951      -0.054056       0.075256      -0.005919       0.096494      -0.008404       0.114464      -0.006418      -0.073662      -0.056047       0.129708              7.088859       6.584775       0.287598      -2.724164       6.946956       0.329605       7.734847          -0.000011
           27              O       1.388334       6.315015       6.021323      -0.633689      37.679577 0.62539295E+03  0.15537776E+05                                 8.790312                            7.689453       0.529054       2.212169                    0.995234      28.443823      74.813952       0.695346       0.354543      -1.148110      -0.031595      -0.059559       0.008977       0.068015      -0.054337      -0.028599      -0.022673      -0.094684       0.088586      -0.096804       0.036092       0.060712              9.349948       6.125934       1.052820      -0.079111      13.178463      -3.435978       8.745446          -0.000023
           28              O       2.244295       5.384694       7.837449      -0.578645      34.855165 0.59047997E+03  0.14545156E+05                                 8.515117                            7.625390      -0.014877       2.064114                    0.991487      27.593527      73.646721       0.673353       0.369275      -1.129923       0.016521       0.015442      -0.071602       0.075089      -0.041511       0.002733       0.058215       0.032668       0.026810      -0.079603       0.013461       0.066142              8.958447      10.245908       1.706876       3.512715       7.250420       0.632566       9.379013          -0.000023
           29              O       0.381011       3.629658       8.132930      -0.563312      28.884565 0.53056115E+03  0.12853348E+05                                 7.681644                            7.292222      -0.247069       1.973845                    0.997126      27.895964      76.312374       0.672682       0.375851      -1.113647      -0.037050       0.075702      -0.131088       0.155845      -0.057205       0.009687      -0.092668      -0.142215       0.080830      -0.109780      -0.037390       0.147171              7.865809       6.184249      -0.784915       0.072559       9.265682      -1.223786       8.147495          -0.000013
           30              O       1.724141       3.395892       5.454384      -0.515236      33.154004 0.57166363E+03  0.14152853E+05                                 8.619912                            7.696023      -0.563680       1.875475                    0.996043      28.192174      78.742568       0.636765       0.388529      -1.101093      -0.107400       0.114842       0.020639       0.158586      -0.042548      -0.043765       0.036335       0.196849       0.025354      -0.117675      -0.007504       0.125180              9.311103      11.927570      -1.642865      -2.759610       6.889112       1.284046       9.116626          -0.000015
           31              O       6.278394       8.828516       5.345080      -0.611389      33.822506 0.56504188E+03  0.13771541E+05                                 8.248266                            7.392904       0.417571       2.171270                    0.996552      28.437166      75.592979       0.692825       0.362728      -1.134544      -0.073112      -0.007328       0.014395       0.074875      -0.068489       0.010220      -0.008323      -0.072386       0.211463      -0.112817       0.037565       0.075251              8.604680       8.980785      -2.707105      -0.398683      11.131121       0.723304       5.702134          -0.000012
           32              O       4.419535       2.485284       5.886795      -0.599099      39.830674 0.61213736E+03  0.15162475E+05                                 9.252041                            7.689212       0.225768       2.132908                    0.992944      27.806052      73.583449       0.682714       0.362198      -1.139339       0.043659       0.031839      -0.012272       0.055411      -0.024716      -0.004563      -0.032785       0.094776       0.108466      -0.080802       0.034418       0.046385             10.335864      18.078112       1.266807      -1.060975       6.353384      -0.431884       6.576097          -0.000014
           33              O       2.176402       9.138107       7.660881      -0.589591      38.003277 0.67967326E+03  0.17283812E+05                                 9.008255                            8.146671       0.055524       2.070096                    0.993820      28.396242      76.171329       0.657772       0.366177      -1.136086      -0.021959       0.021164       0.056491       0.064197       0.037815       0.030447      -0.045699       0.068306       0.018219      -0.086024       0.033555       0.052469              9.492628      10.559276      -2.140250       3.600516       7.879623      -1.008159      10.038986          -0.000021
           34              O       2.941220       2.607049       9.625949      -0.618459      37.641519 0.62295828E+03  0.15438408E+05                                 8.777510                            7.650374       0.638050       2.249699                    0.996377      28.247858      73.832789       0.701495       0.352320      -1.151689       0.038264      -0.045318      -0.016720       0.061623       0.047858      -0.035469       0.039297      -0.084216       0.070362      -0.095732       0.027744       0.067987              9.407334       6.115246      -1.222486      -0.223110      13.679751       3.373725       8.427006          -0.000028
           35              O       3.981047       7.346193       7.421854      -0.573391      29.869331 0.56775847E+03  0.13961571E+05                                 7.857318                            7.548834      -0.298775       1.957711                    0.996656      28.099712      76.942752       0.661771       0.376381      -1.115480       0.039583       0.070713       0.118693       0.143719       0.067222       0.019409       0.104567      -0.151675       0.135872      -0.127002      -0.041486       0.168488              8.020193       6.477456       0.768905       0.190933       9.473036       1.110423       8.110088          -0.000007
           36              O       2.639199       7.093909      10.228922      -0.562716      35.012992 0.62467549E+03  0.15796727E+05                                 8.942192                            8.051813      -0.710065       1.822712                    0.996044      28.846198      81.171690       0.622342       0.389192      -1.101687       0.107359       0.062494      -0.056327       0.136397       0.031806      -0.059924       0.022129       0.211925      -0.074681      -0.111060      -0.031270       0.142330              9.639337      13.077552       1.199364      -2.718994       6.769317       0.065882       9.071141          -0.000022
           37              O       4.282086       5.011044      10.228922      -0.583674      33.493898 0.56986020E+03  0.13892362E+05                                 8.182414                            7.401274       0.422339       2.177204                    0.996631      28.189633      74.485528       0.696983       0.360476      -1.138449       0.061581      -0.007565      -0.007034       0.062441       0.072709       0.014465      -0.007890      -0.089635       0.175300      -0.116183       0.056188       0.059995              8.517667       8.410636       2.531063      -0.343805      11.299941      -0.555656       5.842424          -0.000018
           38              O       6.107000       6.241560       9.581507      -0.609927      42.530618 0.70276448E+03  0.17991557E+05                                 9.713821                            8.255204       0.151469       2.096155                    0.992383      28.687356      76.801362       0.657915       0.363645      -1.139915      -0.031364       0.036235      -0.005780       0.048271       0.026595      -0.018298       0.025442       0.142524       0.058619      -0.093015       0.022735       0.070281             10.825119      18.419381      -1.567216      -1.666465       6.806537       0.515209       7.249440          -0.000028
           39              O       3.455521       2.300582       3.202244      -0.703927      36.350812 0.62117610E+03  0.15506806E+05                                 8.600981                            7.690456       0.435941       2.142410                    0.998065      30.280342      81.537615       0.687191       0.357043      -1.138713       0.037054       0.113018      -0.027702       0.122120       0.014032       0.056506      -0.025602       0.011903      -0.007444      -0.067281       0.007368       0.059913              8.952644       6.302416       0.079895      -0.565310      10.464998      -4.071060      10.090516          -0.000014
           40              O       2.662217       4.267892       3.273111      -0.592129      33.448366 0.58293112E+03  0.14301507E+05                                 8.228432                            7.515360       0.380989       2.160810                    0.995128      28.378275      75.389205       0.687113       0.363340      -1.135428      -0.002129      -0.058989       0.040521       0.071598      -0.038904       0.012593       0.063307       0.145889       0.065846      -0.122442       0.050352       0.072089              8.563794       9.241015      -2.055979      -3.215528       6.872301       1.308262       9.578066          -0.000015
           41              O       3.876341       4.932935       0.897253      -0.537882      25.458837 0.44900967E+03  0.10450391E+05                                 7.063813                            6.714611      -0.165374       2.022573                    0.994683      26.862195      72.415524       0.698895       0.376545      -1.111299       0.044042      -0.125362       0.055258       0.143906      -0.109733      -0.004375      -0.041030      -0.154047      -0.154764      -0.116808      -0.048552       0.165360              7.202178       6.462191      -1.277029       0.711432       6.856214      -1.484042       8.288128          -0.000006
           42              O       5.766019       5.107719       2.582454      -0.546028      25.064654 0.44771102E+03  0.10403110E+05                                 6.920181                            6.658490      -0.014017       2.054790                    0.997314      27.201882      73.052791       0.709832       0.371351      -1.116185       0.000617      -0.138250      -0.072312       0.156020      -0.012029       0.042847       0.012529      -0.310500      -0.156467      -0.149056      -0.033253       0.182309              6.944954       5.556759       0.207226       1.065733       7.866332       1.318660       7.411770          -0.000003
           43              O       0.589369       2.554155       0.369952      -0.697787      33.738444 0.59900554E+03  0.14797972E+05                                 8.108822                            7.521578       0.588937       2.200264                    0.997991      29.814947      79.512413       0.700030       0.354175      -1.142563      -0.042401       0.068119       0.051934       0.095578      -0.001472       0.054177       0.017533      -0.017987      -0.084446      -0.070614       0.021885       0.048729              8.225572       6.470734      -1.096915      -0.984192       9.781295       2.729123       8.424687          -0.000021
           44              O       0.865795       4.753804       0.172964      -0.576010      30.356625 0.51911454E+03  0.12378952E+05                                 7.642551                            7.061566       0.494779       2.203805                    0.997162      27.765279      72.853808       0.713042       0.360222      -1.137237      -0.010180      -0.033146       0.001654       0.034713       0.028243       0.041954      -0.038824       0.059377      -0.006007      -0.077691       0.018290       0.059401              7.808850       7.739586       1.627148      -2.152377       7.673318      -1.791288       8.013648          -0.000008

******************************************************
Auxiliary information for the entire system
The total spin magnetic moment of the unit cell is   0.000063
The total net atomic charge of the unit cell is   -0.000001
Accuracy of reproducing the electrostatic potential in the unit cell:
  The inner radius (bohr) =    5.0000
  The outer radius (bohr) =   12.0000
  Valid grid points have density less than (e/(bohr^3)) =    0.0001
  The number of valid grid points were=          605
  The rms potential error without charges in kcal/mol is=      5.89446
  The rms potential error with partial charges in kcal/mol is=      0.67844
  The RRMSE value at monopole order=      0.11510
  The rms potential error with partial charges and cloud penetration in kcal/mol is=      0.65640
  The RRMSE value at monopole order with cloud penetration is=      0.11136
  The rms potential error with partial charges and atomic dipoles in kcal/mol is=      0.59210
  The RRMSE value at dipole order=      0.10045
  The rms potential error with partial charges, atomic dipoles and cloud penetration in kcal/mol is=      0.57347
  The RRMSE value at dipole order with cloud penetration=      0.09729

******************************************************
The electron densities and ab initio electrostatic potential were computed in VASP using the PBE functional and
projector augmented wave method. See the main text of the journal article for a description of computational details.
The atomic charges, dipoles, and quadrupoles were computed with the DDEC6 method as described in
(a) T. A. Manz and N. Gabaldon Limas, RSC Adv. 6 (2016) 47771-47801 DOI: 10.1039/c6ra04656h
(b) N. Gabaldon Limas and T. A. Manz, RSC Adv. 8 (2018) 2678-2707 DOI: 10.1039/c7ra11829e.
For each atom in the material, the electron cloud parameters were fit to the spherically averaged atom-in-material
electron density using radial positions for which this density was between 10^-4 and 10^-2 electrons per cubic bohr.
The polarizabilities, dispersion coefficients, and quantum Drude oscillator (QDO) parameters were fit using the MCLF method.
The magnetic structure of the system was optimized in VASP from the default ferromagnetic initial guess using spin polarization.
The atomic spin moments (ASMs) were computed on this optimized magnetic structure using the DDEC6 partition as inputs
to the method of T. A. Manz and D. S. Sholl, J. Chem. Theory Comput. 7 (2011) 4146-4164 DOI: 10.1021/ct200539n.
The RMSE and RRMSE were computed using a uniform grid with Ewald summation.
