# Supplementary material for: A collection of forcefield precursors for metal–organic frameworks
Source: RSC Adv. 2019 Nov 13;9(63):36492–507. doi: 10.1039/c9ra07327b (PMC9075174; doi:10.1039/c9ra07327b)
Supplement: RA-009-C9RA07327B-s5631 [file RA-009-C9RA07327B-s5631.xyz]

  184
jmolscript: load "" {1 1 1} spacegroup "x,y,z" unitcell [{      6.999400     0.000000     0.000000 }, {      0.000000    20.539000     0.000000 }, {      0.000000     0.000000    20.539000 }]
Cu     4.645782     0.389625     0.491087     0.868556
Cu     4.645782     9.879875     9.778413     0.868540
Cu     1.146082    20.047913    10.659125     0.868601
Cu     1.146082    10.760587    20.149375     0.847602
Cu     2.353618    20.149375    20.047913     0.868545
Cu     2.353618    10.659125    10.760587     0.868322
Cu     5.853318     0.491087     9.879875     0.868502
Cu     5.853318     9.778413     0.389625     0.846842
H      0.470360     3.526546     0.575092     0.125825
H      6.828615     5.789944     0.579200     0.126691
H      3.195226     7.942431    18.628873     0.117663
H      5.089964     7.225620    17.540306     0.100961
H      5.780804     4.976600    17.675863     0.106661
H      4.556609     3.464929    18.914365     0.115446
H      0.470360     6.742954     9.694408     0.125226
H      6.828615     4.479556     9.690300     0.126441
H      3.195226     2.327069    12.179627     0.117794
H      5.089964     3.043880    13.268194     0.100956
H      5.780804     5.292900    13.132637     0.106264
H      4.556609     6.804571    11.894135     0.114938
H      3.970060    19.963908    13.796046     0.125367
H      3.328915    19.959800    16.059444     0.126385
H      6.694926     1.910127    18.211931     0.117594
H      1.590264     2.998694    17.495120     0.100720
H      2.281104     2.863137    15.246100     0.106361
H      1.056909     1.624635    13.734429     0.115115
H      3.970060    10.844592    17.012454     0.125687
H      3.328915    10.848700    14.749056     0.126694
H      6.694926     8.359373    12.596569     0.118181
H      1.590264     7.270806    13.313380     0.101260
H      2.281104     7.406363    15.562400     0.106481
H      1.056909     8.644865    17.074071     0.114693
H      6.529040    17.012454    19.963908     0.125830
H      0.170785    14.749056    19.959800     0.126692
H      3.804174    12.596569     1.910127     0.117669
H      1.909436    13.313380     2.998694     0.100957
H      1.218596    15.562400     2.863137     0.106662
H      2.442791    17.074071     1.624635     0.115447
H      6.529040    13.796046    10.844592     0.125239
H      0.170785    16.059444    10.848700     0.126448
H      3.804174    18.211931     8.359373     0.117795
H      1.909436    17.495120     7.270806     0.100956
H      1.218596    15.246100     7.406363     0.106264
H      2.442791    13.734429     8.644865     0.114939
H      3.029340     0.575092     6.742954     0.125375
H      3.670485     0.579200     4.479556     0.126389
H      0.304474    18.628873     2.327069     0.117594
H      5.409136    17.540306     3.043880     0.100718
H      4.718296    17.675863     5.292900     0.106358
H      5.942491    18.914365     6.804571     0.115115
H      3.029340     9.694408     3.526546     0.125699
H      3.670485     9.690300     5.789944     0.126702
H      0.304474    12.179627     7.942431     0.118190
H      5.409136    13.268194     7.225620     0.101267
H      4.718296    13.132637     4.976600     0.106490
H      5.942491    11.894135     3.464929     0.114704
C      2.256607     3.820254    20.216948    -0.045413
C      1.045010     4.184205     0.200461    -0.108960
C      0.654444     5.538547     0.181565    -0.087733
C      1.442576     6.506139    20.136846    -0.075814
C      3.454204     7.030089    18.694803    -0.136033
C      4.579707     6.607191    18.049262    -0.071950
C      4.995472     5.260038    18.128748    -0.077640
C      4.266834     4.367413    18.856651    -0.145766
C      3.079036     4.765459    19.532178     0.048205
C      2.659772     6.136848    19.464194     0.059047
C      2.681470     2.386426    20.372634     0.607009
C      0.943519     7.922098    20.279592     0.599878
C      2.256607     6.449246    10.591552    -0.046482
C      1.045010     6.085295    10.069039    -0.109494
C      0.654444     4.730953    10.087935    -0.087506
C      1.442576     3.763361    10.671654    -0.079288
C      3.454204     3.239411    12.113697    -0.135368
C      4.579707     3.662309    12.759238    -0.072525
C      4.995472     5.009462    12.679752    -0.078230
C      4.266834     5.902087    11.951849    -0.146749
C      3.079036     5.504041    11.276322     0.047746
C      2.659772     4.132652    11.344306     0.059601
C      2.681470     7.883074    10.435866     0.607164
C      0.943519     2.347402    10.528908     0.602563
C      5.756307     0.322052    14.089754    -0.046109
C      4.544710    20.338539    14.453705    -0.109324
C      4.154144    20.357435    15.808047    -0.087418
C      4.942276     0.402154    16.775639    -0.079724
C      6.953904     1.844197    17.299589    -0.135823
C      1.080007     2.489738    16.876691    -0.072848
C      1.495772     2.410252    15.529538    -0.078135
C      0.767134     1.682349    14.636913    -0.146218
C      6.578736     1.006822    15.034959     0.047755
C      6.159472     1.074806    16.406348     0.059622
C      6.181170     0.166366    12.655926     0.607087
C      4.443219     0.259408    18.191598     0.602551
C      5.756307     9.947448    16.718746    -0.043579
C      4.544710    10.469961    16.354795    -0.111180
C      4.154144    10.451065    15.000453    -0.086836
C      4.942276     9.867346    14.032861    -0.079872
C      6.953904     8.425303    13.508911    -0.134721
C      1.080007     7.779762    13.931809    -0.071785
C      1.495772     7.859248    15.278962    -0.077636
C      0.767134     8.587151    16.171587    -0.147303
C      6.578736     9.262678    15.773541     0.046934
C      6.159472     9.194694    14.402152     0.060395
C      6.181170    10.103134    18.152574     0.604905
C      4.443219    10.010092    12.616902     0.602624
C      4.742793    16.718746     0.322052    -0.045407
C      5.954390    16.354795    20.338539    -0.108945
C      6.344956    15.000453    20.357435    -0.087742
C      5.556824    14.032861     0.402154    -0.075809
C      3.545196    13.508911     1.844197    -0.136041
C      2.419693    13.931809     2.489738    -0.071959
C      2.003928    15.278962     2.410252    -0.077640
C      2.732566    16.171587     1.682349    -0.145755
C      3.920364    15.773541     1.006822     0.048203
C      4.339628    14.402152     1.074806     0.059046
C      4.317930    18.152574     0.166366     0.607004
C      6.055881    12.616902     0.259408     0.599887
C      4.742793    14.089754     9.947448    -0.046473
C      5.954390    14.453705    10.469961    -0.109484
C      6.344956    15.808047    10.451065    -0.087504
C      5.556824    16.775639     9.867346    -0.079277
C      3.545196    17.299589     8.425303    -0.135355
C      2.419693    16.876691     7.779762    -0.072523
C      2.003928    15.529538     7.859248    -0.078229
C      2.732566    14.636913     8.587151    -0.146738
C      3.920364    15.034959     9.262678     0.047744
C      4.339628    16.406348     9.194694     0.059599
C      4.317930    12.655926    10.103134     0.607161
C      6.055881    18.191598    10.010092     0.602560
C      1.243093    20.216948     6.449246    -0.046104
C      2.454690     0.200461     6.085295    -0.109319
C      2.845256     0.181565     4.730953    -0.087409
C      2.057124    20.136846     3.763361    -0.079721
C      0.045496    18.694803     3.239411    -0.135818
C      5.919393    18.049262     3.662309    -0.072850
C      5.503628    18.128748     5.009462    -0.078137
C      6.232266    18.856651     5.902087    -0.146214
C      0.420664    19.532178     5.504041     0.047756
C      0.839928    19.464194     4.132652     0.059621
C      0.818230    20.372634     7.883074     0.607085
C      2.556181    20.279592     2.347402     0.602549
C      1.243093    10.591552     3.820254    -0.043582
C      2.454690    10.069039     4.184205    -0.111166
C      2.845256    10.087935     5.538547    -0.086835
C      2.057124    10.671654     6.506139    -0.079873
C      0.045496    12.113697     7.030089    -0.134718
C      5.919393    12.759238     6.607191    -0.071789
C      5.503628    12.679752     5.260038    -0.077639
C      6.232266    11.951849     4.367413    -0.147286
C      0.420664    11.276322     4.765459     0.046940
C      0.839928    11.344306     6.136848     0.060399
C      0.818230    10.435866     2.386426     0.604901
C      2.556181    10.528908     7.922098     0.602628
O      3.838471     2.175080     0.305620    -0.544086
O      1.858341     1.508384    20.029427    -0.512684
O      1.744250     8.883323    20.049761    -0.528129
O      6.756521     8.063406     0.110294    -0.526438
O      3.838471     8.094420     9.963880    -0.543990
O      1.858341     8.761116    10.779073    -0.513155
O      1.744250     1.386177    10.758739    -0.534904
O      6.756521     2.206094    10.159206    -0.533368
O      0.338771    20.233380    12.444580    -0.543977
O      5.358041     0.509573    11.777884    -0.512792
O      5.243950     0.489239    19.152823    -0.535138
O      3.256821    20.428706    18.332906    -0.533391
O      0.338771    10.575120    18.363920    -0.536162
O      5.358041     9.759927    19.030616    -0.504986
O      5.243950     9.780261    11.655677    -0.535013
O      3.256821    10.379794    12.475594    -0.533641
O      3.160929    18.363920    20.233380    -0.544089
O      5.141059    19.030616     0.509573    -0.512695
O      5.255150    11.655677     0.489239    -0.528033
O      0.242879    12.475594    20.428706    -0.526568
O      3.160929    12.444580    10.575120    -0.543965
O      5.141059    11.777884     9.759927    -0.513193
O      5.255150    19.152823     9.780261    -0.534889
O      0.242879    18.332906    10.379794    -0.533396
O      6.660629     0.305620     8.094420    -0.543956
O      1.641359    20.029427     8.761116    -0.512820
O      1.755450    20.049761     1.386177    -0.535134
O      3.742579     0.110294     2.206094    -0.533399
O      6.660629     9.963880     2.175080    -0.536041
O      1.641359    10.779073     1.508384    -0.505091
O      1.755450    10.758739     8.883323    -0.534986
O      3.742579    10.159206     8.063406    -0.533673

The following XYZ coordinates are in angstroms. Other properties are in atomic units.
The sperically averaged electron density of each atom fit to a function of the form exp(a - br)
eigen_1, eigen_2 and eigen_3 are the three eigenvalues of traceless quadrupole moment tensor
  atom number  atomic symbol              X              Y              Z     net charge C6 coefficient C8 coefficient C10 coefficient fluctuating dipole atomic polarizability isotropic forcefield polarizability              a              b squared Pearson coefficient          <r^3>          <r^4>         wp_QDO          m_QDO          q_QDO       dipole_x       dipole_y       dipole_z         dipole            Qxy            Qxz            Qyz     Q(x^2-y^2)  Q(3z^2 - R^2)        eigen_1        eigen_2        eigen_3 static polarizability      alpha(xx)      alpha(xy)      alpha(xz)      alpha(yy)      alpha(yz)      alpha(zz) atomic spin moment
            1             Cu       4.645782       0.389625       0.491087       0.868556      50.849270 0.80253676E+03  0.20579373E+05                                11.948670                            9.792775       1.270811       2.341327                    0.997589      39.658324      95.851335       0.533041       0.448103      -1.116613       0.140906       0.051247       0.066634       0.164075      -0.043413      -0.051001      -0.018658      -0.108187       0.089496      -0.105987       0.051410       0.054577             14.776066      10.460389      -2.356182      -2.165308      17.017038      -5.383073      16.850772           0.697314
            2             Cu       4.645782       9.879875       9.778413       0.868540      50.858215 0.80266652E+03  0.20583651E+05                                11.950397                            9.793819       1.270312       2.341164                    0.997588      39.659235      95.857556       0.532989       0.448126      -1.116593       0.140787      -0.051203      -0.066520       0.163913       0.043259       0.051266      -0.018691      -0.108046       0.090157      -0.106101       0.051765       0.054336             14.778937      10.461800       2.357595       2.164591      17.021815      -5.384108      16.853197           0.697823
            3             Cu       1.146082      20.047913      10.659125       0.868601      50.847980 0.80248180E+03  0.20577593E+05                                11.948517                            9.792426       1.271045       2.341405                    0.997591      39.656999      95.847003       0.533053       0.448102      -1.116615       0.140913      -0.066614       0.051258       0.164077       0.051167      -0.043338       0.018703      -0.099035       0.117246      -0.106092       0.051633       0.054459             14.776446      10.460118       2.164309      -2.356923      16.850422       5.383490      17.018798           0.697605
            4             Cu       1.146082      10.760587      20.149375       0.847602      52.327326 0.83148051E+03  0.21530087E+05                                12.216571                           10.004692       1.193213       2.313407                    0.997322      40.074004      97.606817       0.523993       0.451426      -1.113579       0.138873       0.065458      -0.050476       0.161612      -0.049965       0.042028       0.017900      -0.097683       0.115829      -0.103826       0.050554       0.053273             15.118329      10.704401      -2.207847       2.414057      17.241157       5.530185      17.409430           0.298110
            5             Cu       2.353618      20.149375      20.047913       0.868545      50.849775 0.80254678E+03  0.20579698E+05                                11.948759                            9.792846       1.270789       2.341319                    0.997589      39.658477      95.851936       0.533039       0.448104      -1.116613      -0.140911      -0.051250      -0.066635       0.164081      -0.043409      -0.050995      -0.018657      -0.108177       0.089487      -0.105976       0.051405       0.054572             14.776182      10.460473      -2.356204      -2.165324      17.017168      -5.383125      16.850904           0.697240
            6             Cu       2.353618      10.659125      10.760587       0.868322      50.872951 0.80294176E+03  0.20592661E+05                                11.953136                            9.795888       1.269794       2.340957                    0.997586      39.663039      95.874130       0.532896       0.448162      -1.116560      -0.140812       0.051213       0.066530       0.163942       0.043274       0.051283      -0.018697      -0.108081       0.090189      -0.106137       0.051783       0.054354             14.782566      10.464192       2.358218       2.165111      17.026039      -5.385788      16.857466           0.697775
            7             Cu       5.853318       0.491087       9.879875       0.868502      50.852781 0.80257609E+03  0.20580692E+05                                11.949472                            9.793183       1.270784       2.341313                    0.997590      39.658064      95.852319       0.533015       0.448118      -1.116601      -0.140950       0.066632      -0.051272       0.164121       0.051137      -0.043315       0.018691      -0.098996       0.117196      -0.106039       0.051606       0.054433             14.777672      10.460942       2.164466      -2.357117      16.851868       5.384034      17.020206           0.697019
            8             Cu       5.853318       9.778413       0.389625       0.846842      52.379913 0.83245708E+03  0.21562619E+05                                12.227104                           10.012578       1.190751       2.312492                    0.997314      40.084441      97.662241       0.523607       0.451608      -1.113419      -0.138959      -0.065501       0.050516       0.161715      -0.050240       0.042253       0.018000      -0.098189       0.116403      -0.104378       0.050832       0.053546             15.132384      10.713580      -2.209855       2.416499      17.257672       5.536750      17.425901           0.289430
            9              H       0.470360       3.526546       0.575092       0.125825       1.135670 0.82257814E+01  0.80359651E+02                                 1.733825                            1.630207      -0.817453       2.497470                    0.999518       3.232922       8.685501       0.517494       1.211545      -0.727272      -0.028723      -0.027441       0.014059       0.042139       0.001433      -0.010682      -0.006029       0.000651      -0.032498      -0.017122       0.004005       0.013117              1.776644       1.796336       0.342389      -0.212491       2.011748      -0.272750       1.521847           0.000122
           10              H       6.828615       5.789944       0.579200       0.126691       1.173622 0.87001808E+01  0.86031165E+02                                 1.757572                            1.664987      -0.919111       2.450612                    0.998631       3.276232       8.800866       0.518387       1.194881      -0.731176      -0.040383       0.009586       0.019030       0.045659       0.000932      -0.015286      -0.001059       0.011884      -0.020547      -0.016058      -0.002590       0.018647              1.789055       2.128526      -0.246831      -0.293306       1.717166       0.108276       1.521471           0.000147
           11              H       3.195226       7.942431      18.628873       0.117663       1.020744 0.74635272E+01  0.73220977E+02                                 1.770920                            1.669418      -1.290699       2.264053                    0.994130       3.854321      11.390174       0.445859       1.400287      -0.681693      -0.006750       0.039856      -0.002825       0.040523      -0.002934      -0.003470      -0.009345      -0.013792      -0.022520      -0.013319      -0.001388       0.014707              1.821764       1.711630      -0.253514      -0.060495       2.272531      -0.021698       1.481130           0.000214
           12              H       5.089964       7.225620      17.540306       0.100961       1.089924 0.78237032E+01  0.77014470E+02                                 1.795604                            1.667505      -1.150286       2.321924                    0.995328       3.752179      10.806439       0.466867       1.332764      -0.695990       0.021112       0.024272      -0.016820       0.036301      -0.002503      -0.009946      -0.002941      -0.002657      -0.018473      -0.013720       0.005170       0.008551              1.861123       1.863780       0.450117      -0.346642       1.998343      -0.400822       1.721245          -0.000016
           13              H       5.780804       4.976600      17.675863       0.106661       1.119118 0.82590128E+01  0.81652701E+02                                 1.774353                            1.675746      -0.957050       2.419213                    0.998086       3.534110       9.898421       0.485897       1.275027      -0.710245       0.032033      -0.009682      -0.018097       0.038044      -0.002133      -0.013327      -0.006398      -0.002469      -0.020701      -0.018249       0.005876       0.012373              1.812556       2.211818      -0.277262      -0.410140       1.608662       0.138148       1.617189           0.000028
           14              H       4.556609       3.464929      18.914365       0.115446       0.997550 0.71750713E+01  0.69616077E+02                                 1.738800                            1.632494      -1.225834       2.296225                    0.994519       3.780072      11.065011       0.453226       1.392862      -0.683431       0.016402      -0.036523       0.002933       0.040144      -0.005021      -0.005830      -0.000166      -0.007127      -0.033840      -0.013637       0.001539       0.012098              1.797988       1.599237      -0.260081      -0.066110       2.393774      -0.104925       1.400953           0.000037
           15              H       0.470360       6.742954       9.694408       0.125226       1.139113 0.82573235E+01  0.80748285E+02                                 1.737482                            1.633436      -0.819642       2.495954                    0.999501       3.239029       8.707400       0.516911       1.211703      -0.727219      -0.028752       0.027332      -0.014013       0.042072      -0.001395       0.010682      -0.005998       0.000737      -0.032638      -0.017144       0.004043       0.013100              1.780490       1.800279      -0.343423       0.213184       2.016386      -0.273606       1.524805           0.000192
           16              H       6.828615       4.479556       9.690300       0.126441       1.174842 0.87119020E+01  0.86180811E+02                                 1.759157                            1.666392      -0.917056       2.451343                    0.998637       3.278702       8.810809       0.518007       1.195288      -0.731073      -0.040292      -0.009751      -0.018881       0.045552      -0.000925       0.015277      -0.001074       0.011692      -0.020865      -0.016140      -0.002441       0.018581              1.790729       2.130701       0.247263       0.293738       1.718781       0.108456       1.522705           0.000267
           17              H       3.195226       2.327069      12.179627       0.117794       1.018720 0.74450851E+01  0.72998027E+02                                 1.769109                            1.667802      -1.288334       2.265531                    0.994128       3.849883      11.375383       0.445876       1.401040      -0.681572      -0.006860      -0.039905       0.002598       0.040573       0.002936       0.003564      -0.009247      -0.013668      -0.022481      -0.013312      -0.001265       0.014577              1.819840       1.709838       0.253153       0.060380       2.269953      -0.021699       1.479729           0.000431
           18              H       5.089964       3.043880      13.268194       0.100956       1.089807 0.78227455E+01  0.77002879E+02                                 1.795496                            1.667418      -1.150172       2.321971                    0.995326       3.752185      10.806393       0.466871       1.332789      -0.695985       0.021182      -0.024375       0.016625       0.036321       0.002495       0.009933      -0.002943      -0.002746      -0.018704      -0.013756       0.005244       0.008512              1.861019       1.863593      -0.450013       0.346524       1.998315      -0.400781       1.721148          -0.000049
           19              H       5.780804       5.292900      13.132637       0.106264       1.120775 0.82745844E+01  0.81844570E+02                                 1.775921                            1.677169      -0.957585       2.418618                    0.998073       3.537801       9.910813       0.485762       1.274791      -0.710283       0.032075       0.009590       0.017936       0.037980       0.002155       0.013371      -0.006422      -0.002533      -0.020931      -0.018346       0.005952       0.012394              1.814193       2.213952       0.277513       0.410647       1.610031       0.138259       1.618596           0.000033
           20              H       4.556609       6.804571      11.894135       0.114938       0.999294 0.71909319E+01  0.69806784E+02                                 1.740526                            1.634050      -1.226147       2.295641                    0.994511       3.784504      11.080023       0.453124       1.392442      -0.683499       0.016408       0.036423      -0.003082       0.040067       0.005013       0.005889      -0.000190      -0.007066      -0.033985      -0.013714       0.001612       0.012102              1.799808       1.600832       0.260367       0.066256       2.396333      -0.105105       1.402258           0.000081
           21              H       3.970060      19.963908      13.796046       0.125367       1.138276 0.82496883E+01  0.80654447E+02                                 1.736619                            1.632676      -0.818951       2.496396                    0.999506       3.237574       8.702272       0.517037       1.211696      -0.727224      -0.028752      -0.014013      -0.027362       0.042092       0.010676       0.001409       0.006009       0.016647       0.015195      -0.017125       0.004021       0.013104              1.779579       1.799333       0.213010       0.343170       1.524111       0.273403       2.015292           0.000165
           22              H       3.328915      19.959800      16.059444       0.126385       1.175078 0.87140586E+01  0.86207376E+02                                 1.759383                            1.666590      -0.917039       2.451329                    0.998636       3.279047       8.811969       0.517981       1.195276      -0.731076      -0.040300      -0.018875       0.009731       0.045553       0.015283       0.000922       0.001083       0.016280      -0.007072      -0.016152      -0.002429       0.018581              1.790960       2.131021       0.293812      -0.247299       1.522891      -0.108469       1.718967           0.000295
           23              H       6.694926       1.910127      18.211931       0.117594       1.019768 0.74546496E+01  0.73113595E+02                                 1.770072                            1.668666      -1.288934       2.265032                    0.994129       3.852200      11.383074       0.445854       1.400693      -0.681630      -0.006858       0.002541       0.039863       0.040529       0.003585      -0.002934       0.009238       0.004452       0.031729      -0.013331      -0.001232       0.014563              1.820845       1.710795       0.060471      -0.253364       1.480465       0.021685       2.271276           0.000443
           24              H       1.590264       2.998694      17.495120       0.100720       1.090528 0.78289960E+01  0.77076982E+02                                 1.795982                            1.667844      -1.149847       2.321931                    0.995325       3.753431      10.809575       0.466930       1.332404      -0.696061       0.021195       0.016590       0.024324       0.036279       0.009976      -0.002493       0.002938       0.008017       0.013512      -0.013805       0.005253       0.008551              1.861533       1.864134       0.346689       0.450178       1.721637       0.400928       1.998829          -0.000030
           25              H       2.281104       2.863137      15.246100       0.106361       1.120585 0.82727508E+01  0.81821774E+02                                 1.775712                            1.676977      -0.958213       2.418384                    0.998069       3.537323       9.909142       0.485793       1.274781      -0.710285       0.032062       0.017956      -0.009647       0.037993       0.013360      -0.002133       0.006415       0.009187       0.014252      -0.018323       0.005931       0.012392              1.813977       2.213670       0.410571      -0.277507       1.618400      -0.138247       1.609862           0.000031
           26              H       1.056909       1.624635      13.734429       0.115115       0.998574 0.71843668E+01  0.69727745E+02                                 1.739808                            1.633404      -1.225868       2.295944                    0.994515       3.782696      11.073834       0.453168       1.392611      -0.683472       0.016402      -0.003035      -0.036463       0.040098       0.005856      -0.005006       0.000182       0.013424       0.027601      -0.013679       0.001587       0.012092              1.799047       1.600183       0.066195      -0.260245       1.401719       0.105036       2.395240           0.000069
           27              H       3.970060      10.844592      17.012454       0.125687       1.136864 0.82376583E+01  0.80509581E+02                                 1.735372                            1.631629      -0.819968       2.496142                    0.999503       3.235930       8.697131       0.517121       1.211909      -0.727173      -0.028873       0.014084       0.027281       0.042146      -0.010668      -0.001493       0.005963       0.016604       0.015187      -0.017073       0.003942       0.013132              1.778241       1.798017      -0.212694      -0.342632       1.523113       0.272975       2.013592           0.000193
           28              H       3.328915      10.848700      14.749056       0.126694       1.173524 0.86991547E+01  0.86021171E+02                                 1.757701                            1.665064      -0.916714       2.451684                    0.998644       3.276360       8.802116       0.518277       1.195132      -0.731114      -0.040287       0.018949      -0.009843       0.045596      -0.015299      -0.000905       0.001063       0.016235      -0.007127      -0.016145      -0.002445       0.018590              1.789222       2.128828      -0.293408       0.247004       1.521544      -0.108357       1.717294           0.000299
           29              H       6.694926       8.359373      12.596569       0.118181       1.017250 0.74316583E+01  0.72835512E+02                                 1.767708                            1.666546      -1.287810       2.266110                    0.994127       3.846409      11.363734       0.445932       1.401457      -0.681502      -0.006863      -0.002684      -0.039948       0.040622      -0.003527       0.002934       0.009257       0.004333       0.031754      -0.013274      -0.001319       0.014593              1.818372       1.708412      -0.060247       0.252858       1.478643       0.021717       2.268059           0.000390
           30              H       1.590264       7.270806      13.313380       0.101260       1.088543 0.78112254E+01  0.76861601E+02                                 1.794253                            1.666312      -1.149454       2.322582                    0.995340       3.749065      10.795653       0.466972       1.332984      -0.695956       0.021178      -0.016689      -0.024403       0.036366      -0.009897       0.002469       0.002928       0.007914       0.013388      -0.013689       0.005213       0.008476              1.859708       1.862232      -0.346182      -0.449621       1.719987       0.400448       1.996907          -0.000029
           31              H       2.281104       7.406363      15.562400       0.106481       1.119248 0.82604265E+01  0.81669701E+02                                 1.774440                            1.675855      -0.955747       2.419709                    0.998094       3.534641       9.899905       0.485899       1.274975      -0.710256       0.032079      -0.018049       0.009593       0.038038      -0.013380       0.002162       0.006392       0.009163       0.014130      -0.018319       0.005918       0.012401              1.812626       2.211920      -0.410149       0.277107       1.617295      -0.138041       1.608662           0.000039
           32              H       1.056909       8.644865      17.074071       0.114693       1.001032 0.72066403E+01  0.69997479E+02                                 1.742409                            1.635707      -1.227695       2.294607                    0.994491       3.788653      11.095214       0.452947       1.392225      -0.683525       0.016518       0.002952       0.036351       0.040036      -0.005884       0.005041       0.000195       0.013602       0.027645      -0.013774       0.001621       0.012153              1.801829       1.602578      -0.066385       0.260853       1.403574       0.105279       2.399336           0.000080
           33              H       6.529040      17.012454      19.963908       0.125830       1.135646 0.82255571E+01  0.80356913E+02                                 1.733802                            1.630186      -0.817452       2.497476                    0.999518       3.232876       8.685348       0.517497       1.211547      -0.727272       0.028723       0.027442      -0.014060       0.042139       0.001433      -0.010682      -0.006030       0.000652      -0.032497      -0.017122       0.004005       0.013117              1.776620       1.796311       0.342384      -0.212487       2.011721      -0.272746       1.521828           0.000140
           34              H       0.170785      14.749056      19.959800       0.126692       1.173669 0.87006276E+01  0.86036624E+02                                 1.757607                            1.665019      -0.919170       2.450575                    0.998630       3.276323       8.801142       0.518387       1.194865      -0.731179       0.040383      -0.009581      -0.019032       0.045660       0.000934      -0.015286      -0.001059       0.011888      -0.020541      -0.016056      -0.002593       0.018649              1.789090       2.128572      -0.246835      -0.293314       1.717200       0.108277       1.521499           0.000199
           35              H       3.804174      12.596569       1.910127       0.117669       1.020712 0.74632541E+01  0.73217830E+02                                 1.770906                            1.669406      -1.290732       2.264048                    0.994130       3.854281      11.390122       0.445852       1.400318      -0.681687       0.006754      -0.039856       0.002825       0.040523      -0.002936      -0.003472      -0.009346      -0.013795      -0.022518      -0.013321      -0.001387       0.014708              1.821750       1.711620      -0.253513      -0.060497       2.272509      -0.021695       1.481121           0.000209
           36              H       1.909436      13.313380       2.998694       0.100957       1.089953 0.78239679E+01  0.77017871E+02                                 1.795647                            1.667542      -1.150350       2.321892                    0.995327       3.752264      10.806805       0.466857       1.332778      -0.695987      -0.021112      -0.024271       0.016821       0.036301      -0.002503      -0.009946      -0.002940      -0.002656      -0.018474      -0.013720       0.005169       0.008550              1.861169       1.863827       0.450134      -0.346655       1.998393      -0.400837       1.721286          -0.000010
           37              H       1.218596      15.562400       2.863137       0.106662       1.119121 0.82590509E+01  0.81653254E+02                                 1.774363                            1.675755      -0.957065       2.419207                    0.998086       3.534126       9.898509       0.485893       1.275036      -0.710243      -0.032033       0.009682       0.018097       0.038044      -0.002134      -0.013326      -0.006398      -0.002470      -0.020701      -0.018249       0.005876       0.012373              1.812567       2.211832      -0.277265      -0.410143       1.608672       0.138149       1.617198           0.000036
           38              H       2.442791      17.074071       1.624635       0.115447       0.997542 0.71749994E+01  0.69615229E+02                                 1.738794                            1.632488      -1.225838       2.296226                    0.994519       3.780054      11.064959       0.453225       1.392867      -0.683430      -0.016402       0.036524      -0.002933       0.040145      -0.005021      -0.005830      -0.000166      -0.007127      -0.033842      -0.013638       0.001539       0.012099              1.797982       1.599232      -0.260080      -0.066110       2.393767      -0.104925       1.400948           0.000042
           39              H       6.529040      13.796046      10.844592       0.125239       1.139051 0.82567517E+01  0.80741190E+02                                 1.737409                            1.633372      -0.819610       2.495975                    0.999501       3.238930       8.707016       0.516926       1.211692      -0.727221       0.028752      -0.027332       0.014015       0.042073      -0.001396       0.010682      -0.005998       0.000737      -0.032637      -0.017143       0.004043       0.013100              1.780413       1.800200      -0.343401       0.213169       2.016293      -0.273588       1.524746           0.000204
           40              H       0.170785      16.059444      10.848700       0.126448       1.174843 0.87119082E+01  0.86180943E+02                                 1.759162                            1.666396      -0.917065       2.451340                    0.998637       3.278698       8.810820       0.518005       1.195292      -0.731072       0.040292       0.009750       0.018882       0.045553      -0.000925       0.015277      -0.001075       0.011693      -0.020864      -0.016139      -0.002441       0.018581              1.790734       2.130709       0.247264       0.293740       1.718785       0.108457       1.522709           0.000280
           41              H       3.804174      18.211931       8.359373       0.117795       1.018708 0.74449763E+01  0.72996782E+02                                 1.769105                            1.667798      -1.288357       2.265525                    0.994128       3.849863      11.375355       0.445872       1.401054      -0.681569       0.006861       0.039906      -0.002598       0.040575       0.002936       0.003564      -0.009248      -0.013669      -0.022483      -0.013313      -0.001265       0.014578              1.819836       1.709834       0.253153       0.060379       2.269948      -0.021698       1.479726           0.000431
           42              H       1.909436      17.495120       7.270806       0.100956       1.089811 0.78227826E+01  0.77003428E+02                                 1.795509                            1.667429      -1.150210       2.321956                    0.995326       3.752204      10.806503       0.466866       1.332800      -0.695983      -0.021183       0.024374      -0.016625       0.036321       0.002495       0.009933      -0.002943      -0.002745      -0.018704      -0.013756       0.005244       0.008512              1.861032       1.863607      -0.450018       0.346528       1.998330      -0.400785       1.721161          -0.000045
           43              H       1.218596      15.246100       7.406363       0.106264       1.120776 0.82746023E+01  0.81844877E+02                                 1.775930                            1.677178      -0.957608       2.418610                    0.998072       3.537811       9.910883       0.485757       1.274801      -0.710281      -0.032075      -0.009590      -0.017937       0.037980       0.002155       0.013371      -0.006422      -0.002533      -0.020930      -0.018345       0.005952       0.012394              1.814203       2.213965       0.277516       0.410650       1.610040       0.138260       1.618604           0.000034
           44              H       2.442791      13.734429       8.644865       0.114939       0.999285 0.71908544E+01  0.69805890E+02                                 1.740522                            1.634046      -1.226164       2.295637                    0.994511       3.784488      11.079989       0.453122       1.392450      -0.683498      -0.016408      -0.036424       0.003083       0.040068       0.005013       0.005888      -0.000190      -0.007067      -0.033986      -0.013714       0.001612       0.012103              1.799804       1.600827       0.260367       0.066256       2.396330      -0.105106       1.402255           0.000082
           45              H       3.029340       0.575092       6.742954       0.125375       1.138209 0.82490621E+01  0.80646581E+02                                 1.736532                            1.632599      -0.818911       2.496420                    0.999506       3.237461       8.701799       0.517057       1.211674      -0.727230       0.028752       0.014015       0.027363       0.042093       0.010676       0.001410       0.006009       0.016647       0.015195      -0.017125       0.004020       0.013105              1.779487       1.799240       0.212994       0.343144       1.524041       0.273382       2.015181           0.000162
           46              H       3.670485       0.579200       4.479556       0.126389       1.175051 0.87137901E+01  0.86203948E+02                                 1.759347                            1.666557      -0.917026       2.451338                    0.998636       3.278998       8.811762       0.517990       1.195266      -0.731078       0.040300       0.018876      -0.009731       0.045553       0.015283       0.000922       0.001083       0.016280      -0.007073      -0.016151      -0.002430       0.018581              1.790922       2.130974       0.293804      -0.247291       1.522863      -0.108466       1.718928           0.000285
           47              H       0.304474      18.628873       2.327069       0.117594       1.019767 0.74546388E+01  0.73113490E+02                                 1.770074                            1.668667      -1.288947       2.265028                    0.994129       3.852200      11.383088       0.445852       1.400697      -0.681629       0.006858      -0.002540      -0.039864       0.040529       0.003585      -0.002934       0.009238       0.004452       0.031729      -0.013331      -0.001232       0.014563              1.820847       1.710797       0.060471      -0.253365       1.480466       0.021684       2.271279           0.000446
           48              H       5.409136      17.540306       3.043880       0.100718       1.090534 0.78290557E+01  0.77077757E+02                                 1.795992                            1.667853      -1.149863       2.321923                    0.995325       3.753454      10.809673       0.466927       1.332408      -0.696060      -0.021196      -0.016589      -0.024324       0.036279       0.009976      -0.002493       0.002938       0.008017       0.013512      -0.013805       0.005253       0.008551              1.861544       1.864144       0.346692       0.450181       1.721646       0.400931       1.998842          -0.000025
           49              H       4.718296      17.675863       5.292900       0.106358       1.120598 0.82728751E+01  0.81823346E+02                                 1.775728                            1.676992      -0.958228       2.418375                    0.998069       3.537355       9.909266       0.485790       1.274784      -0.710285      -0.032062      -0.017955       0.009647       0.037993       0.013361      -0.002134       0.006415       0.009187       0.014254      -0.018324       0.005932       0.012392              1.813994       2.213692       0.410577      -0.277511       1.618414      -0.138249       1.609877           0.000035
           50              H       5.942491      18.914365       6.804571       0.115115       0.998564 0.71842758E+01  0.69726646E+02                                 1.739799                            1.633395      -1.225867       2.295947                    0.994515       3.782669      11.073741       0.453168       1.392615      -0.683472      -0.016403       0.003036       0.036464       0.040098       0.005856      -0.005007       0.000181       0.013425       0.027602      -0.013679       0.001587       0.012093              1.799038       1.600174       0.066194      -0.260243       1.401712       0.105035       2.395227           0.000070
           51              H       3.029340       9.694408       3.526546       0.125699       1.136764 0.82367503E+01  0.80498365E+02                                 1.735259                            1.631530      -0.819903       2.496180                    0.999504       3.235792       8.696590       0.517142       1.211896      -0.727176       0.028877      -0.014085      -0.027283       0.042150      -0.010668      -0.001496       0.005964       0.016608       0.015189      -0.017075       0.003940       0.013135              1.778123       1.797898      -0.212672      -0.342599       1.523023       0.272947       2.013449           0.000148
           52              H       3.670485       9.690300       5.789944       0.126702       1.173492 0.86988697E+01  0.86017742E+02                                 1.757680                            1.665045      -0.916671       2.451709                    0.998644       3.276307       8.801974       0.518275       1.195144      -0.731112       0.040287      -0.018951       0.009844       0.045597      -0.015298      -0.000906       0.001062       0.016236      -0.007126      -0.016145      -0.002445       0.018590              1.789200       2.128799      -0.293402       0.246997       1.521528      -0.108354       1.717273           0.000269
           53              H       0.304474      12.179627       7.942431       0.118190       1.017271 0.74318465E+01  0.72837787E+02                                 1.767725                            1.666560      -1.287831       2.266097                    0.994128       3.846453      11.363882       0.445933       1.401446      -0.681504       0.006863       0.002683       0.039948       0.040622      -0.003527       0.002934       0.009258       0.004335       0.031757      -0.013276      -0.001319       0.014595              1.818389       1.708429      -0.060248       0.252863       1.478655       0.021716       2.268083           0.000388
           54              H       5.409136      13.268194       7.225620       0.101267       1.088558 0.78113745E+01  0.76863469E+02                                 1.794269                            1.666327      -1.149471       2.322572                    0.995340       3.749111      10.795829       0.466970       1.332982      -0.695956      -0.021178       0.016689       0.024402       0.036366      -0.009897       0.002469       0.002928       0.007915       0.013388      -0.013690       0.005213       0.008476              1.859725       1.862249      -0.346186      -0.449625       1.720002       0.400451       1.996925          -0.000030
           55              H       4.718296      13.132637       4.976600       0.106490       1.119255 0.82604950E+01  0.81670552E+02                                 1.774443                            1.675859      -0.955749       2.419706                    0.998094       3.534663       9.899979       0.485900       1.274970      -0.710257      -0.032079       0.018049      -0.009592       0.038038      -0.013381       0.002163       0.006392       0.009163       0.014133      -0.018320       0.005919       0.012401              1.812629       2.211923      -0.410148       0.277108       1.617298      -0.138042       1.608667           0.000041
           56              H       5.942491      11.894135       3.464929       0.114704       1.001009 0.72064117E+01  0.69994651E+02                                 1.742377                            1.635678      -1.227673       2.294621                    0.994492       3.788576      11.094913       0.452952       1.392219      -0.683526      -0.016519      -0.002954      -0.036351       0.040037      -0.005884       0.005044       0.000195       0.013600       0.027642      -0.013773       0.001619       0.012154              1.801798       1.602548      -0.066382       0.260846       1.403551       0.105279       2.399295           0.000073
           57              C       2.256607       3.820254      20.216948      -0.045413      39.964175 0.45699643E+03  0.10791834E+05                                10.090666                            7.090455       0.001556       2.002540                    0.999202      27.553725      77.333480       0.628720       0.412541      -1.075294      -0.001209       0.027773       0.003243       0.027988       0.004303       0.032753       0.016126       0.012446       0.012362      -0.031994      -0.009203       0.041197             12.608984      11.476909      -2.442798      -2.283517      19.372775      -2.547694       6.977267           0.013085
           58              C       1.045010       4.184205       0.200461      -0.108960      33.169703 0.41429687E+03  0.96173914E+04                                 8.944291                            6.775752       0.271056       2.063860                    0.999806      28.797330      82.095194       0.634930       0.415561      -1.065423      -0.010404       0.028395      -0.009698       0.031758       0.016363      -0.003139      -0.002309       0.011976      -0.005956      -0.016432      -0.002703       0.019135             10.380716      10.330220      -2.626556      -1.945099      15.137855      -0.401097       5.674074           0.004797
           59              C       0.654444       5.538547       0.181565      -0.087733      33.401760 0.42326420E+03  0.98916743E+04                                 9.040578                            6.887149      -0.001834       1.972528                    0.999672      29.059662      83.489516       0.623662       0.420241      -1.061007       0.012714      -0.026522      -0.004518       0.029757      -0.002332      -0.007465       0.011412       0.032796       0.014294      -0.023415       0.003576       0.019839             10.469429       9.287073      -1.505622      -1.763698      16.474885      -0.620403       5.646328          -0.000418
           60              C       1.442576       6.506139      20.136846      -0.075814      41.211719 0.47424190E+03  0.11292432E+05                                10.255220                            7.190844       0.097954       2.024244                    0.999386      28.084976      78.904684       0.629111       0.408876      -1.078730       0.015669      -0.022996      -0.005147       0.028299       0.008292       0.007438      -0.007584      -0.002476      -0.024326      -0.016988       0.004493       0.012495             12.823943      12.447448      -3.529668      -3.713451      18.902955       1.133201       7.121427           0.009161
           61              C       3.454204       7.030089      18.694803      -0.136033      34.997064 0.47578969E+03  0.11494783E+05                                 9.421332                            7.395429      -0.068583       1.950952                    0.998948      30.266756      89.569644       0.588136       0.431065      -1.050100       0.009605      -0.016996       0.020003       0.027951      -0.006109       0.021994      -0.000514      -0.026220      -0.018153      -0.030529       0.010616       0.019913             10.460210      12.668452      -0.258180      -4.111634      11.045665      -1.034990       7.666512           0.001431
           62              C       4.579707       6.607191      18.049262      -0.071950      31.244728 0.42770489E+03  0.10042931E+05                                 8.701346                            6.964156       0.140134       2.027584                    0.999646      28.852242      83.670215       0.613431       0.425230      -1.055631       0.003940      -0.021378       0.024711       0.032911       0.012431      -0.003312      -0.005742      -0.004201       0.006522      -0.013791      -0.001090       0.014882              9.545213      10.370491      -0.503308      -2.907718      11.580447      -1.120252       6.684699          -0.000696
           63              C       4.995472       5.260038      18.128748      -0.077640      29.970253 0.41224418E+03  0.95613996E+04                                 8.326076                            6.740554       0.227425       2.052456                    0.999807      28.529920      81.395652       0.638956       0.413302      -1.066481      -0.015273       0.021715       0.016311       0.031159      -0.006919      -0.015066       0.004128       0.010721      -0.004491      -0.013380      -0.007023       0.020403              9.022178       9.348917      -0.293754      -2.570439      11.472989      -1.257807       6.244628           0.000934
           64              C       4.266834       4.367413      18.856651      -0.145766      34.539846 0.47081946E+03  0.11312643E+05                                 9.238612                            7.284703       0.127479       2.008820                    0.999679      30.065662      87.910487       0.603109       0.422669      -1.058284      -0.006042       0.021770       0.016272       0.027843      -0.016725       0.017658       0.006049      -0.029863      -0.028289      -0.032629       0.005395       0.027234             10.227081      11.472621       0.279453      -3.671508      11.992744      -1.740290       7.215876           0.000197
           65              C       3.079036       4.765459      19.532178       0.048205      35.689981 0.43448781E+03  0.10176759E+05                                 9.457601                            7.007748      -0.103376       1.971474                    0.999297      27.162120      77.035411       0.616969       0.423848      -1.063306       0.011497      -0.000592       0.000850       0.011544       0.010591      -0.015444      -0.012967       0.027870      -0.014427      -0.021612      -0.008689       0.030301             11.118285      11.530840      -0.328764      -3.679928      14.726636      -1.717152       7.097379           0.002369
           66              C       2.659772       6.136848      19.464194       0.059047      36.363513 0.43435501E+03  0.10174036E+05                                 9.581806                            7.010995      -0.123692       1.964171                    0.999026      27.124221      76.958168       0.616186       0.424371      -1.062856       0.001783       0.009554       0.003982       0.010503       0.005760      -0.016758       0.000646       0.019429      -0.038499      -0.021018      -0.003668       0.024686             11.315928      12.650897      -1.411182      -4.398889      13.743267      -0.823324       7.553620           0.000336
           67              C       2.681470       2.386426      20.372634       0.607009      22.899249 0.25560835E+03  0.53414503E+04                                 7.607362                            5.768425      -0.201925       1.997441                    0.999148      22.474162      63.964791       0.600415       0.488170      -1.007547       0.013183      -0.044606       0.012196       0.048086       0.017120      -0.066738       0.000092       0.077706       0.291278      -0.092372      -0.037046       0.129418              9.149796       8.244586      -1.908368       1.606150      14.094125      -1.581368       5.110676          -0.001361
           68              C       0.943519       7.922098      20.279592       0.599878      22.717221 0.25638812E+03  0.53537389E+04                                 7.505892                            5.736759      -0.052284       2.042647                    0.999580      22.497558      63.692604       0.609369       0.481356      -1.012621      -0.015390       0.046138       0.010557       0.049770       0.022231       0.033455      -0.010369       0.057761       0.315000      -0.091232      -0.022070       0.113302              8.935402       8.529349      -2.066416      -1.298109      13.510035       1.382599       4.766822          -0.000303
           69              C       2.256607       6.449246      10.591552      -0.046482      40.008394 0.45750855E+03  0.10807058E+05                                10.097140                            7.093735       0.001630       2.002279                    0.999204      27.573703      77.403215       0.628660       0.412460      -1.075336      -0.001109      -0.028093      -0.003364       0.028315      -0.004109      -0.032498       0.015969       0.012013       0.010278      -0.032008      -0.008583       0.040591             12.618090      11.486714       2.445662       2.286057      19.385717      -2.549646       6.981837           0.012948
           70              C       1.045010       6.085295      10.069039      -0.109494      33.217406 0.41492648E+03  0.96360653E+04                                 8.952437                            6.780397       0.270538       2.063154                    0.999806      28.827734      82.210353       0.634757       0.415499      -1.065418      -0.010211      -0.028355       0.009756       0.031677      -0.016730       0.003258      -0.002416       0.012499      -0.006519      -0.016773      -0.002924       0.019697             10.391186      10.340271       2.628782       1.947312      15.154509      -0.402604       5.678779           0.005434
           71              C       0.654444       4.730953      10.087935      -0.087506      33.401312 0.42319852E+03  0.98902251E+04                                 9.041054                            6.886777      -0.002633       1.972301                    0.999670      29.061726      83.508760       0.623627       0.420261      -1.060944       0.012557       0.025573       0.005122       0.028947       0.002748       0.007479       0.011006       0.031208       0.011790      -0.022208       0.002750       0.019458             10.470387       9.288217       1.507070       1.763889      16.476308      -0.620548       5.646635          -0.000343
           72              C       1.442576       3.763361      10.671654      -0.079288      41.318262 0.47553604E+03  0.11333013E+05                                10.279501                            7.205723       0.087795       2.020992                    0.999359      28.121459      79.087922       0.627684       0.409452      -1.078156       0.016492       0.024980       0.004824       0.030320      -0.009969      -0.007985      -0.007052       0.001785      -0.021146      -0.017384       0.003766       0.013618             12.856309      12.478127       3.541201       3.722949      18.953888       1.136667       7.136913           0.018488
           73              C       3.454204       3.239411      12.113697      -0.135368      34.967045 0.47528640E+03  0.11479459E+05                                 9.416693                            7.391959      -0.068101       1.951462                    0.998934      30.245125      89.490063       0.588227       0.431117      -1.050080       0.009641       0.016703      -0.020528       0.028166       0.006442      -0.021710      -0.000211      -0.025682      -0.019004      -0.030237       0.010413       0.019825             10.454955      12.663423       0.258446       4.110630      11.037826      -1.035111       7.663617           0.002140
           74              C       4.579707       3.662309      12.759238      -0.072525      31.266858 0.42808087E+03  0.10054083E+05                                 8.705356                            6.967177       0.139397       2.027157                    0.999645      28.866775      83.725178       0.613296       0.425225      -1.055622       0.004425       0.021188      -0.025503       0.033450      -0.012562       0.003391      -0.005885      -0.004357       0.004973      -0.013683      -0.001544       0.015227              9.549640      10.375008       0.503334       2.908589      11.586442      -1.122152       6.687470          -0.000888
           75              C       4.995472       5.009462      12.679752      -0.078230      30.008507 0.41285553E+03  0.95795657E+04                                 8.333179                            6.745573       0.224109       2.050938                    0.999807      28.558715      81.506954       0.638686       0.413305      -1.066430      -0.014869      -0.022044      -0.017101       0.031614       0.006955       0.015428       0.004039       0.011082      -0.005699      -0.013834      -0.006960       0.020794              9.030125       9.357845       0.292952       2.573374      11.482181      -1.260199       6.250350           0.001099
           76              C       4.266834       5.902087      11.951849      -0.146749      34.591176 0.47159158E+03  0.11336220E+05                                 9.247241                            7.290239       0.126642       2.008049                    0.999681      30.099425      88.038412       0.602914       0.422619      -1.058280      -0.005723      -0.022017      -0.016900       0.028340       0.016821      -0.017584       0.005727      -0.030181      -0.030012      -0.032604       0.004880       0.027724             10.237344      11.485570      -0.280895       3.676824      12.002927      -1.743104       7.223536           0.000359
           77              C       3.079036       5.504041      11.276322       0.047746      35.715075 0.43478418E+03  0.10185577E+05                                 9.461793                            7.009893      -0.102974       1.971385                    0.999299      27.174333      77.080608       0.616899       0.423819      -1.063310       0.011529       0.000768      -0.001175       0.011614      -0.010667       0.015573      -0.013085       0.028612      -0.014583      -0.021956      -0.008729       0.030685             11.123819      11.539625       0.329953       3.683796      14.730343      -1.717730       7.101489           0.002886
           78              C       2.659772       4.132652      11.344306       0.059601      36.334144 0.43392606E+03  0.10161588E+05                                 9.577270                            7.007754      -0.124307       1.964231                    0.999026      27.110285      76.912277       0.616293       0.424398      -1.062828       0.001732      -0.010123      -0.004384       0.011167      -0.005432       0.017079       0.000911       0.018666      -0.039386      -0.021555      -0.003005       0.024559             11.310410      12.646312       1.411501       4.397485      13.733918      -0.822660       7.550999           0.000916
           79              C       2.681470       7.883074      10.435866       0.607164      22.905454 0.25566799E+03  0.53431810E+04                                 7.609321                            5.769447      -0.202586       1.997081                    0.999154      22.479631      63.990012       0.600287       0.488229      -1.007484       0.013206       0.044699      -0.012221       0.048185      -0.017312       0.066798       0.000082       0.078025       0.290885      -0.092545      -0.036863       0.129407              9.152661       8.246778       1.909837      -1.606452      14.099328      -1.582313       5.111878          -0.001373
           80              C       0.943519       2.347402      10.528908       0.602563      22.637007 0.25540455E+03  0.53288275E+04                                 7.490389                            5.727120      -0.055153       2.042411                    0.999570      22.467997      63.612031       0.609576       0.481588      -1.012357      -0.015213      -0.045692      -0.010682       0.049328      -0.023749      -0.033429      -0.011019       0.061528       0.315822      -0.093881      -0.019777       0.113658              8.913955       8.511584       2.056748       1.293199      13.471344       1.376354       4.758937          -0.000338
           81              C       5.756307       0.322052      14.089754      -0.046109      39.996227 0.45736269E+03  0.10802801E+05                                10.095664                            7.092992       0.001299       2.002273                    0.999202      27.567945      77.385294       0.628638       0.412505      -1.075302      -0.001182      -0.003240       0.027999       0.028211      -0.032561       0.004169      -0.015997       0.000672      -0.023583      -0.031994      -0.008748       0.040741             12.616079      11.484344       2.285278      -2.445376       6.980839       2.549129      19.383054           0.012846
           82              C       4.544710      20.338539      14.453705      -0.109324      33.206773 0.41478211E+03  0.96318224E+04                                 8.950834                            6.779467       0.270753       2.063364                    0.999806      28.820333      82.183995       0.634768       0.415530      -1.065404      -0.010268       0.009845       0.028277       0.031653       0.003175       0.016691       0.002396       0.009255      -0.015539      -0.016787      -0.002768       0.019555             10.389112      10.337927       1.946736      -2.628388       5.677864       0.402292      15.151543           0.005392
           83              C       4.154144      20.357435      15.808047      -0.087418      33.399497 0.42317810E+03  0.98896505E+04                                 9.040688                            6.886587      -0.002752       1.972256                    0.999670      29.061521      83.508362       0.623638       0.420258      -1.060944       0.012537       0.005195      -0.025614       0.028987       0.007519      -0.002721      -0.011000       0.009720      -0.052778      -0.022224       0.002730       0.019494             10.469691       9.288068       1.763997      -1.506816       5.646534       0.620388      16.474471          -0.000323
           84              C       4.942276       0.402154      16.775639      -0.079724      41.339719 0.47581060E+03  0.11341274E+05                                10.282806                            7.207704       0.087504       2.020769                    0.999359      28.130930      79.122404       0.627606       0.409441      -1.078155       0.016517       0.004854      -0.025055       0.030400      -0.007852       0.009957       0.007041       0.011663       0.008431      -0.017329       0.003656       0.013673             12.860505      12.482581       3.724573      -3.542729       7.139181      -1.137425      18.959754           0.018468
           85              C       6.953904       1.844197      17.299589      -0.135823      34.985448 0.47556348E+03  0.11487826E+05                                 9.419247                            7.393564      -0.067675       1.951381                    0.998941      30.257801      89.534145       0.588229       0.431053      -1.050119       0.009659      -0.020655      -0.016784       0.028313      -0.021621      -0.006516       0.000103      -0.003110       0.048575      -0.030253       0.010378       0.019875             10.457917      12.667477       4.112411      -0.258711       7.665828       1.035159      11.040447           0.002111
           86              C       1.080007       2.489738      16.876691      -0.072848      31.278602 0.42826468E+03  0.10059370E+05                                 8.706574                            6.967963       0.140072       2.027157                    0.999649      28.875844      83.752524       0.613362       0.425139      -1.055687       0.004458      -0.025557      -0.021263       0.033543       0.003578       0.012704       0.005845      -0.004537       0.004134      -0.013756      -0.001666       0.015422              9.550987      10.377029       2.909508      -0.503683       6.688657       1.122042      11.587274          -0.000871
           87              C       1.495772       2.410252      15.529538      -0.078135      30.002923 0.41276577E+03  0.95769693E+04                                 8.332454                            6.745104       0.224161       2.051054                    0.999807      28.554278      81.492301       0.638670       0.413338      -1.066408      -0.014980      -0.016990       0.021920       0.031520       0.015350      -0.006947      -0.004177       0.008338      -0.013495      -0.013769      -0.006960       0.020729              9.029262       9.357042       2.573041      -0.293434       6.249733       1.259806      11.481010           0.001089
           88              C       0.767134       1.682349      14.636913      -0.146218      34.569606 0.47124850E+03  0.11325880E+05                                 9.244009                            7.288033       0.126658       2.008292                    0.999680      30.085052      87.987423       0.602951       0.422670      -1.058250      -0.005812      -0.016655       0.021919       0.028136      -0.017680      -0.016733      -0.005864      -0.000249       0.059817      -0.032658       0.005137       0.027521             10.233600      11.481300       3.675168       0.280557       7.220963       1.742281      11.998538           0.000298
           89              C       6.578736       1.006822      15.034959       0.047755      35.711495 0.43474483E+03  0.10184403E+05                                 9.461298                            7.009677      -0.103104       1.971396                    0.999298      27.172082      77.072751       0.616896       0.423831      -1.063304       0.011455      -0.001050      -0.000821       0.011532       0.015545       0.010651       0.013025       0.021510      -0.035529      -0.021866      -0.008739       0.030605             11.123145      11.538454       3.683216      -0.329996       7.100984       1.717536      14.729997           0.002888
           90              C       6.159472       1.074806      16.406348       0.059622      36.336584 0.43394471E+03  0.10162186E+05                                 9.577689                            7.007899      -0.124623       1.964098                    0.999026      27.111756      76.918333       0.616284       0.424397      -1.062823       0.001705      -0.004349       0.010096       0.011124       0.017129       0.005490      -0.000958       0.029084      -0.008330      -0.021630      -0.003000       0.024629             11.310921      12.647107       4.398002      -1.411279       7.551491       0.822703      13.734164           0.000941
           91              C       6.181170       0.166366      12.655926       0.607087      22.904194 0.25565515E+03  0.53428010E+04                                 7.608928                            5.769231      -0.202397       1.997186                    0.999153      22.478136      63.983344       0.600315       0.488217      -1.007498       0.013199      -0.012174      -0.044666       0.048140       0.066763       0.017246      -0.000071      -0.106533      -0.262535      -0.092525      -0.036894       0.129420              9.152131       8.246474      -1.606530      -1.909648       5.111726       1.582164      14.098192          -0.001395
           92              C       4.443219       0.259408      18.191598       0.602551      22.639419 0.25543286E+03  0.53295593E+04                                 7.490643                            5.727231      -0.054858       2.042435                    0.999572      22.470234      63.618951       0.609604       0.481553      -1.012376      -0.015208      -0.010704       0.045733       0.049370      -0.033388       0.023807       0.011025      -0.127057      -0.250367      -0.093954      -0.019671       0.113626              8.914141       8.512062       1.293384      -2.057107       4.759050      -1.376552      13.471312          -0.000289
           93              C       5.756307       9.947448      16.718746      -0.043579      40.008419 0.45751804E+03  0.10807124E+05                                10.095215                            7.092347       0.006766       2.003483                    0.999233      27.578215      77.410297       0.628928       0.412290      -1.075468      -0.000549       0.003085      -0.025790       0.025980       0.030520      -0.002476      -0.015822       0.000944      -0.013132      -0.031969      -0.004898       0.036866             12.616308      11.483928      -2.285412       2.445687       6.980634       2.549349      19.384361           0.004169
           94              C       4.544710      10.469961      16.354795      -0.111180      33.255498 0.41554381E+03  0.96537034E+04                                 8.957982                            6.784661       0.270635       2.062873                    0.999805      28.850068      82.280155       0.634685       0.415404      -1.065510      -0.010538      -0.009044      -0.029136       0.032276      -0.003108      -0.017342       0.002895       0.010056      -0.016410      -0.017441      -0.003042       0.020483             10.398063      10.346933      -1.947953       2.632784       5.681673       0.402095      15.165582           0.003095
           95              C       4.154144      10.451065      15.000453      -0.086836      33.375282 0.42281292E+03  0.98787890E+04                                 9.036318                            6.883613      -0.002919       1.972406                    0.999668      29.046394      83.449682       0.623785       0.420258      -1.060965       0.012624      -0.005024       0.025900       0.029248      -0.007572       0.002834      -0.011121       0.009522      -0.051455      -0.021956       0.002565       0.019391             10.464896       9.282878      -1.762481       1.506799       5.643697       0.620000      16.468113          -0.000091
           96              C       4.942276       9.867346      14.032861      -0.079872      41.328650 0.47568327E+03  0.11337353E+05                                10.281177                            7.206835       0.088032       2.021038                    0.999359      28.125386      79.100810       0.627639       0.409452      -1.078160       0.016531      -0.004793       0.024853       0.030232       0.007860      -0.009981       0.007073       0.011329       0.007756      -0.017293       0.003723       0.013570             12.859031      12.478688      -3.722415       3.543780       7.137277      -1.137369      18.961128           0.016251
           97              C       6.953904       8.425303      13.508911      -0.134721      34.933558 0.47479340E+03  0.11464358E+05                                 9.411351                            7.388657      -0.068386       1.951737                    0.998923      30.221872      89.403230       0.588306       0.431179      -1.050062       0.009560       0.020353       0.016571       0.027932       0.021836       0.006333       0.000251      -0.003737       0.046936      -0.030184       0.010535       0.019648             10.448523      12.654184      -4.106846       0.257723       7.658951       1.035199      11.032434           0.001583
           98              C       1.080007       7.779762      13.931809      -0.071785      31.231071 0.42751484E+03  0.10037210E+05                                 8.699218                            6.962948       0.140418       2.027904                    0.999642      28.840650      83.627465       0.613448       0.425272      -1.055620       0.004326       0.025224       0.021138       0.033193      -0.003102      -0.012461       0.005620      -0.005082       0.003723      -0.013722      -0.001067       0.014790              9.542644      10.366268      -2.905627       0.502051       6.682849       1.122277      11.578813          -0.000687
           99              C       1.495772       7.859248      15.278962      -0.077636      29.981984 0.41242089E+03  0.95667780E+04                                 8.328675                            6.742325       0.225491       2.051696                    0.999807      28.538769      81.433431       0.638809       0.413342      -1.066426      -0.015014       0.016753      -0.021928       0.031416      -0.015227       0.006821      -0.004126       0.007923      -0.014188      -0.013491      -0.007089       0.020580              9.025196       9.351823      -2.571441       0.291434       6.247157       1.260859      11.476607           0.000703
          100              C       0.767134       8.587151      16.171587      -0.147303      34.616063 0.47199093E+03  0.11348379E+05                                 9.251276                            7.292997       0.126205       2.007628                    0.999683      30.117104      88.104054       0.602832       0.422581      -1.058289      -0.005806       0.016493      -0.022225       0.028278       0.017543       0.017173      -0.006027       0.000406       0.059902      -0.032760       0.004841       0.027919             10.242171      11.490666      -3.677789      -0.279842       7.225671       1.743985      12.010177           0.000208
          101              C       6.578736       9.262678      15.773541       0.046934      35.741275 0.43515169E+03  0.10196202E+05                                 9.465165                            7.011994      -0.103516       1.970987                    0.999298      27.188725      77.125644       0.616928       0.423715      -1.063389       0.011342       0.000746       0.000258       0.011370      -0.015756      -0.010820       0.012503       0.022047      -0.036308      -0.021569      -0.009319       0.030887             11.128272      11.544034      -3.684931       0.331201       7.103258       1.717909      14.737523           0.001470
          102              C       6.159472       9.194694      14.402152       0.060395      36.308818 0.43359507E+03  0.10151921E+05                                 9.573576                            7.005572      -0.124531       1.964357                    0.999026      27.097939      76.870500       0.616323       0.424457      -1.062789       0.001878       0.004457      -0.009942       0.011056      -0.016920      -0.005199      -0.000774       0.028959      -0.007655      -0.021443      -0.002830       0.024272             11.305923      12.639640      -4.394174       1.412265       7.547376       0.822060      13.730753           0.000685
          103              C       6.181170      10.103134      18.152574       0.604905      22.980880 0.25655113E+03  0.53654825E+04                                 7.624188                            5.778207      -0.199263       1.997604                    0.999172      22.500648      64.042412       0.600106       0.488027      -1.007734       0.013387       0.011942       0.044939       0.048387      -0.067306      -0.016073       0.000839      -0.107517      -0.256369      -0.090008      -0.039140       0.129147              9.174694       8.261841       1.610680       1.918333       5.119326       1.589212      14.142914          -0.000881
          104              C       4.443219      10.010092      12.616902       0.602624      22.635048 0.25537389E+03  0.53280043E+04                                 7.489846                            5.726673      -0.055239       2.042407                    0.999568      22.466697      63.606343       0.609619       0.481570      -1.012370      -0.015185       0.010739      -0.045646       0.049290       0.033428      -0.023624       0.011041      -0.127228      -0.249819      -0.093706      -0.019926       0.113632              8.913499       8.510793      -1.292979       2.056840       4.758593      -1.376131      13.471111          -0.000473
          105              C       4.742793      16.718746       0.322052      -0.045407      39.964094 0.45699525E+03  0.10791795E+05                                10.090637                            7.090435       0.001561       2.002542                    0.999202      27.553678      77.333191       0.628722       0.412539      -1.075296       0.001209      -0.027771      -0.003241       0.027986       0.004303       0.032751       0.016123       0.012450       0.012363      -0.031991      -0.009205       0.041195             12.608951      11.476854      -2.442790      -2.283501      19.372746      -2.547703       6.977253           0.013093
          106              C       5.954390      16.354795      20.338539      -0.108945      33.169161 0.41428848E+03  0.96171439E+04                                 8.944190                            6.775680       0.271080       2.063872                    0.999806      28.796987      82.093871       0.634934       0.415560      -1.065423       0.010408      -0.028396       0.009697       0.031760       0.016359      -0.003136      -0.002309       0.011975      -0.005941      -0.016431      -0.002698       0.019129             10.380594      10.330093      -2.626521      -1.945073      15.137675      -0.401098       5.674015           0.004831
          107              C       6.344956      15.000453      20.357435      -0.087742      33.402436 0.42327420E+03  0.98919690E+04                                 9.040688                            6.887223      -0.001822       1.972523                    0.999672      29.060109      83.491126       0.623659       0.420240      -1.061007      -0.012717       0.026527       0.004518       0.029762      -0.002320      -0.007473       0.011410       0.032798       0.014314      -0.023417       0.003576       0.019841             10.469556       9.287194      -1.505613      -1.763727      16.475079      -0.620426       5.646395          -0.000356
          108              C       5.556824      14.032861       0.402154      -0.075809      41.211882 0.47424263E+03  0.11292455E+05                                10.255244                            7.190843       0.097973       2.024250                    0.999386      28.085021      78.904850       0.629112       0.408875      -1.078731      -0.015671       0.022994       0.005132       0.028296       0.008298       0.007432      -0.007569      -0.002492      -0.024325      -0.016976       0.004474       0.012502             12.823986      12.447442      -3.529628      -3.713458      18.903077       1.133196       7.121441           0.009172
          109              C       3.545196      13.508911       1.844197      -0.136041      34.997735 0.47579990E+03  0.11495106E+05                                 9.421500                            7.395538      -0.068669       1.950923                    0.998948      30.267133      89.571451       0.588127       0.431069      -1.050096      -0.009593       0.016999      -0.019998       0.027944      -0.006120       0.021980      -0.000517      -0.026224      -0.018156      -0.030518       0.010599       0.019919             10.460415      12.668734      -0.258237      -4.111776      11.045843      -1.035000       7.666669           0.001443
          110              C       2.419693      13.931809       2.489738      -0.071959      31.245404 0.42771581E+03  0.10043262E+05                                 8.701481                            6.964246       0.140091       2.027564                    0.999646      28.852735      83.672228       0.613426       0.425230      -1.055630      -0.003939       0.021382      -0.024702       0.032907       0.012429      -0.003316      -0.005748      -0.004194       0.006509      -0.013787      -0.001099       0.014886              9.545369      10.370694      -0.503317      -2.907792      11.580610      -1.120300       6.684802          -0.000672
          111              C       2.003928      15.278962       2.410252      -0.077640      29.970417 0.41224692E+03  0.95614832E+04                                 8.326116                            6.740581       0.227425       2.052455                    0.999807      28.530037      81.396189       0.638954       0.413303      -1.066480       0.015273      -0.021716      -0.016308       0.031157      -0.006920      -0.015065       0.004124       0.010723      -0.004492      -0.013380      -0.007022       0.020402              9.022223       9.348971      -0.293771      -2.570452      11.473044      -1.257823       6.244653           0.000940
          112              C       2.732566      16.171587       1.682349      -0.145755      34.539605 0.47081537E+03  0.11312518E+05                                 9.238566                            7.284666       0.127488       2.008826                    0.999679      30.065512      87.909898       0.603111       0.422669      -1.058284       0.006044      -0.021768      -0.016271       0.027842      -0.016725       0.017659       0.006045      -0.029858      -0.028292      -0.032628       0.005394       0.027233             10.227029      11.472554       0.279449      -3.671485      11.992689      -1.740294       7.215843           0.000210
          113              C       3.920364      15.773541       1.006822       0.048203      35.690177 0.43449061E+03  0.10176842E+05                                 9.457637                            7.007771      -0.103378       1.971472                    0.999297      27.162216      77.035775       0.616968       0.423848      -1.063306      -0.011498       0.000595      -0.000848       0.011544       0.010589      -0.015442      -0.012968       0.027869      -0.014427      -0.021612      -0.008686       0.030298             11.118333      11.530874      -0.328768      -3.679942      14.726715      -1.717175       7.097410           0.002390
          114              C       4.339628      14.402152       1.074806       0.059046      36.363762 0.43435720E+03  0.10174106E+05                                 9.581863                            7.011022      -0.123692       1.964172                    0.999027      27.124318      76.958665       0.616183       0.424372      -1.062855      -0.001784      -0.009556      -0.003975       0.010502       0.005760      -0.016755       0.000647       0.019415      -0.038503      -0.021018      -0.003661       0.024678             11.316005      12.650979      -1.411211      -4.398940      13.743357      -0.823324       7.553680           0.000372
          115              C       4.317930      18.152574       0.166366       0.607004      22.899286 0.25560879E+03  0.53414612E+04                                 7.607364                            5.768426      -0.201918       1.997442                    0.999148      22.474195      63.964871       0.600415       0.488169      -1.007547      -0.013185       0.044603      -0.012198       0.048084       0.017119      -0.066739       0.000091       0.077702       0.291276      -0.092369      -0.037048       0.129417              9.149799       8.244583      -1.908366       1.606153      14.094132      -1.581380       5.110683          -0.001347
          116              C       6.055881      12.616902       0.259408       0.599887      22.717087 0.25638643E+03  0.53537042E+04                                 7.505903                            5.736768      -0.052342       2.042631                    0.999580      22.497563      63.692979       0.609363       0.481361      -1.012617       0.015423      -0.046122      -0.010569       0.049768       0.022210       0.033454      -0.010369       0.057786       0.314984      -0.091224      -0.022073       0.113298              8.935420       8.529163      -2.066211      -1.298021      13.510296       1.382587       4.766799          -0.000267
          117              C       4.742793      14.089754       9.947448      -0.046473      40.008289 0.45750762E+03  0.10807025E+05                                10.097101                            7.093714       0.001634       2.002281                    0.999204      27.573679      77.402978       0.628663       0.412459      -1.075338       0.001108       0.028092       0.003367       0.028315      -0.004112      -0.032494       0.015969       0.012013       0.010281      -0.032004      -0.008585       0.040589             12.618040      11.486638       2.445653       2.286031      19.385675      -2.549635       6.981808           0.012948
          118              C       5.954390      14.453705      10.469961      -0.109484      33.217008 0.41492146E+03  0.96359080E+04                                 8.952344                            6.780343       0.270583       2.063171                    0.999806      28.827475      82.209112       0.634762       0.415498      -1.065420       0.010210       0.028355      -0.009749       0.031675      -0.016728       0.003257      -0.002417       0.012498      -0.006512      -0.016773      -0.002921       0.019694             10.391072      10.340161       2.628790       1.947283      15.154331      -0.402571       5.678724           0.005449
          119              C       6.344956      15.808047      10.451065      -0.087504      33.401222 0.42319773E+03  0.98901936E+04                                 9.041001                            6.886744      -0.002593       1.972313                    0.999670      29.061715      83.508438       0.623633       0.420258      -1.060947      -0.012557      -0.025576      -0.005117       0.028948       0.002746       0.007480       0.011004       0.031207       0.011790      -0.022207       0.002749       0.019458             10.470322       9.288183       1.507079       1.763888      16.476176      -0.620522       5.646608          -0.000315
          120              C       5.556824      16.775639       9.867346      -0.079277      41.317965 0.47553189E+03  0.11332884E+05                                10.279439                            7.205681       0.087814       2.021000                    0.999359      28.121330      79.087348       0.627688       0.409451      -1.078157      -0.016499      -0.024977      -0.004820       0.030320      -0.009973      -0.007984      -0.007053       0.001782      -0.021140      -0.017386       0.003765       0.013621             12.856236      12.478082       3.541218       3.722942      18.953746       1.136694       7.136882           0.018486
          121              C       3.545196      17.299589       8.425303      -0.135355      34.966818 0.47528283E+03  0.11479349E+05                                 9.416648                            7.391925      -0.068115       1.951461                    0.998934      30.244981      89.489507       0.588229       0.431116      -1.050080      -0.009637      -0.016701       0.020529       0.028165       0.006445      -0.021706      -0.000214      -0.025678      -0.019001      -0.030232       0.010406       0.019826             10.454905      12.663366       0.258448       4.110612      11.037765      -1.035098       7.663584           0.002140
          122              C       2.419693      16.876691       7.779762      -0.072523      31.266934 0.42808234E+03  0.10054127E+05                                 8.705369                            6.967186       0.139392       2.027156                    0.999645      28.866828      83.725383       0.613296       0.425225      -1.055622      -0.004427      -0.021189       0.025499       0.033448      -0.012559       0.003392      -0.005885      -0.004355       0.004973      -0.013680      -0.001545       0.015225              9.549656      10.375029       0.503330       2.908598      11.586455      -1.122150       6.687484          -0.000883
          123              C       2.003928      15.529538       7.859248      -0.078229      30.008541 0.41285626E+03  0.95795854E+04                                 8.333178                            6.745572       0.224119       2.050942                    0.999807      28.558741      81.507002       0.638687       0.413304      -1.066431       0.014868       0.022045       0.017097       0.031613       0.006953       0.015429       0.004037       0.011080      -0.005696      -0.013835      -0.006958       0.020793              9.030126       9.357847       0.292954       2.573376      11.482181      -1.260194       6.250351           0.001102
          124              C       2.732566      14.636913       8.587151      -0.146738      34.590899 0.47158710E+03  0.11336079E+05                                 9.247175                            7.290188       0.126653       2.008056                    0.999681      30.099256      88.037639       0.602918       0.422617      -1.058281       0.005724       0.022016       0.016902       0.028340       0.016821      -0.017582       0.005725      -0.030180      -0.030007      -0.032601       0.004879       0.027722             10.237271      11.485478      -0.280886       3.676789      12.002852      -1.743089       7.223484           0.000355
          125              C       3.920364      15.034959       9.262678       0.047744      35.715192 0.43478608E+03  0.10185632E+05                                 9.461812                            7.009908      -0.102974       1.971384                    0.999299      27.174397      77.080829       0.616898       0.423819      -1.063310      -0.011532      -0.000770       0.001178       0.011617      -0.010666       0.015572      -0.013085       0.028611      -0.014577      -0.021955      -0.008728       0.030682             11.123843      11.539636       0.329964       3.683794      14.730394      -1.717725       7.101499           0.002885
          126              C       4.339628      16.406348       9.194694       0.059599      36.334299 0.43392788E+03  0.10161645E+05                                 9.577313                            7.007780      -0.124309       1.964230                    0.999026      27.110335      76.912558       0.616290       0.424399      -1.062827      -0.001732       0.010127       0.004386       0.011171      -0.005431       0.017077       0.000911       0.018659      -0.039382      -0.021553      -0.003002       0.024555             11.310468      12.646383       1.411528       4.397512      13.733986      -0.822645       7.551034           0.000915
          127              C       4.317930      12.655926      10.103134       0.607161      22.905557 0.25566927E+03  0.53432121E+04                                 7.609325                            5.769448      -0.202578       1.997082                    0.999154      22.479704      63.990157       0.600290       0.488226      -1.007485      -0.013207      -0.044696       0.012225       0.048183      -0.017310       0.066798       0.000081       0.078020       0.290881      -0.092541      -0.036865       0.129406              9.152673       8.246824       1.909893      -1.606479      14.099297      -1.582334       5.111898          -0.001367
          128              C       6.055881      18.191598      10.010092       0.602560      22.637042 0.25540508E+03  0.53288444E+04                                 7.490405                            5.727132      -0.055162       2.042407                    0.999570      22.468083      63.612435       0.609574       0.481589      -1.012356       0.015205       0.045693       0.010682       0.049327      -0.023742      -0.033429      -0.011019       0.061531       0.315825      -0.093877      -0.019781       0.113659              8.913975       8.511588       2.056739       1.293199      13.471386       1.376368       4.758950          -0.000340
          129              C       1.243093      20.216948       6.449246      -0.046104      39.995944 0.45736016E+03  0.10802717E+05                                10.095588                            7.092954       0.001316       2.002279                    0.999202      27.567863      77.384769       0.628643       0.412503      -1.075304       0.001175       0.003252      -0.028001       0.028214      -0.032561       0.004168      -0.015993       0.000674      -0.023595      -0.031990      -0.008750       0.040741             12.615969      11.484198       2.285251      -2.445312       6.980791       2.549114      19.382917           0.012838
          130              C       2.454690       0.200461       6.085295      -0.109319      33.206269 0.41477636E+03  0.96316382E+04                                 8.950702                            6.779395       0.270805       2.063383                    0.999806      28.820050      82.182491       0.634776       0.415527      -1.065408       0.010267      -0.009837      -0.028277       0.031651       0.003174       0.016690       0.002397       0.009255      -0.015545      -0.016788      -0.002767       0.019554             10.388940      10.337757       1.946695      -2.628362       5.677791       0.402268      15.151272           0.005380
          131              C       2.845256       0.181565       4.730953      -0.087409      33.399033 0.42317242E+03  0.98894732E+04                                 9.040574                            6.886523      -0.002723       1.972267                    0.999670      29.061275      83.507156       0.623643       0.420256      -1.060946      -0.012538      -0.005189       0.025614       0.028986       0.007517      -0.002720      -0.010999       0.009718      -0.052778      -0.022223       0.002732       0.019491             10.469541       9.287954       1.763974      -1.506782       5.646477       0.620377      16.474191          -0.000337
          132              C       2.057124      20.136846       3.763361      -0.079721      41.339499 0.47580859E+03  0.11341207E+05                                10.282746                            7.207673       0.087517       2.020774                    0.999359      28.130871      79.122005       0.627610       0.409439      -1.078157      -0.016520      -0.004849       0.025054       0.030399      -0.007850       0.009958       0.007042       0.011666       0.008429      -0.017329       0.003655       0.013675             12.860417      12.482513       3.724552      -3.542722       7.139146      -1.137432      18.959592           0.018463
          133              C       0.045496      18.694803       3.239411      -0.135818      34.985361 0.47556210E+03  0.11487783E+05                                 9.419222                            7.393545      -0.067677       1.951382                    0.998941      30.257760      89.533934       0.588231       0.431052      -1.050120      -0.009661       0.020660       0.016783       0.028317      -0.021619      -0.006517       0.000104      -0.003109       0.048574      -0.030251       0.010375       0.019876             10.457887      12.667441       4.112397      -0.258723       7.665805       1.035145      11.040416           0.002117
          134              C       5.919393      18.049262       3.662309      -0.072850      31.278803 0.42826801E+03  0.10059469E+05                                 8.706611                            6.967989       0.140062       2.027152                    0.999649      28.875985      83.753069       0.613361       0.425139      -1.055687      -0.004461       0.025561       0.021262       0.033546       0.003579       0.012703       0.005847      -0.004536       0.004137      -0.013755      -0.001668       0.015423              9.551028      10.377072       2.909521      -0.503691       6.688682       1.122041      11.587331          -0.000865
          135              C       5.503628      18.128748       5.009462      -0.078137      30.003138 0.41276934E+03  0.95770736E+04                                 8.332487                            6.745127       0.224154       2.051049                    0.999807      28.554442      81.492884       0.638670       0.413337      -1.066409       0.014977       0.016993      -0.021922       0.031522       0.015353      -0.006948      -0.004175       0.008339      -0.013490      -0.013774      -0.006958       0.020732              9.029300       9.357081       2.573053      -0.293444       6.249754       1.259807      11.481066           0.001097
          136              C       6.232266      18.856651       5.902087      -0.146214      34.569466 0.47124642E+03  0.11325813E+05                                 9.243972                            7.288007       0.126665       2.008295                    0.999680      30.084970      87.987014       0.602954       0.422669      -1.058251       0.005809       0.016664      -0.021920       0.028141      -0.017679      -0.016734      -0.005862      -0.000251       0.059817      -0.032657       0.005136       0.027521             10.233556      11.481241       3.675145       0.280558       7.220931       1.742274      11.998497           0.000297
          137              C       0.420664      19.532178       5.504041       0.047756      35.711402 0.43474389E+03  0.10184373E+05                                 9.461275                            7.009667      -0.103097       1.971398                    0.999298      27.172046      77.072561       0.616897       0.423831      -1.063305      -0.011460       0.001057       0.000821       0.011538       0.015542       0.010650       0.013026       0.021508      -0.035530      -0.021866      -0.008736       0.030603             11.123113      11.538406       3.683197      -0.329990       7.100963       1.717529      14.729969           0.002891
          138              C       0.839928      19.464194       4.132652       0.059621      36.336642 0.43394575E+03  0.10162215E+05                                 9.577695                            7.007906      -0.124618       1.964099                    0.999026      27.111789      76.918417       0.616284       0.424397      -1.062823      -0.001708       0.004354      -0.010099       0.011129       0.017128       0.005490      -0.000958       0.029083      -0.008327      -0.021628      -0.002999       0.024628             11.310926      12.647112       4.398002      -1.411292       7.551494       0.822692      13.734172           0.000941
          139              C       0.818230      20.372634       7.883074       0.607085      22.904188 0.25565527E+03  0.53428003E+04                                 7.608912                            5.769224      -0.202386       1.997189                    0.999153      22.478092      63.983057       0.600317       0.488215      -1.007500      -0.013203       0.012182       0.044662       0.048140       0.066765       0.017251      -0.000074      -0.106534      -0.262519      -0.092524      -0.036895       0.129419              9.152109       8.246461      -1.606532      -1.909644       5.111722       1.582166      14.098144          -0.001390
          140              C       2.556181      20.279592       2.347402       0.602549      22.639411 0.25543295E+03  0.53295607E+04                                 7.490636                            5.727229      -0.054852       2.042437                    0.999572      22.470233      63.618913       0.609604       0.481552      -1.012377       0.015204       0.010706      -0.045734       0.049370      -0.033388       0.023805       0.011026      -0.127057      -0.250367      -0.093954      -0.019672       0.113626              8.914127       8.512062       1.293385      -2.057106       4.759047      -1.376553      13.471271          -0.000287
          141              C       1.243093      10.591552       3.820254      -0.043582      40.008467 0.45752009E+03  0.10807170E+05                                10.095158                            7.092322       0.006798       2.003492                    0.999232      27.578322      77.410247       0.628936       0.412285      -1.075473       0.000542      -0.003120       0.025796       0.025989       0.030529      -0.002463      -0.015781       0.000956      -0.013180      -0.031957      -0.004900       0.036857             12.616231      11.483859      -2.285360       2.445733       6.980596       2.549339      19.384239           0.004131
          142              C       2.454690      10.069039       4.184205      -0.111166      33.255276 0.41554219E+03  0.96536419E+04                                 8.957909                            6.784628       0.270671       2.062886                    0.999805      28.849910      82.279195       0.634690       0.415402      -1.065513       0.010538       0.009047       0.029135       0.032276      -0.003124      -0.017339       0.002898       0.010065      -0.016397      -0.017434      -0.003054       0.020489             10.397971      10.346858      -1.947923       2.632796       5.681631       0.402071      15.165425           0.003012
          143              C       2.845256      10.087935       5.538547      -0.086835      33.375445 0.42281619E+03  0.98788865E+04                                 9.036360                            6.883652      -0.002916       1.972405                    0.999668      29.046462      83.450026       0.623781       0.420259      -1.060963      -0.012626       0.005017      -0.025899       0.029246      -0.007576       0.002831      -0.011125       0.009513      -0.051456      -0.021959       0.002565       0.019394             10.464941       9.282927      -1.762489       1.506792       5.643727       0.620006      16.468169          -0.000140
          144              C       2.057124      10.671654       6.506139      -0.079873      41.328769 0.47568529E+03  0.11337403E+05                                10.281145                            7.206814       0.088068       2.021047                    0.999359      28.125501      79.100914       0.627645       0.409447      -1.078164      -0.016529       0.004792      -0.024856       0.030232       0.007851      -0.009979       0.007076       0.011339       0.007767      -0.017290       0.003720       0.013570             12.858990      12.478661      -3.722409       3.543770       7.137261      -1.137370      18.961048           0.016216
          145              C       0.045496      12.113697       7.030089      -0.134718      34.934097 0.47480152E+03  0.11464597E+05                                 9.411399                            7.388683      -0.068374       1.951735                    0.998924      30.222255      89.404407       0.588310       0.431175      -1.050065      -0.009556      -0.020354      -0.016575       0.027935       0.021827       0.006337       0.000252      -0.003729       0.046964      -0.030180       0.010527       0.019652             10.448585      12.654272      -4.106883       0.257750       7.658990       1.035196      11.032493           0.001557
          146              C       5.919393      12.759238       6.607191      -0.071789      31.231856 0.42752768E+03  0.10037594E+05                                 8.699362                            6.963053       0.140388       2.027886                    0.999642      28.841203      83.629598       0.613443       0.425272      -1.055619      -0.004327      -0.025223      -0.021144       0.033197      -0.003109      -0.012462       0.005625      -0.005077       0.003727      -0.013721      -0.001077       0.014798              9.542810      10.366461      -2.905683       0.502076       6.682953       1.122292      11.579016          -0.000712
          147              C       5.503628      12.679752       5.260038      -0.077639      29.982551 0.41243052E+03  0.95670575E+04                                 8.328765                            6.742393       0.225489       2.051689                    0.999807      28.539172      81.434829       0.638807       0.413341      -1.066427       0.015013      -0.016757       0.021936       0.031422      -0.015236       0.006826      -0.004121       0.007927      -0.014184      -0.013503      -0.007086       0.020588              9.025299       9.351913      -2.571460       0.291453       6.247217       1.260876      11.476766           0.000696
          148              C       6.232266      11.951849       4.367413      -0.147286      34.615592 0.47198321E+03  0.11348128E+05                                 9.251136                            7.292893       0.126259       2.007648                    0.999683      30.116814      88.102487       0.602843       0.422576      -1.058293       0.005804      -0.016507       0.022229       0.028289       0.017539       0.017178      -0.006021       0.000399       0.059907      -0.032758       0.004834       0.027924             10.242020      11.490448      -3.677700      -0.279830       7.225566       1.743983      12.010046           0.000155
          149              C       0.420664      11.276322       4.765459       0.046940      35.741014 0.43514862E+03  0.10196107E+05                                 9.465105                            7.011964      -0.103467       1.971003                    0.999298      27.188612      77.125122       0.616931       0.423714      -1.063390      -0.011348      -0.000743      -0.000256       0.011375      -0.015743      -0.010820       0.012502       0.022060      -0.036318      -0.021571      -0.009310       0.030881             11.128193      11.543930      -3.684880       0.331215       7.103212       1.717902      14.737439           0.001465
          150              C       0.839928      11.344306       6.136848       0.060399      36.309082 0.43359844E+03  0.10152021E+05                                 9.573621                            7.005600      -0.124547       1.964349                    0.999025      27.098071      76.870991       0.616321       0.424458      -1.062788      -0.001881      -0.004459       0.009943       0.011058      -0.016919      -0.005199      -0.000772       0.028960      -0.007657      -0.021441      -0.002831       0.024272             11.305981      12.639717      -4.394209       1.412272       7.547419       0.822066      13.730807           0.000685
          151              C       0.818230      10.435866       2.386426       0.604901      22.980948 0.25655158E+03  0.53654866E+04                                 7.624167                            5.778185      -0.199235       1.997611                    0.999172      22.500630      64.042030       0.600112       0.488022      -1.007738      -0.013349      -0.011939      -0.044950       0.048386      -0.067311      -0.016091       0.000817      -0.107527      -0.256323      -0.090009      -0.039137       0.129146              9.174693       8.262001       1.610779       1.918557       5.119371       1.589272      14.142707          -0.000904
          152              C       2.556181      10.528908       7.922098       0.602628      22.635108 0.25537473E+03  0.53280271E+04                                 7.489856                            5.726682      -0.055234       2.042408                    0.999568      22.466763      63.606596       0.609619       0.481570      -1.012370       0.015184      -0.010741       0.045650       0.049293       0.033427      -0.023625       0.011040      -0.127231      -0.249813      -0.093704      -0.019927       0.113632              8.913512       8.510761      -1.292960       2.056792       4.758593      -1.376131      13.471183          -0.000483
          153              O       3.838471       2.175080       0.305620      -0.544086      32.744774 0.50695269E+03  0.12029315E+05                                 8.144577                            6.954893       0.322553       2.140642                    0.998841      27.775714      72.934953       0.721419       0.357804      -1.138035      -0.012532       0.010471       0.001089       0.016367      -0.034721      -0.005356      -0.019846       0.091984       0.114167      -0.080215       0.038174       0.042040              9.265882      10.048902      -3.459159       2.121743      10.973724      -2.733938       6.775018           0.060861
          154              O       1.858341       1.508384      20.029427      -0.512684      35.285168 0.56433197E+03  0.13746549E+05                                 8.623235                            7.425051       0.245970       2.134473                    0.996842      27.397718      72.751298       0.686359       0.366349      -1.132007       0.004359       0.008916       0.004898       0.011068       0.042122      -0.019061       0.025218      -0.040200       0.084776      -0.069831       0.023999       0.045832              9.608527       8.062816       0.849303       1.187354      14.190989      -0.782001       6.571777           0.062945
          155              O       1.744250       8.883323      20.049761      -0.528129      35.872331 0.57224011E+03  0.13986292E+05                                 8.721599                            7.470346       0.274888       2.137011                    0.997611      27.715601      73.694341       0.685247       0.365708      -1.132622      -0.001674      -0.018822       0.002675       0.019085       0.038348       0.008305      -0.012166      -0.061394       0.062322      -0.061499       0.019933       0.041566              9.796455       8.321988       0.482944      -0.710174      14.524317       1.807200       6.543059           0.025981
          156              O       6.756521       8.063406       0.110294      -0.526438      33.879846 0.52224086E+03  0.12484024E+05                                 8.372543                            7.092770       0.248069       2.124252                    0.998500      27.516509      72.513368       0.709300       0.361237      -1.135362       0.016894      -0.011071       0.000468       0.020204      -0.036929       0.004036       0.003036       0.077059       0.109426      -0.071780       0.033171       0.038609              9.511961      11.066326      -3.692403      -1.531732      11.279775       2.065298       6.189782           0.022164
          157              O       3.838471       8.094420       9.963880      -0.543990      32.751201 0.50703774E+03  0.12031988E+05                                 8.146280                            6.955925       0.321994       2.140525                    0.998835      27.775062      72.938205       0.721287       0.357850      -1.137984      -0.012485      -0.010844      -0.000955       0.016564       0.034537       0.005352      -0.019856       0.091426       0.113265      -0.079757       0.037974       0.041783              9.268357      10.051363       3.460579      -2.122602      10.976996      -2.735304       6.776712           0.061184
          158              O       1.858341       8.761116      10.779073      -0.513155      35.307847 0.56473991E+03  0.13759096E+05                                 8.626999                            7.427707       0.246115       2.134342                    0.996846      27.406858      72.784617       0.686234       0.366347      -1.131999       0.004352      -0.009127      -0.005130       0.011339      -0.041940       0.019086       0.025208      -0.040222       0.084234      -0.069622       0.023900       0.045721              9.613296       8.065822      -0.849064      -1.187686      14.199947      -0.782648       6.574118           0.063296
          159              O       1.744250       1.386177      10.758739      -0.534904      36.111695 0.57714347E+03  0.14137885E+05                                 8.765226                            7.506701       0.269234       2.133494                    0.997647      27.817011      74.075018       0.682904       0.366139      -1.132158      -0.001045       0.021199      -0.002569       0.021380      -0.037919      -0.008514      -0.012532      -0.057552       0.064578      -0.060503       0.020377       0.040126              9.848001       8.363532      -0.485643       0.712564      14.602288       1.820344       6.578183           0.067177
          160              O       6.756521       2.206094      10.159206      -0.533368      34.107016 0.52676042E+03  0.12620624E+05                                 8.413866                            7.127036       0.244026       2.121089                    0.998531      27.623915      72.905449       0.706972       0.361606      -1.134945       0.017956       0.013168       0.000214       0.022268       0.035372      -0.004715       0.002098       0.077598       0.112521      -0.071380       0.031568       0.039812              9.561073      11.122352       3.712661       1.537102      11.339914       2.077554       6.220955           0.058186
          161              O       0.338771      20.233380      12.444580      -0.543977      32.750358 0.50702764E+03  0.12031660E+05                                 8.146053                            6.955788       0.322133       2.140545                    0.998838      27.775256      72.937888       0.721307       0.357843      -1.137992      -0.012491      -0.000976       0.010718       0.016488       0.005335      -0.034593       0.019866      -0.010957      -0.194155      -0.079896       0.038026       0.041869              9.268094      10.051176      -2.122554      -3.460502       6.776540       2.735161      10.976566           0.061022
          162              O       5.358041       0.509573      11.777884      -0.512792      35.294695 0.56449082E+03  0.13751491E+05                                 8.625029                            7.426229       0.245786       2.134352                    0.996844      27.400733      72.763950       0.686281       0.366363      -1.131988       0.004328      -0.004983       0.009094       0.011237       0.019038       0.041952      -0.025187      -0.062280       0.018216      -0.069617       0.023888       0.045729              9.610935       8.064176      -1.187592       0.849128       6.572985       0.782424      14.195643           0.063160
          163              O       5.243950       0.489239      19.152823      -0.535138      36.122149 0.57734031E+03  0.14143938E+05                                 8.766827                            7.507899       0.269153       2.133382                    0.997648      27.821911      74.091723       0.682860       0.366131      -1.132162      -0.000987      -0.002604      -0.021353       0.021534      -0.008530       0.037865       0.012501      -0.060963       0.054120      -0.060428       0.020347       0.040081              9.849725       8.364977       0.712883       0.485025       6.579063      -1.821007      14.605135           0.067229
          164              O       3.256821      20.428706      18.332906      -0.533391      34.108887 0.52678218E+03  0.12621273E+05                                 8.414144                            7.127143       0.243933       2.121057                    0.998529      27.624770      72.908020       0.706973       0.361602      -1.134949       0.017946       0.000205      -0.013344       0.022364      -0.004722      -0.035312      -0.002102      -0.017405      -0.172504      -0.071295       0.031525       0.039770              9.561366      11.123165       1.537396      -3.713155       6.221057      -2.077697      11.339875           0.058290
          165              O       0.338771      10.575120      18.363920      -0.536162      32.479116 0.50169925E+03  0.11872360E+05                                 8.096582                            6.914957       0.327641       2.144307                    0.998818      27.655591      72.494315       0.724179       0.357410      -1.138476      -0.011577       0.001550      -0.008610       0.014511      -0.004956       0.035950       0.021867      -0.009836      -0.191835      -0.080659       0.037756       0.042903              9.209556       9.990609       2.109412       3.437930       6.733231       2.714034      10.904827           0.023845
          166              O       5.358041       9.759927      19.030616      -0.504986      35.031006 0.55905063E+03  0.13584717E+05                                 8.578585                            7.386920       0.249465       2.137659                    0.996777      27.282845      72.336879       0.688652       0.366022      -1.132361       0.004451       0.005351      -0.006720       0.009675      -0.018766      -0.042120      -0.024621      -0.062454       0.025351      -0.069695       0.023979       0.045716              9.557807       8.019967       1.180362      -0.844498       6.533767       0.775656      14.119688           0.023471
          167              O       5.243950       9.780261      11.655677      -0.535013      36.111355 0.57714189E+03  0.14137804E+05                                 8.765079                            7.506624       0.269454       2.133574                    0.997645      27.817119      74.074649       0.682918       0.366132      -1.132166      -0.001134       0.002593       0.021013       0.021203       0.008551      -0.038010       0.012592      -0.061211       0.053857      -0.060637       0.020457       0.040180              9.847912       8.363188      -0.712323      -0.485919       6.577943      -1.819859      14.602604           0.066906
          168              O       3.256821      10.379794      12.475594      -0.533641      34.113343 0.52688048E+03  0.12624213E+05                                 8.414740                            7.127707       0.244041       2.121030                    0.998532      27.627668      72.917295       0.706960       0.361592      -1.134957       0.018008      -0.000141       0.012948       0.022181       0.004732       0.035438      -0.002058      -0.017539      -0.172968      -0.071510       0.031596       0.039914              9.562205      11.123391      -1.537251       3.713386       6.221458      -2.077772      11.341764           0.057920
          169              O       3.160929      18.363920      20.233380      -0.544089      32.744761 0.50695228E+03  0.12029303E+05                                 8.144578                            6.954893       0.322542       2.140639                    0.998841      27.775694      72.934911       0.721419       0.357804      -1.138034       0.012533      -0.010470      -0.001090       0.016367      -0.034723      -0.005355      -0.019847       0.091988       0.114162      -0.080217       0.038177       0.042040              9.265884      10.048902      -3.459159       2.121748      10.973725      -2.733946       6.775025           0.060904
          170              O       5.141059      19.030616       0.509573      -0.512695      35.285542 0.56433949E+03  0.13746779E+05                                 8.623293                            7.425099       0.245988       2.134475                    0.996842      27.397903      72.751930       0.686357       0.366349      -1.132007      -0.004359      -0.008910      -0.004900       0.011063       0.042124      -0.019063       0.025218      -0.040198       0.084788      -0.069835       0.024002       0.045833              9.608595       8.062871       0.849304       1.187364      14.191088      -0.782023       6.571826           0.062936
          171              O       5.255150      11.655677       0.489239      -0.528033      35.868524 0.57215006E+03  0.13983693E+05                                 8.721523                            7.470137       0.274687       2.136973                    0.997611      27.712554      73.687799       0.685197       0.365745      -1.132581       0.001783       0.018752      -0.002697       0.019028       0.038167       0.008264      -0.012128      -0.061532       0.061996      -0.061333       0.019817       0.041516              9.796524       8.321686       0.482852      -0.710187      14.524922       1.807354       6.542964           0.025300
          172              O       0.242879      12.475594      20.428706      -0.526568      33.884695 0.52234931E+03  0.12487197E+05                                 8.372973                            7.093266       0.248035       2.124196                    0.998499      27.520442      72.524149       0.709315       0.361212      -1.135387      -0.016878       0.011194      -0.000461       0.020258      -0.036892       0.004041       0.003009       0.077359       0.109747      -0.071914       0.033208       0.038706              9.512329      11.066817      -3.692266      -1.531636      11.280111       2.065269       6.190060           0.022847
          173              O       3.160929      12.444580      10.575120      -0.543965      32.749966 0.50701046E+03  0.12031173E+05                                 8.146065                            6.955717       0.322004       2.140539                    0.998835      27.774421      72.935907       0.721302       0.357848      -1.137986       0.012484       0.010832       0.000960       0.016556       0.034547       0.005350      -0.019862       0.091452       0.113283      -0.079777       0.037984       0.041793              9.268135      10.051133       3.460543      -2.122583      10.976728      -2.735246       6.776543           0.061277
          174              O       5.141059      11.777884       9.759927      -0.513193      35.309671 0.56477966E+03  0.13760309E+05                                 8.627293                            7.427979       0.246154       2.134337                    0.996847      27.407733      72.787623       0.686220       0.366348      -1.131998      -0.004349       0.009131       0.005134       0.011342      -0.041932       0.019086       0.025203      -0.040207       0.084234      -0.069611       0.023899       0.045712              9.613614       8.066144      -0.849073      -1.187744      14.200325      -0.782684       6.574373           0.063217
          175              O       5.255150      19.152823       9.780261      -0.534889      36.110751 0.57712391E+03  0.14137295E+05                                 8.765111                            7.506601       0.269212       2.133497                    0.997647      27.816493      74.073502       0.682905       0.366141      -1.132156       0.001050      -0.021198       0.002569       0.021379      -0.037920      -0.008511      -0.012535      -0.057577       0.064570      -0.060509       0.020372       0.040137              9.847867       8.363420      -0.485668       0.712559      14.602090       1.820319       6.578092           0.067199
          176              O       0.242879      18.332906      10.379794      -0.533396      34.109169 0.52680238E+03  0.12621891E+05                                 8.414221                            7.127326       0.244002       2.121063                    0.998532      27.624955      72.909146       0.706956       0.361607      -1.134944      -0.017957      -0.013161      -0.000212       0.022264       0.035367      -0.004721       0.002094       0.077597       0.112548      -0.071380       0.031558       0.039823              9.561496      11.122800       3.712833       1.537158      11.340476       2.077680       6.221213           0.058176
          177              O       6.660629       0.305620       8.094420      -0.543956      32.748266 0.50698728E+03  0.12030453E+05                                 8.145695                            6.955499       0.322182       2.140576                    0.998838      27.774311      72.934461       0.721324       0.357842      -1.137994       0.012494       0.000980      -0.010719       0.016491       0.005331      -0.034601       0.019868      -0.010949      -0.194143      -0.079897       0.038029       0.041868              9.267661      10.050753      -2.122463      -3.460317       6.776248       2.734994      10.975983           0.061040
          178              O       1.641359      20.029427       8.761116      -0.512820      35.296204 0.56452181E+03  0.13752431E+05                                 8.625245                            7.426413       0.245817       2.134348                    0.996844      27.401503      72.766424       0.686276       0.366361      -1.131990      -0.004326       0.004989      -0.009091       0.011236       0.019044       0.041952      -0.025186      -0.062276       0.018171      -0.069618       0.023893       0.045725              9.611185       8.064380      -1.187621       0.849114       6.573160       0.782472      14.196014           0.063131
          179              O       1.755450      20.049761       1.386177      -0.535134      36.121870 0.57733501E+03  0.14143776E+05                                 8.766786                            7.507868       0.269144       2.133382                    0.997648      27.821781      74.091298       0.682860       0.366131      -1.132162       0.000987       0.002606       0.021354       0.021535      -0.008530       0.037866       0.012503      -0.060962       0.054127      -0.060429       0.020344       0.040084              9.849671       8.364944       0.712880       0.485025       6.579033      -1.820995      14.605038           0.067239
          180              O       3.742579       0.110294       2.206094      -0.533399      34.109115 0.52678688E+03  0.12621414E+05                                 8.414176                            7.127172       0.243941       2.121057                    0.998529      27.624917      72.908498       0.706972       0.361602      -1.134949      -0.017944      -0.000202       0.013340       0.022361      -0.004724      -0.035312      -0.002100      -0.017409      -0.172512      -0.071297       0.031523       0.039774              9.561398      11.123209       1.537402      -3.713161       6.221083      -2.077706      11.339903           0.058270
          181              O       6.660629       9.963880       2.175080      -0.536041      32.474511 0.50159640E+03  0.11869389E+05                                 8.096212                            6.914515       0.327675       2.144365                    0.998818      27.651574      72.483568       0.724155       0.357438      -1.138447       0.011595      -0.001540       0.008493       0.014455      -0.004957       0.035981       0.021850      -0.009825      -0.191144      -0.080489       0.037664       0.042825              9.209276       9.990251       2.109452       3.438073       6.732959       2.714045      10.904618           0.023128
          182              O       1.641359      10.779073       1.508384      -0.505091      35.035810 0.55915851E+03  0.13587858E+05                                 8.578882                            7.387293       0.249606       2.137673                    0.996777      27.286069      72.344442       0.688689       0.365988      -1.132398      -0.004366      -0.005317       0.006792       0.009668      -0.018813      -0.042277      -0.024683      -0.062495       0.024910      -0.069865       0.024081       0.045784              9.558029       8.020454       1.180448      -0.844562       6.534081       0.775582      14.119551           0.024097
          183              O       1.755450      10.758739       8.883323      -0.534986      36.110374 0.57711852E+03  0.14137094E+05                                 8.764932                            7.506469       0.269395       2.133567                    0.997645      27.816623      74.073052       0.682925       0.366132      -1.132166       0.001139      -0.002597      -0.021003       0.021193       0.008553      -0.038025       0.012596      -0.061231       0.053874      -0.060658       0.020464       0.040194              9.847773       8.363001      -0.712318      -0.485907       6.577819      -1.819850      14.602500           0.066974
          184              O       3.742579      10.159206       8.063406      -0.533673      34.114676 0.52691004E+03  0.12625105E+05                                 8.414961                            7.127923       0.244029       2.121011                    0.998532      27.628462      72.920048       0.706947       0.361594      -1.134955      -0.018016       0.000137      -0.012952       0.022189       0.004735       0.035431      -0.002053      -0.017550      -0.172940      -0.071498       0.031583       0.039915              9.562434      11.123661      -1.537245       3.713413       6.221613      -2.077804      11.342028           0.057825

******************************************************
Auxiliary information for the entire system
The total spin magnetic moment of the unit cell is   6.742460
The total net atomic charge of the unit cell is   -0.000003
Accuracy of reproducing the electrostatic potential in the unit cell:
  The inner radius (bohr) =    5.0000
  The outer radius (bohr) =   12.0000
  Valid grid points have density less than (e/(bohr^3)) =    0.0001
  The number of valid grid points were=       127828
  The rms potential error without charges in kcal/mol is=      1.23618
  The rms potential error with partial charges in kcal/mol is=      0.51450
  The RRMSE value at monopole order=      0.41620
  The rms potential error with partial charges and cloud penetration in kcal/mol is=      0.51262
  The RRMSE value at monopole order with cloud penetration is=      0.41468
  The rms potential error with partial charges and atomic dipoles in kcal/mol is=      0.26737
  The RRMSE value at dipole order=      0.21629
  The rms potential error with partial charges, atomic dipoles and cloud penetration in kcal/mol is=      0.25142
  The RRMSE value at dipole order with cloud penetration=      0.20339

******************************************************
The electron densities and ab initio electrostatic potential were computed in VASP using the PBE functional and
projector augmented wave method. See the main text of the journal article for a description of computational details.
The atomic charges, dipoles, and quadrupoles were computed with the DDEC6 method as described in
(a) T. A. Manz and N. Gabaldon Limas, RSC Adv. 6 (2016) 47771-47801 DOI: 10.1039/c6ra04656h
(b) N. Gabaldon Limas and T. A. Manz, RSC Adv. 8 (2018) 2678-2707 DOI: 10.1039/c7ra11829e.
For each atom in the material, the electron cloud parameters were fit to the spherically averaged atom-in-material
electron density using radial positions for which this density was between 10^-4 and 10^-2 electrons per cubic bohr.
The polarizabilities, dispersion coefficients, and quantum Drude oscillator (QDO) parameters were fit using the MCLF method.
The magnetic structure of the system was optimized in VASP from the default ferromagnetic initial guess using spin polarization.
The atomic spin moments (ASMs) were computed on this optimized magnetic structure using the DDEC6 partition as inputs
to the method of T. A. Manz and D. S. Sholl, J. Chem. Theory Comput. 7 (2011) 4146-4164 DOI: 10.1021/ct200539n.
The RMSE and RRMSE were computed using a uniform grid with Ewald summation.
