# Supplementary material for: A collection of forcefield precursors for metal–organic frameworks
Source: RSC Adv. 2019 Nov 13;9(63):36492–507. doi: 10.1039/c9ra07327b (PMC9075174; doi:10.1039/c9ra07327b)
Supplement: RA-009-C9RA07327B-s5632 [file RA-009-C9RA07327B-s5632.xyz]

  312
jmolscript: load "" {1 1 1} spacegroup "x,y,z" unitcell [{     13.737200     0.000000     0.000000 }, {      0.000000    14.773100     0.000000 }, {      0.000000     0.000000    21.075000 }]
Zn     7.263819     1.442741    19.776569     0.805030
Zn     6.473381     8.829291    11.835931     0.805030
Zn     6.473381    13.330359     1.298431     0.805030
Zn     7.263819     5.943809     9.239069     0.805030
Zn    13.341981    13.330359     9.239069     0.805030
Zn     0.395219     5.943809     1.298431     0.805030
Zn     0.395219     1.442741    11.835931     0.805030
Zn    13.341981     8.829291    19.776569     0.805030
H      7.052678     5.405477    17.283607     0.119174
H      7.302696     3.281106    15.532275     0.108095
H      6.977124     6.062880    14.910562     0.108048
H      7.275221     3.926690    13.180305     0.125273
H      4.766808     0.453534    18.261487     0.097083
H      2.486433     0.410692    18.343680     0.129851
H      2.654027     2.554269     0.670185     0.137275
H      4.939897     2.566087     0.476295     0.089846
H      0.500034     1.913116    20.971732     0.123993
H      0.282986     0.663312    18.524925     0.111334
H      9.856441     2.195283     0.316125     0.092326
H     12.131321     2.085962     0.204428     0.133549
H     11.746680     0.215687    17.730397     0.127710
H      9.473173     0.379669    17.958007     0.098373
H      6.684522    12.792027    14.328892     0.119174
H      6.434504    10.667656    16.080225     0.108095
H      6.760076    13.449430    16.701937     0.108048
H      6.461979    11.313240    18.432195     0.125273
H      8.970392     7.840084    13.351012     0.097082
H     11.250767     7.797242    13.268820     0.129851
H     11.083173     9.940819     9.867315     0.137275
H      8.797303     9.952637    10.061205     0.089846
H     13.237166     9.299666    10.640768     0.123993
H     13.454214     8.049862    13.087575     0.111334
H      3.880759     9.581833    10.221375     0.092326
H      1.605879     9.472512    10.333073     0.133549
H      1.990520     7.602237    13.882102     0.127710
H      4.264027     7.766219    13.654492     0.098373
H      6.684522     9.367623     3.791392     0.119174
H      6.434504    11.491994     5.542725     0.108095
H      6.760076     8.710220     6.164437     0.108048
H      6.461979    10.846410     7.894695     0.125273
H      8.970392    14.319566     2.813512     0.097083
H     11.250767    14.362408     2.731320     0.129851
H     11.083173    12.218831    20.404815     0.137275
H      8.797303    12.207013    20.598705     0.089846
H     13.237166    12.859984     0.103267     0.123993
H     13.454214    14.109788     2.550075     0.111334
H      3.880759    12.577817    20.758875     0.092326
H      1.605879    12.687138    20.870572     0.133549
H      1.990520    14.557413     3.344602     0.127710
H      4.264027    14.393431     3.116992     0.098374
H      7.052678     1.981073     6.746107     0.119174
H      7.302696     4.105444     4.994775     0.108095
H      6.977124     1.323670     4.373062     0.108048
H      7.275221     3.459860     2.642805     0.125273
H      4.766808     6.933016     7.723987     0.097082
H      2.486433     6.975858     7.806180     0.129851
H      2.654027     4.832281    11.207685     0.137275
H      4.939897     4.820463    11.013795     0.089846
H      0.500034     5.473434    10.434232     0.123993
H      0.282986     6.723238     7.987425     0.111334
H      9.856441     5.191267    10.853625     0.092326
H     12.131321     5.300588    10.741928     0.133549
H     11.746680     7.170863     7.192897     0.127710
H      9.473173     7.006881     7.420507     0.098373
H     13.553122     9.367623     6.746107     0.119174
H     13.303104    11.491994     4.994775     0.108095
H     13.628676     8.710220     4.373062     0.108048
H     13.330579    10.846410     2.642805     0.125273
H      2.101792    14.319566     7.723987     0.097083
H      4.382167    14.362408     7.806180     0.129852
H      4.214573    12.218831    11.207685     0.137275
H      1.928703    12.207013    11.013795     0.089846
H      6.368566    12.859984    10.434232     0.123993
H      6.585614    14.109788     7.987425     0.111335
H     10.749359    12.577817    10.853625     0.092326
H      8.474479    12.687138    10.741928     0.133549
H      8.859120    14.557413     7.192897     0.127710
H     11.132627    14.393431     7.420507     0.098374
H      0.184078     1.981073     3.791392     0.119174
H      0.434096     4.105444     5.542725     0.108095
H      0.108524     1.323670     6.164437     0.108048
H      0.406621     3.459860     7.894695     0.125273
H     11.635408     6.933016     2.813512     0.097083
H      9.355033     6.975858     2.731320     0.129852
H      9.522627     4.832281    20.404815     0.137275
H     11.808497     4.820463    20.598705     0.089846
H      7.368634     5.473434     0.103267     0.123993
H      7.151586     6.723238     2.550075     0.111335
H      2.987841     5.191267    20.758875     0.092326
H      5.262721     5.300588    20.870572     0.133549
H      4.878080     7.170863     3.344602     0.127710
H      2.604573     7.006881     3.116992     0.098374
H      0.184078     5.405477    14.328892     0.119174
H      0.434096     3.281106    16.080225     0.108095
H      0.108524     6.062880    16.701937     0.108048
H      0.406621     3.926690    18.432195     0.125273
H     11.635408     0.453534    13.351012     0.097083
H      9.355033     0.410692    13.268820     0.129852
H      9.522627     2.554269     9.867315     0.137275
H     11.808497     2.566087    10.061205     0.089846
H      7.368634     1.913116    10.640768     0.123993
H      7.151586     0.663312    13.087575     0.111335
H      2.987841     2.195283    10.221375     0.092326
H      5.262721     2.085962    10.333073     0.133549
H      4.878080     0.215687    13.882102     0.127710
H      2.604573     0.379669    13.654492     0.098374
H     13.553122    12.792027    17.283607     0.119174
H     13.303104    10.667656    15.532275     0.108095
H     13.628676    13.449430    14.910562     0.108048
H     13.330579    11.313240    13.180305     0.125273
H      2.101792     7.840084    18.261487     0.097083
H      4.382167     7.797242    18.343680     0.129852
H      4.214573     9.940819     0.670185     0.137275
H      1.928703     9.952637     0.476295     0.089846
H      6.368566     9.299666    20.971732     0.123993
H      6.585614     8.049862    18.524925     0.111335
H     10.749359     9.581833     0.316125     0.092326
H      8.474479     9.472512     0.204428     0.133549
H      8.859120     7.602237    17.730397     0.127710
H     11.132627     7.766219    17.958007     0.098374
C      7.188677     3.484974    18.144310     0.613224
C      7.132354     4.498409    17.047989    -0.244461
C      7.190050     4.186697    15.761782    -0.045696
C      7.091143     5.157289    14.685060    -0.041973
C      7.152960     4.830804    13.404754    -0.255147
C      7.038941     5.819124    12.302742     0.637412
C      4.335460     0.881954    18.978037     0.089562
C      2.969983     0.853885    19.015973    -0.199663
C      2.302355     1.487651    20.057077     0.165360
C      3.066143     2.121417    21.019783    -0.182702
C      4.437116     2.111076    20.900920     0.095068
C      0.843464     1.524584    20.188375    -0.116591
C     13.690494     1.062186    19.310179    -0.142803
C     10.247951     1.787545    20.639380     0.081379
C     11.613429     1.728453    20.581213    -0.193323
C     12.235724     1.134574    19.479412     0.166512
C     11.385391     0.627857    18.493734    -0.202151
C     10.019914     0.729791    18.637676     0.098568
C      6.548523    10.871524    13.468189     0.613224
C      6.604846    11.884959    14.564511    -0.244461
C      6.547150    11.573247    15.850718    -0.045696
C      6.646057    12.543839    16.927440    -0.041972
C      6.584240    12.217354    18.207746    -0.255147
C      6.698259    13.205674    19.309758     0.637411
C      9.401740     8.268504    12.634462     0.089561
C     10.767217     8.240435    12.596527    -0.199663
C     11.434845     8.874201    11.555422     0.165360
C     10.671057     9.507967    10.592716    -0.182702
C      9.300084     9.497626    10.711579     0.095068
C     12.893736     8.911134    11.424125    -0.116591
C      0.046706     8.448736    12.302320    -0.142803
C      3.489249     9.174095    10.973120     0.081379
C      2.123771     9.115003    11.031287    -0.193323
C      1.501476     8.521124    12.133088     0.166512
C      2.351809     8.014407    13.118766    -0.202151
C      3.717286     8.116341    12.974824     0.098568
C      6.548523    11.288126     2.930689     0.613224
C      6.604846    10.274691     4.027011    -0.244461
C      6.547150    10.586403     5.313218    -0.045696
C      6.646057     9.615811     6.389940    -0.041973
C      6.584240     9.942296     7.670246    -0.255147
C      6.698259     8.953976     8.772258     0.637412
C      9.401740    13.891146     2.096963     0.089562
C     10.767217    13.919215     2.059027    -0.199663
C     11.434845    13.285449     1.017922     0.165360
C     10.671057    12.651683     0.055216    -0.182702
C      9.300084    12.662024     0.174079     0.095068
C     12.893736    13.248516     0.886625    -0.116590
C      0.046706    13.710914     1.764820    -0.142803
C      3.489249    12.985555     0.435620     0.081379
C      2.123771    13.044647     0.493787    -0.193323
C      1.501476    13.638526     1.595588     0.166513
C      2.351809    14.145243     2.581266    -0.202151
C      3.717286    14.043309     2.437324     0.098568
C      7.188677     3.901576     7.606810     0.613224
C      7.132354     2.888141     6.510489    -0.244461
C      7.190050     3.199853     5.224282    -0.045696
C      7.091143     2.229261     4.147560    -0.041973
C      7.152960     2.555746     2.867254    -0.255147
C      7.038941     1.567426     1.765242     0.637411
C      4.335460     6.504596     8.440537     0.089561
C      2.969983     6.532665     8.478472    -0.199663
C      2.302355     5.898899     9.519577     0.165360
C      3.066143     5.265133    10.482283    -0.182702
C      4.437116     5.275474    10.363420     0.095068
C      0.843464     5.861966     9.650875    -0.116590
C     13.690494     6.324364     8.772680    -0.142803
C     10.247951     5.599005    10.101880     0.081379
C     11.613429     5.658097    10.043713    -0.193323
C     12.235724     6.251976     8.941912     0.166512
C     11.385391     6.758693     7.956234    -0.202151
C     10.019914     6.656759     8.100176     0.098568
C     13.417123    11.288126     7.606810     0.613224
C     13.473446    10.274691     6.510489    -0.244461
C     13.415750    10.586403     5.224282    -0.045697
C     13.514657     9.615811     4.147560    -0.041973
C     13.452840     9.942296     2.867254    -0.255147
C     13.566859     8.953976     1.765242     0.637412
C      2.533140    13.891146     8.440537     0.089561
C      3.898617    13.919215     8.478472    -0.199663
C      4.566245    13.285449     9.519577     0.165360
C      3.802457    12.651683    10.482283    -0.182702
C      2.431484    12.662024    10.363420     0.095068
C      6.025136    13.248516     9.650875    -0.116591
C      6.915306    13.710914     8.772680    -0.142803
C     10.357849    12.985555    10.101880     0.081379
C      8.992371    13.044647    10.043713    -0.193323
C      8.370076    13.638526     8.941912     0.166512
C      9.220409    14.145243     7.956234    -0.202151
C     10.585886    14.043309     8.100176     0.098568
C      0.320077     3.901576     2.930689     0.613224
C      0.263754     2.888141     4.027011    -0.244461
C      0.321450     3.199853     5.313218    -0.045697
C      0.222543     2.229261     6.389940    -0.041973
C      0.284360     2.555746     7.670246    -0.255147
C      0.170341     1.567426     8.772258     0.637411
C     11.204060     6.504596     2.096963     0.089561
C      9.838583     6.532665     2.059027    -0.199663
C      9.170955     5.898899     1.017922     0.165360
C      9.934743     5.265133     0.055216    -0.182702
C     11.305716     5.275474     0.174079     0.095068
C      7.712064     5.861966     0.886625    -0.116590
C      6.821894     6.324364     1.764820    -0.142803
C      3.379351     5.599005     0.435620     0.081379
C      4.744829     5.658097     0.493787    -0.193323
C      5.367124     6.251976     1.595588     0.166512
C      4.516791     6.758693     2.581266    -0.202150
C      3.151314     6.656759     2.437324     0.098568
C      0.320077     3.484974    13.468189     0.613224
C      0.263754     4.498409    14.564511    -0.244461
C      0.321450     4.186697    15.850718    -0.045697
C      0.222543     5.157289    16.927440    -0.041973
C      0.284360     4.830804    18.207746    -0.255147
C      0.170341     5.819124    19.309758     0.637411
C     11.204060     0.881954    12.634462     0.089561
C      9.838583     0.853885    12.596527    -0.199663
C      9.170955     1.487651    11.555422     0.165360
C      9.934743     2.121417    10.592716    -0.182702
C     11.305716     2.111076    10.711579     0.095068
C      7.712064     1.524584    11.424125    -0.116590
C      6.821894     1.062186    12.302320    -0.142803
C      3.379351     1.787545    10.973120     0.081379
C      4.744829     1.728453    11.031287    -0.193323
C      5.367124     1.134574    12.133088     0.166513
C      4.516791     0.627857    13.118766    -0.202150
C      3.151314     0.729791    12.974824     0.098568
C     13.417123    10.871524    18.144310     0.613224
C     13.473446    11.884959    17.047989    -0.244461
C     13.415750    11.573247    15.761782    -0.045697
C     13.514657    12.543839    14.685060    -0.041973
C     13.452840    12.217354    13.404754    -0.255147
C     13.566859    13.205674    12.302742     0.637411
C      2.533140     8.268504    18.978037     0.089561
C      3.898617     8.240435    19.015973    -0.199663
C      4.566245     8.874201    20.057077     0.165360
C      3.802457     9.507967    21.019783    -0.182702
C      2.431484     9.497626    20.900920     0.095068
C      6.025136     8.911134    20.188375    -0.116590
C      6.915306     8.448736    19.310179    -0.142803
C     10.357849     9.174095    20.639380     0.081379
C      8.992371     9.115003    20.581213    -0.193323
C      8.370076     8.521124    19.479412     0.166513
C      9.220409     8.014407    18.493734    -0.202150
C     10.585886     8.116341    18.637676     0.098568
N      5.102546     1.491197    19.913978    -0.216575
N      9.430863     1.298703    19.691848    -0.206672
N      8.634654     8.877747    11.698522    -0.216575
N      4.306337     8.685253    11.920652    -0.206672
N      8.634654    13.281903     1.161022    -0.216575
N      4.306337    13.474397     1.383152    -0.206672
N      5.102546     5.895353     9.376478    -0.216575
N      9.430863     6.087847     9.154348    -0.206672
N      1.766054    13.281903     9.376478    -0.216575
N     11.174937    13.474397     9.154348    -0.206672
N     11.971146     5.895353     1.161022    -0.216575
N      2.562263     6.087847     1.383152    -0.206672
N     11.971146     1.491197    11.698522    -0.216575
N      2.562263     1.298703    11.920652    -0.206672
N      1.766054     8.877747    19.913978    -0.216575
N     11.174937     8.685253    19.691848    -0.206672
O      7.216289     2.255409    17.849471    -0.584530
O      7.213404     3.868484    19.324089    -0.588390
O      6.548935     6.936118    12.565547    -0.566535
O      7.452294     5.428080    11.176916    -0.566836
O      6.520911     9.641959    13.763029    -0.584530
O      6.523796    11.255034    12.288411    -0.588390
O      7.188265    14.322668    19.046953    -0.566535
O      6.284906    12.814630    20.435584    -0.566836
O      6.520911    12.517691     3.225529    -0.584530
O      6.523796    10.904616     1.750911    -0.588390
O      7.188265     7.836982     8.509453    -0.566535
O      6.284906     9.345020     9.898085    -0.566836
O      7.216289     5.131141     7.311971    -0.584530
O      7.213404     3.518066     8.786589    -0.588390
O      6.548935     0.450432     2.028047    -0.566535
O      7.452294     1.958470     0.639415    -0.566836
O     13.389511    12.517691     7.311971    -0.584530
O     13.392396    10.904616     8.786589    -0.588390
O      0.319665     7.836982     2.028047    -0.566535
O     13.153506     9.345020     0.639415    -0.566836
O      0.347689     5.131141     3.225529    -0.584530
O      0.344804     3.518066     1.750911    -0.588390
O     13.417535     0.450432     8.509453    -0.566535
O      0.583694     1.958470     9.898085    -0.566836
O      0.347689     2.255409    13.763029    -0.584530
O      0.344804     3.868484    12.288411    -0.588390
O     13.417535     6.936118    19.046953    -0.566535
O      0.583694     5.428080    20.435584    -0.566836
O     13.389511     9.641959    17.849471    -0.584530
O     13.392396    11.255034    19.324089    -0.588390
O      0.319665    14.322668    12.565547    -0.566535
O     13.153506    12.814630    11.176916    -0.566836

The following XYZ coordinates are in angstroms. Other properties are in atomic units.
The sperically averaged electron density of each atom fit to a function of the form exp(a - br)
eigen_1, eigen_2 and eigen_3 are the three eigenvalues of traceless quadrupole moment tensor
  atom number  atomic symbol              X              Y              Z     net charge C6 coefficient C8 coefficient C10 coefficient fluctuating dipole atomic polarizability isotropic forcefield polarizability              a              b squared Pearson coefficient          <r^3>          <r^4>         wp_QDO          m_QDO          q_QDO       dipole_x       dipole_y       dipole_z         dipole            Qxy            Qxz            Qyz     Q(x^2-y^2)  Q(3z^2 - R^2)        eigen_1        eigen_2        eigen_3 static polarizability      alpha(xx)      alpha(xy)      alpha(xz)      alpha(yy)      alpha(yz)      alpha(zz) atomic spin moment
            1             Zn       7.263819       1.442741      19.776569       0.805030     101.061504 0.20500748E+04  0.66935480E+05                                18.561748                           15.513426       0.407988       1.961691                    0.997170      48.867188     136.409622       0.426130       0.440227      -1.113614       0.012290       0.012549      -0.012424       0.021514       0.011301       0.016327       0.056867      -0.211699       0.223256      -0.144527       0.014647       0.129880             22.070172      27.312754      -0.364089      -0.244261      20.926224      -3.401155      17.971538           0.000008
            2             Zn       6.473381       8.829291      11.835931       0.805030     101.061501 0.20500749E+04  0.66935484E+05                                18.561747                           15.513426       0.407989       1.961691                    0.997170      48.867189     136.409624       0.426130       0.440227      -1.113614      -0.012290       0.012549       0.012424       0.021514      -0.011301       0.016327      -0.056867      -0.211699       0.223256      -0.144527       0.014647       0.129880             22.070171      27.312754       0.364087      -0.244260      20.926222       3.401154      17.971537           0.000008
            3             Zn       6.473381      13.330359       1.298431       0.805030     101.061514 0.20500753E+04  0.66935502E+05                                18.561752                           15.513430       0.407988       1.961691                    0.997170      48.867194     136.409647       0.426130       0.440227      -1.113614      -0.012290      -0.012549       0.012424       0.021514       0.011301       0.016327       0.056867      -0.211699       0.223256      -0.144527       0.014647       0.129880             22.070176      27.312762      -0.364087      -0.244262      20.926229      -3.401157      17.971536           0.000008
            4             Zn       7.263819       5.943809       9.239069       0.805030     101.061526 0.20500754E+04  0.66935504E+05                                18.561753                           15.513430       0.407988       1.961691                    0.997170      48.867194     136.409647       0.426130       0.440227      -1.113614       0.012290      -0.012549      -0.012424       0.021514      -0.011301       0.016327      -0.056867      -0.211699       0.223256      -0.144527       0.014647       0.129880             22.070178      27.312766       0.364089      -0.244262      20.926231       3.401158      17.971539           0.000008
            5             Zn      13.341981      13.330359       9.239069       0.805030     101.061513 0.20500750E+04  0.66935489E+05                                18.561749                           15.513427       0.407989       1.961691                    0.997170      48.867187     136.409616       0.426130       0.440227      -1.113614      -0.012290      -0.012549      -0.012424       0.021514       0.011301      -0.016326      -0.056867      -0.211699       0.223256      -0.144527       0.014647       0.129880             22.070174      27.312759      -0.364089       0.244261      20.926227       3.401157      17.971536           0.000008
            6             Zn       0.395219       5.943809       1.298431       0.805030     101.061500 0.20500750E+04  0.66935487E+05                                18.561749                           15.513428       0.407989       1.961691                    0.997170      48.867187     136.409618       0.426130       0.440227      -1.113614       0.012290      -0.012549       0.012424       0.021514      -0.011301      -0.016327       0.056867      -0.211699       0.223256      -0.144527       0.014647       0.129880             22.070172      27.312756       0.364087       0.244262      20.926226      -3.401157      17.971535           0.000008
            7             Zn       0.395219       1.442741      11.835931       0.805030     101.061519 0.20500753E+04  0.66935501E+05                                18.561751                           15.513429       0.407988       1.961691                    0.997170      48.867196     136.409652       0.426130       0.440227      -1.113614       0.012290       0.012549       0.012424       0.021514       0.011301      -0.016327      -0.056867      -0.211699       0.223256      -0.144527       0.014647       0.129880             22.070175      27.312759      -0.364087       0.244260      20.926226       3.401156      17.971540           0.000008
            8             Zn      13.341981       8.829291      19.776569       0.805030     101.061521 0.20500752E+04  0.66935498E+05                                18.561751                           15.513429       0.407988       1.961691                    0.997170      48.867195     136.409650       0.426130       0.440227      -1.113614      -0.012290       0.012549      -0.012424       0.021514      -0.011301      -0.016327       0.056867      -0.211699       0.223256      -0.144527       0.014647       0.129880             22.070176      27.312758       0.364089       0.244261      20.926228      -3.401155      17.971541           0.000008
            9              H       7.052678       5.405477      17.283607       0.119174       1.055078 0.78383665E+01  0.76499994E+02                                 1.697628                            1.622681      -1.141715       2.335561                    0.996394       3.554748       9.897306       0.498194       1.259714      -0.712280      -0.002645       0.028789       0.003953       0.029179      -0.002430       0.000129      -0.001821      -0.022204       0.009471      -0.012943       0.002688       0.010255              1.723055       1.324020      -0.032699      -0.006184       2.134461       0.228710       1.710684          -0.000001
           10              H       7.302696       3.281106      15.532275       0.108095       1.132998 0.88131971E+01  0.88423331E+02                                 1.775895                            1.718871      -1.061608       2.371875                    0.996959       3.597118      10.099014       0.485611       1.257142      -0.713842       0.005233      -0.035367      -0.006917       0.036415      -0.003565      -0.000848       0.006705      -0.014508       0.010864      -0.009938      -0.001870       0.011808              1.782407       1.358603      -0.081080      -0.010345       2.158097       0.103003       1.830520           0.000001
           11              H       6.977124       6.062880      14.910562       0.108048       1.088817 0.82552929E+01  0.81227546E+02                                 1.711497                            1.649403      -0.964943       2.417480                    0.998131       3.468176       9.544304       0.503713       1.235811      -0.719155      -0.006422       0.037942       0.006965       0.039107      -0.001215      -0.002333       0.004980      -0.019227       0.001410      -0.010352      -0.001451       0.011803              1.728259       1.340090      -0.076938      -0.000434       2.120782       0.057943       1.723905           0.000002
           12              H       7.275221       3.926690      13.180305       0.125273       0.994773 0.73625149E+01  0.71486262E+02                                 1.696214                            1.622336      -1.323633       2.252701                    0.994926       3.687828      10.598772       0.470569       1.340561      -0.693964       0.003835      -0.027870      -0.003022       0.028295      -0.002615      -0.000117      -0.005065      -0.010785       0.019803      -0.009405      -0.000582       0.009987              1.727532       1.338697      -0.090537      -0.025480       2.187514       0.242148       1.656385           0.000000
           13              H       4.766808       0.453534      18.261487       0.097083       1.177542 0.86438945E+01  0.86265411E+02                                 1.824571                            1.704707      -0.999353       2.403588                    0.997095       3.546930       9.916766       0.486808       1.260728      -0.713663       0.020139      -0.020465      -0.037966       0.047600       0.001296      -0.001227       0.015193       0.012020       0.026551      -0.018933       0.001717       0.017216              1.871841       1.906888      -0.300590      -0.434957       1.681595       0.358622       2.027040           0.000000
           14              H       2.486433       0.410692      18.343680       0.129851       1.002025 0.72140560E+01  0.68151135E+02                                 1.580116                            1.515770      -0.835473       2.491139                    0.999469       3.152150       8.307771       0.542868       1.194313      -0.730416      -0.017151      -0.016892      -0.024366       0.034252       0.000931      -0.000049       0.012853       0.011100       0.012676      -0.015914       0.003448       0.012466              1.587824       1.689875       0.161762       0.258942       1.420624       0.232438       1.652972           0.000000
           15              H       2.654027       2.554269       0.670185       0.137275       1.037770 0.77595691E+01  0.76243751E+02                                 1.747556                            1.673272      -1.141076       2.351632                    0.996403       3.551605      10.227157       0.460694       1.353091      -0.693201      -0.016701       0.017349       0.027421       0.036494      -0.000372       0.003913       0.012375       0.012496       0.017716      -0.016404       0.002551       0.013854              1.764300       1.759406      -0.179120      -0.292279       1.716243       0.326569       1.817250          -0.000002
           16              H       4.939897       2.566087       0.476295       0.089846       1.097047 0.81342101E+01  0.80846364E+02                                 1.806744                            1.703874      -1.136729       2.333162                    0.995081       3.755905      10.866097       0.460437       1.338416      -0.695319       0.023014       0.022751       0.033401       0.046507       0.005504       0.000444       0.012823       0.010993       0.025842      -0.017573       0.001774       0.015799              1.853475       1.997717       0.260678       0.458269       1.740838       0.302583       1.821871          -0.000001
           17              H       0.500034       1.913116      20.971732       0.123993       0.919390 0.68337710E+01  0.65852472E+02                                 1.680304                            1.618195      -1.340079       2.251332                    0.993337       3.823837      11.351228       0.442346       1.436920      -0.674518      -0.015680       0.018473       0.026528       0.035928      -0.001026      -0.000510       0.004288       0.012216      -0.010404      -0.008244       0.000242       0.008002              1.709474       1.790399      -0.089291      -0.165697       1.548235       0.253999       1.789789          -0.000000
           18              H       0.282986       0.663312      18.524925       0.111334       1.045425 0.78936207E+01  0.77136910E+02                                 1.694937                            1.636526      -0.942637       2.428027                    0.998443       3.471532       9.656288       0.492628       1.272332      -0.710855       0.015260      -0.013288      -0.025828       0.032810      -0.000768      -0.002458       0.007337       0.014809       0.011709      -0.012620       0.003614       0.009006              1.706862       1.737990      -0.077032      -0.156143       1.538410       0.252733       1.844187          -0.000000
           19              H       9.856441       2.195283       0.316125       0.092326       1.187608 0.90274103E+01  0.91579545E+02                                 1.867174                            1.767431      -1.154643       2.321843                    0.995854       3.730100      10.705672       0.465283       1.297637      -0.704637      -0.016664       0.020626       0.038951       0.047120      -0.001155       0.003760       0.013680       0.011804       0.041094      -0.018915      -0.001023       0.019938              1.901408       1.944471      -0.219087      -0.442080       1.769004       0.324022       1.990750          -0.000002
           20              H      12.131321       2.085962       0.204428       0.133549       1.000212 0.74078411E+01  0.72126382E+02                                 1.719173                            1.644620      -1.128861       2.356186                    0.996243       3.586144      10.362836       0.459444       1.369212      -0.689447       0.019918       0.013931       0.025858       0.035489       0.000509      -0.003609       0.008157       0.014250       0.015090      -0.013487       0.003117       0.010369              1.743373       1.916955       0.175584       0.326471       1.595558       0.229549       1.717605          -0.000003
           21              H      11.746680       0.215687      17.730397       0.127710       1.010560 0.72002132E+01  0.68207635E+02                                 1.606858                            1.526997      -0.867569       2.473677                    0.999214       3.215529       8.576471       0.532422       1.214401      -0.725031       0.011979      -0.015472      -0.028757       0.034783       0.000794       0.000537       0.011468       0.019152       0.018200      -0.018070       0.006419       0.011651              1.624153       1.532537      -0.145576      -0.240423       1.471314       0.307671       1.868608          -0.000000
           22              H       9.473173       0.379669      17.958007       0.098373       1.204877 0.87880027E+01  0.87523427E+02                                 1.811238                            1.688185      -1.006739       2.398564                    0.997607       3.455305       9.457494       0.505698       1.216133      -0.724588      -0.027941      -0.018416      -0.036660       0.049637      -0.000984       0.003877       0.016148       0.013448       0.031552      -0.020737       0.001289       0.019447              1.858395       2.043596       0.246927       0.467704       1.568580       0.254561       1.963008           0.000001
           23              H       6.684522      12.792027      14.328892       0.119174       1.055078 0.78383667E+01  0.76499997E+02                                 1.697628                            1.622681      -1.141715       2.335561                    0.996394       3.554748       9.897306       0.498194       1.259714      -0.712280       0.002645       0.028789      -0.003953       0.029179       0.002430       0.000129       0.001821      -0.022204       0.009471      -0.012943       0.002688       0.010255              1.723055       1.324020       0.032699      -0.006184       2.134460      -0.228711       1.710684          -0.000001
           24              H       6.434504      10.667656      16.080225       0.108095       1.132998 0.88131971E+01  0.88423331E+02                                 1.775895                            1.718871      -1.061609       2.371875                    0.996959       3.597118      10.099014       0.485611       1.257142      -0.713842      -0.005233      -0.035367       0.006917       0.036415       0.003565      -0.000848      -0.006705      -0.014508       0.010864      -0.009938      -0.001870       0.011808              1.782407       1.358603       0.081080      -0.010345       2.158097      -0.103003       1.830520           0.000001
           25              H       6.760076      13.449430      16.701937       0.108048       1.088818 0.82552999E+01  0.81227633E+02                                 1.711498                            1.649404      -0.964943       2.417480                    0.998131       3.468177       9.544308       0.503713       1.235812      -0.719155       0.006422       0.037942      -0.006965       0.039107       0.001215      -0.002333      -0.004980      -0.019227       0.001410      -0.010352      -0.001451       0.011803              1.728260       1.340091       0.076938      -0.000434       2.120783      -0.057944       1.723906           0.000002
           26              H       6.461979      11.313240      18.432195       0.125273       0.994773 0.73625157E+01  0.71486269E+02                                 1.696213                            1.622336      -1.323633       2.252701                    0.994926       3.687828      10.598771       0.470569       1.340561      -0.693964      -0.003835      -0.027870       0.003022       0.028295       0.002615      -0.000117       0.005065      -0.010785       0.019803      -0.009405      -0.000582       0.009987              1.727532       1.338697       0.090537      -0.025480       2.187514      -0.242148       1.656385           0.000000
           27              H       8.970392       7.840084      13.351012       0.097082       1.177542 0.86438974E+01  0.86265445E+02                                 1.824571                            1.704708      -0.999353       2.403588                    0.997095       3.546931       9.916768       0.486808       1.260728      -0.713663      -0.020139      -0.020465       0.037966       0.047600      -0.001296      -0.001227      -0.015193       0.012020       0.026551      -0.018933       0.001717       0.017216              1.871841       1.906888       0.300590      -0.434957       1.681595      -0.358622       2.027040           0.000001
           28              H      11.250767       7.797242      13.268820       0.129851       1.002025 0.72140559E+01  0.68151137E+02                                 1.580117                            1.515770      -0.835473       2.491139                    0.999469       3.152150       8.307772       0.542868       1.194313      -0.730416       0.017151      -0.016892       0.024366       0.034252      -0.000931      -0.000049      -0.012853       0.011100       0.012676      -0.015914       0.003448       0.012466              1.587824       1.689875      -0.161762       0.258943       1.420624      -0.232438       1.652972           0.000000
           29              H      11.083173       9.940819       9.867315       0.137275       1.037770 0.77595641E+01  0.76243691E+02                                 1.747556                            1.673272      -1.141075       2.351632                    0.996403       3.551605      10.227157       0.460694       1.353091      -0.693201       0.016701       0.017349      -0.027421       0.036494       0.000372       0.003913      -0.012375       0.012496       0.017716      -0.016404       0.002551       0.013854              1.764299       1.759405       0.179120      -0.292278       1.716243      -0.326569       1.817249          -0.000002
           30              H       8.797303       9.952637      10.061205       0.089846       1.097046 0.81342056E+01  0.80846308E+02                                 1.806743                            1.703874      -1.136729       2.333162                    0.995081       3.755905      10.866096       0.460437       1.338415      -0.695319      -0.023014       0.022751      -0.033401       0.046507      -0.005504       0.000444      -0.012823       0.010993       0.025842      -0.017573       0.001774       0.015799              1.853475       1.997717      -0.260679       0.458269       1.740838      -0.302583       1.821870          -0.000001
           31              H      13.237166       9.299666      10.640768       0.123993       0.919389 0.68337651E+01  0.65852408E+02                                 1.680304                            1.618195      -1.340079       2.251332                    0.993337       3.823836      11.351228       0.442345       1.436921      -0.674518       0.015680       0.018473      -0.026528       0.035928       0.001026      -0.000510      -0.004288       0.012216      -0.010404      -0.008244       0.000242       0.008002              1.709474       1.790399       0.089291      -0.165697       1.548234      -0.253999       1.789789          -0.000000
           32              H      13.454214       8.049862      13.087575       0.111334       1.045426 0.78936260E+01  0.77136976E+02                                 1.694938                            1.636526      -0.942637       2.428027                    0.998443       3.471532       9.656289       0.492628       1.272333      -0.710855      -0.015260      -0.013288       0.025828       0.032810       0.000768      -0.002458      -0.007337       0.014809       0.011709      -0.012620       0.003614       0.009006              1.706863       1.737990       0.077032      -0.156143       1.538410      -0.252733       1.844188          -0.000000
           33              H       3.880759       9.581833      10.221375       0.092326       1.187608 0.90274099E+01  0.91579542E+02                                 1.867175                            1.767431      -1.154643       2.321843                    0.995854       3.730100      10.705673       0.465283       1.297637      -0.704637       0.016664       0.020626      -0.038951       0.047120       0.001155       0.003760      -0.013680       0.011804       0.041094      -0.018915      -0.001023       0.019938              1.901408       1.944471       0.219087      -0.442080       1.769004      -0.324022       1.990750          -0.000002
           34              H       1.605879       9.472512      10.333073       0.133549       1.000211 0.74078366E+01  0.72126328E+02                                 1.719172                            1.644619      -1.128861       2.356186                    0.996243       3.586144      10.362836       0.459444       1.369212      -0.689447      -0.019918       0.013931      -0.025858       0.035489      -0.000509      -0.003609      -0.008157       0.014250       0.015090      -0.013487       0.003117       0.010369              1.743372       1.916955      -0.175584       0.326470       1.595558      -0.229549       1.717604          -0.000003
           35              H       1.990520       7.602237      13.882102       0.127710       1.010560 0.72002084E+01  0.68207582E+02                                 1.606858                            1.526996      -0.867570       2.473677                    0.999214       3.215529       8.576472       0.532422       1.214401      -0.725031      -0.011979      -0.015472       0.028757       0.034783      -0.000794       0.000537      -0.011468       0.019152       0.018200      -0.018070       0.006419       0.011651              1.624153       1.532537       0.145576      -0.240423       1.471314      -0.307671       1.868608           0.000000
           36              H       4.264027       7.766219      13.654492       0.098373       1.204877 0.87879971E+01  0.87523362E+02                                 1.811237                            1.688185      -1.006740       2.398564                    0.997607       3.455305       9.457495       0.505698       1.216133      -0.724588       0.027941      -0.018416       0.036660       0.049637       0.000984       0.003877      -0.016148       0.013448       0.031552      -0.020737       0.001289       0.019447              1.858395       2.043597      -0.246927       0.467704       1.568580      -0.254561       1.963007           0.000001
           37              H       6.684522       9.367623       3.791392       0.119174       1.055078 0.78383719E+01  0.76500056E+02                                 1.697628                            1.622681      -1.141715       2.335561                    0.996394       3.554749       9.897307       0.498194       1.259713      -0.712280       0.002645      -0.028789      -0.003953       0.029179      -0.002430       0.000129      -0.001821      -0.022204       0.009471      -0.012943       0.002688       0.010255              1.723055       1.324020      -0.032699      -0.006184       2.134460       0.228711       1.710684          -0.000001
           38              H       6.434504      11.491994       5.542725       0.108095       1.132998 0.88132006E+01  0.88423370E+02                                 1.775895                            1.718871      -1.061609       2.371875                    0.996959       3.597119      10.099015       0.485611       1.257141      -0.713842      -0.005233       0.035367       0.006917       0.036415      -0.003565      -0.000848       0.006705      -0.014508       0.010864      -0.009938      -0.001870       0.011808              1.782407       1.358603      -0.081080      -0.010345       2.158097       0.103003       1.830520           0.000001
           39              H       6.760076       8.710220       6.164437       0.108048       1.088817 0.82552944E+01  0.81227567E+02                                 1.711497                            1.649403      -0.964943       2.417480                    0.998131       3.468176       9.544305       0.503713       1.235812      -0.719155       0.006422      -0.037942      -0.006965       0.039107      -0.001215      -0.002333       0.004980      -0.019227       0.001410      -0.010352      -0.001451       0.011803              1.728260       1.340090      -0.076938      -0.000434       2.120783       0.057944       1.723906           0.000002
           40              H       6.461979      10.846410       7.894695       0.125273       0.994773 0.73625196E+01  0.71486314E+02                                 1.696214                            1.622336      -1.323633       2.252701                    0.994926       3.687829      10.598773       0.470569       1.340560      -0.693964      -0.003835       0.027870       0.003022       0.028295      -0.002615      -0.000117      -0.005065      -0.010785       0.019803      -0.009405      -0.000582       0.009987              1.727532       1.338697      -0.090537      -0.025480       2.187514       0.242148       1.656385           0.000000
           41              H       8.970392      14.319566       2.813512       0.097083       1.177541 0.86438873E+01  0.86265323E+02                                 1.824570                            1.704707      -0.999352       2.403588                    0.997095       3.546930       9.916766       0.486808       1.260729      -0.713663      -0.020139       0.020465       0.037966       0.047600       0.001296      -0.001227       0.015193       0.012020       0.026551      -0.018933       0.001717       0.017216              1.871840       1.906888      -0.300590      -0.434957       1.681594       0.358621       2.027039           0.000000
           42              H      11.250767      14.362408       2.731320       0.129851       1.002024 0.72140520E+01  0.68151091E+02                                 1.580116                            1.515770      -0.835473       2.491139                    0.999469       3.152149       8.307769       0.542868       1.194313      -0.730415       0.017151       0.016892       0.024366       0.034252       0.000931      -0.000049       0.012853       0.011100       0.012676      -0.015914       0.003448       0.012466              1.587823       1.689875       0.161762       0.258942       1.420624       0.232438       1.652972           0.000000
           43              H      11.083173      12.218831      20.404815       0.137275       1.037770 0.77595654E+01  0.76243707E+02                                 1.747556                            1.673272      -1.141075       2.351632                    0.996403       3.551605      10.227157       0.460694       1.353091      -0.693201       0.016701      -0.017349      -0.027421       0.036494      -0.000372       0.003913       0.012375       0.012496       0.017716      -0.016404       0.002551       0.013854              1.764299       1.759406      -0.179120      -0.292278       1.716243       0.326569       1.817249          -0.000002
           44              H       8.797303      12.207013      20.598705       0.089846       1.097047 0.81342063E+01  0.80846314E+02                                 1.806743                            1.703874      -1.136729       2.333162                    0.995081       3.755905      10.866095       0.460437       1.338415      -0.695319      -0.023014      -0.022751      -0.033401       0.046507       0.005504       0.000444       0.012823       0.010993       0.025842      -0.017573       0.001774       0.015799              1.853475       1.997717       0.260679       0.458269       1.740837       0.302583       1.821870          -0.000001
           45              H      13.237166      12.859984       0.103267       0.123993       0.919390 0.68337740E+01  0.65852510E+02                                 1.680305                            1.618196      -1.340079       2.251332                    0.993337       3.823837      11.351230       0.442345       1.436921      -0.674518       0.015680      -0.018473      -0.026528       0.035928      -0.001026      -0.000510       0.004288       0.012216      -0.010404      -0.008244       0.000242       0.008002              1.709475       1.790400      -0.089290      -0.165697       1.548235       0.254000       1.789790          -0.000000
           46              H      13.454214      14.109788       2.550075       0.111334       1.045426 0.78936264E+01  0.77136978E+02                                 1.694938                            1.636526      -0.942637       2.428027                    0.998443       3.471532       9.656288       0.492628       1.272332      -0.710855      -0.015260       0.013288       0.025828       0.032810      -0.000768      -0.002458       0.007337       0.014809       0.011709      -0.012620       0.003614       0.009006              1.706863       1.737990      -0.077032      -0.156143       1.538410       0.252733       1.844188          -0.000000
           47              H       3.880759      12.577817      20.758875       0.092326       1.187608 0.90274098E+01  0.91579534E+02                                 1.867174                            1.767431      -1.154643       2.321844                    0.995854       3.730100      10.705670       0.465284       1.297636      -0.704637       0.016664      -0.020626      -0.038951       0.047120      -0.001155       0.003760       0.013680       0.011804       0.041094      -0.018915      -0.001023       0.019938              1.901408       1.944471      -0.219087      -0.442080       1.769003       0.324022       1.990749          -0.000002
           48              H       1.605879      12.687138      20.870572       0.133549       1.000211 0.74078398E+01  0.72126366E+02                                 1.719173                            1.644620      -1.128861       2.356186                    0.996243       3.586144      10.362836       0.459444       1.369212      -0.689447      -0.019918      -0.013931      -0.025858       0.035489       0.000509      -0.003609       0.008157       0.014250       0.015090      -0.013487       0.003117       0.010369              1.743373       1.916955       0.175584       0.326470       1.595558       0.229549       1.717605          -0.000003
           49              H       1.990520      14.557413       3.344602       0.127710       1.010560 0.72002083E+01  0.68207584E+02                                 1.606858                            1.526997      -0.867570       2.473677                    0.999214       3.215529       8.576473       0.532422       1.214402      -0.725031      -0.011979       0.015472       0.028757       0.034783       0.000794       0.000537       0.011468       0.019152       0.018200      -0.018070       0.006419       0.011651              1.624153       1.532538      -0.145576      -0.240424       1.471315       0.307671       1.868608          -0.000000
           50              H       4.264027      14.393431       3.116992       0.098374       1.204876 0.87879959E+01  0.87523344E+02                                 1.811237                            1.688184      -1.006740       2.398564                    0.997607       3.455305       9.457494       0.505698       1.216133      -0.724588       0.027941       0.018416       0.036660       0.049637      -0.000984       0.003877       0.016148       0.013448       0.031552      -0.020737       0.001289       0.019447              1.858394       2.043596       0.246927       0.467704       1.568579       0.254561       1.963006           0.000001
           51              H       7.052678       1.981073       6.746107       0.119174       1.055078 0.78383704E+01  0.76500038E+02                                 1.697628                            1.622681      -1.141715       2.335561                    0.996394       3.554749       9.897307       0.498194       1.259713      -0.712280      -0.002645      -0.028789       0.003953       0.029179       0.002430       0.000129       0.001821      -0.022204       0.009471      -0.012943       0.002688       0.010255              1.723055       1.324020       0.032699      -0.006184       2.134461      -0.228710       1.710684          -0.000001
           52              H       7.302696       4.105444       4.994775       0.108095       1.132998 0.88131971E+01  0.88423331E+02                                 1.775895                            1.718871      -1.061608       2.371875                    0.996959       3.597118      10.099014       0.485611       1.257142      -0.713842       0.005233       0.035367      -0.006917       0.036415       0.003565      -0.000848      -0.006705      -0.014508       0.010864      -0.009938      -0.001870       0.011808              1.782407       1.358603       0.081080      -0.010345       2.158097      -0.103003       1.830520           0.000001
           53              H       6.977124       1.323670       4.373062       0.108048       1.088818 0.82552980E+01  0.81227613E+02                                 1.711498                            1.649404      -0.964943       2.417480                    0.998131       3.468177       9.544309       0.503713       1.235812      -0.719155      -0.006422      -0.037942       0.006965       0.039107       0.001215      -0.002333      -0.004980      -0.019227       0.001410      -0.010352      -0.001451       0.011803              1.728260       1.340091       0.076938      -0.000434       2.120784      -0.057943       1.723906           0.000002
           54              H       7.275221       3.459860       2.642805       0.125273       0.994773 0.73625196E+01  0.71486314E+02                                 1.696214                            1.622336      -1.323633       2.252701                    0.994926       3.687829      10.598773       0.470569       1.340560      -0.693964       0.003835       0.027870      -0.003022       0.028295       0.002615      -0.000117       0.005065      -0.010785       0.019803      -0.009405      -0.000582       0.009987              1.727532       1.338697       0.090537      -0.025480       2.187514      -0.242148       1.656385           0.000000
           55              H       4.766808       6.933016       7.723987       0.097082       1.177541 0.86438924E+01  0.86265388E+02                                 1.824571                            1.704708      -0.999352       2.403588                    0.997095       3.546930       9.916767       0.486807       1.260729      -0.713663       0.020139       0.020465      -0.037966       0.047600      -0.001296      -0.001227      -0.015193       0.012020       0.026551      -0.018933       0.001717       0.017216              1.871841       1.906888       0.300590      -0.434957       1.681595      -0.358622       2.027040           0.000000
           56              H       2.486433       6.975858       7.806180       0.129851       1.002024 0.72140516E+01  0.68151082E+02                                 1.580116                            1.515769      -0.835473       2.491139                    0.999469       3.152150       8.307770       0.542868       1.194313      -0.730416      -0.017151       0.016892      -0.024366       0.034252      -0.000931      -0.000049      -0.012853       0.011100       0.012676      -0.015914       0.003448       0.012466              1.587823       1.689874      -0.161762       0.258942       1.420624      -0.232438       1.652971           0.000000
           57              H       2.654027       4.832281      11.207685       0.137275       1.037770 0.77595691E+01  0.76243751E+02                                 1.747556                            1.673272      -1.141075       2.351632                    0.996403       3.551605      10.227157       0.460694       1.353091      -0.693201      -0.016701      -0.017349       0.027421       0.036494       0.000372       0.003913      -0.012375       0.012496       0.017716      -0.016404       0.002551       0.013854              1.764300       1.759406       0.179120      -0.292279       1.716243      -0.326569       1.817250          -0.000002
           58              H       4.939897       4.820463      11.013795       0.089846       1.097047 0.81342153E+01  0.80846422E+02                                 1.806743                            1.703874      -1.136729       2.333162                    0.995081       3.755906      10.866097       0.460437       1.338414      -0.695319       0.023014      -0.022751       0.033401       0.046507      -0.005504       0.000444      -0.012823       0.010993       0.025842      -0.017573       0.001774       0.015799              1.853475       1.997717      -0.260678       0.458269       1.740838      -0.302583       1.821871          -0.000001
           59              H       0.500034       5.473434      10.434232       0.123993       0.919389 0.68337693E+01  0.65852455E+02                                 1.680305                            1.618195      -1.340079       2.251332                    0.993337       3.823837      11.351230       0.442346       1.436921      -0.674518      -0.015680      -0.018473       0.026528       0.035928       0.001026      -0.000510      -0.004288       0.012216      -0.010404      -0.008244       0.000242       0.008002              1.709474       1.790399       0.089291      -0.165697       1.548235      -0.254000       1.789789          -0.000000
           60              H       0.282986       6.723238       7.987425       0.111334       1.045426 0.78936260E+01  0.77136976E+02                                 1.694938                            1.636526      -0.942637       2.428027                    0.998443       3.471532       9.656289       0.492628       1.272333      -0.710855       0.015260       0.013288      -0.025828       0.032810       0.000768      -0.002458      -0.007337       0.014809       0.011709      -0.012620       0.003614       0.009006              1.706863       1.737990       0.077032      -0.156143       1.538410      -0.252733       1.844188          -0.000000
           61              H       9.856441       5.191267      10.853625       0.092326       1.187608 0.90274108E+01  0.91579548E+02                                 1.867174                            1.767431      -1.154643       2.321843                    0.995854       3.730100      10.705671       0.465284       1.297637      -0.704637      -0.016664      -0.020626       0.038951       0.047120       0.001155       0.003760      -0.013680       0.011804       0.041094      -0.018915      -0.001023       0.019938              1.901408       1.944471       0.219087      -0.442080       1.769004      -0.324022       1.990750          -0.000002
           62              H      12.131321       5.300588      10.741928       0.133549       1.000211 0.74078405E+01  0.72126376E+02                                 1.719173                            1.644620      -1.128861       2.356186                    0.996243       3.586144      10.362837       0.459444       1.369212      -0.689447       0.019918      -0.013931       0.025858       0.035489      -0.000509      -0.003609      -0.008157       0.014250       0.015090      -0.013487       0.003117       0.010369              1.743373       1.916955      -0.175584       0.326471       1.595558      -0.229549       1.717605          -0.000003
           63              H      11.746680       7.170863       7.192897       0.127710       1.010560 0.72002131E+01  0.68207637E+02                                 1.606858                            1.526997      -0.867569       2.473677                    0.999214       3.215529       8.576472       0.532422       1.214401      -0.725031       0.011979       0.015472      -0.028757       0.034783      -0.000794       0.000537      -0.011468       0.019152       0.018200      -0.018070       0.006419       0.011651              1.624154       1.532537       0.145576      -0.240424       1.471315      -0.307671       1.868609          -0.000000
           64              H       9.473173       7.006881       7.420507       0.098373       1.204877 0.87880069E+01  0.87523478E+02                                 1.811238                            1.688185      -1.006740       2.398564                    0.997607       3.455306       9.457497       0.505698       1.216133      -0.724589      -0.027941       0.018416      -0.036660       0.049637       0.000984       0.003877      -0.016148       0.013448       0.031552      -0.020737       0.001289       0.019447              1.858395       2.043597      -0.246927       0.467704       1.568580      -0.254561       1.963008           0.000001
           65              H      13.553122       9.367623       6.746107       0.119174       1.055077 0.78383614E+01  0.76499932E+02                                 1.697627                            1.622680      -1.141714       2.335561                    0.996394       3.554747       9.897302       0.498194       1.259714      -0.712280       0.002645      -0.028789       0.003953       0.029179      -0.002430      -0.000129       0.001821      -0.022203       0.009471      -0.012943       0.002688       0.010255              1.723054       1.324020      -0.032699       0.006184       2.134460      -0.228710       1.710684          -0.000001
           66              H      13.303104      11.491994       4.994775       0.108095       1.132997 0.88131892E+01  0.88423229E+02                                 1.775894                            1.718870      -1.061608       2.371875                    0.996959       3.597117      10.099009       0.485611       1.257142      -0.713842      -0.005233       0.035367      -0.006917       0.036415      -0.003565       0.000848      -0.006705      -0.014508       0.010864      -0.009938      -0.001870       0.011808              1.782406       1.358602      -0.081080       0.010345       2.158096      -0.103003       1.830519           0.000001
           67              H      13.628676       8.710220       4.373062       0.108048       1.088817 0.82552885E+01  0.81227496E+02                                 1.711497                            1.649403      -0.964942       2.417481                    0.998131       3.468175       9.544302       0.503713       1.235812      -0.719155       0.006422      -0.037942       0.006965       0.039107      -0.001215       0.002333      -0.004980      -0.019227       0.001410      -0.010352      -0.001451       0.011803              1.728259       1.340090      -0.076938       0.000434       2.120782      -0.057943       1.723905           0.000002
           68              H      13.330579      10.846410       2.642805       0.125273       0.994773 0.73625196E+01  0.71486314E+02                                 1.696214                            1.622336      -1.323633       2.252701                    0.994926       3.687829      10.598773       0.470569       1.340560      -0.693964      -0.003835       0.027870      -0.003022       0.028295      -0.002615       0.000117       0.005065      -0.010785       0.019803      -0.009405      -0.000582       0.009987              1.727532       1.338697      -0.090537       0.025480       2.187514      -0.242148       1.656385           0.000000
           69              H       2.101792      14.319566       7.723987       0.097083       1.177541 0.86438874E+01  0.86265324E+02                                 1.824570                            1.704707      -0.999352       2.403589                    0.997095       3.546929       9.916763       0.486808       1.260729      -0.713663      -0.020139       0.020465      -0.037966       0.047600       0.001296       0.001227      -0.015193       0.012020       0.026551      -0.018933       0.001717       0.017216              1.871840       1.906887      -0.300589       0.434957       1.681594      -0.358621       2.027039           0.000000
           70              H       4.382167      14.362408       7.806180       0.129852       1.002024 0.72140480E+01  0.68151045E+02                                 1.580116                            1.515769      -0.835473       2.491139                    0.999469       3.152149       8.307769       0.542868       1.194313      -0.730416       0.017151       0.016892      -0.024366       0.034252       0.000931       0.000049      -0.012853       0.011100       0.012676      -0.015914       0.003448       0.012466              1.587823       1.689874       0.161762      -0.258942       1.420624      -0.232438       1.652971           0.000000
           71              H       4.214573      12.218831      11.207685       0.137275       1.037770 0.77595705E+01  0.76243767E+02                                 1.747556                            1.673272      -1.141075       2.351632                    0.996403       3.551605      10.227157       0.460694       1.353091      -0.693201       0.016701      -0.017349       0.027421       0.036494      -0.000372      -0.003913      -0.012375       0.012496       0.017716      -0.016404       0.002551       0.013854              1.764300       1.759406      -0.179120       0.292279       1.716243      -0.326569       1.817250          -0.000002
           72              H       1.928703      12.207013      11.013795       0.089846       1.097048 0.81342166E+01  0.80846438E+02                                 1.806744                            1.703874      -1.136729       2.333162                    0.995081       3.755906      10.866097       0.460437       1.338414      -0.695319      -0.023014      -0.022751       0.033401       0.046507       0.005504      -0.000444      -0.012823       0.010993       0.025842      -0.017573       0.001774       0.015799              1.853475       1.997717       0.260678      -0.458269       1.740838      -0.302583       1.821871          -0.000001
           73              H       6.368566      12.859984      10.434232       0.123993       0.919389 0.68337660E+01  0.65852417E+02                                 1.680304                            1.618195      -1.340079       2.251332                    0.993337       3.823836      11.351227       0.442345       1.436921      -0.674518       0.015680      -0.018473       0.026528       0.035928      -0.001026       0.000510      -0.004288       0.012216      -0.010404      -0.008244       0.000242       0.008002              1.709474       1.790399      -0.089291       0.165697       1.548234      -0.253999       1.789789          -0.000000
           74              H       6.585614      14.109788       7.987425       0.111335       1.045425 0.78936214E+01  0.77136918E+02                                 1.694937                            1.636526      -0.942636       2.428028                    0.998443       3.471531       9.656285       0.492629       1.272332      -0.710855      -0.015260       0.013288      -0.025828       0.032810      -0.000768       0.002458      -0.007337       0.014809       0.011709      -0.012620       0.003614       0.009006              1.706862       1.737989      -0.077032       0.156142       1.538410      -0.252733       1.844187          -0.000000
           75              H      10.749359      12.577817      10.853625       0.092326       1.187608 0.90274099E+01  0.91579542E+02                                 1.867175                            1.767431      -1.154643       2.321843                    0.995854       3.730100      10.705673       0.465283       1.297637      -0.704637       0.016664      -0.020626       0.038951       0.047120      -0.001155      -0.003760      -0.013680       0.011804       0.041094      -0.018915      -0.001023       0.019938              1.901408       1.944471      -0.219087       0.442080       1.769004      -0.324022       1.990750          -0.000002
           76              H       8.474479      12.687138      10.741928       0.133549       1.000212 0.74078448E+01  0.72126423E+02                                 1.719173                            1.644620      -1.128861       2.356186                    0.996243       3.586145      10.362838       0.459444       1.369211      -0.689447      -0.019918      -0.013931       0.025858       0.035489       0.000509       0.003609      -0.008157       0.014250       0.015090      -0.013487       0.003117       0.010369              1.743373       1.916955       0.175584      -0.326471       1.595558      -0.229549       1.717605          -0.000003
           77              H       8.859120      14.557413       7.192897       0.127710       1.010560 0.72002092E+01  0.68207591E+02                                 1.606858                            1.526997      -0.867569       2.473677                    0.999214       3.215528       8.576469       0.532422       1.214401      -0.725031      -0.011979       0.015472      -0.028757       0.034783       0.000794      -0.000537      -0.011468       0.019152       0.018200      -0.018070       0.006419       0.011651              1.624153       1.532537      -0.145576       0.240423       1.471314      -0.307671       1.868608          -0.000000
           78              H      11.132627      14.393431       7.420507       0.098374       1.204877 0.87879987E+01  0.87523383E+02                                 1.811237                            1.688185      -1.006739       2.398564                    0.997607       3.455304       9.457493       0.505697       1.216133      -0.724588       0.027941       0.018416      -0.036660       0.049637      -0.000984      -0.003877      -0.016148       0.013448       0.031552      -0.020737       0.001289       0.019447              1.858395       2.043596       0.246927      -0.467704       1.568580      -0.254561       1.963008           0.000001
           79              H       0.184078       1.981073       3.791392       0.119174       1.055078 0.78383672E+01  0.76500001E+02                                 1.697628                            1.622681      -1.141715       2.335561                    0.996394       3.554748       9.897305       0.498194       1.259714      -0.712280      -0.002645      -0.028789      -0.003953       0.029179       0.002430      -0.000129      -0.001821      -0.022204       0.009471      -0.012943       0.002688       0.010255              1.723055       1.324020       0.032699       0.006184       2.134460       0.228711       1.710684          -0.000001
           80              H       0.434096       4.105444       5.542725       0.108095       1.132997 0.88131894E+01  0.88423230E+02                                 1.775894                            1.718870      -1.061607       2.371875                    0.996959       3.597117      10.099008       0.485611       1.257141      -0.713842       0.005233       0.035367       0.006917       0.036415       0.003565       0.000848       0.006705      -0.014508       0.010864      -0.009938      -0.001870       0.011808              1.782406       1.358602       0.081080       0.010345       2.158096       0.103003       1.830519           0.000001
           81              H       0.108524       1.323670       6.164437       0.108048       1.088818 0.82552987E+01  0.81227618E+02                                 1.711498                            1.649403      -0.964943       2.417480                    0.998131       3.468177       9.544308       0.503713       1.235812      -0.719155      -0.006422      -0.037942      -0.006965       0.039107       0.001215       0.002333       0.004980      -0.019227       0.001410      -0.010352      -0.001451       0.011803              1.728260       1.340090       0.076938       0.000434       2.120783       0.057944       1.723906           0.000002
           82              H       0.406621       3.459860       7.894695       0.125273       0.994773 0.73625196E+01  0.71486314E+02                                 1.696214                            1.622336      -1.323633       2.252701                    0.994926       3.687829      10.598773       0.470569       1.340560      -0.693964       0.003835       0.027870       0.003022       0.028295       0.002615       0.000117      -0.005065      -0.010785       0.019803      -0.009405      -0.000582       0.009987              1.727532       1.338697       0.090537       0.025480       2.187514       0.242148       1.656385           0.000000
           83              H      11.635408       6.933016       2.813512       0.097083       1.177540 0.86438814E+01  0.86265253E+02                                 1.824570                            1.704707      -0.999352       2.403588                    0.997095       3.546929       9.916764       0.486807       1.260729      -0.713663       0.020139       0.020465       0.037966       0.047600      -0.001296       0.001227       0.015193       0.012020       0.026551      -0.018933       0.001717       0.017216              1.871840       1.906887       0.300590       0.434957       1.681594       0.358621       2.027038           0.000000
           84              H       9.355033       6.975858       2.731320       0.129852       1.002024 0.72140507E+01  0.68151072E+02                                 1.580115                            1.515769      -0.835473       2.491139                    0.999469       3.152149       8.307767       0.542868       1.194313      -0.730416      -0.017151       0.016892       0.024366       0.034252      -0.000931       0.000049       0.012853       0.011100       0.012676      -0.015914       0.003448       0.012466              1.587823       1.689874      -0.161762      -0.258942       1.420623       0.232438       1.652971           0.000000
           85              H       9.522627       4.832281      20.404815       0.137275       1.037770 0.77595646E+01  0.76243695E+02                                 1.747556                            1.673272      -1.141075       2.351632                    0.996403       3.551605      10.227156       0.460694       1.353091      -0.693201      -0.016701      -0.017349      -0.027421       0.036494       0.000372      -0.003913       0.012375       0.012496       0.017716      -0.016404       0.002551       0.013854              1.764299       1.759405       0.179120       0.292278       1.716243       0.326569       1.817249          -0.000002
           86              H      11.808497       4.820463      20.598705       0.089846       1.097047 0.81342108E+01  0.80846369E+02                                 1.806743                            1.703874      -1.136729       2.333162                    0.995081       3.755906      10.866098       0.460437       1.338415      -0.695319       0.023014      -0.022751      -0.033401       0.046507      -0.005504      -0.000444       0.012823       0.010993       0.025842      -0.017573       0.001774       0.015799              1.853475       1.997717      -0.260679      -0.458269       1.740838       0.302583       1.821870          -0.000001
           87              H       7.368634       5.473434       0.103267       0.123993       0.919390 0.68337758E+01  0.65852529E+02                                 1.680305                            1.618196      -1.340079       2.251332                    0.993337       3.823837      11.351228       0.442346       1.436920      -0.674518      -0.015680      -0.018473      -0.026528       0.035928       0.001026       0.000510       0.004288       0.012216      -0.010404      -0.008244       0.000242       0.008002              1.709475       1.790400       0.089290       0.165697       1.548235       0.253999       1.789790          -0.000000
           88              H       7.151586       6.723238       2.550075       0.111335       1.045425 0.78936218E+01  0.77136920E+02                                 1.694937                            1.636525      -0.942637       2.428028                    0.998443       3.471531       9.656284       0.492629       1.272332      -0.710855       0.015260       0.013288       0.025828       0.032810       0.000768       0.002458       0.007337       0.014809       0.011709      -0.012620       0.003614       0.009006              1.706862       1.737989       0.077032       0.156142       1.538409       0.252733       1.844187          -0.000000
           89              H       2.987841       5.191267      20.758875       0.092326       1.187608 0.90274103E+01  0.91579545E+02                                 1.867174                            1.767431      -1.154643       2.321843                    0.995854       3.730100      10.705672       0.465283       1.297637      -0.704637      -0.016664      -0.020626      -0.038951       0.047120       0.001155      -0.003760       0.013680       0.011804       0.041094      -0.018915      -0.001023       0.019938              1.901408       1.944471       0.219087       0.442080       1.769004       0.324022       1.990750          -0.000002
           90              H       5.262721       5.300588      20.870572       0.133549       1.000212 0.74078448E+01  0.72126423E+02                                 1.719173                            1.644620      -1.128861       2.356186                    0.996243       3.586145      10.362838       0.459444       1.369211      -0.689447       0.019918      -0.013931      -0.025858       0.035489      -0.000509       0.003609       0.008157       0.014250       0.015090      -0.013487       0.003117       0.010369              1.743373       1.916955      -0.175584      -0.326471       1.595558       0.229549       1.717605          -0.000003
           91              H       4.878080       7.170863       3.344602       0.127710       1.010560 0.72002056E+01  0.68207551E+02                                 1.606858                            1.526996      -0.867569       2.473677                    0.999214       3.215528       8.576470       0.532422       1.214402      -0.725031       0.011979       0.015472       0.028757       0.034783      -0.000794      -0.000537       0.011468       0.019152       0.018200      -0.018070       0.006419       0.011651              1.624153       1.532537       0.145576       0.240423       1.471314       0.307671       1.868608          -0.000000
           92              H       2.604573       7.006881       3.116992       0.098374       1.204876 0.87879958E+01  0.87523341E+02                                 1.811237                            1.688184      -1.006740       2.398564                    0.997607       3.455305       9.457493       0.505698       1.216132      -0.724589      -0.027941       0.018416       0.036660       0.049637       0.000984      -0.003877       0.016148       0.013448       0.031552      -0.020737       0.001289       0.019447              1.858394       2.043596      -0.246927      -0.467704       1.568579       0.254561       1.963006           0.000001
           93              H       0.184078       5.405477      14.328892       0.119174       1.055078 0.78383664E+01  0.76499990E+02                                 1.697628                            1.622680      -1.141715       2.335561                    0.996394       3.554748       9.897304       0.498194       1.259713      -0.712280      -0.002645       0.028789      -0.003953       0.029179      -0.002430      -0.000129       0.001821      -0.022204       0.009471      -0.012943       0.002688       0.010255              1.723055       1.324020      -0.032699       0.006184       2.134460      -0.228711       1.710684          -0.000001
           94              H       0.434096       3.281106      16.080225       0.108095       1.132997 0.88131905E+01  0.88423246E+02                                 1.775894                            1.718870      -1.061608       2.371875                    0.996959       3.597117      10.099009       0.485611       1.257142      -0.713842       0.005233      -0.035367       0.006917       0.036415      -0.003565       0.000848      -0.006705      -0.014508       0.010864      -0.009938      -0.001870       0.011808              1.782406       1.358602      -0.081080       0.010345       2.158096      -0.103003       1.830519           0.000001
           95              H       0.108524       6.062880      16.701937       0.108048       1.088817 0.82552937E+01  0.81227552E+02                                 1.711497                            1.649402      -0.964942       2.417481                    0.998131       3.468176       9.544302       0.503713       1.235811      -0.719155      -0.006422       0.037942      -0.006965       0.039107      -0.001215       0.002333      -0.004980      -0.019227       0.001410      -0.010352      -0.001451       0.011803              1.728259       1.340090      -0.076938       0.000434       2.120782      -0.057944       1.723905           0.000002
           96              H       0.406621       3.926690      18.432195       0.125273       0.994774 0.73625208E+01  0.71486329E+02                                 1.696214                            1.622336      -1.323633       2.252701                    0.994926       3.687829      10.598773       0.470569       1.340560      -0.693964       0.003835      -0.027870       0.003022       0.028295      -0.002615       0.000117       0.005065      -0.010785       0.019803      -0.009405      -0.000582       0.009987              1.727532       1.338697      -0.090537       0.025480       2.187514      -0.242148       1.656385           0.000000
           97              H      11.635408       0.453534      13.351012       0.097083       1.177541 0.86438876E+01  0.86265327E+02                                 1.824570                            1.704707      -0.999352       2.403588                    0.997095       3.546929       9.916763       0.486808       1.260729      -0.713663       0.020139      -0.020465       0.037966       0.047600       0.001296       0.001227      -0.015193       0.012020       0.026551      -0.018933       0.001717       0.017216              1.871840       1.906887      -0.300589       0.434957       1.681594      -0.358621       2.027039           0.000000
           98              H       9.355033       0.410692      13.268820       0.129852       1.002024 0.72140507E+01  0.68151072E+02                                 1.580115                            1.515769      -0.835473       2.491139                    0.999469       3.152149       8.307767       0.542868       1.194313      -0.730416      -0.017151      -0.016892       0.024366       0.034252       0.000931       0.000049      -0.012853       0.011100       0.012676      -0.015914       0.003448       0.012466              1.587823       1.689874       0.161762      -0.258942       1.420623      -0.232438       1.652971           0.000000
           99              H       9.522627       2.554269       9.867315       0.137275       1.037770 0.77595641E+01  0.76243691E+02                                 1.747556                            1.673272      -1.141075       2.351632                    0.996403       3.551605      10.227157       0.460694       1.353091      -0.693201      -0.016701       0.017349      -0.027421       0.036494      -0.000372      -0.003913      -0.012375       0.012496       0.017716      -0.016404       0.002551       0.013854              1.764299       1.759405      -0.179120       0.292278       1.716243      -0.326569       1.817249          -0.000002
          100              H      11.808497       2.566087      10.061205       0.089846       1.097047 0.81342108E+01  0.80846369E+02                                 1.806743                            1.703874      -1.136729       2.333162                    0.995081       3.755906      10.866098       0.460437       1.338415      -0.695319       0.023014       0.022751      -0.033401       0.046507       0.005504      -0.000444      -0.012823       0.010993       0.025842      -0.017573       0.001774       0.015799              1.853475       1.997717       0.260679      -0.458269       1.740838      -0.302583       1.821870          -0.000001
          101              H       7.368634       1.913116      10.640768       0.123993       0.919390 0.68337702E+01  0.65852465E+02                                 1.680304                            1.618195      -1.340079       2.251332                    0.993337       3.823837      11.351229       0.442346       1.436920      -0.674518      -0.015680       0.018473      -0.026528       0.035928      -0.001026       0.000510      -0.004288       0.012216      -0.010404      -0.008244       0.000242       0.008002              1.709474       1.790399      -0.089291       0.165697       1.548235      -0.253999       1.789789          -0.000000
          102              H       7.151586       0.663312      13.087575       0.111335       1.045425 0.78936218E+01  0.77136920E+02                                 1.694937                            1.636525      -0.942637       2.428028                    0.998443       3.471531       9.656284       0.492629       1.272332      -0.710855       0.015260      -0.013288       0.025828       0.032810      -0.000768       0.002458      -0.007337       0.014809       0.011709      -0.012620       0.003614       0.009006              1.706862       1.737989      -0.077032       0.156142       1.538410      -0.252733       1.844187          -0.000000
          103              H       2.987841       2.195283      10.221375       0.092326       1.187608 0.90274103E+01  0.91579545E+02                                 1.867174                            1.767431      -1.154643       2.321843                    0.995854       3.730100      10.705672       0.465283       1.297637      -0.704637      -0.016664       0.020626      -0.038951       0.047120      -0.001155      -0.003760      -0.013680       0.011804       0.041094      -0.018915      -0.001023       0.019938              1.901408       1.944471      -0.219087       0.442080       1.769004      -0.324022       1.990750          -0.000002
          104              H       5.262721       2.085962      10.333073       0.133549       1.000211 0.74078359E+01  0.72126322E+02                                 1.719173                            1.644620      -1.128861       2.356186                    0.996243       3.586144      10.362837       0.459444       1.369212      -0.689447       0.019918       0.013931      -0.025858       0.035489       0.000509       0.003609      -0.008157       0.014250       0.015090      -0.013487       0.003117       0.010369              1.743373       1.916955       0.175584      -0.326470       1.595558      -0.229549       1.717605          -0.000003
          105              H       4.878080       0.215687      13.882102       0.127710       1.010560 0.72002045E+01  0.68207536E+02                                 1.606857                            1.526996      -0.867569       2.473677                    0.999214       3.215528       8.576469       0.532422       1.214402      -0.725031       0.011979      -0.015472       0.028757       0.034783       0.000794      -0.000537      -0.011468       0.019152       0.018200      -0.018070       0.006419       0.011651              1.624153       1.532537      -0.145576       0.240423       1.471314      -0.307671       1.868607           0.000000
          106              H       2.604573       0.379669      13.654492       0.098374       1.204876 0.87879958E+01  0.87523341E+02                                 1.811237                            1.688184      -1.006739       2.398564                    0.997607       3.455305       9.457493       0.505698       1.216132      -0.724589      -0.027941      -0.018416       0.036660       0.049637      -0.000984      -0.003877      -0.016148       0.013448       0.031552      -0.020737       0.001289       0.019447              1.858394       2.043596       0.246927      -0.467704       1.568579      -0.254561       1.963006           0.000001
          107              H      13.553122      12.792027      17.283607       0.119174       1.055077 0.78383614E+01  0.76499932E+02                                 1.697627                            1.622680      -1.141714       2.335561                    0.996394       3.554747       9.897302       0.498194       1.259714      -0.712280       0.002645       0.028789       0.003953       0.029179       0.002430      -0.000129      -0.001821      -0.022204       0.009471      -0.012943       0.002688       0.010255              1.723054       1.324020       0.032699       0.006184       2.134460       0.228710       1.710683          -0.000001
          108              H      13.303104      10.667656      15.532275       0.108095       1.132997 0.88131911E+01  0.88423248E+02                                 1.775894                            1.718870      -1.061607       2.371875                    0.996959       3.597117      10.099007       0.485611       1.257141      -0.713842      -0.005233      -0.035367      -0.006917       0.036415       0.003565       0.000848       0.006705      -0.014508       0.010864      -0.009938      -0.001870       0.011808              1.782405       1.358602       0.081080       0.010345       2.158095       0.103003       1.830519           0.000001
          109              H      13.628676      13.449430      14.910562       0.108048       1.088817 0.82552940E+01  0.81227562E+02                                 1.711497                            1.649403      -0.964943       2.417480                    0.998131       3.468176       9.544305       0.503713       1.235812      -0.719155       0.006422       0.037942       0.006965       0.039107       0.001215       0.002333       0.004980      -0.019227       0.001410      -0.010352      -0.001451       0.011803              1.728260       1.340090       0.076938       0.000434       2.120783       0.057943       1.723906           0.000002
          110              H      13.330579      11.313240      13.180305       0.125273       0.994773 0.73625149E+01  0.71486263E+02                                 1.696214                            1.622336      -1.323633       2.252701                    0.994926       3.687828      10.598772       0.470569       1.340561      -0.693964      -0.003835      -0.027870      -0.003022       0.028295       0.002615       0.000117      -0.005065      -0.010785       0.019803      -0.009405      -0.000582       0.009987              1.727532       1.338697       0.090537       0.025480       2.187514       0.242148       1.656385           0.000000
          111              H       2.101792       7.840084      18.261487       0.097083       1.177541 0.86438920E+01  0.86265378E+02                                 1.824571                            1.704707      -0.999352       2.403588                    0.997095       3.546930       9.916765       0.486808       1.260728      -0.713663      -0.020139      -0.020465      -0.037966       0.047600      -0.001296       0.001227       0.015193       0.012020       0.026551      -0.018933       0.001717       0.017216              1.871840       1.906887       0.300589       0.434957       1.681594       0.358621       2.027039           0.000000
          112              H       4.382167       7.797242      18.343680       0.129852       1.002024 0.72140470E+01  0.68151028E+02                                 1.580115                            1.515768      -0.835472       2.491140                    0.999469       3.152148       8.307764       0.542868       1.194313      -0.730416       0.017151      -0.016892      -0.024366       0.034252      -0.000931       0.000049       0.012853       0.011100       0.012676      -0.015914       0.003448       0.012466              1.587822       1.689873      -0.161762      -0.258942       1.420623       0.232438       1.652971           0.000000
          113              H       4.214573       9.940819       0.670185       0.137275       1.037770 0.77595699E+01  0.76243762E+02                                 1.747557                            1.673273      -1.141076       2.351632                    0.996403       3.551605      10.227158       0.460694       1.353091      -0.693201       0.016701       0.017349       0.027421       0.036494       0.000372      -0.003913       0.012375       0.012496       0.017716      -0.016404       0.002551       0.013854              1.764300       1.759406       0.179120       0.292279       1.716244       0.326569       1.817250          -0.000002
          114              H       1.928703       9.952637       0.476295       0.089846       1.097048 0.81342159E+01  0.80846431E+02                                 1.806744                            1.703874      -1.136730       2.333162                    0.995081       3.755906      10.866098       0.460437       1.338415      -0.695319      -0.023014       0.022751       0.033401       0.046507      -0.005504      -0.000444       0.012823       0.010993       0.025842      -0.017573       0.001774       0.015799              1.853475       1.997717      -0.260678      -0.458269       1.740838       0.302583       1.821871          -0.000001
          115              H       6.368566       9.299666      20.971732       0.123993       0.919390 0.68337710E+01  0.65852472E+02                                 1.680304                            1.618195      -1.340079       2.251332                    0.993337       3.823837      11.351228       0.442346       1.436920      -0.674518       0.015680       0.018473       0.026528       0.035928       0.001026       0.000510       0.004288       0.012216      -0.010404      -0.008244       0.000242       0.008002              1.709474       1.790399       0.089291       0.165697       1.548235       0.253999       1.789789          -0.000000
          116              H       6.585614       8.049862      18.524925       0.111335       1.045424 0.78936128E+01  0.77136815E+02                                 1.694936                            1.636525      -0.942636       2.428028                    0.998443       3.471530       9.656282       0.492629       1.272333      -0.710855      -0.015260      -0.013288      -0.025828       0.032810       0.000768       0.002458       0.007337       0.014809       0.011709      -0.012620       0.003614       0.009006              1.706861       1.737989       0.077032       0.156143       1.538409       0.252733       1.844186          -0.000000
          117              H      10.749359       9.581833       0.316125       0.092326       1.187608 0.90274108E+01  0.91579548E+02                                 1.867174                            1.767431      -1.154643       2.321844                    0.995854       3.730100      10.705671       0.465284       1.297637      -0.704637       0.016664       0.020626       0.038951       0.047120       0.001155      -0.003760       0.013680       0.011804       0.041094      -0.018915      -0.001023       0.019938              1.901408       1.944471       0.219087       0.442080       1.769004       0.324022       1.990749          -0.000002
          118              H       8.474479       9.472512       0.204428       0.133549       1.000212 0.74078411E+01  0.72126382E+02                                 1.719173                            1.644620      -1.128861       2.356186                    0.996243       3.586144      10.362836       0.459444       1.369212      -0.689447      -0.019918       0.013931       0.025858       0.035489      -0.000509       0.003609       0.008157       0.014250       0.015090      -0.013487       0.003117       0.010369              1.743373       1.916955      -0.175584      -0.326471       1.595558       0.229549       1.717605          -0.000003
          119              H       8.859120       7.602237      17.730397       0.127710       1.010560 0.72002093E+01  0.68207589E+02                                 1.606858                            1.526996      -0.867569       2.473678                    0.999214       3.215528       8.576468       0.532422       1.214401      -0.725031      -0.011979      -0.015472      -0.028757       0.034783      -0.000794      -0.000537       0.011468       0.019152       0.018200      -0.018070       0.006419       0.011651              1.624153       1.532537       0.145576       0.240423       1.471314       0.307671       1.868608          -0.000000
          120              H      11.132627       7.766219      17.958007       0.098374       1.204877 0.87880028E+01  0.87523428E+02                                 1.811237                            1.688185      -1.006740       2.398564                    0.997607       3.455305       9.457494       0.505698       1.216133      -0.724589       0.027941      -0.018416      -0.036660       0.049637       0.000984      -0.003877       0.016148       0.013448       0.031552      -0.020737       0.001289       0.019447              1.858394       2.043596      -0.246927      -0.467704       1.568580       0.254561       1.963007           0.000001
          121              C       7.188677       3.484974      18.144310       0.613224      23.042780 0.24861185E+03  0.51449626E+04                                 7.507518                            5.582232      -0.219264       1.978348                    0.999283      22.474061      63.077317       0.629681       0.470030      -1.019969       0.001150      -0.029403       0.021592       0.036498       0.001103      -0.004361      -0.001941       0.142600      -0.138264      -0.049407      -0.045082       0.094489              9.040774       4.156496      -0.072504       0.200622      10.076621      -3.111226      12.889203           0.000004
          122              C       7.132354       4.498409      17.047989      -0.244461      43.563312 0.48748556E+03  0.11768893E+05                                10.741715                            7.316219       0.067043       1.978770                    0.999807      30.887173      89.368771       0.616154       0.411759      -1.069434      -0.003583       0.006155       0.007660       0.010460      -0.000293       0.003500       0.012663       0.023386      -0.101263      -0.037688       0.008914       0.028774             14.035026       5.496374      -0.198717       0.126442      11.490335      -5.091925      25.118369           0.000003
          123              C       7.190050       4.186697      15.761782      -0.045696      38.807835 0.40250657E+03  0.93024323E+04                                10.103703                            6.726459      -0.041913       1.967246                    0.999607      28.527735      81.890321       0.628711       0.421533      -1.058669      -0.005082       0.019284      -0.025370       0.032270      -0.002826       0.001124      -0.003323      -0.000774      -0.039867      -0.013841       0.003886       0.009955             13.481278       5.178917      -0.363211       0.343404       9.807959      -5.086817      25.456958           0.000010
          124              C       7.091143       5.157289      14.685060      -0.041973      37.317158 0.39472484E+03  0.90594115E+04                                 9.782199                            6.616293       0.055207       1.997255                    0.999608      28.193464      80.106947       0.641703       0.415878      -1.064449      -0.004888      -0.023790       0.023352       0.033692      -0.003760      -0.001040       0.001021      -0.003936      -0.066051      -0.022075       0.006769       0.015306             12.870374       5.077187      -0.381366       0.378557       9.707171      -4.754192      23.826763           0.000009
          125              C       7.152960       4.830804      13.404754      -0.255147      42.080657 0.49249223E+03  0.11929315E+05                                10.506642                            7.365061       0.119454       1.996683                    0.999582      30.884861      89.734953       0.612217       0.413033      -1.067790       0.000318      -0.016008      -0.002001       0.016136      -0.004294      -0.011464       0.011476       0.037515      -0.091021      -0.035849      -0.001047       0.036897             13.256873       5.546369      -0.603156       0.345424      11.313598      -3.956688      22.910653           0.000001
          126              C       7.038941       5.819124      12.302742       0.637412      22.591445 0.23885652E+03  0.49120787E+04                                 7.437336                            5.531629      -0.101724       2.026620                    0.999359      22.226058      62.944834       0.619980       0.480397      -1.010658      -0.003398       0.026399      -0.033504       0.042790       0.039394       0.021653       0.018747       0.075045      -0.104588      -0.047966      -0.030479       0.078445              8.711011       5.227854      -1.597591      -0.782964       9.635779      -1.129004      11.269400           0.000004
          127              C       4.335460       0.881954      18.978037       0.089562      25.619383 0.33645317E+03  0.74441350E+04                                 7.640550                            6.181365       0.171204       2.068911                    0.999739      26.187071      73.843191       0.650042       0.425868      -1.054681       0.016075       0.029119       0.042735       0.054154      -0.003860      -0.006855      -0.007688      -0.066513       0.041674      -0.041400       0.011411       0.029988              8.425025      12.695630      -0.175287      -0.416508       5.475817       1.794364       7.103629           0.000001
          128              C       2.969983       0.853885      19.015973      -0.199663      31.358444 0.43591173E+03  0.10226754E+05                                 8.555254                            6.913597       0.244692       2.049836                    0.999763      29.377426      83.607335       0.634930       0.411188      -1.070529      -0.001679      -0.001383       0.000213       0.002185       0.009980       0.018874       0.009208      -0.013250       0.008076      -0.022501      -0.003250       0.025750              9.492748      15.061568      -0.593443      -1.003666       5.869625       1.721835       7.547052          -0.000000
          129              C       2.302355       1.487651      20.057077       0.165360      32.140978 0.38544605E+03  0.87855192E+04                                 9.035175                            6.683606      -0.113308       1.989428                    0.999257      25.596419      72.248944       0.618319       0.434600      -1.053812      -0.013498       0.003557      -0.000215       0.013961      -0.004565      -0.004135       0.005548       0.025697      -0.017087      -0.013876      -0.003726       0.017602             11.043547      19.368670       0.189157       0.247960       6.343652       1.768267       7.418320           0.000004
          130              C       3.066143       2.121417      21.019783      -0.182702      32.232211 0.45019816E+03  0.10702140E+05                                 8.893853                            7.136101       0.066559       2.006103                    0.998316      29.550998      86.087273       0.607421       0.424179      -1.056805       0.003603       0.001327      -0.000428       0.003863      -0.016840      -0.008429      -0.010099      -0.016375       0.004811      -0.025399       0.006239       0.019160             10.050546      15.707125       0.590477       0.701649       6.969758       2.126520       7.474754          -0.000004
          131              C       4.437116       2.111076      20.900920       0.095068      25.872663 0.34544480E+03  0.77134641E+04                                 7.779504                            6.318976       0.099983       2.049517                    0.999474      26.357907      75.296699       0.632833       0.433457      -1.047335       0.006444      -0.026524      -0.039666       0.048150       0.006537       0.011694      -0.020465      -0.059886       0.058030      -0.043651       0.003211       0.040439              8.656752      13.054097      -0.104865      -0.076896       6.038449       1.952969       6.877711          -0.000002
          132              C       0.843464       1.524584      20.188375      -0.116591      39.860504 0.46241100E+03  0.11092103E+05                                10.425283                            7.336031      -0.124416       1.948795                    0.997379      29.530356      87.076893       0.585053       0.436441      -1.046859       0.022568       0.010451      -0.003837       0.025165      -0.008113      -0.008405      -0.004365      -0.054686      -0.040532      -0.027535      -0.007945       0.035480             13.314640      24.872384       1.452100       2.675100       7.002081       1.207331       8.069453          -0.000000
          133              C      13.690494       1.062186      19.310179      -0.142803      37.677997 0.44251247E+03  0.10445192E+05                                 9.801283                            7.009602       0.305475       2.074706                    0.999714      29.267589      84.192803       0.623193       0.416382      -1.064672      -0.025077       0.000614       0.003596       0.025341      -0.006229      -0.012070       0.003375      -0.030760       0.009498      -0.023108       0.005273       0.017835             12.229990      22.312304       1.541359       2.203260       6.517659       1.240288       7.860007          -0.000001
          134              C      10.247951       1.787545      20.639380       0.081379      26.216006 0.34825980E+03  0.77926455E+04                                 7.811892                            6.324884       0.055266       2.028913                    0.999506      26.650853      76.230393       0.635465       0.430758      -1.048900      -0.016764      -0.021027      -0.044841       0.052287      -0.002225      -0.004715      -0.010928      -0.059554       0.047412      -0.038264       0.008065       0.030199              8.674974      13.194938       0.029580      -0.121761       5.743209       1.699063       7.086774          -0.000001
          135              C      11.613429       1.728453      20.581213      -0.193323      32.463050 0.46517014E+03  0.11147691E+05                                 8.927759                            7.258765       0.043388       1.993824                    0.998333      29.919126      87.482073       0.601711       0.424761      -1.056555       0.001468       0.000925      -0.002067       0.002699       0.013104       0.014024      -0.002685      -0.007803       0.001912      -0.021748       0.004842       0.016907              9.993795      15.868763      -0.387096      -0.827760       6.503964       1.724179       7.608660          -0.000003
          136              C      12.235724       1.134574      19.479412       0.166512      32.497963 0.39152347E+03  0.89442377E+04                                 9.054626                            6.717453      -0.087027       1.995011                    0.999267      25.595731      71.939780       0.620351       0.432198      -1.057016       0.015927      -0.000272       0.003690       0.016351      -0.002253      -0.001810       0.007180       0.017158      -0.023891      -0.013655       0.000407       0.013248             10.982380      19.179138       0.440092       0.334805       5.977206       1.598749       7.790797           0.000002
          137              C      11.385391       0.627857      18.493734      -0.202151      32.351229 0.44096087E+03  0.10365692E+05                                 8.707616                            6.932964       0.324165       2.072726                    0.999824      29.437194      83.613838       0.637439       0.408761      -1.073082      -0.008192      -0.002492      -0.000275       0.008567      -0.008548      -0.012513       0.010897      -0.011515       0.029505      -0.017339      -0.006449       0.023789              9.709765      14.831309       0.349638       0.710354       5.857730       1.900827       8.440254           0.000002
          138              C      10.019914       0.729791      18.637676       0.098568      25.319193 0.32893214E+03  0.72312375E+04                                 7.552206                            6.100262       0.075962       2.038197                    0.999692      25.975817      72.832856       0.656716       0.424250      -1.056484      -0.005970       0.023675       0.039100       0.046097       0.007254       0.015607      -0.005256      -0.061351       0.022824      -0.040716       0.012302       0.028414              8.290780      12.354185      -0.127601      -0.084973       5.096760       1.610211       7.421395           0.000003
          139              C       6.548523      10.871524      13.468189       0.613224      23.042765 0.24861176E+03  0.51449604E+04                                 7.507515                            5.582231      -0.219265       1.978348                    0.999283      22.474061      63.077318       0.629681       0.470030      -1.019969      -0.001150      -0.029403      -0.021592       0.036498      -0.001103      -0.004361       0.001941       0.142600      -0.138264      -0.049407      -0.045082       0.094489              9.040768       4.156495       0.072503       0.200622      10.076612       3.111215      12.889196           0.000004
          140              C       6.604846      11.884959      14.564511      -0.244461      43.563317 0.48748579E+03  0.11768899E+05                                10.741716                            7.316221       0.067044       1.978770                    0.999807      30.887171      89.368762       0.616154       0.411759      -1.069434       0.003583       0.006155      -0.007660       0.010460       0.000293       0.003500      -0.012662       0.023386      -0.101263      -0.037688       0.008914       0.028774             14.035026       5.496375       0.198717       0.126441      11.490328       5.091917      25.118377           0.000003
          141              C       6.547150      11.573247      15.850718      -0.045696      38.807823 0.40250649E+03  0.93024299E+04                                10.103701                            6.726458      -0.041913       1.967246                    0.999607      28.527732      81.890309       0.628711       0.421533      -1.058669       0.005082       0.019284       0.025370       0.032270       0.002826       0.001124       0.003323      -0.000774      -0.039867      -0.013841       0.003886       0.009955             13.481273       5.178916       0.363211       0.343404       9.807957       5.086813      25.456947           0.000010
          142              C       6.646057      12.543839      16.927440      -0.041972      37.317151 0.39472481E+03  0.90594105E+04                                 9.782197                            6.616292       0.055207       1.997255                    0.999608      28.193460      80.106932       0.641703       0.415878      -1.064449       0.004888      -0.023789      -0.023352       0.033692       0.003760      -0.001040      -0.001021      -0.003936      -0.066051      -0.022075       0.006769       0.015306             12.870370       5.077187       0.381365       0.378556       9.707167       4.754186      23.826757           0.000009
          143              C       6.584240      12.217354      18.207746      -0.255147      42.080657 0.49249220E+03  0.11929314E+05                                10.506642                            7.365061       0.119454       1.996683                    0.999582      30.884860      89.734949       0.612217       0.413033      -1.067790      -0.000318      -0.016008       0.002002       0.016136       0.004294      -0.011464      -0.011476       0.037515      -0.091021      -0.035849      -0.001047       0.036897             13.256873       5.546369       0.603156       0.345424      11.313598       3.956688      22.910651           0.000001
          144              C       6.698259      13.205674      19.309758       0.637411      22.591444 0.23885651E+03  0.49120784E+04                                 7.437336                            5.531630      -0.101724       2.026620                    0.999359      22.226058      62.944836       0.619980       0.480397      -1.010658       0.003398       0.026400       0.033504       0.042790      -0.039394       0.021653      -0.018747       0.075045      -0.104588      -0.047966      -0.030479       0.078445              8.711011       5.227854       1.597591      -0.782964       9.635780       1.129004      11.269399           0.000004
          145              C       9.401740       8.268504      12.634462       0.089561      25.619376 0.33645300E+03  0.74441305E+04                                 7.640549                            6.181364       0.171203       2.068911                    0.999739      26.187072      73.843200       0.650041       0.425868      -1.054681      -0.016074       0.029119      -0.042735       0.054154       0.003860      -0.006855       0.007688      -0.066513       0.041674      -0.041400       0.011411       0.029988              8.425025      12.695631       0.175285      -0.416502       5.475817      -1.794364       7.103626           0.000001
          146              C      10.767217       8.240435      12.596527      -0.199663      31.358450 0.43591195E+03  0.10226760E+05                                 8.555255                            6.913598       0.244692       2.049836                    0.999763      29.377426      83.607334       0.634930       0.411188      -1.070529       0.001679      -0.001383      -0.000213       0.002185      -0.009980       0.018874      -0.009208      -0.013250       0.008076      -0.022501      -0.003250       0.025750              9.492749      15.061570       0.593441      -1.003660       5.869625      -1.721834       7.547052           0.000000
          147              C      11.434845       8.874201      11.555422       0.165360      32.140990 0.38544623E+03  0.87855242E+04                                 9.035177                            6.683608      -0.113308       1.989428                    0.999257      25.596419      72.248946       0.618319       0.434600      -1.053812       0.013498       0.003557       0.000215       0.013961       0.004565      -0.004135      -0.005548       0.025697      -0.017087      -0.013876      -0.003726       0.017602             11.043551      19.368679      -0.189161       0.247968       6.343653      -1.768266       7.418321           0.000004
          148              C      10.671057       9.507967      10.592716      -0.182702      32.232197 0.45019789E+03  0.10702132E+05                                 8.893850                            7.136099       0.066559       2.006103                    0.998316      29.550999      86.087277       0.607421       0.424179      -1.056805      -0.003603       0.001327       0.000428       0.003863       0.016840      -0.008429       0.010099      -0.016375       0.004811      -0.025399       0.006239       0.019160             10.050543      15.707121      -0.590477       0.701649       6.969757      -2.126518       7.474751          -0.000004
          149              C       9.300084       9.497626      10.711579       0.095068      25.872662 0.34544482E+03  0.77134648E+04                                 7.779505                            6.318977       0.099982       2.049517                    0.999474      26.357908      75.296704       0.632833       0.433457      -1.047335      -0.006444      -0.026524       0.039666       0.048150      -0.006537       0.011694       0.020465      -0.059886       0.058030      -0.043651       0.003211       0.040439              8.656753      13.054099       0.104863      -0.076894       6.038449      -1.952968       6.877711          -0.000002
          150              C      12.893736       8.911134      11.424125      -0.116591      39.860509 0.46241077E+03  0.11092096E+05                                10.425283                            7.336028      -0.124416       1.948795                    0.997379      29.530357      87.076896       0.585053       0.436441      -1.046859      -0.022568       0.010451       0.003837       0.025165       0.008113      -0.008405       0.004365      -0.054686      -0.040532      -0.027535      -0.007945       0.035480             13.314641      24.872391      -1.452103       2.675108       7.002081      -1.207332       8.069452          -0.000000
          151              C       0.046706       8.448736      12.302320      -0.142803      37.678024 0.44251253E+03  0.10445194E+05                                 9.801287                            7.009602       0.305475       2.074706                    0.999714      29.267589      84.192800       0.623193       0.416382      -1.064672       0.025077       0.000614      -0.003596       0.025341       0.006229      -0.012070      -0.003375      -0.030760       0.009498      -0.023108       0.005273       0.017835             12.229997      22.312321      -1.541363       2.203268       6.517661      -1.240289       7.860010          -0.000001
          152              C       3.489249       9.174095      10.973120       0.081379      26.216008 0.34825980E+03  0.77926453E+04                                 7.811892                            6.324884       0.055266       2.028913                    0.999506      26.650852      76.230390       0.635465       0.430758      -1.048900       0.016764      -0.021027       0.044841       0.052287       0.002225      -0.004715       0.010928      -0.059554       0.047412      -0.038264       0.008065       0.030199              8.674974      13.194940      -0.029580      -0.121761       5.743209      -1.699063       7.086774          -0.000001
          153              C       2.123771       9.115003      11.031287      -0.193323      32.463033 0.46516980E+03  0.11147681E+05                                 8.927756                            7.258762       0.043388       1.993824                    0.998333      29.919124      87.482064       0.601711       0.424761      -1.056555      -0.001468       0.000925       0.002067       0.002699      -0.013105       0.014024       0.002685      -0.007803       0.001912      -0.021748       0.004842       0.016907              9.993792      15.868761       0.387095      -0.827759       6.503962      -1.724178       7.608654          -0.000003
          154              C       1.501476       8.521124      12.133088       0.166512      32.497967 0.39152344E+03  0.89442370E+04                                 9.054627                            6.717453      -0.087027       1.995011                    0.999267      25.595730      71.939776       0.620351       0.432198      -1.057016      -0.015927      -0.000272      -0.003690       0.016351       0.002253      -0.001810      -0.007180       0.017158      -0.023891      -0.013655       0.000407       0.013248             10.982382      19.179143      -0.440094       0.334811       5.977206      -1.598750       7.790798           0.000003
          155              C       2.351809       8.014407      13.118766      -0.202151      32.351216 0.44096057E+03  0.10365684E+05                                 8.707614                            6.932962       0.324165       2.072726                    0.999824      29.437193      83.613836       0.637439       0.408761      -1.073082       0.008192      -0.002492       0.000275       0.008567       0.008548      -0.012513      -0.010897      -0.011515       0.029505      -0.017339      -0.006449       0.023789              9.709763      14.831308      -0.349638       0.710354       5.857729      -1.900826       8.440251           0.000002
          156              C       3.717286       8.116341      12.974824       0.098568      25.319183 0.32893194E+03  0.72312322E+04                                 7.552204                            6.100260       0.075961       2.038197                    0.999692      25.975817      72.832858       0.656716       0.424250      -1.056484       0.005970       0.023675      -0.039100       0.046097      -0.007254       0.015607       0.005256      -0.061351       0.022824      -0.040716       0.012302       0.028414              8.290779      12.354186       0.127600      -0.084972       5.096759      -1.610210       7.421391           0.000003
          157              C       6.548523      11.288126       2.930689       0.613224      23.042764 0.24861176E+03  0.51449603E+04                                 7.507515                            5.582231      -0.219265       1.978348                    0.999283      22.474061      63.077317       0.629681       0.470030      -1.019969      -0.001150       0.029403      -0.021592       0.036498       0.001103      -0.004361      -0.001941       0.142600      -0.138264      -0.049407      -0.045082       0.094489              9.040767       4.156495      -0.072503       0.200622      10.076612      -3.111214      12.889195           0.000004
          158              C       6.604846      10.274691       4.027011      -0.244461      43.563316 0.48748576E+03  0.11768899E+05                                10.741716                            7.316221       0.067044       1.978770                    0.999807      30.887171      89.368761       0.616154       0.411759      -1.069434       0.003583      -0.006155      -0.007660       0.010460      -0.000293       0.003500       0.012662       0.023386      -0.101263      -0.037689       0.008914       0.028775             14.035026       5.496375      -0.198717       0.126441      11.490328      -5.091917      25.118377           0.000003
          159              C       6.547150      10.586403       5.313218      -0.045696      38.807819 0.40250644E+03  0.93024285E+04                                10.103700                            6.726458      -0.041913       1.967246                    0.999607      28.527731      81.890304       0.628711       0.421533      -1.058669       0.005082      -0.019284       0.025370       0.032270      -0.002826       0.001124      -0.003323      -0.000774      -0.039867      -0.013841       0.003886       0.009955             13.481273       5.178916      -0.363211       0.343404       9.807956      -5.086812      25.456945           0.000010
          160              C       6.646057       9.615811       6.389940      -0.041973      37.317165 0.39472498E+03  0.90594155E+04                                 9.782200                            6.616294       0.055207       1.997255                    0.999608      28.193466      80.106955       0.641703       0.415878      -1.064449       0.004888       0.023790      -0.023352       0.033692      -0.003760      -0.001040       0.001021      -0.003936      -0.066052      -0.022075       0.006769       0.015306             12.870374       5.077188      -0.381365       0.378556       9.707169      -4.754188      23.826766           0.000009
          161              C       6.584240       9.942296       7.670246      -0.255147      42.080654 0.49249217E+03  0.11929313E+05                                10.506641                            7.365061       0.119454       1.996683                    0.999582      30.884860      89.734949       0.612217       0.413033      -1.067790      -0.000318       0.016008       0.002001       0.016136      -0.004294      -0.011464       0.011476       0.037515      -0.091021      -0.035849      -0.001047       0.036897             13.256872       5.546369      -0.603156       0.345425      11.313598      -3.956687      22.910649           0.000001
          162              C       6.698259       8.953976       8.772258       0.637412      22.591458 0.23885671E+03  0.49120834E+04                                 7.437339                            5.531632      -0.101724       2.026620                    0.999359      22.226058      62.944834       0.619980       0.480397      -1.010658       0.003398      -0.026399       0.033504       0.042790       0.039394       0.021653       0.018747       0.075045      -0.104588      -0.047966      -0.030479       0.078445              8.711015       5.227855      -1.597591      -0.782963       9.635783      -1.129007      11.269406           0.000004
          163              C       9.401740      13.891146       2.096963       0.089562      25.619369 0.33645296E+03  0.74441294E+04                                 7.640548                            6.181363       0.171204       2.068911                    0.999739      26.187072      73.843198       0.650042       0.425868      -1.054681      -0.016074      -0.029119      -0.042735       0.054154      -0.003860      -0.006855      -0.007688      -0.066513       0.041674      -0.041400       0.011411       0.029988              8.425023      12.695627      -0.175288      -0.416507       5.475815       1.794363       7.103625           0.000001
          164              C      10.767217      13.919215       2.059027      -0.199663      31.358454 0.43591203E+03  0.10226763E+05                                 8.555256                            6.913599       0.244692       2.049836                    0.999763      29.377428      83.607342       0.634930       0.411188      -1.070529       0.001679       0.001383      -0.000213       0.002185       0.009980       0.018874       0.009208      -0.013250       0.008076      -0.022501      -0.003250       0.025750              9.492750      15.061572      -0.593443      -1.003665       5.869625       1.721834       7.547053          -0.000000
          165              C      11.434845      13.285449       1.017922       0.165360      32.140990 0.38544622E+03  0.87855239E+04                                 9.035177                            6.683608      -0.113308       1.989428                    0.999257      25.596419      72.248946       0.618319       0.434600      -1.053812       0.013498      -0.003557       0.000215       0.013961      -0.004565      -0.004135       0.005548       0.025697      -0.017087      -0.013876      -0.003726       0.017602             11.043551      19.368677       0.189161       0.247968       6.343653       1.768267       7.418322           0.000003
          166              C      10.671057      12.651683       0.055216      -0.182702      32.232197 0.45019785E+03  0.10702131E+05                                 8.893850                            7.136099       0.066559       2.006103                    0.998316      29.550998      86.087274       0.607421       0.424179      -1.056805      -0.003603      -0.001327       0.000428       0.003863      -0.016840      -0.008429      -0.010099      -0.016375       0.004811      -0.025399       0.006239       0.019160             10.050543      15.707122       0.590477       0.701650       6.969757       2.126518       7.474751          -0.000004
          167              C       9.300084      12.662024       0.174079       0.095068      25.872664 0.34544483E+03  0.77134653E+04                                 7.779505                            6.318977       0.099982       2.049517                    0.999474      26.357909      75.296709       0.632833       0.433457      -1.047335      -0.006444       0.026524       0.039666       0.048150       0.006537       0.011694      -0.020465      -0.059886       0.058030      -0.043651       0.003211       0.040439              8.656754      13.054102      -0.104863      -0.076895       6.038449       1.952967       6.877710          -0.000002
          168              C      12.893736      13.248516       0.886625      -0.116590      39.860532 0.46241108E+03  0.11092105E+05                                10.425286                            7.336030      -0.124416       1.948795                    0.997379      29.530357      87.076894       0.585053       0.436441      -1.046859      -0.022568      -0.010451       0.003837       0.025165      -0.008113      -0.008405      -0.004365      -0.054686      -0.040532      -0.027535      -0.007945       0.035480             13.314645      24.872398       1.452104       2.675109       7.002083       1.207332       8.069456          -0.000000
          169              C       0.046706      13.710914       1.764820      -0.142803      37.678025 0.44251252E+03  0.10445193E+05                                 9.801287                            7.009602       0.305476       2.074706                    0.999714      29.267589      84.192801       0.623193       0.416382      -1.064672       0.025077      -0.000614      -0.003596       0.025341      -0.006229      -0.012070       0.003375      -0.030760       0.009498      -0.023108       0.005273       0.017835             12.229998      22.312322       1.541363       2.203267       6.517661       1.240288       7.860010          -0.000001
          170              C       3.489249      12.985555       0.435620       0.081379      26.216006 0.34825979E+03  0.77926450E+04                                 7.811892                            6.324884       0.055266       2.028913                    0.999506      26.650852      76.230391       0.635465       0.430758      -1.048900       0.016764       0.021027       0.044841       0.052287      -0.002225      -0.004715      -0.010928      -0.059554       0.047412      -0.038264       0.008065       0.030199              8.674974      13.194939       0.029580      -0.121760       5.743209       1.699063       7.086774          -0.000001
          171              C       2.123771      13.044647       0.493787      -0.193323      32.463045 0.46517007E+03  0.11147689E+05                                 8.927758                            7.258765       0.043388       1.993824                    0.998333      29.919123      87.482062       0.601711       0.424761      -1.056555      -0.001468      -0.000925       0.002067       0.002699       0.013104       0.014024      -0.002685      -0.007803       0.001912      -0.021748       0.004842       0.016907              9.993795      15.868763      -0.387096      -0.827759       6.503963       1.724179       7.608658          -0.000003
          172              C       1.501476      13.638526       1.595588       0.166513      32.497968 0.39152344E+03  0.89442368E+04                                 9.054627                            6.717452      -0.087027       1.995012                    0.999267      25.595730      71.939775       0.620352       0.432198      -1.057016      -0.015927       0.000272      -0.003690       0.016351      -0.002253      -0.001810       0.007180       0.017158      -0.023891      -0.013655       0.000407       0.013248             10.982382      19.179142       0.440094       0.334811       5.977206       1.598750       7.790797           0.000003
          173              C       2.351809      14.145243       2.581266      -0.202151      32.351216 0.44096056E+03  0.10365683E+05                                 8.707614                            6.932962       0.324165       2.072726                    0.999824      29.437193      83.613837       0.637439       0.408761      -1.073082       0.008192       0.002492       0.000275       0.008567      -0.008548      -0.012513       0.010897      -0.011515       0.029504      -0.017339      -0.006449       0.023789              9.709763      14.831308       0.349638       0.710354       5.857729       1.900826       8.440252           0.000001
          174              C       3.717286      14.043309       2.437324       0.098568      25.319187 0.32893202E+03  0.72312343E+04                                 7.552205                            6.100261       0.075961       2.038197                    0.999692      25.975820      72.832868       0.656716       0.424250      -1.056484       0.005970      -0.023675      -0.039100       0.046097       0.007254       0.015607      -0.005256      -0.061351       0.022824      -0.040716       0.012302       0.028414              8.290779      12.354187      -0.127600      -0.084973       5.096759       1.610210       7.421392           0.000003
          175              C       7.188677       3.901576       7.606810       0.613224      23.042778 0.24861183E+03  0.51449621E+04                                 7.507518                            5.582232      -0.219265       1.978348                    0.999283      22.474060      63.077314       0.629681       0.470030      -1.019969       0.001150       0.029403       0.021592       0.036498      -0.001103      -0.004361       0.001941       0.142600      -0.138264      -0.049407      -0.045082       0.094489              9.040773       4.156496       0.072504       0.200622      10.076621       3.111226      12.889202           0.000004
          176              C       7.132354       2.888141       6.510489      -0.244461      43.563304 0.48748548E+03  0.11768890E+05                                10.741714                            7.316219       0.067044       1.978770                    0.999807      30.887171      89.368761       0.616154       0.411759      -1.069434      -0.003583      -0.006155       0.007660       0.010460       0.000293       0.003500      -0.012662       0.023386      -0.101263      -0.037688       0.008914       0.028774             14.035024       5.496373       0.198717       0.126442      11.490334       5.091924      25.118364           0.000003
          177              C       7.190050       3.199853       5.224282      -0.045696      38.807831 0.40250655E+03  0.93024318E+04                                10.103703                            6.726459      -0.041913       1.967246                    0.999607      28.527734      81.890317       0.628711       0.421533      -1.058669      -0.005082      -0.019284      -0.025370       0.032270       0.002826       0.001124       0.003323      -0.000774      -0.039867      -0.013841       0.003886       0.009955             13.481277       5.178917       0.363211       0.343404       9.807959       5.086817      25.456955           0.000010
          178              C       7.091143       2.229261       4.147560      -0.041973      37.317151 0.39472478E+03  0.90594098E+04                                 9.782198                            6.616292       0.055207       1.997255                    0.999608      28.193462      80.106942       0.641703       0.415878      -1.064449      -0.004888       0.023789       0.023352       0.033692       0.003760      -0.001040      -0.001021      -0.003936      -0.066051      -0.022075       0.006769       0.015306             12.870372       5.077187       0.381366       0.378557       9.707170       4.754191      23.826759           0.000009
          179              C       7.152960       2.555746       2.867254      -0.255147      42.080650 0.49249214E+03  0.11929312E+05                                10.506641                            7.365060       0.119454       1.996683                    0.999582      30.884859      89.734945       0.612217       0.413033      -1.067790       0.000318       0.016008      -0.002001       0.016136       0.004294      -0.011464      -0.011476       0.037515      -0.091021      -0.035849      -0.001047       0.036897             13.256871       5.546369       0.603156       0.345424      11.313598       3.956686      22.910648           0.000001
          180              C       7.038941       1.567426       1.765242       0.637411      22.591460 0.23885673E+03  0.49120840E+04                                 7.437339                            5.531632      -0.101724       2.026620                    0.999359      22.226060      62.944842       0.619980       0.480397      -1.010658      -0.003398      -0.026400      -0.033504       0.042790      -0.039394       0.021653      -0.018747       0.075045      -0.104588      -0.047966      -0.030479       0.078445              8.711015       5.227855       1.597591      -0.782963       9.635784       1.129007      11.269407           0.000004
          181              C       4.335460       6.504596       8.440537       0.089561      25.619387 0.33645324E+03  0.74441372E+04                                 7.640552                            6.181366       0.171203       2.068911                    0.999739      26.187074      73.843208       0.650041       0.425868      -1.054681       0.016074      -0.029119       0.042735       0.054154       0.003860      -0.006855       0.007688      -0.066513       0.041674      -0.041400       0.011412       0.029988              8.425027      12.695633       0.175286      -0.416504       5.475818      -1.794365       7.103630           0.000001
          182              C       2.969983       6.532665       8.478472      -0.199663      31.358434 0.43591168E+03  0.10226753E+05                                 8.555253                            6.913597       0.244692       2.049836                    0.999763      29.377426      83.607336       0.634930       0.411188      -1.070529      -0.001679       0.001383       0.000213       0.002185      -0.009980       0.018874      -0.009208      -0.013250       0.008076      -0.022501      -0.003250       0.025750              9.492746      15.061564       0.593440      -1.003660       5.869624      -1.721834       7.547050          -0.000000
          183              C       2.302355       5.898899       9.519577       0.165360      32.140991 0.38544628E+03  0.87855255E+04                                 9.035177                            6.683608      -0.113309       1.989428                    0.999257      25.596420      72.248947       0.618319       0.434600      -1.053812      -0.013498      -0.003557      -0.000215       0.013961       0.004565      -0.004135      -0.005548       0.025697      -0.017087      -0.013876      -0.003726       0.017602             11.043551      19.368678      -0.189160       0.247963       6.343653      -1.768266       7.418322           0.000004
          184              C       3.066143       5.265133      10.482283      -0.182702      32.232213 0.45019815E+03  0.10702139E+05                                 8.893853                            7.136101       0.066559       2.006103                    0.998316      29.550998      86.087274       0.607421       0.424179      -1.056805       0.003603      -0.001327      -0.000428       0.003863       0.016840      -0.008429       0.010099      -0.016375       0.004811      -0.025399       0.006239       0.019160             10.050547      15.707128      -0.590478       0.701649       6.969758      -2.126519       7.474754          -0.000004
          185              C       4.437116       5.275474      10.363420       0.095068      25.872668 0.34544485E+03  0.77134656E+04                                 7.779506                            6.318977       0.099982       2.049516                    0.999474      26.357910      75.296714       0.632833       0.433457      -1.047335       0.006444       0.026524      -0.039666       0.048150      -0.006537       0.011694       0.020465      -0.059886       0.058030      -0.043651       0.003212       0.040439              8.656755      13.054101       0.104865      -0.076897       6.038450      -1.952969       6.877713          -0.000002
          186              C       0.843464       5.861966       9.650875      -0.116590      39.860501 0.46241075E+03  0.11092096E+05                                10.425282                            7.336028      -0.124416       1.948795                    0.997379      29.530356      87.076892       0.585053       0.436441      -1.046859       0.022568      -0.010451      -0.003837       0.025165       0.008113      -0.008405       0.004365      -0.054686      -0.040532      -0.027535      -0.007945       0.035480             13.314639      24.872385      -1.452103       2.675102       7.002081      -1.207332       8.069451          -0.000000
          187              C      13.690494       6.324364       8.772680      -0.142803      37.678024 0.44251253E+03  0.10445194E+05                                 9.801287                            7.009602       0.305475       2.074706                    0.999714      29.267589      84.192803       0.623193       0.416382      -1.064672      -0.025077      -0.000614       0.003596       0.025341       0.006229      -0.012070      -0.003375      -0.030760       0.009498      -0.023108       0.005273       0.017835             12.229997      22.312322      -1.541363       2.203267       6.517661      -1.240288       7.860009          -0.000002
          188              C      10.247951       5.599005      10.101880       0.081379      26.216008 0.34825983E+03  0.77926462E+04                                 7.811892                            6.324884       0.055266       2.028913                    0.999506      26.650854      76.230397       0.635465       0.430758      -1.048900      -0.016764       0.021027      -0.044841       0.052287       0.002225      -0.004715       0.010928      -0.059554       0.047412      -0.038264       0.008065       0.030199              8.674974      13.194939      -0.029580      -0.121761       5.743209      -1.699063       7.086775          -0.000001
          189              C      11.613429       5.658097      10.043713      -0.193323      32.463046 0.46517009E+03  0.11147689E+05                                 8.927758                            7.258765       0.043388       1.993824                    0.998333      29.919124      87.482065       0.601711       0.424761      -1.056555       0.001468      -0.000925      -0.002067       0.002699      -0.013105       0.014024       0.002685      -0.007803       0.001912      -0.021748       0.004842       0.016907              9.993795      15.868763       0.387096      -0.827760       6.503963      -1.724179       7.608658          -0.000003
          190              C      12.235724       6.251976       8.941912       0.166512      32.497967 0.39152342E+03  0.89442364E+04                                 9.054627                            6.717452      -0.087027       1.995012                    0.999267      25.595730      71.939775       0.620352       0.432198      -1.057016       0.015927       0.000272       0.003690       0.016351       0.002253      -0.001810      -0.007180       0.017158      -0.023891      -0.013655       0.000407       0.013248             10.982382      19.179143      -0.440094       0.334810       5.977206      -1.598749       7.790797           0.000003
          191              C      11.385391       6.758693       7.956234      -0.202151      32.351228 0.44096081E+03  0.10365690E+05                                 8.707615                            6.932963       0.324166       2.072726                    0.999824      29.437192      83.613829       0.637439       0.408761      -1.073082      -0.008192       0.002492      -0.000275       0.008567       0.008548      -0.012513      -0.010897      -0.011515       0.029505      -0.017339      -0.006449       0.023789              9.709764      14.831309      -0.349639       0.710355       5.857730      -1.900827       8.440255           0.000001
          192              C      10.019914       6.656759       8.100176       0.098568      25.319194 0.32893215E+03  0.72312379E+04                                 7.552206                            6.100262       0.075962       2.038197                    0.999692      25.975818      72.832861       0.656716       0.424250      -1.056484      -0.005970      -0.023675       0.039100       0.046097      -0.007254       0.015607       0.005256      -0.061351       0.022824      -0.040716       0.012302       0.028414              8.290780      12.354186       0.127601      -0.084972       5.096760      -1.610211       7.421395           0.000003
          193              C      13.417123      11.288126       7.606810       0.613224      23.042780 0.24861185E+03  0.51449626E+04                                 7.507518                            5.582232      -0.219265       1.978348                    0.999283      22.474061      63.077317       0.629681       0.470030      -1.019969      -0.001150       0.029403       0.021592       0.036498       0.001103       0.004361       0.001941       0.142600      -0.138264      -0.049407      -0.045082       0.094489              9.040774       4.156496      -0.072504      -0.200622      10.076621       3.111226      12.889204           0.000004
          194              C      13.473446      10.274691       6.510489      -0.244461      43.563312 0.48748557E+03  0.11768893E+05                                10.741715                            7.316219       0.067043       1.978770                    0.999807      30.887173      89.368769       0.616154       0.411759      -1.069434       0.003583      -0.006155       0.007660       0.010460      -0.000293      -0.003500      -0.012662       0.023386      -0.101263      -0.037688       0.008914       0.028774             14.035026       5.496374      -0.198717      -0.126442      11.490335       5.091926      25.118369           0.000003
          195              C      13.415750      10.586403       5.224282      -0.045697      38.807857 0.40250681E+03  0.93024393E+04                                10.103709                            6.726462      -0.041914       1.967246                    0.999607      28.527742      81.890356       0.628711       0.421533      -1.058669       0.005082      -0.019285      -0.025370       0.032270      -0.002826      -0.001124       0.003323      -0.000774      -0.039867      -0.013841       0.003886       0.009955             13.481286       5.178920      -0.363211      -0.343405       9.807963       5.086822      25.456975           0.000009
          196              C      13.514657       9.615811       4.147560      -0.041973      37.317160 0.39472485E+03  0.90594120E+04                                 9.782199                            6.616293       0.055207       1.997255                    0.999608      28.193464      80.106950       0.641703       0.415878      -1.064449       0.004888       0.023790       0.023352       0.033692      -0.003760       0.001040      -0.001021      -0.003935      -0.066052      -0.022075       0.006769       0.015306             12.870375       5.077188      -0.381366      -0.378557       9.707171       4.754193      23.826766           0.000009
          197              C      13.452840       9.942296       2.867254      -0.255147      42.080653 0.49249217E+03  0.11929313E+05                                10.506641                            7.365060       0.119454       1.996683                    0.999582      30.884860      89.734948       0.612217       0.413033      -1.067790      -0.000318       0.016008      -0.002001       0.016136      -0.004294       0.011464      -0.011476       0.037515      -0.091021      -0.035849      -0.001047       0.036897             13.256873       5.546369      -0.603156      -0.345424      11.313598       3.956688      22.910651           0.000000
          198              C      13.566859       8.953976       1.765242       0.637412      22.591460 0.23885674E+03  0.49120840E+04                                 7.437339                            5.531632      -0.101724       2.026620                    0.999359      22.226059      62.944836       0.619980       0.480397      -1.010658       0.003398      -0.026399      -0.033504       0.042790       0.039394      -0.021653      -0.018747       0.075045      -0.104588      -0.047966      -0.030479       0.078445              8.711015       5.227855      -1.597591       0.782963       9.635783       1.129007      11.269407           0.000004
          199              C       2.533140      13.891146       8.440537       0.089561      25.619390 0.33645330E+03  0.74441387E+04                                 7.640552                            6.181367       0.171203       2.068911                    0.999739      26.187076      73.843214       0.650041       0.425868      -1.054681      -0.016074      -0.029119       0.042735       0.054154      -0.003860       0.006855       0.007688      -0.066513       0.041674      -0.041400       0.011411       0.029988              8.425028      12.695634      -0.175286       0.416503       5.475818      -1.794365       7.103631           0.000001
          200              C       3.898617      13.919215       8.478472      -0.199663      31.358442 0.43591183E+03  0.10226757E+05                                 8.555254                            6.913598       0.244692       2.049836                    0.999763      29.377431      83.607355       0.634930       0.411188      -1.070529       0.001679       0.001383       0.000213       0.002185       0.009980      -0.018874      -0.009208      -0.013250       0.008076      -0.022501      -0.003250       0.025750              9.492748      15.061567      -0.593441       1.003661       5.869625      -1.721834       7.547051          -0.000000
          201              C       4.566245      13.285449       9.519577       0.165360      32.140987 0.38544622E+03  0.87855239E+04                                 9.035177                            6.683608      -0.113308       1.989428                    0.999257      25.596418      72.248943       0.618319       0.434600      -1.053812       0.013498      -0.003557      -0.000215       0.013961      -0.004565       0.004135      -0.005548       0.025697      -0.017087      -0.013876      -0.003726       0.017602             11.043551      19.368678       0.189160      -0.247963       6.343653      -1.768266       7.418321           0.000003
          202              C       3.802457      12.651683      10.482283      -0.182702      32.232208 0.45019807E+03  0.10702137E+05                                 8.893852                            7.136100       0.066560       2.006104                    0.998316      29.550995      86.087262       0.607421       0.424179      -1.056805      -0.003603      -0.001327      -0.000428       0.003863      -0.016840       0.008429       0.010099      -0.016375       0.004811      -0.025399       0.006239       0.019160             10.050545      15.707126       0.590477      -0.701649       6.969758      -2.126519       7.474753          -0.000004
          203              C       2.431484      12.662024      10.363420       0.095068      25.872662 0.34544473E+03  0.77134623E+04                                 7.779504                            6.318976       0.099983       2.049517                    0.999474      26.357905      75.296693       0.632833       0.433457      -1.047335      -0.006444       0.026524      -0.039666       0.048150       0.006537      -0.011694       0.020465      -0.059886       0.058030      -0.043651       0.003211       0.040439              8.656753      13.054098      -0.104865       0.076896       6.038449      -1.952969       6.877712          -0.000002
          204              C       6.025136      13.248516       9.650875      -0.116591      39.860502 0.46241076E+03  0.11092096E+05                                10.425282                            7.336028      -0.124416       1.948795                    0.997379      29.530356      87.076890       0.585053       0.436441      -1.046859      -0.022568      -0.010451      -0.003837       0.025165      -0.008113       0.008405       0.004365      -0.054686      -0.040532      -0.027535      -0.007945       0.035480             13.314639      24.872385       1.452103      -2.675102       7.002081      -1.207332       8.069451          -0.000000
          205              C       6.915306      13.710914       8.772680      -0.142803      37.678032 0.44251264E+03  0.10445197E+05                                 9.801288                            7.009603       0.305475       2.074706                    0.999714      29.267592      84.192813       0.623193       0.416382      -1.064672       0.025077      -0.000614       0.003596       0.025341      -0.006229       0.012070      -0.003375      -0.030760       0.009498      -0.023108       0.005273       0.017835             12.230000      22.312327       1.541364      -2.203267       6.517662      -1.240288       7.860010          -0.000002
          206              C      10.357849      12.985555      10.101880       0.081379      26.216006 0.34825979E+03  0.77926450E+04                                 7.811892                            6.324884       0.055266       2.028913                    0.999506      26.650852      76.230390       0.635465       0.430758      -1.048900       0.016764       0.021027      -0.044841       0.052287      -0.002225       0.004715       0.010928      -0.059554       0.047412      -0.038264       0.008065       0.030199              8.674974      13.194937       0.029580       0.121761       5.743209      -1.699063       7.086774          -0.000001
          207              C       8.992371      13.044647      10.043713      -0.193323      32.463044 0.46517004E+03  0.11147688E+05                                 8.927758                            7.258764       0.043388       1.993824                    0.998333      29.919123      87.482062       0.601711       0.424761      -1.056555      -0.001468      -0.000925      -0.002067       0.002699       0.013104      -0.014024       0.002685      -0.007803       0.001912      -0.021748       0.004842       0.016907              9.993795      15.868763      -0.387096       0.827760       6.503963      -1.724179       7.608658          -0.000003
          208              C       8.370076      13.638526       8.941912       0.166512      32.497967 0.39152342E+03  0.89442363E+04                                 9.054627                            6.717453      -0.087027       1.995011                    0.999267      25.595730      71.939777       0.620351       0.432198      -1.057016      -0.015927       0.000272       0.003690       0.016351      -0.002253       0.001810      -0.007180       0.017158      -0.023891      -0.013655       0.000407       0.013248             10.982382      19.179143       0.440094      -0.334811       5.977206      -1.598749       7.790797           0.000003
          209              C       9.220409      14.145243       7.956234      -0.202151      32.351229 0.44096084E+03  0.10365691E+05                                 8.707616                            6.932964       0.324166       2.072726                    0.999824      29.437192      83.613832       0.637439       0.408761      -1.073082       0.008192       0.002492      -0.000275       0.008567      -0.008548       0.012513      -0.010897      -0.011515       0.029505      -0.017339      -0.006449       0.023788              9.709765      14.831310       0.349639      -0.710355       5.857730      -1.900827       8.440255           0.000001
          210              C      10.585886      14.043309       8.100176       0.098568      25.319195 0.32893218E+03  0.72312386E+04                                 7.552206                            6.100263       0.075961       2.038197                    0.999692      25.975818      72.832862       0.656716       0.424250      -1.056484       0.005970      -0.023675       0.039100       0.046097       0.007254      -0.015607       0.005256      -0.061351       0.022824      -0.040716       0.012302       0.028414              8.290781      12.354187      -0.127601       0.084972       5.096760      -1.610211       7.421396           0.000003
          211              C       0.320077       3.901576       2.930689       0.613224      23.042765 0.24861176E+03  0.51449603E+04                                 7.507515                            5.582231      -0.219265       1.978348                    0.999283      22.474061      63.077317       0.629681       0.470030      -1.019969       0.001150       0.029403      -0.021592       0.036498      -0.001103       0.004361      -0.001941       0.142600      -0.138264      -0.049407      -0.045082       0.094489              9.040768       4.156495       0.072504      -0.200622      10.076612      -3.111215      12.889197           0.000004
          212              C       0.263754       2.888141       4.027011      -0.244461      43.563329 0.48748590E+03  0.11768903E+05                                10.741718                            7.316222       0.067043       1.978770                    0.999807      30.887175      89.368781       0.616154       0.411759      -1.069434      -0.003583      -0.006155      -0.007660       0.010460       0.000293      -0.003500       0.012662       0.023386      -0.101263      -0.037688       0.008914       0.028774             14.035030       5.496376       0.198717      -0.126441      11.490330      -5.091920      25.118385           0.000003
          213              C       0.321450       3.199853       5.313218      -0.045697      38.807849 0.40250675E+03  0.93024378E+04                                10.103707                            6.726461      -0.041914       1.967246                    0.999607      28.527741      81.890350       0.628711       0.421533      -1.058669      -0.005082      -0.019284       0.025370       0.032270       0.002826      -0.001124      -0.003323      -0.000774      -0.039867      -0.013841       0.003886       0.009955             13.481283       5.178919       0.363211      -0.343405       9.807961      -5.086818      25.456967           0.000010
          214              C       0.222543       2.229261       6.389940      -0.041973      37.317165 0.39472494E+03  0.90594145E+04                                 9.782200                            6.616294       0.055206       1.997255                    0.999608      28.193465      80.106956       0.641703       0.415878      -1.064449      -0.004888       0.023790      -0.023352       0.033692       0.003760       0.001040       0.001021      -0.003936      -0.066052      -0.022075       0.006769       0.015306             12.870376       5.077188       0.381365      -0.378557       9.707170      -4.754188      23.826770           0.000008
          215              C       0.284360       2.555746       7.670246      -0.255147      42.080652 0.49249211E+03  0.11929311E+05                                10.506641                            7.365060       0.119454       1.996683                    0.999582      30.884858      89.734943       0.612217       0.413033      -1.067790       0.000318       0.016008       0.002001       0.016136       0.004294       0.011464       0.011476       0.037515      -0.091021      -0.035849      -0.001047       0.036897             13.256873       5.546369       0.603156      -0.345425      11.313598      -3.956687      22.910651           0.000001
          216              C       0.170341       1.567426       8.772258       0.637411      22.591461 0.23885675E+03  0.49120843E+04                                 7.437339                            5.531632      -0.101724       2.026620                    0.999359      22.226060      62.944840       0.619980       0.480397      -1.010658      -0.003398      -0.026400       0.033504       0.042790      -0.039394      -0.021653       0.018747       0.075045      -0.104588      -0.047966      -0.030479       0.078445              8.711016       5.227856       1.597591       0.782963       9.635784      -1.129007      11.269407           0.000004
          217              C      11.204060       6.504596       2.096963       0.089561      25.619373 0.33645303E+03  0.74441313E+04                                 7.640549                            6.181364       0.171203       2.068911                    0.999739      26.187074      73.843208       0.650041       0.425868      -1.054681       0.016074      -0.029119      -0.042735       0.054153       0.003860       0.006855      -0.007688      -0.066513       0.041674      -0.041400       0.011411       0.029988              8.425024      12.695629       0.175288       0.416507       5.475816       1.794363       7.103626           0.000001
          218              C       9.838583       6.532665       2.059027      -0.199663      31.358453 0.43591201E+03  0.10226762E+05                                 8.555256                            6.913599       0.244692       2.049836                    0.999763      29.377427      83.607337       0.634930       0.411188      -1.070529      -0.001679       0.001383      -0.000213       0.002185      -0.009980      -0.018874       0.009208      -0.013250       0.008076      -0.022501      -0.003250       0.025750              9.492750      15.061572       0.593443       1.003665       5.869625       1.721834       7.547053          -0.000000
          219              C       9.170955       5.898899       1.017922       0.165360      32.140991 0.38544622E+03  0.87855240E+04                                 9.035177                            6.683608      -0.113308       1.989428                    0.999257      25.596419      72.248945       0.618319       0.434600      -1.053812      -0.013498      -0.003557       0.000215       0.013961       0.004565       0.004135       0.005548       0.025697      -0.017087      -0.013876      -0.003726       0.017602             11.043551      19.368677      -0.189161      -0.247967       6.343653       1.768267       7.418322           0.000004
          220              C       9.934743       5.265133       0.055216      -0.182702      32.232197 0.45019787E+03  0.10702131E+05                                 8.893850                            7.136099       0.066559       2.006103                    0.998316      29.550998      86.087272       0.607421       0.424179      -1.056805       0.003603      -0.001327       0.000428       0.003863       0.016840       0.008429      -0.010099      -0.016375       0.004811      -0.025399       0.006239       0.019160             10.050543      15.707122      -0.590478      -0.701650       6.969757       2.126518       7.474750          -0.000004
          221              C      11.305716       5.275474       0.174079       0.095068      25.872659 0.34544475E+03  0.77134629E+04                                 7.779504                            6.318976       0.099983       2.049517                    0.999474      26.357906      75.296695       0.632833       0.433457      -1.047335       0.006444       0.026524       0.039666       0.048150      -0.006537      -0.011694      -0.020465      -0.059886       0.058030      -0.043651       0.003211       0.040439              8.656752      13.054099       0.104863       0.076894       6.038448       1.952967       6.877710          -0.000002
          222              C       7.712064       5.861966       0.886625      -0.116590      39.860527 0.46241100E+03  0.11092103E+05                                10.425286                            7.336030      -0.124416       1.948795                    0.997379      29.530355      87.076888       0.585053       0.436441      -1.046859       0.022568      -0.010451       0.003837       0.025165       0.008113       0.008405      -0.004365      -0.054686      -0.040532      -0.027535      -0.007945       0.035480             13.314645      24.872398      -1.452104      -2.675109       7.002082       1.207332       8.069455          -0.000000
          223              C       6.821894       6.324364       1.764820      -0.142803      37.678035 0.44251266E+03  0.10445197E+05                                 9.801289                            7.009603       0.305475       2.074706                    0.999714      29.267593      84.192816       0.623193       0.416382      -1.064672      -0.025077      -0.000613      -0.003596       0.025341       0.006229       0.012070       0.003375      -0.030760       0.009498      -0.023108       0.005273       0.017835             12.230000      22.312328      -1.541364      -2.203268       6.517662       1.240288       7.860011          -0.000002
          224              C       3.379351       5.599005       0.435620       0.081379      26.216005 0.34825977E+03  0.77926444E+04                                 7.811891                            6.324883       0.055266       2.028914                    0.999506      26.650851      76.230384       0.635465       0.430758      -1.048900      -0.016764       0.021027       0.044841       0.052287       0.002225       0.004715      -0.010928      -0.059554       0.047412      -0.038264       0.008065       0.030199              8.674973      13.194937      -0.029580       0.121761       5.743208       1.699063       7.086774          -0.000001
          225              C       4.744829       5.658097       0.493787      -0.193323      32.463043 0.46517002E+03  0.11147687E+05                                 8.927758                            7.258764       0.043388       1.993824                    0.998333      29.919122      87.482058       0.601711       0.424761      -1.056555       0.001468      -0.000925       0.002067       0.002699      -0.013104      -0.014024      -0.002685      -0.007803       0.001912      -0.021748       0.004842       0.016907              9.993794      15.868762       0.387096       0.827759       6.503963       1.724179       7.608658          -0.000003
          226              C       5.367124       6.251976       1.595588       0.166512      32.497968 0.39152343E+03  0.89442366E+04                                 9.054628                            6.717453      -0.087027       1.995011                    0.999267      25.595730      71.939778       0.620351       0.432198      -1.057016       0.015927       0.000272      -0.003690       0.016351       0.002253       0.001810       0.007180       0.017158      -0.023891      -0.013655       0.000407       0.013248             10.982383      19.179144      -0.440094      -0.334811       5.977206       1.598750       7.790798           0.000003
          227              C       4.516791       6.758693       2.581266      -0.202150      32.351216 0.44096057E+03  0.10365684E+05                                 8.707613                            6.932961       0.324165       2.072726                    0.999824      29.437193      83.613835       0.637439       0.408761      -1.073082      -0.008192       0.002492       0.000275       0.008567       0.008548       0.012513       0.010897      -0.011515       0.029505      -0.017339      -0.006449       0.023789              9.709762      14.831307      -0.349638      -0.710354       5.857729       1.900826       8.440251           0.000001
          228              C       3.151314       6.656759       2.437324       0.098568      25.319185 0.32893197E+03  0.72312330E+04                                 7.552204                            6.100261       0.075961       2.038197                    0.999692      25.975818      72.832860       0.656716       0.424250      -1.056484      -0.005970      -0.023675      -0.039100       0.046097      -0.007254      -0.015607      -0.005256      -0.061351       0.022824      -0.040716       0.012302       0.028414              8.290779      12.354186       0.127600       0.084973       5.096759       1.610210       7.421391           0.000003
          229              C       0.320077       3.484974      13.468189       0.613224      23.042763 0.24861174E+03  0.51449597E+04                                 7.507515                            5.582231      -0.219265       1.978348                    0.999283      22.474060      63.077316       0.629681       0.470030      -1.019969       0.001150      -0.029403      -0.021592       0.036498       0.001103       0.004361       0.001941       0.142600      -0.138264      -0.049407      -0.045082       0.094489              9.040768       4.156495      -0.072504      -0.200622      10.076612       3.111215      12.889197           0.000005
          230              C       0.263754       4.498409      14.564511      -0.244461      43.563325 0.48748585E+03  0.11768901E+05                                10.741718                            7.316222       0.067043       1.978770                    0.999807      30.887173      89.368773       0.616154       0.411759      -1.069434      -0.003583       0.006155      -0.007660       0.010460      -0.000293      -0.003500      -0.012662       0.023386      -0.101263      -0.037688       0.008914       0.028774             14.035030       5.496376      -0.198717      -0.126441      11.490329       5.091920      25.118385           0.000003
          231              C       0.321450       4.186697      15.850718      -0.045697      38.807848 0.40250673E+03  0.93024370E+04                                10.103707                            6.726461      -0.041914       1.967246                    0.999607      28.527740      81.890347       0.628711       0.421533      -1.058669      -0.005082       0.019284       0.025370       0.032270      -0.002826      -0.001124       0.003323      -0.000774      -0.039867      -0.013841       0.003886       0.009955             13.481282       5.178919      -0.363211      -0.343404       9.807961       5.086818      25.456967           0.000010
          232              C       0.222543       5.157289      16.927440      -0.041973      37.317171 0.39472500E+03  0.90594162E+04                                 9.782201                            6.616294       0.055206       1.997255                    0.999608      28.193467      80.106959       0.641703       0.415878      -1.064449      -0.004888      -0.023790      -0.023352       0.033692      -0.003760       0.001040      -0.001021      -0.003936      -0.066052      -0.022075       0.006769       0.015306             12.870377       5.077189      -0.381365      -0.378556       9.707170       4.754189      23.826772           0.000009
          233              C       0.284360       4.830804      18.207746      -0.255147      42.080653 0.49249211E+03  0.11929311E+05                                10.506641                            7.365060       0.119454       1.996683                    0.999582      30.884858      89.734942       0.612217       0.413033      -1.067790       0.000318      -0.016008       0.002001       0.016136      -0.004294       0.011464      -0.011476       0.037515      -0.091021      -0.035849      -0.001047       0.036897             13.256873       5.546369      -0.603156      -0.345424      11.313598       3.956689      22.910652           0.000001
          234              C       0.170341       5.819124      19.309758       0.637411      22.591445 0.23885651E+03  0.49120785E+04                                 7.437336                            5.531630      -0.101724       2.026620                    0.999359      22.226058      62.944834       0.619980       0.480397      -1.010658      -0.003398       0.026399       0.033504       0.042790       0.039394      -0.021653      -0.018747       0.075045      -0.104588      -0.047966      -0.030479       0.078445              8.711011       5.227854      -1.597591       0.782964       9.635780       1.129005      11.269400           0.000004
          235              C      11.204060       0.881954      12.634462       0.089561      25.619381 0.33645310E+03  0.74441333E+04                                 7.640551                            6.181365       0.171203       2.068911                    0.999739      26.187075      73.843213       0.650041       0.425868      -1.054681       0.016074       0.029119      -0.042735       0.054154      -0.003860       0.006855       0.007688      -0.066513       0.041674      -0.041400       0.011411       0.029988              8.425026      12.695634      -0.175285       0.416502       5.475817      -1.794364       7.103627           0.000001
          236              C       9.838583       0.853885      12.596527      -0.199663      31.358457 0.43591208E+03  0.10226764E+05                                 8.555257                            6.913600       0.244692       2.049836                    0.999763      29.377430      83.607349       0.634930       0.411188      -1.070529      -0.001679      -0.001383      -0.000213       0.002185       0.009980      -0.018874      -0.009208      -0.013250       0.008076      -0.022501      -0.003250       0.025750              9.492751      15.061574      -0.593442       1.003661       5.869626      -1.721834       7.547053           0.000000
          237              C       9.170955       1.487651      11.555422       0.165360      32.140990 0.38544623E+03  0.87855242E+04                                 9.035177                            6.683608      -0.113308       1.989428                    0.999257      25.596419      72.248945       0.618319       0.434600      -1.053812      -0.013498       0.003557       0.000215       0.013961      -0.004565       0.004135      -0.005548       0.025697      -0.017087      -0.013876      -0.003726       0.017602             11.043551      19.368679       0.189161      -0.247968       6.343653      -1.768266       7.418321           0.000004
          238              C       9.934743       2.121417      10.592716      -0.182702      32.232195 0.45019786E+03  0.10702131E+05                                 8.893849                            7.136098       0.066559       2.006103                    0.998316      29.550998      86.087271       0.607421       0.424179      -1.056805       0.003603       0.001327       0.000428       0.003863      -0.016840       0.008429       0.010099      -0.016375       0.004811      -0.025399       0.006239       0.019160             10.050542      15.707120       0.590477      -0.701649       6.969757      -2.126518       7.474750          -0.000004
          239              C      11.305716       2.111076      10.711579       0.095068      25.872662 0.34544481E+03  0.77134644E+04                                 7.779504                            6.318977       0.099982       2.049517                    0.999474      26.357908      75.296703       0.632833       0.433457      -1.047335       0.006444      -0.026524       0.039666       0.048150       0.006537      -0.011694       0.020465      -0.059886       0.058030      -0.043651       0.003212       0.040439              8.656753      13.054099      -0.104863       0.076894       6.038449      -1.952968       6.877711          -0.000002
          240              C       7.712064       1.524584      11.424125      -0.116590      39.860503 0.46241069E+03  0.11092094E+05                                10.425282                            7.336028      -0.124416       1.948795                    0.997379      29.530355      87.076888       0.585053       0.436441      -1.046859       0.022568       0.010451       0.003837       0.025165      -0.008113       0.008405       0.004365      -0.054686      -0.040532      -0.027535      -0.007945       0.035480             13.314640      24.872388       1.452103      -2.675107       7.002080      -1.207332       8.069451          -0.000000
          241              C       6.821894       1.062186      12.302320      -0.142803      37.678033 0.44251264E+03  0.10445197E+05                                 9.801288                            7.009603       0.305475       2.074706                    0.999714      29.267592      84.192812       0.623193       0.416382      -1.064672      -0.025077       0.000614      -0.003596       0.025341      -0.006229       0.012070      -0.003375      -0.030760       0.009498      -0.023108       0.005273       0.017835             12.230000      22.312326       1.541364      -2.203269       6.517662      -1.240288       7.860011          -0.000001
          242              C       3.379351       1.787545      10.973120       0.081379      26.216009 0.34825982E+03  0.77926460E+04                                 7.811892                            6.324884       0.055266       2.028913                    0.999506      26.650853      76.230394       0.635465       0.430758      -1.048900      -0.016764      -0.021027       0.044841       0.052287      -0.002225       0.004715       0.010928      -0.059554       0.047412      -0.038264       0.008065       0.030199              8.674975      13.194941       0.029580       0.121761       5.743209      -1.699063       7.086774          -0.000001
          243              C       4.744829       1.728453      11.031287      -0.193323      32.463029 0.46516974E+03  0.11147679E+05                                 8.927755                            7.258762       0.043388       1.993824                    0.998333      29.919122      87.482057       0.601711       0.424761      -1.056555       0.001468       0.000925       0.002067       0.002699       0.013104      -0.014024       0.002685      -0.007803       0.001912      -0.021748       0.004842       0.016907              9.993792      15.868760      -0.387095       0.827759       6.503961      -1.724178       7.608654          -0.000003
          244              C       5.367124       1.134574      12.133088       0.166513      32.497967 0.39152345E+03  0.89442372E+04                                 9.054627                            6.717453      -0.087027       1.995011                    0.999267      25.595730      71.939775       0.620352       0.432198      -1.057016       0.015927      -0.000272      -0.003690       0.016351      -0.002253       0.001810      -0.007180       0.017158      -0.023891      -0.013655       0.000407       0.013248             10.982382      19.179142       0.440094      -0.334811       5.977206      -1.598750       7.790797           0.000002
          245              C       4.516791       0.627857      13.118766      -0.202150      32.351212 0.44096050E+03  0.10365681E+05                                 8.707613                            6.932961       0.324166       2.072726                    0.999824      29.437190      83.613824       0.637439       0.408761      -1.073082      -0.008192      -0.002492       0.000275       0.008567      -0.008548       0.012513      -0.010897      -0.011515       0.029505      -0.017339      -0.006449       0.023789              9.709762      14.831306       0.349638      -0.710354       5.857729      -1.900826       8.440250           0.000002
          246              C       3.151314       0.729791      12.974824       0.098568      25.319188 0.32893202E+03  0.72312345E+04                                 7.552205                            6.100262       0.075961       2.038197                    0.999692      25.975820      72.832870       0.656716       0.424250      -1.056484      -0.005970       0.023675      -0.039100       0.046097       0.007254      -0.015607       0.005256      -0.061351       0.022824      -0.040716       0.012302       0.028414              8.290780      12.354188      -0.127601       0.084973       5.096760      -1.610210       7.421392           0.000003
          247              C      13.417123      10.871524      18.144310       0.613224      23.042778 0.24861183E+03  0.51449620E+04                                 7.507517                            5.582232      -0.219265       1.978348                    0.999283      22.474060      63.077312       0.629681       0.470030      -1.019969      -0.001150      -0.029403       0.021592       0.036498      -0.001103       0.004361      -0.001941       0.142600      -0.138264      -0.049407      -0.045082       0.094489              9.040773       4.156496       0.072504      -0.200622      10.076620      -3.111225      12.889202           0.000004
          248              C      13.473446      11.884959      17.047989      -0.244461      43.563301 0.48748543E+03  0.11768889E+05                                10.741713                            7.316218       0.067044       1.978770                    0.999807      30.887168      89.368749       0.616154       0.411759      -1.069434       0.003583       0.006155       0.007660       0.010460       0.000293      -0.003500       0.012662       0.023386      -0.101263      -0.037689       0.008914       0.028775             14.035023       5.496373       0.198717      -0.126442      11.490332      -5.091924      25.118364           0.000003
          249              C      13.415750      11.573247      15.761782      -0.045697      38.807838 0.40250661E+03  0.93024334E+04                                10.103705                            6.726460      -0.041913       1.967246                    0.999607      28.527735      81.890322       0.628711       0.421533      -1.058669       0.005082       0.019285      -0.025370       0.032270       0.002826      -0.001124      -0.003323      -0.000773      -0.039867      -0.013841       0.003886       0.009955             13.481280       5.178918       0.363211      -0.343405       9.807960      -5.086818      25.456962           0.000010
          250              C      13.514657      12.543839      14.685060      -0.041973      37.317156 0.39472482E+03  0.90594109E+04                                 9.782198                            6.616292       0.055207       1.997255                    0.999608      28.193463      80.106944       0.641703       0.415878      -1.064449       0.004888      -0.023790       0.023352       0.033692       0.003760       0.001040       0.001021      -0.003936      -0.066051      -0.022075       0.006769       0.015306             12.870373       5.077187       0.381365      -0.378557       9.707170      -4.754191      23.826762           0.000009
          251              C      13.452840      12.217354      13.404754      -0.255147      42.080642 0.49249202E+03  0.11929308E+05                                10.506639                            7.365059       0.119455       1.996683                    0.999582      30.884854      89.734924       0.612217       0.413033      -1.067790      -0.000318      -0.016008      -0.002001       0.016136       0.004294       0.011464       0.011476       0.037515      -0.091021      -0.035849      -0.001047       0.036897             13.256870       5.546368       0.603155      -0.345424      11.313595      -3.956686      22.910646           0.000001
          252              C      13.566859      13.205674      12.302742       0.637411      22.591446 0.23885654E+03  0.49120791E+04                                 7.437336                            5.531630      -0.101724       2.026620                    0.999359      22.226059      62.944836       0.619980       0.480397      -1.010658       0.003398       0.026400      -0.033504       0.042790      -0.039394      -0.021653       0.018747       0.075045      -0.104588      -0.047966      -0.030479       0.078445              8.711011       5.227854       1.597591       0.782964       9.635780      -1.129004      11.269400           0.000004
          253              C       2.533140       8.268504      18.978037       0.089561      25.619387 0.33645325E+03  0.74441373E+04                                 7.640552                            6.181366       0.171203       2.068911                    0.999739      26.187074      73.843206       0.650041       0.425868      -1.054681      -0.016074       0.029119       0.042735       0.054153       0.003860       0.006855      -0.007688      -0.066513       0.041674      -0.041400       0.011411       0.029988              8.425027      12.695633       0.175287       0.416508       5.475818       1.794365       7.103631           0.000001
          254              C       3.898617       8.240435      19.015973      -0.199663      31.358448 0.43591181E+03  0.10226756E+05                                 8.555255                            6.913597       0.244692       2.049836                    0.999763      29.377427      83.607339       0.634930       0.411188      -1.070529       0.001679      -0.001383       0.000213       0.002185      -0.009980      -0.018874       0.009208      -0.013250       0.008076      -0.022501      -0.003250       0.025750              9.492749      15.061569       0.593444       1.003666       5.869626       1.721835       7.547052           0.000000
          255              C       4.566245       8.874201      20.057077       0.165360      32.140977 0.38544603E+03  0.87855185E+04                                 9.035175                            6.683606      -0.113308       1.989428                    0.999257      25.596418      72.248940       0.618319       0.434600      -1.053812       0.013498       0.003557      -0.000215       0.013961       0.004565       0.004135       0.005548       0.025697      -0.017087      -0.013876      -0.003726       0.017602             11.043547      19.368669      -0.189157      -0.247960       6.343651       1.768266       7.418319           0.000004
          256              C       3.802457       9.507967      21.019783      -0.182702      32.232207 0.45019810E+03  0.10702138E+05                                 8.893852                            7.136100       0.066559       2.006104                    0.998316      29.550996      86.087264       0.607421       0.424179      -1.056805      -0.003603       0.001327      -0.000428       0.003863       0.016840       0.008429      -0.010099      -0.016375       0.004811      -0.025399       0.006239       0.019160             10.050544      15.707122      -0.590477      -0.701649       6.969758       2.126519       7.474753          -0.000004
          257              C       2.431484       9.497626      20.900920       0.095068      25.872664 0.34544481E+03  0.77134643E+04                                 7.779504                            6.318976       0.099983       2.049517                    0.999474      26.357908      75.296702       0.632833       0.433457      -1.047335      -0.006444      -0.026524      -0.039666       0.048150      -0.006537      -0.011694      -0.020465      -0.059886       0.058030      -0.043651       0.003211       0.040439              8.656753      13.054098       0.104865       0.076896       6.038449       1.952969       6.877712          -0.000002
          258              C       6.025136       8.911134      20.188375      -0.116590      39.860498 0.46241093E+03  0.11092101E+05                                10.425282                            7.336030      -0.124416       1.948795                    0.997379      29.530353      87.076880       0.585053       0.436441      -1.046859      -0.022568       0.010451      -0.003837       0.025165       0.008113       0.008405      -0.004365      -0.054686      -0.040532      -0.027535      -0.007945       0.035480             13.314637      24.872380      -1.452099      -2.675100       7.002081       1.207331       8.069452          -0.000000
          259              C       6.915306       8.448736      19.310179      -0.142803      37.678002 0.44251254E+03  0.10445194E+05                                 9.801284                            7.009602       0.305476       2.074706                    0.999714      29.267590      84.192804       0.623193       0.416382      -1.064672       0.025077       0.000614       0.003596       0.025341       0.006229       0.012070       0.003375      -0.030760       0.009498      -0.023108       0.005273       0.017835             12.229991      22.312305      -1.541360      -2.203260       6.517660       1.240288       7.860007          -0.000001
          260              C      10.357849       9.174095      20.639380       0.081379      26.216007 0.34825981E+03  0.77926456E+04                                 7.811892                            6.324884       0.055266       2.028913                    0.999506      26.650853      76.230393       0.635465       0.430758      -1.048900       0.016764      -0.021027      -0.044841       0.052287       0.002225       0.004715      -0.010928      -0.059554       0.047412      -0.038264       0.008065       0.030199              8.674974      13.194938      -0.029580       0.121761       5.743209       1.699063       7.086774          -0.000001
          261              C       8.992371       9.115003      20.581213      -0.193323      32.463044 0.46517003E+03  0.11147688E+05                                 8.927758                            7.258764       0.043388       1.993824                    0.998333      29.919122      87.482057       0.601711       0.424761      -1.056555      -0.001468       0.000925      -0.002067       0.002699      -0.013104      -0.014024      -0.002685      -0.007803       0.001912      -0.021748       0.004842       0.016907              9.993794      15.868760       0.387096       0.827759       6.503963       1.724179       7.608659          -0.000003
          262              C       8.370076       8.521124      19.479412       0.166513      32.497960 0.39152343E+03  0.89442365E+04                                 9.054626                            6.717453      -0.087027       1.995011                    0.999267      25.595729      71.939773       0.620352       0.432198      -1.057016      -0.015927      -0.000272       0.003690       0.016351       0.002253       0.001810       0.007180       0.017158      -0.023891      -0.013655       0.000407       0.013248             10.982379      19.179135      -0.440092      -0.334806       5.977205       1.598749       7.790796           0.000003
          263              C       9.220409       8.014407      18.493734      -0.202150      32.351223 0.44096078E+03  0.10365689E+05                                 8.707615                            6.932963       0.324166       2.072726                    0.999824      29.437190      83.613823       0.637439       0.408761      -1.073082       0.008192      -0.002492      -0.000275       0.008567       0.008548       0.012513       0.010897      -0.011515       0.029505      -0.017339      -0.006449       0.023789              9.709763      14.831307      -0.349638      -0.710354       5.857729       1.900826       8.440253           0.000002
          264              C      10.585886       8.116341      18.637676       0.098568      25.319196 0.32893219E+03  0.72312388E+04                                 7.552206                            6.100263       0.075961       2.038197                    0.999692      25.975819      72.832862       0.656716       0.424250      -1.056484       0.005970       0.023675       0.039100       0.046097      -0.007254      -0.015607      -0.005256      -0.061351       0.022824      -0.040716       0.012302       0.028414              8.290780      12.354185       0.127602       0.084973       5.096760       1.610211       7.421395           0.000003
          265              N       5.102546       1.491197      19.913978      -0.216575      33.984112 0.53186537E+03  0.12932358E+05                                 8.858417                            7.543112      -0.118411       1.995528                    0.997323      27.783147      76.908177       0.627913       0.401172      -1.092295      -0.151013       0.003369       0.000239       0.151051       0.003415       0.004188       0.020634      -0.123472       0.159327      -0.088480       0.021651       0.066829              9.733837      13.571962      -0.194302      -0.372263       6.943868       2.329247       8.685679           0.000000
          266              N       9.430863       1.298703      19.691848      -0.206672      34.103488 0.51317151E+03  0.12366601E+05                                 8.878857                            7.407092      -0.099714       2.007044                    0.997444      27.440912      75.619605       0.633949       0.400926      -1.092471       0.148559      -0.003652      -0.014000       0.149262       0.009657       0.017073       0.022041      -0.114168       0.173977      -0.088513       0.016408       0.072105              9.860517      13.992736       0.083168       0.287859       6.484582       2.078169       9.104234           0.000001
          267              N       8.634654       8.877747      11.698522      -0.216575      33.984113 0.53186537E+03  0.12932358E+05                                 8.858417                            7.543112      -0.118411       1.995528                    0.997323      27.783146      76.908172       0.627913       0.401172      -1.092295       0.151013       0.003369      -0.000240       0.151051      -0.003415       0.004188      -0.020634      -0.123472       0.159327      -0.088480       0.021651       0.066829              9.733837      13.571961       0.194297      -0.372259       6.943869      -2.329247       8.685680           0.000000
          268              N       4.306337       8.685253      11.920652      -0.206672      34.103488 0.51317153E+03  0.12366602E+05                                 8.878856                            7.407092      -0.099714       2.007044                    0.997444      27.440912      75.619602       0.633949       0.400926      -1.092471      -0.148559      -0.003652       0.014000       0.149262      -0.009657       0.017073      -0.022041      -0.114168       0.173977      -0.088513       0.016408       0.072105              9.860517      13.992735      -0.083169       0.287860       6.484581      -2.078169       9.104233           0.000000
          269              N       8.634654      13.281903       1.161022      -0.216575      33.984117 0.53186560E+03  0.12932365E+05                                 8.858418                            7.543113      -0.118411       1.995528                    0.997323      27.783145      76.908169       0.627913       0.401172      -1.092295       0.151013      -0.003369      -0.000240       0.151051       0.003415       0.004188       0.020634      -0.123472       0.159327      -0.088480       0.021651       0.066829              9.733837      13.571960      -0.194300      -0.372262       6.943869       2.329247       8.685682           0.000000
          270              N       4.306337      13.474397       1.383152      -0.206672      34.103486 0.51317149E+03  0.12366601E+05                                 8.878856                            7.407092      -0.099714       2.007043                    0.997444      27.440911      75.619601       0.633949       0.400926      -1.092471      -0.148559       0.003652       0.014000       0.149262       0.009657       0.017073       0.022041      -0.114168       0.173977      -0.088513       0.016408       0.072105              9.860516      13.992735       0.083169       0.287860       6.484581       2.078169       9.104233           0.000000
          271              N       5.102546       5.895353       9.376478      -0.216575      33.984113 0.53186531E+03  0.12932357E+05                                 8.858417                            7.543111      -0.118411       1.995528                    0.997323      27.783146      76.908169       0.627913       0.401172      -1.092295      -0.151013      -0.003369       0.000240       0.151051      -0.003415       0.004188      -0.020634      -0.123472       0.159327      -0.088480       0.021651       0.066829              9.733836      13.571960       0.194302      -0.372263       6.943868      -2.329247       8.685680           0.000000
          272              N       9.430863       6.087847       9.154348      -0.206672      34.103488 0.51317151E+03  0.12366601E+05                                 8.878856                            7.407092      -0.099714       2.007044                    0.997444      27.440912      75.619604       0.633949       0.400926      -1.092471       0.148559       0.003652      -0.014000       0.149262      -0.009657       0.017073      -0.022041      -0.114168       0.173977      -0.088513       0.016408       0.072105              9.860517      13.992736      -0.083168       0.287860       6.484581      -2.078169       9.104234           0.000000
          273              N       1.766054      13.281903       9.376478      -0.216575      33.984114 0.53186533E+03  0.12932357E+05                                 8.858417                            7.543111      -0.118411       1.995528                    0.997323      27.783146      76.908171       0.627913       0.401172      -1.092295       0.151013      -0.003369       0.000240       0.151051       0.003415      -0.004188      -0.020634      -0.123472       0.159327      -0.088480       0.021651       0.066829              9.733837      13.571961      -0.194302       0.372263       6.943869      -2.329247       8.685680           0.000000
          274              N      11.174937      13.474397       9.154348      -0.206672      34.103486 0.51317148E+03  0.12366600E+05                                 8.878856                            7.407091      -0.099714       2.007044                    0.997444      27.440911      75.619601       0.633949       0.400926      -1.092471      -0.148559       0.003652      -0.014000       0.149262       0.009657      -0.017073      -0.022041      -0.114168       0.173977      -0.088513       0.016408       0.072105              9.860517      13.992735       0.083168      -0.287860       6.484581      -2.078169       9.104234           0.000000
          275              N      11.971146       5.895353       1.161022      -0.216575      33.984119 0.53186564E+03  0.12932366E+05                                 8.858418                            7.543113      -0.118411       1.995528                    0.997323      27.783146      76.908170       0.627913       0.401172      -1.092295      -0.151013      -0.003369      -0.000239       0.151051      -0.003415      -0.004188       0.020634      -0.123472       0.159327      -0.088480       0.021651       0.066829              9.733837      13.571960       0.194300       0.372262       6.943869       2.329247       8.685682           0.000000
          276              N       2.562263       6.087847       1.383152      -0.206672      34.103488 0.51317153E+03  0.12366602E+05                                 8.878856                            7.407092      -0.099714       2.007043                    0.997444      27.440912      75.619604       0.633949       0.400926      -1.092471       0.148559       0.003652       0.014000       0.149262      -0.009657      -0.017073       0.022041      -0.114168       0.173977      -0.088513       0.016408       0.072105              9.860517      13.992735      -0.083169      -0.287861       6.484582       2.078169       9.104234           0.000000
          277              N      11.971146       1.491197      11.698522      -0.216575      33.984111 0.53186533E+03  0.12932357E+05                                 8.858416                            7.543111      -0.118411       1.995528                    0.997323      27.783145      76.908167       0.627913       0.401172      -1.092295      -0.151013       0.003369      -0.000239       0.151051       0.003415      -0.004188      -0.020634      -0.123472       0.159327      -0.088480       0.021651       0.066829              9.733836      13.571960      -0.194297       0.372259       6.943868      -2.329247       8.685679           0.000000
          278              N       2.562263       1.298703      11.920652      -0.206672      34.103486 0.51317148E+03  0.12366600E+05                                 8.878856                            7.407091      -0.099714       2.007044                    0.997444      27.440911      75.619599       0.633949       0.400926      -1.092471       0.148559      -0.003652       0.014000       0.149262       0.009657      -0.017073      -0.022041      -0.114168       0.173977      -0.088513       0.016408       0.072105              9.860516      13.992735       0.083169      -0.287860       6.484581      -2.078169       9.104233           0.000000
          279              N       1.766054       8.877747      19.913978      -0.216575      33.984108 0.53186529E+03  0.12932356E+05                                 8.858416                            7.543111      -0.118411       1.995528                    0.997323      27.783145      76.908166       0.627913       0.401172      -1.092295       0.151013       0.003369       0.000239       0.151051      -0.003415      -0.004188       0.020634      -0.123472       0.159327      -0.088480       0.021651       0.066829              9.733835      13.571959       0.194302       0.372263       6.943868       2.329247       8.685678           0.000001
          280              N      11.174937       8.685253      19.691848      -0.206672      34.103486 0.51317148E+03  0.12366600E+05                                 8.878856                            7.407092      -0.099714       2.007043                    0.997444      27.440911      75.619602       0.633949       0.400926      -1.092471      -0.148559      -0.003652      -0.014000       0.149262      -0.009657      -0.017073       0.022041      -0.114168       0.173977      -0.088513       0.016408       0.072105              9.860517      13.992735      -0.083168      -0.287859       6.484582       2.078169       9.104233           0.000001
          281              O       7.216289       2.255409      17.849471      -0.584530      34.843590 0.55773121E+03  0.13541244E+05                                 8.457509                            7.295277       0.209689       2.101821                    0.997098      28.332779      75.027310       0.704989       0.357841      -1.139065       0.001994       0.018959       0.028729       0.034479      -0.002918      -0.004491      -0.025600      -0.071574      -0.239132      -0.084092       0.004278       0.079815              9.298714       5.738682      -0.127043       0.033027      13.626541      -2.346627       8.530920           0.000008
          282              O       7.213404       3.868484      19.324089      -0.588390      36.162149 0.56528855E+03  0.13703393E+05                                 8.575028                            7.296116       0.775555       2.292715                    0.997402      27.798397      72.382179       0.715490       0.353138      -1.148476       0.003756      -0.027890      -0.004686       0.028529       0.006986       0.004000       0.028476       0.138693       0.161345      -0.101724       0.041205       0.060519              9.458405       5.808803       0.265712       0.254350       8.330969       1.284743      14.235441           0.000000
          283              O       6.548935       6.936118      12.565547      -0.566535      42.713261 0.63200912E+03  0.15861979E+05                                 9.803166                            7.886921      -0.126142       2.008866                    0.994305      28.367079      76.849761       0.661225       0.369082      -1.128144       0.008722       0.000648      -0.004033       0.009631      -0.009470       0.015031       0.027529      -0.022496      -0.210612      -0.079107       0.025309       0.053799             11.158594       8.573849      -3.568582      -0.017202      18.025246      -0.412042       6.876686           0.000001
          284              O       7.452294       5.428080      11.176916      -0.566836      41.676123 0.63120029E+03  0.15808250E+05                                 9.585920                            7.835073       0.098841       2.081549                    0.995214      28.184941      75.830472       0.670563       0.364712      -1.133538      -0.007691       0.010639       0.001168       0.013180       0.026148      -0.013985       0.035497       0.100515       0.102274      -0.085654       0.036964       0.048690             10.862853       8.478281      -0.809828      -2.806507       7.376647       2.110874      16.733630          -0.000002
          285              O       6.520911       9.641959      13.763029      -0.584530      34.843590 0.55773137E+03  0.13541249E+05                                 8.457509                            7.295278       0.209689       2.101821                    0.997098      28.332780      75.027313       0.704989       0.357841      -1.139065      -0.001994       0.018959      -0.028729       0.034479       0.002918      -0.004491       0.025600      -0.071575      -0.239132      -0.084092       0.004278       0.079815              9.298713       5.738682       0.127043       0.033027      13.626537       2.346622       8.530921           0.000008
          286              O       6.523796      11.255034      12.288411      -0.588390      36.162138 0.56528815E+03  0.13703381E+05                                 8.575026                            7.296113       0.775556       2.292715                    0.997402      27.798399      72.382184       0.715490       0.353138      -1.148476      -0.003756      -0.027890       0.004686       0.028529      -0.006986       0.004000      -0.028476       0.138693       0.161345      -0.101724       0.041205       0.060519              9.458402       5.808801      -0.265711       0.254350       8.330968      -1.284745      14.235437          -0.000000
          287              O       7.188265      14.322668      19.046953      -0.566535      42.713265 0.63200920E+03  0.15861982E+05                                 9.803166                            7.886921      -0.126142       2.008866                    0.994305      28.367081      76.849767       0.661225       0.369082      -1.128144      -0.008722       0.000648       0.004033       0.009631       0.009470       0.015031      -0.027529      -0.022496      -0.210612      -0.079107       0.025309       0.053799             11.158594       8.573850       3.568581      -0.017202      18.025247       0.412041       6.876686           0.000001
          288              O       6.284906      12.814630      20.435584      -0.566836      41.676123 0.63120028E+03  0.15808250E+05                                 9.585920                            7.835073       0.098841       2.081549                    0.995214      28.184941      75.830472       0.670563       0.364712      -1.133538       0.007691       0.010639      -0.001168       0.013180      -0.026148      -0.013985      -0.035497       0.100515       0.102274      -0.085654       0.036964       0.048690             10.862852       8.478281       0.809829      -2.806507       7.376647      -2.110874      16.733629          -0.000002
          289              O       6.520911      12.517691       3.225529      -0.584530      34.843593 0.55773143E+03  0.13541251E+05                                 8.457509                            7.295279       0.209689       2.101821                    0.997098      28.332781      75.027318       0.704989       0.357841      -1.139065      -0.001994      -0.018959      -0.028729       0.034479      -0.002918      -0.004491      -0.025600      -0.071575      -0.239132      -0.084093       0.004278       0.079815              9.298714       5.738683      -0.127043       0.033027      13.626538      -2.346622       8.530921           0.000007
          290              O       6.523796      10.904616       1.750911      -0.588390      36.162142 0.56528822E+03  0.13703383E+05                                 8.575027                            7.296114       0.775555       2.292715                    0.997402      27.798400      72.382189       0.715490       0.353138      -1.148476      -0.003756       0.027890       0.004686       0.028529       0.006986       0.004000       0.028476       0.138693       0.161345      -0.101724       0.041205       0.060519              9.458403       5.808802       0.265712       0.254350       8.330969       1.284745      14.235439          -0.000000
          291              O       7.188265       7.836982       8.509453      -0.566535      42.713254 0.63200909E+03  0.15861978E+05                                 9.803165                            7.886921      -0.126142       2.008866                    0.994305      28.367079      76.849761       0.661225       0.369082      -1.128144      -0.008722      -0.000648       0.004033       0.009631      -0.009470       0.015031       0.027529      -0.022496      -0.210612      -0.079107       0.025309       0.053799             11.158592       8.573848      -3.568579      -0.017202      18.025243      -0.412042       6.876686           0.000001
          292              O       6.284906       9.345020       9.898085      -0.566836      41.676143 0.63120080E+03  0.15808266E+05                                 9.585923                            7.835076       0.098841       2.081549                    0.995214      28.184944      75.830482       0.670563       0.364712      -1.133538       0.007691      -0.010639      -0.001168       0.013180       0.026148      -0.013985       0.035497       0.100515       0.102274      -0.085654       0.036964       0.048690             10.862856       8.478285      -0.809827      -2.806505       7.376647       2.110872      16.733636          -0.000002
          293              O       7.216289       5.131141       7.311971      -0.584530      34.843593 0.55773130E+03  0.13541247E+05                                 8.457510                            7.295278       0.209689       2.101821                    0.997098      28.332781      75.027317       0.704989       0.357841      -1.139065       0.001994      -0.018959       0.028729       0.034479       0.002918      -0.004491       0.025600      -0.071574      -0.239132      -0.084093       0.004278       0.079815              9.298715       5.738683       0.127043       0.033027      13.626542       2.346628       8.530920           0.000008
          294              O       7.213404       3.518066       8.786589      -0.588390      36.162150 0.56528859E+03  0.13703394E+05                                 8.575029                            7.296117       0.775555       2.292715                    0.997402      27.798398      72.382182       0.715490       0.353138      -1.148476       0.003756       0.027890      -0.004686       0.028529      -0.006986       0.004000      -0.028476       0.138693       0.161345      -0.101724       0.041205       0.060519              9.458405       5.808804      -0.265712       0.254350       8.330969      -1.284743      14.235441          -0.000000
          295              O       6.548935       0.450432       2.028047      -0.566535      42.713259 0.63200917E+03  0.15861981E+05                                 9.803165                            7.886921      -0.126142       2.008866                    0.994305      28.367081      76.849767       0.661225       0.369082      -1.128144       0.008722      -0.000648      -0.004033       0.009631       0.009470       0.015031      -0.027529      -0.022496      -0.210612      -0.079107       0.025309       0.053799             11.158593       8.573849       3.568580      -0.017202      18.025243       0.412042       6.876686           0.000001
          296              O       7.452294       1.958470       0.639415      -0.566836      41.676144 0.63120084E+03  0.15808267E+05                                 9.585923                            7.835076       0.098841       2.081549                    0.995214      28.184945      75.830485       0.670563       0.364712      -1.133538      -0.007691      -0.010639       0.001168       0.013180      -0.026148      -0.013985      -0.035497       0.100515       0.102274      -0.085654       0.036964       0.048690             10.862856       8.478284       0.809827      -2.806505       7.376647      -2.110873      16.733636          -0.000002
          297              O      13.389511      12.517691       7.311971      -0.584530      34.843594 0.55773130E+03  0.13541247E+05                                 8.457510                            7.295278       0.209689       2.101821                    0.997098      28.332780      75.027316       0.704989       0.357841      -1.139065      -0.001994      -0.018959       0.028729       0.034479      -0.002918       0.004491       0.025600      -0.071574      -0.239132      -0.084093       0.004278       0.079815              9.298716       5.738683      -0.127043      -0.033027      13.626543       2.346628       8.530921           0.000008
          298              O      13.392396      10.904616       8.786589      -0.588390      36.162150 0.56528857E+03  0.13703394E+05                                 8.575028                            7.296116       0.775556       2.292715                    0.997402      27.798398      72.382181       0.715490       0.353138      -1.148476      -0.003756       0.027890      -0.004686       0.028529       0.006986      -0.004000      -0.028476       0.138693       0.161345      -0.101724       0.041205       0.060519              9.458405       5.808804       0.265712      -0.254351       8.330969      -1.284743      14.235442           0.000000
          299              O       0.319665       7.836982       2.028047      -0.566535      42.713256 0.63200912E+03  0.15861979E+05                                 9.803165                            7.886921      -0.126142       2.008866                    0.994305      28.367080      76.849763       0.661225       0.369082      -1.128144      -0.008722      -0.000648      -0.004033       0.009631      -0.009470      -0.015031      -0.027529      -0.022496      -0.210612      -0.079107       0.025309       0.053799             11.158593       8.573848      -3.568580       0.017202      18.025243       0.412043       6.876686           0.000001
          300              O      13.153506       9.345020       0.639415      -0.566836      41.676134 0.63120065E+03  0.15808261E+05                                 9.585921                            7.835075       0.098841       2.081549                    0.995214      28.184941      75.830471       0.670563       0.364712      -1.133538       0.007691      -0.010639       0.001168       0.013180       0.026148       0.013985      -0.035497       0.100515       0.102274      -0.085654       0.036964       0.048690             10.862854       8.478283      -0.809827       2.806505       7.376646      -2.110873      16.733634          -0.000002
          301              O       0.347689       5.131141       3.225529      -0.584530      34.843592 0.55773139E+03  0.13541250E+05                                 8.457509                            7.295279       0.209689       2.101821                    0.997098      28.332780      75.027315       0.704989       0.357841      -1.139065       0.001994      -0.018959      -0.028729       0.034479       0.002918       0.004491      -0.025600      -0.071574      -0.239132      -0.084093       0.004278       0.079815              9.298714       5.738683       0.127043      -0.033027      13.626538      -2.346622       8.530921           0.000008
          302              O       0.344804       3.518066       1.750911      -0.588390      36.162142 0.56528819E+03  0.13703382E+05                                 8.575027                            7.296114       0.775556       2.292715                    0.997402      27.798400      72.382187       0.715490       0.353138      -1.148476       0.003756       0.027890       0.004686       0.028529      -0.006986      -0.004000       0.028476       0.138693       0.161345      -0.101724       0.041205       0.060519              9.458403       5.808802      -0.265711      -0.254350       8.330968       1.284745      14.235439           0.000000
          303              O      13.417535       0.450432       8.509453      -0.566535      42.713257 0.63200915E+03  0.15861980E+05                                 9.803166                            7.886921      -0.126142       2.008866                    0.994305      28.367080      76.849766       0.661225       0.369082      -1.128144       0.008722      -0.000648       0.004033       0.009631       0.009470      -0.015031       0.027529      -0.022496      -0.210612      -0.079107       0.025309       0.053799             11.158593       8.573849       3.568579       0.017202      18.025244      -0.412042       6.876686           0.000000
          304              O       0.583694       1.958470       9.898085      -0.566836      41.676136 0.63120066E+03  0.15808261E+05                                 9.585922                            7.835075       0.098841       2.081549                    0.995214      28.184941      75.830472       0.670563       0.364712      -1.133538      -0.007691      -0.010639      -0.001168       0.013180      -0.026148       0.013985       0.035497       0.100515       0.102274      -0.085654       0.036964       0.048690             10.862855       8.478284       0.809827       2.806505       7.376646       2.110872      16.733635          -0.000002
          305              O       0.347689       2.255409      13.763029      -0.584530      34.843594 0.55773143E+03  0.13541251E+05                                 8.457510                            7.295279       0.209689       2.101821                    0.997098      28.332781      75.027318       0.704989       0.357841      -1.139065       0.001994       0.018959      -0.028729       0.034479      -0.002918       0.004491       0.025600      -0.071574      -0.239132      -0.084093       0.004278       0.079815              9.298714       5.738683      -0.127043      -0.033027      13.626538       2.346623       8.530922           0.000008
          306              O       0.344804       3.868484      12.288411      -0.588390      36.162143 0.56528822E+03  0.13703384E+05                                 8.575027                            7.296114       0.775555       2.292715                    0.997402      27.798400      72.382189       0.715490       0.353138      -1.148476       0.003756      -0.027890       0.004686       0.028529       0.006986      -0.004000      -0.028476       0.138693       0.161345      -0.101724       0.041205       0.060519              9.458404       5.808802       0.265711      -0.254350       8.330969      -1.284745      14.235440           0.000000
          307              O      13.417535       6.936118      19.046953      -0.566535      42.713262 0.63200913E+03  0.15861979E+05                                 9.803166                            7.886921      -0.126142       2.008866                    0.994305      28.367079      76.849762       0.661225       0.369082      -1.128144       0.008722       0.000648       0.004033       0.009631      -0.009470      -0.015031      -0.027529      -0.022496      -0.210612      -0.079107       0.025309       0.053799             11.158594       8.573849      -3.568581       0.017202      18.025247       0.412042       6.876686           0.000001
          308              O       0.583694       5.428080      20.435584      -0.566836      41.676129 0.63120038E+03  0.15808253E+05                                 9.585921                            7.835073       0.098841       2.081548                    0.995214      28.184943      75.830479       0.670563       0.364712      -1.133538      -0.007691       0.010639      -0.001168       0.013180       0.026148       0.013985      -0.035497       0.100515       0.102274      -0.085654       0.036964       0.048690             10.862854       8.478282      -0.809829       2.806507       7.376647      -2.110874      16.733632          -0.000002
          309              O      13.389511       9.641959      17.849471      -0.584530      34.843594 0.55773131E+03  0.13541247E+05                                 8.457510                            7.295278       0.209689       2.101821                    0.997098      28.332781      75.027318       0.704989       0.357841      -1.139065      -0.001994       0.018959       0.028729       0.034479       0.002918       0.004491      -0.025600      -0.071574      -0.239132      -0.084093       0.004278       0.079815              9.298715       5.738683       0.127043      -0.033027      13.626543      -2.346627       8.530921           0.000008
          310              O      13.392396      11.255034      19.324089      -0.588390      36.162157 0.56528872E+03  0.13703398E+05                                 8.575030                            7.296117       0.775555       2.292715                    0.997402      27.798401      72.382193       0.715490       0.353138      -1.148476      -0.003756      -0.027890      -0.004686       0.028529      -0.006986      -0.004000       0.028476       0.138693       0.161345      -0.101724       0.041205       0.060519              9.458406       5.808804      -0.265712      -0.254351       8.330971       1.284743      14.235443          -0.000000
          311              O       0.319665      14.322668      12.565547      -0.566535      42.713261 0.63200912E+03  0.15861979E+05                                 9.803166                            7.886921      -0.126142       2.008866                    0.994305      28.367079      76.849762       0.661225       0.369082      -1.128144      -0.008722       0.000648      -0.004033       0.009631       0.009470      -0.015031       0.027529      -0.022496      -0.210612      -0.079107       0.025309       0.053799             11.158594       8.573849       3.568582       0.017202      18.025246      -0.412042       6.876686           0.000001
          312              O      13.153506      12.814630      11.176916      -0.566836      41.676130 0.63120042E+03  0.15808254E+05                                 9.585921                            7.835073       0.098841       2.081549                    0.995214      28.184944      75.830482       0.670563       0.364712      -1.133538       0.007691       0.010639       0.001168       0.013180      -0.026148       0.013985       0.035497       0.100515       0.102274      -0.085654       0.036964       0.048690             10.862854       8.478282       0.809828       2.806507       7.376648       2.110874      16.733632          -0.000002

******************************************************
Auxiliary information for the entire system
The total spin magnetic moment of the unit cell is   0.000332
The total net atomic charge of the unit cell is   -0.000016
Accuracy of reproducing the electrostatic potential in the unit cell:
  The inner radius (bohr) =    5.0000
  The outer radius (bohr) =   12.0000
  Valid grid points have density less than (e/(bohr^3)) =    0.0001
  The number of valid grid points were=        53240
  The rms potential error without charges in kcal/mol is=      2.56606
  The rms potential error with partial charges in kcal/mol is=      0.64913
  The RRMSE value at monopole order=      0.25297
  The rms potential error with partial charges and cloud penetration in kcal/mol is=      0.63460
  The RRMSE value at monopole order with cloud penetration is=      0.24730
  The rms potential error with partial charges and atomic dipoles in kcal/mol is=      0.48632
  The RRMSE value at dipole order=      0.18952
  The rms potential error with partial charges, atomic dipoles and cloud penetration in kcal/mol is=      0.46674
  The RRMSE value at dipole order with cloud penetration=      0.18189

******************************************************
The electron densities and ab initio electrostatic potential were computed in VASP using the PBE functional and
projector augmented wave method. See the main text of the journal article for a description of computational details.
The atomic charges, dipoles, and quadrupoles were computed with the DDEC6 method as described in
(a) T. A. Manz and N. Gabaldon Limas, RSC Adv. 6 (2016) 47771-47801 DOI: 10.1039/c6ra04656h
(b) N. Gabaldon Limas and T. A. Manz, RSC Adv. 8 (2018) 2678-2707 DOI: 10.1039/c7ra11829e.
For each atom in the material, the electron cloud parameters were fit to the spherically averaged atom-in-material
electron density using radial positions for which this density was between 10^-4 and 10^-2 electrons per cubic bohr.
The polarizabilities, dispersion coefficients, and quantum Drude oscillator (QDO) parameters were fit using the MCLF method.
The magnetic structure of the system was optimized in VASP from the default ferromagnetic initial guess using spin polarization.
The atomic spin moments (ASMs) were computed on this optimized magnetic structure using the DDEC6 partition as inputs
to the method of T. A. Manz and D. S. Sholl, J. Chem. Theory Comput. 7 (2011) 4146-4164 DOI: 10.1021/ct200539n.
The RMSE and RRMSE were computed using a uniform grid with Ewald summation.
