# Supplementary material for: A collection of forcefield precursors for metal–organic frameworks
Source: RSC Adv. 2019 Nov 13;9(63):36492–507. doi: 10.1039/c9ra07327b (PMC9075174; doi:10.1039/c9ra07327b)
Supplement: RA-009-C9RA07327B-s5633 [file RA-009-C9RA07327B-s5633.xyz]

  312
jmolscript: load "" {1 1 1} spacegroup "x,y,z" unitcell [{     13.500000     0.000000     0.000000 }, {      0.000000    14.702000     0.000000 }, {      0.000000     0.000000    21.245000 }]
Zn     6.775245     5.804497    12.078845     0.807821
Zn     6.724755    13.155497    19.788655     0.807821
Zn     6.724755     8.897503     9.166155     0.807820
Zn     6.775245     1.546503     1.456345     0.807820
Zn    -0.025245     8.897503     1.456345     0.807821
Zn     0.025245     1.546503     9.166155     0.807821
Zn     0.025245     5.804497    19.788655     0.807820
Zn    -0.025245    13.155497    12.078845     0.807820
H      9.100350     6.937874    13.832619     0.097922
H     11.326500     7.473027    13.683905     0.128571
H     11.507400     5.398574    10.284705     0.130765
H      9.282600     4.916349    10.531147     0.092564
H     13.424400     7.540656    12.436823     0.091711
H      4.152600     6.807026    13.448085     0.096830
H      1.930500     7.095185    13.038057     0.128212
H      2.358450     4.814905     9.779074     0.135620
H      4.561650     4.556150    10.329319     0.087681
H      0.091800     5.569118    10.431295     0.111717
H      6.979500     2.034757    14.663299     0.121164
H      6.825600     4.156255    16.396891     0.109063
H      6.971400     1.386399    17.027868     0.108422
H      6.750000     3.494665    18.757210     0.128959
H      4.399650    14.288874    18.034880     0.097922
H      2.173500     0.122027    18.183595     0.128571
H      1.992600    12.749574     0.337796     0.130765
H      4.217400    12.267349     0.091354     0.092564
H      0.075600     0.189656    19.430677     0.091711
H      9.347400    14.158026    18.419415     0.096830
H     11.569500    14.446185    18.829444     0.128212
H     11.141550    12.165905     0.843427     0.135620
H      8.938350    11.907150     0.293181     0.087681
H     13.408200    12.920118     0.191205     0.111717
H      6.520500     9.385757    17.204201     0.121163
H      6.674400    11.507255    15.470609     0.109063
H      6.528600     8.737399    14.839633     0.108421
H      6.750000    10.845665    13.110290     0.128959
H      4.399650     7.764126     7.412381     0.097922
H      2.173500     7.228973     7.561096     0.128571
H      1.992600     9.303426    10.960296     0.130765
H      4.217400     9.785651    10.713853     0.092564
H      0.075600     7.161344     8.808177     0.091711
H      9.347400     7.894974     7.796915     0.096830
H     11.569500     7.606815     8.206944     0.128212
H     11.141550     9.887095    11.465927     0.135620
H      8.938350    10.145850    10.915681     0.087681
H     13.408200     9.132882    10.813705     0.111717
H      6.520500    12.667243     6.581701     0.121164
H      6.674400    10.545745     4.848109     0.109063
H      6.528600    13.315601     4.217132     0.108422
H      6.750000    11.207335     2.487789     0.128959
H      9.100350     0.413126     3.210120     0.097922
H     11.326500    14.579973     3.061405     0.128572
H     11.507400     1.952426    20.907204     0.130765
H      9.282600     2.434651    21.153647     0.092564
H     13.424400    14.512344     1.814323     0.091711
H      4.152600     0.543974     2.825585     0.096830
H      1.930500     0.255815     2.415557     0.128212
H      2.358450     2.536095    20.401574     0.135620
H      4.561650     2.794850    20.951819     0.087681
H      0.091800     1.781882    21.053795     0.111717
H      6.979500     5.316243     4.040799     0.121164
H      6.825600     3.194745     5.774391     0.109063
H      6.971400     5.964601     6.405368     0.108421
H      6.750000     3.856335     8.134711     0.128959
H     11.149650     7.764126     3.210120     0.097923
H      8.923500     7.228973     3.061405     0.128572
H      8.742600     9.303426    20.907204     0.130765
H     10.967400     9.785651    21.153647     0.092564
H      6.825600     7.161344     1.814323     0.091711
H      2.597400     7.894974     2.825585     0.096830
H      4.819500     7.606815     2.415557     0.128212
H      4.391550     9.887095    20.401574     0.135620
H      2.188350    10.145850    20.951819     0.087681
H      6.658200     9.132882    21.053795     0.111717
H     13.270500    12.667243     4.040799     0.121164
H     13.424400    10.545745     5.774391     0.109064
H     13.278600    13.315601     6.405368     0.108422
H      0.000000    11.207335     8.134711     0.128959
H      2.350350     0.413126     7.412381     0.097922
H      4.576500    14.579973     7.561096     0.128572
H      4.757400     1.952426    10.960296     0.130765
H      2.532600     2.434651    10.713853     0.092564
H      6.674400    14.512344     8.808177     0.091711
H     10.902600     0.543974     7.796915     0.096830
H      8.680500     0.255815     8.206944     0.128212
H      9.108450     2.536095    11.465927     0.135620
H     11.311650     2.794850    10.915681     0.087681
H      6.841800     1.781882    10.813705     0.111717
H      0.229500     5.316243     6.581701     0.121164
H      0.075600     3.194745     4.848109     0.109064
H      0.221400     5.964601     4.217132     0.108421
H      0.000000     3.856335     2.487789     0.128959
H      2.350350     6.937874    18.034880     0.097923
H      4.576500     7.473027    18.183595     0.128572
H      4.757400     5.398574     0.337796     0.130765
H      2.532600     4.916349     0.091354     0.092564
H      6.674400     7.540656    19.430677     0.091711
H     10.902600     6.807026    18.419415     0.096830
H      8.680500     7.095185    18.829444     0.128213
H      9.108450     4.814905     0.843427     0.135620
H     11.311650     4.556150     0.293181     0.087681
H      6.841800     5.569118     0.191205     0.111717
H      0.229500     2.034757    17.204201     0.121164
H      0.075600     4.156255    15.470609     0.109064
H      0.221400     1.386399    14.839633     0.108422
H      0.000000     3.494665    13.110290     0.128959
H     11.149650    14.288874    13.832619     0.097922
H      8.923500     0.122027    13.683905     0.128572
H      8.742600    12.749574    10.284705     0.130765
H     10.967400    12.267349    10.531147     0.092564
H      6.825600     0.189656    12.436823     0.091711
H      2.597400    14.158026    13.448085     0.096830
H      4.819500    14.446185    13.038057     0.128213
H      4.391550    12.165905     9.779074     0.135620
H      2.188350    11.907150    10.329319     0.087681
H      6.658200    12.920118    10.431295     0.111717
H     13.270500     9.385757    14.663299     0.121164
H     13.424400    11.507255    16.396891     0.109064
H     13.278600     8.737399    17.027868     0.108421
H      0.000000    10.845665    18.757210     0.128959
C      9.582300     6.654125    13.091169     0.103246
C     10.922850     6.984920    13.004065    -0.206912
C     11.662650     6.590907    11.903574     0.145434
C     11.032200     5.760244    10.996412    -0.203372
C      9.694350     5.470614    11.153625     0.090015
C     13.005900     7.203980    11.618891    -0.089411
C      3.790800     6.420363    12.683265     0.097619
C      2.451600     6.608549    12.438948    -0.215308
C      1.881900     6.070456    11.298091     0.160088
C      2.702700     5.257435    10.520524    -0.199926
C      4.036500     5.111885    10.860444     0.090857
C      0.518400     6.388019    10.760593    -0.091902
C      6.852600     3.953368    13.805001     0.609496
C      6.912000     2.933049    14.896994    -0.248135
C      6.872850     3.253553    16.173818    -0.043279
C      6.899850     2.284691    17.253065    -0.038639
C      6.828300     2.596373    18.527764    -0.266631
C      6.867450     1.596637    19.617633     0.655838
C      3.917700    14.005125    18.776331     0.103246
C      2.577150    14.335920    18.863435    -0.206912
C      1.837350    13.941907    19.963927     0.145434
C      2.467800    13.111244    20.871088    -0.203372
C      3.805650    12.821614    20.713875     0.090015
C      0.494100    14.554980    20.248609    -0.089411
C      9.709200    13.771363    19.184235     0.097619
C     11.048400    13.959549    19.428553    -0.215308
C     11.618100    13.421456    20.569409     0.160088
C     10.797300    12.608435     0.101976    -0.199926
C      9.463500    12.462885    21.007056     0.090857
C     12.981600    13.739019    21.106908    -0.091902
C      6.647400    11.304368    18.062499     0.609496
C      6.588000    10.284049    16.970506    -0.248135
C      6.627150    10.604553    15.693682    -0.043280
C      6.600150     9.635691    14.614436    -0.038639
C      6.671700     9.947373    13.339736    -0.266631
C      6.632550     8.947637    12.249867     0.655837
C      3.917700     8.047875     8.153831     0.103246
C      2.577150     7.717080     8.240936    -0.206912
C      1.837350     8.111093     9.341427     0.145434
C      2.467800     8.941756    10.248588    -0.203371
C      3.805650     9.231386    10.091375     0.090014
C      0.494100     7.498020     9.626110    -0.089411
C      9.709200     8.281637     8.561735     0.097619
C     11.048400     8.093451     8.806052    -0.215308
C     11.618100     8.631544     9.946909     0.160088
C     10.797300     9.444565    10.724476    -0.199926
C      9.463500     9.590115    10.384556     0.090856
C     12.981600     8.313981    10.484407    -0.091901
C      6.647400    10.748632     7.439999     0.609496
C      6.588000    11.768951     6.348006    -0.248135
C      6.627150    11.448447     5.071182    -0.043279
C      6.600150    12.417309     3.991936    -0.038639
C      6.671700    12.105627     2.717236    -0.266631
C      6.632550    13.105363     1.627367     0.655837
C      9.582300     0.696875     2.468669     0.103246
C     10.922850     0.366080     2.381565    -0.206912
C     11.662650     0.760093     1.281074     0.145434
C     11.032200     1.590756     0.373912    -0.203371
C      9.694350     1.880386     0.531125     0.090014
C     13.005900     0.147020     0.996390    -0.089411
C      3.790800     0.930637     2.060765     0.097619
C      2.451600     0.742451     1.816448    -0.215308
C      1.881900     1.280544     0.675591     0.160088
C      2.702700     2.093565    21.143024    -0.199926
C      4.036500     2.239115     0.237944     0.090856
C      0.518400     0.962981     0.138093    -0.091901
C      6.852600     3.397632     3.182501     0.609496
C      6.912000     4.417951     4.274494    -0.248136
C      6.872850     4.097447     5.551319    -0.043280
C      6.899850     5.066309     6.630565    -0.038639
C      6.828300     4.754627     7.905265    -0.266631
C      6.867450     5.754363     8.995133     0.655837
C     10.667700     8.047875     2.468669     0.103246
C      9.327150     7.717080     2.381565    -0.206912
C      8.587350     8.111093     1.281074     0.145434
C      9.217800     8.941756     0.373912    -0.203372
C     10.555650     9.231386     0.531125     0.090015
C      7.244100     7.498020     0.996390    -0.089411
C      2.959200     8.281637     2.060765     0.097620
C      4.298400     8.093451     1.816448    -0.215309
C      4.868100     8.631544     0.675591     0.160088
C      4.047300     9.444565    21.143024    -0.199926
C      2.713500     9.590115     0.237944     0.090857
C      6.231600     8.313981     0.138093    -0.091902
C     13.397400    10.748632     3.182501     0.609496
C     13.338000    11.768951     4.274494    -0.248135
C     13.377150    11.448447     5.551319    -0.043280
C     13.350150    12.417309     6.630565    -0.038639
C     13.421700    12.105627     7.905265    -0.266630
C     13.382550    13.105363     8.995133     0.655838
C      2.832300     0.696875     8.153831     0.103246
C      4.172850     0.366080     8.240936    -0.206912
C      4.912650     0.760093     9.341427     0.145434
C      4.282200     1.590756    10.248588    -0.203372
C      2.944350     1.880386    10.091375     0.090015
C      6.255900     0.147020     9.626110    -0.089411
C     10.540800     0.930637     8.561735     0.097620
C      9.201600     0.742451     8.806052    -0.215309
C      8.631900     1.280544     9.946909     0.160088
C      9.452700     2.093565    10.724476    -0.199926
C     10.786500     2.239115    10.384556     0.090857
C      7.268400     0.962981    10.484407    -0.091902
C      0.102600     3.397632     7.439999     0.609496
C      0.162000     4.417951     6.348006    -0.248135
C      0.122850     4.097447     5.071182    -0.043280
C      0.149850     5.066309     3.991936    -0.038639
C      0.078300     4.754627     2.717236    -0.266630
C      0.117450     5.754363     1.627367     0.655837
C      2.832300     6.654125    18.776331     0.103246
C      4.172850     6.984920    18.863435    -0.206912
C      4.912650     6.590907    19.963927     0.145434
C      4.282200     5.760244    20.871088    -0.203371
C      2.944350     5.470614    20.713875     0.090014
C      6.255900     7.203980    20.248609    -0.089411
C     10.540800     6.420363    19.184235     0.097620
C      9.201600     6.608549    19.428553    -0.215308
C      8.631900     6.070456    20.569409     0.160088
C      9.452700     5.257435     0.101976    -0.199926
C     10.786500     5.111885    21.007056     0.090856
C      7.268400     6.388019    21.106908    -0.091901
C      0.102600     3.953368    18.062499     0.609496
C      0.162000     2.933049    16.970506    -0.248135
C      0.122850     3.253553    15.693682    -0.043280
C      0.149850     2.284691    14.614436    -0.038639
C      0.078300     2.596373    13.339736    -0.266630
C      0.117450     1.596637    12.249867     0.655837
C     10.667700    14.005125    13.091169     0.103246
C      9.327150    14.335920    13.004065    -0.206912
C      8.587350    13.941907    11.903574     0.145434
C      9.217800    13.111244    10.996412    -0.203371
C     10.555650    12.821614    11.153625     0.090014
C      7.244100    14.554980    11.618891    -0.089411
C      2.959200    13.771363    12.683265     0.097620
C      4.298400    13.959549    12.438948    -0.215309
C      4.868100    13.421456    11.298091     0.160088
C      4.047300    12.608435    10.520524    -0.199926
C      2.713500    12.462885    10.860444     0.090856
C      6.231600    13.739019    10.760593    -0.091901
C     13.397400    11.304368    13.805001     0.609496
C     13.338000    10.284049    14.896994    -0.248135
C     13.377150    10.604553    16.173818    -0.043280
C     13.350150     9.635691    17.253065    -0.038639
C     13.421700     9.947373    18.527764    -0.266630
C     13.382550     8.947637    19.617633     0.655837
N      8.958600     5.954310    12.169136    -0.211875
N      4.614300     5.710257    11.888702    -0.208859
N      4.541400    13.305310    19.698364    -0.211875
N      8.885700    13.061257    19.978798    -0.208859
N      4.541400     8.747690     9.075864    -0.211875
N      8.885700     8.991743     9.356298    -0.208858
N      8.958600     1.396690     1.546636    -0.211875
N      4.614300     1.640743     1.266202    -0.208858
N     11.291400     8.747690     1.546636    -0.211875
N      2.135700     8.991743     1.266202    -0.208859
N      2.208600     1.396690     9.075864    -0.211875
N     11.364300     1.640743     9.356298    -0.208859
N      2.208600     5.954310    19.698364    -0.211875
N     11.364300     5.710257    19.978798    -0.208858
N     11.291400    13.305310    12.169136    -0.211875
N      2.135700    13.061257    11.888702    -0.208858
O      6.735150     5.175104    14.099032    -0.583112
O      6.899850     3.557884    12.625903    -0.582723
O      6.929550     2.089154    20.765713    -0.573089
O      6.856650     0.407245    19.307456    -0.566441
O      6.764850    12.526104    17.768468    -0.583112
O      6.600150    10.908884    19.241596    -0.582723
O      6.570450     9.440154    11.101787    -0.573089
O      6.643350     7.758245    12.560044    -0.566441
O      6.764850     9.526896     7.145968    -0.583112
O      6.600150    11.144116     8.619096    -0.582723
O      6.570450    12.612846     0.479287    -0.573089
O      6.643350    14.294755     1.937544    -0.566441
O      6.735150     2.175896     3.476532    -0.583112
O      6.899850     3.793116     2.003403    -0.582723
O      6.929550     5.261846    10.143213    -0.573089
O      6.856650     6.943755     8.684956    -0.566441
O      0.014850     9.526896     3.476532    -0.583112
O     13.350150    11.144116     2.003403    -0.582723
O     13.320450    12.612846    10.143213    -0.573089
O     13.393350    14.294755     8.684956    -0.566441
O     -0.014850     2.175896     7.145968    -0.583112
O      0.149850     3.793116     8.619096    -0.582723
O      0.179550     5.261846     0.479287    -0.573089
O      0.106650     6.943755     1.937544    -0.566441
O     -0.014850     5.175104    17.768468    -0.583112
O      0.149850     3.557884    19.241596    -0.582723
O      0.179550     2.089154    11.101787    -0.573089
O      0.106650     0.407245    12.560044    -0.566441
O      0.014850    12.526104    14.099032    -0.583112
O     13.350150    10.908884    12.625903    -0.582723
O     13.320450     9.440154    20.765713    -0.573089
O     13.393350     7.758245    19.307456    -0.566441

The following XYZ coordinates are in angstroms. Other properties are in atomic units.
The sperically averaged electron density of each atom fit to a function of the form exp(a - br)
eigen_1, eigen_2 and eigen_3 are the three eigenvalues of traceless quadrupole moment tensor
  atom number  atomic symbol              X              Y              Z     net charge C6 coefficient C8 coefficient C10 coefficient fluctuating dipole atomic polarizability isotropic forcefield polarizability              a              b squared Pearson coefficient          <r^3>          <r^4>         wp_QDO          m_QDO          q_QDO       dipole_x       dipole_y       dipole_z         dipole            Qxy            Qxz            Qyz     Q(x^2-y^2)  Q(3z^2 - R^2)        eigen_1        eigen_2        eigen_3 static polarizability      alpha(xx)      alpha(xy)      alpha(xz)      alpha(yy)      alpha(yz)      alpha(zz) atomic spin moment
            1             Zn       6.775245       5.804497      12.078845       0.807821     102.423696 0.20548635E+04  0.67057435E+05                                18.528076                           15.395566       0.496670       1.987474                    0.997530      48.676646     135.357402       0.433913       0.432553      -1.119748       0.001061      -0.000772       0.008613       0.008712      -0.016325      -0.018379       0.060499      -0.210490       0.203217      -0.141351       0.009053       0.132298             21.888837      26.153526       0.028588       1.167255      21.303420      -4.013289      18.209565           0.000014
            2             Zn       6.724755      13.155497      19.788655       0.807821     102.423683 0.20548634E+04  0.67057431E+05                                18.528074                           15.395566       0.496670       1.987474                    0.997530      48.676643     135.357393       0.433913       0.432553      -1.119748      -0.001060      -0.000772      -0.008613       0.008712       0.016325      -0.018379      -0.060499      -0.210490       0.203217      -0.141351       0.009053       0.132298             21.888835      26.153526      -0.028589       1.167256      21.303415       4.013290      18.209563           0.000014
            3             Zn       6.724755       8.897503       9.166155       0.807820     102.423723 0.20548643E+04  0.67057468E+05                                18.528081                           15.395571       0.496669       1.987474                    0.997530      48.676657     135.357449       0.433913       0.432553      -1.119748      -0.001060       0.000772      -0.008613       0.008712      -0.016325      -0.018379       0.060499      -0.210490       0.203217      -0.141351       0.009053       0.132298             21.888844      26.153537       0.028588       1.167255      21.303425      -4.013292      18.209569           0.000014
            4             Zn       6.775245       1.546503       1.456345       0.807820     102.423726 0.20548643E+04  0.67057470E+05                                18.528082                           15.395571       0.496669       1.987474                    0.997530      48.676658     135.357453       0.433913       0.432553      -1.119748       0.001060       0.000772       0.008613       0.008712       0.016325      -0.018379      -0.060499      -0.210490       0.203217      -0.141351       0.009053       0.132298             21.888844      26.153535      -0.028588       1.167256      21.303428       4.013292      18.209569           0.000014
            5             Zn      -0.025245       8.897503       1.456345       0.807821     102.423691 0.20548634E+04  0.67057432E+05                                18.528075                           15.395566       0.496670       1.987474                    0.997530      48.676645     135.357400       0.433913       0.432553      -1.119748      -0.001060       0.000772       0.008613       0.008712      -0.016325       0.018379      -0.060499      -0.210490       0.203217      -0.141351       0.009053       0.132298             21.888837      26.153526       0.028588      -1.167256      21.303421       4.013290      18.209563           0.000014
            6             Zn       0.025245       1.546503       9.166155       0.807821     102.423690 0.20548634E+04  0.67057433E+05                                18.528075                           15.395566       0.496670       1.987474                    0.997530      48.676645     135.357400       0.433913       0.432553      -1.119748       0.001060       0.000772      -0.008613       0.008712       0.016325       0.018379       0.060499      -0.210490       0.203217      -0.141351       0.009053       0.132298             21.888837      26.153528      -0.028588      -1.167255      21.303419      -4.013291      18.209564           0.000014
            7             Zn       0.025245       5.804497      19.788655       0.807820     102.423719 0.20548643E+04  0.67057468E+05                                18.528081                           15.395571       0.496669       1.987474                    0.997530      48.676658     135.357454       0.433913       0.432553      -1.119748       0.001060      -0.000772      -0.008613       0.008712      -0.016325       0.018379      -0.060499      -0.210490       0.203217      -0.141351       0.009053       0.132298             21.888843      26.153536       0.028589      -1.167257      21.303424       4.013292      18.209569           0.000014
            8             Zn      -0.025245      13.155497      12.078845       0.807820     102.423722 0.20548642E+04  0.67057466E+05                                18.528081                           15.395571       0.496669       1.987474                    0.997530      48.676657     135.357451       0.433913       0.432553      -1.119748      -0.001060      -0.000772       0.008613       0.008712       0.016325       0.018379       0.060499      -0.210490       0.203217      -0.141351       0.009053       0.132298             21.888844      26.153535      -0.028588      -1.167256      21.303427      -4.013291      18.209569           0.000014
            9              H       9.100350       6.937874      13.832619       0.097922       1.172900 0.85026047E+01  0.83956801E+02                                 1.779370                            1.661768      -0.956503       2.426908                    0.998165       3.391853       9.233911       0.509310       1.217923      -0.724565      -0.024189       0.013449       0.038578       0.047479       0.003190      -0.003888       0.014336       0.013849       0.031425      -0.020073       0.002363       0.017710              1.819296       1.876402      -0.151215      -0.487991       1.496553       0.234878       2.084934           0.000003
           10              H      11.326500       7.473027      13.683905       0.128571       0.972184 0.69207944E+01  0.64925809E+02                                 1.566480                            1.498186      -0.830649       2.493156                    0.999641       3.175394       8.432825       0.536832       1.216204      -0.724643       0.013767       0.017164       0.026418       0.034381       0.005097      -0.002071       0.009171       0.014598       0.020776      -0.016171       0.005348       0.010823              1.578485       1.519837       0.213499       0.223927       1.476730       0.297742       1.738890           0.000001
           11              H      11.507400       5.398574      10.284705       0.130765       0.981048 0.72816516E+01  0.70392798E+02                                 1.681594                            1.618984      -1.033292       2.401169                    0.997264       3.498389       9.979774       0.469376       1.349853      -0.693882       0.018232      -0.015150      -0.026632       0.035654       0.004655      -0.002953       0.010324       0.006853       0.007440      -0.013902       0.004056       0.009846              1.703980       1.844110      -0.101078      -0.333727       1.612797       0.208426       1.655033          -0.000001
           12              H       9.282600       4.916349      10.531147       0.092564       1.108009 0.81621780E+01  0.81064891E+02                                 1.805449                            1.696843      -1.152728       2.323397                    0.996034       3.733638      10.741743       0.466198       1.322844      -0.698467      -0.018359      -0.026075      -0.031887       0.045097       0.005484      -0.004104       0.010807       0.006925       0.031810      -0.016625       0.001051       0.015574              1.856406       1.883455       0.325021       0.348870       1.958753       0.379530       1.727010          -0.000001
           13              H      13.424400       7.540656      12.436823       0.091711       1.076245 0.84660942E+01  0.84398494E+02                                 1.740074                            1.702014      -0.873125       2.446012                    0.997271       3.693285      10.459475       0.478829       1.283141      -0.707618       0.018209       0.011492       0.028605       0.035804       0.002608       0.001956       0.002166       0.008430       0.017763      -0.008096       0.000850       0.007245              1.761440       1.857070       0.067073       0.217916       1.557898       0.153819       1.869351          -0.000001
           14              H       4.152600       6.807026      13.448085       0.096830       1.139037 0.82585432E+01  0.80823330E+02                                 1.733693                            1.629112      -0.860174       2.470459                    0.998954       3.346097       9.020648       0.519329       1.205119      -0.727668       0.018104       0.019344       0.040451       0.048355      -0.004584       0.002469       0.015782       0.011265       0.025679      -0.020218       0.002607       0.017611              1.764289       1.725376       0.176127       0.391999       1.523191       0.310258       2.044300           0.000002
           15              H       1.930500       7.095185      13.038057       0.128212       0.976850 0.69987128E+01  0.65731484E+02                                 1.560946                            1.498072      -0.843414       2.484163                    0.999522       3.172435       8.384123       0.542341       1.202482      -0.727910      -0.016946       0.016506       0.023501       0.033345      -0.003295       0.000805       0.011071       0.010746       0.018725      -0.015049       0.002802       0.012247              1.574883       1.711462      -0.262262      -0.223230       1.442087       0.212261       1.571100           0.000001
           16              H       2.358450       4.814905       9.779074       0.135620       1.013958 0.76056717E+01  0.74481046E+02                                 1.731236                            1.664546      -1.136839       2.354814                    0.996252       3.566211      10.307389       0.457839       1.366109      -0.690404      -0.015295      -0.017984      -0.027429       0.036190      -0.004476      -0.000661       0.010567       0.007804       0.008598      -0.013287       0.002049       0.011238              1.750249       1.672807       0.119092       0.278442       1.793244       0.330391       1.784695          -0.000000
           17              H       4.561650       4.556150      10.329319       0.087681       1.080795 0.78950854E+01  0.77901461E+02                                 1.786017                            1.675797      -1.129692       2.331372                    0.995677       3.769004      10.871251       0.465372       1.333882      -0.695776       0.024560      -0.026207      -0.025114       0.043826      -0.007386       0.001343       0.010470       0.004319       0.020274      -0.015179       0.001924       0.013255              1.841401       1.992858      -0.368204      -0.341607       1.909431       0.324035       1.621915          -0.000001
           18              H       0.091800       5.569118      10.431295       0.111717       0.986251 0.74377634E+01  0.72827903E+02                                 1.728574                            1.660831      -1.181893       2.307668                    0.993790       3.871966      11.391785       0.449791       1.390720      -0.683587      -0.017784      -0.035328      -0.011064       0.041070       0.002901       0.000571       0.000409      -0.006956      -0.032695      -0.010928       0.000934       0.009994              1.784284       1.861801       0.241457       0.053574       2.051723       0.165391       1.439329          -0.000000
           19              H       6.979500       2.034757      14.663299       0.121164       1.035984 0.76285740E+01  0.73686885E+02                                 1.657290                            1.586232      -1.080083       2.366601                    0.997429       3.438493       9.414346       0.512670       1.236863      -0.718095       0.002554      -0.028647      -0.002691       0.028886      -0.001413      -0.000626      -0.002753      -0.022844       0.008586      -0.012981       0.001996       0.010985              1.680663       1.303170      -0.069899      -0.041050       2.023328       0.231754       1.715492          -0.000001
           20              H       6.825600       4.156255      16.396891       0.109063       1.133082 0.87907114E+01  0.87980266E+02                                 1.763618                            1.707200      -1.077073       2.366805                    0.996854       3.559468       9.921497       0.492231       1.243301      -0.717132      -0.001370       0.033711       0.006496       0.034358       0.000359      -0.000630       0.006755      -0.015517       0.010614      -0.009596      -0.002034       0.011630              1.768535       1.349069      -0.036254      -0.017871       2.139420       0.092684       1.817117           0.000002
           21              H       6.971400       1.386399      17.027868       0.108422       1.048389 0.79185639E+01  0.77096500E+02                                 1.666407                            1.613745      -0.889159       2.454839                    0.998982       3.428437       9.380985       0.510109       1.233260      -0.719628       0.002431      -0.037589      -0.007298       0.038368      -0.002051      -0.000106       0.006011      -0.017449       0.002808      -0.009472      -0.002324       0.011796              1.675404       1.307023      -0.047665      -0.025651       2.044780       0.034691       1.674410           0.000002
           22              H       6.750000       3.494665      18.757210       0.128959       0.954280 0.70051972E+01  0.66970297E+02                                 1.640675                            1.577319      -1.055207       2.388459                    0.997583       3.473999       9.808279       0.481054       1.331834      -0.697235      -0.002649       0.029936       0.003798       0.030292      -0.002086      -0.000700      -0.000345      -0.023621       0.013453      -0.014263       0.004497       0.009766              1.664949       1.316114      -0.052556      -0.029779       2.060832       0.218198       1.617902          -0.000002
           23              H       4.399650      14.288874      18.034880       0.097922       1.172901 0.85026135E+01  0.83956902E+02                                 1.779370                            1.661768      -0.956504       2.426908                    0.998165       3.391854       9.233912       0.509310       1.217922      -0.724565       0.024189       0.013449      -0.038578       0.047479      -0.003190      -0.003888      -0.014336       0.013849       0.031425      -0.020073       0.002363       0.017710              1.819296       1.876401       0.151215      -0.487991       1.496553      -0.234878       2.084935           0.000003
           24              H       2.173500       0.122027      18.183595       0.128571       0.972184 0.69207942E+01  0.64925806E+02                                 1.566480                            1.498185      -0.830649       2.493156                    0.999641       3.175394       8.432824       0.536832       1.216204      -0.724643      -0.013767       0.017164      -0.026418       0.034381      -0.005097      -0.002071      -0.009171       0.014598       0.020776      -0.016171       0.005348       0.010823              1.578485       1.519837      -0.213499       0.223927       1.476730      -0.297741       1.738889           0.000001
           25              H       1.992600      12.749574       0.337796       0.130765       0.981048 0.72816605E+01  0.70392899E+02                                 1.681594                            1.618984      -1.033292       2.401169                    0.997264       3.498390       9.979775       0.469377       1.349852      -0.693882      -0.018232      -0.015150       0.026632       0.035654      -0.004655      -0.002953      -0.010324       0.006853       0.007440      -0.013902       0.004056       0.009846              1.703980       1.844110       0.101078      -0.333727       1.612798      -0.208426       1.655033          -0.000001
           26              H       4.217400      12.267349       0.091354       0.092564       1.108009 0.81621836E+01  0.81064961E+02                                 1.805450                            1.696844      -1.152728       2.323397                    0.996034       3.733638      10.741744       0.466198       1.322844      -0.698467       0.018359      -0.026075       0.031887       0.045097      -0.005484      -0.004104      -0.010807       0.006925       0.031810      -0.016625       0.001051       0.015574              1.856407       1.883456      -0.325021       0.348871       1.958754      -0.379531       1.727011          -0.000001
           27              H       0.075600       0.189656      19.430677       0.091711       1.076245 0.84660884E+01  0.84398428E+02                                 1.740074                            1.702014      -0.873125       2.446012                    0.997271       3.693284      10.459474       0.478828       1.283142      -0.707618      -0.018209       0.011492      -0.028605       0.035804      -0.002608       0.001956      -0.002166       0.008430       0.017763      -0.008096       0.000850       0.007245              1.761440       1.857070      -0.067073       0.217916       1.557897      -0.153820       1.869351          -0.000001
           28              H       9.347400      14.158026      18.419415       0.096830       1.139037 0.82585432E+01  0.80823330E+02                                 1.733693                            1.629112      -0.860174       2.470459                    0.998954       3.346097       9.020648       0.519329       1.205119      -0.727668      -0.018104       0.019344      -0.040451       0.048355       0.004584       0.002469      -0.015782       0.011265       0.025679      -0.020218       0.002607       0.017611              1.764289       1.725376      -0.176127       0.391999       1.523191      -0.310258       2.044300           0.000002
           29              H      11.569500      14.446185      18.829444       0.128212       0.976851 0.69987169E+01  0.65731527E+02                                 1.560946                            1.498072      -0.843414       2.484163                    0.999522       3.172436       8.384124       0.542341       1.202481      -0.727911       0.016946       0.016506      -0.023501       0.033345       0.003295       0.000805      -0.011071       0.010746       0.018725      -0.015049       0.002802       0.012247              1.574883       1.711462       0.262262      -0.223230       1.442087      -0.212261       1.571100           0.000001
           30              H      11.141550      12.165905       0.843427       0.135620       1.013959 0.76056770E+01  0.74481114E+02                                 1.731237                            1.664547      -1.136839       2.354814                    0.996252       3.566211      10.307391       0.457838       1.366110      -0.690404       0.015295      -0.017984       0.027429       0.036190       0.004476      -0.000661      -0.010567       0.007804       0.008598      -0.013287       0.002049       0.011238              1.750250       1.672808      -0.119092       0.278443       1.793244      -0.330391       1.784697          -0.000000
           31              H       8.938350      11.907150       0.293181       0.087681       1.080795 0.78950854E+01  0.77901461E+02                                 1.786017                            1.675797      -1.129692       2.331372                    0.995677       3.769004      10.871251       0.465372       1.333882      -0.695776      -0.024560      -0.026207       0.025114       0.043826       0.007386       0.001343      -0.010470       0.004319       0.020274      -0.015179       0.001924       0.013255              1.841401       1.992858       0.368204      -0.341607       1.909431      -0.324035       1.621915          -0.000001
           32              H      13.408200      12.920118       0.191205       0.111717       0.986251 0.74377625E+01  0.72827890E+02                                 1.728574                            1.660830      -1.181892       2.307668                    0.993790       3.871966      11.391784       0.449791       1.390720      -0.683587       0.017784      -0.035328       0.011064       0.041070      -0.002901       0.000571      -0.000409      -0.006956      -0.032695      -0.010928       0.000934       0.009994              1.784284       1.861801      -0.241458       0.053573       2.051723      -0.165391       1.439328          -0.000000
           33              H       6.520500       9.385757      17.204201       0.121163       1.035984 0.76285747E+01  0.73686893E+02                                 1.657290                            1.586233      -1.080083       2.366601                    0.997429       3.438493       9.414346       0.512670       1.236863      -0.718095      -0.002554      -0.028647       0.002691       0.028886       0.001413      -0.000626       0.002753      -0.022844       0.008586      -0.012981       0.001996       0.010985              1.680664       1.303170       0.069899      -0.041050       2.023328      -0.231753       1.715492          -0.000001
           34              H       6.674400      11.507255      15.470609       0.109063       1.133081 0.87907072E+01  0.87980216E+02                                 1.763618                            1.707200      -1.077073       2.366805                    0.996854       3.559467       9.921495       0.492230       1.243301      -0.717132       0.001370       0.033711      -0.006496       0.034358      -0.000359      -0.000630      -0.006755      -0.015517       0.010614      -0.009596      -0.002034       0.011630              1.768535       1.349069       0.036254      -0.017871       2.139420      -0.092684       1.817116           0.000002
           35              H       6.528600       8.737399      14.839633       0.108421       1.048390 0.79185737E+01  0.77096621E+02                                 1.666409                            1.613746      -0.889160       2.454838                    0.998982       3.428439       9.380993       0.510109       1.233260      -0.719628      -0.002431      -0.037589       0.007298       0.038368       0.002051      -0.000106      -0.006011      -0.017449       0.002808      -0.009472      -0.002324       0.011796              1.675406       1.307024       0.047665      -0.025651       2.044782      -0.034691       1.674411           0.000002
           36              H       6.750000      10.845665      13.110290       0.128959       0.954280 0.70051969E+01  0.66970293E+02                                 1.640675                            1.577319      -1.055207       2.388459                    0.997583       3.473999       9.808279       0.481054       1.331834      -0.697235       0.002649       0.029936      -0.003798       0.030292       0.002086      -0.000700       0.000345      -0.023621       0.013453      -0.014263       0.004497       0.009766              1.664949       1.316114       0.052556      -0.029779       2.060831      -0.218197       1.617902          -0.000002
           37              H       4.399650       7.764126       7.412381       0.097922       1.172900 0.85026033E+01  0.83956781E+02                                 1.779370                            1.661767      -0.956503       2.426908                    0.998165       3.391853       9.233910       0.509310       1.217923      -0.724565       0.024189      -0.013449      -0.038578       0.047479       0.003190      -0.003888       0.014336       0.013849       0.031425      -0.020073       0.002363       0.017710              1.819296       1.876401      -0.151215      -0.487991       1.496553       0.234878       2.084934           0.000003
           38              H       2.173500       7.228973       7.561096       0.128571       0.972184 0.69207945E+01  0.64925807E+02                                 1.566479                            1.498185      -0.830648       2.493156                    0.999641       3.175394       8.432823       0.536832       1.216204      -0.724643      -0.013767      -0.017164      -0.026418       0.034381       0.005097      -0.002071       0.009171       0.014598       0.020776      -0.016171       0.005348       0.010823              1.578485       1.519836       0.213499       0.223926       1.476729       0.297741       1.738889           0.000001
           39              H       1.992600       9.303426      10.960296       0.130765       0.981048 0.72816570E+01  0.70392860E+02                                 1.681594                            1.618984      -1.033292       2.401169                    0.997264       3.498389       9.979773       0.469376       1.349853      -0.693882      -0.018232       0.015150       0.026632       0.035654       0.004655      -0.002953       0.010324       0.006853       0.007440      -0.013902       0.004056       0.009846              1.703980       1.844110      -0.101078      -0.333727       1.612797       0.208426       1.655033          -0.000001
           40              H       4.217400       9.785651      10.713853       0.092564       1.108009 0.81621736E+01  0.81064842E+02                                 1.805449                            1.696843      -1.152728       2.323397                    0.996034       3.733637      10.741742       0.466198       1.322845      -0.698467       0.018359       0.026075       0.031887       0.045097       0.005484      -0.004104       0.010807       0.006925       0.031810      -0.016625       0.001051       0.015574              1.856406       1.883455       0.325021       0.348870       1.958753       0.379530       1.727010          -0.000001
           41              H       0.075600       7.161344       8.808177       0.091711       1.076246 0.84660995E+01  0.84398565E+02                                 1.740075                            1.702015      -0.873125       2.446012                    0.997271       3.693285      10.459478       0.478828       1.283141      -0.707618      -0.018209      -0.011492      -0.028605       0.035804       0.002608       0.001956       0.002166       0.008430       0.017763      -0.008096       0.000850       0.007245              1.761441       1.857071       0.067073       0.217916       1.557898       0.153820       1.869352          -0.000001
           42              H       9.347400       7.894974       7.796915       0.096830       1.139037 0.82585377E+01  0.80823262E+02                                 1.733692                            1.629112      -0.860174       2.470459                    0.998954       3.346096       9.020644       0.519330       1.205119      -0.727668      -0.018104      -0.019344      -0.040451       0.048355      -0.004584       0.002469       0.015782       0.011265       0.025679      -0.020218       0.002607       0.017611              1.764288       1.725376       0.176127       0.391998       1.523190       0.310258       2.044299           0.000002
           43              H      11.569500       7.606815       8.206944       0.128212       0.976850 0.69987092E+01  0.65731441E+02                                 1.560946                            1.498072      -0.843414       2.484163                    0.999522       3.172435       8.384122       0.542341       1.202482      -0.727910       0.016946      -0.016506      -0.023501       0.033345      -0.003295       0.000805       0.011071       0.010746       0.018725      -0.015049       0.002802       0.012247              1.574883       1.711462      -0.262262      -0.223230       1.442087       0.212260       1.571099           0.000001
           44              H      11.141550       9.887095      11.465927       0.135620       1.013959 0.76056763E+01  0.74481103E+02                                 1.731237                            1.664547      -1.136839       2.354814                    0.996252       3.566211      10.307390       0.457838       1.366110      -0.690404       0.015295       0.017984       0.027429       0.036190      -0.004476      -0.000661       0.010567       0.007804       0.008598      -0.013287       0.002049       0.011238              1.750249       1.672807       0.119092       0.278442       1.793244       0.330391       1.784697          -0.000000
           45              H       8.938350      10.145850      10.915681       0.087681       1.080795 0.78950855E+01  0.77901460E+02                                 1.786017                            1.675797      -1.129692       2.331372                    0.995677       3.769004      10.871249       0.465372       1.333881      -0.695776      -0.024560       0.026207       0.025114       0.043826      -0.007386       0.001343       0.010470       0.004319       0.020274      -0.015179       0.001924       0.013255              1.841401       1.992857      -0.368204      -0.341607       1.909430       0.324035       1.621914          -0.000001
           46              H      13.408200       9.132882      10.813705       0.111717       0.986251 0.74377669E+01  0.72827944E+02                                 1.728574                            1.660831      -1.181893       2.307668                    0.993790       3.871967      11.391788       0.449791       1.390720      -0.683587       0.017784       0.035328       0.011064       0.041070       0.002901       0.000571       0.000409      -0.006956      -0.032695      -0.010928       0.000934       0.009994              1.784284       1.861801       0.241457       0.053574       2.051723       0.165391       1.439329          -0.000000
           47              H       6.520500      12.667243       6.581701       0.121164       1.035983 0.76285705E+01  0.73686846E+02                                 1.657290                            1.586233      -1.080083       2.366601                    0.997429       3.438492       9.414345       0.512669       1.236864      -0.718095      -0.002554       0.028647       0.002691       0.028886      -0.001413      -0.000626      -0.002753      -0.022844       0.008586      -0.012981       0.001996       0.010985              1.680663       1.303170      -0.069899      -0.041050       2.023328       0.231753       1.715492          -0.000001
           48              H       6.674400      10.545745       4.848109       0.109063       1.133081 0.87907075E+01  0.87980216E+02                                 1.763618                            1.707200      -1.077073       2.366805                    0.996854       3.559467       9.921493       0.492231       1.243301      -0.717132       0.001370      -0.033711      -0.006496       0.034358       0.000359      -0.000630       0.006755      -0.015517       0.010614      -0.009596      -0.002034       0.011630              1.768535       1.349069      -0.036254      -0.017871       2.139420       0.092684       1.817116           0.000001
           49              H       6.528600      13.315601       4.217132       0.108422       1.048390 0.79185676E+01  0.77096542E+02                                 1.666407                            1.613745      -0.889159       2.454838                    0.998982       3.428438       9.380987       0.510110       1.233259      -0.719628      -0.002431       0.037589       0.007298       0.038368      -0.002051      -0.000106       0.006011      -0.017449       0.002808      -0.009472      -0.002324       0.011796              1.675404       1.307023      -0.047665      -0.025651       2.044780       0.034690       1.674410           0.000002
           50              H       6.750000      11.207335       2.487789       0.128959       0.954280 0.70051978E+01  0.66970305E+02                                 1.640675                            1.577320      -1.055206       2.388459                    0.997583       3.473999       9.808280       0.481054       1.331835      -0.697235       0.002649      -0.029936      -0.003798       0.030292      -0.002086      -0.000700      -0.000345      -0.023621       0.013453      -0.014263       0.004497       0.009766              1.664949       1.316114      -0.052556      -0.029779       2.060832       0.218198       1.617903          -0.000002
           51              H       9.100350       0.413126       3.210120       0.097922       1.172901 0.85026148E+01  0.83956917E+02                                 1.779370                            1.661768      -0.956504       2.426908                    0.998165       3.391854       9.233912       0.509310       1.217922      -0.724565      -0.024189      -0.013449       0.038578       0.047479      -0.003190      -0.003888      -0.014336       0.013849       0.031425      -0.020073       0.002363       0.017710              1.819297       1.876402       0.151215      -0.487991       1.496553      -0.234878       2.084935           0.000003
           52              H      11.326500      14.579973       3.061405       0.128572       0.972184 0.69207947E+01  0.64925811E+02                                 1.566480                            1.498185      -0.830649       2.493156                    0.999641       3.175394       8.432824       0.536832       1.216204      -0.724643       0.013767      -0.017164       0.026418       0.034381      -0.005097      -0.002071      -0.009171       0.014598       0.020776      -0.016171       0.005348       0.010823              1.578485       1.519836      -0.213499       0.223926       1.476729      -0.297741       1.738889           0.000001
           53              H      11.507400       1.952426      20.907204       0.130765       0.981048 0.72816567E+01  0.70392853E+02                                 1.681593                            1.618984      -1.033292       2.401170                    0.997264       3.498389       9.979771       0.469377       1.349852      -0.693882       0.018232       0.015150      -0.026632       0.035654      -0.004655      -0.002953      -0.010324       0.006853       0.007440      -0.013902       0.004056       0.009846              1.703980       1.844109       0.101078      -0.333727       1.612797      -0.208426       1.655033          -0.000001
           54              H       9.282600       2.434651      21.153647       0.092564       1.108008 0.81621736E+01  0.81064842E+02                                 1.805449                            1.696843      -1.152728       2.323397                    0.996034       3.733637      10.741742       0.466198       1.322845      -0.698467      -0.018359       0.026075      -0.031887       0.045097      -0.005484      -0.004104      -0.010807       0.006925       0.031810      -0.016625       0.001051       0.015574              1.856406       1.883455      -0.325021       0.348870       1.958753      -0.379530       1.727010          -0.000001
           55              H      13.424400      14.512344       1.814323       0.091711       1.076246 0.84660996E+01  0.84398566E+02                                 1.740075                            1.702015      -0.873125       2.446012                    0.997271       3.693285      10.459478       0.478828       1.283141      -0.707618       0.018209      -0.011492       0.028605       0.035804      -0.002608       0.001956      -0.002166       0.008430       0.017763      -0.008096       0.000850       0.007245              1.761441       1.857071      -0.067073       0.217916       1.557898      -0.153819       1.869352          -0.000001
           56              H       4.152600       0.543974       2.825585       0.096830       1.139037 0.82585432E+01  0.80823330E+02                                 1.733693                            1.629112      -0.860175       2.470459                    0.998954       3.346097       9.020648       0.519329       1.205119      -0.727668       0.018104      -0.019344       0.040451       0.048355       0.004584       0.002469      -0.015782       0.011265       0.025679      -0.020218       0.002607       0.017611              1.764289       1.725376      -0.176127       0.391999       1.523191      -0.310258       2.044300           0.000002
           57              H       1.930500       0.255815       2.415557       0.128212       0.976850 0.69987129E+01  0.65731482E+02                                 1.560946                            1.498072      -0.843414       2.484163                    0.999522       3.172435       8.384122       0.542341       1.202482      -0.727910      -0.016946      -0.016506       0.023501       0.033345       0.003295       0.000805      -0.011071       0.010746       0.018725      -0.015049       0.002802       0.012247              1.574883       1.711462       0.262262      -0.223230       1.442087      -0.212260       1.571100           0.000001
           58              H       2.358450       2.536095      20.401574       0.135620       1.013958 0.76056717E+01  0.74481046E+02                                 1.731236                            1.664546      -1.136839       2.354814                    0.996252       3.566211      10.307389       0.457839       1.366109      -0.690404      -0.015295       0.017984      -0.027429       0.036190       0.004476      -0.000661      -0.010567       0.007804       0.008598      -0.013287       0.002049       0.011238              1.750249       1.672807      -0.119092       0.278442       1.793244      -0.330391       1.784696          -0.000000
           59              H       4.561650       2.794850      20.951819       0.087681       1.080795 0.78950860E+01  0.77901468E+02                                 1.786017                            1.675797      -1.129692       2.331372                    0.995677       3.769004      10.871250       0.465372       1.333881      -0.695776       0.024560       0.026207      -0.025114       0.043826       0.007386       0.001343      -0.010470       0.004319       0.020274      -0.015179       0.001924       0.013255              1.841401       1.992858       0.368204      -0.341607       1.909431      -0.324035       1.621915          -0.000001
           60              H       0.091800       1.781882      21.053795       0.111717       0.986252 0.74377678E+01  0.72827954E+02                                 1.728574                            1.660831      -1.181893       2.307668                    0.993790       3.871967      11.391787       0.449791       1.390719      -0.683587      -0.017784       0.035328      -0.011064       0.041070      -0.002901       0.000571      -0.000409      -0.006956      -0.032695      -0.010928       0.000934       0.009994              1.784284       1.861801      -0.241457       0.053574       2.051723      -0.165391       1.439329          -0.000000
           61              H       6.979500       5.316243       4.040799       0.121164       1.035983 0.76285687E+01  0.73686827E+02                                 1.657290                            1.586233      -1.080083       2.366601                    0.997429       3.438492       9.414346       0.512669       1.236864      -0.718095       0.002554       0.028647      -0.002691       0.028886       0.001413      -0.000626       0.002753      -0.022844       0.008586      -0.012981       0.001996       0.010985              1.680663       1.303170       0.069899      -0.041050       2.023328      -0.231753       1.715492          -0.000001
           62              H       6.825600       3.194745       5.774391       0.109063       1.133081 0.87907079E+01  0.87980224E+02                                 1.763618                            1.707200      -1.077073       2.366805                    0.996854       3.559468       9.921497       0.492231       1.243301      -0.717132      -0.001370      -0.033711       0.006496       0.034358      -0.000359      -0.000630      -0.006755      -0.015517       0.010614      -0.009596      -0.002034       0.011630              1.768535       1.349069       0.036254      -0.017871       2.139420      -0.092683       1.817116           0.000001
           63              H       6.971400       5.964601       6.405368       0.108421       1.048391 0.79185770E+01  0.77096657E+02                                 1.666409                            1.613746      -0.889160       2.454838                    0.998982       3.428440       9.380994       0.510109       1.233259      -0.719628       0.002431       0.037589      -0.007298       0.038368       0.002051      -0.000106      -0.006011      -0.017449       0.002808      -0.009472      -0.002324       0.011796              1.675406       1.307024       0.047665      -0.025651       2.044781      -0.034691       1.674411           0.000002
           64              H       6.750000       3.856335       8.134711       0.128959       0.954280 0.70051965E+01  0.66970290E+02                                 1.640675                            1.577320      -1.055206       2.388459                    0.997583       3.473999       9.808280       0.481054       1.331835      -0.697235      -0.002649      -0.029936       0.003798       0.030292       0.002086      -0.000700       0.000345      -0.023621       0.013453      -0.014263       0.004497       0.009766              1.664949       1.316114       0.052556      -0.029779       2.060832      -0.218197       1.617902          -0.000002
           65              H      11.149650       7.764126       3.210120       0.097923       1.172900 0.85026095E+01  0.83956853E+02                                 1.779369                            1.661767      -0.956503       2.426908                    0.998165       3.391853       9.233909       0.509310       1.217922      -0.724565       0.024189      -0.013449       0.038578       0.047479       0.003190       0.003888      -0.014336       0.013849       0.031425      -0.020073       0.002363       0.017710              1.819296       1.876401      -0.151215       0.487991       1.496553      -0.234878       2.084934           0.000003
           66              H       8.923500       7.228973       3.061405       0.128572       0.972184 0.69207937E+01  0.64925796E+02                                 1.566479                            1.498185      -0.830648       2.493156                    0.999641       3.175394       8.432822       0.536832       1.216203      -0.724643      -0.013767      -0.017164       0.026418       0.034381       0.005097       0.002071      -0.009171       0.014598       0.020776      -0.016171       0.005348       0.010823              1.578484       1.519836       0.213499      -0.223926       1.476729      -0.297741       1.738889           0.000001
           67              H       8.742600       9.303426      20.907204       0.130765       0.981049 0.72816616E+01  0.70392912E+02                                 1.681594                            1.618985      -1.033292       2.401169                    0.997264       3.498390       9.979775       0.469377       1.349852      -0.693882      -0.018232       0.015150      -0.026632       0.035654       0.004655       0.002953      -0.010324       0.006853       0.007440      -0.013902       0.004056       0.009846              1.703980       1.844110      -0.101078       0.333727       1.612798      -0.208426       1.655033          -0.000001
           68              H      10.967400       9.785651      21.153647       0.092564       1.108009 0.81621787E+01  0.81064902E+02                                 1.805449                            1.696843      -1.152728       2.323397                    0.996034       3.733638      10.741744       0.466198       1.322844      -0.698467       0.018359       0.026075      -0.031887       0.045097       0.005484       0.004104      -0.010807       0.006925       0.031810      -0.016625       0.001051       0.015574              1.856407       1.883456       0.325022      -0.348870       1.958754      -0.379531       1.727011          -0.000001
           69              H       6.825600       7.161344       1.814323       0.091711       1.076245 0.84660942E+01  0.84398498E+02                                 1.740074                            1.702014      -0.873125       2.446012                    0.997271       3.693284      10.459474       0.478828       1.283141      -0.707618      -0.018209      -0.011492       0.028605       0.035804       0.002608      -0.001956      -0.002166       0.008430       0.017763      -0.008096       0.000850       0.007245              1.761440       1.857070       0.067073      -0.217916       1.557898      -0.153819       1.869352          -0.000001
           70              H       2.597400       7.894974       2.825585       0.096830       1.139037 0.82585392E+01  0.80823282E+02                                 1.733693                            1.629112      -0.860174       2.470459                    0.998954       3.346096       9.020645       0.519329       1.205119      -0.727668      -0.018104      -0.019344       0.040451       0.048355      -0.004584      -0.002469      -0.015782       0.011265       0.025679      -0.020218       0.002607       0.017611              1.764289       1.725376       0.176127      -0.391999       1.523190      -0.310258       2.044299           0.000002
           71              H       4.819500       7.606815       2.415557       0.128212       0.976850 0.69987079E+01  0.65731421E+02                                 1.560945                            1.498071      -0.843413       2.484164                    0.999522       3.172434       8.384117       0.542341       1.202481      -0.727911       0.016946      -0.016506       0.023501       0.033345      -0.003295      -0.000805      -0.011071       0.010746       0.018725      -0.015049       0.002802       0.012247              1.574882       1.711461      -0.262261       0.223230       1.442086      -0.212260       1.571099           0.000001
           72              H       4.391550       9.887095      20.401574       0.135620       1.013959 0.76056765E+01  0.74481101E+02                                 1.731236                            1.664547      -1.136839       2.354814                    0.996252       3.566212      10.307391       0.457839       1.366109      -0.690404       0.015295       0.017984      -0.027429       0.036190      -0.004476       0.000661      -0.010567       0.007804       0.008598      -0.013287       0.002049       0.011238              1.750249       1.672807       0.119092      -0.278442       1.793244      -0.330391       1.784696          -0.000000
           73              H       2.188350      10.145850      20.951819       0.087681       1.080795 0.78950898E+01  0.77901515E+02                                 1.786018                            1.675797      -1.129692       2.331372                    0.995677       3.769005      10.871254       0.465372       1.333881      -0.695776      -0.024560       0.026207      -0.025114       0.043826      -0.007386      -0.001343      -0.010470       0.004319       0.020274      -0.015179       0.001924       0.013255              1.841402       1.992858      -0.368205       0.341607       1.909431      -0.324035       1.621915          -0.000001
           74              H       6.658200       9.132882      21.053795       0.111717       0.986251 0.74377634E+01  0.72827903E+02                                 1.728574                            1.660831      -1.181893       2.307668                    0.993790       3.871966      11.391785       0.449791       1.390720      -0.683587       0.017784       0.035328      -0.011064       0.041070       0.002901      -0.000571      -0.000409      -0.006956      -0.032695      -0.010928       0.000934       0.009994              1.784284       1.861801       0.241457      -0.053574       2.051723      -0.165391       1.439329          -0.000000
           75              H      13.270500      12.667243       4.040799       0.121164       1.035983 0.76285705E+01  0.73686845E+02                                 1.657290                            1.586232      -1.080083       2.366601                    0.997429       3.438492       9.414344       0.512670       1.236863      -0.718095      -0.002554       0.028647      -0.002691       0.028886      -0.001413       0.000626       0.002753      -0.022844       0.008586      -0.012981       0.001996       0.010985              1.680663       1.303170      -0.069899       0.041050       2.023328      -0.231753       1.715492          -0.000001
           76              H      13.424400      10.545745       5.774391       0.109064       1.133080 0.87906978E+01  0.87980090E+02                                 1.763616                            1.707198      -1.077072       2.366806                    0.996854       3.559466       9.921487       0.492231       1.243300      -0.717132       0.001370      -0.033711       0.006496       0.034358       0.000359       0.000630      -0.006755      -0.015517       0.010614      -0.009596      -0.002034       0.011630              1.768533       1.349068      -0.036254       0.017871       2.139417      -0.092683       1.817114           0.000001
           77              H      13.278600      13.315601       6.405368       0.108422       1.048390 0.79185683E+01  0.77096548E+02                                 1.666407                            1.613745      -0.889159       2.454839                    0.998982       3.428438       9.380986       0.510110       1.233259      -0.719628      -0.002431       0.037589      -0.007298       0.038368      -0.002051       0.000106      -0.006011      -0.017449       0.002808      -0.009472      -0.002324       0.011796              1.675404       1.307023      -0.047665       0.025651       2.044779      -0.034691       1.674410           0.000002
           78              H       0.000000      11.207335       8.134711       0.128959       0.954280 0.70052018E+01  0.66970353E+02                                 1.640676                            1.577320      -1.055207       2.388459                    0.997583       3.474000       9.808283       0.481054       1.331834      -0.697235       0.002649      -0.029936       0.003798       0.030292      -0.002086       0.000700       0.000345      -0.023621       0.013453      -0.014263       0.004497       0.009766              1.664950       1.316114      -0.052556       0.029779       2.060833      -0.218197       1.617903          -0.000002
           79              H       2.350350       0.413126       7.412381       0.097922       1.172900 0.85026048E+01  0.83956801E+02                                 1.779370                            1.661768      -0.956503       2.426908                    0.998165       3.391853       9.233911       0.509310       1.217923      -0.724565      -0.024189      -0.013449      -0.038578       0.047479      -0.003190       0.003888       0.014336       0.013849       0.031425      -0.020073       0.002363       0.017710              1.819296       1.876402       0.151215       0.487991       1.496553       0.234878       2.084934           0.000003
           80              H       4.576500      14.579973       7.561096       0.128572       0.972184 0.69207937E+01  0.64925796E+02                                 1.566479                            1.498185      -0.830648       2.493156                    0.999641       3.175394       8.432822       0.536832       1.216203      -0.724643       0.013767      -0.017164      -0.026418       0.034381      -0.005097       0.002071       0.009171       0.014598       0.020776      -0.016171       0.005348       0.010823              1.578484       1.519836      -0.213499      -0.223926       1.476729       0.297741       1.738888           0.000001
           81              H       4.757400       1.952426      10.960296       0.130765       0.981049 0.72816612E+01  0.70392909E+02                                 1.681594                            1.618985      -1.033292       2.401169                    0.997264       3.498390       9.979776       0.469377       1.349852      -0.693882       0.018232       0.015150       0.026632       0.035654      -0.004655       0.002953       0.010324       0.006853       0.007440      -0.013902       0.004056       0.009846              1.703980       1.844110       0.101078       0.333727       1.612798       0.208426       1.655034          -0.000001
           82              H       2.532600       2.434651      10.713853       0.092564       1.108009 0.81621780E+01  0.81064896E+02                                 1.805449                            1.696844      -1.152728       2.323397                    0.996034       3.733638      10.741745       0.466198       1.322845      -0.698467      -0.018359       0.026075       0.031887       0.045097      -0.005484       0.004104       0.010807       0.006925       0.031810      -0.016625       0.001051       0.015574              1.856407       1.883456      -0.325022      -0.348870       1.958754       0.379531       1.727011          -0.000001
           83              H       6.674400      14.512344       8.808177       0.091711       1.076246 0.84660999E+01  0.84398564E+02                                 1.740074                            1.702014      -0.873125       2.446012                    0.997271       3.693285      10.459475       0.478829       1.283141      -0.707618       0.018209      -0.011492      -0.028605       0.035804      -0.002608      -0.001956       0.002166       0.008430       0.017763      -0.008096       0.000850       0.007245              1.761440       1.857071      -0.067073      -0.217916       1.557898       0.153820       1.869352          -0.000001
           84              H      10.902600       0.543974       7.796915       0.096830       1.139037 0.82585431E+01  0.80823327E+02                                 1.733693                            1.629112      -0.860174       2.470459                    0.998954       3.346097       9.020647       0.519330       1.205119      -0.727668       0.018104      -0.019344      -0.040451       0.048355       0.004584      -0.002469       0.015782       0.011265       0.025679      -0.020218       0.002607       0.017611              1.764289       1.725376      -0.176127      -0.391999       1.523190       0.310258       2.044300           0.000002
           85              H       8.680500       0.255815       8.206944       0.128212       0.976849 0.69987031E+01  0.65731364E+02                                 1.560945                            1.498071      -0.843413       2.484164                    0.999522       3.172434       8.384116       0.542341       1.202481      -0.727911      -0.016946      -0.016506      -0.023501       0.033345       0.003295      -0.000805       0.011071       0.010746       0.018725      -0.015049       0.002802       0.012247              1.574881       1.711461       0.262261       0.223230       1.442086       0.212260       1.571097           0.000001
           86              H       9.108450       2.536095      11.465927       0.135620       1.013959 0.76056769E+01  0.74481107E+02                                 1.731236                            1.664547      -1.136839       2.354814                    0.996252       3.566211      10.307389       0.457839       1.366109      -0.690404      -0.015295       0.017984       0.027429       0.036190       0.004476       0.000661       0.010567       0.007804       0.008598      -0.013287       0.002049       0.011238              1.750249       1.672807      -0.119092      -0.278442       1.793244       0.330391       1.784696           0.000000
           87              H      11.311650       2.794850      10.915681       0.087681       1.080795 0.78950906E+01  0.77901522E+02                                 1.786018                            1.675797      -1.129692       2.331372                    0.995677       3.769005      10.871253       0.465372       1.333881      -0.695776       0.024560       0.026207       0.025114       0.043826       0.007386      -0.001343       0.010470       0.004319       0.020274      -0.015179       0.001924       0.013255              1.841401       1.992858       0.368205       0.341607       1.909431       0.324035       1.621915          -0.000001
           88              H       6.841800       1.781882      10.813705       0.111717       0.986251 0.74377625E+01  0.72827893E+02                                 1.728574                            1.660831      -1.181893       2.307668                    0.993790       3.871966      11.391786       0.449791       1.390720      -0.683586      -0.017784       0.035328       0.011064       0.041070      -0.002901      -0.000571       0.000409      -0.006956      -0.032695      -0.010928       0.000934       0.009994              1.784284       1.861801      -0.241457      -0.053574       2.051723       0.165391       1.439329          -0.000000
           89              H       0.229500       5.316243       6.581701       0.121164       1.035983 0.76285703E+01  0.73686838E+02                                 1.657289                            1.586232      -1.080083       2.366601                    0.997429       3.438492       9.414342       0.512670       1.236863      -0.718095       0.002554       0.028647       0.002691       0.028886       0.001413       0.000626      -0.002753      -0.022844       0.008586      -0.012981       0.001996       0.010985              1.680663       1.303170       0.069899       0.041050       2.023327       0.231753       1.715491          -0.000001
           90              H       0.075600       3.194745       4.848109       0.109064       1.133080 0.87906968E+01  0.87980082E+02                                 1.763617                            1.707199      -1.077072       2.366806                    0.996854       3.559465       9.921486       0.492231       1.243301      -0.717132      -0.001370      -0.033711      -0.006496       0.034358      -0.000359       0.000630       0.006755      -0.015517       0.010614      -0.009596      -0.002034       0.011630              1.768533       1.349068       0.036254       0.017871       2.139418       0.092684       1.817115           0.000001
           91              H       0.221400       5.964601       4.217132       0.108421       1.048390 0.79185678E+01  0.77096552E+02                                 1.666408                            1.613746      -0.889160       2.454838                    0.998982       3.428438       9.380990       0.510109       1.233260      -0.719628       0.002431       0.037589       0.007298       0.038368       0.002051       0.000106       0.006011      -0.017449       0.002808      -0.009472      -0.002324       0.011796              1.675405       1.307024       0.047665       0.025651       2.044781       0.034690       1.674411           0.000002
           92              H       0.000000       3.856335       2.487789       0.128959       0.954280 0.70052037E+01  0.66970373E+02                                 1.640676                            1.577320      -1.055207       2.388459                    0.997583       3.474000       9.808282       0.481054       1.331834      -0.697235      -0.002649      -0.029936      -0.003798       0.030292       0.002086       0.000700      -0.000345      -0.023621       0.013453      -0.014263       0.004497       0.009766              1.664950       1.316114       0.052556       0.029779       2.060832       0.218198       1.617903          -0.000002
           93              H       2.350350       6.937874      18.034880       0.097923       1.172900 0.85026095E+01  0.83956853E+02                                 1.779369                            1.661767      -0.956503       2.426908                    0.998165       3.391853       9.233909       0.509310       1.217922      -0.724565      -0.024189       0.013449      -0.038578       0.047479       0.003190       0.003888      -0.014336       0.013849       0.031425      -0.020073       0.002363       0.017710              1.819296       1.876401      -0.151215       0.487991       1.496553      -0.234878       2.084934           0.000003
           94              H       4.576500       7.473027      18.183595       0.128572       0.972184 0.69207935E+01  0.64925794E+02                                 1.566479                            1.498185      -0.830648       2.493156                    0.999641       3.175394       8.432822       0.536832       1.216203      -0.724643       0.013767       0.017164      -0.026418       0.034381       0.005097       0.002071      -0.009171       0.014598       0.020776      -0.016171       0.005348       0.010823              1.578484       1.519836       0.213499      -0.223926       1.476729      -0.297741       1.738889           0.000001
           95              H       4.757400       5.398574       0.337796       0.130765       0.981048 0.72816570E+01  0.70392860E+02                                 1.681594                            1.618984      -1.033292       2.401169                    0.997264       3.498389       9.979773       0.469376       1.349853      -0.693882       0.018232      -0.015150       0.026632       0.035654       0.004655       0.002953      -0.010324       0.006853       0.007440      -0.013902       0.004056       0.009846              1.703980       1.844110      -0.101078       0.333727       1.612797      -0.208426       1.655033          -0.000001
           96              H       2.532600       4.916349       0.091354       0.092564       1.108009 0.81621829E+01  0.81064950E+02                                 1.805449                            1.696844      -1.152728       2.323397                    0.996034       3.733638      10.741743       0.466198       1.322844      -0.698467      -0.018359      -0.026075       0.031887       0.045097       0.005484       0.004104      -0.010807       0.006925       0.031810      -0.016625       0.001051       0.015574              1.856407       1.883456       0.325021      -0.348871       1.958753      -0.379530       1.727011          -0.000001
           97              H       6.674400       7.540656      19.430677       0.091711       1.076245 0.84660943E+01  0.84398500E+02                                 1.740074                            1.702014      -0.873125       2.446012                    0.997271       3.693285      10.459477       0.478828       1.283141      -0.707618       0.018209       0.011492      -0.028605       0.035804       0.002608      -0.001956      -0.002166       0.008430       0.017763      -0.008096       0.000850       0.007245              1.761440       1.857071       0.067073      -0.217916       1.557898      -0.153820       1.869351          -0.000001
           98              H      10.902600       6.807026      18.419415       0.096830       1.139037 0.82585391E+01  0.80823281E+02                                 1.733693                            1.629112      -0.860174       2.470459                    0.998954       3.346096       9.020645       0.519329       1.205119      -0.727668       0.018104       0.019344      -0.040451       0.048355      -0.004584      -0.002469      -0.015782       0.011265       0.025679      -0.020218       0.002607       0.017611              1.764289       1.725376       0.176127      -0.391999       1.523190      -0.310258       2.044300           0.000002
           99              H       8.680500       7.095185      18.829444       0.128213       0.976849 0.69987033E+01  0.65731367E+02                                 1.560945                            1.498071      -0.843413       2.484164                    0.999522       3.172433       8.384114       0.542341       1.202481      -0.727911      -0.016946       0.016506      -0.023501       0.033345      -0.003295      -0.000805      -0.011071       0.010746       0.018725      -0.015049       0.002802       0.012247              1.574881       1.711460      -0.262261       0.223230       1.442086      -0.212260       1.571098           0.000001
          100              H       9.108450       4.814905       0.843427       0.135620       1.013959 0.76056769E+01  0.74481108E+02                                 1.731236                            1.664547      -1.136839       2.354814                    0.996252       3.566211      10.307389       0.457839       1.366109      -0.690404      -0.015295      -0.017984       0.027429       0.036190      -0.004476       0.000661      -0.010567       0.007804       0.008598      -0.013287       0.002049       0.011238              1.750249       1.672807       0.119092      -0.278442       1.793244      -0.330391       1.784696          -0.000000
          101              H      11.311650       4.556150       0.293181       0.087681       1.080795 0.78950846E+01  0.77901454E+02                                 1.786017                            1.675797      -1.129693       2.331372                    0.995677       3.769004      10.871252       0.465372       1.333882      -0.695776       0.024560      -0.026207       0.025114       0.043826      -0.007386      -0.001343      -0.010470       0.004319       0.020274      -0.015179       0.001924       0.013255              1.841401       1.992858      -0.368204       0.341607       1.909431      -0.324035       1.621915          -0.000001
          102              H       6.841800       5.569118       0.191205       0.111717       0.986251 0.74377650E+01  0.72827922E+02                                 1.728574                            1.660831      -1.181893       2.307668                    0.993790       3.871967      11.391788       0.449791       1.390720      -0.683587      -0.017784      -0.035328       0.011064       0.041070       0.002901      -0.000571      -0.000409      -0.006956      -0.032695      -0.010928       0.000934       0.009994              1.784284       1.861801       0.241458      -0.053573       2.051724      -0.165391       1.439328          -0.000000
          103              H       0.229500       2.034757      17.204201       0.121164       1.035983 0.76285699E+01  0.73686836E+02                                 1.657289                            1.586232      -1.080083       2.366601                    0.997429       3.438492       9.414343       0.512670       1.236863      -0.718095       0.002554      -0.028647       0.002691       0.028886      -0.001413       0.000626       0.002753      -0.022844       0.008586      -0.012981       0.001996       0.010985              1.680663       1.303170      -0.069899       0.041050       2.023327      -0.231753       1.715492          -0.000001
          104              H       0.075600       4.156255      15.470609       0.109064       1.133080 0.87906968E+01  0.87980082E+02                                 1.763617                            1.707199      -1.077072       2.366806                    0.996854       3.559465       9.921486       0.492231       1.243301      -0.717132      -0.001370       0.033711      -0.006496       0.034358       0.000359       0.000630      -0.006755      -0.015517       0.010614      -0.009596      -0.002034       0.011630              1.768533       1.349068      -0.036254       0.017871       2.139418      -0.092684       1.817115           0.000002
          105              H       0.221400       1.386399      14.839633       0.108422       1.048390 0.79185683E+01  0.77096548E+02                                 1.666407                            1.613745      -0.889159       2.454839                    0.998982       3.428438       9.380986       0.510110       1.233259      -0.719628       0.002431      -0.037589       0.007298       0.038368      -0.002051       0.000106      -0.006011      -0.017449       0.002808      -0.009472      -0.002324       0.011796              1.675404       1.307023      -0.047665       0.025651       2.044780      -0.034691       1.674410           0.000002
          106              H       0.000000       3.494665      13.110290       0.128959       0.954280 0.70052011E+01  0.66970342E+02                                 1.640675                            1.577320      -1.055207       2.388459                    0.997583       3.474000       9.808282       0.481054       1.331834      -0.697235      -0.002649       0.029936      -0.003798       0.030292      -0.002086       0.000700       0.000345      -0.023621       0.013453      -0.014263       0.004497       0.009766              1.664950       1.316114      -0.052556       0.029779       2.060832      -0.218197       1.617903          -0.000002
          107              H      11.149650      14.288874      13.832619       0.097922       1.172900 0.85026047E+01  0.83956797E+02                                 1.779370                            1.661767      -0.956503       2.426908                    0.998165       3.391853       9.233910       0.509310       1.217923      -0.724565       0.024189       0.013449       0.038578       0.047479      -0.003190       0.003888       0.014336       0.013849       0.031425      -0.020073       0.002363       0.017710              1.819296       1.876402       0.151215       0.487991       1.496553       0.234878       2.084934           0.000003
          108              H       8.923500       0.122027      13.683905       0.128572       0.972183 0.69207898E+01  0.64925752E+02                                 1.566479                            1.498185      -0.830648       2.493156                    0.999641       3.175393       8.432820       0.536832       1.216204      -0.724643      -0.013767       0.017164       0.026418       0.034381      -0.005097       0.002071       0.009171       0.014598       0.020776      -0.016171       0.005348       0.010823              1.578484       1.519836      -0.213499      -0.223926       1.476729       0.297741       1.738889           0.000001
          109              H       8.742600      12.749574      10.284705       0.130765       0.981048 0.72816522E+01  0.70392803E+02                                 1.681593                            1.618984      -1.033292       2.401169                    0.997264       3.498389       9.979773       0.469377       1.349853      -0.693882      -0.018232      -0.015150      -0.026632       0.035654      -0.004655       0.002953       0.010324       0.006853       0.007440      -0.013902       0.004056       0.009846              1.703980       1.844110       0.101078       0.333727       1.612797       0.208426       1.655033          -0.000001
          110              H      10.967400      12.267349      10.531147       0.092564       1.108009 0.81621780E+01  0.81064891E+02                                 1.805449                            1.696843      -1.152728       2.323397                    0.996034       3.733638      10.741743       0.466198       1.322844      -0.698467       0.018359      -0.026075      -0.031887       0.045097      -0.005484       0.004104       0.010807       0.006925       0.031810      -0.016625       0.001051       0.015574              1.856406       1.883455      -0.325021      -0.348870       1.958753       0.379530       1.727010          -0.000001
          111              H       6.825600       0.189656      12.436823       0.091711       1.076245 0.84660944E+01  0.84398501E+02                                 1.740074                            1.702014      -0.873125       2.446012                    0.997271       3.693285      10.459477       0.478828       1.283141      -0.707618      -0.018209       0.011492       0.028605       0.035804      -0.002608      -0.001956       0.002166       0.008430       0.017763      -0.008096       0.000850       0.007245              1.761440       1.857071      -0.067073      -0.217916       1.557898       0.153820       1.869351          -0.000001
          112              H       2.597400      14.158026      13.448085       0.096830       1.139037 0.82585431E+01  0.80823327E+02                                 1.733693                            1.629112      -0.860174       2.470459                    0.998954       3.346097       9.020647       0.519330       1.205119      -0.727668      -0.018104       0.019344       0.040451       0.048355       0.004584      -0.002469       0.015782       0.011265       0.025679      -0.020218       0.002607       0.017611              1.764289       1.725376      -0.176127      -0.391999       1.523190       0.310258       2.044299           0.000002
          113              H       4.819500      14.446185      13.038057       0.128213       0.976849 0.69987042E+01  0.65731380E+02                                 1.560945                            1.498071      -0.843413       2.484164                    0.999522       3.172433       8.384115       0.542341       1.202482      -0.727910       0.016946       0.016506       0.023501       0.033345       0.003295      -0.000805       0.011071       0.010746       0.018725      -0.015049       0.002802       0.012247              1.574882       1.711461       0.262261       0.223230       1.442086       0.212260       1.571098           0.000001
          114              H       4.391550      12.165905       9.779074       0.135620       1.013958 0.76056717E+01  0.74481046E+02                                 1.731236                            1.664546      -1.136839       2.354814                    0.996252       3.566211      10.307389       0.457839       1.366109      -0.690404       0.015295      -0.017984      -0.027429       0.036190       0.004476       0.000661       0.010567       0.007804       0.008598      -0.013287       0.002049       0.011238              1.750249       1.672807      -0.119092      -0.278442       1.793244       0.330391       1.784696          -0.000000
          115              H       2.188350      11.907150      10.329319       0.087681       1.080795 0.78950893E+01  0.77901507E+02                                 1.786017                            1.675797      -1.129693       2.331372                    0.995677       3.769005      10.871253       0.465372       1.333881      -0.695776      -0.024560      -0.026207      -0.025114       0.043826       0.007386      -0.001343       0.010470       0.004319       0.020274      -0.015179       0.001924       0.013255              1.841401       1.992858       0.368204       0.341607       1.909431       0.324035       1.621915          -0.000001
          116              H       6.658200      12.920118      10.431295       0.111717       0.986252 0.74377679E+01  0.72827954E+02                                 1.728574                            1.660831      -1.181893       2.307668                    0.993790       3.871967      11.391787       0.449791       1.390719      -0.683587       0.017784      -0.035328      -0.011064       0.041070      -0.002901      -0.000571       0.000409      -0.006956      -0.032695      -0.010928       0.000934       0.009994              1.784284       1.861801      -0.241457      -0.053574       2.051723       0.165391       1.439329          -0.000000
          117              H      13.270500       9.385757      14.663299       0.121164       1.035984 0.76285711E+01  0.73686850E+02                                 1.657290                            1.586232      -1.080083       2.366601                    0.997429       3.438492       9.414343       0.512670       1.236863      -0.718095      -0.002554      -0.028647      -0.002691       0.028886       0.001413       0.000626      -0.002753      -0.022844       0.008586      -0.012981       0.001996       0.010985              1.680663       1.303170       0.069899       0.041050       2.023328       0.231753       1.715492          -0.000001
          118              H      13.424400      11.507255      16.396891       0.109064       1.133080 0.87906956E+01  0.87980062E+02                                 1.763616                            1.707198      -1.077072       2.366806                    0.996854       3.559465       9.921484       0.492231       1.243300      -0.717132       0.001370       0.033711       0.006496       0.034358      -0.000359       0.000630       0.006755      -0.015517       0.010614      -0.009596      -0.002034       0.011630              1.768533       1.349068       0.036254       0.017871       2.139417       0.092684       1.817114           0.000002
          119              H      13.278600       8.737399      17.027868       0.108421       1.048390 0.79185738E+01  0.77096623E+02                                 1.666409                            1.613746      -0.889160       2.454838                    0.998982       3.428439       9.380993       0.510109       1.233260      -0.719628      -0.002431      -0.037589      -0.007298       0.038368       0.002051       0.000106       0.006011      -0.017449       0.002808      -0.009472      -0.002324       0.011796              1.675406       1.307024       0.047665       0.025651       2.044782       0.034691       1.674412           0.000002
          120              H       0.000000      10.845665      18.757210       0.128959       0.954280 0.70052026E+01  0.66970359E+02                                 1.640676                            1.577320      -1.055207       2.388459                    0.997583       3.474000       9.808282       0.481054       1.331834      -0.697235       0.002649       0.029936       0.003798       0.030292       0.002086       0.000700      -0.000345      -0.023621       0.013453      -0.014263       0.004497       0.009766              1.664950       1.316114       0.052556       0.029779       2.060833       0.218198       1.617903          -0.000002
          121              C       9.582300       6.654125      13.091169       0.103246      24.118754 0.31473209E+03  0.68435986E+04                                 7.303992                            5.962985       0.168914       2.073062                    0.999774      25.630611      71.487287       0.664883       0.423660      -1.056782      -0.004523      -0.021152      -0.038974       0.044574      -0.017266      -0.006867      -0.011909      -0.053513       0.042598      -0.040791       0.010085       0.030706              7.938939      11.103157       1.516896      -0.929282       5.387217       1.557031       7.326444           0.000004
          122              C      10.922850       6.984920      13.004065      -0.206912      31.285005 0.44078393E+03  0.10364643E+05                                 8.516436                            6.942632       0.258886       2.051340                    0.999779      29.506519      83.933051       0.635219       0.410066      -1.071797      -0.012762       0.004808      -0.000589       0.013651       0.017203       0.010541       0.012188      -0.021524       0.031863      -0.025963      -0.002845       0.028808              9.342846      13.326471       1.735866      -1.998839       5.928433       1.340909       8.773635           0.000003
          123              C      11.662650       6.590907      11.903574       0.145434      30.358778 0.39390523E+03  0.90122150E+04                                 8.644322                            6.727214       0.013099       2.024293                    0.999081      25.752425      72.432422       0.621379       0.430834      -1.057862       0.011507       0.014938      -0.014400       0.023725      -0.002588       0.000624      -0.005695       0.017819      -0.042164      -0.016308      -0.000067       0.016375             10.253115      15.552019       3.408827      -2.880352       7.286664       0.696208       7.920663           0.000000
          124              C      11.032200       5.760244      10.996412      -0.203372      31.754297 0.45906798E+03  0.10957987E+05                                 8.765056                            7.181703       0.152754       2.024671                    0.999269      29.912163      87.101463       0.609036       0.421317      -1.059404      -0.006181       0.003939      -0.002203       0.007654      -0.008858      -0.018688      -0.001949      -0.011303       0.011269      -0.023910       0.005229       0.018681              9.860635      14.799945       2.921682      -0.789502       8.119134       1.669320       6.662825          -0.000002
          125              C       9.694350       5.470614      11.153625       0.090015      25.810622 0.34371376E+03  0.76644106E+04                                 7.766349                            6.307615       0.127869       2.059176                    0.999522      26.329557      75.140121       0.632790       0.434075      -1.047067      -0.012002       0.030851       0.038040       0.050427      -0.008014       0.015034      -0.018714      -0.061778       0.048665      -0.042995       0.001359       0.041635              8.629908      12.424302       1.739648      -0.787371       6.783721       1.917395       6.681701          -0.000001
          126              C      13.005900       7.203980      11.618891      -0.089411      32.630618 0.45953866E+03  0.10996435E+05                                 9.179492                            7.277839      -0.355852       1.902412                    0.996237      28.579533      83.930996       0.592191       0.432229      -1.050317       0.003211       0.001793      -0.059908       0.060021      -0.009889      -0.015050      -0.004340       0.002112       0.061235      -0.024363      -0.002363       0.026726             11.190693      16.946480       0.934494      -2.934693       8.353922      -1.194790       8.271678          -0.000001
          127              C       3.790800       6.420363      12.683265       0.097619      24.858409 0.32472576E+03  0.71071451E+04                                 7.438941                            6.048328       0.173672       2.070548                    0.999826      25.788909      71.861187       0.662434       0.422460      -1.058895       0.012034      -0.024427      -0.039481       0.047961       0.011030       0.001273      -0.003773      -0.060173       0.054286      -0.041154       0.016330       0.024824              8.143964      11.871467      -1.229626       1.129076       5.449145       1.571917       7.111280           0.000002
          128              C       2.451600       6.608549      12.438948      -0.215308      30.910720 0.44305203E+03  0.10431893E+05                                 8.431023                            6.956351       0.292287       2.060387                    0.999831      29.622621      84.333878       0.635123       0.409581      -1.072059       0.008762       0.002817       0.004117       0.010083      -0.013971      -0.012518       0.011235      -0.013181       0.014155      -0.019128      -0.006679       0.025807              9.226680      13.829229      -1.368761       1.938961       5.807255       1.239879       8.043556           0.000001
          129              C       1.881900       6.070456      11.298091       0.160088      30.417528 0.39407129E+03  0.90292305E+04                                 8.722473                            6.773151       0.045474       2.041492                    0.999300      25.633714      72.472456       0.612339       0.436554      -1.052947      -0.016873       0.009961      -0.011893       0.022921       0.006080       0.002012      -0.007813       0.011798      -0.040496      -0.017562       0.002285       0.015277             10.443525      16.215988      -3.614664       2.327184       7.536987       0.844509       7.577601          -0.000001
          130              C       2.702700       5.257435      10.520524      -0.199926      32.701919 0.46733635E+03  0.11217160E+05                                 8.990333                            7.276997      -0.007816       1.975380                    0.998398      30.072504      88.115887       0.600547       0.424919      -1.056029       0.002173       0.000702      -0.000028       0.002284       0.013708       0.015657      -0.003320      -0.011505       0.001345      -0.024349       0.006459       0.017889             10.218272      14.980078      -2.807312       0.925359       8.712168       2.011624       6.962570          -0.000001
          131              C       4.036500       5.111885      10.860444       0.090857      25.363148 0.33760662E+03  0.74949945E+04                                 7.668340                            6.243319       0.187709       2.078668                    0.999638      26.223366      74.685753       0.637227       0.432964      -1.047678       0.002009       0.030642       0.037369       0.048367       0.002728      -0.022893      -0.024480      -0.057309       0.032009      -0.044466      -0.001311       0.045777              8.500019      12.238757      -1.160857       1.145650       6.645148       1.991498       6.616151          -0.000001
          132              C       0.518400       6.388019      10.760593      -0.091902      34.514045 0.46391066E+03  0.11139110E+05                                 9.589248                            7.349380      -0.456385       1.873834                    0.994945      28.663882      84.613971       0.584241       0.436615      -1.046565      -0.000513       0.062707       0.001621       0.062730      -0.021687      -0.012070      -0.007437      -0.034172      -0.018542      -0.032182       0.001421       0.030760             12.058861      18.322291      -4.129459       0.433581      11.027287      -1.108039       6.827005          -0.000002
          133              C       6.852600       3.953368      13.805001       0.609496      23.388975 0.25189093E+03  0.52293311E+04                                 7.583613                            5.617585      -0.250396       1.966111                    0.999139      22.583012      63.459788       0.627992       0.469806      -1.020207      -0.003437       0.027737      -0.022264       0.035733       0.010449       0.000937       0.001339       0.135118      -0.134119      -0.046781      -0.043943       0.090723              9.183847       4.237015      -0.371269      -0.054512       9.987122      -3.198963      13.327403           0.000001
          134              C       6.912000       2.933049      14.896994      -0.248135      43.196907 0.47747425E+03  0.11468450E+05                                10.691738                            7.246391       0.090663       1.988077                    0.999826      30.737767      88.732163       0.618339       0.412406      -1.068931      -0.001574      -0.009658      -0.008031       0.012659       0.001677      -0.001752       0.010984       0.019720      -0.100428      -0.036343       0.009591       0.026752             14.056466       5.527086      -0.266105      -0.302472      11.011018      -4.896583      25.631293           0.000007
          135              C       6.872850       3.253553      16.173818      -0.043279      38.355445 0.39169753E+03  0.89937640E+04                                10.032972                            6.637614      -0.042466       1.969676                    0.999633      28.327667      81.126034       0.632428       0.421798      -1.058204      -0.001085      -0.022548       0.023755       0.032770      -0.000734       0.001088      -0.004062      -0.001029      -0.043547      -0.015274       0.006388       0.008885             13.460155       5.165905      -0.043034      -0.376980       9.639716      -5.114277      25.574844           0.000009
          136              C       6.899850       2.284691      17.253065      -0.038639      36.826434 0.38628957E+03  0.88232502E+04                                 9.725795                            6.564631       0.038536       1.994703                    0.999619      28.029064      79.601230       0.640990       0.418349      -1.062249      -0.001662       0.023880      -0.023569       0.033593      -0.000020       0.003918       0.002019      -0.005070      -0.062884      -0.021599       0.008454       0.013145             12.808887       5.070041      -0.049835      -0.481919       9.527160      -4.999854      23.829461           0.000008
          137              C       6.828300       2.596373      18.527764      -0.266631      40.815781 0.48060343E+03  0.11554701E+05                                10.233693                            7.230407       0.179792       2.015129                    0.999889      30.703829      88.482113       0.624546       0.407915      -1.072582       0.001345       0.014967       0.002984       0.015320       0.001289       0.006497       0.015688       0.014697      -0.090489      -0.036365       0.012305       0.024060             12.834337       5.414828      -0.139009      -0.392956      10.821397      -3.983695      22.266787           0.000005
          138              C       6.867450       1.596637      19.617633       0.655838      21.448686 0.22409061E+03  0.45353224E+04                                 7.173697                            5.360048       0.024787       2.077468                    0.999497      21.691819      60.935680       0.629472       0.480778      -1.010493       0.004903      -0.028280       0.036413       0.046365      -0.000710      -0.007588       0.007013       0.124977      -0.120132      -0.048519      -0.034470       0.082989              8.297864       4.244510       0.082044       0.256875       9.803803      -0.536937      10.845278           0.000002
          139              C       3.917700      14.005125      18.776331       0.103246      24.118760 0.31473226E+03  0.68436031E+04                                 7.303993                            5.962987       0.168914       2.073062                    0.999774      25.630609      71.487279       0.664882       0.423660      -1.056783       0.004523      -0.021152       0.038974       0.044574       0.017266      -0.006867       0.011910      -0.053513       0.042598      -0.040791       0.010085       0.030706              7.938940      11.103155      -1.516897      -0.929280       5.387218      -1.557032       7.326448           0.000004
          140              C       2.577150      14.335920      18.863435      -0.206912      31.285004 0.44078411E+03  0.10364648E+05                                 8.516435                            6.942633       0.258886       2.051340                    0.999779      29.506518      83.933041       0.635219       0.410066      -1.071797       0.012762       0.004808       0.000589       0.013651      -0.017203       0.010540      -0.012188      -0.021524       0.031863      -0.025963      -0.002845       0.028808              9.342844      13.326465      -1.735867      -1.998836       5.928433      -1.340909       8.773635           0.000003
          141              C       1.837350      13.941907      19.963927       0.145434      30.358775 0.39390522E+03  0.90122146E+04                                 8.644321                            6.727214       0.013099       2.024293                    0.999081      25.752425      72.432424       0.621379       0.430834      -1.057862      -0.011507       0.014938       0.014400       0.023725       0.002588       0.000624       0.005695       0.017819      -0.042165      -0.016308      -0.000067       0.016375             10.253115      15.552018      -3.408833      -2.880345       7.286668      -0.696208       7.920659           0.000000
          142              C       2.467800      13.111244      20.871088      -0.203372      31.754310 0.45906808E+03  0.10957990E+05                                 8.765058                            7.181704       0.152754       2.024671                    0.999269      29.912165      87.101470       0.609036       0.421317      -1.059404       0.006181       0.003939       0.002203       0.007654       0.008858      -0.018688       0.001949      -0.011303       0.011269      -0.023910       0.005229       0.018681              9.860638      14.799949      -2.921686      -0.789501       8.119137      -1.669321       6.662827          -0.000002
          143              C       3.805650      12.821614      20.713875       0.090015      25.810638 0.34371401E+03  0.76644172E+04                                 7.766352                            6.307617       0.127869       2.059176                    0.999522      26.329559      75.140128       0.632790       0.434075      -1.047067       0.012002       0.030851      -0.038040       0.050427       0.008014       0.015034       0.018714      -0.061778       0.048665      -0.042995       0.001359       0.041635              8.629912      12.424306      -1.739648      -0.787372       6.783723      -1.917396       6.681706          -0.000000
          144              C       0.494100      14.554980      20.248609      -0.089411      32.630615 0.45953873E+03  0.10996437E+05                                 9.179491                            7.277840      -0.355851       1.902412                    0.996237      28.579532      83.930991       0.592191       0.432229      -1.050317      -0.003211       0.001793       0.059908       0.060021       0.009889      -0.015050       0.004340       0.002112       0.061235      -0.024363      -0.002363       0.026726             11.190691      16.946475      -0.934498      -2.934688       8.353921       1.194789       8.271676          -0.000001
          145              C       9.709200      13.771363      19.184235       0.097619      24.858409 0.32472576E+03  0.71071454E+04                                 7.438941                            6.048328       0.173672       2.070548                    0.999826      25.788907      71.861181       0.662434       0.422460      -1.058895      -0.012034      -0.024427       0.039481       0.047961      -0.011030       0.001273       0.003773      -0.060173       0.054286      -0.041154       0.016330       0.024824              8.143964      11.871466       1.229625       1.129081       5.449145      -1.571917       7.111282           0.000002
          146              C      11.048400      13.959549      19.428553      -0.215308      30.910712 0.44305176E+03  0.10431885E+05                                 8.431022                            6.956349       0.292287       2.060387                    0.999831      29.622619      84.333871       0.635123       0.409581      -1.072059      -0.008762       0.002817      -0.004117       0.010083       0.013971      -0.012518      -0.011235      -0.013181       0.014155      -0.019128      -0.006679       0.025807              9.226679      13.829225       1.368759       1.938965       5.807255      -1.239880       8.043556           0.000001
          147              C      11.618100      13.421456      20.569409       0.160088      30.417517 0.39407114E+03  0.90292264E+04                                 8.722471                            6.773150       0.045474       2.041492                    0.999300      25.633714      72.472456       0.612339       0.436554      -1.052947       0.016874       0.009961       0.011893       0.022921      -0.006080       0.002012       0.007813       0.011798      -0.040496      -0.017562       0.002285       0.015277             10.443521      16.215978       3.614658       2.327188       7.536983      -0.844510       7.577602          -0.000001
          148              C      10.797300      12.608435       0.101976      -0.199926      32.701933 0.46733667E+03  0.11217169E+05                                 8.990336                            7.276999      -0.007816       1.975380                    0.998398      30.072504      88.115890       0.600546       0.424919      -1.056029      -0.002173       0.000702       0.000028       0.002284      -0.013708       0.015657       0.003320      -0.011505       0.001345      -0.024349       0.006459       0.017889             10.218274      14.980080       2.807312       0.925360       8.712170      -2.011626       6.962573          -0.000001
          149              C       9.463500      12.462885      21.007056       0.090857      25.363146 0.33760661E+03  0.74949942E+04                                 7.668339                            6.243318       0.187709       2.078668                    0.999638      26.223366      74.685752       0.637227       0.432964      -1.047678      -0.002009       0.030642      -0.037369       0.048367      -0.002728      -0.022893       0.024480      -0.057309       0.032009      -0.044466      -0.001311       0.045777              8.500018      12.238754       1.160856       1.145651       6.645148      -1.991498       6.616150          -0.000001
          150              C      12.981600      13.739019      21.106908      -0.091902      34.514030 0.46391058E+03  0.11139108E+05                                 9.589245                            7.349379      -0.456385       1.873834                    0.994945      28.663881      84.613968       0.584241       0.436615      -1.046565       0.000513       0.062707      -0.001621       0.062730       0.021687      -0.012070       0.007437      -0.034172      -0.018541      -0.032182       0.001421       0.030760             12.058856      18.322275       4.129452       0.433584      11.027288       1.108043       6.827005          -0.000002
          151              C       6.647400      11.304368      18.062499       0.609496      23.388960 0.25189069E+03  0.52293253E+04                                 7.583609                            5.617583      -0.250396       1.966111                    0.999139      22.583011      63.459785       0.627992       0.469806      -1.020207       0.003437       0.027737       0.022264       0.035733      -0.010449       0.000937      -0.001338       0.135118      -0.134119      -0.046781      -0.043943       0.090723              9.183842       4.237013       0.371269      -0.054512       9.987118       3.198960      13.327395           0.000000
          152              C       6.588000      10.284049      16.970506      -0.248135      43.196907 0.47747419E+03  0.11468448E+05                                10.691738                            7.246390       0.090664       1.988077                    0.999826      30.737765      88.732154       0.618339       0.412406      -1.068931       0.001574      -0.009658       0.008031       0.012659      -0.001677      -0.001752      -0.010984       0.019720      -0.100428      -0.036343       0.009591       0.026752             14.056466       5.527086       0.266105      -0.302472      11.011017       4.896586      25.631296           0.000007
          153              C       6.627150      10.604553      15.693682      -0.043280      38.355432 0.39169736E+03  0.89937589E+04                                10.032970                            6.637612      -0.042466       1.969676                    0.999633      28.327666      81.126029       0.632428       0.421798      -1.058204       0.001085      -0.022548      -0.023755       0.032770       0.000734       0.001088       0.004062      -0.001029      -0.043547      -0.015274       0.006388       0.008885             13.460150       5.165904       0.043034      -0.376980       9.639718       5.114277      25.574830           0.000009
          154              C       6.600150       9.635691      14.614436      -0.038639      36.826435 0.38628961E+03  0.88232511E+04                                 9.725795                            6.564631       0.038536       1.994703                    0.999619      28.029062      79.601221       0.640991       0.418349      -1.062249       0.001662       0.023880       0.023569       0.033593       0.000020       0.003918      -0.002019      -0.005070      -0.062884      -0.021599       0.008454       0.013145             12.808887       5.070041       0.049835      -0.481919       9.527163       4.999859      23.829457           0.000008
          155              C       6.671700       9.947373      13.339736      -0.266631      40.815804 0.48060386E+03  0.11554713E+05                                10.233696                            7.230410       0.179792       2.015129                    0.999889      30.703831      88.482116       0.624546       0.407915      -1.072582      -0.001346       0.014967      -0.002984       0.015320      -0.001289       0.006497      -0.015688       0.014697      -0.090489      -0.036365       0.012305       0.024060             12.834342       5.414830       0.139009      -0.392956      10.821402       3.983700      22.266795           0.000005
          156              C       6.632550       8.947637      12.249867       0.655837      21.448686 0.22409060E+03  0.45353223E+04                                 7.173698                            5.360048       0.024787       2.077468                    0.999497      21.691820      60.935685       0.629472       0.480778      -1.010493      -0.004903      -0.028280      -0.036413       0.046365       0.000710      -0.007588      -0.007013       0.124977      -0.120132      -0.048519      -0.034470       0.082989              8.297863       4.244510      -0.082044       0.256875       9.803804       0.536937      10.845276           0.000002
          157              C       3.917700       8.047875       8.153831       0.103246      24.118753 0.31473211E+03  0.68435992E+04                                 7.303992                            5.962985       0.168914       2.073062                    0.999774      25.630611      71.487285       0.664883       0.423660      -1.056783       0.004523       0.021152       0.038974       0.044574      -0.017266      -0.006867      -0.011910      -0.053513       0.042598      -0.040791       0.010085       0.030706              7.938939      11.103155       1.516895      -0.929285       5.387216       1.557030       7.326445           0.000004
          158              C       2.577150       7.717080       8.240936      -0.206912      31.285002 0.44078388E+03  0.10364641E+05                                 8.516435                            6.942631       0.258887       2.051340                    0.999779      29.506517      83.933038       0.635219       0.410066      -1.071797       0.012762      -0.004808       0.000589       0.013651       0.017203       0.010540       0.012188      -0.021524       0.031863      -0.025963      -0.002845       0.028808              9.342845      13.326469       1.735865      -1.998843       5.928432       1.340908       8.773634           0.000003
          159              C       1.837350       8.111093       9.341427       0.145434      30.358776 0.39390509E+03  0.90122111E+04                                 8.644321                            6.727213       0.013099       2.024293                    0.999081      25.752426      72.432426       0.621379       0.430834      -1.057862      -0.011507      -0.014938       0.014400       0.023725      -0.002588       0.000624      -0.005695       0.017819      -0.042165      -0.016308      -0.000067       0.016375             10.253116      15.552021       3.408830      -2.880351       7.286666       0.696208       7.920661           0.000000
          160              C       2.467800       8.941756      10.248588      -0.203371      31.754303 0.45906797E+03  0.10957987E+05                                 8.765056                            7.181702       0.152755       2.024671                    0.999269      29.912160      87.101449       0.609036       0.421317      -1.059404       0.006181      -0.003939       0.002203       0.007654      -0.008858      -0.018688      -0.001949      -0.011303       0.011269      -0.023910       0.005229       0.018681              9.860636      14.799946       2.921685      -0.789502       8.119136       1.669321       6.662826          -0.000002
          161              C       3.805650       9.231386      10.091375       0.090014      25.810631 0.34371388E+03  0.76644142E+04                                 7.766352                            6.307617       0.127869       2.059176                    0.999522      26.329562      75.140146       0.632790       0.434075      -1.047067       0.012002      -0.030851      -0.038040       0.050427      -0.008014       0.015034      -0.018714      -0.061778       0.048665      -0.042995       0.001359       0.041635              8.629911      12.424307       1.739649      -0.787372       6.783724       1.917395       6.681703          -0.000001
          162              C       0.494100       7.498020       9.626110      -0.089411      32.630622 0.45953856E+03  0.10996432E+05                                 9.179491                            7.277838      -0.355851       1.902412                    0.996237      28.579527      83.930967       0.592192       0.432229      -1.050317      -0.003211      -0.001793       0.059908       0.060021      -0.009889      -0.015050      -0.004340       0.002112       0.061235      -0.024363      -0.002363       0.026726             11.190693      16.946479       0.934490      -2.934691       8.353925      -1.194791       8.271676          -0.000001
          163              C       9.709200       8.281637       8.561735       0.097619      24.858412 0.32472580E+03  0.71071463E+04                                 7.438942                            6.048329       0.173673       2.070548                    0.999826      25.788909      71.861189       0.662434       0.422460      -1.058895      -0.012034       0.024427       0.039481       0.047961       0.011030       0.001273      -0.003773      -0.060173       0.054286      -0.041154       0.016330       0.024824              8.143965      11.871469      -1.229626       1.129077       5.449145       1.571917       7.111281           0.000002
          164              C      11.048400       8.093451       8.806052      -0.215308      30.910705 0.44305172E+03  0.10431884E+05                                 8.431020                            6.956349       0.292288       2.060387                    0.999831      29.622619      84.333867       0.635124       0.409581      -1.072059      -0.008762      -0.002817      -0.004117       0.010083      -0.013971      -0.012518       0.011235      -0.013181       0.014155      -0.019128      -0.006679       0.025807              9.226677      13.829225      -1.368761       1.938961       5.807254       1.239878       8.043551           0.000001
          165              C      11.618100       8.631544       9.946909       0.160088      30.417530 0.39407131E+03  0.90292308E+04                                 8.722474                            6.773151       0.045474       2.041492                    0.999300      25.633714      72.472455       0.612339       0.436554      -1.052947       0.016873      -0.009961       0.011893       0.022921       0.006080       0.002012      -0.007813       0.011798      -0.040496      -0.017562       0.002285       0.015277             10.443525      16.215989      -3.614662       2.327185       7.536986       0.844510       7.577601          -0.000001
          166              C      10.797300       9.444565      10.724476      -0.199926      32.701931 0.46733658E+03  0.11217166E+05                                 8.990335                            7.276999      -0.007816       1.975380                    0.998398      30.072501      88.115876       0.600546       0.424919      -1.056029      -0.002173      -0.000702       0.000028       0.002284       0.013708       0.015657      -0.003320      -0.011505       0.001345      -0.024349       0.006459       0.017889             10.218274      14.980081      -2.807313       0.925359       8.712168       2.011625       6.962572          -0.000001
          167              C       9.463500       9.590115      10.384556       0.090856      25.363155 0.33760672E+03  0.74949975E+04                                 7.668341                            6.243320       0.187709       2.078668                    0.999638      26.223371      74.685771       0.637227       0.432964      -1.047678      -0.002009      -0.030641      -0.037369       0.048367       0.002728      -0.022893      -0.024480      -0.057309       0.032009      -0.044466      -0.001311       0.045777              8.500020      12.238759      -1.160856       1.145652       6.645150       1.991499       6.616152          -0.000001
          168              C      12.981600       8.313981      10.484407      -0.091901      34.514044 0.46391057E+03  0.11139107E+05                                 9.589247                            7.349378      -0.456385       1.873834                    0.994945      28.663877      84.613949       0.584241       0.436615      -1.046565       0.000513      -0.062707      -0.001621       0.062730      -0.021687      -0.012070      -0.007437      -0.034172      -0.018542      -0.032182       0.001421       0.030760             12.058861      18.322295      -4.129461       0.433581      11.027283      -1.108037       6.827003          -0.000002
          169              C       6.647400      10.748632       7.439999       0.609496      23.388959 0.25189068E+03  0.52293249E+04                                 7.583609                            5.617583      -0.250395       1.966111                    0.999139      22.583010      63.459781       0.627992       0.469806      -1.020207       0.003437      -0.027737       0.022264       0.035733       0.010449       0.000937       0.001338       0.135118      -0.134119      -0.046781      -0.043943       0.090723              9.183842       4.237013      -0.371269      -0.054512       9.987118      -3.198960      13.327395           0.000001
          170              C       6.588000      11.768951       6.348006      -0.248135      43.196904 0.47747416E+03  0.11468447E+05                                10.691737                            7.246390       0.090664       1.988077                    0.999826      30.737763      88.732145       0.618339       0.412406      -1.068931       0.001574       0.009657       0.008031       0.012659       0.001677      -0.001752       0.010984       0.019721      -0.100428      -0.036343       0.009591       0.026752             14.056466       5.527086      -0.266105      -0.302472      11.011017      -4.896586      25.631295           0.000006
          171              C       6.627150      11.448447       5.071182      -0.043279      38.355432 0.39169732E+03  0.89937578E+04                                10.032969                            6.637611      -0.042466       1.969676                    0.999633      28.327665      81.126020       0.632428       0.421798      -1.058204       0.001085       0.022548      -0.023755       0.032770      -0.000734       0.001088      -0.004062      -0.001029      -0.043547      -0.015274       0.006388       0.008885             13.460150       5.165903      -0.043034      -0.376979       9.639717      -5.114277      25.574829           0.000009
          172              C       6.600150      12.417309       3.991936      -0.038639      36.826443 0.38628965E+03  0.88232523E+04                                 9.725797                            6.564632       0.038536       1.994702                    0.999619      28.029066      79.601235       0.640990       0.418349      -1.062249       0.001662      -0.023880       0.023569       0.033593      -0.000020       0.003918       0.002019      -0.005070      -0.062884      -0.021599       0.008454       0.013145             12.808890       5.070042      -0.049835      -0.481918       9.527167      -4.999865      23.829462           0.000007
          173              C       6.671700      12.105627       2.717236      -0.266631      40.815804 0.48060390E+03  0.11554715E+05                                10.233697                            7.230411       0.179792       2.015129                    0.999889      30.703829      88.482111       0.624546       0.407915      -1.072582      -0.001345      -0.014967      -0.002984       0.015320       0.001289       0.006497       0.015688       0.014697      -0.090489      -0.036365       0.012305       0.024060             12.834343       5.414830      -0.139009      -0.392956      10.821400      -3.983696      22.266798           0.000005
          174              C       6.632550      13.105363       1.627367       0.655837      21.448685 0.22409061E+03  0.45353226E+04                                 7.173698                            5.360048       0.024787       2.077468                    0.999497      21.691821      60.935691       0.629472       0.480778      -1.010493      -0.004903       0.028280      -0.036413       0.046365      -0.000710      -0.007588       0.007013       0.124977      -0.120132      -0.048519      -0.034470       0.082989              8.297864       4.244510       0.082044       0.256875       9.803805      -0.536937      10.845276           0.000002
          175              C       9.582300       0.696875       2.468669       0.103246      24.118769 0.31473235E+03  0.68436056E+04                                 7.303995                            5.962988       0.168914       2.073061                    0.999774      25.630613      71.487293       0.664882       0.423660      -1.056783      -0.004523       0.021152      -0.038974       0.044574       0.017266      -0.006867       0.011910      -0.053513       0.042598      -0.040791       0.010085       0.030706              7.938942      11.103160      -1.516897      -0.929282       5.387219      -1.557032       7.326449           0.000004
          176              C      10.922850       0.366080       2.381565      -0.206912      31.285005 0.44078393E+03  0.10364643E+05                                 8.516436                            6.942631       0.258886       2.051340                    0.999779      29.506520      83.933051       0.635219       0.410066      -1.071797      -0.012762      -0.004808      -0.000589       0.013651      -0.017203       0.010540      -0.012188      -0.021524       0.031863      -0.025963      -0.002845       0.028808              9.342845      13.326468      -1.735866      -1.998839       5.928433      -1.340909       8.773635           0.000003
          177              C      11.662650       0.760093       1.281074       0.145434      30.358780 0.39390527E+03  0.90122161E+04                                 8.644323                            6.727215       0.013099       2.024293                    0.999081      25.752425      72.432425       0.621378       0.430834      -1.057862       0.011507      -0.014938      -0.014400       0.023725       0.002588       0.000624       0.005695       0.017819      -0.042165      -0.016308      -0.000067       0.016375             10.253117      15.552020      -3.408827      -2.880356       7.286664      -0.696206       7.920665           0.000000
          178              C      11.032200       1.590756       0.373912      -0.203371      31.754303 0.45906813E+03  0.10957991E+05                                 8.765057                            7.181704       0.152755       2.024671                    0.999269      29.912158      87.101441       0.609036       0.421317      -1.059404      -0.006181      -0.003939      -0.002203       0.007654       0.008858      -0.018688       0.001949      -0.011303       0.011269      -0.023910       0.005229       0.018681              9.860635      14.799944      -2.921682      -0.789503       8.119134      -1.669320       6.662826          -0.000002
          179              C       9.694350       1.880386       0.531125       0.090014      25.810626 0.34371385E+03  0.76644133E+04                                 7.766351                            6.307616       0.127869       2.059176                    0.999522      26.329561      75.140141       0.632790       0.434075      -1.047067      -0.012002      -0.030851       0.038040       0.050427       0.008014       0.015034       0.018714      -0.061778       0.048665      -0.042995       0.001359       0.041635              8.629910      12.424303      -1.739648      -0.787372       6.783722      -1.917395       6.681703          -0.000001
          180              C      13.005900       0.147020       0.996390      -0.089411      32.630614 0.45953844E+03  0.10996429E+05                                 9.179490                            7.277836      -0.355851       1.902412                    0.996237      28.579526      83.930964       0.592192       0.432229      -1.050317       0.003211      -0.001793      -0.059908       0.060021       0.009889      -0.015050       0.004340       0.002112       0.061235      -0.024363      -0.002363       0.026726             11.190691      16.946471      -0.934488      -2.934693       8.353926       1.194793       8.271676          -0.000001
          181              C       3.790800       0.930637       2.060765       0.097619      24.858409 0.32472575E+03  0.71071449E+04                                 7.438941                            6.048328       0.173672       2.070548                    0.999826      25.788908      71.861185       0.662434       0.422460      -1.058895       0.012034       0.024427      -0.039481       0.047961      -0.011030       0.001273       0.003773      -0.060173       0.054286      -0.041154       0.016330       0.024824              8.143964      11.871467       1.229626       1.129076       5.449145      -1.571917       7.111280           0.000002
          182              C       2.451600       0.742451       1.816448      -0.215308      30.910716 0.44305196E+03  0.10431891E+05                                 8.431022                            6.956351       0.292288       2.060387                    0.999831      29.622619      84.333866       0.635124       0.409581      -1.072059       0.008762      -0.002817       0.004117       0.010083       0.013971      -0.012518      -0.011235      -0.013181       0.014155      -0.019128      -0.006679       0.025807              9.226678      13.829226       1.368761       1.938961       5.807255      -1.239879       8.043555           0.000001
          183              C       1.881900       1.280544       0.675591       0.160088      30.417530 0.39407131E+03  0.90292309E+04                                 8.722473                            6.773151       0.045474       2.041492                    0.999300      25.633714      72.472454       0.612339       0.436554      -1.052947      -0.016873      -0.009961      -0.011893       0.022921      -0.006080       0.002012       0.007813       0.011798      -0.040496      -0.017562       0.002285       0.015277             10.443525      16.215988       3.614664       2.327184       7.536987      -0.844510       7.577601          -0.000001
          184              C       2.702700       2.093565      21.143024      -0.199926      32.701915 0.46733628E+03  0.11217158E+05                                 8.990332                            7.276996      -0.007816       1.975380                    0.998398      30.072502      88.115877       0.600547       0.424919      -1.056029       0.002173      -0.000702      -0.000028       0.002284      -0.013708       0.015657       0.003320      -0.011505       0.001345      -0.024349       0.006459       0.017889             10.218271      14.980076       2.807312       0.925359       8.712167      -2.011624       6.962569          -0.000001
          185              C       4.036500       2.239115       0.237944       0.090856      25.363157 0.33760676E+03  0.74949984E+04                                 7.668342                            6.243320       0.187709       2.078668                    0.999638      26.223372      74.685775       0.637227       0.432964      -1.047678       0.002009      -0.030642       0.037369       0.048367      -0.002728      -0.022893       0.024480      -0.057309       0.032009      -0.044466      -0.001311       0.045777              8.500021      12.238760       1.160856       1.145651       6.645150      -1.991499       6.616152          -0.000001
          186              C       0.518400       0.962981       0.138093      -0.091901      34.514043 0.46391057E+03  0.11139107E+05                                 9.589247                            7.349378      -0.456385       1.873834                    0.994945      28.663877      84.613949       0.584241       0.436615      -1.046565      -0.000513      -0.062707       0.001621       0.062730       0.021687      -0.012070       0.007437      -0.034172      -0.018542      -0.032181       0.001421       0.030760             12.058860      18.322293       4.129461       0.433580      11.027284       1.108036       6.827003          -0.000002
          187              C       6.852600       3.397632       3.182501       0.609496      23.388971 0.25189088E+03  0.52293299E+04                                 7.583612                            5.617585      -0.250395       1.966111                    0.999139      22.583010      63.459780       0.627992       0.469806      -1.020207      -0.003437      -0.027737      -0.022264       0.035733      -0.010449       0.000937      -0.001339       0.135118      -0.134119      -0.046781      -0.043943       0.090723              9.183845       4.237014       0.371269      -0.054512       9.987122       3.198962      13.327399           0.000000
          188              C       6.912000       4.417951       4.274494      -0.248136      43.196935 0.47747477E+03  0.11468466E+05                                10.691743                            7.246395       0.090663       1.988077                    0.999826      30.737771      88.732182       0.618339       0.412406      -1.068931      -0.001574       0.009658      -0.008031       0.012659      -0.001677      -0.001752      -0.010984       0.019720      -0.100428      -0.036343       0.009591       0.026752             14.056474       5.527089       0.266105      -0.302472      11.011024       4.896591      25.631307           0.000007
          189              C       6.872850       4.097447       5.551319      -0.043280      38.355461 0.39169779E+03  0.89937714E+04                                10.032976                            6.637616      -0.042467       1.969676                    0.999633      28.327675      81.126068       0.632428       0.421798      -1.058204      -0.001085       0.022548       0.023755       0.032770       0.000734       0.001088       0.004062      -0.001030      -0.043547      -0.015274       0.006388       0.008885             13.460160       5.165907       0.043033      -0.376979       9.639727       5.114290      25.574847           0.000009
          190              C       6.899850       5.066309       6.630565      -0.038639      36.826440 0.38628962E+03  0.88232516E+04                                 9.725796                            6.564631       0.038536       1.994702                    0.999619      28.029063      79.601227       0.640990       0.418349      -1.062249      -0.001662      -0.023880      -0.023569       0.033593       0.000020       0.003918      -0.002019      -0.005070      -0.062884      -0.021599       0.008454       0.013145             12.808889       5.070042       0.049835      -0.481918       9.527166       4.999862      23.829461           0.000007
          191              C       6.828300       4.754627       7.905265      -0.266631      40.815800 0.48060369E+03  0.11554708E+05                                10.233696                            7.230409       0.179792       2.015129                    0.999889      30.703831      88.482119       0.624546       0.407915      -1.072582       0.001345      -0.014967       0.002984       0.015320      -0.001289       0.006497      -0.015688       0.014697      -0.090489      -0.036364       0.012305       0.024060             12.834342       5.414830       0.139009      -0.392955      10.821406       3.983703      22.266792           0.000005
          192              C       6.867450       5.754363       8.995133       0.655837      21.448689 0.22409059E+03  0.45353221E+04                                 7.173698                            5.360048       0.024787       2.077468                    0.999497      21.691824      60.935699       0.629472       0.480778      -1.010493       0.004903       0.028280       0.036413       0.046365       0.000710      -0.007588      -0.007013       0.124977      -0.120132      -0.048519      -0.034470       0.082989              8.297865       4.244510      -0.082044       0.256875       9.803807       0.536940      10.845277           0.000002
          193              C      10.667700       8.047875       2.468669       0.103246      24.118766 0.31473232E+03  0.68436045E+04                                 7.303994                            5.962987       0.168914       2.073062                    0.999774      25.630611      71.487283       0.664882       0.423660      -1.056783       0.004523       0.021152      -0.038974       0.044574      -0.017266       0.006867       0.011909      -0.053513       0.042598      -0.040791       0.010085       0.030706              7.938941      11.103158       1.516897       0.929281       5.387218      -1.557032       7.326448           0.000004
          194              C       9.327150       7.717080       2.381565      -0.206912      31.285006 0.44078394E+03  0.10364643E+05                                 8.516436                            6.942632       0.258886       2.051340                    0.999779      29.506520      83.933051       0.635219       0.410066      -1.071797       0.012762      -0.004808      -0.000589       0.013651       0.017203      -0.010540      -0.012188      -0.021524       0.031863      -0.025963      -0.002845       0.028808              9.342846      13.326469       1.735866       1.998839       5.928433      -1.340909       8.773636           0.000003
          195              C       8.587350       8.111093       1.281074       0.145434      30.358780 0.39390526E+03  0.90122158E+04                                 8.644322                            6.727215       0.013099       2.024293                    0.999081      25.752425      72.432423       0.621379       0.430834      -1.057862      -0.011507      -0.014938      -0.014400       0.023725      -0.002588      -0.000624       0.005695       0.017819      -0.042165      -0.016308      -0.000067       0.016375             10.253116      15.552019       3.408827       2.880356       7.286664      -0.696206       7.920665           0.000000
          196              C       9.217800       8.941756       0.373912      -0.203372      31.754307 0.45906820E+03  0.10957993E+05                                 8.765058                            7.181704       0.152755       2.024671                    0.999269      29.912161      87.101453       0.609036       0.421317      -1.059404       0.006181      -0.003939      -0.002203       0.007654      -0.008858       0.018688       0.001949      -0.011303       0.011269      -0.023910       0.005229       0.018681              9.860636      14.799946       2.921683       0.789503       8.119135      -1.669320       6.662827          -0.000002
          197              C      10.555650       9.231386       0.531125       0.090015      25.810618 0.34371370E+03  0.76644089E+04                                 7.766348                            6.307614       0.127869       2.059176                    0.999522      26.329555      75.140114       0.632790       0.434075      -1.047067       0.012002      -0.030851       0.038040       0.050427      -0.008014      -0.015034       0.018714      -0.061778       0.048665      -0.042995       0.001359       0.041635              8.629907      12.424299       1.739647       0.787372       6.783720      -1.917395       6.681701          -0.000001
          198              C       7.244100       7.498020       0.996390      -0.089411      32.630626 0.45953863E+03  0.10996434E+05                                 9.179492                            7.277838      -0.355851       1.902412                    0.996237      28.579532      83.930988       0.592192       0.432229      -1.050317      -0.003211      -0.001793      -0.059908       0.060021      -0.009889       0.015050       0.004340       0.002112       0.061235      -0.024363      -0.002363       0.026726             11.190694      16.946477       0.934488       2.934695       8.353928       1.194793       8.271678          -0.000001
          199              C       2.959200       8.281637       2.060765       0.097620      24.858403 0.32472566E+03  0.71071425E+04                                 7.438940                            6.048327       0.173673       2.070548                    0.999826      25.788904      71.861172       0.662434       0.422460      -1.058895      -0.012034       0.024427      -0.039481       0.047961       0.011030      -0.001273       0.003773      -0.060173       0.054286      -0.041154       0.016330       0.024824              8.143963      11.871464      -1.229626      -1.129076       5.449144      -1.571917       7.111279           0.000002
          200              C       4.298400       8.093451       1.816448      -0.215309      30.910728 0.44305220E+03  0.10431898E+05                                 8.431025                            6.956353       0.292287       2.060387                    0.999831      29.622626      84.333896       0.635123       0.409581      -1.072059      -0.008762      -0.002817       0.004117       0.010083      -0.013971       0.012518      -0.011235      -0.013181       0.014155      -0.019128      -0.006679       0.025807              9.226682      13.829232      -1.368761      -1.938962       5.807256      -1.239879       8.043557           0.000001
          201              C       4.868100       8.631544       0.675591       0.160088      30.417527 0.39407126E+03  0.90292296E+04                                 8.722474                            6.773151       0.045474       2.041492                    0.999300      25.633713      72.472456       0.612339       0.436554      -1.052947       0.016873      -0.009961      -0.011893       0.022921       0.006080      -0.002012       0.007813       0.011798      -0.040496      -0.017562       0.002285       0.015277             10.443525      16.215989      -3.614664      -2.327184       7.536987      -0.844510       7.577601          -0.000001
          202              C       4.047300       9.444565      21.143024      -0.199926      32.701917 0.46733629E+03  0.11217158E+05                                 8.990333                            7.276997      -0.007816       1.975380                    0.998398      30.072503      88.115884       0.600547       0.424919      -1.056029      -0.002173      -0.000702      -0.000028       0.002284       0.013708      -0.015657       0.003320      -0.011505       0.001345      -0.024349       0.006459       0.017889             10.218272      14.980078      -2.807312      -0.925359       8.712167      -2.011624       6.962569          -0.000001
          203              C       2.713500       9.590115       0.237944       0.090857      25.363149 0.33760662E+03  0.74949946E+04                                 7.668340                            6.243318       0.187709       2.078668                    0.999638      26.223367      74.685753       0.637227       0.432963      -1.047678      -0.002009      -0.030642       0.037369       0.048367       0.002728       0.022893       0.024480      -0.057309       0.032009      -0.044466      -0.001311       0.045777              8.500018      12.238756      -1.160856      -1.145650       6.645148      -1.991498       6.616150          -0.000001
          204              C       6.231600       8.313981       0.138093      -0.091902      34.514048 0.46391063E+03  0.11139109E+05                                 9.589248                            7.349379      -0.456385       1.873834                    0.994945      28.663880      84.613963       0.584241       0.436615      -1.046565       0.000513      -0.062707       0.001621       0.062730      -0.021687       0.012070       0.007437      -0.034173      -0.018542      -0.032182       0.001421       0.030760             12.058863      18.322298      -4.129462      -0.433580      11.027286       1.108037       6.827004          -0.000002
          205              C      13.397400      10.748632       3.182501       0.609496      23.388975 0.25189094E+03  0.52293314E+04                                 7.583613                            5.617586      -0.250396       1.966110                    0.999139      22.583013      63.459793       0.627992       0.469806      -1.020207       0.003437      -0.027737      -0.022264       0.035733       0.010449      -0.000937      -0.001339       0.135118      -0.134119      -0.046781      -0.043943       0.090723              9.183847       4.237015      -0.371269       0.054512       9.987124       3.198963      13.327401           0.000000
          206              C      13.338000      11.768951       4.274494      -0.248135      43.196921 0.47747460E+03  0.11468460E+05                                10.691741                            7.246393       0.090663       1.988077                    0.999826      30.737766      88.732160       0.618339       0.412406      -1.068931       0.001574       0.009658      -0.008031       0.012659       0.001677       0.001752      -0.010984       0.019720      -0.100428      -0.036343       0.009591       0.026752             14.056470       5.527088      -0.266105       0.302472      11.011022       4.896590      25.631300           0.000007
          207              C      13.377150      11.448447       5.551319      -0.043280      38.355461 0.39169778E+03  0.89937710E+04                                10.032976                            6.637617      -0.042466       1.969676                    0.999633      28.327673      81.126057       0.632428       0.421798      -1.058204       0.001085       0.022548       0.023755       0.032770      -0.000734      -0.001088       0.004062      -0.001029      -0.043547      -0.015274       0.006388       0.008885             13.460160       5.165908      -0.043033       0.376980       9.639725       5.114290      25.574848           0.000009
          208              C      13.350150      12.417309       6.630565      -0.038639      36.826447 0.38628972E+03  0.88232542E+04                                 9.725798                            6.564633       0.038536       1.994702                    0.999619      28.029065      79.601233       0.640990       0.418349      -1.062249       0.001662      -0.023880      -0.023569       0.033593      -0.000020      -0.003918      -0.002019      -0.005070      -0.062884      -0.021599       0.008454       0.013145             12.808891       5.070043      -0.049835       0.481919       9.527166       4.999862      23.829466           0.000008
          209              C      13.421700      12.105627       7.905265      -0.266630      40.815785 0.48060350E+03  0.11554703E+05                                10.233693                            7.230407       0.179792       2.015129                    0.999889      30.703826      88.482098       0.624546       0.407915      -1.072582      -0.001345      -0.014967       0.002984       0.015320       0.001289      -0.006497      -0.015688       0.014697      -0.090489      -0.036365       0.012305       0.024060             12.834338       5.414828      -0.139009       0.392955      10.821403       3.983701      22.266783           0.000004
          210              C      13.382550      13.105363       8.995133       0.655838      21.448684 0.22409054E+03  0.45353207E+04                                 7.173697                            5.360047       0.024787       2.077468                    0.999497      21.691820      60.935686       0.629472       0.480778      -1.010493      -0.004903       0.028280       0.036413       0.046365      -0.000710       0.007588      -0.007013       0.124977      -0.120132      -0.048519      -0.034470       0.082989              8.297864       4.244509       0.082044      -0.256875       9.803806       0.536940      10.845275           0.000002
          211              C       2.832300       0.696875       8.153831       0.103246      24.118751 0.31473208E+03  0.68435983E+04                                 7.303991                            5.962985       0.168914       2.073062                    0.999774      25.630610      71.487282       0.664883       0.423660      -1.056783      -0.004523       0.021152       0.038974       0.044574       0.017266       0.006867      -0.011910      -0.053513       0.042598      -0.040791       0.010085       0.030706              7.938938      11.103155      -1.516894       0.929286       5.387216       1.557030       7.326445           0.000004
          212              C       4.172850       0.366080       8.240936      -0.206912      31.285006 0.44078395E+03  0.10364644E+05                                 8.516436                            6.942632       0.258886       2.051340                    0.999779      29.506519      83.933046       0.635219       0.410066      -1.071797      -0.012762      -0.004808       0.000589       0.013651      -0.017203      -0.010540       0.012188      -0.021524       0.031863      -0.025963      -0.002845       0.028808              9.342847      13.326471      -1.735865       1.998844       5.928433       1.340908       8.773635           0.000003
          213              C       4.912650       0.760093       9.341427       0.145434      30.358774 0.39390505E+03  0.90122100E+04                                 8.644321                            6.727213       0.013099       2.024293                    0.999081      25.752425      72.432426       0.621379       0.430834      -1.057862       0.011507      -0.014938       0.014400       0.023725       0.002588      -0.000624      -0.005695       0.017819      -0.042165      -0.016308      -0.000067       0.016375             10.253116      15.552022      -3.408830       2.880351       7.286666       0.696208       7.920661           0.000000
          214              C       4.282200       1.590756      10.248588      -0.203372      31.754309 0.45906807E+03  0.10957990E+05                                 8.765058                            7.181703       0.152755       2.024671                    0.999269      29.912164      87.101464       0.609036       0.421317      -1.059404      -0.006181      -0.003939       0.002203       0.007654       0.008858       0.018688      -0.001949      -0.011303       0.011269      -0.023910       0.005229       0.018681              9.860637      14.799948      -2.921685       0.789502       8.119137       1.669321       6.662827          -0.000002
          215              C       2.944350       1.880386      10.091375       0.090015      25.810625 0.34371377E+03  0.76644110E+04                                 7.766349                            6.307615       0.127869       2.059176                    0.999522      26.329558      75.140125       0.632790       0.434075      -1.047067      -0.012002      -0.030851      -0.038040       0.050427       0.008014      -0.015034      -0.018714      -0.061778       0.048665      -0.042995       0.001360       0.041635              8.629909      12.424303      -1.739649       0.787372       6.783722       1.917395       6.681701          -0.000001
          216              C       6.255900       0.147020       9.626110      -0.089411      32.630632 0.45953873E+03  0.10996437E+05                                 9.179494                            7.277839      -0.355851       1.902412                    0.996237      28.579533      83.930994       0.592191       0.432229      -1.050317       0.003211      -0.001793       0.059908       0.060021       0.009889       0.015050      -0.004340       0.002112       0.061235      -0.024363      -0.002363       0.026726             11.190697      16.946486      -0.934490       2.934693       8.353928      -1.194791       8.271678          -0.000001
          217              C      10.540800       0.930637       8.561735       0.097620      24.858405 0.32472567E+03  0.71071428E+04                                 7.438940                            6.048327       0.173672       2.070548                    0.999826      25.788905      71.861172       0.662434       0.422460      -1.058895       0.012034       0.024427       0.039481       0.047961      -0.011030      -0.001273      -0.003773      -0.060173       0.054286      -0.041154       0.016330       0.024824              8.143963      11.871465       1.229625      -1.129077       5.449144       1.571917       7.111279           0.000002
          218              C       9.201600       0.742451       8.806052      -0.215309      30.910717 0.44305194E+03  0.10431891E+05                                 8.431024                            6.956352       0.292287       2.060387                    0.999831      29.622625      84.333894       0.635123       0.409581      -1.072059       0.008762      -0.002817      -0.004117       0.010083       0.013971       0.012518       0.011235      -0.013181       0.014155      -0.019128      -0.006679       0.025807              9.226680      13.829232       1.368761      -1.938963       5.807256       1.239878       8.043554           0.000001
          219              C       8.631900       1.280544       9.946909       0.160088      30.417527 0.39407125E+03  0.90292295E+04                                 8.722474                            6.773151       0.045474       2.041492                    0.999300      25.633713      72.472455       0.612339       0.436554      -1.052947      -0.016874      -0.009961       0.011893       0.022921      -0.006080      -0.002012      -0.007813       0.011798      -0.040496      -0.017562       0.002285       0.015277             10.443526      16.215990       3.614662      -2.327185       7.536986       0.844510       7.577601          -0.000001
          220              C       9.452700       2.093565      10.724476      -0.199926      32.701933 0.46733662E+03  0.11217168E+05                                 8.990336                            7.276999      -0.007816       1.975380                    0.998398      30.072502      88.115880       0.600546       0.424919      -1.056029       0.002173      -0.000702       0.000028       0.002284      -0.013708      -0.015657      -0.003320      -0.011505       0.001345      -0.024349       0.006459       0.017889             10.218275      14.980083       2.807313      -0.925359       8.712169       2.011625       6.962573          -0.000001
          221              C      10.786500       2.239115      10.384556       0.090857      25.363144 0.33760654E+03  0.74949924E+04                                 7.668339                            6.243318       0.187709       2.078668                    0.999638      26.223364      74.685743       0.637227       0.432963      -1.047678       0.002009      -0.030642      -0.037369       0.048367      -0.002728       0.022893      -0.024480      -0.057309       0.032009      -0.044466      -0.001311       0.045777              8.500017      12.238755       1.160856      -1.145650       6.645148       1.991498       6.616150          -0.000001
          222              C       7.268400       0.962981      10.484407      -0.091902      34.514051 0.46391066E+03  0.11139110E+05                                 9.589249                            7.349379      -0.456385       1.873834                    0.994945      28.663881      84.613967       0.584241       0.436615      -1.046565      -0.000513      -0.062707      -0.001621       0.062730       0.021687       0.012070      -0.007437      -0.034172      -0.018542      -0.032182       0.001421       0.030760             12.058864      18.322301       4.129462      -0.433581      11.027285      -1.108037       6.827005          -0.000002
          223              C       0.102600       3.397632       7.439999       0.609496      23.388960 0.25189069E+03  0.52293252E+04                                 7.583609                            5.617583      -0.250396       1.966111                    0.999139      22.583011      63.459783       0.627993       0.469806      -1.020207      -0.003437      -0.027737       0.022264       0.035733      -0.010449      -0.000937       0.001338       0.135118      -0.134119      -0.046781      -0.043943       0.090723              9.183842       4.237013       0.371268       0.054512       9.987118      -3.198960      13.327396           0.000000
          224              C       0.162000       4.417951       6.348006      -0.248135      43.196908 0.47747419E+03  0.11468448E+05                                10.691738                            7.246390       0.090664       1.988077                    0.999826      30.737764      88.732151       0.618339       0.412406      -1.068931      -0.001574       0.009658       0.008031       0.012659      -0.001677       0.001752       0.010984       0.019720      -0.100428      -0.036343       0.009591       0.026752             14.056467       5.527086       0.266105       0.302472      11.011017      -4.896587      25.631298           0.000007
          225              C       0.122850       4.097447       5.071182      -0.043280      38.355454 0.39169756E+03  0.89937649E+04                                10.032974                            6.637614      -0.042466       1.969676                    0.999633      28.327672      81.126052       0.632428       0.421798      -1.058204      -0.001085       0.022548      -0.023755       0.032770       0.000734      -0.001088      -0.004062      -0.001029      -0.043547      -0.015274       0.006388       0.008885             13.460157       5.165906       0.043033       0.376980       9.639721      -5.114282      25.574845           0.000009
          226              C       0.149850       5.066309       3.991936      -0.038639      36.826426 0.38628946E+03  0.88232469E+04                                 9.725793                            6.564630       0.038536       1.994703                    0.999619      28.029059      79.601207       0.640991       0.418349      -1.062249      -0.001662      -0.023880       0.023569       0.033593       0.000020      -0.003918       0.002019      -0.005070      -0.062884      -0.021599       0.008454       0.013145             12.808885       5.070040       0.049835       0.481918       9.527164      -4.999862      23.829452           0.000007
          227              C       0.078300       4.754627       2.717236      -0.266630      40.815788 0.48060367E+03  0.11554708E+05                                10.233694                            7.230409       0.179793       2.015129                    0.999889      30.703822      88.482082       0.624546       0.407915      -1.072582       0.001345      -0.014967      -0.002984       0.015320      -0.001289      -0.006497       0.015688       0.014697      -0.090489      -0.036364       0.012305       0.024060             12.834339       5.414829       0.139009       0.392956      10.821397      -3.983694      22.266790           0.000005
          228              C       0.117450       5.754363       1.627367       0.655837      21.448686 0.22409063E+03  0.45353229E+04                                 7.173698                            5.360048       0.024787       2.077468                    0.999497      21.691821      60.935689       0.629472       0.480778      -1.010493       0.004903       0.028280      -0.036413       0.046365       0.000710       0.007588       0.007013       0.124977      -0.120132      -0.048519      -0.034470       0.082989              8.297863       4.244510      -0.082044      -0.256875       9.803804      -0.536937      10.845276           0.000002
          229              C       2.832300       6.654125      18.776331       0.103246      24.118765 0.31473233E+03  0.68436051E+04                                 7.303994                            5.962987       0.168914       2.073062                    0.999774      25.630612      71.487288       0.664882       0.423660      -1.056783      -0.004523      -0.021152       0.038974       0.044574      -0.017266       0.006867       0.011910      -0.053513       0.042598      -0.040791       0.010085       0.030706              7.938940      11.103156       1.516897       0.929280       5.387218      -1.557032       7.326448           0.000004
          230              C       4.172850       6.984920      18.863435      -0.206912      31.285010 0.44078422E+03  0.10364651E+05                                 8.516437                            6.942634       0.258886       2.051340                    0.999779      29.506521      83.933057       0.635219       0.410066      -1.071797      -0.012762       0.004808       0.000589       0.013651       0.017203      -0.010540      -0.012188      -0.021525       0.031863      -0.025963      -0.002845       0.028808              9.342846      13.326468       1.735867       1.998837       5.928434      -1.340909       8.773636           0.000003
          231              C       4.912650       6.590907      19.963927       0.145434      30.358777 0.39390525E+03  0.90122155E+04                                 8.644322                            6.727215       0.013099       2.024293                    0.999081      25.752426      72.432427       0.621379       0.430834      -1.057862       0.011507       0.014938       0.014400       0.023725      -0.002588      -0.000624       0.005695       0.017819      -0.042165      -0.016308      -0.000067       0.016375             10.253115      15.552019       3.408834       2.880345       7.286668      -0.696208       7.920659           0.000000
          232              C       4.282200       5.760244      20.871088      -0.203371      31.754300 0.45906790E+03  0.10957985E+05                                 8.765056                            7.181702       0.152755       2.024671                    0.999269      29.912158      87.101441       0.609036       0.421317      -1.059404      -0.006181       0.003939       0.002203       0.007654      -0.008858       0.018688       0.001949      -0.011303       0.011269      -0.023910       0.005229       0.018681              9.860635      14.799944       2.921684       0.789501       8.119135      -1.669321       6.662825          -0.000002
          233              C       2.944350       5.470614      20.713875       0.090014      25.810642 0.34371408E+03  0.76644193E+04                                 7.766354                            6.307618       0.127869       2.059176                    0.999522      26.329562      75.140143       0.632790       0.434075      -1.047067      -0.012002       0.030851      -0.038040       0.050427      -0.008014      -0.015034       0.018714      -0.061778       0.048665      -0.042995       0.001359       0.041635              8.629913      12.424309       1.739648       0.787373       6.783724      -1.917396       6.681707          -0.000001
          234              C       6.255900       7.203980      20.248609      -0.089411      32.630610 0.45953864E+03  0.10996434E+05                                 9.179490                            7.277839      -0.355851       1.902412                    0.996237      28.579529      83.930974       0.592191       0.432229      -1.050317       0.003211       0.001793       0.059908       0.060021      -0.009889       0.015050       0.004340       0.002112       0.061235      -0.024363      -0.002363       0.026726             11.190688      16.946470       0.934498       2.934687       8.353920       1.194788       8.271675          -0.000001
          235              C      10.540800       6.420363      19.184235       0.097620      24.858409 0.32472578E+03  0.71071457E+04                                 7.438941                            6.048328       0.173672       2.070548                    0.999826      25.788907      71.861182       0.662434       0.422460      -1.058895       0.012034      -0.024427       0.039481       0.047961       0.011030      -0.001273       0.003773      -0.060173       0.054286      -0.041154       0.016330       0.024824              8.143964      11.871466      -1.229625      -1.129081       5.449145      -1.571917       7.111282           0.000002
          236              C       9.201600       6.608549      19.428553      -0.215308      30.910721 0.44305197E+03  0.10431891E+05                                 8.431024                            6.956351       0.292288       2.060387                    0.999831      29.622624      84.333887       0.635123       0.409581      -1.072059       0.008762       0.002817      -0.004117       0.010083      -0.013971       0.012518      -0.011235      -0.013181       0.014155      -0.019128      -0.006679       0.025807              9.226681      13.829229      -1.368759      -1.938967       5.807256      -1.239879       8.043557           0.000001
          237              C       8.631900       6.070456      20.569409       0.160088      30.417515 0.39407112E+03  0.90292257E+04                                 8.722471                            6.773150       0.045474       2.041492                    0.999300      25.633713      72.472453       0.612339       0.436554      -1.052947      -0.016873       0.009961       0.011893       0.022921       0.006080      -0.002012       0.007813       0.011798      -0.040496      -0.017562       0.002285       0.015277             10.443521      16.215978      -3.614658      -2.327188       7.536983      -0.844510       7.577602          -0.000001
          238              C       9.452700       5.257435       0.101976      -0.199926      32.701923 0.46733650E+03  0.11217164E+05                                 8.990334                            7.276998      -0.007816       1.975380                    0.998398      30.072498      88.115864       0.600546       0.424919      -1.056029       0.002173       0.000702       0.000028       0.002284       0.013708      -0.015657       0.003320      -0.011505       0.001345      -0.024349       0.006459       0.017889             10.218272      14.980076      -2.807312      -0.925360       8.712168      -2.011625       6.962572          -0.000001
          239              C      10.786500       5.111885      21.007056       0.090856      25.363149 0.33760666E+03  0.74949957E+04                                 7.668340                            6.243319       0.187709       2.078668                    0.999638      26.223368      74.685758       0.637227       0.432963      -1.047678       0.002009       0.030642      -0.037369       0.048367       0.002728       0.022893       0.024480      -0.057309       0.032009      -0.044466      -0.001311       0.045777              8.500018      12.238755      -1.160856      -1.145651       6.645149      -1.991498       6.616151          -0.000001
          240              C       7.268400       6.388019      21.106908      -0.091901      34.514020 0.46391044E+03  0.11139104E+05                                 9.589243                            7.349377      -0.456385       1.873834                    0.994945      28.663875      84.613942       0.584241       0.436615      -1.046565      -0.000513       0.062707      -0.001621       0.062730      -0.021687       0.012070       0.007437      -0.034172      -0.018542      -0.032181       0.001421       0.030760             12.058852      18.322268      -4.129450      -0.433584      11.027285       1.108042       6.827003          -0.000002
          241              C       0.102600       3.953368      18.062499       0.609496      23.388959 0.25189068E+03  0.52293248E+04                                 7.583609                            5.617583      -0.250396       1.966111                    0.999139      22.583010      63.459782       0.627992       0.469806      -1.020207      -0.003437       0.027737       0.022264       0.035733       0.010449      -0.000937      -0.001338       0.135118      -0.134119      -0.046781      -0.043943       0.090723              9.183842       4.237013      -0.371269       0.054512       9.987118       3.198960      13.327396           0.000001
          242              C       0.162000       2.933049      16.970506      -0.248135      43.196907 0.47747419E+03  0.11468448E+05                                10.691738                            7.246390       0.090664       1.988077                    0.999826      30.737764      88.732150       0.618339       0.412406      -1.068931      -0.001574      -0.009658       0.008031       0.012659       0.001677       0.001752      -0.010984       0.019720      -0.100428      -0.036343       0.009591       0.026752             14.056467       5.527086      -0.266105       0.302472      11.011017       4.896587      25.631297           0.000007
          243              C       0.122850       3.253553      15.693682      -0.043280      38.355448 0.39169753E+03  0.89937640E+04                                10.032973                            6.637614      -0.042466       1.969676                    0.999633      28.327671      81.126049       0.632428       0.421798      -1.058204      -0.001085      -0.022548      -0.023755       0.032770      -0.000734      -0.001088       0.004062      -0.001029      -0.043547      -0.015274       0.006389       0.008885             13.460156       5.165906      -0.043033       0.376980       9.639719       5.114280      25.574842           0.000009
          244              C       0.149850       2.284691      14.614436      -0.038639      36.826441 0.38628966E+03  0.88232525E+04                                 9.725796                            6.564632       0.038536       1.994703                    0.999619      28.029063      79.601222       0.640990       0.418349      -1.062249      -0.001662       0.023880       0.023569       0.033593      -0.000020      -0.003918      -0.002019      -0.005070      -0.062884      -0.021599       0.008454       0.013145             12.808889       5.070042      -0.049835       0.481919       9.527163       4.999860      23.829463           0.000007
          245              C       0.078300       2.596373      13.339736      -0.266630      40.815789 0.48060363E+03  0.11554707E+05                                10.233694                            7.230408       0.179792       2.015129                    0.999889      30.703824      88.482091       0.624546       0.407915      -1.072582       0.001345       0.014967      -0.002984       0.015320       0.001289      -0.006497      -0.015688       0.014697      -0.090489      -0.036364       0.012305       0.024060             12.834340       5.414829      -0.139009       0.392956      10.821400       3.983700      22.266790           0.000005
          246              C       0.117450       1.596637      12.249867       0.655837      21.448690 0.22409065E+03  0.45353236E+04                                 7.173699                            5.360049       0.024787       2.077468                    0.999497      21.691823      60.935697       0.629472       0.480778      -1.010493       0.004903      -0.028280      -0.036414       0.046365      -0.000710       0.007588      -0.007013       0.124977      -0.120132      -0.048519      -0.034470       0.082989              8.297865       4.244511       0.082044      -0.256875       9.803806       0.536937      10.845278           0.000002
          247              C      10.667700      14.005125      13.091169       0.103246      24.118749 0.31473202E+03  0.68435967E+04                                 7.303991                            5.962984       0.168914       2.073062                    0.999774      25.630608      71.487274       0.664883       0.423660      -1.056783       0.004523      -0.021152      -0.038974       0.044574       0.017266       0.006867      -0.011909      -0.053513       0.042598      -0.040791       0.010085       0.030706              7.938938      11.103155      -1.516896       0.929281       5.387216       1.557031       7.326443           0.000004
          248              C       9.327150      14.335920      13.004065      -0.206912      31.285006 0.44078396E+03  0.10364644E+05                                 8.516436                            6.942632       0.258886       2.051340                    0.999779      29.506519      83.933048       0.635219       0.410066      -1.071797       0.012762       0.004808      -0.000589       0.013651      -0.017203      -0.010540       0.012188      -0.021525       0.031863      -0.025963      -0.002845       0.028808              9.342846      13.326471      -1.735866       1.998839       5.928433       1.340908       8.773635           0.000003
          249              C       8.587350      13.941907      11.903574       0.145434      30.358776 0.39390522E+03  0.90122147E+04                                 8.644322                            6.727215       0.013099       2.024293                    0.999081      25.752424      72.432422       0.621378       0.430834      -1.057862      -0.011507       0.014938      -0.014400       0.023725       0.002588      -0.000624      -0.005695       0.017819      -0.042165      -0.016308      -0.000067       0.016375             10.253116      15.552020      -3.408828       2.880352       7.286664       0.696208       7.920663           0.000000
          250              C       9.217800      13.111244      10.996412      -0.203371      31.754288 0.45906781E+03  0.10957982E+05                                 8.765054                            7.181701       0.152755       2.024671                    0.999269      29.912157      87.101436       0.609036       0.421317      -1.059404       0.006181       0.003939      -0.002203       0.007654       0.008858       0.018688      -0.001949      -0.011303       0.011269      -0.023910       0.005229       0.018681              9.860632      14.799940      -2.921681       0.789502       8.119132       1.669320       6.662824          -0.000002
          251              C      10.555650      12.821614      11.153625       0.090014      25.810626 0.34371383E+03  0.76644126E+04                                 7.766350                            6.307616       0.127869       2.059176                    0.999522      26.329560      75.140135       0.632790       0.434075      -1.047067       0.012002       0.030851       0.038040       0.050427       0.008014      -0.015034      -0.018714      -0.061778       0.048665      -0.042995       0.001360       0.041635              8.629910      12.424304      -1.739648       0.787372       6.783722       1.917395       6.681702          -0.000001
          252              C       7.244100      14.554980      11.618891      -0.089411      32.630608 0.45953850E+03  0.10996431E+05                                 9.179490                            7.277838      -0.355851       1.902412                    0.996237      28.579527      83.930969       0.592191       0.432229      -1.050317      -0.003211       0.001793      -0.059908       0.060021       0.009889       0.015050      -0.004340       0.002112       0.061235      -0.024363      -0.002363       0.026726             11.190690      16.946473      -0.934493       2.934691       8.353920      -1.194789       8.271676          -0.000001
          253              C       2.959200      13.771363      12.683265       0.097620      24.858407 0.32472572E+03  0.71071442E+04                                 7.438940                            6.048328       0.173672       2.070548                    0.999826      25.788907      71.861182       0.662434       0.422460      -1.058895      -0.012034      -0.024427      -0.039481       0.047961      -0.011030      -0.001273      -0.003773      -0.060173       0.054286      -0.041154       0.016330       0.024824              8.143963      11.871466       1.229626      -1.129076       5.449145       1.571917       7.111280           0.000002
          254              C       4.298400      13.959549      12.438948      -0.215309      30.910726 0.44305216E+03  0.10431897E+05                                 8.431025                            6.956353       0.292288       2.060387                    0.999831      29.622624      84.333889       0.635123       0.409581      -1.072059      -0.008762       0.002817       0.004117       0.010083       0.013971       0.012518       0.011235      -0.013181       0.014155      -0.019128      -0.006679       0.025807              9.226682      13.829231       1.368761      -1.938962       5.807256       1.239879       8.043557           0.000001
          255              C       4.868100      13.421456      11.298091       0.160088      30.417526 0.39407128E+03  0.90292300E+04                                 8.722473                            6.773151       0.045474       2.041492                    0.999300      25.633713      72.472452       0.612339       0.436554      -1.052947       0.016874       0.009961      -0.011893       0.022921      -0.006080      -0.002012      -0.007813       0.011798      -0.040496      -0.017562       0.002285       0.015277             10.443524      16.215987       3.614664      -2.327184       7.536986       0.844509       7.577600          -0.000001
          256              C       4.047300      12.608435      10.520524      -0.199926      32.701909 0.46733618E+03  0.11217155E+05                                 8.990331                            7.276995      -0.007816       1.975380                    0.998398      30.072498      88.115862       0.600547       0.424919      -1.056029      -0.002173       0.000702      -0.000028       0.002284      -0.013708      -0.015657      -0.003320      -0.011505       0.001345      -0.024349       0.006459       0.017889             10.218269      14.980074       2.807311      -0.925359       8.712166       2.011624       6.962568          -0.000001
          257              C       2.713500      12.462885      10.860444       0.090856      25.363152 0.33760668E+03  0.74949962E+04                                 7.668341                            6.243320       0.187709       2.078668                    0.999638      26.223369      74.685766       0.637227       0.432964      -1.047678      -0.002009       0.030642       0.037369       0.048367      -0.002728       0.022893      -0.024480      -0.057309       0.032009      -0.044466      -0.001311       0.045777              8.500020      12.238759       1.160857      -1.145651       6.645150       1.991498       6.616152          -0.000001
          258              C       6.231600      13.739019      10.760593      -0.091901      34.514032 0.46391046E+03  0.11139104E+05                                 9.589245                            7.349378      -0.456385       1.873834                    0.994945      28.663874      84.613938       0.584241       0.436615      -1.046565       0.000513       0.062707       0.001621       0.062730       0.021687       0.012070      -0.007437      -0.034173      -0.018542      -0.032182       0.001421       0.030760             12.058857      18.322283       4.129457      -0.433581      11.027284      -1.108038       6.827003          -0.000002
          259              C      13.397400      11.304368      13.805001       0.609496      23.388971 0.25189088E+03  0.52293298E+04                                 7.583612                            5.617585      -0.250395       1.966111                    0.999139      22.583009      63.459776       0.627992       0.469806      -1.020207       0.003437       0.027737      -0.022264       0.035733      -0.010449      -0.000937       0.001339       0.135118      -0.134119      -0.046781      -0.043943       0.090723              9.183845       4.237014       0.371269       0.054512       9.987121      -3.198963      13.327401           0.000000
          260              C      13.338000      10.284049      14.896994      -0.248135      43.196895 0.47747412E+03  0.11468446E+05                                10.691735                            7.246389       0.090664       1.988077                    0.999826      30.737763      88.732144       0.618339       0.412406      -1.068931       0.001574      -0.009658      -0.008031       0.012659      -0.001677       0.001751       0.010984       0.019720      -0.100428      -0.036343       0.009591       0.026752             14.056462       5.527085       0.266105       0.302472      11.011015      -4.896582      25.631285           0.000006
          261              C      13.377150      10.604553      16.173818      -0.043280      38.355464 0.39169776E+03  0.89937704E+04                                10.032976                            6.637616      -0.042466       1.969676                    0.999633      28.327673      81.126055       0.632428       0.421798      -1.058204       0.001085      -0.022548       0.023755       0.032770       0.000734      -0.001088      -0.004062      -0.001029      -0.043547      -0.015274       0.006389       0.008885             13.460161       5.165907       0.043033       0.376980       9.639718      -5.114280      25.574856           0.000009
          262              C      13.350150       9.635691      17.253065      -0.038639      36.826422 0.38628944E+03  0.88232464E+04                                 9.725793                            6.564630       0.038536       1.994703                    0.999619      28.029061      79.601216       0.640991       0.418349      -1.062249       0.001662       0.023880      -0.023569       0.033593       0.000020      -0.003918       0.002019      -0.005070      -0.062884      -0.021599       0.008454       0.013145             12.808883       5.070040       0.049835       0.481919       9.527157      -4.999850      23.829453           0.000007
          263              C      13.421700       9.947373      18.527764      -0.266630      40.815765 0.48060321E+03  0.11554694E+05                                10.233689                            7.230405       0.179793       2.015129                    0.999889      30.703823      88.482085       0.624546       0.407915      -1.072582      -0.001346       0.014967       0.002984       0.015320      -0.001289      -0.006497       0.015688       0.014697      -0.090489      -0.036364       0.012305       0.024060             12.834333       5.414826       0.139009       0.392956      10.821394      -3.983691      22.266778           0.000005
          264              C      13.382550       8.947637      19.617633       0.655837      21.448692 0.22409068E+03  0.45353242E+04                                 7.173699                            5.360049       0.024787       2.077468                    0.999497      21.691824      60.935701       0.629472       0.480778      -1.010493      -0.004903      -0.028280       0.036413       0.046365       0.000710       0.007588       0.007013       0.124977      -0.120132      -0.048519      -0.034470       0.082989              8.297865       4.244511      -0.082044      -0.256875       9.803805      -0.536937      10.845281           0.000001
          265              N       8.958600       5.954310      12.169136      -0.211875      32.554659 0.49946838E+03  0.11946026E+05                                 8.556544                            7.277328       0.036291       2.048363                    0.998465      27.299262      74.758492       0.644056       0.397619      -1.095577       0.150369       0.028744      -0.008863       0.153348      -0.027589       0.001145       0.017851      -0.121651       0.172439      -0.095688       0.028054       0.067634              9.310688      12.488283       0.923570      -0.561931       6.812604       2.351178       8.631178           0.000001
          266              N       4.614300       5.710257      11.888702      -0.208859      32.562863 0.49509558E+03  0.11805262E+05                                 8.540036                            7.225250       0.060917       2.056786                    0.998597      27.177848      74.103399       0.649638       0.395410      -1.098050      -0.146998       0.013864      -0.028093       0.150299       0.007741      -0.026610       0.023630      -0.122305       0.143685      -0.091390       0.022837       0.068552              9.355555      12.952813      -0.607241       0.831593       6.940946       2.375385       8.172908           0.000001
          267              N       4.541400      13.305310      19.698364      -0.211875      32.554659 0.49946835E+03  0.11946025E+05                                 8.556543                            7.277327       0.036291       2.048363                    0.998465      27.299262      74.758491       0.644056       0.397619      -1.095577      -0.150369       0.028744       0.008863       0.153348       0.027589       0.001145      -0.017851      -0.121651       0.172439      -0.095688       0.028054       0.067634              9.310688      12.488283      -0.923570      -0.561932       6.812603      -2.351177       8.631178           0.000001
          268              N       8.885700      13.061257      19.978798      -0.208859      32.562858 0.49509555E+03  0.11805261E+05                                 8.540036                            7.225250       0.060917       2.056786                    0.998597      27.177847      74.103397       0.649638       0.395410      -1.098050       0.146998       0.013864       0.028093       0.150299      -0.007741      -0.026610      -0.023630      -0.122305       0.143685      -0.091390       0.022837       0.068553              9.355554      12.952812       0.607240       0.831594       6.940945      -2.375384       8.172907           0.000001
          269              N       4.541400       8.747690       9.075864      -0.211875      32.554652 0.49946829E+03  0.11946024E+05                                 8.556542                            7.277327       0.036291       2.048363                    0.998465      27.299260      74.758484       0.644056       0.397619      -1.095577      -0.150369      -0.028744       0.008863       0.153348      -0.027589       0.001145       0.017851      -0.121651       0.172439      -0.095688       0.028054       0.067634              9.310687      12.488281       0.923569      -0.561933       6.812603       2.351177       8.631176           0.000001
          270              N       8.885700       8.991743       9.356298      -0.208858      32.562854 0.49509540E+03  0.11805257E+05                                 8.540035                            7.225248       0.060917       2.056786                    0.998597      27.177843      74.103381       0.649638       0.395410      -1.098050       0.146998      -0.013864       0.028093       0.150299       0.007741      -0.026610       0.023630      -0.122305       0.143685      -0.091390       0.022837       0.068553              9.355554      12.952810      -0.607240       0.831594       6.940944       2.375384       8.172906           0.000000
          271              N       8.958600       1.396690       1.546636      -0.211875      32.554655 0.49946828E+03  0.11946023E+05                                 8.556543                            7.277327       0.036291       2.048363                    0.998465      27.299260      74.758484       0.644056       0.397619      -1.095577       0.150369      -0.028744      -0.008863       0.153348       0.027589       0.001145      -0.017851      -0.121651       0.172439      -0.095688       0.028054       0.067634              9.310687      12.488281      -0.923570      -0.561932       6.812603      -2.351177       8.631177           0.000001
          272              N       4.614300       1.640743       1.266202      -0.208858      32.562854 0.49509540E+03  0.11805257E+05                                 8.540034                            7.225248       0.060917       2.056786                    0.998597      27.177843      74.103380       0.649638       0.395410      -1.098050      -0.146998      -0.013864      -0.028093       0.150299      -0.007741      -0.026610      -0.023630      -0.122305       0.143685      -0.091390       0.022837       0.068552              9.355553      12.952809       0.607241       0.831593       6.940944      -2.375384       8.172906           0.000000
          273              N      11.291400       8.747690       1.546636      -0.211875      32.554663 0.49946844E+03  0.11946028E+05                                 8.556545                            7.277328       0.036290       2.048363                    0.998465      27.299264      74.758502       0.644056       0.397619      -1.095577      -0.150369      -0.028744      -0.008863       0.153348      -0.027589      -0.001145      -0.017851      -0.121651       0.172439      -0.095688       0.028054       0.067634              9.310689      12.488285       0.923570       0.561932       6.812605      -2.351178       8.631178           0.000001
          274              N       2.135700       8.991743       1.266202      -0.208859      32.562867 0.49509565E+03  0.11805264E+05                                 8.540037                            7.225250       0.060917       2.056786                    0.998597      27.177850      74.103405       0.649638       0.395410      -1.098050       0.146998      -0.013864      -0.028093       0.150299       0.007741       0.026610      -0.023630      -0.122305       0.143685      -0.091390       0.022837       0.068552              9.355556      12.952814      -0.607241      -0.831593       6.940946      -2.375385       8.172908           0.000000
          275              N       2.208600       1.396690       9.075864      -0.211875      32.554660 0.49946844E+03  0.11946028E+05                                 8.556544                            7.277328       0.036291       2.048363                    0.998465      27.299264      74.758499       0.644056       0.397619      -1.095577       0.150369      -0.028744       0.008863       0.153348       0.027589      -0.001145       0.017851      -0.121651       0.172439      -0.095688       0.028054       0.067634              9.310688      12.488284      -0.923569       0.561933       6.812604       2.351177       8.631177           0.000001
          276              N      11.364300       1.640743       9.356298      -0.208859      32.562864 0.49509559E+03  0.11805263E+05                                 8.540037                            7.225250       0.060917       2.056786                    0.998597      27.177848      74.103400       0.649638       0.395410      -1.098050      -0.146998      -0.013864       0.028093       0.150299      -0.007741       0.026610       0.023630      -0.122305       0.143685      -0.091390       0.022837       0.068552              9.355556      12.952814       0.607240      -0.831594       6.940946       2.375384       8.172908           0.000000
          277              N       2.208600       5.954310      19.698364      -0.211875      32.554659 0.49946834E+03  0.11946025E+05                                 8.556543                            7.277327       0.036290       2.048363                    0.998465      27.299262      74.758493       0.644056       0.397619      -1.095577       0.150369       0.028744       0.008863       0.153348      -0.027589      -0.001145      -0.017851      -0.121651       0.172439      -0.095688       0.028054       0.067634              9.310688      12.488284       0.923570       0.561932       6.812603      -2.351177       8.631177           0.000001
          278              N      11.364300       5.710257      19.978798      -0.208858      32.562852 0.49509544E+03  0.11805258E+05                                 8.540034                            7.225249       0.060917       2.056786                    0.998597      27.177844      74.103386       0.649638       0.395410      -1.098050      -0.146998       0.013864       0.028093       0.150299       0.007741       0.026610      -0.023630      -0.122305       0.143685      -0.091390       0.022837       0.068552              9.355553      12.952810      -0.607240      -0.831594       6.940944      -2.375384       8.172905           0.000000
          279              N      11.291400      13.305310      12.169136      -0.211875      32.554659 0.49946837E+03  0.11946026E+05                                 8.556543                            7.277327       0.036291       2.048363                    0.998465      27.299262      74.758491       0.644056       0.397619      -1.095577      -0.150369       0.028744      -0.008863       0.153348       0.027589      -0.001145       0.017851      -0.121651       0.172439      -0.095688       0.028054       0.067634              9.310688      12.488282      -0.923570       0.561931       6.812604       2.351178       8.631177           0.000001
          280              N       2.135700      13.061257      11.888702      -0.208858      32.562857 0.49509547E+03  0.11805259E+05                                 8.540035                            7.225249       0.060917       2.056786                    0.998597      27.177845      74.103387       0.649638       0.395410      -1.098050       0.146998       0.013864      -0.028093       0.150299      -0.007741       0.026610       0.023630      -0.122305       0.143685      -0.091390       0.022837       0.068552              9.355554      12.952810       0.607241      -0.831593       6.940945       2.375384       8.172906           0.000000
          281              O       6.735150       5.175104      14.099032      -0.583112      33.512655 0.53623167E+03  0.12889724E+05                                 8.209345                            7.135441       0.261088       2.119091                    0.997152      28.193209      74.243890       0.715640       0.356058      -1.140683       0.000438      -0.016255      -0.021873       0.027256      -0.002811       0.004559      -0.025242      -0.059387      -0.237485      -0.083512       0.009868       0.073644              8.926599       5.588699      -0.489750      -0.017459      12.614907      -1.990972       8.576190           0.000009
          282              O       6.899850       3.557884      12.625903      -0.582723      36.457097 0.56211410E+03  0.13618592E+05                                 8.650336                            7.287416       0.711088       2.274905                    0.997143      27.735948      72.395198       0.713583       0.354286      -1.146590       0.001004       0.023463       0.003753       0.023783       0.001907      -0.008590       0.021933       0.113882       0.164436      -0.087809       0.027437       0.060372              9.667470       5.897596      -0.408385      -0.436497       9.040599       1.099005      14.064215           0.000003
          283              O       6.929550       2.089154      20.765713      -0.573089      41.092220 0.61985106E+03  0.15445294E+05                                 9.468431                            7.749917       0.124156       2.092243                    0.995692      28.011364      75.037808       0.676487       0.363361      -1.135212       0.002878      -0.018264       0.000099       0.018490       0.002096       0.000071       0.039710       0.115316       0.093085      -0.086610       0.041954       0.044656             10.639543       7.617969       0.155767       0.585534       7.434555       2.555094      16.866104          -0.000002
          284              O       6.856650       0.407245      19.307456      -0.566441      42.013848 0.61390593E+03  0.15277852E+05                                 9.621613                            7.738012       0.044314       2.067781                    0.994912      27.978491      75.183535       0.672911       0.365753      -1.132052       0.002928       0.008901       0.004963       0.010604       0.001319      -0.006189       0.025945      -0.008531      -0.199732      -0.073076       0.029414       0.043662             10.808123       6.794381       0.321475       0.110850      19.027070       0.070476       6.602916           0.000003
          285              O       6.764850      12.526104      17.768468      -0.583112      33.512656 0.53623163E+03  0.12889723E+05                                 8.209345                            7.135440       0.261088       2.119091                    0.997152      28.193208      74.243886       0.715640       0.356058      -1.140683      -0.000438      -0.016255       0.021873       0.027256       0.002811       0.004559       0.025242      -0.059387      -0.237485      -0.083512       0.009868       0.073644              8.926599       5.588698       0.489751      -0.017459      12.614909       1.990971       8.576189           0.000009
          286              O       6.600150      10.908884      19.241596      -0.582723      36.457083 0.56211364E+03  0.13618578E+05                                 8.650334                            7.287413       0.711088       2.274905                    0.997143      27.735947      72.395196       0.713583       0.354286      -1.146590      -0.001004       0.023463      -0.003753       0.023783      -0.001907      -0.008590      -0.021933       0.113882       0.164436      -0.087809       0.027437       0.060372              9.667468       5.897593       0.408385      -0.436497       9.040595      -1.099005      14.064215           0.000003
          287              O       6.570450       9.440154      11.101787      -0.573089      41.092215 0.61985100E+03  0.15445292E+05                                 9.468431                            7.749917       0.124155       2.092243                    0.995692      28.011362      75.037805       0.676487       0.363361      -1.135211      -0.002878      -0.018264      -0.000099       0.018489      -0.002096       0.000071      -0.039711       0.115316       0.093085      -0.086610       0.041954       0.044656             10.639542       7.617969      -0.155767       0.585534       7.434555      -2.555093      16.866102          -0.000002
          288              O       6.643350       7.758245      12.560044      -0.566441      42.013859 0.61390608E+03  0.15277856E+05                                 9.621615                            7.738013       0.044314       2.067781                    0.994912      27.978494      75.183548       0.672911       0.365753      -1.132052      -0.002928       0.008901      -0.004964       0.010604      -0.001319      -0.006189      -0.025945      -0.008531      -0.199732      -0.073076       0.029414       0.043662             10.808125       6.794383      -0.321475       0.110850      19.027075      -0.070476       6.602918           0.000003
          289              O       6.764850       9.526896       7.145968      -0.583112      33.512651 0.53623152E+03  0.12889720E+05                                 8.209344                            7.135439       0.261089       2.119091                    0.997152      28.193207      74.243879       0.715640       0.356058      -1.140683      -0.000438       0.016255       0.021873       0.027256      -0.002811       0.004559      -0.025242      -0.059387      -0.237485      -0.083512       0.009868       0.073644              8.926597       5.588698      -0.489751      -0.017459      12.614907      -1.990971       8.576187           0.000008
          290              O       6.600150      11.144116       8.619096      -0.582723      36.457082 0.56211363E+03  0.13618578E+05                                 8.650334                            7.287413       0.711088       2.274905                    0.997143      27.735947      72.395195       0.713583       0.354286      -1.146590      -0.001004      -0.023463      -0.003753       0.023783       0.001907      -0.008590       0.021933       0.113882       0.164436      -0.087809       0.027437       0.060372              9.667468       5.897593      -0.408385      -0.436497       9.040595       1.099005      14.064214           0.000003
          291              O       6.570450      12.612846       0.479287      -0.573089      41.092226 0.61985123E+03  0.15445299E+05                                 9.468433                            7.749919       0.124155       2.092243                    0.995692      28.011367      75.037822       0.676487       0.363361      -1.135211      -0.002878       0.018264      -0.000099       0.018490       0.002096       0.000071       0.039711       0.115316       0.093085      -0.086610       0.041954       0.044656             10.639544       7.617970       0.155767       0.585534       7.434556       2.555093      16.866105          -0.000002
          292              O       6.643350      14.294755       1.937544      -0.566441      42.013848 0.61390589E+03  0.15277850E+05                                 9.621613                            7.738012       0.044314       2.067781                    0.994912      27.978490      75.183532       0.672911       0.365753      -1.132052      -0.002928      -0.008901      -0.004964       0.010604       0.001319      -0.006189       0.025945      -0.008531      -0.199732      -0.073076       0.029414       0.043662             10.808123       6.794381       0.321475       0.110850      19.027072       0.070477       6.602916           0.000003
          293              O       6.735150       2.175896       3.476532      -0.583112      33.512654 0.53623161E+03  0.12889722E+05                                 8.209345                            7.135440       0.261088       2.119091                    0.997152      28.193207      74.243884       0.715640       0.356058      -1.140683       0.000438       0.016255      -0.021873       0.027256       0.002811       0.004559       0.025242      -0.059387      -0.237485      -0.083512       0.009868       0.073644              8.926599       5.588699       0.489750      -0.017459      12.614908       1.990972       8.576190           0.000009
          294              O       6.899850       3.793116       2.003403      -0.582723      36.457094 0.56211406E+03  0.13618591E+05                                 8.650336                            7.287416       0.711088       2.274905                    0.997143      27.735947      72.395194       0.713583       0.354286      -1.146590       0.001004      -0.023463       0.003753       0.023783      -0.001907      -0.008590      -0.021933       0.113882       0.164436      -0.087809       0.027437       0.060372              9.667469       5.897596       0.408385      -0.436497       9.040599      -1.099005      14.064213           0.000003
          295              O       6.929550       5.261846      10.143213      -0.573089      41.092231 0.61985122E+03  0.15445299E+05                                 9.468433                            7.749918       0.124155       2.092243                    0.995692      28.011367      75.037822       0.676487       0.363361      -1.135211       0.002878       0.018264       0.000099       0.018490      -0.002096       0.000071      -0.039711       0.115316       0.093085      -0.086610       0.041954       0.044656             10.639546       7.617970      -0.155766       0.585534       7.434555      -2.555092      16.866112          -0.000002
          296              O       6.856650       6.943755       8.684956      -0.566441      42.013856 0.61390594E+03  0.15277852E+05                                 9.621614                            7.738012       0.044314       2.067781                    0.994912      27.978491      75.183536       0.672911       0.365753      -1.132052       0.002928      -0.008901       0.004964       0.010604      -0.001319      -0.006189      -0.025945      -0.008531      -0.199732      -0.073076       0.029414       0.043662             10.808125       6.794382      -0.321475       0.110850      19.027077      -0.070475       6.602917           0.000003
          297              O       0.014850       9.526896       3.476532      -0.583112      33.512655 0.53623163E+03  0.12889723E+05                                 8.209345                            7.135440       0.261088       2.119091                    0.997152      28.193209      74.243889       0.715640       0.356058      -1.140683      -0.000438       0.016255      -0.021873       0.027256      -0.002811      -0.004558       0.025242      -0.059387      -0.237485      -0.083511       0.009868       0.073644              8.926599       5.588699      -0.489750       0.017459      12.614908       1.990972       8.576189           0.000008
          298              O      13.350150      11.144116       2.003403      -0.582723      36.457098 0.56211414E+03  0.13618593E+05                                 8.650337                            7.287417       0.711088       2.274905                    0.997143      27.735949      72.395201       0.713583       0.354286      -1.146590      -0.001004      -0.023463       0.003753       0.023783       0.001907       0.008590      -0.021933       0.113882       0.164436      -0.087809       0.027437       0.060372              9.667470       5.897596      -0.408385       0.436497       9.040600      -1.099005      14.064214           0.000003
          299              O      13.320450      12.612846      10.143213      -0.573089      41.092219 0.61985102E+03  0.15445292E+05                                 9.468431                            7.749917       0.124156       2.092243                    0.995692      28.011363      75.037805       0.676487       0.363361      -1.135211      -0.002878       0.018264       0.000099       0.018490       0.002096      -0.000071      -0.039710       0.115316       0.093085      -0.086610       0.041954       0.044656             10.639543       7.617968       0.155766      -0.585534       7.434554      -2.555092      16.866106          -0.000002
          300              O      13.393350      14.294755       8.684956      -0.566441      42.013864 0.61390608E+03  0.15277856E+05                                 9.621615                            7.738013       0.044314       2.067781                    0.994912      27.978494      75.183547       0.672911       0.365753      -1.132052      -0.002928      -0.008901       0.004964       0.010604       0.001319       0.006189      -0.025945      -0.008531      -0.199732      -0.073076       0.029414       0.043662             10.808127       6.794383       0.321475      -0.110850      19.027080      -0.070475       6.602918           0.000003
          301              O      -0.014850       2.175896       7.145968      -0.583112      33.512658 0.53623165E+03  0.12889724E+05                                 8.209346                            7.135441       0.261088       2.119091                    0.997152      28.193209      74.243889       0.715640       0.356058      -1.140683       0.000438       0.016255       0.021874       0.027256       0.002811      -0.004558      -0.025242      -0.059387      -0.237485      -0.083512       0.009868       0.073644              8.926599       5.588699       0.489751       0.017459      12.614909      -1.990972       8.576189           0.000008
          302              O       0.149850       3.793116       8.619096      -0.582723      36.457085 0.56211368E+03  0.13618579E+05                                 8.650335                            7.287414       0.711088       2.274905                    0.997143      27.735948      72.395199       0.713583       0.354286      -1.146590       0.001004      -0.023463      -0.003753       0.023783      -0.001907       0.008590       0.021933       0.113882       0.164436      -0.087809       0.027437       0.060372              9.667468       5.897594       0.408385       0.436497       9.040596       1.099005      14.064216           0.000003
          303              O       0.179550       5.261846       0.479287      -0.573089      41.092215 0.61985103E+03  0.15445293E+05                                 9.468431                            7.749917       0.124155       2.092243                    0.995692      28.011363      75.037808       0.676487       0.363361      -1.135211       0.002878       0.018264      -0.000099       0.018490      -0.002096      -0.000071       0.039711       0.115316       0.093085      -0.086610       0.041954       0.044656             10.639542       7.617969      -0.155767      -0.585534       7.434555       2.555093      16.866101          -0.000002
          304              O       0.106650       6.943755       1.937544      -0.566441      42.013856 0.61390603E+03  0.15277855E+05                                 9.621614                            7.738013       0.044314       2.067781                    0.994912      27.978493      75.183544       0.672911       0.365753      -1.132052       0.002928      -0.008901      -0.004963       0.010604      -0.001319       0.006189       0.025945      -0.008531      -0.199732      -0.073076       0.029414       0.043662             10.808125       6.794382      -0.321475      -0.110850      19.027074       0.070477       6.602917           0.000003
          305              O      -0.014850       5.175104      17.768468      -0.583112      33.512655 0.53623160E+03  0.12889722E+05                                 8.209345                            7.135440       0.261088       2.119091                    0.997152      28.193209      74.243886       0.715640       0.356058      -1.140683       0.000438      -0.016256       0.021874       0.027256      -0.002811      -0.004558       0.025242      -0.059387      -0.237485      -0.083512       0.009868       0.073644              8.926598       5.588698      -0.489751       0.017459      12.614908       1.990971       8.576188           0.000009
          306              O       0.149850       3.557884      19.241596      -0.582723      36.457085 0.56211367E+03  0.13618579E+05                                 8.650334                            7.287413       0.711088       2.274905                    0.997143      27.735948      72.395198       0.713583       0.354286      -1.146590       0.001004       0.023463      -0.003753       0.023783       0.001907       0.008590      -0.021933       0.113882       0.164436      -0.087809       0.027437       0.060372              9.667468       5.897593      -0.408385       0.436497       9.040595      -1.099005      14.064215           0.000003
          307              O       0.179550       2.089154      11.101787      -0.573089      41.092229 0.61985126E+03  0.15445300E+05                                 9.468433                            7.749919       0.124155       2.092243                    0.995692      28.011368      75.037825       0.676487       0.363361      -1.135211       0.002878      -0.018264      -0.000099       0.018490       0.002096      -0.000071      -0.039711       0.115316       0.093085      -0.086610       0.041954       0.044656             10.639544       7.617971       0.155767      -0.585534       7.434556      -2.555093      16.866106          -0.000002
          308              O       0.106650       0.407245      12.560044      -0.566441      42.013851 0.61390593E+03  0.15277852E+05                                 9.621614                            7.738012       0.044314       2.067781                    0.994912      27.978491      75.183538       0.672911       0.365753      -1.132052       0.002928       0.008901      -0.004964       0.010604       0.001319       0.006189      -0.025945      -0.008531      -0.199732      -0.073076       0.029414       0.043662             10.808124       6.794382       0.321475      -0.110850      19.027073      -0.070477       6.602917           0.000003
          309              O       0.014850      12.526104      14.099032      -0.583112      33.512649 0.53623154E+03  0.12889720E+05                                 8.209344                            7.135440       0.261088       2.119091                    0.997152      28.193207      74.243881       0.715640       0.356058      -1.140683      -0.000438      -0.016255      -0.021873       0.027256       0.002811      -0.004559      -0.025242      -0.059387      -0.237485      -0.083512       0.009868       0.073644              8.926597       5.588698       0.489750       0.017459      12.614905      -1.990971       8.576188           0.000009
          310              O      13.350150      10.908884      12.625903      -0.582723      36.457099 0.56211414E+03  0.13618593E+05                                 8.650337                            7.287417       0.711088       2.274905                    0.997143      27.735948      72.395201       0.713583       0.354286      -1.146590      -0.001004       0.023463       0.003753       0.023783      -0.001907       0.008590       0.021933       0.113882       0.164436      -0.087809       0.027437       0.060372              9.667471       5.897597       0.408385       0.436497       9.040600       1.099005      14.064215           0.000003
          311              O      13.320450       9.440154      20.765713      -0.573089      41.092228 0.61985120E+03  0.15445298E+05                                 9.468433                            7.749918       0.124155       2.092243                    0.995692      28.011367      75.037821       0.676487       0.363361      -1.135211      -0.002878      -0.018264       0.000099       0.018489      -0.002096      -0.000071       0.039711       0.115316       0.093085      -0.086610       0.041954       0.044656             10.639544       7.617970      -0.155767      -0.585534       7.434556       2.555095      16.866106          -0.000002
          312              O      13.393350       7.758245      19.307456      -0.566441      42.013850 0.61390598E+03  0.15277853E+05                                 9.621613                            7.738012       0.044314       2.067781                    0.994912      27.978492      75.183540       0.672911       0.365753      -1.132052      -0.002928       0.008901       0.004964       0.010604      -0.001319       0.006189       0.025945      -0.008531      -0.199732      -0.073076       0.029414       0.043662             10.808123       6.794382      -0.321475      -0.110850      19.027071       0.070476       6.602917           0.000003

******************************************************
Auxiliary information for the entire system
The total spin magnetic moment of the unit cell is   0.000487
The total net atomic charge of the unit cell is   0.000008
Accuracy of reproducing the electrostatic potential in the unit cell:
  The inner radius (bohr) =    5.0000
  The outer radius (bohr) =   12.0000
  Valid grid points have density less than (e/(bohr^3)) =    0.0001
  The number of valid grid points were=        53200
  The rms potential error without charges in kcal/mol is=      2.79557
  The rms potential error with partial charges in kcal/mol is=      0.68721
  The RRMSE value at monopole order=      0.24582
  The rms potential error with partial charges and cloud penetration in kcal/mol is=      0.68160
  The RRMSE value at monopole order with cloud penetration is=      0.24381
  The rms potential error with partial charges and atomic dipoles in kcal/mol is=      0.43444
  The RRMSE value at dipole order=      0.15540
  The rms potential error with partial charges, atomic dipoles and cloud penetration in kcal/mol is=      0.41724
  The RRMSE value at dipole order with cloud penetration=      0.14925

******************************************************
The electron densities and ab initio electrostatic potential were computed in VASP using the PBE functional and
projector augmented wave method. See the main text of the journal article for a description of computational details.
The atomic charges, dipoles, and quadrupoles were computed with the DDEC6 method as described in
(a) T. A. Manz and N. Gabaldon Limas, RSC Adv. 6 (2016) 47771-47801 DOI: 10.1039/c6ra04656h
(b) N. Gabaldon Limas and T. A. Manz, RSC Adv. 8 (2018) 2678-2707 DOI: 10.1039/c7ra11829e.
For each atom in the material, the electron cloud parameters were fit to the spherically averaged atom-in-material
electron density using radial positions for which this density was between 10^-4 and 10^-2 electrons per cubic bohr.
The polarizabilities, dispersion coefficients, and quantum Drude oscillator (QDO) parameters were fit using the MCLF method.
The magnetic structure of the system was optimized in VASP from the default ferromagnetic initial guess using spin polarization.
The atomic spin moments (ASMs) were computed on this optimized magnetic structure using the DDEC6 partition as inputs
to the method of T. A. Manz and D. S. Sholl, J. Chem. Theory Comput. 7 (2011) 4146-4164 DOI: 10.1021/ct200539n.
The RMSE and RRMSE were computed using a uniform grid with Ewald summation.
