# Supplementary material for: A collection of forcefield precursors for metal–organic frameworks
Source: RSC Adv. 2019 Nov 13;9(63):36492–507. doi: 10.1039/c9ra07327b (PMC9075174; doi:10.1039/c9ra07327b)
Supplement: RA-009-C9RA07327B-s5634 [file RA-009-C9RA07327B-s5634.xyz]

  110
jmolscript: load "" {1 1 1} spacegroup "x,y,z" unitcell [{     12.248000     0.000000     0.000000 }, {      0.000000    12.248000     0.000000 }, {      0.000000     0.000000    22.876700 }]
Cu     0.000000     7.443232     0.000000     0.851180
Cu     0.000000     4.804768     0.000000     0.851156
Cu     4.804768     0.000000    11.438350     0.825840
Cu     7.443232     0.000000    11.438350     0.825845
H      7.484753     8.108176    18.331100     0.114144
H      9.143132     8.111850    19.911880     0.118885
H      4.763247     4.139824    18.331100     0.114143
H      3.104868     4.136150    19.911880     0.118874
H      4.139824     7.484753     6.892750     0.114354
H      4.136150     9.143132     8.473530     0.119296
H      8.108176     4.763247     6.892750     0.114354
H      8.111850     3.104868     8.473530     0.119295
H      4.763247     8.108176     4.545600     0.114145
H      3.104868     8.111850     2.964820     0.118884
H      7.484753     4.139824     4.545600     0.114144
H      9.143132     4.136150     2.964820     0.118876
H      8.108176     7.484753    15.983950     0.114353
H      8.111850     9.143132    14.403170     0.119294
H      4.139824     4.763247    15.983950     0.114354
H      4.136150     3.104868    14.403170     0.119298
H      4.763247     4.139824     4.545600     0.114144
H      3.104868     4.136150     2.964820     0.118875
H      7.484753     8.108176     4.545600     0.114144
H      9.143132     8.111850     2.964820     0.118885
H      8.108176     4.763247    15.983950     0.114354
H      8.111850     3.104868    14.403170     0.119297
H      4.139824     7.484753    15.983950     0.114353
H      4.136150     9.143132    14.403170     0.119295
H      7.484753     4.139824    18.331100     0.114144
H      9.143132     4.136150    19.911880     0.118877
H      4.763247     8.108176    18.331100     0.114144
H      3.104868     8.111850    19.911880     0.118883
H      4.139824     4.763247     6.892750     0.114354
H      4.136150     3.104868     8.473530     0.119297
H      8.108176     7.484753     6.892750     0.114354
H      8.111850     9.143132     8.473530     0.119295
C      7.828922     7.301033    18.638791    -0.151089
C      8.818560     7.302258    19.591606    -0.092838
C      4.419078     4.946967    18.638791    -0.151089
C      3.429440     4.945742    19.591606    -0.092836
C      4.946967     7.828922     7.200441    -0.150656
C      4.945742     8.818560     8.153256    -0.093431
C      7.301033     4.419078     7.200441    -0.150656
C      7.302258     3.429440     8.153256    -0.093431
C      4.419078     7.301033     4.237909    -0.151089
C      3.429440     7.302258     3.285094    -0.092837
C      7.828922     4.946967     4.237909    -0.151089
C      8.818560     4.945742     3.285094    -0.092835
C      7.301033     7.828922    15.676259    -0.150656
C      7.302258     8.818560    14.723444    -0.093432
C      4.946967     4.419078    15.676259    -0.150655
C      4.945742     3.429440    14.723444    -0.093432
C      4.419078     4.946967     4.237909    -0.151089
C      3.429440     4.945742     3.285094    -0.092835
C      7.828922     7.301033     4.237909    -0.151089
C      8.818560     7.302258     3.285094    -0.092837
C      7.301033     4.419078    15.676259    -0.150655
C      7.302258     3.429440    14.723444    -0.093432
C      4.946967     7.828922    15.676259    -0.150656
C      4.945742     8.818560    14.723444    -0.093431
C      7.828922     4.946967    18.638791    -0.151089
C      8.818560     4.945742    19.591606    -0.092836
C      4.419078     7.301033    18.638791    -0.151089
C      3.429440     7.302258    19.591606    -0.092838
C      4.946967     4.419078     7.200441    -0.150655
C      4.945742     3.429440     8.153256    -0.093431
C      7.301033     7.828922     7.200441    -0.150656
C      7.302258     8.818560     8.153256    -0.093431
C      7.343901     6.124000    18.136648     0.090564
C     10.473265     6.124000    21.128920     0.584889
C      9.339100     6.124000    20.078880    -0.021572
C      4.904099     6.124000    18.136648     0.090564
C      1.774735     6.124000    21.128920     0.584889
C      2.908900     6.124000    20.078880    -0.021572
C      6.124000     7.343901     6.698298     0.090698
C      6.124000    10.473265     9.690570     0.581738
C      6.124000     9.339100     8.640530    -0.017782
C      6.124000     4.904099     6.698298     0.090698
C      6.124000     1.774735     9.690570     0.581738
C      6.124000     2.908900     8.640530    -0.017781
C      4.904099     6.124000     4.740052     0.090564
C      1.774735     6.124000     1.747780     0.584889
C      2.908900     6.124000     2.797820    -0.021572
C      7.343901     6.124000     4.740052     0.090564
C     10.473265     6.124000     1.747780     0.584889
C      9.339100     6.124000     2.797820    -0.021572
C      6.124000     7.343901    16.178402     0.090698
C      6.124000    10.473265    13.186130     0.581738
C      6.124000     9.339100    14.236170    -0.017782
C      6.124000     4.904099    16.178402     0.090698
C      6.124000     1.774735    13.186130     0.581738
C      6.124000     2.908900    14.236170    -0.017781
C      6.124000     6.124000    17.157525    -0.042101
C      6.124000     6.124000     5.719175    -0.042101
O     10.862751     7.256940    21.514850    -0.523646
O      1.385249     4.991060    21.514850    -0.523641
O      4.991060    10.862751    10.076500    -0.518013
O      7.256940     1.385249    10.076500    -0.518014
O      1.385249     7.256940     1.361850    -0.523646
O     10.862751     4.991060     1.361850    -0.523642
O      7.256940    10.862751    12.800200    -0.518014
O      4.991060     1.385249    12.800200    -0.518013
O      1.385249     4.991060     1.361850    -0.523642
O     10.862751     7.256940     1.361850    -0.523646
O      7.256940     1.385249    12.800200    -0.518014
O      4.991060    10.862751    12.800200    -0.518013
O     10.862751     4.991060    21.514850    -0.523642
O      1.385249     7.256940    21.514850    -0.523646
O      4.991060     1.385249    10.076500    -0.518013
O      7.256940    10.862751    10.076500    -0.518014

The following XYZ coordinates are in angstroms. Other properties are in atomic units.
The sperically averaged electron density of each atom fit to a function of the form exp(a - br)
eigen_1, eigen_2 and eigen_3 are the three eigenvalues of traceless quadrupole moment tensor
  atom number  atomic symbol              X              Y              Z     net charge C6 coefficient C8 coefficient C10 coefficient fluctuating dipole atomic polarizability isotropic forcefield polarizability              a              b squared Pearson coefficient          <r^3>          <r^4>         wp_QDO          m_QDO          q_QDO       dipole_x       dipole_y       dipole_z         dipole            Qxy            Qxz            Qyz     Q(x^2-y^2)  Q(3z^2 - R^2)        eigen_1        eigen_2        eigen_3 static polarizability      alpha(xx)      alpha(xy)      alpha(xz)      alpha(yy)      alpha(yz)      alpha(zz) atomic spin moment
            1             Cu       0.000000       7.443232       0.000000       0.851180      51.208706 0.75800119E+03  0.19201120E+05                                12.069157                            9.525215       1.032984       2.262849                    0.996019      40.009231      96.754281       0.538689       0.448860      -1.113862       0.000000       0.151159       0.000000       0.151159       0.000000       0.000000      -0.000000       0.171814       0.151077      -0.111087       0.050359       0.060728             16.168940      21.545762      -0.000001      -0.000002       7.516311       0.000000      19.444747           0.633782
            2             Cu       0.000000       4.804768       0.000000       0.851156      51.212687 0.75806215E+03  0.19203102E+05                                12.069927                            9.525718       1.032881       2.262811                    0.996018      40.009869      96.757766       0.538664       0.448871      -1.113852       0.000000      -0.151159       0.000000       0.151159      -0.000000       0.000000       0.000000       0.171832       0.151093      -0.111098       0.050364       0.060734             16.170135      21.547454       0.000001      -0.000001       7.516733      -0.000001      19.446218          -0.633807
            3             Cu       4.804768       0.000000      11.438350       0.825840      53.221889 0.79366636E+03  0.20360890E+05                                12.431732                            9.795028       0.946102       2.230879                    0.995716      40.542168      99.045368       0.526675       0.453320      -1.109808      -0.146712      -0.000000      -0.000000       0.146712      -0.000000      -0.000000       0.000000      -0.172968       0.151812      -0.111786       0.050604       0.061182             16.683713       7.735346      -0.000002      -0.000001      22.253270      -0.000002      20.062522          -0.000056
            4             Cu       7.443232       0.000000      11.438350       0.825845      53.221698 0.79366262E+03  0.20360764E+05                                12.431683                            9.794988       0.946116       2.230884                    0.995716      40.542167      99.045198       0.526677       0.453318      -1.109809       0.146711      -0.000000      -0.000000       0.146711       0.000000       0.000000       0.000000      -0.172944       0.151787      -0.111770       0.050596       0.061174             16.683649       7.735315       0.000002       0.000000      22.253185      -0.000003      20.062447           0.000064
            5              H       7.484753       8.108176      18.331100       0.114144       1.178406 0.87073902E+01  0.85954685E+02                                 1.739864                            1.646818      -0.996849       2.402483                    0.998218       3.344482       8.920232       0.531239       1.167978      -0.736767      -0.011063       0.033983      -0.007099       0.036437      -0.000604       0.008351       0.002551      -0.022503      -0.036253      -0.017849       0.000335       0.017514              1.797770       1.668100      -0.275243       0.290758       1.988683      -0.297169       1.736527          -0.000086
            6              H       9.143132       8.111850      19.911880       0.118885       1.120347 0.80366648E+01  0.77237077E+02                                 1.642654                            1.551892      -0.886463       2.462093                    0.999001       3.154668       8.121181       0.567123       1.123773      -0.748941       0.012625       0.035752       0.012980       0.040076       0.000828       0.008293       0.001465      -0.024170      -0.025304      -0.016456      -0.000013       0.016469              1.678194       1.584735       0.262616       0.286907       1.883897       0.251591       1.565949           0.000238
            7              H       4.763247       4.139824      18.331100       0.114143       1.178408 0.87074171E+01  0.85955077E+02                                 1.739871                            1.646825      -0.996849       2.402483                    0.998218       3.344487       8.920272       0.531235       1.167984      -0.736765       0.011063      -0.033983      -0.007099       0.036437      -0.000604      -0.008351      -0.002551      -0.022503      -0.036253      -0.017849       0.000335       0.017514              1.797778       1.668108      -0.275244      -0.290761       1.988689       0.297170       1.736536           0.000085
            8              H       3.104868       4.136150      19.911880       0.118874       1.120401 0.80371736E+01  0.77243489E+02                                 1.642741                            1.551969      -0.886480       2.462086                    0.999001       3.154729       8.121521       0.567092       1.123812      -0.748932      -0.012625      -0.035753       0.012981       0.040077       0.000828      -0.008293      -0.001465      -0.024170      -0.025304      -0.016456      -0.000012       0.016469              1.678285       1.584820       0.262639      -0.286934       1.884004      -0.251613       1.566032          -0.000241
            9              H       4.139824       7.484753       6.892750       0.114354       1.177187 0.86957919E+01  0.85810210E+02                                 1.738593                            1.645666      -0.996293       2.402909                    0.998226       3.342285       8.912346       0.531460       1.167900      -0.736791      -0.034002      -0.011073      -0.007121       0.036462       0.000616      -0.002556       0.008356       0.022491      -0.036266      -0.017856       0.000344       0.017511              1.796442       1.987151       0.275018       0.296887       1.666933       0.290449       1.735241           0.000001
           10              H       4.136150       9.143132       8.473530       0.119296       1.120000 0.80337555E+01  0.77203849E+02                                 1.642499                            1.551757      -0.889849       2.460749                    0.998989       3.153634       8.118833       0.567056       1.123984      -0.748889      -0.035880       0.012566       0.012932       0.040156      -0.000856      -0.001495       0.008108       0.024310      -0.025375      -0.016311      -0.000244       0.016556              1.678020       1.883693      -0.262533      -0.251505       1.584594       0.286867       1.565774           0.000000
           11              H       8.108176       4.763247       6.892750       0.114354       1.177191 0.86958338E+01  0.85810782E+02                                 1.738602                            1.645675      -0.996293       2.402910                    0.998226       3.342291       8.912389       0.531456       1.167906      -0.736790       0.034002       0.011073      -0.007121       0.036462       0.000616       0.002556      -0.008356       0.022491      -0.036266      -0.017856       0.000344       0.017511              1.796451       1.987161       0.275021      -0.296889       1.666942      -0.290452       1.735251          -0.000001
           12              H       8.111850       3.104868       8.473530       0.119295       1.120011 0.80338554E+01  0.77205111E+02                                 1.642516                            1.551772      -0.889851       2.460747                    0.998989       3.153646       8.118901       0.567050       1.123991      -0.748887       0.035880      -0.012566       0.012932       0.040156      -0.000856       0.001495      -0.008108       0.024310      -0.025375      -0.016311      -0.000244       0.016556              1.678038       1.883714      -0.262538       0.251509       1.584611      -0.286872       1.565790           0.000001
           13              H       4.763247       8.108176       4.545600       0.114145       1.178405 0.87073858E+01  0.85954632E+02                                 1.739863                            1.646818      -0.996849       2.402483                    0.998218       3.344481       8.920229       0.531239       1.167978      -0.736767       0.011063       0.033983       0.007099       0.036437       0.000604       0.008351      -0.002551      -0.022503      -0.036253      -0.017849       0.000335       0.017514              1.797769       1.668099       0.275243       0.290758       1.988682       0.297168       1.736526          -0.000087
           14              H       3.104868       8.111850       2.964820       0.118884       1.120351 0.80367055E+01  0.77237588E+02                                 1.642661                            1.551898      -0.886465       2.462092                    0.999001       3.154672       8.121205       0.567121       1.123776      -0.748940      -0.012625       0.035752      -0.012980       0.040076      -0.000828       0.008293      -0.001465      -0.024170      -0.025304      -0.016456      -0.000013       0.016469              1.678201       1.584742      -0.262618       0.286909       1.883906      -0.251593       1.565955           0.000237
           15              H       7.484753       4.139824       4.545600       0.114144       1.178407 0.87074137E+01  0.85955040E+02                                 1.739871                            1.646825      -0.996848       2.402484                    0.998218       3.344486       8.920271       0.531235       1.167985      -0.736765      -0.011063      -0.033983       0.007099       0.036437       0.000604      -0.008351       0.002551      -0.022503      -0.036253      -0.017849       0.000335       0.017514              1.797778       1.668108       0.275244      -0.290761       1.988689      -0.297170       1.736536           0.000085
           16              H       9.143132       4.136150       2.964820       0.118876       1.120395 0.80371143E+01  0.77242752E+02                                 1.642732                            1.551961      -0.886476       2.462087                    0.999001       3.154720       8.121481       0.567095       1.123809      -0.748932       0.012625      -0.035753      -0.012981       0.040077      -0.000828      -0.008293       0.001465      -0.024170      -0.025304      -0.016456      -0.000012       0.016469              1.678276       1.584812      -0.262637      -0.286931       1.883993       0.251611       1.566023          -0.000241
           17              H       8.108176       7.484753      15.983950       0.114353       1.177190 0.86958216E+01  0.85810616E+02                                 1.738599                            1.645672      -0.996294       2.402909                    0.998226       3.342289       8.912376       0.531457       1.167905      -0.736790       0.034002      -0.011073       0.007121       0.036462      -0.000616      -0.002556      -0.008356       0.022491      -0.036266      -0.017856       0.000344       0.017511              1.796449       1.987158      -0.275020       0.296888       1.666940      -0.290451       1.735249           0.000001
           18              H       8.111850       9.143132      14.403170       0.119294       1.120014 0.80338891E+01  0.77205527E+02                                 1.642521                            1.551776      -0.889853       2.460746                    0.998989       3.153651       8.118923       0.567048       1.123993      -0.748887       0.035880       0.012566      -0.012932       0.040156       0.000856      -0.001494      -0.008108       0.024310      -0.025375      -0.016311      -0.000244       0.016556              1.678044       1.883720       0.262539      -0.251510       1.584616      -0.286874       1.565795           0.000001
           19              H       4.139824       4.763247      15.983950       0.114354       1.177189 0.86958095E+01  0.85810449E+02                                 1.738596                            1.645670      -0.996293       2.402909                    0.998226       3.342287       8.912362       0.531458       1.167903      -0.736790      -0.034002       0.011073       0.007121       0.036462      -0.000616       0.002556       0.008356       0.022491      -0.036266      -0.017856       0.000344       0.017511              1.796446       1.987156      -0.275020      -0.296888       1.666936       0.290450       1.735245          -0.000001
           20              H       4.136150       3.104868      14.403170       0.119298       1.119990 0.80336609E+01  0.77202663E+02                                 1.642483                            1.551743      -0.889845       2.460750                    0.998989       3.153623       8.118773       0.567061       1.123977      -0.748891      -0.035880      -0.012566      -0.012932       0.040156       0.000856       0.001495       0.008108       0.024310      -0.025375      -0.016311      -0.000245       0.016556              1.678004       1.883673       0.262529       0.251501       1.584579       0.286862       1.565759           0.000001
           21              H       4.763247       4.139824       4.545600       0.114144       1.178408 0.87074175E+01  0.85955094E+02                                 1.739872                            1.646826      -0.996848       2.402484                    0.998218       3.344486       8.920274       0.531235       1.167986      -0.736765       0.011063      -0.033983       0.007099       0.036437      -0.000604       0.008351       0.002551      -0.022503      -0.036253      -0.017849       0.000335       0.017514              1.797779       1.668109      -0.275245       0.290761       1.988691      -0.297170       1.736537           0.000085
           22              H       3.104868       4.136150       2.964820       0.118875       1.120399 0.80371477E+01  0.77243173E+02                                 1.642738                            1.551966      -0.886478       2.462087                    0.999001       3.154724       8.121503       0.567093       1.123812      -0.748932      -0.012625      -0.035753      -0.012981       0.040077       0.000828       0.008293       0.001465      -0.024170      -0.025304      -0.016456      -0.000012       0.016469              1.678282       1.584817       0.262638       0.286933       1.884000       0.251612       1.566029          -0.000241
           23              H       7.484753       8.108176       4.545600       0.114144       1.178405 0.87073878E+01  0.85954658E+02                                 1.739864                            1.646818      -0.996849       2.402483                    0.998218       3.344481       8.920230       0.531239       1.167978      -0.736767      -0.011063       0.033983       0.007099       0.036437      -0.000604      -0.008351      -0.002551      -0.022503      -0.036253      -0.017849       0.000335       0.017514              1.797770       1.668100      -0.275243      -0.290758       1.988683       0.297169       1.736527          -0.000086
           24              H       9.143132       8.111850       2.964820       0.118885       1.120347 0.80366651E+01  0.77237081E+02                                 1.642654                            1.551892      -0.886463       2.462093                    0.999001       3.154667       8.121179       0.567123       1.123773      -0.748941       0.012625       0.035752      -0.012980       0.040076       0.000828      -0.008293      -0.001465      -0.024170      -0.025304      -0.016456      -0.000013       0.016469              1.678194       1.584735       0.262616      -0.286907       1.883898      -0.251591       1.565949           0.000238
           25              H       8.108176       4.763247      15.983950       0.114354       1.177190 0.86958201E+01  0.85810598E+02                                 1.738599                            1.645672      -0.996293       2.402909                    0.998226       3.342289       8.912376       0.531457       1.167905      -0.736790       0.034002       0.011073       0.007121       0.036462       0.000616      -0.002556       0.008356       0.022491      -0.036266      -0.017856       0.000344       0.017511              1.796448       1.987158       0.275020       0.296889       1.666939       0.290451       1.735248          -0.000001
           26              H       8.111850       3.104868      14.403170       0.119297       1.120004 0.80337921E+01  0.77204315E+02                                 1.642505                            1.551762      -0.889849       2.460749                    0.998989       3.153639       8.118861       0.567054       1.123986      -0.748889       0.035880      -0.012566      -0.012932       0.040156      -0.000856      -0.001494       0.008108       0.024310      -0.025375      -0.016311      -0.000245       0.016556              1.678027       1.883700      -0.262535      -0.251506       1.584600       0.286869       1.565780           0.000001
           27              H       4.139824       7.484753      15.983950       0.114353       1.177190 0.86958120E+01  0.85810469E+02                                 1.738596                            1.645669      -0.996294       2.402909                    0.998226       3.342288       8.912361       0.531459       1.167902      -0.736791      -0.034002      -0.011073       0.007121       0.036462       0.000616       0.002556      -0.008356       0.022491      -0.036266      -0.017856       0.000344       0.017511              1.796445       1.987155       0.275019      -0.296888       1.666936      -0.290450       1.735245           0.000001
           28              H       4.136150       9.143132      14.403170       0.119295       1.120001 0.80337590E+01  0.77203884E+02                                 1.642499                            1.551757      -0.889850       2.460748                    0.998989       3.153636       8.118836       0.567056       1.123983      -0.748889      -0.035880       0.012566      -0.012932       0.040156      -0.000856       0.001495      -0.008108       0.024310      -0.025375      -0.016311      -0.000244       0.016556              1.678020       1.883693      -0.262533       0.251505       1.584594      -0.286867       1.565774           0.000001
           29              H       7.484753       4.139824      18.331100       0.114144       1.178406 0.87074045E+01  0.85954913E+02                                 1.739869                            1.646823      -0.996848       2.402484                    0.998218       3.344485       8.920262       0.531236       1.167983      -0.736766      -0.011063      -0.033983      -0.007099       0.036437       0.000604       0.008351      -0.002551      -0.022503      -0.036253      -0.017849       0.000335       0.017514              1.797775       1.668106       0.275244       0.290760       1.988687       0.297170       1.736533           0.000085
           30              H       9.143132       4.136150      19.911880       0.118877       1.120393 0.80370970E+01  0.77242534E+02                                 1.642729                            1.551958      -0.886476       2.462088                    0.999001       3.154719       8.121472       0.567096       1.123807      -0.748933       0.012625      -0.035753       0.012981       0.040077      -0.000828       0.008293      -0.001465      -0.024170      -0.025304      -0.016456      -0.000012       0.016469              1.678272       1.584808      -0.262636       0.286930       1.883989      -0.251610       1.566020          -0.000241
           31              H       4.763247       8.108176      18.331100       0.114144       1.178407 0.87074039E+01  0.85954861E+02                                 1.739866                            1.646820      -0.996850       2.402483                    0.998218       3.344484       8.920242       0.531238       1.167979      -0.736767       0.011063       0.033983      -0.007099       0.036437       0.000604      -0.008351       0.002551      -0.022503      -0.036253      -0.017849       0.000335       0.017514              1.797772       1.668102       0.275243      -0.290759       1.988685      -0.297169       1.736529          -0.000087
           32              H       3.104868       8.111850      19.911880       0.118883       1.120354 0.80367339E+01  0.77237940E+02                                 1.642665                            1.551902      -0.886467       2.462091                    0.999001       3.154677       8.121226       0.567120       1.123777      -0.748940      -0.012625       0.035752       0.012980       0.040076      -0.000828      -0.008293       0.001465      -0.024170      -0.025304      -0.016456      -0.000013       0.016469              1.678205       1.584746      -0.262619      -0.286910       1.883911       0.251593       1.565959           0.000237
           33              H       4.139824       4.763247       6.892750       0.114354       1.177190 0.86958152E+01  0.85810521E+02                                 1.738597                            1.645670      -0.996293       2.402909                    0.998226       3.342288       8.912366       0.531458       1.167903      -0.736790      -0.034002       0.011073      -0.007121       0.036462      -0.000616      -0.002556      -0.008356       0.022491      -0.036266      -0.017856       0.000344       0.017511              1.796447       1.987157      -0.275020       0.296888       1.666937      -0.290450       1.735246          -0.000001
           34              H       4.136150       3.104868       8.473530       0.119297       1.119996 0.80337201E+01  0.77203402E+02                                 1.642493                            1.551751      -0.889848       2.460749                    0.998989       3.153630       8.118810       0.567058       1.123981      -0.748890      -0.035880      -0.012566       0.012932       0.040156       0.000856      -0.001495      -0.008108       0.024310      -0.025375      -0.016311      -0.000244       0.016556              1.678014       1.883685       0.262532      -0.251503       1.584588      -0.286865       1.565768           0.000000
           35              H       8.108176       7.484753       6.892750       0.114354       1.177189 0.86958139E+01  0.85810518E+02                                 1.738598                            1.645671      -0.996293       2.402910                    0.998226       3.342288       8.912371       0.531458       1.167904      -0.736790       0.034002      -0.011073      -0.007121       0.036462      -0.000616       0.002556       0.008356       0.022491      -0.036266      -0.017856       0.000344       0.017511              1.796447       1.987157      -0.275020      -0.296888       1.666938       0.290451       1.735247           0.000001
           36              H       8.111850       9.143132       8.473530       0.119295       1.120014 0.80338875E+01  0.77205513E+02                                 1.642521                            1.551776      -0.889853       2.460747                    0.998989       3.153650       8.118922       0.567048       1.123993      -0.748887       0.035880       0.012566       0.012932       0.040156       0.000856       0.001494       0.008108       0.024310      -0.025375      -0.016311      -0.000244       0.016556              1.678044       1.883720       0.262539       0.251510       1.584616       0.286874       1.565795           0.000001
           37              C       7.828922       7.301033      18.638791      -0.151089      35.389593 0.42432214E+03  0.99411833E+04                                 9.450750                            6.908128       0.023924       1.979831                    0.999489      29.577913      85.606524       0.619880       0.421751      -1.058073       0.013956      -0.003567       0.029362       0.032705      -0.008441      -0.008671      -0.010696      -0.034183      -0.049127      -0.025700      -0.003234       0.028934             12.009860      13.449710       0.403363       8.210202       9.264297       0.191896      13.315574          -0.000502
           38              C       8.818560       7.302258      19.591606      -0.092838      33.566026 0.39464429E+03  0.90561656E+04                                 9.077465                            6.625570       0.056091       1.993224                    0.999678      28.593751      81.210630       0.639876       0.417131      -1.063759      -0.020309      -0.017638      -0.012215       0.029542       0.014969      -0.007711       0.013929      -0.034257      -0.041066      -0.027840      -0.004250       0.032090             11.471815      13.213814      -0.673145       8.033254       8.684584      -0.645947      12.517046          -0.000936
           39              C       4.419078       4.946967      18.638791      -0.151089      35.389646 0.42432216E+03  0.99411858E+04                                 9.450770                            6.908131       0.023931       1.979834                    0.999489      29.577912      85.606586       0.619879       0.421752      -1.058073      -0.013955       0.003567       0.029362       0.032705      -0.008441       0.008671       0.010696      -0.034184      -0.049128      -0.025700      -0.003234       0.028935             12.009904      13.449778       0.403396      -8.210260       9.264300      -0.191930      13.315635           0.000502
           40              C       3.429440       4.945742      19.591606      -0.092836      33.565960 0.39464247E+03  0.90561224E+04                                 9.077472                            6.625562       0.056086       1.993224                    0.999678      28.593738      81.210855       0.639874       0.417131      -1.063757       0.020308       0.017638      -0.012215       0.029542       0.014968       0.007710      -0.013928      -0.034257      -0.041065      -0.027839      -0.004251       0.032089             11.471837      13.213836      -0.673091      -8.033279       8.684611       0.645896      12.517065           0.000932
           41              C       4.946967       7.828922       7.200441      -0.150656      35.368502 0.42399706E+03  0.99313761E+04                                 9.446956                            6.905306       0.024046       1.980051                    0.999489      29.562894      85.545517       0.620048       0.421730      -1.058117       0.003424       0.014168       0.029437       0.032848       0.008347       0.010544      -0.008615       0.033974      -0.048782      -0.025486      -0.003218       0.028705             12.006360       9.259884      -0.403072      -0.191811      13.447604       8.208914      13.311593          -0.000008
           42              C       4.945742       8.818560       8.153256      -0.093431      33.570506 0.39467181E+03  0.90567018E+04                                 9.077529                            6.625054       0.057251       1.993584                    0.999678      28.594881      81.206001       0.640027       0.417036      -1.063849       0.017219      -0.020771      -0.012656       0.029801      -0.015031      -0.014005      -0.008756       0.034529      -0.040948      -0.028834      -0.003274       0.032108             11.474122       8.684198       0.674284       0.646885      13.218754       8.036912      12.519414          -0.000005
           43              C       7.301033       4.419078       7.200441      -0.150656      35.368497 0.42399682E+03  0.99313708E+04                                 9.446960                            6.905307       0.024048       1.980052                    0.999489      29.562891      85.545558       0.620047       0.421730      -1.058117      -0.003424      -0.014168       0.029437       0.032848       0.008347      -0.010544       0.008615       0.033974      -0.048782      -0.025486      -0.003218       0.028705             12.006368       9.259888      -0.403074       0.191813      13.447608      -8.208921      13.311606           0.000009
           44              C       7.302258       3.429440       8.153256      -0.093431      33.570543 0.39467215E+03  0.90567139E+04                                 9.077541                            6.625060       0.057250       1.993584                    0.999678      28.594904      81.206154       0.640026       0.417037      -1.063848      -0.017219       0.020771      -0.012657       0.029801      -0.015031       0.014005       0.008756       0.034530      -0.040949      -0.028834      -0.003274       0.032108             11.474140       8.684211       0.674280      -0.646881      13.218774      -8.036928      12.519436           0.000007
           45              C       4.419078       7.301033       4.237909      -0.151089      35.389612 0.42432237E+03  0.99411896E+04                                 9.450752                            6.908128       0.023925       1.979831                    0.999489      29.577922      85.606539       0.619880       0.421751      -1.058073      -0.013956      -0.003567      -0.029362       0.032705       0.008441      -0.008671       0.010696      -0.034184      -0.049127      -0.025700      -0.003234       0.028935             12.009863      13.449714      -0.403367       8.210205       9.264298      -0.191900      13.315577          -0.000502
           46              C       3.429440       7.302258       3.285094      -0.092837      33.565987 0.39464369E+03  0.90561482E+04                                 9.077455                            6.625563       0.056093       1.993225                    0.999678      28.593737      81.210570       0.639876       0.417130      -1.063759       0.020309      -0.017638       0.012215       0.029542      -0.014968      -0.007711      -0.013929      -0.034257      -0.041065      -0.027840      -0.004250       0.032090             11.471802      13.213795       0.673139       8.033243       8.684580       0.645941      12.517030          -0.000937
           47              C       7.828922       4.946967       4.237909      -0.151089      35.389633 0.42432212E+03  0.99411841E+04                                 9.450765                            6.908130       0.023932       1.979834                    0.999489      29.577910      85.606562       0.619879       0.421751      -1.058073       0.013955       0.003567      -0.029362       0.032705       0.008441       0.008671      -0.010696      -0.034184      -0.049127      -0.025700      -0.003234       0.028935             12.009896      13.449765      -0.403394      -8.210251       9.264297       0.191928      13.315626           0.000502
           48              C       8.818560       4.945742       3.285094      -0.092835      33.565921 0.39464208E+03  0.90561094E+04                                 9.077459                            6.625555       0.056090       1.993225                    0.999678      28.593719      81.210726       0.639875       0.417131      -1.063758      -0.020308       0.017638       0.012215       0.029542      -0.014968       0.007710       0.013928      -0.034257      -0.041065      -0.027839      -0.004250       0.032089             11.471819      13.213815       0.673094      -8.033265       8.684595      -0.645898      12.517048           0.000932
           49              C       7.301033       7.828922      15.676259      -0.150656      35.368514 0.42399695E+03  0.99313744E+04                                 9.446963                            6.905308       0.024047       1.980052                    0.999489      29.562894      85.545566       0.620047       0.421730      -1.058117      -0.003424       0.014168      -0.029437       0.032848      -0.008347       0.010544       0.008615       0.033974      -0.048782      -0.025486      -0.003218       0.028705             12.006376       9.259889       0.403078      -0.191817      13.447625      -8.208932      13.311615          -0.000007
           50              C       7.302258       8.818560      14.723444      -0.093432      33.570559 0.39467225E+03  0.90567175E+04                                 9.077545                            6.625061       0.057248       1.993583                    0.999678      28.594913      81.206204       0.640026       0.417037      -1.063848      -0.017219      -0.020771       0.012656       0.029801       0.015031      -0.014005       0.008756       0.034530      -0.040949      -0.028834      -0.003274       0.032108             11.474148       8.684217      -0.674276       0.646877      13.218784      -8.036934      12.519443          -0.000004
           51              C       4.946967       4.419078      15.676259      -0.150655      35.368454 0.42399654E+03  0.99313610E+04                                 9.446946                            6.905302       0.024046       1.980051                    0.999489      29.562877      85.545461       0.620048       0.421730      -1.058117       0.003424      -0.014168      -0.029437       0.032848      -0.008347      -0.010544      -0.008615       0.033974      -0.048782      -0.025486      -0.003218       0.028704             12.006344       9.259880       0.403063       0.191803      13.447575       8.208895      13.311576           0.000009
           52              C       4.945742       3.429440      14.723444      -0.093432      33.570528 0.39467230E+03  0.90567147E+04                                 9.077532                            6.625059       0.057251       1.993584                    0.999678      28.594885      81.205984       0.640027       0.417037      -1.063849       0.017219       0.020771       0.012657       0.029801       0.015031       0.014005      -0.008756       0.034530      -0.040949      -0.028835      -0.003274       0.032108             11.474124       8.684193      -0.674295      -0.646895      13.218758       8.036915      12.519423           0.000007
           53              C       4.419078       4.946967       4.237909      -0.151089      35.389638 0.42432212E+03  0.99411841E+04                                 9.450767                            6.908129       0.023932       1.979834                    0.999489      29.577911      85.606568       0.619879       0.421751      -1.058073      -0.013955       0.003567      -0.029362       0.032705      -0.008441      -0.008671      -0.010696      -0.034184      -0.049127      -0.025700      -0.003234       0.028935             12.009899      13.449771       0.403395       8.210255       9.264297       0.191929      13.315629           0.000502
           54              C       3.429440       4.945742       3.285094      -0.092835      33.565922 0.39464201E+03  0.90561081E+04                                 9.077461                            6.625555       0.056090       1.993225                    0.999678      28.593720      81.210751       0.639875       0.417131      -1.063758       0.020308       0.017638       0.012215       0.029542       0.014968      -0.007710       0.013928      -0.034257      -0.041064      -0.027839      -0.004250       0.032089             11.471823      13.213818      -0.673092       8.033267       8.684599      -0.645896      12.517050           0.000932
           55              C       7.828922       7.301033       4.237909      -0.151089      35.389595 0.42432221E+03  0.99411846E+04                                 9.450748                            6.908127       0.023925       1.979831                    0.999489      29.577916      85.606517       0.619880       0.421751      -1.058073       0.013956      -0.003567      -0.029362       0.032705      -0.008441       0.008671       0.010696      -0.034183      -0.049127      -0.025700      -0.003234       0.028934             12.009857      13.449704       0.403364      -8.210199       9.264296      -0.191897      13.315570          -0.000502
           56              C       8.818560       7.302258       3.285094      -0.092837      33.565993 0.39464388E+03  0.90561528E+04                                 9.077455                            6.625564       0.056093       1.993225                    0.999678      28.593739      81.210556       0.639876       0.417130      -1.063759      -0.020309      -0.017638       0.012215       0.029542       0.014968       0.007711      -0.013929      -0.034257      -0.041065      -0.027840      -0.004249       0.032090             11.471801      13.213796      -0.673142      -8.033243       8.684577       0.645945      12.517031          -0.000936
           57              C       7.301033       4.419078      15.676259      -0.150655      35.368481 0.42399667E+03  0.99313659E+04                                 9.446956                            6.905305       0.024047       1.980052                    0.999489      29.562883      85.545518       0.620048       0.421730      -1.058117      -0.003424      -0.014168      -0.029437       0.032848       0.008347       0.010544      -0.008615       0.033974      -0.048782      -0.025486      -0.003218       0.028704             12.006361       9.259885      -0.403072      -0.191812      13.447600       8.208914      13.311599           0.000010
           58              C       7.302258       3.429440      14.723444      -0.093432      33.570565 0.39467256E+03  0.90567249E+04                                 9.077544                            6.625063       0.057250       1.993584                    0.999678      28.594911      81.206155       0.640026       0.417037      -1.063848      -0.017219       0.020771       0.012657       0.029801      -0.015031      -0.014005      -0.008756       0.034530      -0.040949      -0.028834      -0.003274       0.032108             11.474144       8.684208       0.674284       0.646885      13.218780       8.036932      12.519443           0.000008
           59              C       4.946967       7.828922      15.676259      -0.150656      35.368483 0.42399674E+03  0.99313672E+04                                 9.446953                            6.905304       0.024046       1.980051                    0.999489      29.562885      85.545496       0.620048       0.421730      -1.058117       0.003424       0.014168      -0.029437       0.032848       0.008347      -0.010544       0.008615       0.033974      -0.048782      -0.025486      -0.003218       0.028705             12.006358       9.259884      -0.403069       0.191809      13.447598      -8.208911      13.311591          -0.000007
           60              C       4.945742       8.818560      14.723444      -0.093431      33.570527 0.39467207E+03  0.90567095E+04                                 9.077534                            6.625057       0.057249       1.993584                    0.999678      28.594890      81.206043       0.640026       0.417037      -1.063849       0.017219      -0.020771       0.012656       0.029801      -0.015031       0.014005       0.008756       0.034530      -0.040949      -0.028834      -0.003274       0.032108             11.474129       8.684202       0.674286      -0.646887      13.218763      -8.036918      12.519423          -0.000004
           61              C       7.828922       4.946967      18.638791      -0.151089      35.389629 0.42432206E+03  0.99411824E+04                                 9.450766                            6.908130       0.023931       1.979834                    0.999489      29.577906      85.606552       0.619879       0.421752      -1.058073       0.013955       0.003567       0.029362       0.032705       0.008441      -0.008671       0.010696      -0.034184      -0.049128      -0.025700      -0.003234       0.028935             12.009896      13.449767      -0.403394       8.210251       9.264296      -0.191928      13.315625           0.000502
           62              C       8.818560       4.945742      19.591606      -0.092836      33.565958 0.39464261E+03  0.90561250E+04                                 9.077469                            6.625562       0.056088       1.993225                    0.999678      28.593734      81.210798       0.639875       0.417131      -1.063758      -0.020308       0.017638      -0.012215       0.029542      -0.014968      -0.007710      -0.013928      -0.034257      -0.041065      -0.027839      -0.004250       0.032089             11.471832      13.213832       0.673097       8.033275       8.684602       0.645901      12.517061           0.000933
           63              C       4.419078       7.301033      18.638791      -0.151089      35.389604 0.42432216E+03  0.99411841E+04                                 9.450754                            6.908128       0.023924       1.979831                    0.999489      29.577916      85.606546       0.619880       0.421751      -1.058073      -0.013956      -0.003567       0.029362       0.032705       0.008441       0.008671      -0.010696      -0.034184      -0.049128      -0.025700      -0.003234       0.028935             12.009867      13.449720      -0.403365      -8.210210       9.264300       0.191898      13.315581          -0.000502
           64              C       3.429440       7.302258      19.591606      -0.092838      33.566038 0.39464431E+03  0.90561673E+04                                 9.077470                            6.625572       0.056089       1.993223                    0.999678      28.593760      81.210702       0.639875       0.417131      -1.063759       0.020309      -0.017638      -0.012215       0.029542      -0.014969       0.007710       0.013928      -0.034258      -0.041065      -0.027840      -0.004250       0.032090             11.471823      13.213821       0.673140      -8.033260       8.684594      -0.645943      12.517053          -0.000937
           65              C       4.946967       4.419078       7.200441      -0.150655      35.368472 0.42399673E+03  0.99313668E+04                                 9.446950                            6.905303       0.024047       1.980051                    0.999489      29.562885      85.545496       0.620048       0.421730      -1.058117       0.003424      -0.014168       0.029437       0.032848      -0.008347       0.010544       0.008615       0.033974      -0.048782      -0.025486      -0.003218       0.028704             12.006350       9.259884       0.403066      -0.191805      13.447583      -8.208901      13.311583           0.000009
           66              C       4.945742       3.429440       8.153256      -0.093431      33.570510 0.39467196E+03  0.90567057E+04                                 9.077529                            6.625055       0.057251       1.993584                    0.999678      28.594881      81.205988       0.640027       0.417036      -1.063849       0.017219       0.020771      -0.012657       0.029801       0.015031      -0.014005       0.008756       0.034529      -0.040948      -0.028834      -0.003274       0.032108             11.474121       8.684195      -0.674289       0.646890      13.218751      -8.036911      12.519416           0.000006
           67              C       7.301033       7.828922       7.200441      -0.150656      35.368516 0.42399701E+03  0.99313760E+04                                 9.446963                            6.905308       0.024048       1.980052                    0.999489      29.562895      85.545562       0.620047       0.421730      -1.058117      -0.003424       0.014168       0.029437       0.032848      -0.008347      -0.010544      -0.008615       0.033974      -0.048782      -0.025486      -0.003218       0.028705             12.006375       9.259888       0.403079       0.191818      13.447626       8.208931      13.311613          -0.000007
           68              C       7.302258       8.818560       8.153256      -0.093431      33.570542 0.39467204E+03  0.90567112E+04                                 9.077541                            6.625059       0.057249       1.993584                    0.999678      28.594905      81.206168       0.640026       0.417037      -1.063848      -0.017219      -0.020771      -0.012656       0.029801       0.015031       0.014005      -0.008756       0.034530      -0.040949      -0.028834      -0.003274       0.032108             11.474142       8.684213      -0.674275      -0.646877      13.218778       8.036930      12.519435          -0.000004
           69              C       7.343901       6.124000      18.136648       0.090564      35.480722 0.43045011E+03  0.10083861E+05                                 9.649715                            7.042096      -0.268091       1.927150                    0.998935      26.922929      76.989568       0.605187       0.432028      -1.055594      -0.021737       0.000000      -0.005826       0.022504       0.000000       0.012882      -0.000000       0.050062       0.068991      -0.036530       0.004541       0.031988             12.734271      14.058293      -0.000013       8.239363      10.266261      -0.000015      13.878258          -0.000001
           70              C      10.473265       6.124000      21.128920       0.584889      24.296203 0.26684153E+03  0.56041450E+04                                 7.876017                            5.813405      -0.004519       2.054503                    0.999504      22.503773      63.014385       0.614061       0.474940      -1.020342       0.043968       0.000001       0.040342       0.059671       0.000001      -0.108179       0.000001       0.034534       0.050661      -0.095399      -0.025711       0.121110             10.449557      12.634899      -0.000004       7.333239       7.112335      -0.000004      11.601438          -0.000003
           71              C       9.339100       6.124000      20.078880      -0.021572      39.407353 0.42965609E+03  0.99653439E+04                                10.064137                            6.823119       0.077672       2.030091                    0.999257      26.925684      74.269794       0.649918       0.406328      -1.082152      -0.026073      -0.000000      -0.018619       0.032038      -0.000000       0.011234      -0.000000      -0.013056      -0.007810      -0.015225       0.007395       0.007830             14.359784      17.653233      -0.000008      11.525435       9.254491      -0.000008      16.171628           0.000003
           72              C       4.904099       6.124000      18.136648       0.090564      35.480737 0.43045018E+03  0.10083863E+05                                 9.649719                            7.042097      -0.268090       1.927150                    0.998935      26.922932      76.989582       0.605187       0.432028      -1.055594       0.021737       0.000000      -0.005826       0.022504      -0.000000      -0.012882      -0.000000       0.050063       0.068991      -0.036530       0.004541       0.031988             12.734279      14.058304       0.000013      -8.239373      10.266266      -0.000015      13.878267          -0.000001
           73              C       1.774735       6.124000      21.128920       0.584889      24.296194 0.26684144E+03  0.56041429E+04                                 7.876016                            5.813404      -0.004518       2.054503                    0.999504      22.503773      63.014396       0.614060       0.474940      -1.020342      -0.043968       0.000001       0.040342       0.059671      -0.000001       0.108179       0.000001       0.034534       0.050661      -0.095399      -0.025710       0.121110             10.449556      12.634897       0.000004      -7.333238       7.112334      -0.000004      11.601437          -0.000003
           74              C       2.908900       6.124000      20.078880      -0.021572      39.407371 0.42965627E+03  0.99653496E+04                                10.064141                            6.823122       0.077673       2.030091                    0.999257      26.925688      74.269824       0.649918       0.406328      -1.082152       0.026073      -0.000000      -0.018619       0.032038       0.000000      -0.011234      -0.000000      -0.013056      -0.007810      -0.015225       0.007395       0.007830             14.359791      17.653237       0.000008     -11.525438       9.254502      -0.000008      16.171633           0.000003
           75              C       6.124000       7.343901       6.698298       0.090698      35.477450 0.43039009E+03  0.10081913E+05                                 9.648972                            7.041441      -0.268225       1.927149                    0.998935      26.918778      76.970907       0.605248       0.432008      -1.055626      -0.000000      -0.021646      -0.005991       0.022460      -0.000000       0.000000       0.012770      -0.050019       0.069172      -0.036538       0.004631       0.031908             12.734645      10.264024       0.000004       0.000005      14.060754       8.241136      13.879158          -0.000015
           76              C       6.124000      10.473265       9.690570       0.581738      24.372482 0.26764400E+03  0.56247010E+04                                 7.891039                            5.820601      -0.002431       2.054666                    0.999502      22.532870      63.097636       0.613981       0.474689      -1.020571       0.000000       0.044315       0.040744       0.060199       0.000000       0.000000      -0.106307      -0.038846       0.054441      -0.092130      -0.028496       0.120626             10.478803       7.122397      -0.000003      -0.000003      12.676985       7.366260      11.637026           0.000000
           77              C       6.124000       9.339100       8.640530      -0.017782      39.399382 0.42936074E+03  0.99571393E+04                                10.065005                            6.821760       0.079191       2.030397                    0.999282      26.914764      74.243330       0.649819       0.406445      -1.082035       0.000000      -0.024512      -0.017167       0.029925      -0.000000       0.000000       0.012194       0.010578      -0.005515      -0.015363       0.006208       0.009155             14.367308       9.254156      -0.000003      -0.000003      17.667036      11.536148      16.180731          -0.000008
           78              C       6.124000       4.904099       6.698298       0.090698      35.477430 0.43039003E+03  0.10081911E+05                                 9.648967                            7.041440      -0.268225       1.927149                    0.998935      26.918775      76.970895       0.605248       0.432008      -1.055626      -0.000000       0.021646      -0.005991       0.022460       0.000000       0.000000      -0.012770      -0.050020       0.069172      -0.036538       0.004631       0.031908             12.734631      10.264025      -0.000004       0.000005      14.060725      -8.241115      13.879142           0.000015
           79              C       6.124000       1.774735       9.690570       0.581738      24.372497 0.26764415E+03  0.56247047E+04                                 7.891042                            5.820603      -0.002432       2.054666                    0.999502      22.532873      63.097642       0.613981       0.474689      -1.020571       0.000000      -0.044315       0.040744       0.060199      -0.000000       0.000000       0.106307      -0.038845       0.054441      -0.092130      -0.028496       0.120626             10.478808       7.122400       0.000003      -0.000003      12.676992      -7.366265      11.637032           0.000000
           80              C       6.124000       2.908900       8.640530      -0.017781      39.399388 0.42936081E+03  0.99571413E+04                                10.065005                            6.821760       0.079191       2.030397                    0.999282      26.914767      74.243341       0.649819       0.406445      -1.082035       0.000000       0.024512      -0.017167       0.029925       0.000000       0.000000      -0.012194       0.010578      -0.005515      -0.015363       0.006208       0.009155             14.367309       9.254154       0.000003      -0.000003      17.667036     -11.536150      16.180735           0.000008
           81              C       4.904099       6.124000       4.740052       0.090564      35.480744 0.43045032E+03  0.10083867E+05                                 9.649719                            7.042097      -0.268092       1.927150                    0.998935      26.922937      76.989595       0.605187       0.432028      -1.055594       0.021737       0.000000       0.005826       0.022504      -0.000000       0.012882      -0.000000       0.050062       0.068991      -0.036530       0.004541       0.031988             12.734278      14.058302       0.000013       8.239371      10.266266       0.000014      13.878267          -0.000001
           82              C       1.774735       6.124000       1.747780       0.584889      24.296191 0.26684142E+03  0.56041423E+04                                 7.876013                            5.813403      -0.004519       2.054503                    0.999504      22.503772      63.014381       0.614061       0.474940      -1.020342      -0.043967       0.000001      -0.040342       0.059671      -0.000001      -0.108179      -0.000001       0.034534       0.050661      -0.095399      -0.025711       0.121110             10.449551      12.634889       0.000004       7.333233       7.112333       0.000003      11.601431          -0.000003
           83              C       2.908900       6.124000       2.797820      -0.021572      39.407350 0.42965609E+03  0.99653436E+04                                10.064135                            6.823119       0.077673       2.030091                    0.999257      26.925683      74.269782       0.649918       0.406327      -1.082152       0.026073      -0.000000       0.018619       0.032038       0.000000       0.011233       0.000000      -0.013056      -0.007809      -0.015225       0.007395       0.007830             14.359780      17.653224       0.000007      11.525429       9.254494       0.000007      16.171623           0.000003
           84              C       7.343901       6.124000       4.740052       0.090564      35.480731 0.43045025E+03  0.10083864E+05                                 9.649716                            7.042097      -0.268092       1.927150                    0.998935      26.922934      76.989585       0.605187       0.432028      -1.055594      -0.021737       0.000000       0.005826       0.022504       0.000000      -0.012882      -0.000000       0.050062       0.068991      -0.036530       0.004541       0.031988             12.734272      14.058292      -0.000013      -8.239363      10.266265       0.000014      13.878260          -0.000000
           85              C      10.473265       6.124000       1.747780       0.584889      24.296200 0.26684153E+03  0.56041449E+04                                 7.876015                            5.813404      -0.004519       2.054502                    0.999504      22.503774      63.014380       0.614061       0.474940      -1.020343       0.043967       0.000001      -0.040342       0.059671       0.000001       0.108179      -0.000001       0.034534       0.050662      -0.095399      -0.025711       0.121110             10.449553      12.634893      -0.000004      -7.333235       7.112334       0.000003      11.601433          -0.000003
           86              C       9.339100       6.124000       2.797820      -0.021572      39.407341 0.42965599E+03  0.99653406E+04                                10.064133                            6.823118       0.077672       2.030091                    0.999257      26.925681      74.269768       0.649918       0.406327      -1.082152      -0.026073      -0.000000       0.018619       0.032038      -0.000000      -0.011233       0.000000      -0.013056      -0.007810      -0.015225       0.007395       0.007830             14.359777      17.653222      -0.000007     -11.525428       9.254489       0.000007      16.171620           0.000003
           87              C       6.124000       7.343901      16.178402       0.090698      35.477444 0.43038999E+03  0.10081911E+05                                 9.648972                            7.041440      -0.268225       1.927150                    0.998935      26.918774      76.970896       0.605248       0.432008      -1.055626      -0.000000      -0.021646       0.005991       0.022460      -0.000000      -0.000000      -0.012770      -0.050020       0.069172      -0.036538       0.004631       0.031908             12.734645      10.264025       0.000005      -0.000005      14.060750      -8.241135      13.879158          -0.000015
           88              C       6.124000      10.473265      13.186130       0.581738      24.372487 0.26764404E+03  0.56247020E+04                                 7.891040                            5.820601      -0.002431       2.054666                    0.999502      22.532871      63.097635       0.613981       0.474689      -1.020571       0.000000       0.044315      -0.040744       0.060199       0.000000      -0.000000       0.106307      -0.038845       0.054440      -0.092130      -0.028496       0.120626             10.478804       7.122398      -0.000003       0.000003      12.676987      -7.366262      11.637029           0.000000
           89              C       6.124000       9.339100      14.236170      -0.017782      39.399393 0.42936086E+03  0.99571429E+04                                10.065007                            6.821760       0.079191       2.030397                    0.999282      26.914769      74.243349       0.649818       0.406445      -1.082035       0.000000      -0.024512       0.017167       0.029925      -0.000000      -0.000000      -0.012194       0.010578      -0.005515      -0.015363       0.006208       0.009155             14.367311       9.254158      -0.000003       0.000002      17.667039     -11.536152      16.180736          -0.000008
           90              C       6.124000       4.904099      16.178402       0.090698      35.477419 0.43038992E+03  0.10081908E+05                                 9.648965                            7.041440      -0.268225       1.927150                    0.998935      26.918770      76.970877       0.605248       0.432008      -1.055626      -0.000000       0.021646       0.005991       0.022460       0.000000      -0.000000       0.012770      -0.050019       0.069172      -0.036538       0.004631       0.031908             12.734628      10.264021      -0.000004      -0.000005      14.060722       8.241113      13.879140           0.000015
           91              C       6.124000       1.774735      13.186130       0.581738      24.372501 0.26764418E+03  0.56247054E+04                                 7.891043                            5.820603      -0.002432       2.054666                    0.999502      22.532871      63.097627       0.613981       0.474689      -1.020571       0.000000      -0.044315      -0.040744       0.060199      -0.000000      -0.000000      -0.106307      -0.038845       0.054441      -0.092130      -0.028496       0.120626             10.478809       7.122400       0.000003       0.000003      12.676993       7.366266      11.637033           0.000001
           92              C       6.124000       2.908900      14.236170      -0.017781      39.399379 0.42936071E+03  0.99571382E+04                                10.065003                            6.821758       0.079191       2.030397                    0.999282      26.914766      74.243328       0.649819       0.406445      -1.082035       0.000000       0.024512       0.017167       0.029926       0.000000      -0.000000       0.012194       0.010578      -0.005515      -0.015363       0.006208       0.009155             14.367305       9.254146       0.000002       0.000002      17.667035      11.536150      16.180735           0.000008
           93              C       6.124000       6.124000      17.157525      -0.042101      44.036189 0.46870003E+03  0.11246396E+05                                11.789122                            7.894152      -0.470221       1.869761                    0.993177      28.451861      83.071793       0.511965       0.498594      -1.015703       0.000000      -0.000000       0.000053       0.000053      -0.000000       0.000000       0.000000      -0.000246       0.002128      -0.000478      -0.000232       0.000709             17.029176      13.487679       0.000000      -0.000009      13.488901      -0.000021      24.110948           0.000001
           94              C       6.124000       6.124000       5.719175      -0.042101      44.036191 0.46870002E+03  0.11246396E+05                                11.789123                            7.894152      -0.470221       1.869761                    0.993177      28.451863      83.071805       0.511965       0.498594      -1.015703       0.000000       0.000000      -0.000053       0.000053      -0.000000      -0.000000       0.000000      -0.000246       0.002128      -0.000478      -0.000232       0.000709             17.029177      13.487678      -0.000000       0.000008      13.488904       0.000020      24.110949           0.000001
           95              O      10.862751       7.256940      21.514850      -0.523646      31.438903 0.47876271E+03  0.11197302E+05                                 7.966545                            6.751487       0.353716       2.156740                    0.999013      27.326816      71.202512       0.733505       0.357034      -1.138827      -0.013010      -0.011443      -0.006176       0.018394       0.036707      -0.031493       0.037031       0.016351       0.022595      -0.071322       0.033487       0.037835              9.426234      10.848135       1.985033       4.668163       7.266956       1.832661      10.163613           0.053070
           96              O       1.385249       4.991060      21.514850      -0.523641      31.439745 0.47877630E+03  0.11197713E+05                                 7.966749                            6.751628       0.353712       2.156741                    0.999013      27.326867      71.203218       0.733489       0.357039      -1.138822       0.013009       0.011441      -0.006175       0.018392       0.036706       0.031491      -0.037031       0.016352       0.022596      -0.071321       0.033486       0.037834              9.426531      10.848528       1.985090      -4.668399       7.267094      -1.832713      10.163970          -0.053071
           97              O       4.991060      10.862751      10.076500      -0.518013      31.315407 0.47617960E+03  0.11121079E+05                                 7.943312                            6.730692       0.356572       2.159024                    0.998990      27.249938      70.936005       0.735106       0.356763      -1.139121       0.011819      -0.010674      -0.003970       0.016413      -0.037534      -0.037887      -0.030362      -0.017077       0.022553      -0.071924       0.034731       0.037193              9.399339       7.245684      -1.978246      -1.826257      10.818572       4.660738      10.133761          -0.000002
           98              O       7.256940       1.385249      10.076500      -0.518014      31.315484 0.47618102E+03  0.11121119E+05                                 7.943320                            6.730698       0.356575       2.159025                    0.998990      27.249986      70.936134       0.735106       0.356763      -1.139121      -0.011817       0.010675      -0.003971       0.016413      -0.037535       0.037889       0.030365      -0.017074       0.022551      -0.071928       0.034732       0.037196              9.399351       7.245686      -1.978245       1.826256      10.818591      -4.660749      10.133776           0.000004
           99              O       1.385249       7.256940       1.361850      -0.523646      31.438948 0.47876355E+03  0.11197328E+05                                 7.966556                            6.751495       0.353716       2.156740                    0.999013      27.326825      71.202569       0.733504       0.357034      -1.138827       0.013010      -0.011443       0.006176       0.018394      -0.036707      -0.031493      -0.037031       0.016351       0.022595      -0.071322       0.033487       0.037836              9.426248      10.848149      -1.985036       4.668172       7.266965      -1.832664      10.163629           0.053070
          100              O      10.862751       4.991060       1.361850      -0.523642      31.439715 0.47877579E+03  0.11197698E+05                                 7.966741                            6.751622       0.353711       2.156740                    0.999013      27.326869      71.203199       0.733490       0.357039      -1.138822      -0.013009       0.011441       0.006175       0.018391      -0.036706       0.031491       0.037031       0.016352       0.022595      -0.071321       0.033486       0.037834              9.426519      10.848514      -1.985087      -4.668390       7.267087       1.832710      10.163957          -0.053071
          101              O       7.256940      10.862751      12.800200      -0.518014      31.315510 0.47618148E+03  0.11121134E+05                                 7.943328                            6.730704       0.356575       2.159025                    0.998990      27.249985      70.936155       0.735106       0.356763      -1.139121      -0.011817      -0.010675       0.003971       0.016413       0.037535      -0.037889       0.030365      -0.017075       0.022551      -0.071928       0.034732       0.037196              9.399361       7.245692       1.978247      -1.826258      10.818602      -4.660756      10.133789           0.000003
          102              O       4.991060       1.385249      12.800200      -0.518013      31.315328 0.47617816E+03  0.11121036E+05                                 7.943293                            6.730677       0.356571       2.159024                    0.998990      27.249929      70.935920       0.735108       0.356763      -1.139122       0.011819       0.010674       0.003970       0.016413       0.037534       0.037887      -0.030362      -0.017077       0.022553      -0.071924       0.034731       0.037193              9.399313       7.245668       1.978241       1.826252      10.818541       4.660721      10.133731          -0.000000
          103              O       1.385249       4.991060       1.361850      -0.523642      31.439743 0.47877629E+03  0.11197713E+05                                 7.966748                            6.751627       0.353711       2.156740                    0.999013      27.326871      71.203226       0.733489       0.357039      -1.138822       0.013009       0.011441       0.006175       0.018392       0.036706      -0.031491       0.037031       0.016352       0.022595      -0.071321       0.033486       0.037834              9.426528      10.848524       1.985089       4.668396       7.267093       1.832712      10.163968          -0.053071
          104              O      10.862751       7.256940       1.361850      -0.523646      31.438917 0.47876298E+03  0.11197311E+05                                 7.966548                            6.751489       0.353716       2.156740                    0.999013      27.326823      71.202539       0.733505       0.357034      -1.138827      -0.013010      -0.011443       0.006176       0.018394       0.036707       0.031493      -0.037031       0.016351       0.022595      -0.071322       0.033487       0.037836              9.426238      10.848138       1.985034      -4.668165       7.266958      -1.832662      10.163617           0.053070
          105              O       7.256940       1.385249      12.800200      -0.518014      31.315448 0.47618038E+03  0.11121100E+05                                 7.943312                            6.730692       0.356575       2.159025                    0.998990      27.249980      70.936094       0.735107       0.356763      -1.139122      -0.011817       0.010675       0.003971       0.016413      -0.037535      -0.037889      -0.030365      -0.017074       0.022551      -0.071928       0.034732       0.037196              9.399340       7.245680      -1.978243      -1.826254      10.818577       4.660741      10.133764           0.000005
          106              O       4.991060      10.862751      12.800200      -0.518013      31.315392 0.47617929E+03  0.11121070E+05                                 7.943309                            6.730689       0.356572       2.159024                    0.998990      27.249934      70.935982       0.735106       0.356763      -1.139121       0.011819      -0.010674       0.003970       0.016413      -0.037534       0.037887       0.030361      -0.017077       0.022554      -0.071924       0.034731       0.037193              9.399335       7.245681      -1.978245       1.826256      10.818566      -4.660736      10.133757          -0.000002
          107              O      10.862751       4.991060      21.514850      -0.523642      31.439712 0.47877570E+03  0.11197695E+05                                 7.966740                            6.751621       0.353711       2.156740                    0.999013      27.326867      71.203191       0.733490       0.357039      -1.138822      -0.013009       0.011441      -0.006175       0.018392      -0.036706      -0.031491      -0.037031       0.016352       0.022596      -0.071321       0.033486       0.037834              9.426519      10.848515      -1.985088       4.668390       7.267087      -1.832711      10.163956          -0.053071
          108              O       1.385249       7.256940      21.514850      -0.523646      31.438951 0.47876356E+03  0.11197328E+05                                 7.966557                            6.751496       0.353716       2.156740                    0.999013      27.326821      71.202560       0.733504       0.357035      -1.138827       0.013010      -0.011443      -0.006176       0.018394      -0.036707       0.031493       0.037031       0.016351       0.022595      -0.071322       0.033487       0.037835              9.426250      10.848153      -1.985036      -4.668175       7.266965       1.832664      10.163632           0.053070
          109              O       4.991060       1.385249      10.076500      -0.518013      31.315363 0.47617878E+03  0.11121054E+05                                 7.943301                            6.730683       0.356572       2.159024                    0.998990      27.249934      70.935958       0.735107       0.356763      -1.139121       0.011819       0.010674      -0.003970       0.016413       0.037534      -0.037888       0.030362      -0.017077       0.022553      -0.071924       0.034731       0.037193              9.399324       7.245674       1.978243      -1.826254      10.818556      -4.660729      10.133743          -0.000000
          110              O       7.256940      10.862751      10.076500      -0.518014      31.315518 0.47618165E+03  0.11121139E+05                                 7.943330                            6.730706       0.356575       2.159025                    0.998990      27.249987      70.936167       0.735106       0.356763      -1.139121      -0.011817      -0.010675      -0.003970       0.016413       0.037535       0.037889      -0.030365      -0.017075       0.022551      -0.071928       0.034732       0.037196              9.399363       7.245694       1.978248       1.826258      10.818605       4.660756      10.133790           0.000003

******************************************************
Auxiliary information for the entire system
The total spin magnetic moment of the unit cell is   -0.000021
The total net atomic charge of the unit cell is   -0.000010
Accuracy of reproducing the electrostatic potential in the unit cell:
  The inner radius (bohr) =    5.0000
  The outer radius (bohr) =   12.0000
  Valid grid points have density less than (e/(bohr^3)) =    0.0001
  The number of valid grid points were=       437870
  The rms potential error without charges in kcal/mol is=      2.27673
  The rms potential error with partial charges in kcal/mol is=      0.54783
  The RRMSE value at monopole order=      0.24062
  The rms potential error with partial charges and cloud penetration in kcal/mol is=      0.55773
  The RRMSE value at monopole order with cloud penetration is=      0.24497
  The rms potential error with partial charges and atomic dipoles in kcal/mol is=      0.29278
  The RRMSE value at dipole order=      0.12860
  The rms potential error with partial charges, atomic dipoles and cloud penetration in kcal/mol is=      0.28024
  The RRMSE value at dipole order with cloud penetration=      0.12309

******************************************************
The electron densities and ab initio electrostatic potential were computed in VASP using the PBE functional and
projector augmented wave method. See the main text of the journal article for a description of computational details.
The atomic charges, dipoles, and quadrupoles were computed with the DDEC6 method as described in
(a) T. A. Manz and N. Gabaldon Limas, RSC Adv. 6 (2016) 47771-47801 DOI: 10.1039/c6ra04656h
(b) N. Gabaldon Limas and T. A. Manz, RSC Adv. 8 (2018) 2678-2707 DOI: 10.1039/c7ra11829e.
For each atom in the material, the electron cloud parameters were fit to the spherically averaged atom-in-material
electron density using radial positions for which this density was between 10^-4 and 10^-2 electrons per cubic bohr.
The polarizabilities, dispersion coefficients, and quantum Drude oscillator (QDO) parameters were fit using the MCLF method.
The magnetic structure of the system was optimized in VASP from the default ferromagnetic initial guess using spin polarization.
The atomic spin moments (ASMs) were computed on this optimized magnetic structure using the DDEC6 partition as inputs
to the method of T. A. Manz and D. S. Sholl, J. Chem. Theory Comput. 7 (2011) 4146-4164 DOI: 10.1021/ct200539n.
The RMSE and RRMSE were computed using a uniform grid with Ewald summation.
