# Supplementary material for: A collection of forcefield precursors for metal–organic frameworks
Source: RSC Adv. 2019 Nov 13;9(63):36492–507. doi: 10.1039/c9ra07327b (PMC9075174; doi:10.1039/c9ra07327b)
Supplement: RA-009-C9RA07327B-s5635 [file RA-009-C9RA07327B-s5635.xyz]

  380
jmolscript: load "" {1 1 1} spacegroup "x,y,z" unitcell [{     18.142700     0.000000     0.000000 }, {      0.000000    18.142700     0.000000 }, {      0.000000     0.000000    35.410000 }]
Cu     9.199256     7.743123    25.208025     0.888125
Cu     8.943444    10.399577    25.208025     0.888090
Cu     1.328227    18.014794     7.503025     0.888022
Cu    16.814473     0.127906     7.503025     0.888199
Cu     7.743123     8.943444    10.201975     0.888084
Cu    10.399577     9.199256    10.201975     0.888150
Cu    18.014794    16.814473    27.906975     0.888131
Cu     0.127906     1.328227    27.906975     0.888099
H     14.978613    11.025319    19.093072     0.114496
H     16.662256    11.114218    17.485458     0.111566
H     16.950725     7.090167    17.559819     0.115965
H     15.267082     6.999454    19.167433     0.112381
H      1.765285    11.703856    13.098159     0.115299
H      1.803384     9.982114    14.666822     0.120177
H     16.161517    10.878363    15.743286     0.128155
H     16.123417    12.600105    14.174623     0.112841
H     11.825412    11.105147    21.833806     0.122960
H     13.461883    11.038019    20.176618     0.113400
H     13.942665     7.082910    20.810457     0.114241
H     12.306193     7.148224    22.467645     0.119686
H     16.020004    15.241682    10.630082     0.121941
H     15.994604    13.665082    12.343926     0.117069
H      1.879584    13.460069    12.212909     0.116529
H      1.904984    15.036670    10.499065     0.123959
H      3.164087     7.117381    19.093072     0.114496
H      1.480444     7.028482    17.485458     0.111566
H      1.191975    11.052533    17.559819     0.115965
H      2.875618    11.143246    19.167433     0.112381
H     16.377415     6.438844    13.098159     0.115299
H     16.339316     8.160586    14.666822     0.120177
H      1.981183     7.264337    15.743286     0.128155
H      2.019283     5.542595    14.174623     0.112841
H      6.317288     7.037553    21.833806     0.122961
H      4.680817     7.104681    20.176618     0.113400
H      4.200035    11.059790    20.810457     0.114241
H      5.836507    10.994476    22.467645     0.119686
H      2.122696     2.901018    10.630082     0.121940
H      2.148096     4.477618    12.343926     0.117069
H     16.263116     4.682631    12.212909     0.116528
H     16.237717     3.106030    10.499065     0.123960
H     16.188731    12.235437     1.388072     0.114496
H     16.099832    10.551794    35.190458     0.111566
H      1.981183    10.263325    35.264819     0.115965
H      2.071896    11.946968     1.462433     0.112381
H     15.510194     7.306065    30.803159     0.115299
H     17.231936     7.267966    32.371822     0.120177
H     16.335687    11.052533    33.448286     0.128155
H     14.613945    11.090633    31.879623     0.112841
H     16.108903    15.388638     4.128806     0.122963
H     16.176031    13.752167     2.471618     0.113400
H      1.988440    13.271385     3.105457     0.114241
H      1.923126    14.907857     4.762645     0.119687
H     11.972368    11.194046    28.335082     0.121939
H     13.548968    11.219446    30.048926     0.117069
H     13.753981     7.191766    29.917909     0.116528
H     12.177380     7.166367    28.204065     0.123959
H      1.953969     5.907263     1.388072     0.114496
H      2.042868     7.590906    35.190458     0.111566
H     16.161517     7.879375    35.264819     0.115965
H     16.070804     6.195732     1.462433     0.112381
H      2.632506    10.836635    30.803159     0.115299
H      0.910764    10.874734    32.371822     0.120177
H      1.807013     7.090167    33.448286     0.128155
H      3.528755     7.052067    31.879623     0.112841
H      2.033797     2.754062     4.128806     0.122961
H      1.966669     4.390533     2.471618     0.113400
H     16.154260     4.871315     3.105457     0.114241
H     16.219574     3.234843     4.762645     0.119687
H      6.170332     6.948654    28.335082     0.121940
H      4.593732     6.923254    30.048926     0.117069
H      4.388719    10.950934    29.917909     0.116528
H      5.965320    10.976334    28.204065     0.123958
H     11.025319     3.164087    16.316928     0.114496
H     11.114218     1.480444    17.924542     0.111566
H      7.090167     1.191975    17.850181     0.115964
H      6.999454     2.875618    16.242567     0.112381
H     11.703856    16.377415    22.311841     0.115299
H      9.982114    16.339316    20.743178     0.120177
H     10.878363     1.981183    19.666714     0.128154
H     12.600105     2.019283    21.235377     0.112841
H     11.105147     6.317288    13.576194     0.122963
H     11.038019     4.680817    15.233382     0.113399
H      7.082910     4.200035    14.599543     0.114240
H      7.148224     5.836507    12.942355     0.119687
H     15.241682     2.122696    24.779918     0.121939
H     13.665082     2.148096    23.066074     0.117068
H     13.460069    16.263116    23.197091     0.116527
H     15.036670    16.237717    24.910935     0.123959
H      7.117381    14.978613    16.316928     0.114496
H      7.028482    16.662256    17.924542     0.111565
H     11.052533    16.950725    17.850181     0.115964
H     11.143246    15.267082    16.242567     0.112381
H      6.438844     1.765285    22.311841     0.115299
H      8.160586     1.803384    20.743178     0.120177
H      7.264337    16.161517    19.666714     0.128155
H      5.542595    16.123417    21.235377     0.112841
H      7.037553    11.825412    13.576194     0.122962
H      7.104681    13.461883    15.233382     0.113399
H     11.059790    13.942665    14.599543     0.114240
H     10.994476    12.306193    12.942355     0.119687
H      2.901018    16.020004    24.779918     0.121940
H      4.477618    15.994604    23.066074     0.117068
H      4.682631     1.879584    23.197091     0.116527
H      3.106030     1.904984    24.910935     0.123958
H     12.235437     1.953969    34.021928     0.114495
H     10.551794     2.042868     0.219542     0.111565
H     10.263325    16.161517     0.145181     0.115964
H     11.946968    16.070804    33.947567     0.112381
H      7.306065     2.632506     4.606841     0.115299
H      7.267966     0.910764     3.038178     0.120177
H     11.052533     1.807013     1.961714     0.128155
H     11.090633     3.528755     3.530377     0.112841
H     15.388638     2.033797    31.281194     0.122962
H     13.752167     1.966669    32.938382     0.113399
H     13.271385    16.154260    32.304543     0.114239
H     14.907857    16.219574    30.647355     0.119687
H     11.194046     6.170332     7.074918     0.121940
H     11.219446     4.593732     5.361074     0.117068
H      7.191766     4.388719     5.492091     0.116527
H      7.166367     5.965320     7.205935     0.123959
H      5.907263    16.188731    34.021928     0.114496
H      7.590906    16.099832     0.219542     0.111565
H      7.879375     1.981183     0.145181     0.115964
H      6.195732     2.071896    33.947567     0.112381
H     10.836635    15.510194     4.606841     0.115299
H     10.874734    17.231936     3.038178     0.120177
H      7.090167    16.335687     1.961714     0.128155
H      7.052067    14.613945     3.530377     0.112841
H      2.754062    16.108903    31.281194     0.122962
H      4.390533    16.176031    32.938382     0.113399
H      4.871315     1.988440    32.304543     0.114239
H      3.234843     1.923126    30.647355     0.119686
H      6.948654    11.972368     7.074918     0.121940
H      6.923254    13.548968     5.361074     0.117068
H     10.950934    13.753981     5.492091     0.116527
H     10.976334    12.177380     7.205935     0.123959
C     14.960470     9.004222    19.284286     0.056586
C     15.375938    10.230669    18.781464    -0.136641
C     16.381044    10.285097    17.825394    -0.151231
C     16.968867     9.111264    17.365064     0.085121
C     16.551585     7.883003    17.867886    -0.147205
C     15.548294     7.830389    18.827497    -0.136024
C     10.845706     9.240077    23.377682     0.561515
C     18.012073    12.318893    13.484128     0.060603
C      1.008734    11.538757    13.629309    -0.137889
C      1.032320    10.510066    14.567674    -0.139629
C     18.057429    10.263325    15.353776     0.078656
C     16.918068    11.045276    15.208595    -0.164117
C     16.894482    12.072153    14.273771    -0.138861
C     11.908868     9.133035    22.311841    -0.014211
C     12.253580    10.294168    21.628428    -0.094671
C     13.229657    10.254254    20.636948    -0.152725
C     13.861023     9.053207    20.332422     0.077197
C     13.516312     7.893889    21.015835    -0.153216
C     12.540234     7.933803    22.003774    -0.091540
C     18.035658    15.292482    10.399917    -0.015682
C     16.827354    14.882457    10.948772    -0.087366
C     16.812840    13.940851    11.972121    -0.152391
C     18.006630    13.409270    12.443074     0.079781
C      1.072234    13.819295    11.894219    -0.150256
C      1.086748    14.760901    10.870870    -0.089329
C     -0.032657    16.281259     9.295125     0.571596
C      3.182230     9.138478    19.284286     0.056587
C      2.766762     7.912031    18.781464    -0.136641
C      1.761656     7.857603    17.825394    -0.151231
C      1.173833     9.031436    17.365064     0.085121
C      1.591115    10.259697    17.867886    -0.147205
C      2.594406    10.312311    18.827497    -0.136024
C      7.296994     8.902623    23.377682     0.561515
C      0.130627     5.823807    13.484128     0.060603
C     17.133966     6.603943    13.629309    -0.137889
C     17.110380     7.632634    14.567674    -0.139629
C      0.085271     7.879375    15.353776     0.078656
C      1.224632     7.097424    15.208595    -0.164116
C      1.248218     6.070547    14.273771    -0.138861
C      6.233832     9.009665    22.311841    -0.014212
C      5.889120     7.848532    21.628428    -0.094671
C      4.913043     7.888446    20.636948    -0.152725
C      4.281677     9.089493    20.332422     0.077198
C      4.626389    10.248811    21.015835    -0.153215
C      5.602466    10.208897    22.003774    -0.091539
C      0.107042     2.850218    10.399917    -0.015682
C      1.315346     3.260243    10.948772    -0.087367
C      1.329860     4.201849    11.972121    -0.152390
C      0.136070     4.733430    12.443074     0.079781
C     17.070466     4.323405    11.894219    -0.150256
C     17.055952     3.381799    10.870870    -0.089328
C      0.032657     1.861441     9.295125     0.571596
C      0.067128    12.253580     1.579286     0.056586
C     16.983381    11.838112     1.076464    -0.136640
C     16.928953    10.833006     0.120394    -0.151232
C     18.102786    10.245183    35.070064     0.085122
C      1.188347    10.662465     0.162886    -0.147205
C      1.240961    11.665756     1.122497    -0.136023
C     17.973973    16.368344     5.672682     0.561513
C     14.895157     9.201977    31.189128     0.060603
C     15.675293     8.062616    31.334309    -0.137890
C     16.703984     8.039030    32.272674    -0.139629
C     16.950725     9.156621    33.058776     0.078655
C     16.168774    10.295982    32.913595    -0.164117
C     15.141897    10.319568    31.978771    -0.138862
C     18.081015    15.305182     4.606841    -0.014212
C     16.919882    14.960470     3.923428    -0.094671
C     16.959796    13.984393     2.931948    -0.152724
C      0.018143    13.353027     2.627422     0.077200
C      1.177461    13.697739     3.310835    -0.153214
C      1.137547    14.673816     4.298774    -0.091540
C     11.921568     9.178392    28.104917    -0.015683
C     12.331593    10.386696    28.653772    -0.087366
C     13.273199    10.401210    29.677121    -0.152390
C     13.804780     9.207420    30.148074     0.079780
C     13.394755     7.999116    29.599219    -0.150257
C     12.453149     7.984602    28.575870    -0.089328
C     10.932791     9.104007    27.000125     0.571600
C     18.075572     5.889120     1.579286     0.056586
C      1.159319     6.304588     1.076464    -0.136640
C      1.213747     7.309694     0.120394    -0.151232
C      0.039914     7.897517    35.070064     0.085122
C     16.954353     7.480235     0.162886    -0.147205
C     16.901739     6.476944     1.122497    -0.136023
C      0.168727     1.774356     5.672682     0.561514
C      3.247543     8.940723    31.189128     0.060603
C      2.467407    10.080084    31.334309    -0.137890
C      1.438716    10.103670    32.272674    -0.139629
C      1.191975     8.986079    33.058776     0.078656
C      1.973926     7.846718    32.913595    -0.164116
C      3.000803     7.823132    31.978771    -0.138862
C      0.061685     2.837518     4.606841    -0.014212
C      1.222818     3.182230     3.923428    -0.094672
C      1.182904     4.158307     2.931948    -0.152723
C     -0.018143     4.789673     2.627422     0.077199
C     16.965239     4.444962     3.310835    -0.153215
C     17.005153     3.468884     4.298774    -0.091539
C      6.221132     8.964308    28.104917    -0.015682
C      5.811107     7.756004    28.653772    -0.087367
C      4.869501     7.741490    29.677121    -0.152391
C      4.337920     8.935280    30.148074     0.079780
C      4.747945    10.143584    29.599219    -0.150256
C      5.689551    10.158098    28.575870    -0.089328
C      7.209909     9.038693    27.000125     0.571599
C      0.000000     9.071350    16.348797    -0.038226
C      0.000000     9.071350    34.053797    -0.038226
C      9.004222     3.182230    16.125714     0.056585
C     10.230669     2.766762    16.628536    -0.136639
C     10.285097     1.761656    17.584606    -0.151231
C      9.111264     1.173833    18.044936     0.085119
C      7.883003     1.591115    17.542114    -0.147204
C      7.830389     2.594406    16.582503    -0.136022
C      9.240077     7.296994    12.032318     0.561511
C     12.318893     0.130627    21.925872     0.060602
C     11.538757    17.133966    21.780691    -0.137888
C     10.510066    17.110380    20.842326    -0.139628
C     10.263325     0.085271    20.056224     0.078652
C     11.045276     1.224632    20.201405    -0.164116
C     12.072153     1.248218    21.136229    -0.138861
C      9.133035     6.233832    13.098159    -0.014210
C     10.294168     5.889120    13.781572    -0.094674
C     10.254254     4.913043    14.773052    -0.152721
C      9.053207     4.281677    15.077578     0.077199
C      7.893889     4.626389    14.394165    -0.153211
C      7.933803     5.602466    13.406226    -0.091543
C     15.292482     0.107042    25.010083    -0.015680
C     14.882457     1.315346    24.461228    -0.087370
C     13.940851     1.329860    23.437879    -0.152388
C     13.409270     0.136070    22.966926     0.079778
C     13.819295    17.070466    23.515781    -0.150254
C     14.760901    17.055952    24.539130    -0.089329
C     16.281259     0.032657    26.114875     0.571597
C      9.138478    14.960470    16.125714     0.056585
C      7.912031    15.375938    16.628536    -0.136639
C      7.857603    16.381044    17.584606    -0.151230
C      9.031436    16.968867    18.044936     0.085119
C     10.259697    16.551585    17.542114    -0.147204
C     10.312311    15.548294    16.582503    -0.136022
C      8.902623    10.845706    12.032318     0.561512
C      5.823807    18.012073    21.925872     0.060602
C      6.603943     1.008734    21.780691    -0.137888
C      7.632634     1.032320    20.842326    -0.139628
C      7.879375    18.057429    20.056224     0.078652
C      7.097424    16.918068    20.201405    -0.164116
C      6.070547    16.894482    21.136229    -0.138861
C      9.009665    11.908868    13.098159    -0.014211
C      7.848532    12.253580    13.781572    -0.094674
C      7.888446    13.229657    14.773052    -0.152721
C      9.089493    13.861023    15.077578     0.077199
C     10.248811    13.516312    14.394165    -0.153212
C     10.208897    12.540234    13.406226    -0.091543
C      2.850218    18.035658    25.010083    -0.015679
C      3.260243    16.827354    24.461228    -0.087370
C      4.201849    16.812840    23.437879    -0.152387
C      4.733430    18.006630    22.966926     0.079778
C      4.323405     1.072234    23.515781    -0.150254
C      3.381799     1.086748    24.539130    -0.089330
C      1.861441    -0.032657    26.114875     0.571597
C     12.253580    18.075572    33.830714     0.056586
C     11.838112     1.159319    34.333536    -0.136639
C     10.833006     1.213747    35.289606    -0.151230
C     10.245183     0.039914     0.339936     0.085119
C     10.662465    16.954353    35.247114    -0.147203
C     11.665756    16.901739    34.287503    -0.136022
C     16.368344     0.168727    29.737318     0.561515
C      9.201977     3.247543     4.220872     0.060602
C      8.062616     2.467407     4.075691    -0.137888
C      8.039030     1.438716     3.137326    -0.139627
C      9.156621     1.191975     2.351224     0.078652
C     10.295982     1.973926     2.496405    -0.164116
C     10.319568     3.000803     3.431229    -0.138861
C     15.305182     0.061685    30.803159    -0.014213
C     14.960470     1.222818    31.486572    -0.094674
C     13.984393     1.182904    32.478052    -0.152721
C     13.353027    -0.018143    32.782578     0.077198
C     13.697739    16.965239    32.099165    -0.153211
C     14.673816    17.005153    31.111226    -0.091541
C      9.178392     6.221132     7.305083    -0.015676
C     10.386696     5.811107     6.756228    -0.087370
C     10.401210     4.869501     5.732879    -0.152388
C      9.207420     4.337920     5.261926     0.079777
C      7.999116     4.747945     5.810781    -0.150254
C      7.984602     5.689551     6.834130    -0.089331
C      9.104007     7.209909     8.409875     0.571593
C      5.889120     0.067128    33.830714     0.056586
C      6.304588    16.983381    34.333536    -0.136639
C      7.309694    16.928953    35.289606    -0.151230
C      7.897517    18.102786     0.339936     0.085119
C      7.480235     1.188347    35.247114    -0.147204
C      6.476944     1.240961    34.287503    -0.136022
C      1.774356    17.973973    29.737318     0.561514
C      8.940723    14.895157     4.220872     0.060602
C     10.080084    15.675293     4.075691    -0.137888
C     10.103670    16.703984     3.137326    -0.139628
C      8.986079    16.950725     2.351224     0.078651
C      7.846718    16.168774     2.496405    -0.164116
C      7.823132    15.141897     3.431229    -0.138861
C      2.837518    18.081015    30.803159    -0.014213
C      3.182230    16.919882    31.486572    -0.094673
C      4.158307    16.959796    32.478052    -0.152721
C      4.789673     0.018143    32.782578     0.077198
C      4.444962     1.177461    32.099165    -0.153212
C      3.468884     1.137547    31.111226    -0.091542
C      8.964308    11.921568     7.305083    -0.015676
C      7.756004    12.331593     6.756228    -0.087370
C      7.741490    13.273199     5.732879    -0.152388
C      8.935280    13.804780     5.261926     0.079777
C     10.143584    13.394755     5.810781    -0.150255
C     10.158098    12.453149     6.834130    -0.089331
C      9.038693    10.932791     8.409875     0.571593
C      9.071350     0.000000    19.061203    -0.038226
C      9.071350     0.000000     1.356203    -0.038226
O     10.482852     8.117044    23.915914    -0.537553
O      1.132104    16.591499     8.795844    -0.514951
O     10.335896    10.428424    23.604306    -0.528807
O     17.025110    16.968867     8.909156    -0.586423
O      7.659848    10.025656    23.915914    -0.537527
O     17.010596     1.551201     8.795844    -0.514983
O      7.806804     7.714276    23.604306    -0.528839
O      1.117590     1.173833     8.909156    -0.586388
O      0.954306    16.731198     6.210914    -0.537530
O     10.622551     7.939246    26.500844    -0.514982
O     16.785626    16.878154     5.899306    -0.528839
O     10.245183    10.188940    26.614156    -0.586388
O     17.188394     1.411502     6.210914    -0.537559
O      7.520149    10.203454    26.500844    -0.514944
O      1.357074     1.264546     5.899306    -0.528809
O      7.897517     7.953760    26.614156    -0.586424
O      8.117044     7.659848    11.494086    -0.537543
O     16.591499    17.010596    26.614156    -0.514961
O     10.428424     7.806804    11.805694    -0.528830
O     16.968867     1.117590    26.500844    -0.586402
O     10.025656    10.482852    11.494086    -0.537555
O      1.551201     1.132104    26.614156    -0.514957
O      7.714276    10.335896    11.805694    -0.528818
O      1.173833    17.025110    26.500844    -0.586407
O     16.731198    17.188394    29.199086    -0.537552
O      7.939246     7.520149     8.909156    -0.514956
O     16.878154     1.357074    29.510694    -0.528821
O     10.188940     7.897517     8.795844    -0.586407
O      1.411502     0.954306    29.199086    -0.537547
O     10.203454    10.622551     8.909156    -0.514963
O      1.264546    16.785626    29.510694    -0.528825
O      7.953760    10.245183     8.795844    -0.586397

The following XYZ coordinates are in angstroms. Other properties are in atomic units.
The sperically averaged electron density of each atom fit to a function of the form exp(a - br)
eigen_1, eigen_2 and eigen_3 are the three eigenvalues of traceless quadrupole moment tensor
  atom number  atomic symbol              X              Y              Z     net charge C6 coefficient C8 coefficient C10 coefficient fluctuating dipole atomic polarizability isotropic forcefield polarizability              a              b squared Pearson coefficient          <r^3>          <r^4>         wp_QDO          m_QDO          q_QDO       dipole_x       dipole_y       dipole_z         dipole            Qxy            Qxz            Qyz     Q(x^2-y^2)  Q(3z^2 - R^2)        eigen_1        eigen_2        eigen_3 static polarizability      alpha(xx)      alpha(xy)      alpha(xz)      alpha(yy)      alpha(yz)      alpha(zz) atomic spin moment
            1             Cu       9.199256       7.743123      25.208025       0.888125      52.039675 0.76522038E+03  0.19461253E+05                                12.260791                            9.627505       0.955469       2.237932                    0.996407      39.937075      97.281756       0.530212       0.454226      -1.108773       0.014146      -0.125493       0.010368       0.126713       0.015165      -0.017351       0.002392       0.181477       0.224995      -0.129568       0.044837       0.084731             16.299158      19.714612       0.996354      -1.501186       7.956356       0.079589      21.226506          -0.646530
            2             Cu       8.943444      10.399577      25.208025       0.888090      52.043641 0.76528908E+03  0.19463502E+05                                12.261591                            9.628099       0.955264       2.237859                    0.996406      39.937829      97.285921       0.530181       0.454242      -1.108760      -0.014149       0.125513       0.010368       0.126733       0.015163       0.017353      -0.002391       0.181445       0.224972      -0.129548       0.044824       0.084724             16.300283      19.715987       0.996422       1.501274       7.956848      -0.079599      21.228014           0.646477
            3             Cu       1.328227      18.014794       7.503025       0.888022      52.047568 0.76535791E+03  0.19465742E+05                                12.262336                            9.628651       0.955126       2.237806                    0.996406      39.938754      97.290229       0.530154       0.454253      -1.108750       0.125524      -0.014149       0.010368       0.126744       0.015162      -0.002394       0.017352      -0.181423       0.224943      -0.129533       0.044818       0.084715             16.301324       7.957306       0.996490      -0.079612      19.717259       1.501355      21.229407           0.646182
            4             Cu      16.814473       0.127906       7.503025       0.888199      52.035702 0.76515159E+03  0.19458992E+05                                12.259949                            9.626879       0.955731       2.238020                    0.996408      39.936491      97.277847       0.530247       0.454208      -1.108788      -0.125475       0.014148       0.010369       0.126695       0.015173       0.002394      -0.017350      -0.181543       0.225065      -0.129614       0.044860       0.084753             16.297971       7.955833       0.996278       0.079583      19.713163      -1.501082      21.224917          -0.646264
            5             Cu       7.743123       8.943444      10.201975       0.888084      52.044556 0.76530336E+03  0.19463965E+05                                12.261754                            9.628205       0.955264       2.237859                    0.996407      39.938026      97.286792       0.530176       0.454243      -1.108758      -0.125517      -0.014150      -0.010368       0.126737      -0.015169      -0.002398      -0.017351      -0.181422       0.224945      -0.129534       0.044820       0.084714             16.300531       7.956945      -0.996440      -0.079612      19.716295      -1.501307      21.228352           0.646137
            6             Cu      10.399577       9.199256      10.201975       0.888150      52.039891 0.76522314E+03  0.19461340E+05                                12.260813                            9.627514       0.955510       2.237944                    0.996407      39.937179      97.282049       0.530212       0.454225      -1.108773       0.125496       0.014151      -0.010369       0.126716      -0.015173       0.002399       0.017350      -0.181462       0.224985      -0.129560       0.044834       0.084727             16.299199       7.956368      -0.996354       0.079600      19.714665       1.501198      21.226565          -0.646176
            7             Cu      18.014794      16.814473      27.906975       0.888131      52.041029 0.76524255E+03  0.19461986E+05                                12.261085                            9.627717       0.955410       2.237913                    0.996407      39.937197      97.282938       0.530199       0.454233      -1.108767      -0.014148      -0.125504      -0.010369       0.126724      -0.015174      -0.017350      -0.002397       0.181447       0.224968      -0.129551       0.044830       0.084721             16.299581      19.715132      -0.996378      -1.501237       7.956536      -0.079602      21.227074          -0.646305
            8             Cu       0.127906       1.328227      27.906975       0.888099      52.043365 0.76528279E+03  0.19463302E+05                                12.261553                            9.628061       0.955284       2.237869                    0.996407      39.937639      97.285347       0.530181       0.454242      -1.108760       0.014149       0.125512      -0.010368       0.126732      -0.015171       0.017351       0.002397       0.181426       0.224949      -0.129537       0.044821       0.084715             16.300242      19.715941      -0.996421       1.501291       7.956824       0.079608      21.227963           0.646264
            9              H      14.978613      11.025319      19.093072       0.114496       1.127221 0.79158293E+01  0.75947492E+02                                 1.658425                            1.543362      -0.943175       2.428852                    0.998451       3.223273       8.347854       0.565742       1.128419      -0.746600      -0.013438       0.032929       0.011192       0.037285      -0.001941      -0.009824      -0.000885      -0.022325      -0.023910      -0.017526       0.002211       0.015315              1.733143       1.765946      -0.297564      -0.426849       1.805109       0.226519       1.628375          -0.000008
           10              H      16.662256      11.114218      17.485458       0.111566       1.179964 0.86214272E+01  0.84950866E+02                                 1.742561                            1.636329      -0.995329       2.397447                    0.997932       3.389223       9.050648       0.533733       1.164645      -0.736811       0.008293       0.036408      -0.010366       0.038753      -0.003656      -0.007322       0.001034      -0.020545      -0.039199      -0.017106      -0.000511       0.017618              1.825397       1.624600       0.227727      -0.280078       1.937756      -0.347444       1.913836          -0.000001
           11              H      16.950725       7.090167      17.559819       0.115965       1.245554 0.93931874E+01  0.94806479E+02                                 1.834085                            1.733083      -1.048808       2.380489                    0.997474       3.424408       9.333995       0.506085       1.199105      -0.729562       0.013974      -0.034281      -0.007698       0.037812      -0.001562      -0.009260      -0.001809      -0.024317      -0.038921      -0.019424       0.000627       0.018798              1.904405       1.885179      -0.315236      -0.345709       2.055527       0.285966       1.772509          -0.000001
           12              H      15.267082       6.999454      19.167433       0.112381       1.156958 0.82639580E+01  0.80036791E+02                                 1.679466                            1.573374      -0.858209       2.466297                    0.998948       3.232220       8.373346       0.562986       1.123329      -0.748457      -0.008872      -0.033880       0.011624       0.036901      -0.001901      -0.011709      -0.001037      -0.021297      -0.024700      -0.019247       0.004313       0.014934              1.734802       1.622833       0.264368      -0.327148       1.956218      -0.277502       1.625355           0.000003
           13              H       1.765285      11.703856      13.098159       0.115299       1.116506 0.78659835E+01  0.75302996E+02                                 1.644033                            1.536943      -0.865747       2.465741                    0.999087       3.197781       8.255802       0.568137       1.126144      -0.747444       0.032260       0.002084      -0.020764       0.038421      -0.007003      -0.008223      -0.007801       0.016763      -0.019380      -0.017621       0.002013       0.015608              1.709354       1.821969       0.130758      -0.372609       1.589399      -0.338001       1.716695          -0.000003
           14              H       1.803384       9.982114      14.666822       0.120177       1.193072 0.89176175E+01  0.88835041E+02                                 1.781702                            1.688517      -1.022975       2.398286                    0.997501       3.357391       9.088259       0.512835       1.198929      -0.729670       0.032901      -0.019806       0.000622       0.038408      -0.008062      -0.008472      -0.009530       0.019606      -0.019315      -0.020160       0.003013       0.017148              1.848564       2.038356      -0.401244       0.086708       1.922092      -0.224583       1.585244          -0.000000
           15              H      16.161517      10.878363      15.743286       0.128155       1.156757 0.82810365E+01  0.81609688E+02                                 1.797620                            1.662781      -1.501985       2.201153                    0.996112       3.397347       9.381305       0.496401       1.252036      -0.716239      -0.028643      -0.001095       0.016832       0.033241      -0.008945      -0.003172      -0.001969       0.014496      -0.025438      -0.011167      -0.004755       0.015922              1.916446       1.964591       0.134584      -0.491669       1.575131      -0.351108       2.209616          -0.000001
           16              H      16.123417      12.600105      14.174623       0.112841       1.144958 0.81106721E+01  0.78182832E+02                                 1.665639                            1.556597      -0.859921       2.464977                    0.999035       3.226413       8.337737       0.567185       1.120281      -0.748990      -0.032509       0.019220      -0.001465       0.037794      -0.007540      -0.008368      -0.009540       0.014845      -0.019006      -0.019157       0.004301       0.014855              1.728714       1.889166      -0.402007       0.073291       1.755986      -0.287772       1.540991           0.000003
           17              H      11.825412      11.105147      21.833806       0.122960       1.137426 0.81358336E+01  0.78654447E+02                                 1.675382                            1.572458      -0.935903       2.439135                    0.998521       3.212459       8.372173       0.555901       1.139692      -0.744185      -0.018747       0.036908       0.008195       0.042199      -0.005531      -0.006062      -0.003877      -0.023315      -0.027572      -0.015626      -0.002111       0.017737              1.731685       1.667047      -0.349976      -0.259085       2.001055       0.157309       1.526955           0.000396
           18              H      13.461883      11.038019      20.176618       0.113400       1.129138 0.79821684E+01  0.76798257E+02                                 1.663990                            1.553615      -0.873729       2.458984                    0.998963       3.239190       8.420247       0.561408       1.133959      -0.745159       0.006467       0.032640      -0.015900       0.036878      -0.004083      -0.010049      -0.005240      -0.022009      -0.020289      -0.018564       0.002798       0.015766              1.726561       1.627955       0.134550      -0.364844       1.847184      -0.313920       1.704544          -0.000097
           19              H      13.942665       7.082910      20.810457       0.114241       1.149379 0.82316499E+01  0.79793841E+02                                 1.682453                            1.578222      -0.888916       2.452744                    0.998876       3.255235       8.487981       0.556856       1.134699      -0.745191       0.015555      -0.032287      -0.005620       0.036277      -0.004451      -0.011103      -0.005014      -0.020530      -0.019342      -0.019219       0.004341       0.014878              1.731300       1.674139      -0.298554      -0.301560       1.953754       0.140643       1.566006           0.000060
           20              H      12.306193       7.148224      22.467645       0.119686       1.155711 0.82863056E+01  0.80433401E+02                                 1.692034                            1.586337      -0.905501       2.450749                    0.998748       3.215161       8.381299       0.554076       1.138836      -0.744728      -0.010314      -0.035321       0.020417       0.042081      -0.002449      -0.007637      -0.006572      -0.022877      -0.019062      -0.016270      -0.000238       0.016507              1.751484       1.548548       0.186702      -0.279372       1.983193      -0.363268       1.722713          -0.000177
           21              H      16.020004      15.241682      10.630082       0.121941       1.200287 0.87083510E+01  0.85586294E+02                                 1.742529                            1.633389      -0.912445       2.453041                    0.998641       3.212728       8.427057       0.542454       1.148880      -0.743097      -0.037766       0.016125      -0.013223       0.043141      -0.002411      -0.000114      -0.008187       0.025915      -0.023679      -0.016759      -0.000386       0.017145              1.794981       2.064124      -0.294329       0.264870       1.665434      -0.300566       1.655386          -0.000170
           22              H      15.994604      13.665082      12.343926       0.117069       1.136896 0.80529202E+01  0.77608946E+02                                 1.668712                            1.559500      -0.896651       2.451950                    0.998827       3.223611       8.372266       0.561176       1.132528      -0.745789      -0.033462      -0.009373       0.012042       0.036777      -0.001554      -0.000898      -0.011612       0.024037      -0.021435      -0.019513       0.003821       0.015692              1.732078       1.976894       0.211324      -0.289437       1.551401      -0.325022       1.667938           0.000084
           23              H       1.879584      13.460069      12.212909       0.116529       1.129166 0.79767351E+01  0.76676655E+02                                 1.660006                            1.550564      -0.876535       2.460404                    0.999037       3.216560       8.337642       0.563745       1.130278      -0.746312       0.034380      -0.011993       0.010156       0.037802      -0.001418      -0.000809      -0.010459       0.024824      -0.020156      -0.018484       0.002630       0.015855              1.725228       1.914998      -0.248530       0.239432       1.672570      -0.359191       1.588114          -0.000061
           24              H       1.904984      15.036670      10.499065       0.123959       1.171659 0.84510729E+01  0.82416968E+02                                 1.710014                            1.604458      -0.933260       2.442102                    0.998654       3.199417       8.352951       0.549826       1.142289      -0.744351       0.038432       0.011094      -0.015495       0.042898      -0.000576      -0.002328      -0.006049       0.027149      -0.028188      -0.015320      -0.003147       0.018467              1.765198       2.009184       0.229987      -0.303608       1.596202      -0.305259       1.690209           0.000419
           25              H       3.164087       7.117381      19.093072       0.114496       1.127223 0.79158511E+01  0.75947763E+02                                 1.658428                            1.543365      -0.943178       2.428851                    0.998451       3.223277       8.347871       0.565741       1.128420      -0.746599       0.013438      -0.032929       0.011192       0.037285      -0.001940       0.009824       0.000885      -0.022325      -0.023910      -0.017526       0.002211       0.015315              1.733147       1.765950      -0.297565       0.426851       1.805113      -0.226520       1.628378           0.000007
           26              H       1.480444       7.028482      17.485458       0.111566       1.179965 0.86214354E+01  0.84950967E+02                                 1.742562                            1.636330      -0.995331       2.397446                    0.997932       3.389225       9.050654       0.533733       1.164645      -0.736811      -0.008293      -0.036408      -0.010366       0.038753      -0.003656       0.007322      -0.001034      -0.020545      -0.039199      -0.017106      -0.000511       0.017618              1.825398       1.624601       0.227727       0.280078       1.937757       0.347444       1.913837          -0.000001
           27              H       1.191975      11.052533      17.559819       0.115965       1.245553 0.93931796E+01  0.94806384E+02                                 1.834084                            1.733083      -1.048807       2.380489                    0.997474       3.424406       9.333990       0.506085       1.199106      -0.729562      -0.013974       0.034281      -0.007698       0.037812      -0.001562       0.009260       0.001809      -0.024317      -0.038921      -0.019424       0.000627       0.018798              1.904404       1.885178      -0.315236       0.345709       2.055526      -0.285966       1.772509          -0.000001
           28              H       2.875618      11.143246      19.167433       0.112381       1.156956 0.82639442E+01  0.80036621E+02                                 1.679464                            1.573372      -0.858206       2.466298                    0.998948       3.232218       8.373338       0.562986       1.123329      -0.748457       0.008872       0.033880       0.011624       0.036901      -0.001901       0.011709       0.001037      -0.021297      -0.024700      -0.019247       0.004313       0.014934              1.734800       1.622831       0.264368       0.327147       1.956215       0.277502       1.625354          -0.000005
           29              H      16.377415       6.438844      13.098159       0.115299       1.116505 0.78659790E+01  0.75302940E+02                                 1.644033                            1.536943      -0.865747       2.465742                    0.999088       3.197780       8.255798       0.568137       1.126144      -0.747444      -0.032260      -0.002084      -0.020764       0.038421      -0.007003       0.008223       0.007801       0.016763      -0.019380      -0.017621       0.002013       0.015608              1.709354       1.821968       0.130758       0.372609       1.589398       0.338001       1.716695           0.000001
           30              H      16.339316       8.160586      14.666822       0.120177       1.193072 0.89176096E+01  0.88834937E+02                                 1.781701                            1.688516      -1.022974       2.398287                    0.997501       3.357390       9.088253       0.512835       1.198928      -0.729670      -0.032901       0.019806       0.000622       0.038408      -0.008062       0.008472       0.009530       0.019606      -0.019315      -0.020160       0.003013       0.017148              1.848562       2.038354      -0.401244      -0.086707       1.922090       0.224583       1.585243          -0.000001
           31              H       1.981183       7.264337      15.743286       0.128155       1.156758 0.82810460E+01  0.81609804E+02                                 1.797620                            1.662782      -1.501986       2.201152                    0.996112       3.397349       9.381311       0.496401       1.252036      -0.716240       0.028643       0.001095       0.016832       0.033241      -0.008945       0.003172       0.001969       0.014496      -0.025437      -0.011167      -0.004755       0.015922              1.916447       1.964592       0.134584       0.491670       1.575132       0.351108       2.209617          -0.000001
           32              H       2.019283       5.542595      14.174623       0.112841       1.144958 0.81106718E+01  0.78182816E+02                                 1.665638                            1.556596      -0.859922       2.464977                    0.999035       3.226414       8.337735       0.567186       1.120279      -0.748991       0.032509      -0.019220      -0.001466       0.037794      -0.007540       0.008368       0.009540       0.014845      -0.019006      -0.019157       0.004301       0.014855              1.728713       1.889165      -0.402007      -0.073290       1.755985       0.287771       1.540990          -0.000004
           33              H       6.317288       7.037553      21.833806       0.122961       1.137404 0.81356354E+01  0.78652032E+02                                 1.675359                            1.572438      -0.935879       2.439148                    0.998521       3.212428       8.372059       0.555905       1.139690      -0.744185       0.018747      -0.036908       0.008195       0.042199      -0.005531       0.006062       0.003877      -0.023314      -0.027571      -0.015626      -0.002110       0.017736              1.731661       1.667024      -0.349969       0.259079       2.001025      -0.157306       1.526935          -0.000397
           34              H       4.680817       7.104681      20.176618       0.113400       1.129143 0.79822099E+01  0.76798760E+02                                 1.663995                            1.553619      -0.873732       2.458982                    0.998963       3.239198       8.420275       0.561407       1.133959      -0.745158      -0.006467      -0.032640      -0.015900       0.036878      -0.004083       0.010049       0.005241      -0.022009      -0.020289      -0.018565       0.002798       0.015766              1.726566       1.627959       0.134550       0.364846       1.847190       0.313921       1.704549           0.000095
           35              H       4.200035      11.059790      20.810457       0.114241       1.149380 0.82316647E+01  0.79794027E+02                                 1.682455                            1.578224      -0.888916       2.452744                    0.998876       3.255237       8.487991       0.556856       1.134699      -0.745190      -0.015555       0.032287      -0.005620       0.036277      -0.004451       0.011103       0.005014      -0.020530      -0.019342      -0.019219       0.004341       0.014878              1.731302       1.674142      -0.298555       0.301561       1.953756      -0.140643       1.566008          -0.000061
           36              H       5.836507      10.994476      22.467645       0.119686       1.155721 0.82864011E+01  0.80434586E+02                                 1.692046                            1.586348      -0.905510       2.450744                    0.998748       3.215175       8.381358       0.554073       1.138838      -0.744727       0.010314       0.035322       0.020416       0.042081      -0.002449       0.007637       0.006572      -0.022877      -0.019063      -0.016270      -0.000238       0.016508              1.751498       1.548559       0.186704       0.279376       1.983209       0.363273       1.722726           0.000176
           37              H       2.122696       2.901018      10.630082       0.121940       1.200303 0.87084944E+01  0.85588031E+02                                 1.742540                            1.633400      -0.912466       2.453030                    0.998641       3.212752       8.427128       0.542454       1.148876      -0.743097       0.037766      -0.016124      -0.013223       0.043141      -0.002411       0.000114       0.008186       0.025917      -0.023680      -0.016759      -0.000387       0.017145              1.794994       2.064139      -0.294332      -0.264872       1.665445       0.300569       1.655397           0.000169
           38              H       2.148096       4.477618      12.343926       0.117069       1.136895 0.80529176E+01  0.77608909E+02                                 1.668711                            1.559500      -0.896651       2.451950                    0.998827       3.223611       8.372263       0.561176       1.132527      -0.745789       0.033462       0.009373       0.012042       0.036777      -0.001554       0.000898       0.011612       0.024037      -0.021435      -0.019513       0.003821       0.015692              1.732076       1.976892       0.211324       0.289437       1.551400       0.325021       1.667937          -0.000085
           39              H      16.263116       4.682631      12.212909       0.116528       1.129168 0.79767532E+01  0.76676876E+02                                 1.660009                            1.550566      -0.876535       2.460404                    0.999037       3.216563       8.337654       0.563744       1.130279      -0.746312      -0.034380       0.011993       0.010156       0.037802      -0.001418       0.000810       0.010459       0.024824      -0.020156      -0.018484       0.002630       0.015855              1.725230       1.915002      -0.248530      -0.239432       1.672573       0.359192       1.588117           0.000060
           40              H      16.237717       3.106030      10.499065       0.123960       1.171640 0.84508939E+01  0.82414820E+02                                 1.709999                            1.604444      -0.933234       2.442116                    0.998654       3.199388       8.352866       0.549826       1.142294      -0.744349      -0.038432      -0.011094      -0.015496       0.042898      -0.000576       0.002328       0.006049       0.027147      -0.028186      -0.015320      -0.003146       0.018466              1.765183       2.009164       0.229985       0.303605       1.596189       0.305255       1.690195          -0.000421
           41              H      16.188731      12.235437       1.388072       0.114496       1.127223 0.79158513E+01  0.75947774E+02                                 1.658429                            1.543366      -0.943177       2.428852                    0.998451       3.223276       8.347872       0.565741       1.128421      -0.746599      -0.032929       0.013438       0.011192       0.037285      -0.001941       0.000885       0.009824       0.022325      -0.023910      -0.017526       0.002211       0.015315              1.733148       1.805114      -0.297565      -0.226520       1.765951       0.426851       1.628379           0.000007
           42              H      16.099832      10.551794      35.190458       0.111566       1.179965 0.86214316E+01  0.84950922E+02                                 1.742561                            1.636330      -0.995330       2.397447                    0.997932       3.389224       9.050652       0.533733       1.164645      -0.736811      -0.036408      -0.008293      -0.010366       0.038753      -0.003656      -0.001034       0.007322       0.020545      -0.039199      -0.017106      -0.000511       0.017618              1.825398       1.937757       0.227727       0.347444       1.624601       0.280078       1.913836          -0.000001
           43              H       1.981183      10.263325      35.264819       0.115965       1.245553 0.93931828E+01  0.94806419E+02                                 1.834084                            1.733083      -1.048807       2.380490                    0.997474       3.424407       9.333991       0.506086       1.199105      -0.729562       0.034281      -0.013974      -0.007698       0.037812      -0.001562       0.001809       0.009260       0.024317      -0.038921      -0.019424       0.000627       0.018798              1.904404       2.055526      -0.315236      -0.285966       1.885178       0.345709       1.772508          -0.000001
           44              H       2.071896      11.946968       1.462433       0.112381       1.156958 0.82639574E+01  0.80036781E+02                                 1.679465                            1.573374      -0.858207       2.466298                    0.998948       3.232220       8.373345       0.562986       1.123329      -0.748457       0.033880       0.008872       0.011624       0.036901      -0.001901       0.001037       0.011709       0.021297      -0.024700      -0.019247       0.004313       0.014934              1.734801       1.956217       0.264369       0.277502       1.622832       0.327148       1.625355          -0.000005
           45              H      15.510194       7.306065      30.803159       0.115299       1.116504 0.78659638E+01  0.75302744E+02                                 1.644029                            1.536940      -0.865746       2.465742                    0.999088       3.197778       8.255785       0.568138       1.126142      -0.747445      -0.002084      -0.032260      -0.020764       0.038421      -0.007003       0.007801       0.008223      -0.016764      -0.019380      -0.017621       0.002013       0.015608              1.709350       1.589395       0.130758       0.338000       1.821965       0.372608       1.716691           0.000001
           46              H      17.231936       7.267966      32.371822       0.120177       1.193072 0.89176132E+01  0.88834978E+02                                 1.781701                            1.688516      -1.022974       2.398286                    0.997501       3.357390       9.088252       0.512835       1.198928      -0.729671       0.019806      -0.032901       0.000622       0.038408      -0.008062       0.009530       0.008472      -0.019606      -0.019315      -0.020160       0.003013       0.017148              1.848562       1.922090      -0.401244       0.224583       2.038354      -0.086707       1.585243          -0.000001
           47              H      16.335687      11.052533      33.448286       0.128155       1.156757 0.82810365E+01  0.81609687E+02                                 1.797619                            1.662781      -1.501985       2.201153                    0.996112       3.397347       9.381304       0.496401       1.252036      -0.716239       0.001095       0.028643       0.016832       0.033241      -0.008945       0.001969       0.003172      -0.014496      -0.025437      -0.011167      -0.004755       0.015922              1.916446       1.575131       0.134584       0.351108       1.964591       0.491669       2.209616          -0.000001
           48              H      14.613945      11.090633      31.879623       0.112841       1.144957 0.81106580E+01  0.78182649E+02                                 1.665636                            1.556595      -0.859921       2.464977                    0.999035       3.226411       8.337725       0.567186       1.120279      -0.748991      -0.019220       0.032509      -0.001466       0.037794      -0.007540       0.009540       0.008368      -0.014845      -0.019006      -0.019157       0.004301       0.014855              1.728711       1.755983      -0.402006       0.287771       1.889163      -0.073290       1.540988          -0.000004
           49              H      16.108903      15.388638       4.128806       0.122963       1.137393 0.81355350E+01  0.78650830E+02                                 1.675350                            1.572429      -0.935869       2.439154                    0.998521       3.212411       8.372006       0.555906       1.139692      -0.744185      -0.036908       0.018747       0.008195       0.042200      -0.005531       0.003876       0.006062       0.023314      -0.027570      -0.015626      -0.002110       0.017736              1.731651       2.001012      -0.349966      -0.157304       1.667014       0.259077       1.526926          -0.000396
           50              H      16.176031      13.752167       2.471618       0.113400       1.129142 0.79821980E+01  0.76798626E+02                                 1.663995                            1.553619      -0.873732       2.458983                    0.998963       3.239194       8.420267       0.561406       1.133961      -0.745158      -0.032640      -0.006467      -0.015900       0.036878      -0.004083       0.005240       0.010049       0.022009      -0.020289      -0.018564       0.002798       0.015766              1.726566       1.847190       0.134550       0.313921       1.627959       0.364846       1.704549           0.000095
           51              H       1.988440      13.271385       3.105457       0.114241       1.149379 0.82316548E+01  0.79793907E+02                                 1.682454                            1.578223      -0.888917       2.452744                    0.998876       3.255234       8.487982       0.556856       1.134700      -0.745190       0.032287      -0.015555      -0.005620       0.036277      -0.004452       0.005014       0.011103       0.020530      -0.019342      -0.019219       0.004341       0.014878              1.731301       1.953756      -0.298555      -0.140643       1.674141       0.301561       1.566007          -0.000061
           52              H       1.923126      14.907857       4.762645       0.119687       1.155706 0.82862645E+01  0.80432911E+02                                 1.692031                            1.586334      -0.905496       2.450752                    0.998748       3.215151       8.381271       0.554076       1.138837      -0.744728       0.035322       0.010314       0.020417       0.042082      -0.002449       0.006572       0.007637       0.022877      -0.019063      -0.016270      -0.000238       0.016508              1.751481       1.983189       0.186702       0.363268       1.548545       0.279371       1.722710           0.000175
           53              H      11.972368      11.194046      28.335082       0.121939       1.200312 0.87085763E+01  0.85589034E+02                                 1.742548                            1.633407      -0.912476       2.453024                    0.998641       3.212766       8.427173       0.542453       1.148875      -0.743098      -0.016124       0.037766      -0.013223       0.043140      -0.002410       0.008186       0.000114      -0.025917      -0.023680      -0.016759      -0.000387       0.017146              1.795002       1.665453      -0.294334       0.300571       2.064149      -0.264874       1.655404           0.000169
           54              H      13.548968      11.219446      30.048926       0.117069       1.136893 0.80528989E+01  0.77608671E+02                                 1.668708                            1.559497      -0.896649       2.451951                    0.998827       3.223608       8.372248       0.561177       1.132526      -0.745790       0.009373       0.033462       0.012042       0.036777      -0.001555       0.011612       0.000898      -0.024037      -0.021435      -0.019513       0.003821       0.015692              1.732073       1.551398       0.211324       0.325020       1.976888       0.289436       1.667934          -0.000085
           55              H      13.753981       7.191766      29.917909       0.116528       1.129168 0.79767488E+01  0.76676805E+02                                 1.660007                            1.550564      -0.876536       2.460403                    0.999037       3.216563       8.337646       0.563746       1.130276      -0.746312       0.011993      -0.034380       0.010156       0.037802      -0.001418       0.010459       0.000810      -0.024824      -0.020156      -0.018484       0.002630       0.015855              1.725228       1.672570      -0.248530       0.359191       1.914999      -0.239432       1.588115           0.000060
           56              H      12.177380       7.166367      28.204065       0.123959       1.171643 0.84509211E+01  0.82415101E+02                                 1.709997                            1.604442      -0.933240       2.442111                    0.998654       3.199396       8.352871       0.549829       1.142287      -0.744351      -0.011094      -0.038432      -0.015496       0.042898      -0.000576       0.006049       0.002328      -0.027147      -0.028186      -0.015320      -0.003146       0.018466              1.765180       1.596187       0.229984       0.305254       2.009161       0.303604       1.690192          -0.000421
           57              H       1.953969       5.907263       1.388072       0.114496       1.127223 0.79158517E+01  0.75947768E+02                                 1.658428                            1.543365      -0.943177       2.428852                    0.998451       3.223277       8.347870       0.565742       1.128420      -0.746599       0.032929      -0.013437       0.011192       0.037285      -0.001940      -0.000885      -0.009824       0.022325      -0.023910      -0.017526       0.002211       0.015315              1.733147       1.805113      -0.297565       0.226520       1.765950      -0.426851       1.628378          -0.000008
           58              H       2.042868       7.590906      35.190458       0.111566       1.179965 0.86214310E+01  0.84950910E+02                                 1.742561                            1.636330      -0.995330       2.397447                    0.997932       3.389224       9.050650       0.533733       1.164645      -0.736811       0.036408       0.008293      -0.010366       0.038753      -0.003656       0.001034      -0.007322       0.020545      -0.039199      -0.017106      -0.000511       0.017618              1.825397       1.937756       0.227727      -0.347444       1.624600      -0.280078       1.913836          -0.000001
           59              H      16.161517       7.879375      35.264819       0.115965       1.245553 0.93931791E+01  0.94806376E+02                                 1.834084                            1.733083      -1.048807       2.380489                    0.997474       3.424406       9.333989       0.506085       1.199105      -0.729562      -0.034281       0.013974      -0.007698       0.037812      -0.001561      -0.001809      -0.009260       0.024317      -0.038921      -0.019424       0.000627       0.018798              1.904404       2.055526      -0.315236       0.285966       1.885178      -0.345709       1.772508          -0.000001
           60              H      16.070804       6.195732       1.462433       0.112381       1.156957 0.82639494E+01  0.80036685E+02                                 1.679465                            1.573373      -0.858206       2.466298                    0.998948       3.232218       8.373339       0.562986       1.123329      -0.748457      -0.033880      -0.008872       0.011624       0.036901      -0.001901      -0.001037      -0.011709       0.021297      -0.024700      -0.019247       0.004313       0.014934              1.734801       1.956217       0.264368      -0.277502       1.622831      -0.327147       1.625354           0.000003
           61              H       2.632506      10.836635      30.803159       0.115299       1.116503 0.78659620E+01  0.75302727E+02                                 1.644030                            1.536941      -0.865745       2.465742                    0.999088       3.197777       8.255784       0.568138       1.126143      -0.747445       0.002084       0.032260      -0.020764       0.038421      -0.007003      -0.007801      -0.008223      -0.016763      -0.019379      -0.017621       0.002013       0.015608              1.709351       1.589395       0.130758      -0.338000       1.821965      -0.372608       1.716692          -0.000003
           62              H       0.910764      10.874734      32.371822       0.120177       1.193070 0.89175986E+01  0.88834791E+02                                 1.781699                            1.688514      -1.022973       2.398287                    0.997501       3.357388       9.088243       0.512836       1.198927      -0.729671      -0.019806       0.032901       0.000622       0.038408      -0.008062      -0.009530      -0.008472      -0.019606      -0.019315      -0.020160       0.003013       0.017148              1.848560       1.922088      -0.401243      -0.224583       2.038352       0.086707       1.585241          -0.000000
           63              H       1.807013       7.090167      33.448286       0.128155       1.156757 0.82810422E+01  0.81609748E+02                                 1.797619                            1.662781      -1.501985       2.201153                    0.996112       3.397348       9.381304       0.496401       1.252035      -0.716240      -0.001095      -0.028643       0.016832       0.033241      -0.008945      -0.001969      -0.003172      -0.014496      -0.025438      -0.011167      -0.004755       0.015922              1.916446       1.575131       0.134584      -0.351108       1.964590      -0.491669       2.209615          -0.000001
           64              H       3.528755       7.052067      31.879623       0.112841       1.144956 0.81106536E+01  0.78182585E+02                                 1.665635                            1.556593      -0.859921       2.464977                    0.999035       3.226411       8.337720       0.567187       1.120278      -0.748991       0.019220      -0.032509      -0.001466       0.037794      -0.007540      -0.009540      -0.008368      -0.014845      -0.019006      -0.019157       0.004301       0.014855              1.728710       1.755981      -0.402005      -0.287771       1.889161       0.073290       1.540987           0.000003
           65              H       2.033797       2.754062       4.128806       0.122961       1.137417 0.81357526E+01  0.78653460E+02                                 1.675373                            1.572450      -0.935894       2.439140                    0.998521       3.212444       8.372120       0.555903       1.139691      -0.744185       0.036908      -0.018747       0.008194       0.042200      -0.005531      -0.003877      -0.006062       0.023315      -0.027571      -0.015626      -0.002111       0.017737              1.731676       2.001043      -0.349973       0.157308       1.667037      -0.259082       1.526946           0.000395
           66              H       1.966669       4.390533       2.471618       0.113400       1.129140 0.79821845E+01  0.76798454E+02                                 1.663993                            1.553617      -0.873731       2.458983                    0.998963       3.239192       8.420256       0.561407       1.133960      -0.745158       0.032640       0.006467      -0.015900       0.036878      -0.004083      -0.005240      -0.010049       0.022009      -0.020289      -0.018564       0.002798       0.015766              1.726563       1.847187       0.134550      -0.313921       1.627957      -0.364845       1.704547          -0.000097
           67              H      16.154260       4.871315       3.105457       0.114241       1.149378 0.82316434E+01  0.79793760E+02                                 1.682452                            1.578221      -0.888916       2.452744                    0.998876       3.255233       8.487974       0.556856       1.134699      -0.745191      -0.032287       0.015555      -0.005620       0.036277      -0.004452      -0.005014      -0.011103       0.020530      -0.019342      -0.019219       0.004341       0.014878              1.731299       1.953754      -0.298554       0.140642       1.674138      -0.301560       1.566005           0.000060
           68              H      16.219574       3.234843       4.762645       0.119687       1.155694 0.82861516E+01  0.80431562E+02                                 1.692021                            1.586325      -0.905478       2.450762                    0.998748       3.215133       8.381218       0.554076       1.138841      -0.744727      -0.035322      -0.010314       0.020417       0.042082      -0.002448      -0.006572      -0.007637       0.022876      -0.019062      -0.016270      -0.000237       0.016507              1.751471       1.983177       0.186700      -0.363264       1.548537      -0.279369       1.722700          -0.000177
           69              H       6.170332       6.948654      28.335082       0.121940       1.200292 0.87083979E+01  0.85586825E+02                                 1.742528                            1.633389      -0.912454       2.453036                    0.998641       3.212740       8.427077       0.542457       1.148874      -0.743098       0.016125      -0.037766      -0.013223       0.043140      -0.002411      -0.008187      -0.000114      -0.025915      -0.023679      -0.016759      -0.000386       0.017145              1.794981       1.665434      -0.294329      -0.300566       2.064124       0.264869       1.655385          -0.000170
           70              H       4.593732       6.923254      30.048926       0.117069       1.136894 0.80529060E+01  0.77608756E+02                                 1.668709                            1.559497      -0.896650       2.451951                    0.998827       3.223609       8.372251       0.561177       1.132525      -0.745790      -0.009373      -0.033462       0.012042       0.036777      -0.001554      -0.011612      -0.000898      -0.024037      -0.021435      -0.019513       0.003821       0.015692              1.732074       1.551398       0.211324      -0.325020       1.976889      -0.289437       1.667934           0.000084
           71              H       4.388719      10.950934      29.917909       0.116528       1.129166 0.79767349E+01  0.76676634E+02                                 1.660005                            1.550562      -0.876534       2.460404                    0.999037       3.216561       8.337637       0.563746       1.130276      -0.746312      -0.011992       0.034380       0.010156       0.037802      -0.001418      -0.010459      -0.000810      -0.024824      -0.020156      -0.018484       0.002630       0.015855              1.725226       1.672569      -0.248529      -0.359191       1.914996       0.239431       1.588113          -0.000061
           72              H       5.965320      10.976334      28.204065       0.123958       1.171668 0.84511460E+01  0.82417864E+02                                 1.710022                            1.604465      -0.933266       2.442098                    0.998654       3.199429       8.352993       0.549825       1.142289      -0.744350       0.011094       0.038432      -0.015495       0.042898      -0.000576      -0.006049      -0.002328      -0.027149      -0.028188      -0.015320      -0.003147       0.018467              1.765207       1.596210       0.229989      -0.305261       2.009194      -0.303610       1.690217           0.000419
           73              H      11.025319       3.164087      16.316928       0.114496       1.127223 0.79158540E+01  0.75947813E+02                                 1.658430                            1.543366      -0.943179       2.428851                    0.998451       3.223276       8.347875       0.565740       1.128422      -0.746599       0.032929       0.013438      -0.011192       0.037285       0.001941       0.000885      -0.009824       0.022325      -0.023910      -0.017526       0.002211       0.015315              1.733149       1.805115       0.297566      -0.226520       1.765952      -0.426852       1.628380           0.000007
           74              H      11.114218       1.480444      17.924542       0.111566       1.179967 0.86214495E+01  0.84951144E+02                                 1.742563                            1.636332      -0.995332       2.397446                    0.997932       3.389227       9.050663       0.533732       1.164645      -0.736811       0.036408      -0.008293       0.010366       0.038753       0.003656      -0.001034      -0.007322       0.020545      -0.039199      -0.017106      -0.000511       0.017618              1.825400       1.937759      -0.227728       0.347445       1.624603      -0.280079       1.913838          -0.000001
           75              H       7.090167       1.191975      17.850181       0.115964       1.245556 0.93932122E+01  0.94806802E+02                                 1.834088                            1.733087      -1.048810       2.380488                    0.997474       3.424411       9.334010       0.506085       1.199106      -0.729562      -0.034281      -0.013974       0.007698       0.037812       0.001562       0.001809      -0.009260       0.024317      -0.038921      -0.019424       0.000627       0.018798              1.904409       2.055531       0.315237      -0.285967       1.885182      -0.345710       1.772513          -0.000001
           76              H       6.999454       2.875618      16.242567       0.112381       1.156959 0.82639742E+01  0.80037005E+02                                 1.679469                            1.573377      -0.858210       2.466297                    0.998948       3.232221       8.373358       0.562984       1.123331      -0.748457      -0.033880       0.008872      -0.011624       0.036901       0.001901       0.001037      -0.011709       0.021297      -0.024700      -0.019247       0.004313       0.014934              1.734806       1.956222      -0.264370       0.277503       1.622836      -0.327149       1.625359          -0.000005
           77              H      11.703856      16.377415      22.311841       0.115299       1.116502 0.78659458E+01  0.75302526E+02                                 1.644027                            1.536938      -0.865748       2.465742                    0.999088       3.197774       8.255771       0.568139       1.126142      -0.747445       0.002084      -0.032260       0.020764       0.038421       0.007003       0.007801      -0.008223      -0.016763      -0.019380      -0.017621       0.002013       0.015608              1.709348       1.589393      -0.130758       0.337999       1.821962      -0.372607       1.716689           0.000001
           78              H       9.982114      16.339316      20.743178       0.120177       1.193067 0.89175686E+01  0.88834402E+02                                 1.781695                            1.688511      -1.022971       2.398289                    0.997501       3.357381       9.088214       0.512837       1.198926      -0.729671      -0.019807      -0.032901      -0.000622       0.038408       0.008062       0.009530      -0.008472      -0.019606      -0.019315      -0.020160       0.003013       0.017148              1.848556       1.922083       0.401242       0.224582       2.038347       0.086707       1.585238          -0.000001
           79              H      10.878363       1.981183      19.666714       0.128154       1.156756 0.82810351E+01  0.81609662E+02                                 1.797619                            1.662781      -1.501989       2.201152                    0.996112       3.397346       9.381298       0.496401       1.252035      -0.716240      -0.001095       0.028643      -0.016832       0.033241       0.008945       0.001969      -0.003172      -0.014496      -0.025437      -0.011167      -0.004755       0.015922              1.916445       1.575131      -0.134584       0.351108       1.964590      -0.491669       2.209615          -0.000001
           80              H      12.600105       2.019283      21.235377       0.112841       1.144956 0.81106472E+01  0.78182518E+02                                 1.665635                            1.556594      -0.859923       2.464977                    0.999035       3.226409       8.337718       0.567186       1.120279      -0.748991       0.019220       0.032509       0.001466       0.037794       0.007540       0.009540      -0.008368      -0.014845      -0.019006      -0.019157       0.004301       0.014855              1.728710       1.755982       0.402006       0.287771       1.889162       0.073290       1.540987          -0.000004
           81              H      11.105147       6.317288      13.576194       0.122963       1.137390 0.81355079E+01  0.78650513E+02                                 1.675348                            1.572428      -0.935872       2.439154                    0.998521       3.212403       8.371986       0.555906       1.139694      -0.744184       0.036908       0.018747      -0.008196       0.042200       0.005531       0.003876      -0.006062       0.023314      -0.027570      -0.015626      -0.002110       0.017736              1.731649       2.001010       0.349965      -0.157304       1.667013      -0.259076       1.526925          -0.000396
           82              H      11.038019       4.680817      15.233382       0.113399       1.129145 0.79822257E+01  0.76798962E+02                                 1.663999                            1.553622      -0.873734       2.458981                    0.998963       3.239198       8.420282       0.561405       1.133961      -0.745158       0.032640      -0.006467       0.015900       0.036878       0.004083       0.005241      -0.010049       0.022009      -0.020289      -0.018565       0.002799       0.015766              1.726570       1.847195      -0.134551       0.313923       1.627962      -0.364847       1.704553           0.000095
           83              H       7.082910       4.200035      14.599543       0.114240       1.149385 0.82317066E+01  0.79794546E+02                                 1.682461                            1.578229      -0.888920       2.452742                    0.998876       3.255242       8.488014       0.556854       1.134701      -0.745190      -0.032287      -0.015555       0.005620       0.036277       0.004452       0.005014      -0.011103       0.020530      -0.019342      -0.019219       0.004342       0.014877              1.731308       1.953765       0.298558      -0.140644       1.674148      -0.301563       1.566013          -0.000061
           84              H       7.148224       5.836507      12.942355       0.119687       1.155695 0.82861702E+01  0.80431801E+02                                 1.692024                            1.586328      -0.905485       2.450759                    0.998748       3.215135       8.381231       0.554075       1.138842      -0.744727      -0.035322       0.010314      -0.020417       0.042082       0.002449       0.006572      -0.007637       0.022877      -0.019062      -0.016270      -0.000238       0.016507              1.751474       1.983180      -0.186701       0.363265       1.548540      -0.279370       1.722703           0.000175
           85              H      15.241682       2.122696      24.779918       0.121939       1.200300 0.87084712E+01  0.85587750E+02                                 1.742538                            1.633398      -0.912470       2.453028                    0.998641       3.212750       8.427121       0.542454       1.148877      -0.743097       0.016125       0.037766       0.013223       0.043140       0.002410       0.008186      -0.000114      -0.025916      -0.023680      -0.016759      -0.000387       0.017145              1.794991       1.665443       0.294331       0.300568       2.064136       0.264871       1.655395           0.000169
           86              H      13.665082       2.148096      23.066074       0.117068       1.136899 0.80529429E+01  0.77609200E+02                                 1.668713                            1.559501      -0.896654       2.451949                    0.998827       3.223615       8.372271       0.561177       1.132525      -0.745790      -0.009374       0.033462      -0.012042       0.036777       0.001554       0.011613      -0.000898      -0.024037      -0.021435      -0.019513       0.003821       0.015692              1.732079       1.551402      -0.211325       0.325022       1.976895      -0.289438       1.667939          -0.000085
           87              H      13.460069      16.263116      23.197091       0.116527       1.129170 0.79767645E+01  0.76676994E+02                                 1.660009                            1.550566      -0.876538       2.460403                    0.999037       3.216565       8.337653       0.563745       1.130277      -0.746312      -0.011993      -0.034380      -0.010156       0.037802       0.001418       0.010459      -0.000810      -0.024824      -0.020156      -0.018485       0.002630       0.015855              1.725230       1.672573       0.248531       0.359192       1.915001       0.239433       1.588117           0.000060
           88              H      15.036670      16.237717      24.910935       0.123959       1.171654 0.84510275E+01  0.82416464E+02                                 1.710015                            1.604458      -0.933254       2.442106                    0.998654       3.199408       8.352941       0.549824       1.142295      -0.744349       0.011094      -0.038432       0.015496       0.042898       0.000576       0.006049      -0.002328      -0.027148      -0.028187      -0.015320      -0.003147       0.018467              1.765199       1.596203      -0.229987       0.305259       2.009184      -0.303608       1.690210          -0.000421
           89              H       7.117381      14.978613      16.316928       0.114496       1.127223 0.79158526E+01  0.75947788E+02                                 1.658429                            1.543366      -0.943179       2.428851                    0.998451       3.223276       8.347872       0.565741       1.128421      -0.746599      -0.032929      -0.013438      -0.011192       0.037285       0.001941      -0.000885       0.009824       0.022325      -0.023910      -0.017526       0.002211       0.015315              1.733148       1.805114       0.297566       0.226520       1.765951       0.426851       1.628379          -0.000008
           90              H       7.028482      16.662256      17.924542       0.111565       1.179967 0.86214555E+01  0.84951212E+02                                 1.742564                            1.636332      -0.995333       2.397445                    0.997932       3.389228       9.050664       0.533732       1.164645      -0.736811      -0.036408       0.008293       0.010366       0.038753       0.003656       0.001034       0.007322       0.020545      -0.039199      -0.017106      -0.000511       0.017617              1.825400       1.937760      -0.227728      -0.347445       1.624603       0.280079       1.913839          -0.000001
           91              H      11.052533      16.950725      17.850181       0.115964       1.245556 0.93932118E+01  0.94806794E+02                                 1.834088                            1.733086      -1.048810       2.380488                    0.997474       3.424411       9.334009       0.506085       1.199106      -0.729562       0.034281       0.013974       0.007698       0.037812       0.001562      -0.001809       0.009260       0.024317      -0.038921      -0.019424       0.000627       0.018798              1.904408       2.055531       0.315237       0.285967       1.885182       0.345710       1.772512          -0.000001
           92              H      11.143246      15.267082      16.242567       0.112381       1.156960 0.82639786E+01  0.80037055E+02                                 1.679469                            1.573377      -0.858209       2.466297                    0.998948       3.232222       8.373360       0.562985       1.123331      -0.748457       0.033880      -0.008872      -0.011624       0.036901       0.001901      -0.001037       0.011709       0.021297      -0.024700      -0.019247       0.004313       0.014934              1.734806       1.956223      -0.264370      -0.277503       1.622836       0.327149       1.625359           0.000003
           93              H       6.438844       1.765285      22.311841       0.115299       1.116504 0.78659633E+01  0.75302747E+02                                 1.644030                            1.536941      -0.865749       2.465741                    0.999087       3.197777       8.255786       0.568137       1.126144      -0.747444      -0.002084       0.032260       0.020764       0.038421       0.007003      -0.007801       0.008223      -0.016763      -0.019380      -0.017621       0.002013       0.015608              1.709351       1.589396      -0.130758      -0.338000       1.821966       0.372608       1.716692          -0.000003
           94              H       8.160586       1.803384      20.743178       0.120177       1.193070 0.89175919E+01  0.88834709E+02                                 1.781698                            1.688514      -1.022973       2.398288                    0.997501       3.357385       9.088234       0.512835       1.198928      -0.729671       0.019806       0.032901      -0.000622       0.038408       0.008062      -0.009530       0.008472      -0.019606      -0.019315      -0.020160       0.003013       0.017148              1.848560       1.922088       0.401243      -0.224583       2.038352      -0.086707       1.585241          -0.000000
           95              H       7.264337      16.161517      19.666714       0.128155       1.156755 0.82810189E+01  0.81609467E+02                                 1.797618                            1.662780      -1.501988       2.201152                    0.996112       3.397342       9.381287       0.496401       1.252036      -0.716239       0.001095      -0.028643      -0.016832       0.033241       0.008945      -0.001969       0.003172      -0.014496      -0.025437      -0.011167      -0.004755       0.015922              1.916444       1.575130      -0.134584      -0.351107       1.964589       0.491669       2.209613          -0.000001
           96              H       5.542595      16.123417      21.235377       0.112841       1.144957 0.81106554E+01  0.78182622E+02                                 1.665637                            1.556595      -0.859923       2.464977                    0.999035       3.226410       8.337724       0.567186       1.120280      -0.748991      -0.019220      -0.032509       0.001466       0.037794       0.007540      -0.009540       0.008368      -0.014845      -0.019006      -0.019157       0.004301       0.014855              1.728712       1.755983       0.402006      -0.287771       1.889163      -0.073290       1.540988           0.000003
           97              H       7.037553      11.825412      13.576194       0.122962       1.137397 0.81355728E+01  0.78651304E+02                                 1.675356                            1.572435      -0.935879       2.439150                    0.998521       3.212413       8.372023       0.555904       1.139695      -0.744184      -0.036908      -0.018747      -0.008195       0.042200       0.005531      -0.003877       0.006062       0.023314      -0.027570      -0.015626      -0.002110       0.017736              1.731657       2.001020       0.349967       0.157305       1.667020       0.259078       1.526932           0.000395
           98              H       7.104681      13.461883      15.233382       0.113399       1.129146 0.79822344E+01  0.76799064E+02                                 1.663999                            1.553623      -0.873735       2.458981                    0.998963       3.239200       8.420287       0.561406       1.133961      -0.745158      -0.032640       0.006467       0.015900       0.036878       0.004083      -0.005241       0.010049       0.022009      -0.020289      -0.018565       0.002799       0.015766              1.726571       1.847195      -0.134551      -0.313923       1.627963       0.364847       1.704554          -0.000097
           99              H      11.059790      13.942665      14.599543       0.114240       1.149383 0.82316845E+01  0.79794272E+02                                 1.682458                            1.578227      -0.888918       2.452743                    0.998876       3.255239       8.488001       0.556855       1.134700      -0.745190       0.032287       0.015555       0.005620       0.036277       0.004452      -0.005014       0.011103       0.020530      -0.019342      -0.019219       0.004342       0.014877              1.731305       1.953762       0.298556       0.140644       1.674144       0.301562       1.566010           0.000060
          100              H      10.994476      12.306193      12.942355       0.119687       1.155691 0.82861275E+01  0.80431287E+02                                 1.692020                            1.586325      -0.905478       2.450763                    0.998748       3.215128       8.381209       0.554075       1.138843      -0.744726       0.035322      -0.010314      -0.020417       0.042082       0.002449      -0.006572       0.007637       0.022877      -0.019061      -0.016270      -0.000238       0.016507              1.751470       1.983175      -0.186700      -0.363264       1.548536       0.279369       1.722699          -0.000177
          101              H       2.901018      16.020004      24.779918       0.121940       1.200299 0.87084626E+01  0.85587663E+02                                 1.742539                            1.633399      -0.912467       2.453030                    0.998641       3.212747       8.427119       0.542453       1.148879      -0.743097      -0.016125      -0.037766       0.013223       0.043141       0.002410      -0.008186       0.000114      -0.025917      -0.023680      -0.016759      -0.000387       0.017145              1.794992       1.665444       0.294331      -0.300569       2.064137      -0.264871       1.655396          -0.000170
          102              H       4.477618      15.994604      23.066074       0.117068       1.136897 0.80529293E+01  0.77609040E+02                                 1.668712                            1.559500      -0.896652       2.451950                    0.998827       3.223612       8.372263       0.561177       1.132526      -0.745790       0.009374      -0.033462      -0.012042       0.036777       0.001554      -0.011613       0.000898      -0.024037      -0.021435      -0.019513       0.003821       0.015692              1.732078       1.551401      -0.211325      -0.325022       1.976894       0.289438       1.667938           0.000084
          103              H       4.682631       1.879584      23.197091       0.116527       1.129173 0.79767894E+01  0.76677297E+02                                 1.660012                            1.550568      -0.876540       2.460401                    0.999037       3.216570       8.337671       0.563745       1.130277      -0.746312       0.011993       0.034380      -0.010156       0.037802       0.001418      -0.010459       0.000810      -0.024824      -0.020156      -0.018484       0.002630       0.015855              1.725234       1.672576       0.248531      -0.359194       1.915005      -0.239433       1.588120          -0.000061
          104              H       3.106030       1.904984      24.910935       0.123958       1.171655 0.84510346E+01  0.82416527E+02                                 1.710013                            1.604457      -0.933259       2.442104                    0.998654       3.199410       8.352938       0.549825       1.142292      -0.744350      -0.011094       0.038432       0.015496       0.042898       0.000576      -0.006049       0.002328      -0.027148      -0.028187      -0.015320      -0.003147       0.018467              1.765197       1.596202      -0.229987      -0.305258       2.009182       0.303608       1.690208           0.000419
          105              H      12.235437       1.953969      34.021928       0.114495       1.127225 0.79158716E+01  0.75948026E+02                                 1.658433                            1.543368      -0.943181       2.428850                    0.998451       3.223279       8.347886       0.565740       1.128422      -0.746599       0.013438       0.032929      -0.011192       0.037285       0.001940      -0.009824       0.000885      -0.022325      -0.023910      -0.017526       0.002211       0.015315              1.733152       1.765955       0.297566      -0.426853       1.805118      -0.226521       1.628382          -0.000008
          106              H      10.551794       2.042868       0.219542       0.111565       1.179970 0.86214768E+01  0.84951481E+02                                 1.742566                            1.636334      -0.995335       2.397444                    0.997932       3.389232       9.050680       0.533732       1.164645      -0.736811      -0.008293       0.036408       0.010366       0.038753       0.003656      -0.007322      -0.001034      -0.020545      -0.039199      -0.017106      -0.000511       0.017617              1.825403       1.624606      -0.227728      -0.280080       1.937763       0.347446       1.913842          -0.000001
          107              H      10.263325      16.161517       0.145181       0.115964       1.245557 0.93932181E+01  0.94806878E+02                                 1.834089                            1.733087      -1.048810       2.380488                    0.997474       3.424412       9.334014       0.506084       1.199106      -0.729562      -0.013974      -0.034281       0.007698       0.037812       0.001561      -0.009260       0.001809      -0.024317      -0.038921      -0.019424       0.000627       0.018798              1.904410       1.885183       0.315238      -0.345711       2.055532      -0.285967       1.772513          -0.000001
          108              H      11.946968      16.070804      33.947567       0.112381       1.156961 0.82639885E+01  0.80037177E+02                                 1.679471                            1.573378      -0.858211       2.466296                    0.998948       3.232224       8.373367       0.562984       1.123331      -0.748457       0.008872      -0.033880      -0.011624       0.036901       0.001901      -0.011709       0.001037      -0.021297      -0.024699      -0.019247       0.004313       0.014934              1.734807       1.622837      -0.264370      -0.327150       1.956224       0.277504       1.625360           0.000003
          109              H       7.306065       2.632506       4.606841       0.115299       1.116504 0.78659650E+01  0.75302774E+02                                 1.644031                            1.536942      -0.865749       2.465741                    0.999087       3.197777       8.255789       0.568137       1.126144      -0.747444      -0.032260       0.002084       0.020764       0.038421       0.007003      -0.008223       0.007801       0.016763      -0.019380      -0.017621       0.002013       0.015608              1.709352       1.821967      -0.130758      -0.372608       1.589397       0.338000       1.716693          -0.000003
          110              H       7.267966       0.910764       3.038178       0.120177       1.193068 0.89175766E+01  0.88834525E+02                                 1.781698                            1.688513      -1.022972       2.398289                    0.997501       3.357382       9.088227       0.512835       1.198929      -0.729670      -0.032901      -0.019807      -0.000622       0.038408       0.008062      -0.008472       0.009530       0.019606      -0.019315      -0.020160       0.003013       0.017148              1.848559       2.038351       0.401243       0.086707       1.922087       0.224582       1.585240          -0.000000
          111              H      11.052533       1.807013       1.961714       0.128155       1.156755 0.82810198E+01  0.81609493E+02                                 1.797619                            1.662781      -1.501990       2.201152                    0.996112       3.397343       9.381296       0.496400       1.252038      -0.716239       0.028643      -0.001095      -0.016832       0.033241       0.008945      -0.003172       0.001969       0.014496      -0.025437      -0.011167      -0.004755       0.015922              1.916445       1.964590      -0.134584      -0.491669       1.575131       0.351108       2.209615          -0.000001
          112              H      11.090633       3.528755       3.530377       0.112841       1.144956 0.81106533E+01  0.78182604E+02                                 1.665637                            1.556595      -0.859923       2.464977                    0.999035       3.226409       8.337724       0.567185       1.120281      -0.748990       0.032509       0.019220       0.001466       0.037794       0.007540      -0.008368       0.009540       0.014845      -0.019005      -0.019157       0.004301       0.014855              1.728712       1.889164       0.402006       0.073290       1.755984       0.287771       1.540989           0.000003
          113              H      15.388638       2.033797      31.281194       0.122962       1.137400 0.81356030E+01  0.78651668E+02                                 1.675359                            1.572437      -0.935879       2.439149                    0.998521       3.212419       8.372042       0.555904       1.139694      -0.744184       0.018747       0.036908      -0.008195       0.042200       0.005531      -0.006062       0.003877      -0.023315      -0.027570      -0.015626      -0.002110       0.017737              1.731660       1.667023       0.349968      -0.259079       2.001024      -0.157305       1.526934           0.000395
          114              H      13.752167       1.966669      32.938382       0.113399       1.129147 0.79822429E+01  0.76799168E+02                                 1.664000                            1.553624      -0.873735       2.458981                    0.998963       3.239202       8.420294       0.561405       1.133961      -0.745158      -0.006467       0.032640       0.015900       0.036878       0.004083      -0.010049       0.005241      -0.022009      -0.020289      -0.018565       0.002799       0.015766              1.726572       1.627964      -0.134551      -0.364848       1.847196       0.313923       1.704555          -0.000097
          115              H      13.271385      16.154260      32.304543       0.114239       1.149387 0.82317240E+01  0.79794762E+02                                 1.682464                            1.578231      -0.888920       2.452742                    0.998876       3.255245       8.488026       0.556853       1.134702      -0.745190      -0.015555      -0.032287       0.005620       0.036277       0.004452      -0.011103       0.005014      -0.020530      -0.019342      -0.019219       0.004342       0.014877              1.731311       1.674150       0.298558      -0.301564       1.953768      -0.140644       1.566015           0.000060
          116              H      14.907857      16.219574      30.647355       0.119687       1.155697 0.82861875E+01  0.80432024E+02                                 1.692027                            1.586331      -0.905482       2.450760                    0.998748       3.215138       8.381246       0.554074       1.138844      -0.744726       0.010314      -0.035322      -0.020417       0.042082       0.002449      -0.007637       0.006572      -0.022877      -0.019062      -0.016270      -0.000238       0.016507              1.751478       1.548542      -0.186701      -0.279371       1.983184       0.363266       1.722706          -0.000177
          117              H      11.194046       6.170332       7.074918       0.121940       1.200293 0.87084040E+01  0.85586931E+02                                 1.742532                            1.633393      -0.912465       2.453032                    0.998641       3.212738       8.427084       0.542454       1.148878      -0.743097       0.037766       0.016125       0.013223       0.043141       0.002411      -0.000114       0.008186       0.025916      -0.023680      -0.016759      -0.000386       0.017145              1.794985       2.064128       0.294329       0.264870       1.665438       0.300567       1.655389          -0.000170
          118              H      11.219446       4.593732       5.361074       0.117068       1.136895 0.80529133E+01  0.77608847E+02                                 1.668710                            1.559499      -0.896651       2.451951                    0.998827       3.223609       8.372253       0.561177       1.132526      -0.745790       0.033462      -0.009374      -0.012042       0.036777       0.001554      -0.000898       0.011613       0.024036      -0.021435      -0.019513       0.003821       0.015692              1.732076       1.976892      -0.211325      -0.289438       1.551400       0.325021       1.667936           0.000084
          119              H       7.191766       4.388719       5.492091       0.116527       1.129171 0.79767735E+01  0.76677116E+02                                 1.660011                            1.550568      -0.876538       2.460403                    0.999037       3.216566       8.337663       0.563744       1.130279      -0.746312      -0.034380      -0.011993      -0.010156       0.037802       0.001418      -0.000810       0.010459       0.024824      -0.020156      -0.018484       0.002630       0.015855              1.725233       1.915005       0.248531       0.239433       1.672575       0.359193       1.588119          -0.000061
          120              H       7.166367       5.965320       7.205935       0.123959       1.171652 0.84510079E+01  0.82416216E+02                                 1.710012                            1.604455      -0.933258       2.442105                    0.998654       3.199405       8.352927       0.549824       1.142294      -0.744349      -0.038432       0.011094       0.015496       0.042898       0.000576      -0.002328       0.006049       0.027148      -0.028187      -0.015320      -0.003147       0.018467              1.765196       2.009180      -0.229987      -0.303607       1.596200       0.305258       1.690207           0.000419
          121              H       5.907263      16.188731      34.021928       0.114496       1.127225 0.79158652E+01  0.75947951E+02                                 1.658432                            1.543368      -0.943181       2.428850                    0.998451       3.223278       8.347883       0.565740       1.128422      -0.746599      -0.013438      -0.032929      -0.011192       0.037285       0.001940       0.009824      -0.000885      -0.022325      -0.023910      -0.017526       0.002211       0.015315              1.733151       1.765954       0.297566       0.426852       1.805117       0.226521       1.628382           0.000007
          122              H       7.590906      16.099832       0.219542       0.111565       1.179968 0.86214641E+01  0.84951319E+02                                 1.742565                            1.636333      -0.995333       2.397445                    0.997932       3.389230       9.050671       0.533732       1.164645      -0.736811       0.008293      -0.036408       0.010366       0.038753       0.003656       0.007322       0.001034      -0.020545      -0.039199      -0.017106      -0.000511       0.017617              1.825402       1.624604      -0.227728       0.280079       1.937761      -0.347446       1.913840          -0.000001
          123              H       7.879375       1.981183       0.145181       0.115964       1.245557 0.93932236E+01  0.94806946E+02                                 1.834090                            1.733088      -1.048811       2.380488                    0.997474       3.424413       9.334017       0.506084       1.199106      -0.729562       0.013974       0.034281       0.007698       0.037812       0.001561       0.009260      -0.001809      -0.024317      -0.038921      -0.019424       0.000627       0.018798              1.904410       1.885184       0.315238       0.345711       2.055533       0.285968       1.772514          -0.000001
          124              H       6.195732       2.071896      33.947567       0.112381       1.156961 0.82639873E+01  0.80037163E+02                                 1.679470                            1.573378      -0.858211       2.466296                    0.998948       3.232224       8.373367       0.562984       1.123331      -0.748457      -0.008872       0.033880      -0.011624       0.036901       0.001901       0.011709      -0.001037      -0.021297      -0.024700      -0.019247       0.004313       0.014934              1.734807       1.622837      -0.264370       0.327150       1.956224      -0.277504       1.625360          -0.000005
          125              H      10.836635      15.510194       4.606841       0.115299       1.116503 0.78659622E+01  0.75302750E+02                                 1.644032                            1.536942      -0.865746       2.465743                    0.999088       3.197776       8.255790       0.568136       1.126146      -0.747444       0.032260      -0.002084       0.020764       0.038421       0.007003       0.008223      -0.007801       0.016763      -0.019380      -0.017621       0.002013       0.015608              1.709353       1.821968      -0.130758       0.372609       1.589398      -0.338001       1.716694           0.000001
          126              H      10.874734      17.231936       3.038178       0.120177       1.193069 0.89175902E+01  0.88834703E+02                                 1.781700                            1.688515      -1.022971       2.398289                    0.997501       3.357385       9.088240       0.512835       1.198929      -0.729670       0.032901       0.019807      -0.000622       0.038408       0.008062       0.008472      -0.009530       0.019606      -0.019315      -0.020160       0.003013       0.017148              1.848561       2.038353       0.401244      -0.086708       1.922089      -0.224583       1.585242          -0.000001
          127              H       7.090167      16.335687       1.961714       0.128155       1.156756 0.82810362E+01  0.81609691E+02                                 1.797620                            1.662782      -1.501991       2.201151                    0.996112       3.397346       9.381305       0.496400       1.252037      -0.716239      -0.028643       0.001095      -0.016832       0.033241       0.008945       0.003172      -0.001969       0.014496      -0.025437      -0.011167      -0.004755       0.015922              1.916447       1.964592      -0.134584       0.491670       1.575132      -0.351109       2.209617          -0.000001
          128              H       7.052067      14.613945       3.530377       0.112841       1.144958 0.81106682E+01  0.78182784E+02                                 1.665639                            1.556597      -0.859925       2.464976                    0.999035       3.226412       8.337734       0.567185       1.120281      -0.748990      -0.032509      -0.019220       0.001466       0.037794       0.007540       0.008368      -0.009540       0.014845      -0.019006      -0.019157       0.004301       0.014855              1.728714       1.889166       0.402007      -0.073290       1.755986      -0.287772       1.540990          -0.000004
          129              H       2.754062      16.108903      31.281194       0.122962       1.137395 0.81355552E+01  0.78651092E+02                                 1.675354                            1.572433      -0.935874       2.439152                    0.998521       3.212411       8.372016       0.555904       1.139695      -0.744184      -0.018747      -0.036908      -0.008195       0.042200       0.005531       0.006062      -0.003876      -0.023314      -0.027570      -0.015626      -0.002110       0.017736              1.731655       1.667018       0.349967       0.259078       2.001018       0.157305       1.526930          -0.000396
          130              H       4.390533      16.176031      32.938382       0.113399       1.129148 0.79822557E+01  0.76799326E+02                                 1.664002                            1.553625      -0.873736       2.458980                    0.998963       3.239204       8.420303       0.561405       1.133961      -0.745158       0.006467      -0.032640       0.015900       0.036878       0.004083       0.010049      -0.005240      -0.022009      -0.020289      -0.018565       0.002799       0.015766              1.726574       1.627966      -0.134551       0.364848       1.847198      -0.313924       1.704557           0.000095
          131              H       4.871315       1.988440      32.304543       0.114239       1.149388 0.82317351E+01  0.79794896E+02                                 1.682465                            1.578232      -0.888923       2.452740                    0.998876       3.255248       8.488035       0.556853       1.134701      -0.745190       0.015555       0.032287       0.005620       0.036277       0.004452       0.011103      -0.005014      -0.020530      -0.019342      -0.019219       0.004342       0.014877              1.731312       1.674150       0.298558       0.301564       1.953769       0.140644       1.566016          -0.000061
          132              H       3.234843       1.923126      30.647355       0.119686       1.155702 0.82862255E+01  0.80432482E+02                                 1.692031                            1.586334      -0.905487       2.450758                    0.998748       3.215145       8.381268       0.554074       1.138843      -0.744726      -0.010314       0.035322      -0.020417       0.042081       0.002449       0.007637      -0.006572      -0.022877      -0.019062      -0.016270      -0.000238       0.016507              1.751481       1.548546      -0.186702       0.279372       1.983189      -0.363267       1.722710           0.000175
          133              H       6.948654      11.972368       7.074918       0.121940       1.200296 0.87084314E+01  0.85587268E+02                                 1.742535                            1.633395      -0.912468       2.453030                    0.998641       3.212742       8.427098       0.542454       1.148878      -0.743097      -0.037766      -0.016125       0.013223       0.043141       0.002411       0.000114      -0.008186       0.025916      -0.023680      -0.016759      -0.000387       0.017145              1.794988       2.064131       0.294330      -0.264870       1.665440      -0.300567       1.655392           0.000169
          134              H       6.923254      13.548968       5.361074       0.117068       1.136897 0.80529327E+01  0.77609078E+02                                 1.668712                            1.559500      -0.896653       2.451949                    0.998827       3.223613       8.372265       0.561177       1.132526      -0.745790      -0.033462       0.009374      -0.012042       0.036777       0.001554       0.000898      -0.011613       0.024037      -0.021435      -0.019513       0.003821       0.015692              1.732078       1.976894      -0.211325       0.289438       1.551401      -0.325022       1.667938          -0.000085
          135              H      10.950934      13.753981       5.492091       0.116527       1.129171 0.79767769E+01  0.76677169E+02                                 1.660013                            1.550569      -0.876537       2.460403                    0.999037       3.216567       8.337671       0.563743       1.130280      -0.746311       0.034380       0.011993      -0.010156       0.037802       0.001418       0.000809      -0.010459       0.024824      -0.020156      -0.018485       0.002630       0.015855              1.725235       1.915006       0.248532      -0.239434       1.672577      -0.359194       1.588121           0.000060
          136              H      10.976334      12.177380       7.205935       0.123959       1.171652 0.84510066E+01  0.82416207E+02                                 1.710012                            1.604456      -0.933256       2.442105                    0.998654       3.199404       8.352927       0.549824       1.142295      -0.744349       0.038432      -0.011094       0.015496       0.042898       0.000576       0.002328      -0.006049       0.027148      -0.028187      -0.015320      -0.003147       0.018467              1.765196       2.009181      -0.229987       0.303607       1.596201      -0.305258       1.690207          -0.000421
          137              C      14.960470       9.004222      19.284286       0.056586      41.372557 0.42995168E+03  0.10024284E+05                                10.571260                            6.932958      -0.145694       1.955997                    0.999301      27.021548      75.968424       0.626648       0.419227      -1.068335       0.012863      -0.004798      -0.005840       0.014919       0.000231      -0.026435      -0.007572       0.007551       0.002320      -0.025735      -0.003692       0.029427             15.859850      19.502965      -0.490794     -13.064468      10.155693       0.032742      17.920892          -0.000011
          138              C      15.375938      10.230669      18.781464      -0.136641      37.956519 0.42844097E+03  0.10032877E+05                                 9.895280                            6.900432       0.113930       2.002827                    0.999745      29.469094      84.468960       0.627594       0.416767      -1.064298       0.021257      -0.004147      -0.016351       0.027137      -0.019011      -0.003278       0.011600      -0.028501      -0.036226      -0.018985      -0.013935       0.032920             13.429725      15.978376       0.753857     -10.149301       9.393948      -1.179865      14.916851          -0.000003
          139              C      16.381044      10.285097      17.825394      -0.151231      38.613497 0.44641458E+03  0.10582025E+05                                10.041298                            7.079231       0.003821       1.969062                    0.999516      29.909634      86.798835       0.613777       0.420983      -1.059586      -0.014231      -0.006711       0.028345       0.032419       0.003711       0.007262      -0.015596      -0.038481      -0.046648      -0.025340      -0.006816       0.032156             13.515669      15.511984      -0.219946      -9.638262       9.706730      -0.807648      15.328292          -0.000000
          140              C      16.968867       9.111264      17.365064       0.085121      37.139220 0.44856594E+03  0.10619207E+05                                 9.974569                            7.197140      -0.308746       1.910662                    0.998740      27.287413      78.493476       0.597469       0.433037      -1.054770       0.021445       0.010963       0.000999       0.024106       0.005440      -0.020621      -0.007242       0.047565       0.040146      -0.031751      -0.005364       0.037114             13.676026      16.099600      -0.217977      -8.918553      10.671165      -0.548785      14.257312          -0.000001
          141              C      16.551585       7.883003      17.867886      -0.147205      36.782134 0.44646680E+03  0.10598553E+05                                 9.723952                            7.085772      -0.004300       1.964273                    0.999526      30.115877      87.865483       0.611832       0.421712      -1.057631      -0.013724       0.001296       0.029355       0.032431      -0.013680       0.003357       0.010922      -0.033838      -0.060552      -0.025109      -0.008342       0.033451             12.627274      14.995876       0.680445      -8.707882       9.592186      -0.750587      13.293761           0.000004
          142              C      15.548294       7.830389      18.827497      -0.136024      36.937124 0.43036724E+03  0.10094433E+05                                 9.695099                            6.925764       0.090037       1.994989                    0.999715      29.584528      85.010305       0.624793       0.417953      -1.063001       0.021208       0.009357      -0.015413       0.027837       0.011907      -0.005408      -0.014857      -0.045024      -0.045299      -0.020703      -0.016999       0.037703             12.647453      15.053738      -0.585107      -9.005195       9.553819       0.293364      13.334802           0.000017
          143              C      10.845706       9.240077      23.377682       0.561515      26.645496 0.29470900E+03  0.63380987E+04                                 8.325227                            6.090086      -0.012927       2.040267                    0.999625      23.168135      65.415036       0.603470       0.471938      -1.023081      -0.046756      -0.000753       0.042243       0.063017       0.012140       0.104091       0.002747       0.028094       0.039217      -0.094463      -0.020760       0.115223             10.967173      12.390335      -0.141861      -7.513351       7.802184      -0.642432      12.708999          -0.002493
          144              C      18.012073      12.318893      13.484128       0.060603      42.051772 0.42617836E+03  0.99179298E+04                                10.689376                            6.907995      -0.147872       1.956616                    0.999278      26.943073      75.764825       0.626805       0.419898      -1.067531      -0.000532      -0.014881       0.004109       0.015447       0.000546       0.001257      -0.027908      -0.003511      -0.000757      -0.027179      -0.001572       0.028751             16.207671      10.170898      -0.747232      -1.421524      19.583593     -13.086065      18.868521           0.000017
          145              C       1.008734      11.538757      13.629309      -0.137889      37.125600 0.43050367E+03  0.10095718E+05                                 9.743991                            6.929376       0.097389       1.998152                    0.999704      29.515905      84.730610       0.624458       0.418256      -1.063094      -0.005309      -0.022908       0.012915       0.026828       0.007505      -0.023692      -0.001307       0.033869      -0.020811      -0.021576      -0.013566       0.035142             12.811439       9.372611      -1.657296      -0.366863      15.610547      -8.917265      13.451160          -0.000045
          146              C       1.032320      10.510066      14.567674      -0.139629      36.508466 0.44191264E+03  0.10458302E+05                                 9.673757                            7.051323       0.012240       1.972799                    0.999572      29.855642      86.829272       0.613402       0.421926      -1.058032      -0.008140       0.015033      -0.026927       0.031895      -0.017310       0.001666       0.008442       0.032798      -0.040194      -0.023915      -0.006706       0.030621             12.490928       9.460034      -0.319583      -1.632763      14.417440      -8.135862      13.595312           0.000019
          147              C      18.057429      10.263325      15.353776       0.078656      37.870192 0.45368231E+03  0.10768319E+05                                10.077388                            7.229726      -0.341385       1.899082                    0.998639      27.393617      78.841591       0.597292       0.432039      -1.055624      -0.008901      -0.021146       0.001935       0.023024       0.010857       0.006336      -0.018543      -0.052966       0.048041      -0.038561       0.002538       0.036023             13.676349      10.770766      -1.301371      -1.393996      15.439849      -8.238643      14.818430          -0.000050
          148              C      16.918068      11.045276      15.208595      -0.164117      39.470959 0.45316019E+03  0.10779827E+05                                10.135914                            7.096499       0.109714       1.998110                    0.999728      30.154995      87.600060       0.617843       0.416743      -1.062513       0.012309       0.020665      -0.031217       0.039409      -0.002753      -0.017410       0.012941       0.024581       0.013967      -0.022318      -0.005331       0.027649             13.530679      10.091536      -1.231422      -1.610453      15.102804      -8.974840      15.397696           0.000019
          149              C      16.894482      12.072153      14.273771      -0.138861      38.017672 0.42898834E+03  0.10049005E+05                                 9.878667                            6.902659       0.105053       1.998640                    0.999728      29.558707      84.742634       0.627783       0.416503      -1.064455       0.003481      -0.024817       0.014025       0.028718      -0.028337       0.003418      -0.001316       0.031609      -0.043308      -0.025262      -0.014643       0.039905             13.177619       9.638953      -0.151120      -2.071429      14.822425      -9.243626      15.071479          -0.000032
          150              C      11.908868       9.133035      22.311841      -0.014211      39.541581 0.43161869E+03  0.10041399E+05                                10.106453                            6.866791       0.013845       2.010801                    0.999106      27.026980      75.129159       0.642648       0.409674      -1.077878       0.024263      -0.007947      -0.029041       0.038668       0.003550      -0.008576      -0.006856      -0.003510      -0.013577      -0.011799      -0.000968       0.012768             14.183475      16.134205      -0.841143     -10.749347      10.002844      -0.477058      16.413377          -0.001306
          151              C      12.253580      10.294168      21.628428      -0.094671      35.551145 0.41992300E+03  0.97926801E+04                                 9.483548                            6.869860       0.012726       1.975633                    0.999596      29.092007      83.451984       0.623185       0.421461      -1.060399       0.011290      -0.016562      -0.010517       0.022636      -0.016366       0.007351       0.009019      -0.025138      -0.051249      -0.025724      -0.003984       0.029708             12.164335      13.221528      -0.166737      -8.176581       9.647811      -1.163313      13.623665          -0.000629
          152              C      13.229657      10.254254      20.636948      -0.152725      37.589564 0.43977834E+03  0.10376792E+05                                 9.846644                            7.029556       0.059239       1.985125                    0.999627      29.811706      86.072431       0.616061       0.421360      -1.060264      -0.014080      -0.005522       0.016493       0.022377       0.008797      -0.009240      -0.025736      -0.037953      -0.037274      -0.027000      -0.013964       0.040964             12.917782      14.863232      -1.690628      -9.079438       9.774730       0.335363      14.115384          -0.000596
          153              C      13.861023       9.053207      20.332422       0.077197      41.421387 0.42632479E+03  0.99277124E+04                                10.599845                            6.925781      -0.148081       1.957008                    0.999310      26.907346      75.826366       0.623404       0.421918      -1.065658      -0.008763       0.004842       0.008497       0.013131       0.002518      -0.018760      -0.000210       0.008171       0.003901      -0.016633      -0.004675       0.021308             15.875278      19.052899      -0.510294     -12.815235      10.402933      -0.771086      18.170001           0.000092
          154              C      13.516312       7.893889      21.015835      -0.153216      37.197698 0.43922168E+03  0.10363391E+05                                 9.766689                            7.025048       0.062551       1.985522                    0.999661      29.870332      86.322613       0.616087       0.421353      -1.059960      -0.015285       0.007295       0.017396       0.024279      -0.022030      -0.010763       0.008183      -0.034323      -0.054593      -0.025810      -0.013768       0.039578             12.649835      13.801397       0.358500      -8.716554       9.865922      -1.505132      14.282185           0.000299
          155              C      12.540234       7.933803      22.003774      -0.091540      34.947258 0.41622666E+03  0.96825343E+04                                 9.351504                            6.829437       0.009731       1.976007                    0.999684      28.990362      82.987314       0.626579       0.420215      -1.061460       0.007041       0.018320      -0.013356       0.023740       0.010808       0.002609      -0.020849      -0.031325      -0.024644      -0.024145      -0.008347       0.032492             11.852215      12.973901      -1.216492      -7.793446       9.635918       0.012605      12.946828           0.000710
          156              C      18.035658      15.292482      10.399917      -0.015682      40.602628 0.42485932E+03  0.98469564E+04                                10.284054                            6.810283       0.016820       2.013393                    0.999279      26.927504      74.754764       0.645554       0.409370      -1.077888      -0.004627      -0.025041       0.034539       0.042911      -0.005622       0.000630      -0.008295       0.001778      -0.026934      -0.013314       0.001264       0.012051             15.000066      10.190382       0.405535      -0.837794      16.817086     -11.899055      17.992730           0.001947
          157              C      16.827354      14.882457      10.948772      -0.087366      35.074923 0.41041767E+03  0.95160793E+04                                 9.381162                            6.780127       0.021882       1.982335                    0.999652      28.858404      82.535268       0.628917       0.420031      -1.061335       0.016847      -0.011410       0.011578       0.023411      -0.013723       0.015339       0.004472       0.030410      -0.058009      -0.027684      -0.005662       0.033347             12.106864       9.826366       0.669972      -1.068084      12.824963      -8.220158      13.669263           0.000617
          158              C      16.812840      13.940851      11.972121      -0.152391      37.509207 0.43625830E+03  0.10267539E+05                                 9.804618                            6.987506       0.087803       1.995014                    0.999648      29.700873      85.492620       0.620085       0.419693      -1.061888       0.006244       0.012115      -0.021056       0.025083       0.011023      -0.016358      -0.011569       0.044572      -0.037559      -0.026113      -0.011959       0.038071             12.917182      10.192780      -0.960886       0.506486      14.001781      -9.099265      14.556985           0.000488
          159              C      18.006630      13.409270      12.443074       0.079781      41.710233 0.42210825E+03  0.98079201E+04                                10.658632                            6.898053      -0.159592       1.954217                    0.999346      26.822750      75.575123       0.623581       0.422727      -1.064844      -0.000791       0.004429      -0.011198       0.012068      -0.006803      -0.007191      -0.012144      -0.011527       0.017895      -0.018189       0.001529       0.016660             16.131403      10.699419      -0.276538      -0.163961      19.041675     -13.220715      18.653114          -0.000176
          160              C       1.072234      13.819295      11.894219      -0.150256      37.801707 0.43459522E+03  0.10218919E+05                                 9.874284                            6.978553       0.079893       1.993531                    0.999645      29.622266      85.234536       0.619882       0.420220      -1.061525      -0.004949       0.010907      -0.017760       0.021422      -0.015768       0.011225      -0.008115       0.033348      -0.060788      -0.024393      -0.011890       0.036284             13.195325      10.040075       0.787104      -1.045505      14.494301      -9.563483      15.051599          -0.000356
          161              C       1.086748      14.760901      10.870870      -0.089329      35.422832 0.41171226E+03  0.95507820E+04                                 9.455931                            6.789564       0.025423       1.982665                    0.999679      28.852471      82.458631       0.628839       0.419876      -1.061748      -0.016575      -0.010610       0.013156       0.023672       0.009973      -0.016287       0.010857       0.030553      -0.044290      -0.029652      -0.000007       0.029658             12.381592       9.524100      -0.727798       0.427355      13.428580      -8.746656      14.192097          -0.000442
          162              C      -0.032657      16.281259       9.295125       0.571596      28.112078 0.29463454E+03  0.63345601E+04                                 8.654064                            6.091951      -0.016666       2.041229                    0.999690      23.010090      64.907405       0.603133       0.472346      -1.023108       0.000009       0.046035      -0.043944       0.063642       0.005705       0.014206       0.095796      -0.019985       0.017231      -0.089850      -0.014076       0.103925             12.007280       7.483907      -0.125242      -0.580814      13.961998      -9.041018      14.575935          -0.001710
          163              C       3.182230       9.138478      19.284286       0.056587      41.372560 0.42995167E+03  0.10024285E+05                                10.571262                            6.932959      -0.145695       1.955997                    0.999301      27.021547      75.968435       0.626648       0.419227      -1.068334      -0.012863       0.004798      -0.005840       0.014919       0.000231       0.026435       0.007572       0.007551       0.002320      -0.025735      -0.003692       0.029426             15.859854      19.502970      -0.490791      13.064472      10.155695      -0.032739      17.920897           0.000007
          164              C       2.766762       7.912031      18.781464      -0.136641      37.956562 0.42844140E+03  0.10032891E+05                                 9.895289                            6.900437       0.113928       2.002826                    0.999745      29.469112      84.469049       0.627593       0.416767      -1.064298      -0.021257       0.004147      -0.016351       0.027137      -0.019011       0.003278      -0.011600      -0.028501      -0.036226      -0.018985      -0.013935       0.032920             13.429741      15.978396       0.753858      10.149316       9.393957       1.179866      14.916870           0.000004
          165              C       1.761656       7.857603      17.825394      -0.151231      38.613533 0.44641495E+03  0.10582036E+05                                10.041306                            7.079234       0.003820       1.969062                    0.999516      29.909650      86.798906       0.613777       0.420984      -1.059586       0.014231       0.006711       0.028345       0.032419       0.003711      -0.007262       0.015596      -0.038481      -0.046649      -0.025340      -0.006816       0.032156             13.515681      15.512000      -0.219946       9.638274       9.706735       0.807648      15.328308           0.000009
          166              C       1.173833       9.031436      17.365064       0.085121      37.139226 0.44856599E+03  0.10619209E+05                                 9.974570                            7.197141      -0.308746       1.910662                    0.998740      27.287416      78.493492       0.597469       0.433037      -1.054770      -0.021445      -0.010963       0.000999       0.024106       0.005440       0.020621       0.007242       0.047565       0.040146      -0.031751      -0.005364       0.037114             13.676029      16.099603      -0.217978       8.918556      10.671167       0.548784      14.257316          -0.000018
          167              C       1.591115      10.259697      17.867886      -0.147205      36.782128 0.44646677E+03  0.10598551E+05                                 9.723949                            7.085771      -0.004299       1.964273                    0.999526      30.115875      87.865469       0.611832       0.421712      -1.057631       0.013724      -0.001296       0.029355       0.032431      -0.013680      -0.003357      -0.010922      -0.033838      -0.060552      -0.025109      -0.008342       0.033451             12.627270      14.995870       0.680444       8.707878       9.592185       0.750586      13.293757           0.000007
          168              C       2.594406      10.312311      18.827497      -0.136024      36.937104 0.43036700E+03  0.10094426E+05                                 9.695096                            6.925763       0.090038       1.994989                    0.999715      29.584516      85.010260       0.624793       0.417953      -1.063001      -0.021208      -0.009357      -0.015413       0.027836       0.011907       0.005408       0.014857      -0.045024      -0.045299      -0.020703      -0.017000       0.037702             12.647448      15.053731      -0.585106       9.005190       9.553816      -0.293364      13.334796          -0.000015
          169              C       7.296994       8.902623      23.377682       0.561515      26.645348 0.29470712E+03  0.63380466E+04                                 8.325191                            6.090063      -0.012910       2.040274                    0.999625      23.168049      65.414678       0.603472       0.471937      -1.023081       0.046756       0.000748       0.042242       0.063017       0.012139      -0.104091      -0.002748       0.028094       0.039218      -0.094464      -0.020760       0.115224             10.967118      12.390267      -0.141852       7.513302       7.802159       0.642439      12.708927           0.002559
          170              C       0.130627       5.823807      13.484128       0.060603      42.051775 0.42617839E+03  0.99179307E+04                                10.689376                            6.907996      -0.147873       1.956616                    0.999278      26.943074      75.764830       0.626805       0.419898      -1.067531       0.000532       0.014881       0.004109       0.015447       0.000547      -0.001257       0.027908      -0.003511      -0.000756      -0.027179      -0.001572       0.028751             16.207673      10.170898      -0.747232       1.421523      19.583595      13.086067      18.868525          -0.000016
          171              C      17.133966       6.603943      13.629309      -0.137889      37.125589 0.43050355E+03  0.10095714E+05                                 9.743989                            6.929375       0.097390       1.998153                    0.999704      29.515901      84.730588       0.624458       0.418256      -1.063094       0.005309       0.022908       0.012915       0.026828       0.007505       0.023693       0.001307       0.033869      -0.020811      -0.021576      -0.013566       0.035142             12.811435       9.372608      -1.657295       0.366863      15.610541       8.917262      13.451155           0.000040
          172              C      17.110380       7.632634      14.567674      -0.139629      36.508466 0.44191267E+03  0.10458303E+05                                 9.673757                            7.051323       0.012241       1.972799                    0.999572      29.855642      86.829266       0.613402       0.421926      -1.058032       0.008140      -0.015033      -0.026927       0.031895      -0.017310      -0.001666      -0.008442       0.032799      -0.040195      -0.023915      -0.006706       0.030621             12.490928       9.460033      -0.319582       1.632764      14.417438       8.135861      13.595311          -0.000003
          173              C       0.085271       7.879375      15.353776       0.078656      37.870193 0.45368233E+03  0.10768320E+05                                10.077388                            7.229727      -0.341386       1.899082                    0.998639      27.393618      78.841596       0.597292       0.432039      -1.055624       0.008901       0.021146       0.001935       0.023024       0.010857      -0.006336       0.018544      -0.052966       0.048041      -0.038561       0.002538       0.036023             13.676349      10.770766      -1.301370       1.393997      15.439850       8.238643      14.818431           0.000028
          174              C       1.224632       7.097424      15.208595      -0.164116      39.470961 0.45316020E+03  0.10779827E+05                                10.135914                            7.096499       0.109714       1.998109                    0.999728      30.154997      87.600068       0.617843       0.416743      -1.062513      -0.012308      -0.020665      -0.031218       0.039409      -0.002753       0.017410      -0.012941       0.024581       0.013967      -0.022318      -0.005331       0.027649             13.530679      10.091536      -1.231421       1.610454      15.102804       8.974841      15.397699          -0.000006
          175              C       1.248218       6.070547      14.273771      -0.138861      38.017684 0.42898847E+03  0.10049009E+05                                 9.878670                            6.902661       0.105052       1.998639                    0.999728      29.558711      84.742650       0.627783       0.416504      -1.064455      -0.003481       0.024817       0.014025       0.028718      -0.028337      -0.003418       0.001316       0.031609      -0.043308      -0.025262      -0.014643       0.039905             13.177623       9.638954      -0.151119       2.071430      14.822430       9.243631      15.071486           0.000028
          176              C       6.233832       9.009665      22.311841      -0.014212      39.541559 0.43161863E+03  0.10041397E+05                                10.106446                            6.866789       0.013849       2.010802                    0.999106      27.026977      75.129121       0.642649       0.409674      -1.077878      -0.024263       0.007948      -0.029041       0.038668       0.003550       0.008576       0.006855      -0.003510      -0.013577      -0.011799      -0.000968       0.012767             14.183461      16.134194      -0.841155      10.749334      10.002837       0.477044      16.413353           0.001269
          177              C       5.889120       7.848532      21.628428      -0.094671      35.551044 0.41992194E+03  0.97926459E+04                                 9.483522                            6.869846       0.012741       1.975638                    0.999596      29.091943      83.451661       0.623186       0.421460      -1.060400      -0.011290       0.016563      -0.010517       0.022636      -0.016367      -0.007350      -0.009020      -0.025138      -0.051248      -0.025724      -0.003985       0.029709             12.164299      13.221490      -0.166727       8.176556       9.647777       1.163316      13.623629           0.000650
          178              C       4.913043       7.888446      20.636948      -0.152725      37.589592 0.43977895E+03  0.10376811E+05                                 9.846650                            7.029562       0.059234       1.985123                    0.999627      29.811732      86.072547       0.616060       0.421360      -1.060264       0.014081       0.005522       0.016493       0.022378       0.008797       0.009240       0.025736      -0.037953      -0.037274      -0.027000      -0.013963       0.040964             12.917785      14.863230      -1.690620       9.079435       9.774739      -0.335353      14.115386           0.000582
          179              C       4.281677       9.089493      20.332422       0.077198      41.421408 0.42632496E+03  0.99277182E+04                                10.599851                            6.925784      -0.148083       1.957007                    0.999310      26.907349      75.826401       0.623403       0.421918      -1.065658       0.008763      -0.004842       0.008497       0.013131       0.002518       0.018760       0.000210       0.008172       0.003901      -0.016633      -0.004675       0.021308             15.875288      19.052911      -0.510283      12.815246      10.402938       0.771096      18.170015          -0.000077
          180              C       4.626389      10.248811      21.015835      -0.153215      37.197733 0.43922180E+03  0.10363396E+05                                 9.766698                            7.025050       0.062551       1.985522                    0.999661      29.870336      86.322654       0.616086       0.421353      -1.059960       0.015285      -0.007294       0.017395       0.024279      -0.022030       0.010763      -0.008183      -0.034324      -0.054593      -0.025810      -0.013768       0.039577             12.649849      13.801416       0.358507       8.716572       9.865925       1.505138      14.282208          -0.000311
          181              C       5.602466      10.208897      22.003774      -0.091539      34.947334 0.41622744E+03  0.96825598E+04                                 9.351524                            6.829448       0.009722       1.976004                    0.999684      28.990406      82.987553       0.626578       0.420215      -1.061460      -0.007041      -0.018319      -0.013357       0.023740       0.010807      -0.002610       0.020848      -0.031326      -0.024646      -0.024146      -0.008347       0.032492             11.852243      12.973927      -1.216487       7.793467       9.635940      -0.012596      12.946861          -0.000691
          182              C       0.107042       2.850218      10.399917      -0.015682      40.602646 0.42485954E+03  0.98469630E+04                                10.284057                            6.810285       0.016817       2.013392                    0.999279      26.927511      74.754793       0.645554       0.409370      -1.077888       0.004626       0.025041       0.034539       0.042911      -0.005620      -0.000628       0.008294       0.001779      -0.026932      -0.013314       0.001266       0.012048             15.000070      10.190389       0.405571       0.837831      16.817076      11.899055      17.992744          -0.001976
          183              C       1.315346       3.260243      10.948772      -0.087367      35.075081 0.41041966E+03  0.95161397E+04                                 9.381195                            6.780149       0.021868       1.982329                    0.999652      28.858496      82.535674       0.628915       0.420031      -1.061334      -0.016847       0.011411       0.011578       0.023411      -0.013722      -0.015339      -0.004473       0.030414      -0.058010      -0.027685      -0.005662       0.033347             12.106905       9.826408       0.669973       1.068088      12.824999       8.220182      13.669307          -0.000598
          184              C       1.329860       4.201849      11.972121      -0.152390      37.509200 0.43625801E+03  0.10267532E+05                                 9.804619                            6.987505       0.087803       1.995014                    0.999648      29.700863      85.492604       0.620085       0.419693      -1.061887      -0.006244      -0.012115      -0.021056       0.025083       0.011023       0.016357       0.011569       0.044572      -0.037560      -0.026113      -0.011959       0.038071             12.917185      10.192780      -0.960888      -0.506489      14.001785       9.099270      14.556991          -0.000499
          185              C       0.136070       4.733430      12.443074       0.079781      41.710239 0.42210831E+03  0.98079219E+04                                10.658634                            6.898053      -0.159593       1.954217                    0.999346      26.822752      75.575132       0.623581       0.422727      -1.064844       0.000791      -0.004428      -0.011198       0.012068      -0.006803       0.007191       0.012144      -0.011527       0.017894      -0.018189       0.001529       0.016660             16.131405      10.699420      -0.276541       0.163957      19.041676      13.220717      18.653118           0.000189
          186              C      17.070466       4.323405      11.894219      -0.150256      37.801708 0.43459536E+03  0.10218922E+05                                 9.874282                            6.978554       0.079893       1.993531                    0.999645      29.622271      85.234543       0.619882       0.420220      -1.061525       0.004949      -0.010907      -0.017760       0.021422      -0.015768      -0.011225       0.008115       0.033348      -0.060789      -0.024394      -0.011890       0.036284             13.195322      10.040076       0.787100       1.045500      14.494295       9.563478      15.051595           0.000345
          187              C      17.055952       3.381799      10.870870      -0.089328      35.422638 0.41170969E+03  0.95507050E+04                                 9.455892                            6.789538       0.025440       1.982672                    0.999679      28.852362      82.458170       0.628841       0.419876      -1.061748       0.016575       0.010609       0.013155       0.023671       0.009974       0.016288      -0.010855       0.030550      -0.044286      -0.029651      -0.000007       0.029658             12.381546       9.524052      -0.727793      -0.427354      13.428533       8.746628      14.192053           0.000461
          188              C       0.032657       1.861441       9.295125       0.571596      28.112062 0.29463442E+03  0.63345563E+04                                 8.654057                            6.091947      -0.016654       2.041233                    0.999690      23.010089      64.907380       0.603133       0.472346      -1.023108      -0.000015      -0.046035      -0.043945       0.063642       0.005704      -0.014207      -0.095796      -0.019986       0.017231      -0.089850      -0.014076       0.103926             12.007269       7.483901      -0.125277       0.580777      13.961989       9.041006      14.575917           0.001781
          189              C       0.067128      12.253580       1.579286       0.056586      41.372546 0.42995177E+03  0.10024287E+05                                10.571258                            6.932960      -0.145695       1.955997                    0.999301      27.021550      75.968440       0.626648       0.419227      -1.068334       0.004798      -0.012863      -0.005839       0.014919       0.000231       0.007572       0.026435      -0.007551       0.002320      -0.025735      -0.003692       0.029427             15.859837      10.155693      -0.490792      -0.032740      19.502943      13.064450      17.920874           0.000007
          190              C      16.983381      11.838112       1.076464      -0.136640      37.956527 0.42844110E+03  0.10032881E+05                                 9.895282                            6.900434       0.113930       2.002827                    0.999745      29.469101      84.469008       0.627594       0.416767      -1.064298       0.004147      -0.021257      -0.016351       0.027137      -0.019011      -0.011600       0.003278       0.028501      -0.036226      -0.018985      -0.013935       0.032920             13.429725       9.393953       0.753854       1.179863      15.978373      10.149298      14.916849           0.000003
          191              C      16.928953      10.833006       0.120394      -0.151232      38.613524 0.44641492E+03  0.10582036E+05                                10.041305                            7.079234       0.003820       1.969062                    0.999516      29.909647      86.798897       0.613777       0.420984      -1.059586       0.006711       0.014231       0.028346       0.032420       0.003711       0.015596      -0.007262       0.038481      -0.046648      -0.025340      -0.006816       0.032156             13.515676       9.706735      -0.219948       0.807646      15.511991       9.638267      15.328300           0.000010
          192              C      18.102786      10.245183      35.070064       0.085122      37.139200 0.44856568E+03  0.10619200E+05                                 9.974566                            7.197138      -0.308746       1.910662                    0.998740      27.287405      78.493454       0.597469       0.433037      -1.054770      -0.010963      -0.021445       0.000999       0.024106       0.005440       0.007242       0.020621      -0.047565       0.040147      -0.031751      -0.005363       0.037114             13.676019      10.671164      -0.217979       0.548783      16.099589       8.918546      14.257304          -0.000018
          193              C       1.188347      10.662465       0.162886      -0.147205      36.782130 0.44646685E+03  0.10598554E+05                                 9.723950                            7.085772      -0.004299       1.964273                    0.999526      30.115877      87.865479       0.611832       0.421712      -1.057631      -0.001296       0.013724       0.029355       0.032431      -0.013680      -0.010922      -0.003356       0.033838      -0.060552      -0.025109      -0.008342       0.033451             12.627269       9.592186       0.680446       0.750588      14.995866       8.707875      13.293754           0.000008
          194              C       1.240961      11.665756       1.122497      -0.136023      36.937093 0.43036692E+03  0.10094423E+05                                 9.695093                            6.925762       0.090038       1.994989                    0.999715      29.584515      85.010260       0.624793       0.417953      -1.063001      -0.009357      -0.021208      -0.015412       0.027837       0.011907       0.014857       0.005408       0.045024      -0.045299      -0.020703      -0.017000       0.037703             12.647440       9.553816      -0.585104      -0.293362      15.053719       9.005180      13.334786          -0.000016
          195              C      17.973973      16.368344       5.672682       0.561513      26.645219 0.29470567E+03  0.63380056E+04                                 8.325152                            6.090039      -0.012890       2.040281                    0.999625      23.167998      65.414415       0.603475       0.471936      -1.023082       0.000748       0.046756       0.042243       0.063017       0.012140      -0.002748      -0.104093      -0.028096       0.039218      -0.094465      -0.020761       0.115226             10.967053       7.802134      -0.141840       0.642451      12.390179       7.513239      12.708845           0.002567
          196              C      14.895157       9.201977      31.189128       0.060603      42.051779 0.42617836E+03  0.99179298E+04                                10.689376                            6.907995      -0.147873       1.956616                    0.999278      26.943074      75.764822       0.626805       0.419898      -1.067531       0.014881       0.000532       0.004109       0.015447       0.000546       0.027908      -0.001257       0.003511      -0.000757      -0.027179      -0.001572       0.028751             16.207675      19.583600      -0.747233      13.086071      10.170896       1.421521      18.868528          -0.000014
          197              C      15.675293       8.062616      31.334309      -0.137890      37.125605 0.43050375E+03  0.10095719E+05                                 9.743990                            6.929375       0.097390       1.998152                    0.999704      29.515908      84.730598       0.624458       0.418256      -1.063094       0.022908       0.005309       0.012915       0.026828       0.007505       0.001307       0.023693      -0.033870      -0.020811      -0.021576      -0.013566       0.035142             12.811438      15.610549      -1.657298       8.917266       9.372608       0.366860      13.451159           0.000039
          198              C      16.703984       8.039030      32.272674      -0.139629      36.508477 0.44191280E+03  0.10458307E+05                                 9.673758                            7.051323       0.012240       1.972799                    0.999572      29.855649      86.829287       0.613402       0.421926      -1.058032      -0.015033       0.008140      -0.026927       0.031895      -0.017310      -0.008442      -0.001666      -0.032799      -0.040195      -0.023915      -0.006706       0.030621             12.490929      14.417441      -0.319583       8.135862       9.460034       1.632763      13.595312          -0.000003
          199              C      16.950725       9.156621      33.058776       0.078655      37.870201 0.45368246E+03  0.10768323E+05                                10.077389                            7.229727      -0.341386       1.899081                    0.998639      27.393622      78.841606       0.597292       0.432039      -1.055624       0.021146       0.008901       0.001935       0.023024       0.010857       0.018544      -0.006336       0.052966       0.048041      -0.038561       0.002538       0.036023             13.676350      15.439852      -1.301371       8.238644      10.770766       1.393996      14.818431           0.000028
          200              C      16.168774      10.295982      32.913595      -0.164117      39.470941 0.45315998E+03  0.10779820E+05                                10.135909                            7.096497       0.109715       1.998110                    0.999728      30.154988      87.600021       0.617843       0.416742      -1.062513      -0.020665      -0.012308      -0.031218       0.039409      -0.002753      -0.012941       0.017410      -0.024581       0.013968      -0.022318      -0.005331       0.027649             13.530672      15.102796      -1.231421       8.974835      10.091531       1.610453      15.397688          -0.000005
          201              C      15.141897      10.319568      31.978771      -0.138862      38.017658 0.42898818E+03  0.10049000E+05                                 9.878664                            6.902657       0.105053       1.998640                    0.999728      29.558700      84.742592       0.627784       0.416503      -1.064455       0.024817      -0.003481       0.014025       0.028718      -0.028337       0.001316      -0.003418      -0.031609      -0.043309      -0.025262      -0.014643       0.039905             13.177614      14.822420      -0.151119       9.243623       9.638947       2.071429      15.071476           0.000027
          202              C      18.081015      15.305182       4.606841      -0.014212      39.541351 0.43161651E+03  0.10041331E+05                                10.106401                            6.866766       0.013869       2.010809                    0.999106      27.026902      75.128757       0.642651       0.409673      -1.077879       0.007946      -0.024263      -0.029040       0.038667       0.003549       0.006854       0.008576       0.003509      -0.013576      -0.011799      -0.000967       0.012766             14.183383      10.002791      -0.841161       0.477032      16.134101      10.749262      16.413256           0.001272
          203              C      16.919882      14.960470       3.923428      -0.094671      35.550896 0.41992011E+03  0.97925900E+04                                 9.483493                            6.869829       0.012754       1.975644                    0.999596      29.091853      83.451278       0.623187       0.421460      -1.060401       0.016563      -0.011290      -0.010516       0.022636      -0.016367      -0.009021      -0.007351       0.025137      -0.051247      -0.025724      -0.003984       0.029708             12.164258       9.647741      -0.166726       1.163310      13.221448       8.176528      13.623586           0.000648
          204              C      16.959796      13.984393       2.931948      -0.152724      37.589480 0.43977765E+03  0.10376771E+05                                 9.846626                            7.029549       0.059240       1.985125                    0.999627      29.811681      86.072320       0.616061       0.421360      -1.060265       0.005522       0.014080       0.016493       0.022377       0.008797       0.025736       0.009240       0.037952      -0.037273      -0.027000      -0.013963       0.040963             12.917747       9.774719      -1.690616      -0.335352      14.863181       9.079399      14.115340           0.000584
          205              C       0.018143      13.353027       2.627422       0.077200      41.421335 0.42632442E+03  0.99277021E+04                                10.599839                            6.925780      -0.148083       1.957007                    0.999310      26.907325      75.826311       0.623403       0.421918      -1.065658      -0.004842       0.008762       0.008497       0.013131       0.002518       0.000210       0.018759      -0.008171       0.003901      -0.016632      -0.004675       0.021307             15.875257      10.402929      -0.510285       0.771094      19.052867      12.815210      18.169974          -0.000078
          206              C       1.177461      13.697739       3.310835      -0.153214      37.197636 0.43922078E+03  0.10363364E+05                                 9.766677                            7.025040       0.062552       1.985523                    0.999661      29.870296      86.322470       0.616087       0.421353      -1.059960      -0.007294       0.015285       0.017396       0.024279      -0.022030      -0.008183       0.010764       0.034323      -0.054592      -0.025810      -0.013767       0.039577             12.649813       9.865909       0.358503       1.505133      13.801370       8.716536      14.282161          -0.000309
          207              C       1.137547      14.673816       4.298774      -0.091540      34.947199 0.41622592E+03  0.96825117E+04                                 9.351491                            6.829430       0.009738       1.976009                    0.999684      28.990332      82.987177       0.626579       0.420214      -1.061461      -0.018319      -0.007042      -0.013357       0.023740       0.010807       0.020848      -0.002610       0.031327      -0.024647      -0.024146      -0.008347       0.032493             11.852192       9.635904      -1.216487      -0.012602      12.973870       7.793425      12.946802          -0.000693
          208              C      11.921568       9.178392      28.104917      -0.015683      40.602756 0.42486071E+03  0.98469983E+04                                10.284078                            6.810296       0.016807       2.013388                    0.999279      26.927555      74.754984       0.645553       0.409371      -1.077888       0.025042       0.004626       0.034539       0.042912      -0.005620       0.008294      -0.000629      -0.001779      -0.026933      -0.013314       0.001266       0.012049             15.000107      16.817123       0.405560      11.899090      10.190408       0.837821      17.992790          -0.001970
          209              C      12.331593      10.386696      28.653772      -0.087366      35.075111 0.41041994E+03  0.95161490E+04                                 9.381203                            6.780152       0.021860       1.982327                    0.999652      28.858519      82.535787       0.628914       0.420031      -1.061334       0.011411      -0.016847       0.011578       0.023411      -0.013722      -0.004473      -0.015339      -0.030413      -0.058009      -0.027684      -0.005662       0.033347             12.106918      12.825015       0.669968       8.220195       9.826416       1.068084      13.669324          -0.000602
          210              C      13.273199      10.401210      29.677121      -0.152390      37.509212 0.43625814E+03  0.10267535E+05                                 9.804619                            6.987504       0.087803       1.995014                    0.999648      29.700869      85.492605       0.620086       0.419693      -1.061888      -0.012115      -0.006244      -0.021057       0.025083       0.011023       0.011568       0.016358      -0.044573      -0.037560      -0.026112      -0.011959       0.038072             12.917188      14.001791      -0.960892       9.099276      10.192776      -0.506493      14.556997          -0.000496
          211              C      13.804780       9.207420      30.148074       0.079780      41.710274 0.42210860E+03  0.98079304E+04                                10.658639                            6.898055      -0.159594       1.954217                    0.999346      26.822764      75.575173       0.623580       0.422727      -1.064844      -0.004429       0.000791      -0.011198       0.012068      -0.006803       0.012144       0.007191       0.011527       0.017895      -0.018190       0.001529       0.016660             16.131417      19.041695      -0.276544      13.220732      10.699422       0.163954      18.653135           0.000187
          212              C      13.394755       7.999116      29.599219      -0.150257      37.801754 0.43459597E+03  0.10218940E+05                                 9.874289                            6.978559       0.079889       1.993530                    0.999645      29.622297      85.234636       0.619882       0.420220      -1.061525      -0.010907       0.004950      -0.017760       0.021422      -0.015769       0.008115      -0.011226      -0.033348      -0.060789      -0.024394      -0.011891       0.036284             13.195332      14.494307       0.787097       9.563487      10.040081       1.045498      15.051607           0.000347
          213              C      12.453149       7.984602      28.575870      -0.089328      35.422719 0.41171083E+03  0.95507382E+04                                 9.455905                            6.789548       0.025431       1.982668                    0.999679      28.852415      82.458362       0.628841       0.419876      -1.061748       0.010610       0.016575       0.013155       0.023672       0.009973      -0.010855       0.016288      -0.030551      -0.044286      -0.029650      -0.000008       0.029658             12.381562      13.428549      -0.727801       8.746636       9.524068      -0.427361      14.192069           0.000457
          214              C      10.932791       9.104007      27.000125       0.571600      28.112158 0.29463532E+03  0.63345825E+04                                 8.654091                            6.091966      -0.016675       2.041226                    0.999690      23.010113      64.907546       0.603131       0.472347      -1.023107      -0.046034      -0.000015      -0.043944       0.063641       0.005704      -0.095796      -0.014206       0.019985       0.017228      -0.089851      -0.014074       0.103925             12.007325      13.962055      -0.125263       9.041060       7.483926       0.580793      14.575995           0.001750
          215              C      18.075572       5.889120       1.579286       0.056586      41.372538 0.42995171E+03  0.10024286E+05                                10.571256                            6.932959      -0.145695       1.955997                    0.999301      27.021548      75.968427       0.626648       0.419227      -1.068334      -0.004798       0.012864      -0.005839       0.014920       0.000231      -0.007572      -0.026435      -0.007551       0.002320      -0.025735      -0.003692       0.029427             15.859835      10.155692      -0.490794       0.032742      19.502941     -13.064448      17.920872          -0.000011
          216              C       1.159319       6.304588       1.076464      -0.136640      37.956530 0.42844114E+03  0.10032883E+05                                 9.895283                            6.900435       0.113929       2.002827                    0.999745      29.469103      84.469011       0.627594       0.416767      -1.064298      -0.004146       0.021258      -0.016351       0.027137      -0.019011       0.011600      -0.003278       0.028502      -0.036226      -0.018985      -0.013935       0.032920             13.429726       9.393952       0.753854      -1.179862      15.978375     -10.149299      14.916850          -0.000003
          217              C       1.213747       7.309694       0.120394      -0.151232      38.613526 0.44641496E+03  0.10582037E+05                                10.041304                            7.079234       0.003820       1.969062                    0.999516      29.909649      86.798898       0.613777       0.420984      -1.059586      -0.006711      -0.014231       0.028346       0.032420       0.003711      -0.015596       0.007262       0.038481      -0.046648      -0.025340      -0.006816       0.032156             13.515675       9.706734      -0.219949      -0.807645      15.511990      -9.638266      15.328299           0.000000
          218              C       0.039914       7.897517      35.070064       0.085122      37.139207 0.44856579E+03  0.10619203E+05                                 9.974567                            7.197139      -0.308746       1.910662                    0.998740      27.287409      78.493469       0.597469       0.433037      -1.054770       0.010963       0.021445       0.000999       0.024106       0.005440      -0.007242      -0.020621      -0.047565       0.040147      -0.031751      -0.005363       0.037114             13.676021      10.671165      -0.217979      -0.548783      16.099591      -8.918548      14.257306          -0.000000
          219              C      16.954353       7.480235       0.162886      -0.147205      36.782138 0.44646699E+03  0.10598558E+05                                 9.723951                            7.085773      -0.004300       1.964273                    0.999526      30.115882      87.865497       0.611832       0.421712      -1.057631       0.001296      -0.013724       0.029356       0.032431      -0.013680       0.010922       0.003356       0.033839      -0.060552      -0.025109      -0.008342       0.033451             12.627270       9.592187       0.680445      -0.750587      14.995868      -8.707876      13.293756           0.000004
          220              C      16.901739       6.476944       1.122497      -0.136023      36.937079 0.43036676E+03  0.10094419E+05                                 9.695090                            6.925760       0.090039       1.994990                    0.999715      29.584509      85.010231       0.624793       0.417953      -1.063001       0.009357       0.021208      -0.015412       0.027836       0.011907      -0.014857      -0.005409       0.045024      -0.045300      -0.020703      -0.016999       0.037703             12.647436       9.553813      -0.585105       0.293363      15.053713      -9.005177      13.334781           0.000017
          221              C       0.168727       1.774356       5.672682       0.561514      26.645225 0.29470596E+03  0.63380136E+04                                 8.325155                            6.090044      -0.012900       2.040278                    0.999625      23.168000      65.414443       0.603474       0.471936      -1.023082      -0.000753      -0.046756       0.042244       0.063018       0.012139       0.002749       0.104091      -0.028096       0.039219      -0.094463      -0.020762       0.115224             10.967060       7.802122      -0.141872      -0.642415      12.390198      -7.513252      12.708859          -0.002504
          222              C       3.247543       8.940723      31.189128       0.060603      42.051773 0.42617835E+03  0.99179293E+04                                10.689374                            6.907994      -0.147872       1.956616                    0.999278      26.943074      75.764815       0.626805       0.419898      -1.067531      -0.014881      -0.000532       0.004109       0.015447       0.000546      -0.027908       0.001257       0.003511      -0.000756      -0.027179      -0.001572       0.028751             16.207670      19.583594      -0.747229     -13.086067      10.170895      -1.421524      18.868523           0.000016
          223              C       2.467407      10.080084      31.334309      -0.137890      37.125591 0.43050362E+03  0.10095715E+05                                 9.743988                            6.929374       0.097390       1.998152                    0.999704      29.515903      84.730578       0.624458       0.418256      -1.063094      -0.022907      -0.005309       0.012915       0.026828       0.007505      -0.001307      -0.023693      -0.033870      -0.020811      -0.021576      -0.013566       0.035142             12.811433      15.610541      -1.657295      -8.917261       9.372605      -0.366862      13.451153          -0.000044
          224              C       1.438716      10.103670      32.272674      -0.139629      36.508470 0.44191275E+03  0.10458305E+05                                 9.673756                            7.051323       0.012240       1.972799                    0.999572      29.855644      86.829264       0.613402       0.421926      -1.058032       0.015033      -0.008140      -0.026927       0.031895      -0.017310       0.008442       0.001666      -0.032798      -0.040195      -0.023915      -0.006706       0.030621             12.490926      14.417438      -0.319581      -8.135860       9.460032      -1.632764      13.595309           0.000018
          225              C       1.191975       8.986079      33.058776       0.078656      37.870192 0.45368233E+03  0.10768320E+05                                10.077388                            7.229727      -0.341386       1.899081                    0.998639      27.393618      78.841598       0.597292       0.432039      -1.055624      -0.021146      -0.008901       0.001936       0.023024       0.010857      -0.018543       0.006336       0.052966       0.048041      -0.038561       0.002538       0.036023             13.676348      15.439851      -1.301370      -8.238643      10.770765      -1.393996      14.818429          -0.000049
          226              C       1.973926       7.846718      32.913595      -0.164116      39.470949 0.45316009E+03  0.10779823E+05                                10.135910                            7.096498       0.109714       1.998109                    0.999728      30.154993      87.600040       0.617843       0.416742      -1.062513       0.020665       0.012309      -0.031217       0.039409      -0.002753       0.012941      -0.017410      -0.024581       0.013967      -0.022318      -0.005331       0.027649             13.530673      15.102797      -1.231421      -8.974835      10.091532      -1.610453      15.397689           0.000019
          227              C       3.000803       7.823132      31.978771      -0.138862      38.017682 0.42898851E+03  0.10049010E+05                                 9.878667                            6.902660       0.105053       1.998639                    0.999728      29.558713      84.742632       0.627784       0.416503      -1.064455      -0.024817       0.003481       0.014026       0.028718      -0.028337      -0.001316       0.003418      -0.031609      -0.043309      -0.025262      -0.014643       0.039905             13.177619      14.822425      -0.151117      -9.243627       9.638951      -2.071431      15.071481          -0.000031
          228              C       0.061685       2.837518       4.606841      -0.014212      39.541382 0.43161677E+03  0.10041339E+05                                10.106408                            6.866769       0.013867       2.010809                    0.999106      27.026911      75.128800       0.642651       0.409673      -1.077879      -0.007948       0.024263      -0.029040       0.038667       0.003551      -0.006856      -0.008576       0.003509      -0.013575      -0.011799      -0.000970       0.012769             14.183400      10.002799      -0.841123      -0.477070      16.134108     -10.749279      16.413293          -0.001306
          229              C       1.222818       3.182230       3.923428      -0.094672      35.551055 0.41992205E+03  0.97926502E+04                                 9.483526                            6.869849       0.012739       1.975638                    0.999596      29.091959      83.451742       0.623186       0.421461      -1.060400      -0.016562       0.011291      -0.010518       0.022637      -0.016366       0.009019       0.007353       0.025140      -0.051249      -0.025725      -0.003983       0.029708             12.164300       9.647789      -0.166733      -1.163313      13.221485      -8.176550      13.623627          -0.000628
          230              C       1.182904       4.158307       2.931948      -0.152723      37.589470 0.43977727E+03  0.10376760E+05                                 9.846626                            7.029546       0.059240       1.985126                    0.999627      29.811667      86.072274       0.616062       0.421360      -1.060265      -0.005522      -0.014080       0.016493       0.022377       0.008797      -0.025736      -0.009240       0.037952      -0.037273      -0.027000      -0.013963       0.040963             12.917751       9.774716      -1.690623       0.335359      14.863189      -9.079407      14.115347          -0.000598
          231              C      -0.018143       4.789673       2.627422       0.077199      41.421320 0.42632429E+03  0.99276978E+04                                10.599835                            6.925778      -0.148081       1.957008                    0.999310      26.907323      75.826289       0.623404       0.421918      -1.065658       0.004842      -0.008762       0.008497       0.013131       0.002518      -0.000210      -0.018759      -0.008171       0.003900      -0.016632      -0.004675       0.021307             15.875250      10.402927      -0.510293      -0.771087      19.052859     -12.815204      18.169966           0.000094
          232              C      16.965239       4.444962       3.310835      -0.153215      37.197603 0.43922067E+03  0.10363360E+05                                 9.766668                            7.025037       0.062553       1.985523                    0.999661      29.870292      86.322422       0.616088       0.421353      -1.059961       0.007294      -0.015285       0.017396       0.024279      -0.022030       0.008183      -0.010764       0.034323      -0.054591      -0.025810      -0.013767       0.039577             12.649800       9.865905       0.358501      -1.505131      13.801352      -8.716521      14.282143           0.000297
          233              C      17.005153       3.468884       4.298774      -0.091539      34.947060 0.41622427E+03  0.96824611E+04                                 9.351462                            6.829412       0.009750       1.976014                    0.999684      28.990248      82.986814       0.626581       0.420214      -1.061461       0.018319       0.007041      -0.013356       0.023739       0.010808      -0.020849       0.002609       0.031325      -0.024644      -0.024146      -0.008347       0.032493             11.852158       9.635870      -1.216483       0.012604      12.973837      -7.793405      12.946768           0.000712
          234              C       6.221132       8.964308      28.104917      -0.015682      40.602726 0.42486039E+03  0.98469892E+04                                10.284074                            6.810294       0.016809       2.013389                    0.999279      26.927544      74.754950       0.645553       0.409371      -1.077887      -0.025042      -0.004626       0.034539       0.042912      -0.005621      -0.008294       0.000629      -0.001778      -0.026934      -0.013314       0.001265       0.012050             15.000099      16.817119       0.405542     -11.899083      10.190404      -0.837802      17.992774           0.001938
          235              C       5.811107       7.756004      28.653772      -0.087367      35.075007 0.41041880E+03  0.95161127E+04                                 9.381177                            6.780137       0.021875       1.982332                    0.999652      28.858457      82.535468       0.628916       0.420031      -1.061335      -0.011411       0.016847       0.011578       0.023411      -0.013723       0.004471       0.015339      -0.030411      -0.058009      -0.027684      -0.005663       0.033347             12.106882      12.824978       0.669976      -8.220168       9.826385      -1.068089      13.669283           0.000621
          236              C       4.869501       7.741490      29.677121      -0.152391      37.509202 0.43625823E+03  0.10267537E+05                                 9.804615                            6.987504       0.087802       1.995013                    0.999648      29.700873      85.492605       0.620086       0.419693      -1.061888       0.012115       0.006245      -0.021057       0.025083       0.011023      -0.011568      -0.016358      -0.044573      -0.037560      -0.026112      -0.011959       0.038072             12.917178      14.001777      -0.960883      -9.099262      10.192777       0.506484      14.556982           0.000485
          237              C       4.337920       8.935280      30.148074       0.079780      41.710239 0.42210827E+03  0.98079201E+04                                10.658631                            6.898051      -0.159592       1.954217                    0.999346      26.822752      75.575114       0.623581       0.422727      -1.064844       0.004429      -0.000791      -0.011198       0.012068      -0.006803      -0.012144      -0.007191       0.011527       0.017895      -0.018189       0.001529       0.016660             16.131404      19.041677      -0.276535     -13.220719      10.699416      -0.163963      18.653118          -0.000174
          238              C       4.747945      10.143584      29.599219      -0.150256      37.801721 0.43459533E+03  0.10218922E+05                                 9.874284                            6.978553       0.079892       1.993531                    0.999645      29.622274      85.234546       0.619882       0.420220      -1.061525       0.010907      -0.004949      -0.017760       0.021422      -0.015768      -0.008114       0.011225      -0.033348      -0.060789      -0.024393      -0.011891       0.036284             13.195328      14.494305       0.787106      -9.563488      10.040073      -1.045507      15.051606          -0.000358
          239              C       5.689551      10.158098      28.575870      -0.089328      35.422869 0.41171262E+03  0.95507939E+04                                 9.455939                            6.789568       0.025415       1.982663                    0.999679      28.852496      82.458754       0.628839       0.419876      -1.061747      -0.010610      -0.016574       0.013156       0.023672       0.009973       0.010856      -0.016287      -0.030552      -0.044289      -0.029651      -0.000007       0.029658             12.381607      13.428594      -0.727795      -8.746668       9.524111       0.427352      14.192116          -0.000438
          240              C       7.209909       9.038693      27.000125       0.571599      28.112181 0.29463557E+03  0.63345892E+04                                 8.654097                            6.091970      -0.016677       2.041225                    0.999690      23.010118      64.907576       0.603130       0.472347      -1.023107       0.046034       0.000009      -0.043943       0.063641       0.005703       0.095796       0.014207       0.019985       0.017229      -0.089851      -0.014074       0.103925             12.007336      13.962068      -0.125257      -9.041070       7.483931      -0.580800      14.576008          -0.001682
          241              C       0.000000       9.071350      16.348797      -0.038226      44.215454 0.45422487E+03  0.10838015E+05                                11.878820                            7.806993      -0.521967       1.849855                    0.993965      28.609747      83.906227       0.510152       0.503185      -1.011126      -0.000000       0.000000      -0.002211       0.002211      -0.001874       0.000000       0.000000      -0.012015       0.004505      -0.007044       0.001502       0.005542             17.593080      14.025990      -0.464793       0.000001      13.469694      -0.000001      25.283556           0.000016
          242              C       0.000000       9.071350      34.053797      -0.038226      44.215458 0.45422496E+03  0.10838018E+05                                11.878820                            7.806993      -0.521967       1.849855                    0.993965      28.609749      83.906232       0.510152       0.503185      -1.011126      -0.000000       0.000000      -0.002211       0.002211      -0.001874      -0.000000      -0.000000       0.012016       0.004505      -0.007044       0.001502       0.005542             17.593077      13.469694      -0.464793       0.000001      14.025987       0.000000      25.283550           0.000014
          243              C       9.004222       3.182230      16.125714       0.056585      41.372556 0.42995196E+03  0.10024293E+05                                10.571259                            6.932961      -0.145693       1.955997                    0.999301      27.021557      75.968462       0.626648       0.419227      -1.068334      -0.004798      -0.012863       0.005839       0.014919      -0.000231       0.007573      -0.026435      -0.007549       0.002319      -0.025735      -0.003691       0.029426             15.859838      10.155696       0.490792      -0.032740      19.502943     -13.064450      17.920874           0.000008
          244              C      10.230669       2.766762      16.628536      -0.136639      37.956484 0.42844051E+03  0.10032865E+05                                 9.895278                            6.900431       0.113930       2.002828                    0.999745      29.469075      84.468933       0.627594       0.416767      -1.064298      -0.004146      -0.021257       0.016351       0.027136       0.019011      -0.011600      -0.003278       0.028500      -0.036226      -0.018985      -0.013935       0.032920             13.429719       9.393950      -0.753854       1.179863      15.978365     -10.149293      14.916842           0.000002
          245              C      10.285097       1.761656      17.584606      -0.151231      38.613486 0.44641442E+03  0.10582021E+05                                10.041297                            7.079230       0.003821       1.969063                    0.999516      29.909632      86.798837       0.613777       0.420984      -1.059586      -0.006710       0.014231      -0.028345       0.032419      -0.003711       0.015596       0.007262       0.038481      -0.046649      -0.025340      -0.006816       0.032156             13.515666       9.706731       0.219946       0.807647      15.511979      -9.638258      15.328288           0.000011
          246              C       9.111264       1.173833      18.044936       0.085119      37.139259 0.44856655E+03  0.10619225E+05                                 9.974572                            7.197142      -0.308743       1.910663                    0.998740      27.287433      78.493528       0.597469       0.433037      -1.054770       0.010963      -0.021445      -0.000999       0.024106      -0.005440       0.007242      -0.020621      -0.047564       0.040145      -0.031750      -0.005364       0.037115             13.676028      10.671172       0.217978       0.548785      16.099599      -8.918553      14.257314          -0.000020
          247              C       7.883003       1.591115      17.542114      -0.147204      36.782096 0.44646631E+03  0.10598538E+05                                 9.723945                            7.085767      -0.004299       1.964274                    0.999526      30.115862      87.865430       0.611832       0.421712      -1.057631       0.001295       0.013724      -0.029355       0.032430       0.013680      -0.010922       0.003356       0.033839      -0.060552      -0.025109      -0.008342       0.033451             12.627262       9.592183      -0.680444       0.750586      14.995857      -8.707870      13.293747           0.000009
          248              C       7.830389       2.594406      16.582503      -0.136022      36.937065 0.43036648E+03  0.10094411E+05                                 9.695091                            6.925760       0.090039       1.994990                    0.999715      29.584497      85.010218       0.624793       0.417953      -1.063000       0.009356      -0.021208       0.015412       0.027836      -0.011907       0.014857      -0.005409       0.045024      -0.045298      -0.020703      -0.016999       0.037702             12.647439       9.553815       0.585103      -0.293361      15.053716      -9.005180      13.334784          -0.000017
          249              C       9.240077       7.296994      12.032318       0.561511      26.645388 0.29470788E+03  0.63380643E+04                                 8.325177                            6.090055      -0.012892       2.040278                    0.999625      23.168106      65.414755       0.603475       0.471935      -1.023083      -0.000750       0.046754      -0.042243       0.063016      -0.012140      -0.002747       0.104092      -0.028093       0.039213      -0.094464      -0.020759       0.115223             10.967097       7.802147       0.141849       0.642443      12.390234      -7.513284      12.708910           0.002578
          250              C      12.318893       0.130627      21.925872       0.060602      42.051823 0.42617878E+03  0.99179423E+04                                10.689384                            6.907999      -0.147870       1.956616                    0.999278      26.943088      75.764878       0.626805       0.419898      -1.067531      -0.014881       0.000533      -0.004108       0.015447      -0.000546       0.027908       0.001256       0.003509      -0.000758      -0.027179      -0.001571       0.028750             16.207695      19.583628       0.747230      13.086093      10.170903      -1.421525      18.868554          -0.000014
          251              C      11.538757      17.133966      21.780691      -0.137888      37.125525 0.43050271E+03  0.10095689E+05                                 9.743980                            6.929369       0.097392       1.998154                    0.999704      29.515860      84.730437       0.624458       0.418257      -1.063094      -0.022908       0.005308      -0.012913       0.026827      -0.007504       0.001308      -0.023692      -0.033869      -0.020812      -0.021575      -0.013566       0.035141             12.811425      15.610533       1.657295       8.917256       9.372598      -0.366860      13.451144           0.000038
          252              C      10.510066      17.110380      20.842326      -0.139628      36.508391 0.44191168E+03  0.10458273E+05                                 9.673742                            7.051314       0.012245       1.972801                    0.999572      29.855599      86.829075       0.613403       0.421926      -1.058032       0.015032       0.008140       0.026927       0.031895       0.017310      -0.008442       0.001666      -0.032800      -0.040194      -0.023915      -0.006706       0.030621             12.490908      14.417418       0.319581       8.135848       9.460018      -1.632760      13.595289          -0.000002
          253              C      10.263325       0.085271      20.056224       0.078652      37.870261 0.45368335E+03  0.10768348E+05                                10.077394                            7.229730      -0.341382       1.899082                    0.998639      27.393647      78.841659       0.597293       0.432039      -1.055625      -0.021146       0.008902      -0.001935       0.023025      -0.010856       0.018544       0.006336       0.052965       0.048041      -0.038560       0.002537       0.036024             13.676359      15.439867       1.301371       8.238653      10.770768      -1.393996      14.818442           0.000026
          254              C      11.045276       1.224632      20.201405      -0.164116      39.470901 0.45315944E+03  0.10779803E+05                                10.135901                            7.096491       0.109716       1.998110                    0.999728      30.154969      87.599934       0.617844       0.416742      -1.062513       0.020664      -0.012308       0.031218       0.039408       0.002754      -0.012941      -0.017410      -0.024582       0.013968      -0.022318      -0.005331       0.027649             13.530663      15.102787       1.231418       8.974830      10.091522      -1.610453      15.397679          -0.000003
          255              C      12.072153       1.248218      21.136229      -0.138861      38.017630 0.42898775E+03  0.10048987E+05                                 9.878659                            6.902654       0.105054       1.998640                    0.999728      29.558681      84.742522       0.627784       0.416503      -1.064455      -0.024818      -0.003480      -0.014024       0.028718       0.028337       0.001317       0.003418      -0.031609      -0.043308      -0.025262      -0.014643       0.039905             13.177613      14.822420       0.151115       9.243625       9.638943      -2.071430      15.071475           0.000026
          256              C       9.133035       6.233832      13.098159      -0.014210      39.541193 0.43161413E+03  0.10041262E+05                                10.106379                            6.866749       0.013879       2.010814                    0.999106      27.026817      75.128460       0.642651       0.409674      -1.077879      -0.007946      -0.024264       0.029037       0.038666      -0.003550       0.006855      -0.008574       0.003511      -0.013576      -0.011797      -0.000969       0.012766             14.183361      10.002766       0.841143       0.477045      16.134071     -10.749252      16.413246           0.001269
          257              C      10.294168       5.889120      13.781572      -0.094674      35.550896 0.41992001E+03  0.97925874E+04                                 9.483498                            6.869832       0.012760       1.975647                    0.999596      29.091835      83.451231       0.623187       0.421460      -1.060400      -0.016561      -0.011290       0.010514       0.022634       0.016366      -0.009021       0.007351       0.025137      -0.051243      -0.025724      -0.003983       0.029707             12.164268       9.647745       0.166719       1.163318      13.221456      -8.176538      13.623604           0.000649
          258              C      10.254254       4.913043      14.773052      -0.152721      37.589376 0.43977622E+03  0.10376728E+05                                 9.846604                            7.029534       0.059248       1.985128                    0.999627      29.811637      86.072131       0.616063       0.421359      -1.060265      -0.005521       0.014079      -0.016493       0.022377      -0.008796       0.025736      -0.009241       0.037952      -0.037271      -0.027000      -0.013963       0.040963             12.917718       9.774701       1.690608      -0.335346      14.863143      -9.079377      14.115310           0.000583
          259              C       9.053207       4.281677      15.077578       0.077199      41.421400 0.42632528E+03  0.99277265E+04                                10.599847                            6.925786      -0.148081       1.957007                    0.999310      26.907353      75.826394       0.623403       0.421918      -1.065658       0.004842       0.008762      -0.008497       0.013131      -0.002517       0.000210      -0.018760      -0.008169       0.003900      -0.016634      -0.004674       0.021308             15.875272      10.402939       0.510286       0.771095      19.052885     -12.815224      18.169993          -0.000076
          260              C       7.893889       4.626389      14.394165      -0.153211      37.197533 0.43921932E+03  0.10363321E+05                                 9.766656                            7.025025       0.062559       1.985525                    0.999661      29.870252      86.322286       0.616088       0.421353      -1.059961       0.007294       0.015284      -0.017396       0.024278       0.022030      -0.008184      -0.010765       0.034323      -0.054590      -0.025811      -0.013766       0.039577             12.649788       9.865892      -0.358497       1.505125      13.801340      -8.716517      14.282131          -0.000311
          261              C       7.933803       5.602466      13.406226      -0.091543      34.947128 0.41622487E+03  0.96824797E+04                                 9.351479                            6.829421       0.009752       1.976015                    0.999684      28.990270      82.986930       0.626580       0.420214      -1.061461       0.018319      -0.007041       0.013354       0.023738      -0.010808       0.020848       0.002609       0.031326      -0.024643      -0.024145      -0.008347       0.032492             11.852185       9.635884       1.216489      -0.012608      12.973868      -7.793431      12.946804          -0.000693
          262              C      15.292482       0.107042      25.010083      -0.015680      40.602735 0.42485972E+03  0.98469712E+04                                10.284082                            6.810292       0.016809       2.013390                    0.999279      26.927520      74.754908       0.645553       0.409371      -1.077887      -0.025040       0.004626      -0.034537       0.042910       0.005620       0.008293       0.000629      -0.001779      -0.026935      -0.013313       0.001265       0.012048             15.000128      16.817159      -0.405557      11.899120      10.190410      -0.837817      17.992816          -0.001974
          263              C      14.882457       1.315346      24.461228      -0.087370      35.075148 0.41042031E+03  0.95161589E+04                                 9.381211                            6.780156       0.021867       1.982329                    0.999652      28.858513      82.535754       0.628914       0.420031      -1.061334      -0.011410      -0.016846      -0.011577       0.023410       0.013722      -0.004473       0.015339      -0.030412      -0.058010      -0.027684      -0.005662       0.033347             12.106938      12.825044      -0.669983       8.220218       9.826419      -1.068098      13.669351          -0.000601
          264              C      13.940851       1.329860      23.437879      -0.152388      37.509135 0.43625696E+03  0.10267500E+05                                 9.804603                            6.987492       0.087805       1.995015                    0.999648      29.700837      85.492471       0.620086       0.419693      -1.061888       0.012114      -0.006244       0.021057       0.025082      -0.011023       0.011569      -0.016358      -0.044573      -0.037560      -0.026113      -0.011958       0.038072             12.917169      14.001770       0.960879       9.099262      10.192764       0.506480      14.556974          -0.000497
          265              C      13.409270       0.136070      22.966926       0.079778      41.710379 0.42210968E+03  0.98079616E+04                                10.658656                            6.898064      -0.159593       1.954217                    0.999346      26.822800      75.575296       0.623580       0.422727      -1.064844       0.004428       0.000792       0.011199       0.012068       0.006804       0.012146      -0.007191       0.011525       0.017893      -0.018190       0.001529       0.016661             16.131455      19.041744       0.276538      13.220771      10.699438      -0.163961      18.653182           0.000189
          266              C      13.819295      17.070466      23.515781      -0.150254      37.801654 0.43459434E+03  0.10218892E+05                                 9.874272                            6.978544       0.079898       1.993533                    0.999645      29.622241      85.234422       0.619883       0.420220      -1.061525       0.010906       0.004949       0.017761       0.021421       0.015768       0.008116       0.011225      -0.033349      -0.060790      -0.024394      -0.011890       0.036284             13.195316      14.494293      -0.787098       9.563480      10.040063      -1.045498      15.051591           0.000346
          267              C      14.760901      17.055952      24.539130      -0.089329      35.422777 0.41171114E+03  0.95507509E+04                                 9.455928                            6.789558       0.025428       1.982668                    0.999679      28.852425      82.458511       0.628839       0.419877      -1.061747      -0.010609       0.016574      -0.013154       0.023670      -0.009973      -0.010856      -0.016288      -0.030550      -0.044287      -0.029651      -0.000007       0.029657             12.381602      13.428598       0.727800       8.746676       9.524092       0.427358      14.192117           0.000459
          268              C      16.281259       0.032657      26.114875       0.571597      28.112441 0.29463844E+03  0.63346680E+04                                 8.654148                            6.091997      -0.016689       2.041218                    0.999690      23.010278      64.908167       0.603129       0.472347      -1.023107       0.046035      -0.000013       0.043943       0.063641      -0.005704      -0.095794       0.014207       0.019987       0.017230      -0.089848      -0.014076       0.103924             12.007423      13.962184       0.125263       9.041155       7.483967      -0.580797      14.576119           0.001772
          269              C       9.138478      14.960470      16.125714       0.056585      41.372544 0.42995189E+03  0.10024291E+05                                10.571256                            6.932960      -0.145692       1.955998                    0.999301      27.021554      75.968444       0.626648       0.419227      -1.068335       0.004798       0.012863       0.005839       0.014919      -0.000231      -0.007573       0.026435      -0.007549       0.002319      -0.025735      -0.003691       0.029426             15.859832      10.155694       0.490793       0.032741      19.502935      13.064443      17.920867          -0.000012
          270              C       7.912031      15.375938      16.628536      -0.136639      37.956452 0.42844015E+03  0.10032854E+05                                 9.895270                            6.900427       0.113932       2.002828                    0.999745      29.469062      84.468868       0.627594       0.416767      -1.064298       0.004146       0.021256       0.016351       0.027136       0.019011       0.011600       0.003278       0.028500      -0.036224      -0.018985      -0.013935       0.032919             13.429707       9.393944      -0.753853      -1.179861      15.978351      10.149282      14.916828          -0.000003
          271              C       7.857603      16.381044      17.584606      -0.151230      38.613453 0.44641403E+03  0.10582008E+05                                10.041290                            7.079226       0.003823       1.969063                    0.999516      29.909617      86.798770       0.613777       0.420983      -1.059586       0.006710      -0.014231      -0.028345       0.032419      -0.003711      -0.015596      -0.007262       0.038480      -0.046649      -0.025340      -0.006816       0.032156             13.515654       9.706725       0.219946      -0.807647      15.511965       9.638248      15.328272           0.000000
          272              C       9.031436      16.968867      18.044936       0.085119      37.139246 0.44856640E+03  0.10619220E+05                                 9.974569                            7.197141      -0.308743       1.910663                    0.998740      27.287426      78.493495       0.597469       0.433037      -1.054770      -0.010963       0.021445      -0.000999       0.024106      -0.005440      -0.007242       0.020621      -0.047565       0.040145      -0.031750      -0.005364       0.037115             13.676023      10.671169       0.217978      -0.548784      16.099593       8.918548      14.257306          -0.000002
          273              C      10.259697      16.551585      17.542114      -0.147204      36.782083 0.44646612E+03  0.10598532E+05                                 9.723942                            7.085766      -0.004298       1.964274                    0.999526      30.115854      87.865399       0.611832       0.421712      -1.057631      -0.001295      -0.013724      -0.029355       0.032430       0.013680       0.010922      -0.003356       0.033839      -0.060552      -0.025109      -0.008342       0.033451             12.627259       9.592181      -0.680444      -0.750586      14.995854       8.707867      13.293742           0.000004
          274              C      10.312311      15.548294      16.582503      -0.136022      36.937053 0.43036633E+03  0.10094407E+05                                 9.695088                            6.925758       0.090040       1.994990                    0.999715      29.584493      85.010195       0.624793       0.417953      -1.063000      -0.009356       0.021207       0.015412       0.027836      -0.011907      -0.014857       0.005409       0.045024      -0.045298      -0.020703      -0.016999       0.037702             12.647434       9.553813       0.585103       0.293361      15.053710       9.005176      13.334779           0.000017
          275              C       8.902623      10.845706      12.032318       0.561512      26.645339 0.29470737E+03  0.63380504E+04                                 8.325168                            6.090050      -0.012892       2.040279                    0.999625      23.168080      65.414666       0.603475       0.471935      -1.023083       0.000751      -0.046754      -0.042244       0.063016      -0.012140       0.002748      -0.104091      -0.028094       0.039215      -0.094464      -0.020760       0.115223             10.967082       7.802134       0.141862      -0.642427      12.390221       7.513274      12.708892          -0.002501
          276              C       5.823807      18.012073      21.925872       0.060602      42.051817 0.42617875E+03  0.99179413E+04                                10.689383                            6.907999      -0.147870       1.956617                    0.999278      26.943087      75.764875       0.626805       0.419898      -1.067531       0.014882      -0.000533      -0.004107       0.015447      -0.000546      -0.027908      -0.001256       0.003509      -0.000758      -0.027179      -0.001571       0.028750             16.207692      19.583624       0.747231     -13.086089      10.170903       1.421524      18.868549           0.000017
          277              C       6.603943       1.008734      21.780691      -0.137888      37.125553 0.43050302E+03  0.10095698E+05                                 9.743984                            6.929371       0.097391       1.998154                    0.999704      29.515875      84.730498       0.624458       0.418257      -1.063094       0.022908      -0.005308      -0.012913       0.026827      -0.007504      -0.001308       0.023692      -0.033869      -0.020811      -0.021575      -0.013566       0.035141             12.811433      15.610544       1.657296      -8.917264       9.372603       0.366860      13.451153          -0.000046
          278              C       7.632634       1.032320      20.842326      -0.139628      36.508411 0.44191187E+03  0.10458279E+05                                 9.673747                            7.051316       0.012243       1.972800                    0.999572      29.855610      86.829134       0.613403       0.421926      -1.058032      -0.015032      -0.008140       0.026927       0.031895       0.017310       0.008442      -0.001666      -0.032800      -0.040193      -0.023915      -0.006706       0.030621             12.490916      14.417428       0.319583      -8.135854       9.460022       1.632760      13.595297           0.000021
          279              C       7.879375      18.057429      20.056224       0.078652      37.870258 0.45368328E+03  0.10768346E+05                                10.077394                            7.229730      -0.341383       1.899082                    0.998639      27.393645      78.841655       0.597293       0.432039      -1.055625       0.021146      -0.008902      -0.001935       0.023025      -0.010856      -0.018544      -0.006336       0.052964       0.048041      -0.038560       0.002537       0.036024             13.676359      15.439866       1.301372      -8.238653      10.770769       1.393995      14.818442          -0.000052
          280              C       7.097424      16.918068      20.201405      -0.164116      39.470877 0.45315917E+03  0.10779795E+05                                10.135896                            7.096489       0.109717       1.998111                    0.999728      30.154956      87.599881       0.617844       0.416742      -1.062513      -0.020664       0.012307       0.031218       0.039408       0.002754       0.012941       0.017410      -0.024582       0.013969      -0.022318      -0.005331       0.027649             13.530655      15.102778       1.231419      -8.974824      10.091519       1.610450      15.397668           0.000020
          281              C       6.070547      16.894482      21.136229      -0.138861      38.017617 0.42898762E+03  0.10048984E+05                                 9.878657                            6.902653       0.105056       1.998641                    0.999728      29.558677      84.742509       0.627784       0.416503      -1.064455       0.024818       0.003480      -0.014024       0.028718       0.028337      -0.001317      -0.003418      -0.031609      -0.043308      -0.025262      -0.014643       0.039904             13.177608      14.822413       0.151117      -9.243619       9.638943       2.071429      15.071467          -0.000033
          282              C       9.009665      11.908868      13.098159      -0.014211      39.541211 0.43161440E+03  0.10041269E+05                                10.106381                            6.866751       0.013880       2.010814                    0.999106      27.026827      75.128489       0.642651       0.409674      -1.077879       0.007947       0.024264       0.029038       0.038666      -0.003551      -0.006855       0.008574       0.003511      -0.013575      -0.011797      -0.000970       0.012767             14.183364      10.002768       0.841130      -0.477058      16.134071      10.749255      16.413254          -0.001309
          283              C       7.848532      12.253580      13.781572      -0.094674      35.550946 0.41992063E+03  0.97926067E+04                                 9.483508                            6.869838       0.012756       1.975645                    0.999596      29.091868      83.451379       0.623186       0.421461      -1.060400       0.016561       0.011290       0.010515       0.022634       0.016366       0.009020      -0.007352       0.025138      -0.051244      -0.025724      -0.003983       0.029707             12.164281       9.647760       0.166722      -1.163319      13.221468       8.176545      13.623617          -0.000627
          284              C       7.888446      13.229657      14.773052      -0.152721      37.589381 0.43977616E+03  0.10376726E+05                                 9.846606                            7.029534       0.059247       1.985128                    0.999627      29.811636      86.072138       0.616062       0.421359      -1.060265       0.005521      -0.014079      -0.016493       0.022377      -0.008796      -0.025736       0.009241       0.037952      -0.037271      -0.027000      -0.013963       0.040963             12.917722       9.774703       1.690611       0.335349      14.863149       9.079381      14.115315          -0.000601
          285              C       9.089493      13.861023      15.077578       0.077199      41.421392 0.42632526E+03  0.99277262E+04                                10.599846                            6.925786      -0.148081       1.957007                    0.999310      26.907355      75.826400       0.623403       0.421918      -1.065658      -0.004842      -0.008762      -0.008497       0.013131      -0.002517      -0.000210       0.018761      -0.008169       0.003900      -0.016634      -0.004674       0.021308             15.875267      10.402939       0.510291      -0.771091      19.052876      12.815217      18.169985           0.000097
          286              C      10.248811      13.516312      14.394165      -0.153212      37.197511 0.43921931E+03  0.10363320E+05                                 9.766650                            7.025024       0.062561       1.985526                    0.999661      29.870251      86.322263       0.616089       0.421352      -1.059961      -0.007294      -0.015284      -0.017396       0.024278       0.022030       0.008184       0.010765       0.034324      -0.054590      -0.025811      -0.013766       0.039577             12.649777       9.865890      -0.358496      -1.505125      13.801325       8.716503      14.282115           0.000295
          287              C      10.208897      12.540234      13.406226      -0.091543      34.947080 0.41622444E+03  0.96824665E+04                                 9.351469                            6.829416       0.009757       1.976017                    0.999684      28.990242      82.986806       0.626581       0.420214      -1.061461      -0.018319       0.007041       0.013354       0.023738      -0.010808      -0.020849      -0.002609       0.031325      -0.024642      -0.024145      -0.008347       0.032492             11.852171       9.635873       1.216487       0.012609      12.973855       7.793420      12.946787           0.000714
          288              C       2.850218      18.035658      25.010083      -0.015679      40.602720 0.42485947E+03  0.98469641E+04                                10.284081                            6.810291       0.016808       2.013389                    0.999279      26.927511      74.754882       0.645553       0.409371      -1.077887       0.025040      -0.004626      -0.034537       0.042910       0.005621      -0.008293      -0.000629      -0.001779      -0.026935      -0.013313       0.001264       0.012049             15.000127      16.817160      -0.405550     -11.899120      10.190407       0.837810      17.992814           0.001942
          289              C       3.260243      16.827354      24.461228      -0.087370      35.075116 0.41041990E+03  0.95161470E+04                                 9.381205                            6.780152       0.021868       1.982330                    0.999652      28.858495      82.535686       0.628914       0.420031      -1.061334       0.011410       0.016846      -0.011577       0.023410       0.013723       0.004473      -0.015339      -0.030411      -0.058009      -0.027684      -0.005662       0.033346             12.106931      12.825037      -0.669981      -8.220214       9.826413       1.068095      13.669343           0.000619
          290              C       4.201849      16.812840      23.437879      -0.152387      37.509097 0.43625651E+03  0.10267486E+05                                 9.804595                            6.987487       0.087809       1.995016                    0.999648      29.700819      85.492388       0.620087       0.419693      -1.061888      -0.012114       0.006244       0.021057       0.025082      -0.011023      -0.011569       0.016358      -0.044572      -0.037561      -0.026113      -0.011958       0.038072             12.917157      14.001756       0.960879      -9.099252      10.192756      -0.506480      14.556959           0.000486
          291              C       4.733430      18.006630      22.966926       0.079778      41.710375 0.42210966E+03  0.98079611E+04                                10.658655                            6.898063      -0.159592       1.954217                    0.999346      26.822799      75.575291       0.623580       0.422727      -1.064844      -0.004428      -0.000792       0.011199       0.012068       0.006803      -0.012145       0.007192       0.011526       0.017892      -0.018190       0.001529       0.016661             16.131453      19.041742       0.276539     -13.220769      10.699438       0.163960      18.653179          -0.000173
          292              C       4.323405       1.072234      23.515781      -0.150254      37.801672 0.43459454E+03  0.10218899E+05                                 9.874276                            6.978546       0.079896       1.993532                    0.999645      29.622254      85.234477       0.619883       0.420220      -1.061525      -0.010906      -0.004949       0.017761       0.021421       0.015768      -0.008115      -0.011225      -0.033348      -0.060790      -0.024394      -0.011890       0.036284             13.195321      14.494299      -0.787095      -9.563485      10.040067       1.045495      15.051596          -0.000358
          293              C       3.381799       1.086748      24.539130      -0.089330      35.422834 0.41171191E+03  0.95507729E+04                                 9.455938                            6.789565       0.025427       1.982668                    0.999679      28.852444      82.458573       0.628839       0.419877      -1.061747       0.010609      -0.016573      -0.013154       0.023670      -0.009973       0.010856       0.016288      -0.030550      -0.044288      -0.029651      -0.000006       0.029657             12.381615      13.428613       0.727805      -8.746685       9.524102      -0.427363      14.192132          -0.000440
          294              C       1.861441      -0.032657      26.114875       0.571597      28.112463 0.29463866E+03  0.63346744E+04                                 8.654154                            6.092001      -0.016693       2.041217                    0.999690      23.010289      64.908220       0.603129       0.472347      -1.023106      -0.046035       0.000011       0.043943       0.063641      -0.005704       0.095794      -0.014206       0.019987       0.017231      -0.089848      -0.014076       0.103924             12.007433      13.962194       0.125255      -9.041165       7.483972       0.580806      14.576133          -0.001692
          295              C      12.253580      18.075572      33.830714       0.056586      41.372540 0.42995177E+03  0.10024287E+05                                10.571256                            6.932959      -0.145692       1.955998                    0.999301      27.021549      75.968433       0.626648       0.419227      -1.068334      -0.012863      -0.004798       0.005839       0.014919      -0.000231      -0.026435       0.007572       0.007550       0.002319      -0.025735      -0.003691       0.029426             15.859835      19.502939       0.490792     -13.064447      10.155695      -0.032740      17.920870          -0.000011
          296              C      11.838112       1.159319      34.333536      -0.136639      37.956478 0.42844036E+03  0.10032860E+05                                 9.895276                            6.900430       0.113930       2.002828                    0.999745      29.469072      84.468921       0.627594       0.416767      -1.064298      -0.021256      -0.004146       0.016351       0.027136       0.019011      -0.003278      -0.011600      -0.028500      -0.036225      -0.018985      -0.013935       0.032920             13.429719      15.978366      -0.753853     -10.149294       9.393950       1.179862      14.916841          -0.000004
          297              C      10.833006       1.213747      35.289606      -0.151230      38.613480 0.44641428E+03  0.10582017E+05                                10.041297                            7.079229       0.003821       1.969063                    0.999516      29.909631      86.798838       0.613777       0.420984      -1.059586       0.014231      -0.006710      -0.028345       0.032419      -0.003711       0.007262       0.015596      -0.038481      -0.046649      -0.025340      -0.006816       0.032156             13.515666      15.511979       0.219946      -9.638259       9.706731       0.807648      15.328287           0.000002
          298              C      10.245183       0.039914       0.339936       0.085119      37.139264 0.44856662E+03  0.10619227E+05                                 9.974572                            7.197142      -0.308742       1.910663                    0.998740      27.287435      78.493531       0.597469       0.433037      -1.054770      -0.021445       0.010963      -0.000999       0.024106      -0.005440      -0.020622       0.007242       0.047565       0.040145      -0.031750      -0.005364       0.037115             13.676029      16.099600       0.217979      -8.918553      10.671174       0.548784      14.257314          -0.000003
          299              C      10.662465      16.954353      35.247114      -0.147203      36.782081 0.44646608E+03  0.10598531E+05                                 9.723941                            7.085765      -0.004298       1.964274                    0.999526      30.115854      87.865397       0.611833       0.421712      -1.057631       0.013724       0.001295      -0.029355       0.032431       0.013680       0.003356      -0.010922      -0.033839      -0.060552      -0.025109      -0.008342       0.033451             12.627258      14.995853      -0.680443      -8.707867       9.592180       0.750585      13.293742           0.000005
          300              C      11.665756      16.901739      34.287503      -0.136022      36.937050 0.43036622E+03  0.10094404E+05                                 9.695090                            6.925759       0.090039       1.994990                    0.999715      29.584487      85.010190       0.624792       0.417953      -1.063000      -0.021208       0.009356       0.015412       0.027836      -0.011906      -0.005408       0.014857      -0.045024      -0.045298      -0.020703      -0.016999       0.037702             12.647438      15.053715       0.585103      -9.005180       9.553815      -0.293361      13.334783           0.000017
          301              C      16.368344       0.168727      29.737318       0.561515      26.645285 0.29470659E+03  0.63380303E+04                                 8.325165                            6.090047      -0.012895       2.040278                    0.999625      23.168035      65.414544       0.603474       0.471936      -1.023082       0.046754      -0.000752      -0.042243       0.063016      -0.012140       0.104091      -0.002748       0.028093       0.039214      -0.094464      -0.020759       0.115223             10.967079      12.390217       0.141859      -7.513271       7.802133       0.642430      12.708887          -0.002493
          302              C       9.201977       3.247543       4.220872       0.060602      42.051804 0.42617863E+03  0.99179376E+04                                10.689380                            6.907997      -0.147868       1.956617                    0.999278      26.943083      75.764853       0.626805       0.419898      -1.067531       0.000533      -0.014882      -0.004107       0.015447      -0.000546       0.001256       0.027908      -0.003509      -0.000758      -0.027179      -0.001571       0.028750             16.207687      10.170901       0.747229      -1.421526      19.583617      13.086084      18.868543           0.000019
          303              C       8.062616       2.467407       4.075691      -0.137888      37.125535 0.43050280E+03  0.10095692E+05                                 9.743981                            6.929370       0.097392       1.998154                    0.999704      29.515866      84.730466       0.624458       0.418257      -1.063094       0.005309      -0.022908      -0.012913       0.026827      -0.007504      -0.023692       0.001308       0.033869      -0.020812      -0.021575      -0.013566       0.035141             12.811429       9.372600       1.657294      -0.366862      15.610537       8.917259      13.451149          -0.000047
          304              C       8.039030       1.438716       3.137326      -0.139627      36.508383 0.44191152E+03  0.10458268E+05                                 9.673741                            7.051313       0.012244       1.972801                    0.999572      29.855593      86.829068       0.613403       0.421926      -1.058032       0.008140       0.015032       0.026928       0.031895       0.017310       0.001666      -0.008442       0.032800      -0.040193      -0.023915      -0.006706       0.030621             12.490909       9.460018       0.319581      -1.632761      14.417418       8.135849      13.595290           0.000021
          305              C       9.156621       1.191975       2.351224       0.078652      37.870245 0.45368312E+03  0.10768342E+05                                10.077391                            7.229729      -0.341383       1.899082                    0.998639      27.393639      78.841630       0.597293       0.432039      -1.055625       0.008902      -0.021146      -0.001935       0.023025      -0.010856       0.006336       0.018544      -0.052964       0.048042      -0.038560       0.002537       0.036023             13.676355      10.770767       1.301371      -1.393996      15.439861       8.238650      14.818439          -0.000052
          306              C      10.295982       1.973926       2.496405      -0.164116      39.470886 0.45315925E+03  0.10779798E+05                                10.135899                            7.096490       0.109717       1.998111                    0.999728      30.154958      87.599902       0.617844       0.416742      -1.062513      -0.012307       0.020663       0.031218       0.039408       0.002754      -0.017409      -0.012941       0.024582       0.013969      -0.022318      -0.005331       0.027649             13.530661      10.091521       1.231418      -1.610453      15.102785       8.974829      15.397677           0.000021
          307              C      10.319568       3.000803       3.431229      -0.138861      38.017623 0.42898768E+03  0.10048986E+05                                 9.878659                            6.902654       0.105056       1.998641                    0.999728      29.558678      84.742518       0.627784       0.416503      -1.064455      -0.003480      -0.024818      -0.014024       0.028718       0.028337       0.003418       0.001316       0.031609      -0.043307      -0.025262      -0.014643       0.039904             13.177612       9.638944       0.151117      -2.071430      14.822418       9.243623      15.071473          -0.000033
          308              C      15.305182       0.061685      30.803159      -0.014213      39.541274 0.43161526E+03  0.10041294E+05                                10.106390                            6.866756       0.013876       2.010812                    0.999106      27.026858      75.128597       0.642651       0.409673      -1.077879      -0.024264      -0.007947       0.029038       0.038666      -0.003550      -0.008575       0.006855      -0.003511      -0.013577      -0.011798      -0.000969       0.012767             14.183378      16.134088       0.841136     -10.749265      10.002781       0.477054      16.413266          -0.001308
          309              C      14.960470       1.222818      31.486572      -0.094674      35.550970 0.41992095E+03  0.97926163E+04                                 9.483513                            6.869841       0.012752       1.975643                    0.999596      29.091886      83.451455       0.623186       0.421461      -1.060400      -0.011290      -0.016561       0.010515       0.022634       0.016366       0.007352      -0.009020      -0.025138      -0.051245      -0.025724      -0.003983       0.029708             12.164287      13.221475       0.166724      -8.176548       9.647767       1.163317      13.623621          -0.000628
          310              C      13.984393       1.182904      32.478052      -0.152721      37.589395 0.43977633E+03  0.10376732E+05                                 9.846611                            7.029537       0.059245       1.985127                    0.999627      29.811642      86.072178       0.616062       0.421360      -1.060265       0.014079      -0.005521      -0.016493       0.022377      -0.008797      -0.009241       0.025736      -0.037952      -0.037271      -0.027000      -0.013963       0.040963             12.917729      14.863158       1.690611      -9.079387       9.774707      -0.335348      14.115322          -0.000598
          311              C      13.353027      -0.018143      32.782578       0.077198      41.421408 0.42632535E+03  0.99277287E+04                                10.599849                            6.925786      -0.148082       1.957007                    0.999310      26.907356      75.826406       0.623403       0.421918      -1.065658       0.008762       0.004842      -0.008497       0.013131      -0.002517      -0.018761       0.000210       0.008169       0.003900      -0.016634      -0.004674       0.021308             15.875276      19.052889       0.510287     -12.815227      10.402942       0.771094      18.169996           0.000095
          312              C      13.697739      16.965239      32.099165      -0.153211      37.197552 0.43921956E+03  0.10363328E+05                                 9.766660                            7.025028       0.062558       1.985525                    0.999661      29.870262      86.322338       0.616088       0.421353      -1.059961       0.015284       0.007294      -0.017396       0.024278       0.022030      -0.010765      -0.008183      -0.034323      -0.054590      -0.025811      -0.013766       0.039577             12.649794      13.801347      -0.358496      -8.716521       9.865898       1.505125      14.282137           0.000296
          313              C      14.673816      17.005153      31.111226      -0.091541      34.947115 0.41622467E+03  0.96824748E+04                                 9.351479                            6.829420       0.009752       1.976015                    0.999684      28.990264      82.986933       0.626580       0.420215      -1.061461      -0.007041       0.018319       0.013354       0.023738      -0.010808       0.002609       0.020849      -0.031325      -0.024643      -0.024145      -0.008347       0.032492             11.852186      12.973868       1.216487      -7.793431       9.635886      -0.012606      12.946804           0.000713
          314              C       9.178392       6.221132       7.305083      -0.015676      40.602687 0.42485881E+03  0.98469458E+04                                10.284080                            6.810288       0.016808       2.013390                    0.999279      26.927485      74.754819       0.645552       0.409372      -1.077887       0.004627      -0.025040      -0.034537       0.042909       0.005621       0.000630       0.008291       0.001779      -0.026936      -0.013312       0.001263       0.012049             15.000130      10.190402      -0.405551      -0.837811      16.817167      11.899127      17.992819           0.001949
          315              C      10.386696       5.811107       6.756228      -0.087370      35.075093 0.41041960E+03  0.95161374E+04                                 9.381200                            6.780149       0.021869       1.982331                    0.999652      28.858475      82.535594       0.628915       0.420031      -1.061334      -0.016846      -0.011410      -0.011576       0.023409       0.013723       0.015339      -0.004472       0.030410      -0.058008      -0.027684      -0.005662       0.033346             12.106925       9.826404      -0.669985      -1.068099      12.825033       8.220212      13.669339           0.000616
          316              C      10.401210       4.869501       5.732879      -0.152388      37.509106 0.43625668E+03  0.10267490E+05                                 9.804595                            6.987488       0.087813       1.995017                    0.999648      29.700824      85.492393       0.620087       0.419693      -1.061888      -0.006244       0.012114       0.021057       0.025082      -0.011023      -0.016358       0.011569       0.044572      -0.037561      -0.026113      -0.011958       0.038072             12.917158      10.192755       0.960877       0.506478      14.001758       9.099253      14.556961           0.000489
          317              C       9.207420       4.337920       5.261926       0.079777      41.710367 0.42210966E+03  0.98079603E+04                                10.658650                            6.898061      -0.159588       1.954218                    0.999346      26.822801      75.575273       0.623581       0.422727      -1.064844       0.000792       0.004428       0.011199       0.012069       0.006803      -0.007191       0.012146      -0.011525       0.017892      -0.018190       0.001529       0.016661             16.131446      10.699432       0.276537      -0.163962      19.041734      13.220763      18.653171          -0.000176
          318              C       7.999116       4.747945       5.810781      -0.150254      37.801656 0.43459431E+03  0.10218891E+05                                 9.874272                            6.978543       0.079901       1.993534                    0.999645      29.622242      85.234428       0.619883       0.420220      -1.061525       0.004949       0.010906       0.017761       0.021421       0.015768       0.011225       0.008115       0.033348      -0.060790      -0.024394      -0.011890       0.036284             13.195318      10.040063      -0.787095      -1.045495      14.494297       9.563484      15.051594          -0.000356
          319              C       7.984602       5.689551       6.834130      -0.089331      35.422792 0.41171129E+03  0.95507548E+04                                 9.455930                            6.789559       0.025430       1.982669                    0.999679      28.852428      82.458509       0.628839       0.419877      -1.061747       0.016573      -0.010609      -0.013154       0.023670      -0.009973      -0.016288      -0.010856       0.030549      -0.044286      -0.029651      -0.000006       0.029657             12.381607       9.524091       0.727805       0.427363      13.428607       8.746682      14.192125          -0.000443
          320              C       9.104007       7.209909       8.409875       0.571593      28.112606 0.29464037E+03  0.63347198E+04                                 8.654175                            6.092013      -0.016695       2.041215                    0.999690      23.010377      64.908501       0.603129       0.472346      -1.023107      -0.000011       0.046036       0.043943       0.063642      -0.005704       0.014206      -0.095793      -0.019987       0.017230      -0.089847      -0.014076       0.103923             12.007467       7.483988       0.125251      -0.580811      13.962236       9.041195      14.576176          -0.001721
          321              C       5.889120       0.067128      33.830714       0.056586      41.372557 0.42995193E+03  0.10024292E+05                                10.571260                            6.932961      -0.145693       1.955997                    0.999301      27.021555      75.968463       0.626648       0.419227      -1.068334       0.012863       0.004798       0.005839       0.014919      -0.000231       0.026435      -0.007572       0.007549       0.002319      -0.025735      -0.003691       0.029426             15.859843      19.502949       0.490791      13.064455      10.155698       0.032738      17.920881           0.000006
          322              C       6.304588      16.983381      34.333536      -0.136639      37.956494 0.42844055E+03  0.10032866E+05                                 9.895280                            6.900432       0.113928       2.002827                    0.999745      29.469077      84.468947       0.627593       0.416767      -1.064298       0.021256       0.004146       0.016351       0.027136       0.019011       0.003278       0.011600      -0.028500      -0.036225      -0.018984      -0.013935       0.032920             13.429725      15.978373      -0.753855      10.149299       9.393953      -1.179864      14.916849           0.000004
          323              C       7.309694      16.928953      35.289606      -0.151230      38.613472 0.44641417E+03  0.10582013E+05                                10.041295                            7.079227       0.003822       1.969063                    0.999516      29.909625      86.798808       0.613777       0.420983      -1.059586      -0.014231       0.006710      -0.028345       0.032419      -0.003711      -0.007262      -0.015596      -0.038481      -0.046649      -0.025340      -0.006816       0.032156             13.515663      15.511976       0.219945       9.638257       9.706728      -0.807648      15.328286           0.000010
          324              C       7.897517      18.102786       0.339936       0.085119      37.139264 0.44856660E+03  0.10619226E+05                                 9.974572                            7.197142      -0.308742       1.910663                    0.998740      27.287434      78.493524       0.597469       0.433036      -1.054770       0.021445      -0.010963      -0.000999       0.024106      -0.005440       0.020622      -0.007242       0.047565       0.040145      -0.031750      -0.005365       0.037115             13.676029      16.099600       0.217978       8.918554      10.671172      -0.548785      14.257314          -0.000019
          325              C       7.480235       1.188347      35.247114      -0.147204      36.782086 0.44646612E+03  0.10598532E+05                                 9.723943                            7.085765      -0.004297       1.964274                    0.999526      30.115857      87.865409       0.611833       0.421712      -1.057631      -0.013724      -0.001295      -0.029355       0.032430       0.013680      -0.003356       0.010922      -0.033839      -0.060553      -0.025109      -0.008342       0.033451             12.627261      14.995856      -0.680443       8.707870       9.592181      -0.750585      13.293745           0.000008
          326              C       6.476944       1.240961      34.287503      -0.136022      36.937061 0.43036637E+03  0.10094408E+05                                 9.695092                            6.925760       0.090038       1.994990                    0.999715      29.584493      85.010212       0.624792       0.417953      -1.063000       0.021207      -0.009356       0.015412       0.027835      -0.011907       0.005408      -0.014856      -0.045024      -0.045298      -0.020703      -0.016999       0.037702             12.647441      15.053720       0.585103       9.005184       9.553816       0.293361      13.334788          -0.000016
          327              C       1.774356      17.973973      29.737318       0.561514      26.645298 0.29470670E+03  0.63380332E+04                                 8.325167                            6.090048      -0.012894       2.040279                    0.999625      23.168042      65.414569       0.603474       0.471936      -1.023082      -0.046754       0.000750      -0.042243       0.063016      -0.012140      -0.104091       0.002747       0.028093       0.039215      -0.094464      -0.020759       0.115223             10.967083      12.390220       0.141852       7.513274       7.802137      -0.642438      12.708892           0.002568
          328              C       8.940723      14.895157       4.220872       0.060602      42.051802 0.42617857E+03  0.99179360E+04                                10.689380                            6.907997      -0.147868       1.956617                    0.999278      26.943081      75.764849       0.626805       0.419898      -1.067531      -0.000533       0.014882      -0.004107       0.015447      -0.000546      -0.001256      -0.027908      -0.003509      -0.000758      -0.027179      -0.001571       0.028750             16.207688      10.170901       0.747229       1.421526      19.583618     -13.086085      18.868545          -0.000016
          329              C      10.080084      15.675293       4.075691      -0.137888      37.125537 0.43050278E+03  0.10095692E+05                                 9.743983                            6.929370       0.097394       1.998155                    0.999704      29.515863      84.730468       0.624458       0.418257      -1.063093      -0.005309       0.022908      -0.012913       0.026827      -0.007504       0.023692      -0.001308       0.033869      -0.020812      -0.021575      -0.013566       0.035141             12.811432       9.372602       1.657295       0.366861      15.610542      -8.917263      13.451153           0.000039
          330              C      10.103670      16.703984       3.137326      -0.139628      36.508399 0.44191171E+03  0.10458274E+05                                 9.673745                            7.051314       0.012244       1.972801                    0.999572      29.855603      86.829112       0.613403       0.421926      -1.058032      -0.008140      -0.015032       0.026928       0.031895       0.017310      -0.001666       0.008442       0.032800      -0.040192      -0.023915      -0.006706       0.030621             12.490914       9.460021       0.319582       1.632760      14.417425      -8.135853      13.595296          -0.000003
          331              C       8.986079      16.950725       2.351224       0.078651      37.870255 0.45368324E+03  0.10768345E+05                                10.077393                            7.229730      -0.341383       1.899082                    0.998639      27.393644      78.841648       0.597293       0.432039      -1.055625      -0.008902       0.021146      -0.001935       0.023025      -0.010856      -0.006336      -0.018544      -0.052964       0.048042      -0.038560       0.002537       0.036023             13.676359      10.770770       1.301371       1.393997      15.439864      -8.238653      14.818442           0.000027
          332              C       7.846718      16.168774       2.496405      -0.164116      39.470893 0.45315929E+03  0.10779800E+05                                10.135901                            7.096491       0.109716       1.998111                    0.999728      30.154963      87.599925       0.617844       0.416742      -1.062513       0.012308      -0.020664       0.031218       0.039408       0.002754       0.017409       0.012941       0.024582       0.013969      -0.022318      -0.005331       0.027649             13.530664      10.091524       1.231418       1.610453      15.102787      -8.974831      15.397681          -0.000004
          333              C       7.823132      15.141897       3.431229      -0.138861      38.017636 0.42898778E+03  0.10048989E+05                                 9.878662                            6.902655       0.105054       1.998640                    0.999728      29.558683      84.742546       0.627784       0.416504      -1.064455       0.003480       0.024818      -0.014024       0.028717       0.028337      -0.003418      -0.001317       0.031609      -0.043307      -0.025262      -0.014643       0.039904             13.177616       9.638947       0.151117       2.071430      14.822423      -9.243627      15.071479           0.000027
          334              C       2.837518      18.081015      30.803159      -0.014213      39.541265 0.43161516E+03  0.10041292E+05                                10.106389                            6.866756       0.013876       2.010812                    0.999106      27.026855      75.128587       0.642651       0.409673      -1.077879       0.024264       0.007946       0.029038       0.038666      -0.003550       0.008575      -0.006855      -0.003511      -0.013576      -0.011798      -0.000968       0.012766             14.183376      16.134086       0.841139      10.749263      10.002779      -0.477051      16.413262           0.001266
          335              C       3.182230      16.919882      31.486572      -0.094673      35.550933 0.41992045E+03  0.97926014E+04                                 9.483507                            6.869837       0.012754       1.975645                    0.999596      29.091859      83.451351       0.623186       0.421461      -1.060400       0.011290       0.016561       0.010515       0.022634       0.016366      -0.007352       0.009021      -0.025138      -0.051244      -0.025724      -0.003983       0.029707             12.164280      13.221467       0.166722       8.176544       9.647758      -1.163318      13.623614           0.000650
          336              C       4.158307      16.959796      32.478052      -0.152721      37.589417 0.43977662E+03  0.10376741E+05                                 9.846615                            7.029540       0.059244       1.985127                    0.999627      29.811654      86.072229       0.616062       0.421360      -1.060265      -0.014079       0.005521      -0.016493       0.022377      -0.008797       0.009241      -0.025736      -0.037952      -0.037271      -0.027000      -0.013963       0.040963             12.917734      14.863163       1.690611       9.079390       9.774713       0.335346      14.115328           0.000583
          337              C       4.789673       0.018143      32.782578       0.077198      41.421426 0.42632551E+03  0.99277342E+04                                10.599854                            6.925789      -0.148083       1.957007                    0.999310      26.907365      75.826454       0.623403       0.421918      -1.065658      -0.008762      -0.004842      -0.008497       0.013131      -0.002517       0.018761      -0.000210       0.008169       0.003900      -0.016634      -0.004674       0.021308             15.875283      19.052895       0.510287      12.815232      10.402949      -0.771096      18.170004          -0.000076
          338              C       4.444962       1.177461      32.099165      -0.153212      37.197576 0.43921996E+03  0.10363341E+05                                 9.766667                            7.025032       0.062555       1.985523                    0.999661      29.870281      86.322423       0.616088       0.421353      -1.059960      -0.015284      -0.007294      -0.017396       0.024278       0.022030       0.010765       0.008184      -0.034324      -0.054590      -0.025811      -0.013766       0.039577             12.649802      13.801355      -0.358498       8.716526       9.865907      -1.505129      14.282146          -0.000311
          339              C       3.468884       1.137547      31.111226      -0.091542      34.947172 0.41622551E+03  0.96825000E+04                                 9.351492                            6.829429       0.009748       1.976014                    0.999684      28.990293      82.987061       0.626579       0.420215      -1.061460       0.007042      -0.018319       0.013355       0.023738      -0.010808      -0.002610      -0.020848      -0.031326      -0.024643      -0.024146      -0.008347       0.032492             11.852203      12.973888       1.216487       7.793444       9.635899       0.012605      12.946821          -0.000691
          340              C       8.964308      11.921568       7.305083      -0.015676      40.602692 0.42485884E+03  0.98469468E+04                                10.284080                            6.810289       0.016808       2.013390                    0.999279      26.927487      74.754828       0.645552       0.409372      -1.077887      -0.004626       0.025040      -0.034537       0.042909       0.005621      -0.000629      -0.008291       0.001778      -0.026936      -0.013312       0.001264       0.012048             15.000131      10.190404      -0.405557       0.837817      16.817164     -11.899127      17.992823          -0.001982
          341              C       7.756004      12.331593       6.756228      -0.087370      35.075120 0.41041994E+03  0.95161477E+04                                 9.381205                            6.780152       0.021868       1.982330                    0.999652      28.858492      82.535666       0.628915       0.420031      -1.061334       0.016846       0.011410      -0.011577       0.023409       0.013722      -0.015339       0.004472       0.030411      -0.058010      -0.027684      -0.005662       0.033346             12.106930       9.826411      -0.669984       1.068099      12.825036      -8.220214      13.669344          -0.000598
          342              C       7.741490      13.273199       5.732879      -0.152388      37.509112 0.43625670E+03  0.10267491E+05                                 9.804597                            6.987489       0.087810       1.995016                    0.999648      29.700827      85.492417       0.620087       0.419693      -1.061888       0.006244      -0.012114       0.021057       0.025082      -0.011023       0.016357      -0.011569       0.044572      -0.037561      -0.026113      -0.011958       0.038071             12.917161      10.192758       0.960877      -0.506478      14.001760      -9.099255      14.556965          -0.000501
          343              C       8.935280      13.804780       5.261926       0.079777      41.710379 0.42210976E+03  0.98079634E+04                                10.658653                            6.898062      -0.159588       1.954218                    0.999346      26.822805      75.575293       0.623581       0.422727      -1.064844      -0.000791      -0.004428       0.011199       0.012069       0.006803       0.007191      -0.012146      -0.011525       0.017892      -0.018190       0.001529       0.016661             16.131451      10.699435       0.276537       0.163962      19.041739     -13.220767      18.653177           0.000191
          344              C      10.143584      13.394755       5.810781      -0.150255      37.801687 0.43459469E+03  0.10218903E+05                                 9.874279                            6.978547       0.079901       1.993534                    0.999645      29.622256      85.234493       0.619882       0.420220      -1.061525      -0.004949      -0.010906       0.017761       0.021421       0.015768      -0.011225      -0.008116       0.033348      -0.060790      -0.024394      -0.011890       0.036284             13.195329      10.040070      -0.787096       1.045496      14.494309      -9.563493      15.051607           0.000343
          345              C      10.158098      12.453149       6.834130      -0.089331      35.422815 0.41171156E+03  0.95507624E+04                                 9.455935                            6.789562       0.025430       1.982669                    0.999679      28.852424      82.458503       0.628839       0.419877      -1.061747      -0.016573       0.010609      -0.013153       0.023669      -0.009973       0.016288       0.010856       0.030549      -0.044285      -0.029650      -0.000007       0.029657             12.381617       9.524096       0.727805      -0.427364      13.428617      -8.746691      14.192138           0.000462
          346              C       9.038693      10.932791       8.409875       0.571593      28.112598 0.29464028E+03  0.63347173E+04                                 8.654173                            6.092012      -0.016691       2.041216                    0.999690      23.010372      64.908477       0.603129       0.472346      -1.023107       0.000012      -0.046035       0.043943       0.063642      -0.005704      -0.014206       0.095793      -0.019986       0.017232      -0.089847      -0.014076       0.103923             12.007464       7.483985       0.125269       0.580793      13.962236      -9.041192      14.576171           0.001801
          347              C       9.071350       0.000000      19.061203      -0.038226      44.215437 0.45422475E+03  0.10838012E+05                                11.878816                            7.806991      -0.521968       1.849855                    0.993965      28.609745      83.906214       0.510152       0.503185      -1.011126      -0.000000      -0.000000       0.002211       0.002211       0.001874       0.000000      -0.000000       0.012015       0.004505      -0.007044       0.001502       0.005542             17.593071      13.469692       0.464792      -0.000001      14.025982      -0.000001      25.283539           0.000018
          348              C       9.071350       0.000000       1.356203      -0.038226      44.215448 0.45422487E+03  0.10838015E+05                                11.878817                            7.806992      -0.521967       1.849855                    0.993965      28.609750      83.906227       0.510152       0.503185      -1.011126      -0.000000      -0.000000       0.002211       0.002211       0.001874       0.000000      -0.000000      -0.012015       0.004506      -0.007044       0.001502       0.005542             17.593075      14.025985       0.464793       0.000000      13.469693      -0.000002      25.283546           0.000019
          349              O      10.482852       8.117044      23.915914      -0.537553      37.433083 0.54895768E+03  0.13289930E+05                                 9.019835                            7.260015       0.207102       2.097394                    0.998875      28.150771      74.702739       0.702676       0.360054      -1.136076       0.009399       0.015869      -0.013647       0.022943       0.046625       0.037224      -0.038535       0.007780       0.051153      -0.083771       0.038086       0.045685             11.196548      11.707727       2.398450      -5.991554       8.052933      -3.033403      13.828983          -0.051312
          350              O       1.132104      16.591499       8.795844      -0.514951      32.734702 0.50396374E+03  0.11934311E+05                                 8.211742                            6.937419       0.249267       2.120086                    0.998886      27.537574      72.110106       0.722238       0.358119      -1.138395      -0.028164       0.004457       0.005405       0.029023       0.042672      -0.034831       0.024455      -0.012283       0.054046      -0.072059       0.031682       0.040377              9.801066       7.692414       1.707439      -2.415253      10.045052      -4.761369      11.665732           0.074125
          351              O      10.335896      10.428424      23.604306      -0.528807      30.907960 0.49960094E+03  0.11788454E+05                                 7.814647                            6.880232       0.414249       2.168281                    0.998954      27.753995      72.208306       0.730564       0.355316      -1.142265       0.000271      -0.010721      -0.032621       0.034339      -0.041283       0.024493       0.027715      -0.005690      -0.047094      -0.062539       0.013052       0.049487              8.812808       9.641477      -1.814066      -3.500438       8.050305       1.050956       8.746642           0.060883
          352              O      17.025110      16.968867       8.909156      -0.586423      38.096049 0.59034222E+03  0.14543674E+05                                 9.105412                            7.515074       0.270175       2.099733                    0.998908      29.186379      77.951430       0.693014       0.358752      -1.137904       0.029956       0.002346       0.024472       0.038752      -0.056339       0.052622       0.021890      -0.054828      -0.020412      -0.095222       0.027409       0.067813             11.172301       7.809479      -2.559525       1.953800      13.761271      -6.162505      11.946153          -0.040859
          353              O       7.659848      10.025656      23.915914      -0.537527      37.432446 0.54894599E+03  0.13289566E+05                                 9.019699                            7.259906       0.207144       2.097409                    0.998875      28.150562      74.701776       0.702686       0.360051      -1.136079      -0.009397      -0.015868      -0.013644       0.022941       0.046628      -0.037216       0.038539       0.007776       0.051150      -0.083771       0.038092       0.045679             11.196366      11.707532       2.398422       5.991446       8.052829       3.033367      13.828737           0.051300
          354              O      17.010596       1.551201       8.795844      -0.514983      32.736981 0.50400756E+03  0.11935637E+05                                 8.212220                            6.937808       0.249176       2.120046                    0.998886      27.538403      72.113737       0.722202       0.358128      -1.138385       0.028164      -0.004451       0.005410       0.029022       0.042662       0.034821      -0.024469      -0.012298       0.054061      -0.072055       0.031694       0.040361              9.801680       7.692808       1.707519       2.415373      10.045712       4.761719      11.666520          -0.074148
          355              O       7.806804       7.714276      23.604306      -0.528839      30.908405 0.49961022E+03  0.11788739E+05                                 7.814774                            6.880343       0.414193       2.168267                    0.998954      27.754022      72.208812       0.730550       0.355320      -1.142260      -0.000272       0.010717      -0.032624       0.034340      -0.041279      -0.024506      -0.027711      -0.005692      -0.047095      -0.062542       0.013060       0.049482              8.812956       9.641648      -1.814092       3.500501       8.050433      -1.050967       8.746788          -0.060903
          356              O       1.117590       1.173833       8.909156      -0.586388      38.093344 0.59028935E+03  0.14542011E+05                                 9.104885                            7.514645       0.270265       2.099773                    0.998909      29.185467      77.947420       0.693048       0.358743      -1.137913      -0.029957      -0.002349       0.024464       0.038749      -0.056349      -0.052632      -0.021877      -0.054815      -0.020423      -0.095228       0.027399       0.067829             11.171611       7.809075      -2.559418      -1.953730      13.760359       6.162074      11.945397           0.040848
          357              O       0.954306      16.731198       6.210914      -0.537530      37.431766 0.54893330E+03  0.13289179E+05                                 9.019586                            7.259818       0.207142       2.097415                    0.998875      28.150241      74.700629       0.702691       0.360050      -1.136080      -0.015865      -0.009396      -0.013642       0.022937       0.046629       0.038540      -0.037217      -0.007768       0.051139      -0.083773       0.038095       0.045677             11.196210       8.052751       2.398400       3.033341      11.707349       5.991346      13.828530           0.051293
          358              O      10.622551       7.939246      26.500844      -0.514982      32.735949 0.50398786E+03  0.11935042E+05                                 8.212009                            6.937638       0.249192       2.120057                    0.998886      27.538028      72.112116       0.722217       0.358125      -1.138389      -0.004451       0.028163       0.005409       0.029021       0.042666      -0.024466       0.034825       0.012292       0.054053      -0.072057       0.031691       0.040366              9.801409      10.045421       1.707484       4.761560       7.692633       2.415319      11.666173          -0.074146
          359              O      16.785626      16.878154       5.899306      -0.528839      30.909269 0.49962814E+03  0.11789279E+05                                 7.814952                            6.880497       0.414176       2.168256                    0.998954      27.754341      72.210210       0.730536       0.355324      -1.142257       0.010714      -0.000274      -0.032625       0.034341      -0.041276      -0.027708      -0.024511       0.005688      -0.047099      -0.062542       0.013064       0.049478              8.813163       8.050607      -1.814126      -1.050980       9.641886       3.500594       8.746996          -0.060900
          360              O      10.245183      10.188940      26.614156      -0.586388      38.094235 0.59030699E+03  0.14542559E+05                                 9.105029                            7.514762       0.270246       2.099759                    0.998909      29.185884      77.948924       0.693042       0.358743      -1.137913      -0.002348      -0.029960       0.024467       0.038753      -0.056347      -0.021877      -0.052630       0.054824      -0.020419      -0.095227       0.027400       0.067827             11.171802      13.760609      -2.559444       6.162195       7.809181      -1.953748      11.945614           0.040858
          361              O      17.188394       1.411502       6.210914      -0.537559      37.434065 0.54897555E+03  0.13290487E+05                                 9.020044                            7.260180       0.207064       2.097378                    0.998874      28.151070      74.704169       0.702660       0.360058      -1.136071       0.015866       0.009400      -0.013645       0.022941       0.046622      -0.038530       0.037228      -0.007786       0.051158      -0.083769       0.038081       0.045688             11.196825       8.053093       2.398491      -3.033458      11.708027      -5.991722      13.829354          -0.051302
          362              O       7.520149      10.203454      26.500844      -0.514944      32.735194 0.50397357E+03  0.11934604E+05                                 8.211825                            6.937488       0.249260       2.120078                    0.998886      27.537849      72.111065       0.722234       0.358120      -1.138395       0.004455      -0.028166       0.005407       0.029025       0.042671       0.024454      -0.034829       0.012292       0.054056      -0.072058       0.031683       0.040375              9.801172      10.045166       1.707450      -4.761425       7.692479      -2.415270      11.665871           0.074126
          363              O       1.357074       1.264546       5.899306      -0.528809      30.907191 0.49958505E+03  0.11787981E+05                                 7.814518                            6.880122       0.414269       2.168296                    0.998954      27.753576      72.206828       0.730570       0.355316      -1.142266      -0.010718       0.000269      -0.032616       0.034333      -0.041285       0.027718       0.024494       0.005694      -0.047099      -0.062543       0.013052       0.049491              8.812653       8.050183      -1.814036       1.050938       9.641291      -3.500365       8.746485           0.060885
          364              O       7.897517       7.953760      26.614156      -0.586424      38.094994 0.59032151E+03  0.14543024E+05                                 9.105214                            7.514912       0.270176       2.099739                    0.998908      29.186006      77.949839       0.693026       0.358749      -1.137907       0.002346       0.029957       0.024471       0.038752      -0.056343       0.021887       0.052626       0.054823      -0.020414      -0.095225       0.027407       0.067818             11.172044      13.760932      -2.559484      -6.162347       7.809324       1.953774      11.945876          -0.040870
          365              O       8.117044       7.659848      11.494086      -0.537543      37.432845 0.54895242E+03  0.13289769E+05                                 9.019792                            7.259973       0.207117       2.097401                    0.998875      28.150617      74.702208       0.702679       0.360053      -1.136076       0.015864      -0.009399       0.013643       0.022938      -0.046627       0.038537       0.037219      -0.007773       0.051142      -0.083771       0.038092       0.045679             11.196496       8.052903      -2.398443       3.033398      11.707660      -5.991535      13.828925           0.051274
          366              O      16.591499      17.010596      26.614156      -0.514961      32.736144 0.50399148E+03  0.11935146E+05                                 8.212019                            6.937643       0.249255       2.120072                    0.998886      27.538172      72.112487       0.722220       0.358123      -1.138391       0.004454       0.028166      -0.005408       0.029025      -0.042668      -0.024460      -0.034826       0.012295       0.054060      -0.072057       0.031688       0.040370              9.801425      10.045442      -1.707486       4.761580       7.692639      -2.415324      11.666193          -0.074130
          367              O      10.428424       7.806804      11.805694      -0.528830      30.908644 0.49961528E+03  0.11788887E+05                                 7.814801                            6.880368       0.414241       2.168277                    0.998954      27.754194      72.209319       0.730550       0.355319      -1.142261      -0.010713      -0.000275       0.032623       0.034338       0.041279      -0.027713       0.024504       0.005690      -0.047104      -0.062543       0.013059       0.049484              8.812986       8.050461       1.814092      -1.050961       9.641677      -3.500513       8.746819          -0.060891
          368              O      16.968867       1.117590      26.500844      -0.586402      38.094763 0.59031654E+03  0.14542859E+05                                 9.105128                            7.514835       0.270259       2.099761                    0.998909      29.186037      77.949604       0.693036       0.358745      -1.137911       0.002346      -0.029960      -0.024467       0.038753       0.056346      -0.021878       0.052631       0.054822      -0.020417      -0.095226       0.027401       0.067825             11.171939      13.760801       2.559472       6.162296       7.809257       1.953767      11.945760           0.040835
          369              O      10.025656      10.482852      11.494086      -0.537555      37.433694 0.54896833E+03  0.13290260E+05                                 9.019953                            7.260103       0.207088       2.097386                    0.998875      28.150961      74.703582       0.702668       0.360056      -1.136074      -0.015865       0.009401       0.013644       0.022940      -0.046625      -0.038534      -0.037223      -0.007781       0.051151      -0.083770       0.038086       0.045684             11.196707       8.053024      -2.398474      -3.033436      11.707894       5.991661      13.829204          -0.051290
          370              O       1.551201       1.132104      26.614156      -0.514957      32.735748 0.50398375E+03  0.11934912E+05                                 8.211937                            6.937575       0.249266       2.120078                    0.998886      27.538020      72.111840       0.722226       0.358121      -1.138393      -0.004454      -0.028166      -0.005408       0.029025      -0.042669       0.024455       0.034828       0.012293       0.054056      -0.072057       0.031684       0.040372              9.801321      10.045329      -1.707473      -4.761522       7.692572       2.415305      11.666062           0.074103
          371              O       7.714276      10.335896      11.805694      -0.528818      30.907885 0.49959939E+03  0.11788412E+05                                 7.814658                            6.880243       0.414269       2.168292                    0.998954      27.753839      72.207950       0.730560       0.355318      -1.142263       0.010712       0.000273       0.032620       0.034335       0.041283       0.027716      -0.024498       0.005693      -0.047105      -0.062543       0.013054       0.049489              8.812820       8.050319       1.814062       1.050948       9.641484       3.500444       8.746657           0.060867
          372              O       1.173833      17.025110      26.500844      -0.586407      38.095296 0.59032704E+03  0.14543188E+05                                 9.105228                            7.514917       0.270247       2.099755                    0.998909      29.186230      77.950415       0.693030       0.358746      -1.137910      -0.002346       0.029961      -0.024468       0.038753       0.056345       0.021881      -0.052631       0.054826      -0.020415      -0.095228       0.027405       0.067824             11.172069      13.760972       2.559492      -6.162376       7.809335      -1.953780      11.945901          -0.040852
          373              O      16.731198      17.188394      29.199086      -0.537552      37.433330 0.54896172E+03  0.13290056E+05                                 9.019885                            7.260050       0.207110       2.097396                    0.998875      28.150814      74.702993       0.702672       0.360055      -1.136075      -0.009401       0.015866       0.013645       0.022940      -0.046626       0.037223       0.038535       0.007778       0.051148      -0.083771       0.038088       0.045683             11.196618      11.707798      -2.398459      -5.991608       8.052971       3.033417      13.829085          -0.051292
          374              O       7.939246       7.520149       8.909156      -0.514956      32.735780 0.50398409E+03  0.11934922E+05                                 8.211941                            6.937575       0.249270       2.120079                    0.998886      27.538031      72.111875       0.722227       0.358121      -1.138393       0.028166       0.004455      -0.005408       0.029025      -0.042669      -0.034829      -0.024455      -0.012289       0.054053      -0.072057       0.031683       0.040374              9.801329       7.692576      -1.707477      -2.415309      10.045340       4.761531      11.666072           0.074114
          375              O      16.878154       1.357074      29.510694      -0.528821      30.907978 0.49960138E+03  0.11788472E+05                                 7.814678                            6.880260       0.414265       2.168291                    0.998954      27.753875      72.208107       0.730558       0.355318      -1.142263      -0.000273      -0.010713       0.032620       0.034336       0.041282       0.024498      -0.027715      -0.005692      -0.047100      -0.062542       0.013055       0.049487              8.812842       9.641512       1.814067      -3.500453       8.050337      -1.050950       8.746678           0.060861
          376              O      10.188940       7.897517       8.795844      -0.586407      38.095568 0.59033258E+03  0.14543359E+05                                 9.105263                            7.514948       0.270244       2.099749                    0.998909      29.186402      77.950965       0.693029       0.358745      -1.137910      -0.029961       0.002346      -0.024469       0.038754       0.056342       0.052628      -0.021881      -0.054829      -0.020416      -0.095226       0.027404       0.067821             11.172112       7.809363       2.559500       1.953784      13.761029       6.162397      11.945945          -0.040846
          377              O       1.411502       0.954306      29.199086      -0.537547      37.433010 0.54895557E+03  0.13289866E+05                                 9.019825                            7.260000       0.207116       2.097400                    0.998875      28.150674      74.702448       0.702676       0.360054      -1.136076       0.009400      -0.015866       0.013644       0.022940      -0.046627      -0.037219      -0.038536       0.007776       0.051145      -0.083770       0.038090       0.045680             11.196540      11.707713      -2.398450       5.991564       8.052926      -3.033404      13.828981           0.051275
          378              O      10.203454      10.622551       8.909156      -0.514963      32.736475 0.50399787E+03  0.11935336E+05                                 8.212071                            6.937685       0.249251       2.120067                    0.998886      27.538360      72.113121       0.722218       0.358123      -1.138391      -0.028168      -0.004453      -0.005409       0.029026      -0.042667       0.034825       0.024460      -0.012297       0.054062      -0.072056       0.031688       0.040368              9.801492       7.692683      -1.707494       2.415338      10.045512      -4.761617      11.666281          -0.074142
          379              O       1.264546      16.785626      29.510694      -0.528825      30.908280 0.49960778E+03  0.11788664E+05                                 7.814738                            6.880314       0.414254       2.168285                    0.998954      27.754005      72.208641       0.730554       0.355319      -1.142261       0.000274       0.010713       0.032621       0.034336       0.041280      -0.024502       0.027714      -0.005691      -0.047101      -0.062543       0.013058       0.049485              8.812911       9.641590       1.814078       3.500479       8.050398       1.050955       8.746745          -0.060884
          380              O       7.953760      10.245183       8.795844      -0.586397      38.094684 0.59031470E+03  0.14542801E+05                                 9.105110                            7.514818       0.270264       2.099762                    0.998909      29.186012      77.949483       0.693038       0.358744      -1.137912       0.029960      -0.002347      -0.024467       0.038752       0.056346      -0.052630       0.021876      -0.054821      -0.020418      -0.095225       0.027400       0.067825             11.171918       7.809244       2.559472      -1.953769      13.760775      -6.162285      11.945735           0.040830

******************************************************
Auxiliary information for the entire system
The total spin magnetic moment of the unit cell is   -0.000001
The total net atomic charge of the unit cell is   0.000001
Accuracy of reproducing the electrostatic potential in the unit cell:
  The inner radius (bohr) =    5.0000
  The outer radius (bohr) =   12.0000
  Valid grid points have density less than (e/(bohr^3)) =    0.0001
  The number of valid grid points were=      1483239
  The rms potential error without charges in kcal/mol is=      4.22254
  The rms potential error with partial charges in kcal/mol is=      0.72122
  The RRMSE value at monopole order=      0.17080
  The rms potential error with partial charges and cloud penetration in kcal/mol is=      0.73086
  The RRMSE value at monopole order with cloud penetration is=      0.17308
  The rms potential error with partial charges and atomic dipoles in kcal/mol is=      0.26869
  The RRMSE value at dipole order=      0.06363
  The rms potential error with partial charges, atomic dipoles and cloud penetration in kcal/mol is=      0.26295
  The RRMSE value at dipole order with cloud penetration=      0.06227

******************************************************
The electron densities and ab initio electrostatic potential were computed in VASP using the PBE functional and
projector augmented wave method. See the main text of the journal article for a description of computational details.
The atomic charges, dipoles, and quadrupoles were computed with the DDEC6 method as described in
(a) T. A. Manz and N. Gabaldon Limas, RSC Adv. 6 (2016) 47771-47801 DOI: 10.1039/c6ra04656h
(b) N. Gabaldon Limas and T. A. Manz, RSC Adv. 8 (2018) 2678-2707 DOI: 10.1039/c7ra11829e.
For each atom in the material, the electron cloud parameters were fit to the spherically averaged atom-in-material
electron density using radial positions for which this density was between 10^-4 and 10^-2 electrons per cubic bohr.
The polarizabilities, dispersion coefficients, and quantum Drude oscillator (QDO) parameters were fit using the MCLF method.
The magnetic structure of the system was optimized in VASP from the default ferromagnetic initial guess using spin polarization.
The atomic spin moments (ASMs) were computed on this optimized magnetic structure using the DDEC6 partition as inputs
to the method of T. A. Manz and D. S. Sholl, J. Chem. Theory Comput. 7 (2011) 4146-4164 DOI: 10.1021/ct200539n.
The RMSE and RRMSE were computed using a uniform grid with Ewald summation.
