# Supplementary material for: A collection of forcefield precursors for metal–organic frameworks
Source: RSC Adv. 2019 Nov 13;9(63):36492–507. doi: 10.1039/c9ra07327b (PMC9075174; doi:10.1039/c9ra07327b)
Supplement: RA-009-C9RA07327B-s5636 [file RA-009-C9RA07327B-s5636.xyz]

  360
jmolscript: load "" {1 1 1} spacegroup "x,y,z" unitcell [{     16.615000     0.000000     0.000000 }, {     -2.424568    17.080778     0.000000 }, {      0.000000     0.000000    20.596000 }]
Zn    -0.704988    16.047733    17.478795     1.020694
Zn    14.476537    12.749947    17.041336     1.085292
Zn     6.252599     0.876415    13.131804     1.029827
Zn     5.375636     9.573434     7.180795     1.020694
Zn     6.809111    12.871220     6.743336     1.085292
Zn     0.842617     7.663974     2.833804     1.029827
Zn    14.895420     1.033045     3.117205     1.020694
Zn    -0.286105     4.330831     3.554664     1.085292
Zn     7.937833    16.204363     7.464196     1.029827
Zn     8.814796     7.507344    13.415205     1.020694
Zn     7.381321     4.209558    13.852664     1.085292
Zn    13.347815     9.416804    17.762196     1.029827
H      2.978710    14.668972    18.921545     0.119086
H      5.029297    13.695368    19.376717     0.121910
H      3.603186    10.140858    18.206864     0.123680
H      1.581294    11.123003    17.706381     0.120089
H      6.794070    12.733720     0.762052     0.128368
H      6.802328    12.511670     3.072923     0.124404
H      5.167982     8.902501     2.755745     0.112824
H      5.171981     9.073309     0.463410     0.121833
H      9.042294     2.724384    17.457170     0.117101
H      9.938715     1.875469    19.409670     0.118762
H      6.725376    15.230930    18.126540     0.124409
H      5.802057    16.105466    16.194635     0.117287
H     14.861381     0.485094    19.765981     0.118144
H     11.508341    13.806393    18.767075     0.123159
H      9.314575    14.161673    19.395253     0.131128
H     10.359374    13.859343    16.244065     0.122084
H      8.200250    14.298319    15.566457     0.117380
H      7.432095    10.345827    15.506728     0.127667
H      9.579724     9.941013    16.260542     0.111033
H      6.299476    15.258259    13.861108     0.120965
H      6.730008    16.064472    11.719124     0.122247
H      6.409744    12.351111    10.258868     0.125639
H      6.006038    11.543190    12.386434     0.123727
H     12.674297     0.828418    20.521854     0.125845
H      1.691938    10.952195     8.623545     0.119086
H     -0.358649    11.925799     9.078717     0.121910
H      1.067462    15.480309     7.908864     0.123680
H      3.089354    14.498164     7.408381     0.120089
H     14.491578    12.887447    11.060052     0.128368
H     14.483320    13.109497    13.370923     0.124404
H     -0.497334    16.718666    13.053745     0.112824
H     -0.501333    16.547858    10.761410     0.121833
H     14.667922     5.816005     7.159170     0.117101
H     13.771501     6.664920     9.111670     0.118762
H     14.560272    10.390237     7.828540     0.124409
H     -1.131409     9.515701     5.896635     0.117287
H      8.848835     8.055295     9.467981     0.118144
H      9.777307    11.814774     8.469075     0.123159
H     11.971073    11.459494     9.097253     0.131128
H     10.926274    11.761824     5.946065     0.122084
H     13.085398    11.322848     5.268457     0.117380
H     13.853553    15.275340     5.208728     0.127667
H     11.705924    15.680154     5.962542     0.111033
H     14.986172    10.362908     3.563108     0.120965
H     14.555640     9.556695     1.421124     0.122247
H     -1.739096    13.270056    20.556868     0.125639
H     -1.335390    14.077977     2.088434     0.123727
H     11.035919     7.711971    10.223854     0.125845
H     11.211722     2.411806     1.674455     0.119087
H      9.161135     3.385410     1.219283     0.121910
H     10.587246     6.939920     2.389136     0.123680
H     12.609138     5.957775     2.889619     0.120088
H      7.396362     4.347058    19.833948     0.128368
H      7.388104     4.569108    17.523077     0.124404
H      9.022450     8.178277    17.840255     0.112824
H      9.018451     8.007469    20.132590     0.121833
H      5.148138    14.356394     3.138830     0.117101
H      4.251717    15.205309     1.186330     0.118762
H      7.465056     1.849848     2.469460     0.124409
H      8.388375     0.975312     4.401365     0.117287
H     -0.670949    16.595684     0.830019     0.118143
H      2.682091     3.274385     1.828925     0.123159
H      4.875857     2.919105     1.200747     0.131128
H      3.831058     3.221435     4.351935     0.122084
H      5.990182     2.782459     5.029543     0.117380
H      6.758337     6.734951     5.089272     0.127667
H      4.610708     7.139765     4.335458     0.111033
H      7.890956     1.822519     6.734892     0.120965
H      7.460424     1.016306     8.876876     0.122247
H      7.780688     4.729667    10.337132     0.125639
H      8.184394     5.537588     8.209566     0.123727
H      1.516135    16.252360     0.074146     0.125845
H     12.498494     6.128583    11.972455     0.119086
H     14.549081     5.154979    11.517283     0.121910
H     13.122970     1.600469    12.687136     0.123679
H     11.101078     2.582614    13.187619     0.120088
H     -0.301146     4.193331     9.535948     0.128368
H     -0.292888     3.971281     7.225077     0.124404
H     14.687766     0.362112     7.542255     0.112824
H     14.691765     0.532920     9.834590     0.121833
H     -0.477490    11.264773    13.436830     0.117101
H      0.418931    10.415858    11.484330     0.118762
H     -0.369840     6.690541    12.767460     0.124409
H     15.321841     7.565077    14.699365     0.117287
H      5.341597     9.025483    11.128019     0.118143
H      4.413125     5.266004    12.126925     0.123159
H      2.219359     5.621284    11.498747     0.131128
H      3.264158     5.318954    14.649935     0.122084
H      1.105034     5.757930    15.327543     0.117380
H      0.336879     1.805438    15.387272     0.127667
H      2.484508     1.400624    14.633458     0.111033
H     -0.795740     6.717870    17.032892     0.120965
H     -0.365208     7.524083    19.174876     0.122247
H     15.929528     3.810722     0.039132     0.125639
H     15.525822     3.002801    18.507566     0.123727
H      3.154513     9.368807    10.372146     0.125845
C      0.734291    13.625337    17.932937     0.633164
C      2.063722    12.991640    18.276890    -0.027006
C      3.102955    13.758567    18.773254    -0.083140
C      4.328502    13.177820    19.049240    -0.091392
C      4.503877    11.836979    18.841221    -0.056751
C      3.477280    11.051263    18.342798    -0.095658
C      2.270458    11.640550    18.056513    -0.086489
C      6.011253    10.909493     0.395443    -0.064069
C      6.479286    11.954837     1.161614    -0.099759
C      6.475422    11.818190     2.545666    -0.086715
C      5.996493    10.685735     3.149128    -0.015629
C      5.505820     9.671137     2.354123    -0.088270
C      5.507196     9.766789     0.986548    -0.094151
C      6.057527    10.595207     4.654696     0.636453
C      7.947855     1.527022    15.372854     0.631529
C      8.550789     0.954815    16.629210    -0.020990
C      9.061415     1.805438    17.595163    -0.081355
C      9.599579     1.303263    18.758837    -0.090062
C      7.201407    17.015871    18.940082    -0.065640
C      6.697947    16.149876    17.990606    -0.085994
C      6.154728    16.675964    16.839290    -0.088931
C      9.582768    16.076428    19.986358    -0.062432
C     11.805817    16.884349    19.695955    -0.097095
C     12.165468    15.673322    19.160459    -0.011978
C     11.243810    14.639935    19.084254    -0.084809
C      9.942248    14.843196    19.473518    -0.096096
C     13.543772    15.444439    18.610546     0.616614
C     11.594768    11.570519    16.750727     0.623716
C     10.191848    11.855768    16.316151    -0.014130
C      9.766421    13.155615    16.106072    -0.083296
C      8.480811    13.422075    15.700331    -0.097613
C      7.603600    12.368191    15.494371    -0.057544
C      8.013175    11.051263    15.673556    -0.097850
C      9.304390    10.815549    16.106072    -0.092613
C      6.152158    13.323007    13.321493    -0.058003
C      6.339197    14.674096    13.138188    -0.115535
C      6.588171    15.155774    11.855058    -0.096116
C      6.625183    14.286363    10.788185    -0.013364
C      6.398511    12.933565    10.983847    -0.084299
C      6.159749    12.450179    12.252560    -0.098848
C      6.957852    14.798786     9.410312     0.631275
C     12.922141     0.018789    20.136709    -0.108883
C      3.936357    11.995830     7.634937     0.633164
C      2.606926    12.629527     7.978890    -0.027006
C      1.567693    11.862600     8.475254    -0.083140
C      0.342146    12.443347     8.751240    -0.091392
C      0.166771    13.784188     8.543221    -0.056751
C      1.193368    14.569904     8.044798    -0.095658
C      2.400190    13.980617     7.758513    -0.086489
C     -1.340605    14.711674    10.693443    -0.064069
C     -1.808638    13.666330    11.459614    -0.099759
C     -1.804774    13.802977    12.843666    -0.086715
C     -1.325845    14.935432    13.447128    -0.015629
C     -0.835172    15.950030    12.652123    -0.088270
C     -0.836548    15.854378    11.284548    -0.094151
C     -1.386879    15.025960    14.952696     0.636453
C     -0.852639     7.013367     5.074854     0.631529
C     15.159427     7.585574     6.331210    -0.020990
C     14.648801     6.734951     7.297163    -0.081355
C     14.110637     7.237126     8.460837    -0.090062
C     14.084241     8.605296     8.642082    -0.065640
C     14.587701     9.471291     7.692606    -0.085994
C     15.130920     8.945203     6.541290    -0.088931
C     11.702880     9.544739     9.688358    -0.062432
C      9.479831     8.736818     9.397955    -0.097095
C      9.120180     9.947845     8.862459    -0.011978
C     10.041838    10.981232     8.786254    -0.084810
C     11.343400    10.777971     9.175518    -0.096096
C      7.741876    10.176728     8.312546     0.616614
C      9.690880    14.050648     6.452727     0.623716
C     11.093800    13.765399     6.018151    -0.014130
C     11.519227    12.465552     5.808072    -0.083296
C     12.804837    12.199092     5.402331    -0.097613
C     13.682048    13.252976     5.196371    -0.057544
C     13.272473    14.569904     5.375556    -0.097850
C     11.981258    14.805618     5.808072    -0.092613
C     -1.481510    12.298160     3.023493    -0.058003
C     14.946451    10.947071     2.840188    -0.115535
C     14.697477    10.465393     1.557058    -0.096116
C     14.660465    11.334804     0.490185    -0.013364
C     -1.727863    12.687602     0.685847    -0.084299
C     -1.489101    13.170988     1.954560    -0.098848
C     14.327796    10.822381    19.708312     0.631275
C     10.788075     8.521600     9.838709    -0.108883
C     13.456141     3.455441     2.663063     0.633164
C     12.126710     4.089138     2.319110    -0.027006
C     11.087477     3.322211     1.822746    -0.083140
C      9.861930     3.902958     1.546760    -0.091392
C      9.686555     5.243799     1.754779    -0.056751
C     10.713152     6.029515     2.253202    -0.095658
C     11.919974     5.440228     2.539487    -0.086489
C      8.179179     6.171285    20.200557    -0.064069
C      7.711146     5.125941    19.434386    -0.099759
C      7.715010     5.262588    18.050334    -0.086715
C      8.193939     6.395043    17.446872    -0.015629
C      8.684612     7.409641    18.241877    -0.088270
C      8.683236     7.313989    19.609452    -0.094151
C      8.132905     6.485571    15.941304     0.636453
C      6.242577    15.553756     5.223146     0.631529
C      5.639643    16.125963     3.966790    -0.020990
C      5.129017    15.275340     3.000837    -0.081355
C      4.590853    15.777515     1.837163    -0.090062
C      6.989025     0.064907     1.655918    -0.065640
C      7.492485     0.930902     2.605394    -0.085994
C      8.035704     0.404814     3.756710    -0.088931
C      4.607664     1.004350     0.609642    -0.062432
C      2.384615     0.196429     0.900045    -0.097094
C      2.024964     1.407456     1.435541    -0.011978
C      2.946622     2.440843     1.511746    -0.084809
C      4.248184     2.237582     1.122482    -0.096096
C      0.646660     1.636339     1.985454     0.616614
C      2.595664     5.510259     3.845273     0.623716
C      3.998584     5.225010     4.279849    -0.014130
C      4.424011     3.925163     4.489928    -0.083295
C      5.709621     3.658703     4.895669    -0.097613
C      6.586832     4.712587     5.101629    -0.057544
C      6.177257     6.029515     4.922444    -0.097850
C      4.886042     6.265229     4.489928    -0.092613
C      8.038274     3.757771     7.274507    -0.058003
C      7.851235     2.406682     7.457812    -0.115535
C      7.602261     1.925004     8.740942    -0.096116
C      7.565249     2.794415     9.807815    -0.013364
C      7.791921     4.147213     9.612153    -0.084299
C      8.030683     4.630599     8.343440    -0.098848
C      7.232580     2.281992    11.185688     0.631275
C      3.692859    -0.018789     0.459291    -0.108883
C     10.254075     5.084948    12.961063     0.633164
C     11.583506     4.451251    12.617110    -0.027006
C     12.622739     5.218178    12.120746    -0.083140
C     13.848286     4.637431    11.844760    -0.091392
C     14.023661     3.296590    12.052779    -0.056751
C     12.997064     2.510874    12.551202    -0.095658
C     11.790242     3.100161    12.837487    -0.086489
C     15.531037     2.369104     9.902557    -0.064069
C     15.999070     3.414448     9.136386    -0.099759
C     15.995206     3.277801     7.752334    -0.086715
C     15.516277     2.145346     7.148872    -0.015629
C     15.025604     1.130748     7.943877    -0.088270
C     15.026980     1.226400     9.311452    -0.094151
C     15.577311     2.054818     5.643304     0.636453
C     15.043071    10.067411    15.521146     0.631529
C     -0.968995     9.495204    14.264790    -0.020990
C     -0.458369    10.345827    13.298837    -0.081355
C      0.079795     9.843652    12.135163    -0.090062
C      0.106191     8.475482    11.953918    -0.065640
C     -0.397269     7.609487    12.903394    -0.085994
C     -0.940488     8.135575    14.054710    -0.088931
C      2.487552     7.536039    10.907642    -0.062432
C      4.710601     8.343960    11.198045    -0.097094
C      5.070252     7.132933    11.733541    -0.011978
C      4.148594     6.099546    11.809746    -0.084810
C      2.847032     6.302807    11.420482    -0.096096
C      6.448556     6.904050    12.283454     0.616614
C      4.499552     3.030130    14.143273     0.623716
C      3.096632     3.315379    14.577849    -0.014130
C      2.671205     4.615226    14.787928    -0.083296
C      1.385595     4.881686    15.193669    -0.097613
C      0.508384     3.827802    15.399629    -0.057543
C      0.917959     2.510874    15.220444    -0.097850
C      2.209174     2.275160    14.787928    -0.092613
C     15.671942     4.782618    17.572507    -0.058003
C     -0.756019     6.133707    17.755812    -0.115535
C     -0.507045     6.615385    19.038942    -0.096116
C     -0.470033     5.745974    20.105815    -0.013364
C     15.918295     4.393176    19.910153    -0.084299
C     15.679533     3.909790    18.641440    -0.098848
C     -0.137364     6.258397     0.887688     0.631275
C      3.402357     8.559178    10.757291    -0.108883
S      6.055797    11.087304    19.227602     0.961167
S      7.899128    16.352966    20.421758     0.960518
S      5.947366    12.695117    14.968967     0.961528
S     -1.385149    14.533863     8.929602     0.961167
S     13.386520     9.268201    10.123758     0.960518
S     -1.276718    12.926050     4.670967     0.961528
S      8.134635     5.993474     1.368398     0.961167
S      6.291304     0.727812     0.174242     0.960518
S      8.243066     4.385661     5.627033     0.961528
S     15.575581     2.546915    11.666398     0.961167
S      0.803912     7.812577    10.472242     0.960518
S     15.467150     4.154728    15.925033     0.961528
O      0.606280    14.843196    18.239818    -0.589101
O     -0.102938    12.933565    17.350070    -0.561330
O      7.093827    12.026576    18.907128    -0.522817
O      6.064040     9.765081    18.655857    -0.528929
O      6.744272    11.445829     5.228501    -0.571437
O      5.428214     9.667720     5.223146    -0.579361
O      7.837393     2.750005    15.263696    -0.544282
O      7.561876     0.664442    14.520180    -0.600280
O     10.279293     0.295497     0.831666    -0.522267
O      7.294765    15.082327     0.075999    -0.516368
O     14.231922    16.460746    18.359274    -0.562028
O     13.931319    14.270990    18.429301    -0.594901
O     12.431041    12.503129    16.692646    -0.547750
O     11.806475    10.383405    17.119395    -0.590954
O      5.418394    13.751734    15.780037    -0.514106
O      5.242726    11.454370    14.892968    -0.518818
O      7.392263    15.975652     9.319690    -0.572588
O      6.817348    14.079685     8.444360    -0.580728
O      4.064368    10.777971     7.941818    -0.589101
O      4.773586    12.687602     7.052070    -0.561330
O     14.191821    13.594591     8.609128    -0.522816
O     -1.393392    15.856086     8.357857    -0.528929
O     14.541376    14.175338    15.526501    -0.571437
O     -0.757566    15.953447    15.521146    -0.579361
O     -0.742177     5.790384     4.965696    -0.544282
O     -0.466660     7.875947     4.222180    -0.600280
O     13.430923     8.244892    11.129666    -0.522267
O     13.990883    10.538840    10.373999    -0.516368
O      7.053726     9.160421     8.061274    -0.562028
O      7.354329    11.350177     8.131301    -0.594901
O      8.854607    13.118038     6.394646    -0.547750
O      9.479173    15.237762     6.821395    -0.590954
O     -0.747746    11.869433     5.482037    -0.514106
O     -0.572078    14.166797     4.594968    -0.518818
O     13.893385     9.645515    19.617690    -0.572588
O     14.468300    11.541482    18.742360    -0.580728
O     13.584152     2.237582     2.356182    -0.589101
O     14.293370     4.147213     3.245930    -0.561330
O      7.096605     5.054202     1.688872    -0.522816
O      8.126392     7.315697     1.940143    -0.528929
O      7.446160     5.634949    15.367499    -0.571437
O      8.762218     7.413058    15.372854    -0.579361
O      6.353039    14.330773     5.332304    -0.544282
O      6.628556    16.416336     6.075820    -0.600280
O      3.911139    16.785281    19.764334    -0.522267
O      6.895667     1.998451    20.520001    -0.516368
O     -0.041490     0.620032     2.236726    -0.562028
O      0.259113     2.809788     2.166699    -0.594901
O      1.759391     4.577649     3.903354    -0.547750
O      2.383957     6.697373     3.476605    -0.590954
O      8.772038     3.329044     4.815963    -0.514106
O      8.947706     5.626408     5.703032    -0.518818
O      6.798169     1.105126    11.276310    -0.572588
O      7.373084     3.001093    12.151640    -0.580728
O     10.126064     6.302807    12.654182    -0.589101
O      9.416846     4.393176    13.543930    -0.561330
O     -0.001389     3.486187    11.986872    -0.522817
O     15.583824     1.224692    12.238143    -0.528929
O     -0.350944     2.905440     5.069499    -0.571437
O     14.947998     1.127331     5.074854    -0.579361
O     14.932609    11.290394    15.630304    -0.544282
O     14.657092     9.204831    16.373820    -0.600280
O      0.759509     8.835886     9.466334    -0.522267
O      0.199549     6.541938    10.222001    -0.516368
O      7.136706     7.920357    12.534726    -0.562028
O      6.836103     5.730601    12.464699    -0.594901
O      5.335825     3.962740    14.201354    -0.547750
O      4.711259     1.843016    13.774605    -0.590954
O     14.938178     5.211345    15.113963    -0.514106
O     14.762510     2.913981    16.001032    -0.518818
O      0.297047     7.435263     0.978310    -0.572588
O     -0.277868     5.539296     1.853640    -0.580728

The following XYZ coordinates are in angstroms. Other properties are in atomic units.
The sperically averaged electron density of each atom fit to a function of the form exp(a - br)
eigen_1, eigen_2 and eigen_3 are the three eigenvalues of traceless quadrupole moment tensor
  atom number  atomic symbol              X              Y              Z     net charge C6 coefficient C8 coefficient C10 coefficient fluctuating dipole atomic polarizability isotropic forcefield polarizability              a              b squared Pearson coefficient          <r^3>          <r^4>         wp_QDO          m_QDO          q_QDO       dipole_x       dipole_y       dipole_z         dipole            Qxy            Qxz            Qyz     Q(x^2-y^2)  Q(3z^2 - R^2)        eigen_1        eigen_2        eigen_3 static polarizability      alpha(xx)      alpha(xy)      alpha(xz)      alpha(yy)      alpha(yz)      alpha(zz) atomic spin moment
            1             Zn      -0.704988      16.047733      17.478795       1.020694      67.635922 0.14169936E+04  0.42127961E+05                                13.903638                           12.597672       0.216653       1.972240                    0.998465      42.328836     112.257510       0.490523       0.419995      -1.128305       0.064596       0.105852       0.008451       0.124293       0.104360       0.018518       0.019911      -0.098062      -0.253225      -0.088869      -0.071561       0.160429             15.088081      16.051354      -2.464175      -0.301345      12.324188      -0.582046      16.888701          -0.000003
            2             Zn      14.476537      12.749947      17.041336       1.085292     103.096522 0.16500560E+04  0.51142918E+05                                18.955986                           14.236488       0.028318       1.890100                    0.999638      43.643372     119.565994       0.429023       0.460615      -1.098630      -0.002588       0.008323      -0.000734       0.008747      -0.081989       0.000276      -0.015452       0.099610       0.223977      -0.134113       0.055553       0.078560             23.616025      24.571982       1.311822      -1.093840      22.693239       0.576876      23.582855           0.000004
            3             Zn       6.252599       0.876415      13.131804       1.029827      66.736096 0.13484817E+04  0.39591370E+05                                13.711758                           12.238882       0.293159       1.995628                    0.998697      42.016036     110.676079       0.500819       0.416552      -1.130802      -0.058125      -0.120150       0.005707       0.133593       0.078452       0.001267      -0.013145      -0.130511      -0.259505      -0.088574      -0.057277       0.145851             14.930176      15.480475      -2.402640      -0.611270      12.044963      -0.931569      17.265091           0.000003
            4             Zn       5.375636       9.573434       7.180795       1.020694      67.635915 0.14169934E+04  0.42127954E+05                                13.903636                           12.597671       0.216653       1.972240                    0.998465      42.328835     112.257503       0.490523       0.419995      -1.128305      -0.064596      -0.105852       0.008450       0.124293       0.104360      -0.018518      -0.019911      -0.098063      -0.253225      -0.088869      -0.071561       0.160430             15.088079      16.051353      -2.464175       0.301345      12.324187       0.582046      16.888699          -0.000002
            5             Zn       6.809111      12.871220       6.743336       1.085292     103.096517 0.16500558E+04  0.51142913E+05                                18.955986                           14.236487       0.028318       1.890100                    0.999638      43.643370     119.565989       0.429023       0.460615      -1.098630       0.002589      -0.008323      -0.000734       0.008747      -0.081989      -0.000276       0.015452       0.099610       0.223977      -0.134113       0.055553       0.078560             23.616025      24.571981       1.311822       1.093840      22.693239      -0.576875      23.582855           0.000004
            6             Zn       0.842617       7.663974       2.833804       1.029827      66.736102 0.13484819E+04  0.39591375E+05                                13.711759                           12.238883       0.293159       1.995628                    0.998697      42.016038     110.676086       0.500819       0.416552      -1.130802       0.058125       0.120150       0.005707       0.133593       0.078452      -0.001267       0.013145      -0.130511      -0.259505      -0.088574      -0.057277       0.145851             14.930177      15.480475      -2.402640       0.611270      12.044964       0.931569      17.265092           0.000003
            7             Zn      14.895420       1.033045       3.117205       1.020694      67.635923 0.14169936E+04  0.42127962E+05                                13.903637                           12.597672       0.216653       1.972240                    0.998465      42.328837     112.257512       0.490523       0.419995      -1.128305      -0.064596      -0.105852      -0.008451       0.124293       0.104360       0.018518       0.019911      -0.098063      -0.253225      -0.088869      -0.071561       0.160429             15.088081      16.051354      -2.464175      -0.301345      12.324188      -0.582046      16.888701          -0.000002
            8             Zn      -0.286105       4.330831       3.554664       1.085292     103.096513 0.16500558E+04  0.51142910E+05                                18.955986                           14.236487       0.028318       1.890100                    0.999638      43.643369     119.565986       0.429023       0.460615      -1.098630       0.002589      -0.008323       0.000733       0.008747      -0.081989       0.000276      -0.015452       0.099610       0.223977      -0.134113       0.055553       0.078560             23.616025      24.571980       1.311822      -1.093840      22.693239       0.576875      23.582855           0.000004
            9             Zn       7.937833      16.204363       7.464196       1.029827      66.736096 0.13484817E+04  0.39591370E+05                                13.711758                           12.238882       0.293159       1.995628                    0.998697      42.016036     110.676079       0.500819       0.416552      -1.130802       0.058125       0.120150      -0.005707       0.133593       0.078452       0.001267      -0.013145      -0.130511      -0.259505      -0.088574      -0.057277       0.145851             14.930176      15.480475      -2.402640      -0.611270      12.044963      -0.931568      17.265091           0.000003
           10             Zn       8.814796       7.507344      13.415205       1.020694      67.635917 0.14169935E+04  0.42127957E+05                                13.903637                           12.597672       0.216653       1.972240                    0.998465      42.328835     112.257505       0.490523       0.419995      -1.128305       0.064596       0.105852      -0.008451       0.124293       0.104361      -0.018518      -0.019911      -0.098063      -0.253225      -0.088869      -0.071561       0.160430             15.088080      16.051353      -2.464175       0.301345      12.324187       0.582046      16.888699          -0.000003
           11             Zn       7.381321       4.209558      13.852664       1.085292     103.096513 0.16500558E+04  0.51142911E+05                                18.955985                           14.236487       0.028318       1.890100                    0.999638      43.643369     119.565985       0.429023       0.460615      -1.098630      -0.002588       0.008323       0.000734       0.008747      -0.081989      -0.000276       0.015452       0.099610       0.223977      -0.134113       0.055553       0.078560             23.616024      24.571980       1.311821       1.093840      22.693239      -0.576876      23.582854           0.000004
           12             Zn      13.347815       9.416804      17.762196       1.029827      66.736097 0.13484817E+04  0.39591370E+05                                13.711758                           12.238882       0.293159       1.995628                    0.998697      42.016037     110.676081       0.500819       0.416552      -1.130802      -0.058125      -0.120150      -0.005707       0.133593       0.078452      -0.001267       0.013145      -0.130511      -0.259505      -0.088574      -0.057277       0.145851             14.930176      15.480475      -2.402641       0.611271      12.044963       0.931568      17.265091           0.000003
           13              H       2.978710      14.668972      18.921545       0.119086       1.038987 0.73397374E+01  0.70897792E+02                                 1.715506                            1.597853      -1.238456       2.290594                    0.995961       3.613035      10.209470       0.486104       1.304441      -0.701795      -0.001200       0.037975       0.002277       0.038062      -0.000029       0.000471       0.000795      -0.004733      -0.021748      -0.007323       0.001284       0.006039              1.767043       1.577624      -0.109004       0.033399       2.298899       0.267829       1.424605          -0.000000
           14              H       5.029297      13.695368      19.376717       0.121910       0.919932 0.63892414E+01  0.60227453E+02                                 1.651639                            1.544903      -1.086827       2.371908                    0.996333       3.609898      10.419837       0.463849       1.400826      -0.682369       0.028435       0.026546       0.010728       0.040353       0.003118       0.007077       0.003404      -0.004104      -0.020489      -0.011037       0.001134       0.009903              1.713247       1.965965       0.352294       0.247297       1.704676       0.159960       1.469101          -0.000000
           15              H       3.603186      10.140858      18.206864       0.123680       1.072876 0.77413109E+01  0.74026118E+02                                 1.619277                            1.542619      -0.879163       2.465829                    0.999373       3.168935       8.253708       0.555651       1.152747      -0.740965       0.001500      -0.041787      -0.011346       0.043326       0.004229       0.006106       0.007636      -0.019927      -0.032401      -0.015235      -0.003615       0.018849              1.634370       1.465247      -0.159040       0.026297       2.115268       0.104167       1.322595           0.000001
           16              H       1.581294      11.123003      17.706381       0.120089       1.002514 0.70008206E+01  0.65650559E+02                                 1.579742                            1.489819      -0.830924       2.487494                    0.999548       3.168666       8.323901       0.549373       1.188910      -0.731154      -0.027318      -0.023371      -0.017823       0.040127       0.006119       0.005620       0.007915      -0.007506      -0.035712      -0.015262      -0.001163       0.016425              1.616266       1.918431       0.302374       0.283345       1.554235       0.174175       1.376133           0.000001
           17              H       6.794070      12.733720       0.762052       0.128368       1.029109 0.71502329E+01  0.68743014E+02                                 1.720630                            1.588711      -1.233572       2.302271                    0.995886       3.572473      10.131625       0.481279       1.323734      -0.697943       0.014830       0.035346      -0.012469       0.040308       0.005780       0.002327      -0.001562      -0.010162       0.004288      -0.009135       0.002111       0.007023              1.795465       1.444891       0.293440      -0.157176       2.180291      -0.435102       1.761214          -0.000001
           18              H       6.802328      12.511670       3.072923       0.124404       1.079934 0.77286692E+01  0.74949416E+02                                 1.713570                            1.606538      -1.026392       2.398429                    0.997893       3.392192       9.327069       0.504352       1.252300      -0.715375       0.017315       0.029667       0.020571       0.040039       0.013162       0.001354       0.002622      -0.012155      -0.006770      -0.013376      -0.002721       0.016096              1.754112       1.408024       0.190003       0.166346       1.974356       0.370509       1.879955          -0.000000
           19              H       5.167982       8.902501       2.755745       0.112824       1.017356 0.70272571E+01  0.67068834E+02                                 1.694746                            1.565246      -0.947674       2.431138                    0.997938       3.493089       9.775066       0.490863       1.307407      -0.702194      -0.009398      -0.034562       0.014273       0.038556       0.010933       0.002331      -0.000806      -0.019862       0.006254      -0.016144       0.002412       0.013732              1.766464       1.422870       0.303523      -0.156424       2.177886      -0.407155       1.698636           0.000001
           20              H       5.171981       9.073309       0.463410       0.121833       1.154124 0.85609040E+01  0.84604868E+02                                 1.762520                            1.672355      -0.875162       2.470294                    0.999232       3.291124       8.938610       0.505897       1.225091      -0.724120      -0.013336      -0.035376      -0.019731       0.042645       0.013178       0.004223       0.003307      -0.022347      -0.002273      -0.017275      -0.001556       0.018831              1.784213       1.496244       0.215169       0.163010       1.994787       0.337834       1.861608           0.000002
           21              H       9.042294       2.724384      17.457170       0.117101       1.084629 0.77508147E+01  0.75135650E+02                                 1.709526                            1.601715      -0.999887       2.404152                    0.998167       3.409048       9.338180       0.509041       1.241236      -0.717749       0.000102       0.037238      -0.004272       0.037482       0.005787       0.003338      -0.000468      -0.016909      -0.004207      -0.010733      -0.000239       0.010971              1.754028       1.346891      -0.105142       0.061187       2.384185      -0.174599       1.531008           0.000000
           22              H       9.938715       1.875469      19.409670       0.118762       1.070973 0.77712159E+01  0.75964421E+02                                 1.753207                            1.649353      -0.961226       2.430314                    0.998180       3.470362       9.788495       0.477326       1.312713      -0.702355       0.011131       0.030143       0.026834       0.041864       0.004617       0.007288       0.005461      -0.018375      -0.003550      -0.013125      -0.001217       0.014342              1.797347       1.559284       0.165635       0.309375       1.796285       0.393803       2.036472          -0.000000
           23              H       6.725376      15.230930      18.126540       0.124409       0.928040 0.65329911E+01  0.61967129E+02                                 1.666297                            1.566699      -1.123958       2.357535                    0.995726       3.618591      10.500250       0.458318       1.408933      -0.680933      -0.004243      -0.040285       0.003084       0.040625      -0.000443       0.004962      -0.000226      -0.018906      -0.020800      -0.011445      -0.001491       0.012936              1.720021       1.392498      -0.013291       0.027142       2.267334      -0.146633       1.500230          -0.000000
           24              H       5.802057      16.105466      16.194635       0.117287       1.076651 0.75879285E+01  0.73840741E+02                                 1.748703                            1.617504      -1.263326       2.274331                    0.995685       3.660144      10.350598       0.486782       1.293001      -0.703974      -0.018134      -0.023100      -0.021574       0.036440       0.004541       0.003595       0.001959      -0.003713       0.008348      -0.006732      -0.000190       0.006921              1.813485       1.445692       0.131836       0.249983       1.962562       0.411718       2.032200          -0.000000
           25              H      14.861381       0.485094      19.765981       0.118144       0.962311 0.67095242E+01  0.63237201E+02                                 1.629658                            1.528817      -0.838656       2.485540                    0.999338       3.384375       9.381135       0.497479       1.306323      -0.703036       0.025268       0.031493       0.001509       0.040405       0.006337      -0.001446       0.008999      -0.009956      -0.043562      -0.017812       0.000647       0.017165              1.678485       1.832748       0.419150       0.012135       1.865782       0.106636       1.336927           0.000000
           26              H      11.508341      13.806393      18.767075       0.123159       1.052666 0.75136714E+01  0.72765000E+02                                 1.718912                            1.609610      -1.082029       2.372451                    0.997183       3.477982       9.735616       0.489120       1.293065      -0.705644       0.009354      -0.037141      -0.010067       0.039602       0.002041      -0.003401       0.000955      -0.017664      -0.040554      -0.014524      -0.001311       0.015835              1.767278       1.655840      -0.285323      -0.131788       2.123017       0.390453       1.522976           0.000000
           27              H       9.314575      14.161673      19.395253       0.131128       1.026910 0.73477676E+01  0.70869860E+02                                 1.705822                            1.604090      -1.029710       2.406206                    0.997767       3.422143       9.607450       0.483578       1.313207      -0.701855      -0.025154      -0.035317      -0.004597       0.043602       0.004347       0.001113       0.003109      -0.011482      -0.037631      -0.012956      -0.000929       0.013886              1.749722       2.031048       0.449719      -0.010016       1.844136       0.085663       1.373981          -0.000001
           28              H      10.359374      13.859343      16.244065       0.122084       1.087998 0.78856131E+01  0.76089102E+02                                 1.659245                            1.575686      -0.989853       2.413753                    0.998417       3.258508       8.648803       0.537630       1.180689      -0.733308       0.023772       0.031720       0.002261       0.039703       0.006767       0.002677      -0.003911      -0.015782      -0.044297      -0.016128      -0.001885       0.018012              1.683107       1.855998       0.372997       0.163619       1.799432       0.136755       1.393890           0.000001
           29              H       8.200250      14.298319      15.566457       0.117380       1.096130 0.79663970E+01  0.77728622E+02                                 1.725097                            1.627420      -0.956785       2.430788                    0.998037       3.388223       9.300240       0.503522       1.246720      -0.717220      -0.007008       0.040179      -0.003459       0.040932       0.002563       0.003965      -0.004141      -0.013853      -0.045065      -0.016662       0.001371       0.015291              1.764609       1.628111      -0.368931       0.122421       2.203341      -0.120323       1.462375           0.000001
           30              H       7.432095      10.345827      15.506728       0.127667       1.103086 0.81527509E+01  0.80807353E+02                                 1.799151                            1.698348      -1.090941       2.373497                    0.996945       3.536874      10.107817       0.465778       1.326724      -0.699170      -0.025335      -0.034623      -0.001016       0.042914       0.009985       0.005531       0.000392      -0.013444      -0.033971      -0.014359      -0.003645       0.018004              1.840040       1.902211       0.385862       0.163546       2.112287       0.130731       1.505623           0.000001
           31              H       9.579724       9.941013      16.260542       0.111033       1.088738 0.77655800E+01  0.75876578E+02                                 1.749431                            1.626924      -1.278325       2.266300                    0.994789       3.673693      10.351312       0.490434       1.278179      -0.707229       0.008218      -0.034512       0.009745       0.036791      -0.001091      -0.000026      -0.002669      -0.006439      -0.028582      -0.009928       0.001382       0.008546              1.809258       1.621440      -0.172453       0.083764       2.401797      -0.159177       1.404538           0.000001
           32              H       6.299476      15.258259      13.861108       0.120965       1.095921 0.76669057E+01  0.74812044E+02                                 1.775378                            1.630202      -1.268067       2.280264                    0.995147       3.630403      10.284637       0.482904       1.299852      -0.702956      -0.000265       0.027918       0.027399       0.039118       0.005839       0.000172       0.005837      -0.016296       0.011672      -0.012151       0.000142       0.012009              1.860695       1.352232      -0.089962      -0.062842       1.919894       0.504464       2.309958           0.000001
           33              H       6.730008      16.064472      11.719124       0.122247       1.096624 0.78854216E+01  0.76754745E+02                                 1.724771                            1.618248      -1.034801       2.398108                    0.997607       3.382763       9.279078       0.505277       1.245365      -0.717299       0.008591       0.039873      -0.004077       0.040991       0.006331       0.001233       0.004027      -0.029894       0.003819      -0.016879       0.000145       0.016733              1.765492       1.345939       0.067173      -0.054807       2.359910      -0.126535       1.590628           0.000002
           34              H       6.409744      12.351111      10.258868       0.125639       0.933614 0.64350957E+01  0.60440638E+02                                 1.636366                            1.526324      -1.023802       2.401505                    0.998039       3.480431       9.852469       0.480355       1.357594      -0.691465      -0.000404      -0.025274      -0.030511       0.039621       0.005127       0.000241       0.002638      -0.020973       0.005812      -0.012651       0.001221       0.011430              1.692844       1.297337      -0.014072      -0.065149       1.700862       0.447123       2.080332           0.000000
           35              H       6.006038      11.543190      12.386434       0.123727       0.984979 0.70091114E+01  0.66711637E+02                                 1.647441                            1.557490      -0.921828       2.449619                    0.998857       3.390808       9.410755       0.495848       1.297833      -0.704970      -0.008357      -0.038942       0.001669       0.039864       0.003976       0.000510       0.003402      -0.024020      -0.001196      -0.012452      -0.001238       0.013690              1.675162       1.312362       0.178860      -0.020745       2.215379      -0.112383       1.497744           0.000000
           36              H      12.674297       0.828418      20.521854       0.125845       1.083921 0.77394354E+01  0.75696527E+02                                 1.771798                            1.648017      -1.119709       2.357312                    0.996835       3.529755      10.010676       0.475876       1.315968      -0.700806      -0.006835       0.037048       0.015248       0.040642       0.000328      -0.003456       0.005738      -0.014840      -0.034964      -0.013880      -0.000637       0.014517              1.830216       1.691973      -0.242545      -0.151833       2.180221       0.463289       1.618454          -0.000001
           37              H       1.691938      10.952195       8.623545       0.119086       1.038987 0.73397361E+01  0.70897780E+02                                 1.715506                            1.597854      -1.238456       2.290594                    0.995961       3.613035      10.209472       0.486104       1.304442      -0.701795       0.001200      -0.037975       0.002277       0.038062      -0.000029      -0.000471      -0.000795      -0.004733      -0.021748      -0.007323       0.001284       0.006039              1.767043       1.577624      -0.109004      -0.033399       2.298900      -0.267829       1.424605          -0.000000
           38              H      -0.358649      11.925799       9.078717       0.121910       0.919932 0.63892414E+01  0.60227453E+02                                 1.651639                            1.544903      -1.086827       2.371908                    0.996333       3.609898      10.419837       0.463849       1.400826      -0.682369      -0.028435      -0.026546       0.010728       0.040353       0.003118      -0.007077      -0.003404      -0.004104      -0.020489      -0.011037       0.001134       0.009903              1.713247       1.965965       0.352294      -0.247297       1.704676      -0.159960       1.469101          -0.000000
           39              H       1.067462      15.480309       7.908864       0.123680       1.072876 0.77413054E+01  0.74026050E+02                                 1.619277                            1.542618      -0.879163       2.465829                    0.999373       3.168934       8.253704       0.555651       1.152747      -0.740966      -0.001500       0.041787      -0.011346       0.043326       0.004229      -0.006106      -0.007636      -0.019927      -0.032401      -0.015235      -0.003615       0.018849              1.634369       1.465247      -0.159040      -0.026297       2.115267      -0.104167       1.322595           0.000001
           40              H       3.089354      14.498164       7.408381       0.120089       1.002514 0.70008217E+01  0.65650571E+02                                 1.579743                            1.489819      -0.830924       2.487493                    0.999548       3.168666       8.323901       0.549373       1.188910      -0.731154       0.027318       0.023371      -0.017823       0.040127       0.006119      -0.005620      -0.007915      -0.007506      -0.035712      -0.015262      -0.001163       0.016425              1.616266       1.918431       0.302374      -0.283345       1.554235      -0.174175       1.376133           0.000001
           41              H      14.491578      12.887447      11.060052       0.128368       1.029108 0.71502315E+01  0.68743002E+02                                 1.720630                            1.588711      -1.233572       2.302271                    0.995886       3.572473      10.131627       0.481279       1.323735      -0.697943      -0.014830      -0.035346      -0.012469       0.040308       0.005780      -0.002327       0.001562      -0.010162       0.004288      -0.009135       0.002111       0.007023              1.795465       1.444891       0.293440       0.157176       2.180291       0.435102       1.761214          -0.000001
           42              H      14.483320      13.109497      13.370923       0.124404       1.079933 0.77286644E+01  0.74949365E+02                                 1.713570                            1.606538      -1.026392       2.398429                    0.997893       3.392191       9.327069       0.504352       1.252301      -0.715375      -0.017314      -0.029667       0.020571       0.040039       0.013162      -0.001354      -0.002622      -0.012155      -0.006770      -0.013376      -0.002721       0.016096              1.754112       1.408024       0.190003      -0.166346       1.974357      -0.370509       1.879955          -0.000000
           43              H      -0.497334      16.718666      13.053745       0.112824       1.017356 0.70272565E+01  0.67068829E+02                                 1.694747                            1.565246      -0.947674       2.431138                    0.997938       3.493089       9.775067       0.490863       1.307407      -0.702194       0.009398       0.034562       0.014273       0.038556       0.010933      -0.002331       0.000806      -0.019862       0.006254      -0.016144       0.002412       0.013732              1.766464       1.422870       0.303523       0.156424       2.177886       0.407155       1.698636           0.000001
           44              H      -0.501333      16.547858      10.761410       0.121833       1.154124 0.85609043E+01  0.84604874E+02                                 1.762520                            1.672355      -0.875163       2.470294                    0.999232       3.291124       8.938611       0.505897       1.225092      -0.724120       0.013336       0.035376      -0.019731       0.042645       0.013178      -0.004223      -0.003307      -0.022347      -0.002273      -0.017275      -0.001556       0.018831              1.784213       1.496244       0.215169      -0.163010       1.994787      -0.337834       1.861608           0.000002
           45              H      14.667922       5.816005       7.159170       0.117101       1.084629 0.77508104E+01  0.75135600E+02                                 1.709526                            1.601715      -0.999887       2.404152                    0.998167       3.409047       9.338178       0.509041       1.241237      -0.717749      -0.000102      -0.037238      -0.004272       0.037482       0.005787      -0.003338       0.000468      -0.016909      -0.004207      -0.010733      -0.000239       0.010971              1.754028       1.346891      -0.105142      -0.061187       2.384185       0.174599       1.531008           0.000000
           46              H      13.771501       6.664920       9.111670       0.118762       1.070973 0.77712172E+01  0.75964436E+02                                 1.753208                            1.649353      -0.961226       2.430314                    0.998180       3.470362       9.788495       0.477326       1.312713      -0.702355      -0.011131      -0.030143       0.026834       0.041864       0.004617      -0.007288      -0.005461      -0.018375      -0.003550      -0.013125      -0.001217       0.014342              1.797347       1.559284       0.165635      -0.309375       1.796285      -0.393803       2.036472          -0.000001
           47              H      14.560272      10.390237       7.828540       0.124409       0.928039 0.65329853E+01  0.61967065E+02                                 1.666297                            1.566699      -1.123958       2.357535                    0.995726       3.618590      10.500249       0.458317       1.408934      -0.680933       0.004243       0.040285       0.003084       0.040625      -0.000443      -0.004962       0.000226      -0.018906      -0.020800      -0.011445      -0.001491       0.012936              1.720020       1.392498      -0.013291      -0.027142       2.267333       0.146633       1.500230          -0.000000
           48              H      -1.131409       9.515701       5.896635       0.117287       1.076651 0.75879285E+01  0.73840742E+02                                 1.748703                            1.617504      -1.263326       2.274331                    0.995685       3.660144      10.350598       0.486782       1.293001      -0.703974       0.018134       0.023100      -0.021574       0.036440       0.004541      -0.003595      -0.001959      -0.003713       0.008348      -0.006732      -0.000190       0.006921              1.813485       1.445692       0.131836      -0.249983       1.962562      -0.411718       2.032200          -0.000000
           49              H       8.848835       8.055295       9.467981       0.118144       0.962311 0.67095242E+01  0.63237201E+02                                 1.629658                            1.528817      -0.838656       2.485540                    0.999338       3.384375       9.381135       0.497479       1.306323      -0.703036      -0.025268      -0.031493       0.001509       0.040405       0.006337       0.001446      -0.008999      -0.009956      -0.043562      -0.017812       0.000647       0.017165              1.678485       1.832748       0.419150      -0.012135       1.865782      -0.106636       1.336927           0.000000
           50              H       9.777307      11.814774       8.469075       0.123159       1.052666 0.75136700E+01  0.72764989E+02                                 1.718912                            1.609610      -1.082029       2.372451                    0.997183       3.477982       9.735619       0.489120       1.293066      -0.705644      -0.009354       0.037141      -0.010067       0.039602       0.002041       0.003401      -0.000955      -0.017664      -0.040554      -0.014524      -0.001311       0.015835              1.767278       1.655841      -0.285323       0.131788       2.123017      -0.390453       1.522977           0.000000
           51              H      11.971073      11.459494       9.097253       0.131128       1.026911 0.73477708E+01  0.70869902E+02                                 1.705823                            1.604091      -1.029710       2.406206                    0.997767       3.422144       9.607455       0.483578       1.313208      -0.701855       0.025154       0.035317      -0.004597       0.043602       0.004347      -0.001113      -0.003109      -0.011482      -0.037631      -0.012956      -0.000929       0.013886              1.749722       2.031048       0.449719       0.010016       1.844137      -0.085663       1.373981          -0.000001
           52              H      10.926274      11.761824       5.946065       0.122084       1.087998 0.78856145E+01  0.76089121E+02                                 1.659246                            1.575687      -0.989853       2.413753                    0.998417       3.258508       8.648804       0.537630       1.180689      -0.733308      -0.023772      -0.031720       0.002261       0.039703       0.006767      -0.002677       0.003911      -0.015782      -0.044297      -0.016128      -0.001885       0.018012              1.683107       1.855999       0.372997      -0.163619       1.799432      -0.136755       1.393890           0.000001
           53              H      13.085398      11.322848       5.268457       0.117380       1.096130 0.79663972E+01  0.77728621E+02                                 1.725096                            1.627420      -0.956785       2.430788                    0.998037       3.388223       9.300238       0.503522       1.246719      -0.717220       0.007008      -0.040179      -0.003459       0.040932       0.002563      -0.003965       0.004141      -0.013853      -0.045066      -0.016662       0.001371       0.015291              1.764609       1.628110      -0.368931      -0.122421       2.203341       0.120323       1.462374           0.000001
           54              H      13.853553      15.275340       5.208728       0.127667       1.103086 0.81527509E+01  0.80807354E+02                                 1.799151                            1.698348      -1.090941       2.373497                    0.996945       3.536874      10.107817       0.465778       1.326724      -0.699170       0.025335       0.034623      -0.001016       0.042914       0.009985      -0.005531      -0.000392      -0.013444      -0.033971      -0.014359      -0.003645       0.018004              1.840040       1.902211       0.385862      -0.163546       2.112287      -0.130731       1.505623           0.000001
           55              H      11.705924      15.680154       5.962542       0.111033       1.088738 0.77655794E+01  0.75876573E+02                                 1.749431                            1.626924      -1.278325       2.266300                    0.994789       3.673693      10.351313       0.490434       1.278179      -0.707229      -0.008218       0.034512       0.009745       0.036791      -0.001091       0.000026       0.002669      -0.006439      -0.028582      -0.009928       0.001382       0.008546              1.809258       1.621440      -0.172453      -0.083764       2.401797       0.159177       1.404538           0.000001
           56              H      14.986172      10.362908       3.563108       0.120965       1.095921 0.76669063E+01  0.74812050E+02                                 1.775378                            1.630202      -1.268067       2.280264                    0.995147       3.630403      10.284636       0.482904       1.299852      -0.702956       0.000265      -0.027918       0.027399       0.039117       0.005839      -0.000172      -0.005837      -0.016296       0.011672      -0.012151       0.000142       0.012009              1.860695       1.352232      -0.089962       0.062842       1.919894      -0.504464       2.309958           0.000001
           57              H      14.555640       9.556695       1.421124       0.122247       1.096624 0.78854214E+01  0.76754745E+02                                 1.724772                            1.618248      -1.034802       2.398108                    0.997607       3.382763       9.279079       0.505276       1.245365      -0.717299      -0.008591      -0.039873      -0.004077       0.040991       0.006331      -0.001233      -0.004027      -0.029894       0.003819      -0.016879       0.000145       0.016733              1.765493       1.345939       0.067173       0.054807       2.359910       0.126535       1.590628           0.000002
           58              H      -1.739096      13.270056      20.556868       0.125639       0.933614 0.64350964E+01  0.60440645E+02                                 1.636365                            1.526324      -1.023802       2.401505                    0.998039       3.480431       9.852468       0.480355       1.357594      -0.691466       0.000404       0.025274      -0.030511       0.039621       0.005127      -0.000241      -0.002638      -0.020973       0.005812      -0.012651       0.001221       0.011430              1.692844       1.297337      -0.014072       0.065149       1.700862      -0.447123       2.080331           0.000000
           59              H      -1.335390      14.077977       2.088434       0.123727       0.984978 0.70091109E+01  0.66711633E+02                                 1.647441                            1.557490      -0.921828       2.449619                    0.998857       3.390808       9.410756       0.495848       1.297833      -0.704970       0.008357       0.038942       0.001669       0.039864       0.003976      -0.000510      -0.003402      -0.024020      -0.001196      -0.012452      -0.001238       0.013690              1.675162       1.312363       0.178860       0.020745       2.215379       0.112383       1.497744           0.000000
           60              H      11.035919       7.711971      10.223854       0.125845       1.083922 0.77394397E+01  0.75696573E+02                                 1.771798                            1.648017      -1.119709       2.357312                    0.996835       3.529756      10.010676       0.475877       1.315967      -0.700806       0.006835      -0.037048       0.015248       0.040642       0.000328       0.003456      -0.005738      -0.014840      -0.034964      -0.013880      -0.000637       0.014517              1.830216       1.691973      -0.242545       0.151833       2.180221      -0.463289       1.618454          -0.000001
           61              H      11.211722       2.411806       1.674455       0.119087       1.038987 0.73397327E+01  0.70897741E+02                                 1.715505                            1.597853      -1.238456       2.290594                    0.995961       3.613034      10.209469       0.486104       1.304442      -0.701795       0.001200      -0.037975      -0.002277       0.038062      -0.000029       0.000471       0.000795      -0.004733      -0.021748      -0.007323       0.001284       0.006039              1.767042       1.577623      -0.109004       0.033399       2.298899       0.267829       1.424605          -0.000000
           62              H       9.161135       3.385410       1.219283       0.121910       0.919932 0.63892414E+01  0.60227453E+02                                 1.651639                            1.544903      -1.086827       2.371908                    0.996333       3.609898      10.419837       0.463849       1.400826      -0.682369      -0.028435      -0.026546      -0.010728       0.040353       0.003118       0.007077       0.003404      -0.004104      -0.020489      -0.011037       0.001134       0.009903              1.713247       1.965965       0.352294       0.247297       1.704676       0.159960       1.469101          -0.000000
           63              H      10.587246       6.939920       2.389136       0.123680       1.072876 0.77413109E+01  0.74026118E+02                                 1.619277                            1.542619      -0.879163       2.465829                    0.999373       3.168935       8.253708       0.555651       1.152747      -0.740965      -0.001500       0.041787       0.011346       0.043326       0.004229       0.006106       0.007636      -0.019927      -0.032401      -0.015235      -0.003615       0.018849              1.634370       1.465247      -0.159040       0.026297       2.115268       0.104167       1.322595           0.000001
           64              H      12.609138       5.957775       2.889619       0.120088       1.002514 0.70008216E+01  0.65650571E+02                                 1.579743                            1.489819      -0.830925       2.487493                    0.999548       3.168666       8.323902       0.549373       1.188911      -0.731154       0.027318       0.023371       0.017823       0.040127       0.006119       0.005620       0.007915      -0.007506      -0.035712      -0.015262      -0.001163       0.016425              1.616267       1.918432       0.302375       0.283345       1.554236       0.174175       1.376133           0.000001
           65              H       7.396362       4.347058      19.833948       0.128368       1.029108 0.71502291E+01  0.68742972E+02                                 1.720630                            1.588711      -1.233572       2.302271                    0.995886       3.572472      10.131623       0.481279       1.323735      -0.697943      -0.014831      -0.035346       0.012469       0.040308       0.005780       0.002327      -0.001562      -0.010162       0.004288      -0.009135       0.002111       0.007023              1.795465       1.444891       0.293440      -0.157176       2.180290      -0.435102       1.761214          -0.000001
           66              H       7.388104       4.569108      17.523077       0.124404       1.079934 0.77286653E+01  0.74949368E+02                                 1.713569                            1.606537      -1.026392       2.398429                    0.997893       3.392191       9.327065       0.504353       1.252300      -0.715375      -0.017315      -0.029667      -0.020571       0.040039       0.013162       0.001354       0.002622      -0.012155      -0.006770      -0.013376      -0.002721       0.016096              1.754111       1.408023       0.190003       0.166346       1.974356       0.370509       1.879954          -0.000000
           67              H       9.022450       8.178277      17.840255       0.112824       1.017356 0.70272571E+01  0.67068834E+02                                 1.694746                            1.565246      -0.947674       2.431138                    0.997938       3.493089       9.775066       0.490863       1.307407      -0.702194       0.009398       0.034562      -0.014273       0.038556       0.010933       0.002331      -0.000806      -0.019862       0.006254      -0.016144       0.002412       0.013732              1.766464       1.422870       0.303523      -0.156424       2.177886      -0.407155       1.698636           0.000001
           68              H       9.018451       8.007469      20.132590       0.121833       1.154125 0.85609053E+01  0.84604884E+02                                 1.762520                            1.672355      -0.875163       2.470294                    0.999232       3.291124       8.938610       0.505897       1.225091      -0.724120       0.013336       0.035376       0.019731       0.042645       0.013178       0.004223       0.003307      -0.022347      -0.002273      -0.017275      -0.001556       0.018831              1.784213       1.496244       0.215169       0.163010       1.994787       0.337834       1.861608           0.000002
           69              H       5.148138      14.356394       3.138830       0.117101       1.084629 0.77508145E+01  0.75135649E+02                                 1.709526                            1.601715      -0.999887       2.404152                    0.998167       3.409048       9.338181       0.509041       1.241236      -0.717749      -0.000102      -0.037238       0.004272       0.037482       0.005787       0.003338      -0.000468      -0.016909      -0.004207      -0.010733      -0.000239       0.010971              1.754028       1.346891      -0.105142       0.061187       2.384186      -0.174599       1.531008           0.000000
           70              H       4.251717      15.205309       1.186330       0.118762       1.070973 0.77712159E+01  0.75964421E+02                                 1.753207                            1.649353      -0.961226       2.430314                    0.998180       3.470362       9.788495       0.477326       1.312713      -0.702355      -0.011131      -0.030143      -0.026834       0.041864       0.004617       0.007288       0.005461      -0.018375      -0.003550      -0.013125      -0.001217       0.014342              1.797347       1.559284       0.165635       0.309375       1.796285       0.393803       2.036472          -0.000001
           71              H       7.465056       1.849848       2.469460       0.124409       0.928040 0.65329911E+01  0.61967129E+02                                 1.666297                            1.566699      -1.123958       2.357535                    0.995726       3.618591      10.500250       0.458318       1.408933      -0.680933       0.004243       0.040285      -0.003084       0.040625      -0.000443       0.004962      -0.000226      -0.018906      -0.020800      -0.011445      -0.001491       0.012936              1.720021       1.392498      -0.013291       0.027142       2.267334      -0.146633       1.500230          -0.000000
           72              H       8.388375       0.975312       4.401365       0.117287       1.076651 0.75879285E+01  0.73840741E+02                                 1.748703                            1.617504      -1.263326       2.274331                    0.995685       3.660144      10.350598       0.486782       1.293001      -0.703974       0.018134       0.023100       0.021574       0.036440       0.004541       0.003595       0.001959      -0.003713       0.008348      -0.006732      -0.000190       0.006921              1.813485       1.445692       0.131836       0.249983       1.962562       0.411718       2.032200          -0.000000
           73              H      -0.670949      16.595684       0.830019       0.118143       0.962311 0.67095224E+01  0.63237183E+02                                 1.629658                            1.528817      -0.838656       2.485540                    0.999338       3.384375       9.381137       0.497478       1.306324      -0.703036      -0.025268      -0.031493      -0.001509       0.040405       0.006337      -0.001446       0.008999      -0.009956      -0.043562      -0.017812       0.000647       0.017165              1.678486       1.832748       0.419150       0.012135       1.865783       0.106636       1.336927           0.000000
           74              H       2.682091       3.274385       1.828925       0.123159       1.052666 0.75136710E+01  0.72764996E+02                                 1.718912                            1.609610      -1.082029       2.372451                    0.997183       3.477982       9.735617       0.489120       1.293065      -0.705644      -0.009354       0.037142       0.010067       0.039602       0.002041      -0.003401       0.000955      -0.017664      -0.040554      -0.014524      -0.001311       0.015835              1.767278       1.655840      -0.285323      -0.131788       2.123017       0.390453       1.522976           0.000000
           75              H       4.875857       2.919105       1.200747       0.131128       1.026910 0.73477676E+01  0.70869860E+02                                 1.705822                            1.604090      -1.029710       2.406206                    0.997767       3.422143       9.607450       0.483578       1.313207      -0.701855       0.025154       0.035317       0.004597       0.043602       0.004347       0.001113       0.003109      -0.011482      -0.037631      -0.012956      -0.000929       0.013886              1.749722       2.031048       0.449719      -0.010016       1.844136       0.085663       1.373981          -0.000001
           76              H       3.831058       3.221435       4.351935       0.122084       1.087999 0.78856196E+01  0.76089182E+02                                 1.659246                            1.575687      -0.989854       2.413753                    0.998417       3.258509       8.648807       0.537630       1.180689      -0.733308      -0.023772      -0.031720      -0.002261       0.039703       0.006767       0.002677      -0.003911      -0.015782      -0.044297      -0.016128      -0.001885       0.018012              1.683107       1.855999       0.372998       0.163619       1.799433       0.136755       1.393890           0.000001
           77              H       5.990182       2.782459       5.029543       0.117380       1.096130 0.79663984E+01  0.77728637E+02                                 1.725096                            1.627420      -0.956785       2.430788                    0.998037       3.388223       9.300239       0.503522       1.246719      -0.717220       0.007008      -0.040179       0.003459       0.040932       0.002563       0.003965      -0.004141      -0.013853      -0.045066      -0.016662       0.001371       0.015291              1.764609       1.628111      -0.368931       0.122421       2.203341      -0.120323       1.462375           0.000001
           78              H       6.758337       6.734951       5.089272       0.127667       1.103086 0.81527473E+01  0.80807313E+02                                 1.799151                            1.698348      -1.090941       2.373497                    0.996945       3.536873      10.107816       0.465778       1.326724      -0.699169       0.025335       0.034623       0.001016       0.042914       0.009985       0.005531       0.000392      -0.013444      -0.033971      -0.014359      -0.003645       0.018004              1.840040       1.902211       0.385862       0.163546       2.112287       0.130731       1.505623           0.000001
           79              H       4.610708       7.139765       4.335458       0.111033       1.088738 0.77655800E+01  0.75876578E+02                                 1.749431                            1.626924      -1.278325       2.266300                    0.994789       3.673693      10.351312       0.490434       1.278179      -0.707229      -0.008218       0.034512      -0.009745       0.036791      -0.001091      -0.000026      -0.002669      -0.006439      -0.028582      -0.009928       0.001382       0.008546              1.809258       1.621440      -0.172453       0.083764       2.401797      -0.159177       1.404538           0.000001
           80              H       7.890956       1.822519       6.734892       0.120965       1.095921 0.76669063E+01  0.74812050E+02                                 1.775378                            1.630202      -1.268067       2.280264                    0.995147       3.630403      10.284636       0.482904       1.299852      -0.702956       0.000265      -0.027918      -0.027399       0.039118       0.005839       0.000172       0.005837      -0.016296       0.011672      -0.012151       0.000142       0.012009              1.860695       1.352232      -0.089962      -0.062842       1.919894       0.504464       2.309958           0.000001
           81              H       7.460424       1.016306       8.876876       0.122247       1.096625 0.78854258E+01  0.76754793E+02                                 1.724771                            1.618248      -1.034802       2.398108                    0.997607       3.382764       9.279080       0.505277       1.245364      -0.717299      -0.008591      -0.039873       0.004077       0.040991       0.006331       0.001233       0.004027      -0.029895       0.003819      -0.016879       0.000145       0.016733              1.765493       1.345939       0.067173      -0.054807       2.359910      -0.126535       1.590628           0.000002
           82              H       7.780688       4.729667      10.337132       0.125639       0.933614 0.64350950E+01  0.60440632E+02                                 1.636366                            1.526325      -1.023803       2.401505                    0.998039       3.480431       9.852470       0.480355       1.357594      -0.691465       0.000404       0.025274       0.030511       0.039621       0.005127       0.000241       0.002638      -0.020973       0.005812      -0.012651       0.001221       0.011430              1.692844       1.297338      -0.014072      -0.065149       1.700862       0.447123       2.080332           0.000000
           83              H       8.184394       5.537588       8.209566       0.123727       0.984978 0.70091104E+01  0.66711630E+02                                 1.647442                            1.557490      -0.921828       2.449619                    0.998857       3.390808       9.410757       0.495848       1.297834      -0.704970       0.008357       0.038942      -0.001669       0.039864       0.003976       0.000510       0.003402      -0.024020      -0.001196      -0.012452      -0.001238       0.013690              1.675162       1.312363       0.178860      -0.020745       2.215379      -0.112383       1.497745           0.000000
           84              H       1.516135      16.252360       0.074146       0.125845       1.083921 0.77394359E+01  0.75696531E+02                                 1.771798                            1.648017      -1.119709       2.357312                    0.996835       3.529755      10.010675       0.475877       1.315967      -0.700806       0.006835      -0.037048      -0.015248       0.040642       0.000328      -0.003456       0.005738      -0.014840      -0.034964      -0.013880      -0.000637       0.014517              1.830216       1.691973      -0.242545      -0.151833       2.180221       0.463289       1.618454          -0.000001
           85              H      12.498494       6.128583      11.972455       0.119086       1.038987 0.73397329E+01  0.70897743E+02                                 1.715506                            1.597853      -1.238456       2.290594                    0.995961       3.613034      10.209469       0.486104       1.304442      -0.701795      -0.001200       0.037975      -0.002277       0.038062      -0.000029      -0.000471      -0.000795      -0.004733      -0.021748      -0.007323       0.001284       0.006039              1.767043       1.577624      -0.109004      -0.033399       2.298899      -0.267829       1.424605          -0.000000
           86              H      14.549081       5.154979      11.517283       0.121910       0.919932 0.63892414E+01  0.60227453E+02                                 1.651639                            1.544903      -1.086827       2.371908                    0.996333       3.609898      10.419837       0.463849       1.400826      -0.682369       0.028435       0.026546      -0.010728       0.040353       0.003118      -0.007077      -0.003404      -0.004104      -0.020489      -0.011037       0.001134       0.009903              1.713247       1.965965       0.352294      -0.247297       1.704676      -0.159960       1.469101          -0.000000
           87              H      13.122970       1.600469      12.687136       0.123679       1.072876 0.77413111E+01  0.74026120E+02                                 1.619278                            1.542619      -0.879163       2.465829                    0.999373       3.168935       8.253708       0.555650       1.152747      -0.740965       0.001500      -0.041787       0.011346       0.043326       0.004229      -0.006106      -0.007636      -0.019927      -0.032401      -0.015235      -0.003615       0.018849              1.634371       1.465247      -0.159040      -0.026298       2.115269      -0.104167       1.322596           0.000001
           88              H      11.101078       2.582614      13.187619       0.120088       1.002514 0.70008216E+01  0.65650571E+02                                 1.579743                            1.489819      -0.830925       2.487493                    0.999548       3.168666       8.323902       0.549373       1.188911      -0.731154      -0.027318      -0.023371       0.017823       0.040127       0.006119      -0.005620      -0.007915      -0.007506      -0.035712      -0.015262      -0.001163       0.016425              1.616267       1.918432       0.302375      -0.283345       1.554236      -0.174175       1.376133           0.000001
           89              H      -0.301146       4.193331       9.535948       0.128368       1.029109 0.71502322E+01  0.68743008E+02                                 1.720630                            1.588711      -1.233572       2.302271                    0.995886       3.572473      10.131626       0.481279       1.323734      -0.697943       0.014830       0.035346       0.012469       0.040308       0.005780      -0.002327       0.001562      -0.010162       0.004288      -0.009135       0.002112       0.007023              1.795465       1.444891       0.293440       0.157176       2.180291       0.435102       1.761214          -0.000001
           90              H      -0.292888       3.971281       7.225077       0.124404       1.079934 0.77286677E+01  0.74949400E+02                                 1.713570                            1.606538      -1.026392       2.398429                    0.997893       3.392192       9.327070       0.504352       1.252300      -0.715375       0.017315       0.029667      -0.020571       0.040039       0.013162      -0.001354      -0.002622      -0.012155      -0.006770      -0.013376      -0.002721       0.016096              1.754112       1.408024       0.190003      -0.166346       1.974356      -0.370509       1.879955          -0.000000
           91              H      14.687766       0.362112       7.542255       0.112824       1.017356 0.70272607E+01  0.67068875E+02                                 1.694747                            1.565246      -0.947674       2.431138                    0.997938       3.493090       9.775068       0.490863       1.307406      -0.702194      -0.009398      -0.034562      -0.014273       0.038556       0.010933      -0.002331       0.000806      -0.019862       0.006254      -0.016144       0.002412       0.013732              1.766464       1.422870       0.303523       0.156424       2.177886       0.407155       1.698636           0.000001
           92              H      14.691765       0.532920       9.834590       0.121833       1.154124 0.85609040E+01  0.84604868E+02                                 1.762520                            1.672355      -0.875163       2.470294                    0.999232       3.291124       8.938610       0.505897       1.225091      -0.724120      -0.013336      -0.035376       0.019731       0.042645       0.013178      -0.004223      -0.003307      -0.022347      -0.002273      -0.017275      -0.001556       0.018831              1.784213       1.496244       0.215169      -0.163010       1.994787      -0.337834       1.861608           0.000002
           93              H      -0.477490      11.264773      13.436830       0.117101       1.084629 0.77508091E+01  0.75135585E+02                                 1.709526                            1.601715      -0.999887       2.404152                    0.998167       3.409047       9.338178       0.509041       1.241237      -0.717749       0.000102       0.037238       0.004272       0.037482       0.005787      -0.003338       0.000468      -0.016909      -0.004207      -0.010733      -0.000239       0.010971              1.754028       1.346891      -0.105142      -0.061187       2.384185       0.174599       1.531007           0.000000
           94              H       0.418931      10.415858      11.484330       0.118762       1.070973 0.77712163E+01  0.75964423E+02                                 1.753207                            1.649353      -0.961226       2.430314                    0.998180       3.470362       9.788494       0.477326       1.312712      -0.702355       0.011131       0.030143      -0.026834       0.041864       0.004617      -0.007288      -0.005461      -0.018375      -0.003550      -0.013125      -0.001217       0.014342              1.797347       1.559284       0.165635      -0.309375       1.796285      -0.393803       2.036472          -0.000001
           95              H      -0.369840       6.690541      12.767460       0.124409       0.928040 0.65329903E+01  0.61967121E+02                                 1.666297                            1.566699      -1.123959       2.357535                    0.995726       3.618591      10.500251       0.458317       1.408933      -0.680933      -0.004243      -0.040285      -0.003084       0.040625      -0.000443      -0.004962       0.000226      -0.018906      -0.020800      -0.011445      -0.001491       0.012936              1.720021       1.392498      -0.013291      -0.027142       2.267334       0.146633       1.500230          -0.000000
           96              H      15.321841       7.565077      14.699365       0.117287       1.076650 0.75879240E+01  0.73840692E+02                                 1.748703                            1.617504      -1.263326       2.274331                    0.995685       3.660143      10.350597       0.486782       1.293002      -0.703974      -0.018134      -0.023100       0.021574       0.036440       0.004541      -0.003595      -0.001959      -0.003713       0.008348      -0.006732      -0.000190       0.006921              1.813485       1.445692       0.131836      -0.249983       1.962562      -0.411718       2.032200          -0.000000
           97              H       5.341597       9.025483      11.128019       0.118143       0.962311 0.67095229E+01  0.63237187E+02                                 1.629658                            1.528817      -0.838656       2.485540                    0.999338       3.384375       9.381136       0.497479       1.306324      -0.703036       0.025268       0.031493      -0.001509       0.040405       0.006337       0.001446      -0.008999      -0.009956      -0.043562      -0.017812       0.000647       0.017165              1.678486       1.832748       0.419150      -0.012135       1.865782      -0.106636       1.336927           0.000000
           98              H       4.413125       5.266004      12.126925       0.123159       1.052666 0.75136700E+01  0.72764989E+02                                 1.718912                            1.609610      -1.082029       2.372451                    0.997183       3.477982       9.735619       0.489120       1.293066      -0.705644       0.009354      -0.037142       0.010067       0.039602       0.002041       0.003401      -0.000955      -0.017664      -0.040554      -0.014524      -0.001311       0.015835              1.767278       1.655841      -0.285323       0.131788       2.123017      -0.390453       1.522977           0.000000
           99              H       2.219359       5.621284      11.498747       0.131128       1.026910 0.73477663E+01  0.70869850E+02                                 1.705822                            1.604090      -1.029710       2.406206                    0.997767       3.422143       9.607453       0.483578       1.313208      -0.701855      -0.025154      -0.035317       0.004597       0.043602       0.004347      -0.001113      -0.003109      -0.011482      -0.037631      -0.012956      -0.000929       0.013886              1.749722       2.031048       0.449719       0.010016       1.844137      -0.085663       1.373981          -0.000001
          100              H       3.264158       5.318954      14.649935       0.122084       1.087998 0.78856142E+01  0.76089116E+02                                 1.659245                            1.575686      -0.989853       2.413753                    0.998417       3.258508       8.648803       0.537630       1.180689      -0.733308       0.023772       0.031720      -0.002261       0.039703       0.006767      -0.002677       0.003911      -0.015782      -0.044297      -0.016127      -0.001885       0.018012              1.683107       1.855998       0.372997      -0.163619       1.799432      -0.136755       1.393890           0.000001
          101              H       1.105034       5.757930      15.327543       0.117380       1.096130 0.79663987E+01  0.77728635E+02                                 1.725096                            1.627420      -0.956785       2.430788                    0.998037       3.388223       9.300237       0.503522       1.246719      -0.717220      -0.007008       0.040179       0.003459       0.040932       0.002563      -0.003965       0.004141      -0.013852      -0.045066      -0.016662       0.001371       0.015291              1.764608       1.628110      -0.368931      -0.122421       2.203341       0.120323       1.462374           0.000001
          102              H       0.336879       1.805438      15.387272       0.127667       1.103086 0.81527509E+01  0.80807353E+02                                 1.799151                            1.698348      -1.090941       2.373497                    0.996945       3.536874      10.107817       0.465778       1.326724      -0.699170      -0.025335      -0.034623       0.001016       0.042914       0.009985      -0.005531      -0.000392      -0.013444      -0.033971      -0.014359      -0.003645       0.018004              1.840040       1.902211       0.385862      -0.163546       2.112287      -0.130731       1.505623           0.000001
          103              H       2.484508       1.400624      14.633458       0.111033       1.088738 0.77655800E+01  0.75876578E+02                                 1.749431                            1.626924      -1.278325       2.266300                    0.994789       3.673693      10.351312       0.490434       1.278179      -0.707229       0.008218      -0.034512      -0.009745       0.036791      -0.001091       0.000026       0.002669      -0.006439      -0.028582      -0.009928       0.001382       0.008546              1.809258       1.621440      -0.172453      -0.083764       2.401797       0.159177       1.404538           0.000001
          104              H      -0.795740       6.717870      17.032892       0.120965       1.095921 0.76669063E+01  0.74812050E+02                                 1.775378                            1.630202      -1.268067       2.280264                    0.995147       3.630403      10.284636       0.482904       1.299852      -0.702956      -0.000265       0.027918      -0.027399       0.039118       0.005839      -0.000172      -0.005837      -0.016296       0.011672      -0.012151       0.000142       0.012009              1.860695       1.352232      -0.089962       0.062842       1.919894      -0.504464       2.309958           0.000001
          105              H      -0.365208       7.524083      19.174876       0.122247       1.096625 0.78854258E+01  0.76754793E+02                                 1.724771                            1.618248      -1.034802       2.398108                    0.997607       3.382764       9.279080       0.505277       1.245364      -0.717299       0.008591       0.039873       0.004077       0.040991       0.006331      -0.001233      -0.004027      -0.029895       0.003819      -0.016879       0.000145       0.016733              1.765493       1.345939       0.067173       0.054807       2.359910       0.126535       1.590628           0.000002
          106              H      15.929528       3.810722       0.039132       0.125639       0.933614 0.64350957E+01  0.60440638E+02                                 1.636366                            1.526324      -1.023802       2.401505                    0.998039       3.480431       9.852469       0.480355       1.357594      -0.691465      -0.000404      -0.025274       0.030511       0.039621       0.005127      -0.000241      -0.002638      -0.020973       0.005812      -0.012651       0.001221       0.011430              1.692844       1.297337      -0.014072       0.065149       1.700862      -0.447123       2.080332           0.000000
          107              H      15.525822       3.002801      18.507566       0.123727       0.984979 0.70091145E+01  0.66711677E+02                                 1.647442                            1.557491      -0.921828       2.449619                    0.998857       3.390809       9.410760       0.495848       1.297833      -0.704970      -0.008357      -0.038942      -0.001669       0.039864       0.003976      -0.000510      -0.003402      -0.024020      -0.001196      -0.012452      -0.001238       0.013690              1.675163       1.312363       0.178860       0.020745       2.215380       0.112383       1.497745           0.000000
          108              H       3.154513       9.368807      10.372146       0.125845       1.083921 0.77394359E+01  0.75696531E+02                                 1.771798                            1.648017      -1.119709       2.357312                    0.996835       3.529755      10.010675       0.475877       1.315967      -0.700806      -0.006835       0.037048      -0.015248       0.040642       0.000328       0.003456      -0.005738      -0.014840      -0.034964      -0.013880      -0.000637       0.014517              1.830216       1.691973      -0.242545       0.151833       2.180221      -0.463289       1.618454          -0.000001
          109              C       0.734291      13.625337      17.932937       0.633164      23.400381 0.24074531E+03  0.49362130E+04                                 7.581014                            5.526718      -0.045242       2.050369                    0.999440      21.808466      60.682362       0.627859       0.475782      -1.018122      -0.054924       0.039504      -0.010493       0.068464       0.034996      -0.064826      -0.018586      -0.019727       0.234597      -0.087875      -0.024362       0.112236              9.097727      13.153050      -1.191619       2.927415       8.629596       0.880891       5.510535           0.000001
          110              C       2.063722      12.991640      18.276890      -0.027006      36.663027 0.42932480E+03  0.99631465E+04                                 9.510853                            6.829186       0.103880       2.041207                    0.999279      26.842027      74.239554       0.647907       0.407365      -1.080658       0.043744      -0.017546      -0.004959       0.047392       0.001871      -0.002714       0.005155      -0.004818       0.006037      -0.006677      -0.000246       0.006923             11.686946      18.426041      -2.393389       3.777898      10.524478       0.536526       6.110319           0.000000
          111              C       3.102955      13.758567      18.773254      -0.083140      33.449638 0.42020512E+03  0.98406461E+04                                 9.193419                            6.965905      -0.040022       1.974870                    0.999298      28.853328      84.045549       0.603975       0.433037      -1.048987       0.024662      -0.019986      -0.022542       0.038933       0.004916      -0.016695      -0.006206      -0.027087       0.036303      -0.026894       0.003847       0.023048             10.683040      15.649771      -0.957006       3.026071      10.295780       1.222837       6.103569          -0.000001
          112              C       4.328502      13.177820      19.049240      -0.091392      32.477495 0.43278775E+03  0.10238380E+05                                 9.073698                            7.119325      -0.135708       1.944621                    0.998249      29.332359      86.646676       0.589544       0.439171      -1.042443      -0.023737       0.005637      -0.033698       0.041603       0.029272      -0.003064      -0.000545      -0.016209       0.062383      -0.040843       0.018091       0.022752             10.264680      13.459195      -1.969990       2.225618      11.438765       0.606242       5.896081           0.000000
          113              C       4.503877      11.836979      18.841221      -0.056751      35.133780 0.49529525E+03  0.11978696E+05                                 9.408871                            7.500311      -0.173317       1.939453                    0.998796      28.507938      81.967693       0.594614       0.425918      -1.062766      -0.039755       0.024919      -0.035149       0.058624      -0.011289      -0.001786      -0.003494       0.020883      -0.006784      -0.015414      -0.001098       0.016511             10.668578      13.987863      -2.065038       3.050152      11.482165       0.247903       6.535707           0.000000
          114              C       3.477280      11.051263      18.342798      -0.095658      30.941031 0.41047749E+03  0.95353952E+04                                 8.609650                            6.826656       0.074972       2.004163                    0.999677      28.881987      83.180436       0.619297       0.425753      -1.055800      -0.005264       0.026810      -0.023927       0.036318       0.015753      -0.007339       0.013684      -0.065706       0.030874      -0.043576       0.006825       0.036751              9.507131      13.465673      -1.403328       2.658582       9.427135       0.467821       5.628584           0.000001
          115              C       2.270458      11.640550      18.056513      -0.086489      30.774643 0.40181305E+03  0.92579962E+04                                 8.520743                            6.701598       0.094718       2.010726                    0.999669      28.373774      80.627352       0.634233       0.419145      -1.062968       0.029412       0.013180      -0.010292       0.033834       0.025339       0.000276       0.010136      -0.001422       0.015654      -0.029366       0.003771       0.025595              9.472906      13.336919      -2.155937       2.305265       9.784183       0.483540       5.297617           0.000001
          116              C       6.011253      10.909493       0.395443      -0.064069      36.141426 0.49266864E+03  0.11869722E+05                                 9.505537                            7.418761      -0.114318       1.954081                    0.998929      28.436876      80.945603       0.606850       0.418928      -1.069834       0.014626      -0.015188       0.052931       0.056976      -0.010760      -0.003267       0.000257       0.004974       0.041828      -0.018121       0.003384       0.014737             10.949702       5.664709       1.884519       0.271837      11.203504      -1.780051      15.980893           0.000000
          117              C       6.479286      11.954837       1.161614      -0.099759      32.679372 0.42137374E+03  0.98683971E+04                                 8.991674                            6.943221       0.034558       1.995735                    0.999219      29.031628      84.385692       0.609595       0.429028      -1.052118       0.002876      -0.019944       0.026359       0.033179      -0.005650      -0.000351      -0.005836       0.000875      -0.121315      -0.041012       0.014913       0.026099             10.196793       5.315629       1.865159       0.281332      10.157485      -0.791491      15.117266          -0.000001
          118              C       6.475422      11.818190       2.545666      -0.086715      31.816128 0.39918131E+03  0.91967582E+04                                 8.756176                            6.694107       0.104622       2.019236                    0.999741      28.326165      80.905238       0.631532       0.420965      -1.060143       0.006746      -0.018355      -0.027614       0.033837      -0.006879       0.009060       0.014320       0.008330      -0.060023      -0.029211       0.011129       0.018082             10.019000       4.995706       1.662188      -0.046649       9.885043      -1.417750      15.176250          -0.000000
          119              C       5.996493      10.685735       3.149128      -0.015629      35.755019 0.41120681E+03  0.94361163E+04                                 9.321813                            6.675283       0.141242       2.058503                    0.999370      26.417761      72.549867       0.656845       0.406359      -1.081814       0.012574      -0.003508      -0.043099       0.045033      -0.003614      -0.004292       0.001051       0.005216      -0.031280      -0.011390       0.000834       0.010556             11.352458       5.320648       2.024151       0.666935      10.387167       0.040504      18.349559           0.000000
          120              C       5.505820       9.671137       2.354123      -0.088270      32.957076 0.41407119E+03  0.96432299E+04                                 9.026655                            6.865144       0.026568       1.991870                    0.999620      28.755719      83.016241       0.616174       0.426831      -1.054765       0.035683       0.007038      -0.020884       0.041940       0.003395      -0.003793      -0.013288      -0.015486      -0.073184      -0.028306       0.003767       0.024538             10.314504       5.376577       1.941999       0.349550      10.491493      -0.043362      15.075443           0.000003
          121              C       5.507196       9.766789       0.986548      -0.094151      31.337925 0.40848693E+03  0.94906510E+04                                 8.697351                            6.800020       0.025681       1.988234                    0.999586      28.985133      83.859325       0.621033       0.424496      -1.055132       0.030873       0.001801       0.023628       0.038918       0.006296       0.012544       0.018701      -0.019877      -0.104139      -0.042151       0.006354       0.035796              9.758195       5.158086       1.597861      -0.048549      10.087669      -1.727335      14.028829           0.000003
          122              C       6.057527      10.595207       4.654696       0.636453      23.244472 0.23655798E+03  0.48196106E+04                                 7.500439                            5.453086       0.012478       2.071589                    0.999427      21.512847      59.286549       0.637754       0.471388      -1.022501       0.003363      -0.019191       0.062921       0.065868      -0.071596      -0.015093       0.004691       0.032118      -0.266604      -0.090449      -0.028403       0.118852              8.945875       5.409665       2.346007       0.423539       8.054310       0.075236      13.373650           0.000001
          123              C       7.947855       1.527022      15.372854       0.631529      23.700352 0.23928360E+03  0.48873955E+04                                 7.583136                            5.470673       0.012704       2.069119                    0.999427      21.626590      59.605953       0.639354       0.469029      -1.024146      -0.024595       0.010869      -0.065223       0.070549       0.012864      -0.080716       0.018918       0.103386      -0.089656      -0.086189      -0.026253       0.112442              9.155098       5.601627      -1.082863       3.234771      10.642729      -2.280142      11.220936           0.000001
          124              C       8.550789       0.954815      16.629210      -0.020990      36.542570 0.41812999E+03  0.96357154E+04                                 9.462288                            6.721657       0.111694       2.046363                    0.999354      26.585218      73.179348       0.655935       0.405203      -1.082518       0.007107      -0.016041       0.043901       0.047277       0.003925      -0.007792       0.006781       0.002782       0.001216      -0.012437       0.003365       0.009073             11.717586       6.808007      -1.391336       4.684974      12.836723      -3.471349      15.508028          -0.000001
          125              C       9.061415       1.805438      17.595163      -0.081355      31.414327 0.40627763E+03  0.94199313E+04                                 8.758028                            6.814209       0.017300       1.993451                    0.999478      28.545983      82.315369       0.616371       0.428587      -1.053342      -0.008502      -0.023308       0.016877       0.030006       0.004697      -0.024189       0.001416      -0.001534      -0.063608      -0.034689       0.010681       0.024008              9.876553       6.183090      -0.576399       3.599276      10.436056      -1.503935      13.010514          -0.000001
          126              C       9.599579       1.303263      18.758837      -0.090062      31.093938 0.41993399E+03  0.98389965E+04                                 8.703548                            6.931403       0.010440       1.984700                    0.999495      29.179448      85.193474       0.609318       0.429035      -1.050753      -0.030864      -0.002119      -0.016958       0.035279       0.017742      -0.010542       0.027851       0.003766      -0.056163      -0.042820       0.011774       0.031046              9.693929       6.442378      -0.803066       3.247510      10.805476      -1.641740      11.833934          -0.000002
          127              C       7.201407      17.015871      18.940082      -0.065640      34.979917 0.50555788E+03  0.12290778E+05                                 9.374005                            7.575933      -0.224129       1.919878                    0.998801      28.742268      82.879772       0.591786       0.425728      -1.062795      -0.040418       0.023029      -0.036991       0.059433      -0.004217       0.002241      -0.011724       0.013834       0.042143      -0.018761      -0.000217       0.018979             10.559924       7.620862      -0.703961       3.864410      11.636108      -1.087884      12.422801          -0.000002
          128              C       6.697947      16.149876      17.990606      -0.085994      32.147086 0.43059485E+03  0.10167828E+05                                 8.979028                            7.077787      -0.106297       1.953358                    0.998471      29.226898      86.096903       0.594551       0.436272      -1.044761      -0.034121       0.027169      -0.006959       0.044168       0.008380      -0.023497       0.004966       0.008096      -0.101945      -0.043669       0.011875       0.031795             10.114841       6.622325      -0.254949       3.424399      10.988809      -0.814841      12.733389          -0.000000
          129              C       6.154728      16.675964      16.839290      -0.088931      33.597097 0.42091922E+03  0.98689811E+04                                 9.226572                            6.980767      -0.118656       1.947581                    0.999258      29.040101      84.847780       0.601719       0.434149      -1.047526      -0.010236       0.008774       0.038992       0.041257       0.015834      -0.018670       0.007575       0.041344      -0.020576      -0.031106      -0.004286       0.035392             10.680448       6.187356      -1.061726       3.276429      12.953055      -2.204689      12.900932          -0.000000
          130              C       9.582768      16.076428      19.986358      -0.062432      36.564874 0.48889299E+03  0.11757441E+05                                 9.583371                            7.388635      -0.164146       1.937049                    0.998858      28.431197      80.885747       0.608221       0.418741      -1.069834       0.054102      -0.013073      -0.013606       0.057298      -0.001903      -0.015936      -0.005207       0.019081       0.029237      -0.017360      -0.006183       0.023543             11.257540      16.932431      -0.611441      -1.960930      10.730751       2.244230       6.109437          -0.000002
          131              C      11.805817      16.884349      19.695955      -0.097095      33.538060 0.42340758E+03  0.98964609E+04                                 9.077903                            6.900035       0.108681       2.012967                    0.999714      28.853044      82.918275       0.621455       0.421672      -1.060041      -0.030645      -0.005232      -0.013300       0.033813       0.018933       0.004355      -0.008211      -0.019310      -0.015237      -0.022495      -0.002090       0.024585             10.497288      14.298232      -1.184357      -2.739826      10.720465       2.733433       6.473167          -0.000001
          132              C      12.165468      15.673322      19.160459      -0.011978      35.561775 0.41543351E+03  0.95655500E+04                                 9.315827                            6.725915       0.103845       2.046155                    0.999368      26.506585      73.118078       0.651426       0.408350      -1.079586      -0.043991       0.006873       0.004886       0.044792      -0.000688       0.002931      -0.014716      -0.009603      -0.001688      -0.013119      -0.004388       0.017507             11.352516      16.570605      -1.499271      -3.795802      10.776155       2.733784       6.710789          -0.000000
          133              C      11.243810      14.639935      19.084254      -0.084809      31.898154 0.40645389E+03  0.94128428E+04                                 8.798743                            6.773929       0.037307       1.998107                    0.999591      28.460499      81.673979       0.624734       0.423352      -1.057953      -0.014102       0.018985       0.009705       0.025563      -0.008356       0.000352      -0.008755      -0.043283       0.036362      -0.029299       0.005632       0.023667             10.074053      15.071358      -0.364323      -2.321558       9.406798       1.970021       5.744002           0.000001
          134              C       9.942248      14.843196      19.473518      -0.096096      31.820241 0.40807704E+03  0.94723535E+04                                 8.784300                            6.791930       0.096320       2.015672                    0.999553      28.750034      82.957563       0.622465       0.423912      -1.056207       0.023778       0.010162       0.002669       0.025996       0.017210       0.014880      -0.015139      -0.052315       0.033908      -0.043458       0.011224       0.032234             10.008219      14.544828      -1.090201      -2.445953       9.663620       2.128466       5.816210          -0.000001
          135              C      13.543772      15.444439      18.610546       0.616614      23.354147 0.24269454E+03  0.49883869E+04                                 7.562555                            5.545294      -0.006441       2.061698                    0.999558      21.970084      61.293857       0.627170       0.475139      -1.018024       0.053345       0.004790      -0.030213       0.061494       0.008697       0.078839      -0.004754      -0.025653       0.254260      -0.092200      -0.027996       0.120196              9.016481      11.983461      -1.085340      -3.114664       9.591421       0.756340       5.474562           0.000001
          136              C      11.594768      11.570519      16.750727       0.623716      23.603607 0.24375041E+03  0.49993827E+04                                 7.560197                            5.520366       0.021143       2.071071                    0.999464      21.716893      59.888557       0.636962       0.468837      -1.024727       0.059713      -0.029969       0.018869       0.069425       0.000343      -0.044648       0.040368      -0.049271       0.272132      -0.083564      -0.030080       0.113644              9.020022      13.633183       0.165496       2.145631       8.624788      -0.868505       4.802094           0.000002
          137              C      10.191848      11.855768      16.316151      -0.014130      36.164442 0.41763625E+03  0.96275324E+04                                 9.420366                            6.738715       0.110611       2.047788                    0.999279      26.554060      73.255664       0.651631       0.407744      -1.080150      -0.043790       0.009191      -0.007072       0.045300      -0.000334      -0.013723      -0.009803      -0.003612       0.025013      -0.016646      -0.003172       0.019817             11.530236      18.170291      -0.607599       3.646799      10.687506      -0.336618       5.732910          -0.000000
          138              C       9.766421      13.155615      16.106072      -0.083296      30.481218 0.39594560E+03  0.91007013E+04                                 8.499484                            6.674913       0.094305       2.017027                    0.999704      28.262541      80.542482       0.631509       0.421975      -1.059854      -0.025986      -0.015564      -0.004549       0.030630       0.020900      -0.021113      -0.003391      -0.015673       0.024377      -0.032864       0.002469       0.030395              9.500062      13.432260      -1.412347       2.896411       9.570231      -0.409435       5.497695           0.000001
          139              C       8.480811      13.422075      15.700331      -0.097613      30.783950 0.41439318E+03  0.96611393E+04                                 8.597777                            6.863138       0.058272       2.001006                    0.999447      28.988304      83.974914       0.616348       0.426250      -1.054192       0.014919      -0.019006       0.022533       0.033039       0.002596      -0.023385      -0.006496      -0.067737       0.013221      -0.046761       0.012542       0.034219              9.513980      13.092459      -0.845573       3.047699       9.581073      -0.407761       5.868407           0.000001
          140              C       7.603600      12.368191      15.494371      -0.057544      34.962596 0.50673429E+03  0.12316324E+05                                 9.366178                            7.581962      -0.207117       1.926988                    0.998556      28.601562      82.240808       0.592367       0.425416      -1.063871       0.043555      -0.009126       0.044001       0.062582      -0.000266       0.000768       0.002227       0.037059       0.002342      -0.019172       0.000998       0.018174             10.476275      13.255382      -1.331269       3.257980      11.493599      -1.074212       6.679843           0.000001
          141              C       8.013175      11.051263      15.673556      -0.097850      32.084351 0.43537074E+03  0.10311849E+05                                 8.944984                            7.095662      -0.112816       1.942964                    0.998946      29.698481      87.698288       0.596308       0.433668      -1.046035       0.015377       0.015960       0.039969       0.045702       0.024558      -0.013521       0.000845      -0.035585       0.040424      -0.039978       0.013608       0.026370              9.942876      12.607857      -1.346024       2.650188      11.305668      -0.734265       5.915103           0.000001
          142              C       9.304390      10.815549      16.106072      -0.092613      33.520061 0.42993887E+03  0.10135587E+05                                 9.218849                            7.058729      -0.143737       1.935261                    0.999103      29.355138      86.045555       0.597842       0.434588      -1.047101      -0.025373       0.024939       0.018555       0.040125      -0.008227      -0.018855      -0.008080      -0.019197       0.031162      -0.028607       0.007393       0.021214             10.520144      14.810845       0.597660       2.883743      11.032653      -0.244053       5.716933           0.000001
          143              C       6.152158      13.323007      13.321493      -0.058003      36.404558 0.48850056E+03  0.11755931E+05                                 9.585387                            7.409552      -0.193188       1.929656                    0.998739      28.462385      81.233742       0.603899       0.421454      -1.067174      -0.002473       0.018661      -0.051842       0.055154       0.006424      -0.011794      -0.007637       0.028290       0.015971      -0.019467      -0.003525       0.022993             11.114802       5.001273       0.467234      -0.162889      11.378960      -0.732583      16.964173           0.000000
          144              C       6.339197      14.674096      13.138188      -0.115535      33.876002 0.43756939E+03  0.10351283E+05                                 9.211838                            7.070409      -0.049174       1.959383                    0.999320      29.681483      86.887953       0.604346       0.428424      -1.051827       0.006054      -0.006977      -0.033394       0.034648       0.007205       0.008912       0.028924       0.019247      -0.065430      -0.041593       0.009849       0.031744             10.495645       4.785750       0.190093      -0.969352      11.430700      -1.113536      15.270485           0.000002
          145              C       6.588171      15.155774      11.855058      -0.096116      33.327400 0.41359240E+03  0.96239130E+04                                 9.064457                            6.835513       0.025508       1.988177                    0.999539      28.878094      83.182170       0.621335       0.423644      -1.057334       0.003030      -0.021921       0.019307       0.029368       0.012929       0.007741      -0.002943      -0.010411      -0.069208      -0.025905       0.000355       0.025550             10.493686       4.744186       0.242427      -1.358378      10.532436       0.040170      16.204436           0.000004
          146              C       6.625183      14.286363      10.788185      -0.013364      35.264302 0.41613491E+03  0.95821758E+04                                 9.262511                            6.732485       0.127507       2.054501                    0.999316      26.486746      72.976420       0.651221       0.408458      -1.079916      -0.007860      -0.017196       0.039954       0.044202       0.005236       0.004932       0.005193       0.000231       0.000874      -0.005460      -0.004781       0.010242             11.168800       4.955269       0.791547      -2.050024      10.593270      -0.658518      17.957862           0.000003
          147              C       6.398511      12.933565      10.983847      -0.084299      31.467165 0.41128297E+03  0.95469783E+04                                 8.722070                            6.818710       0.109979       2.022875                    0.999681      28.371021      81.349134       0.622423       0.423931      -1.058241      -0.001787       0.011404       0.021445       0.024355      -0.000110       0.003555       0.019844       0.014697      -0.010617      -0.024620       0.008407       0.016213              9.786558       4.724489       0.820844      -1.242598      10.169928      -0.948816      14.465258           0.000002
          148              C       6.159749      12.450179      12.252560      -0.098848      31.939780 0.41147108E+03  0.95613353E+04                                 8.772687                            6.798079       0.127279       2.019573                    0.999698      28.841780      82.994232       0.625839       0.421177      -1.058980      -0.002056       0.027362      -0.015160       0.031348       0.002688       0.005303       0.010262      -0.011277      -0.106710      -0.037764       0.011686       0.026078              9.895351       4.687326       0.880292      -0.765342       9.831541      -0.075730      15.167187           0.000001
          149              C       6.957852      14.798786       9.410312       0.631275      22.562627 0.22933256E+03  0.46464285E+04                                 7.388765                            5.392138       0.074612       2.097288                    0.999598      21.475140      59.439861       0.635865       0.475431      -1.018097       0.011816       0.029283      -0.051185       0.060141      -0.058051       0.029520       0.014583       0.098885      -0.244178      -0.094542      -0.024588       0.119129              8.742618       4.537511       1.328146      -1.266902       8.462583      -0.198729      13.227761           0.000003
          150              C      12.922141       0.018789      20.136709      -0.108883      33.398976 0.43281229E+03  0.10200657E+05                                 9.088991                            7.005382       0.022622       1.982749                    0.999510      29.451622      85.775491       0.611198       0.425202      -1.054862       0.017855      -0.016303      -0.021674       0.032471      -0.002505       0.004752      -0.004147      -0.070522       0.031342      -0.040988       0.009945       0.031043             10.395103      15.169407       0.149879      -1.982474       9.809802       2.386788       6.206101          -0.000002
          151              C       3.936357      11.995830       7.634937       0.633164      23.400381 0.24074531E+03  0.49362129E+04                                 7.581014                            5.526718      -0.045242       2.050369                    0.999440      21.808466      60.682363       0.627859       0.475782      -1.018122       0.054924      -0.039504      -0.010493       0.068464       0.034996       0.064826       0.018586      -0.019727       0.234597      -0.087875      -0.024362       0.112236              9.097727      13.153051      -1.191619      -2.927415       8.629596      -0.880891       5.510535           0.000001
          152              C       2.606926      12.629527       7.978890      -0.027006      36.663027 0.42932480E+03  0.99631464E+04                                 9.510853                            6.829186       0.103880       2.041207                    0.999279      26.842027      74.239555       0.647906       0.407365      -1.080658      -0.043744       0.017546      -0.004959       0.047392       0.001871       0.002714      -0.005155      -0.004818       0.006037      -0.006677      -0.000246       0.006923             11.686946      18.426042      -2.393388      -3.777898      10.524478      -0.536526       6.110319          -0.000000
          153              C       1.567693      11.862600       8.475254      -0.083140      33.449642 0.42020518E+03  0.98406479E+04                                 9.193419                            6.965906      -0.040023       1.974869                    0.999298      28.853330      84.045559       0.603975       0.433037      -1.048987      -0.024662       0.019986      -0.022542       0.038933       0.004916       0.016695       0.006206      -0.027087       0.036303      -0.026894       0.003847       0.023048             10.683041      15.649773      -0.957006      -3.026071      10.295782      -1.222837       6.103570          -0.000001
          154              C       0.342146      12.443347       8.751240      -0.091392      32.477496 0.43278777E+03  0.10238381E+05                                 9.073698                            7.119325      -0.135708       1.944621                    0.998249      29.332360      86.646679       0.589544       0.439171      -1.042443       0.023737      -0.005637      -0.033698       0.041603       0.029272       0.003064       0.000545      -0.016209       0.062383      -0.040843       0.018091       0.022752             10.264681      13.459195      -1.969991      -2.225618      11.438765      -0.606242       5.896081           0.000000
          155              C       0.166771      13.784188       8.543221      -0.056751      35.133780 0.49529525E+03  0.11978696E+05                                 9.408871                            7.500311      -0.173317       1.939453                    0.998796      28.507938      81.967694       0.594614       0.425918      -1.062766       0.039755      -0.024919      -0.035149       0.058624      -0.011289       0.001786       0.003494       0.020883      -0.006784      -0.015414      -0.001098       0.016511             10.668578      13.987863      -2.065038      -3.050152      11.482165      -0.247902       6.535707           0.000000
          156              C       1.193368      14.569904       8.044798      -0.095658      30.941032 0.41047751E+03  0.95353957E+04                                 8.609650                            6.826656       0.074972       2.004163                    0.999677      28.881987      83.180434       0.619297       0.425753      -1.055800       0.005264      -0.026810      -0.023927       0.036318       0.015753       0.007339      -0.013684      -0.065706       0.030874      -0.043576       0.006825       0.036751              9.507131      13.465674      -1.403328      -2.658582       9.427134      -0.467821       5.628584           0.000001
          157              C       2.400190      13.980617       7.758513      -0.086489      30.774644 0.40181306E+03  0.92579966E+04                                 8.520743                            6.701598       0.094718       2.010726                    0.999669      28.373775      80.627355       0.634233       0.419145      -1.062968      -0.029412      -0.013180      -0.010292       0.033834       0.025339      -0.000276      -0.010136      -0.001422       0.015654      -0.029366       0.003771       0.025595              9.472906      13.336919      -2.155937      -2.305265       9.784183      -0.483540       5.297617           0.000001
          158              C      -1.340605      14.711674      10.693443      -0.064069      36.141426 0.49266864E+03  0.11869722E+05                                 9.505537                            7.418761      -0.114318       1.954081                    0.998929      28.436876      80.945603       0.606850       0.418928      -1.069834      -0.014626       0.015188       0.052931       0.056976      -0.010760       0.003267      -0.000257       0.004974       0.041828      -0.018121       0.003384       0.014737             10.949702       5.664709       1.884519      -0.271837      11.203505       1.780051      15.980893           0.000000
          159              C      -1.808638      13.666330      11.459614      -0.099759      32.679370 0.42137371E+03  0.98683963E+04                                 8.991674                            6.943220       0.034558       1.995735                    0.999219      29.031627      84.385687       0.609595       0.429028      -1.052118      -0.002876       0.019944       0.026359       0.033179      -0.005650       0.000351       0.005836       0.000875      -0.121315      -0.041012       0.014913       0.026099             10.196792       5.315628       1.865159      -0.281332      10.157485       0.791491      15.117264          -0.000001
          160              C      -1.804774      13.802977      12.843666      -0.086715      31.816130 0.39918135E+03  0.91967595E+04                                 8.756176                            6.694107       0.104622       2.019236                    0.999741      28.326166      80.905241       0.631532       0.420965      -1.060144      -0.006746       0.018355      -0.027614       0.033837      -0.006880      -0.009060      -0.014320       0.008330      -0.060023      -0.029211       0.011128       0.018083             10.019000       4.995706       1.662188       0.046649       9.885043       1.417750      15.176250          -0.000000
          161              C      -1.325845      14.935432      13.447128      -0.015629      35.755015 0.41120675E+03  0.94361146E+04                                 9.321812                            6.675282       0.141242       2.058503                    0.999370      26.417759      72.549859       0.656845       0.406359      -1.081814      -0.012575       0.003508      -0.043099       0.045033      -0.003614       0.004292      -0.001051       0.005216      -0.031280      -0.011390       0.000834       0.010556             11.352457       5.320648       2.024151      -0.666935      10.387167      -0.040504      18.349556           0.000000
          162              C      -0.835172      15.950030      12.652123      -0.088270      32.957077 0.41407121E+03  0.96432305E+04                                 9.026655                            6.865144       0.026568       1.991870                    0.999620      28.755720      83.016242       0.616174       0.426831      -1.054765      -0.035683      -0.007038      -0.020884       0.041940       0.003395       0.003793       0.013288      -0.015486      -0.073184      -0.028306       0.003767       0.024538             10.314504       5.376577       1.941998      -0.349550      10.491492       0.043362      15.075442           0.000003
          163              C      -0.836548      15.854378      11.284548      -0.094151      31.337926 0.40848694E+03  0.94906511E+04                                 8.697352                            6.800020       0.025681       1.988234                    0.999586      28.985133      83.859328       0.621033       0.424496      -1.055132      -0.030872      -0.001801       0.023628       0.038918       0.006296      -0.012543      -0.018701      -0.019877      -0.104139      -0.042151       0.006354       0.035796              9.758195       5.158086       1.597861       0.048549      10.087670       1.727335      14.028829           0.000003
          164              C      -1.386879      15.025960      14.952696       0.636453      23.244470 0.23655796E+03  0.48196101E+04                                 7.500438                            5.453086       0.012478       2.071589                    0.999427      21.512846      59.286545       0.637754       0.471388      -1.022501      -0.003363       0.019191       0.062921       0.065868      -0.071596       0.015093      -0.004691       0.032118      -0.266604      -0.090449      -0.028403       0.118852              8.945875       5.409665       2.346007      -0.423539       8.054310      -0.075236      13.373649           0.000001
          165              C      -0.852639       7.013367       5.074854       0.631529      23.700354 0.23928361E+03  0.48873959E+04                                 7.583136                            5.470673       0.012704       2.069119                    0.999427      21.626591      59.605956       0.639354       0.469029      -1.024146       0.024595      -0.010869      -0.065223       0.070549       0.012864       0.080716      -0.018918       0.103386      -0.089655      -0.086189      -0.026253       0.112442              9.155098       5.601627      -1.082863      -3.234771      10.642730       2.280142      11.220937           0.000002
          166              C      15.159427       7.585574       6.331210      -0.020990      36.542571 0.41813001E+03  0.96357159E+04                                 9.462288                            6.721657       0.111694       2.046363                    0.999354      26.585219      73.179349       0.655935       0.405203      -1.082518      -0.007107       0.016041       0.043901       0.047277       0.003925       0.007792      -0.006781       0.002782       0.001216      -0.012437       0.003365       0.009072             11.717586       6.808007      -1.391336      -4.684974      12.836723       3.471349      15.508027          -0.000001
          167              C      14.648801       6.734951       7.297163      -0.081355      31.414327 0.40627765E+03  0.94199318E+04                                 8.758028                            6.814209       0.017300       1.993451                    0.999478      28.545983      82.315368       0.616371       0.428587      -1.053342       0.008502       0.023308       0.016877       0.030006       0.004697       0.024189      -0.001416      -0.001534      -0.063608      -0.034689       0.010681       0.024008              9.876553       6.183090      -0.576399      -3.599276      10.436056       1.503935      13.010513          -0.000001
          168              C      14.110637       7.237126       8.460837      -0.090062      31.093934 0.41993393E+03  0.98389948E+04                                 8.703548                            6.931403       0.010441       1.984700                    0.999495      29.179446      85.193467       0.609318       0.429035      -1.050753       0.030864       0.002119      -0.016958       0.035279       0.017742       0.010542      -0.027851       0.003766      -0.056163      -0.042820       0.011774       0.031046              9.693929       6.442378      -0.803065      -3.247510      10.805475       1.641740      11.833933          -0.000002
          169              C      14.084241       8.605296       8.642082      -0.065640      34.979915 0.50555785E+03  0.12290777E+05                                 9.374005                            7.575933      -0.224129       1.919878                    0.998801      28.742267      82.879766       0.591786       0.425728      -1.062795       0.040418      -0.023029      -0.036991       0.059433      -0.004217      -0.002241       0.011724       0.013834       0.042143      -0.018761      -0.000217       0.018979             10.559923       7.620861      -0.703961      -3.864409      11.636108       1.087884      12.422800          -0.000002
          170              C      14.587701       9.471291       7.692606      -0.085994      32.147087 0.43059488E+03  0.10167829E+05                                 8.979028                            7.077787      -0.106297       1.953358                    0.998471      29.226898      86.096904       0.594551       0.436272      -1.044761       0.034121      -0.027169      -0.006959       0.044168       0.008380       0.023497      -0.004966       0.008096      -0.101945      -0.043669       0.011875       0.031795             10.114841       6.622325      -0.254949      -3.424399      10.988809       0.814841      12.733389          -0.000001
          171              C      15.130920       8.945203       6.541290      -0.088931      33.597097 0.42091922E+03  0.98689811E+04                                 9.226572                            6.980767      -0.118656       1.947581                    0.999258      29.040101      84.847781       0.601719       0.434149      -1.047526       0.010235      -0.008774       0.038992       0.041257       0.015834       0.018670      -0.007575       0.041344      -0.020576      -0.031106      -0.004286       0.035392             10.680448       6.187356      -1.061726      -3.276429      12.953055       2.204689      12.900932          -0.000000
          172              C      11.702880       9.544739       9.688358      -0.062432      36.564874 0.48889298E+03  0.11757440E+05                                 9.583371                            7.388635      -0.164146       1.937049                    0.998858      28.431197      80.885747       0.608221       0.418741      -1.069834      -0.054102       0.013073      -0.013606       0.057298      -0.001903       0.015936       0.005207       0.019081       0.029237      -0.017360      -0.006183       0.023543             11.257540      16.932431      -0.611442       1.960930      10.730752      -2.244230       6.109437          -0.000002
          173              C       9.479831       8.736818       9.397955      -0.097095      33.538057 0.42340755E+03  0.98964600E+04                                 9.077902                            6.900035       0.108681       2.012967                    0.999714      28.853043      82.918270       0.621455       0.421672      -1.060041       0.030645       0.005232      -0.013300       0.033813       0.018933      -0.004355       0.008211      -0.019309      -0.015237      -0.022495      -0.002090       0.024584             10.497287      14.298230      -1.184356       2.739826      10.720465      -2.733433       6.473167          -0.000001
          174              C       9.120180       9.947845       8.862459      -0.011978      35.561772 0.41543346E+03  0.95655487E+04                                 9.315827                            6.725915       0.103845       2.046155                    0.999368      26.506583      73.118075       0.651426       0.408350      -1.079586       0.043991      -0.006873       0.004886       0.044792      -0.000688      -0.002931       0.014716      -0.009603      -0.001688      -0.013119      -0.004388       0.017507             11.352516      16.570605      -1.499271       3.795802      10.776155      -2.733784       6.710789          -0.000000
          175              C      10.041838      10.981232       8.786254      -0.084810      31.898162 0.40645400E+03  0.94128462E+04                                 8.798745                            6.773931       0.037306       1.998107                    0.999591      28.460503      81.673999       0.624734       0.423352      -1.057953       0.014102      -0.018985       0.009705       0.025563      -0.008356      -0.000352       0.008755      -0.043283       0.036362      -0.029299       0.005632       0.023667             10.074055      15.071363      -0.364324       2.321558       9.406800      -1.970022       5.744004           0.000001
          176              C      11.343400      10.777971       9.175518      -0.096096      31.820246 0.40807711E+03  0.94723558E+04                                 8.784302                            6.791931       0.096320       2.015672                    0.999553      28.750037      82.957581       0.622465       0.423912      -1.056207      -0.023778      -0.010162       0.002669       0.025996       0.017210      -0.014880       0.015139      -0.052315       0.033908      -0.043458       0.011224       0.032234             10.008222      14.544832      -1.090201       2.445954       9.663622      -2.128467       5.816211          -0.000002
          177              C       7.741876      10.176728       8.312546       0.616614      23.354147 0.24269454E+03  0.49883870E+04                                 7.562555                            5.545294      -0.006441       2.061698                    0.999558      21.970084      61.293856       0.627170       0.475139      -1.018024      -0.053345      -0.004790      -0.030213       0.061494       0.008697      -0.078839       0.004754      -0.025653       0.254260      -0.092200      -0.027996       0.120196              9.016481      11.983461      -1.085339       3.114664       9.591421      -0.756339       5.474562           0.000001
          178              C       9.690880      14.050648       6.452727       0.623716      23.603607 0.24375042E+03  0.49993827E+04                                 7.560196                            5.520366       0.021143       2.071071                    0.999464      21.716893      59.888555       0.636962       0.468837      -1.024727      -0.059713       0.029969       0.018869       0.069425       0.000343       0.044648      -0.040368      -0.049271       0.272132      -0.083564      -0.030080       0.113644              9.020021      13.633182       0.165496      -2.145631       8.624788       0.868504       4.802094           0.000002
          179              C      11.093800      13.765399       6.018151      -0.014130      36.164439 0.41763622E+03  0.96275315E+04                                 9.420365                            6.738715       0.110612       2.047788                    0.999279      26.554059      73.255659       0.651631       0.407744      -1.080150       0.043790      -0.009191      -0.007072       0.045300      -0.000334       0.013723       0.009803      -0.003612       0.025013      -0.016646      -0.003172       0.019817             11.530235      18.170289      -0.607598      -3.646798      10.687506       0.336618       5.732910           0.000000
          180              C      11.519227      12.465552       5.808072      -0.083296      30.481221 0.39594564E+03  0.91007024E+04                                 8.499484                            6.674913       0.094304       2.017027                    0.999704      28.262543      80.542488       0.631509       0.421975      -1.059854       0.025986       0.015564      -0.004549       0.030630       0.020900       0.021113       0.003391      -0.015672       0.024377      -0.032864       0.002469       0.030395              9.500062      13.432260      -1.412347      -2.896411       9.570231       0.409434       5.497695           0.000001
          181              C      12.804837      12.199092       5.402331      -0.097613      30.783948 0.41439315E+03  0.96611383E+04                                 8.597777                            6.863138       0.058273       2.001006                    0.999447      28.988303      83.974907       0.616348       0.426250      -1.054192      -0.014919       0.019006       0.022533       0.033039       0.002596       0.023385       0.006496      -0.067737       0.013221      -0.046761       0.012542       0.034219              9.513979      13.092458      -0.845573      -3.047699       9.581072       0.407761       5.868407           0.000001
          182              C      13.682048      13.252976       5.196371      -0.057544      34.962594 0.50673426E+03  0.12316323E+05                                 9.366179                            7.581963      -0.207118       1.926988                    0.998556      28.601561      82.240807       0.592367       0.425416      -1.063871      -0.043555       0.009126       0.044001       0.062582      -0.000266      -0.000768      -0.002227       0.037059       0.002342      -0.019172       0.000998       0.018174             10.476275      13.255382      -1.331269      -3.257980      11.493599       1.074212       6.679843           0.000001
          183              C      13.272473      14.569904       5.375556      -0.097850      32.084351 0.43537075E+03  0.10311849E+05                                 8.944985                            7.095662      -0.112816       1.942964                    0.998946      29.698481      87.698290       0.596308       0.433669      -1.046035      -0.015377      -0.015960       0.039969       0.045702       0.024558       0.013521      -0.000845      -0.035585       0.040424      -0.039978       0.013608       0.026370              9.942876      12.607857      -1.346024      -2.650188      11.305669       0.734266       5.915103           0.000001
          184              C      11.981258      14.805618       5.808072      -0.092613      33.520061 0.42993887E+03  0.10135586E+05                                 9.218848                            7.058729      -0.143737       1.935261                    0.999103      29.355138      86.045553       0.597842       0.434588      -1.047101       0.025373      -0.024939       0.018555       0.040125      -0.008227       0.018854       0.008080      -0.019197       0.031162      -0.028607       0.007393       0.021214             10.520144      14.810845       0.597660      -2.883743      11.032653       0.244053       5.716933           0.000001
          185              C      -1.481510      12.298160       3.023493      -0.058003      36.404560 0.48850059E+03  0.11755932E+05                                 9.585387                            7.409552      -0.193189       1.929656                    0.998739      28.462386      81.233745       0.603899       0.421454      -1.067174       0.002473      -0.018661      -0.051842       0.055154       0.006424       0.011794       0.007637       0.028290       0.015971      -0.019467      -0.003525       0.022993             11.114802       5.001273       0.467234       0.162889      11.378960       0.732583      16.964173          -0.000000
          186              C      14.946451      10.947071       2.840188      -0.115535      33.876002 0.43756938E+03  0.10351283E+05                                 9.211838                            7.070409      -0.049174       1.959383                    0.999320      29.681483      86.887949       0.604346       0.428424      -1.051827      -0.006054       0.006977      -0.033394       0.034648       0.007205      -0.008912      -0.028924       0.019247      -0.065430      -0.041593       0.009849       0.031744             10.495644       4.785749       0.190093       0.969352      11.430699       1.113536      15.270484           0.000002
          187              C      14.697477      10.465393       1.557058      -0.096116      33.327396 0.41359234E+03  0.96239113E+04                                 9.064456                            6.835513       0.025508       1.988177                    0.999539      28.878092      83.182161       0.621335       0.423644      -1.057334      -0.003030       0.021921       0.019307       0.029368       0.012929      -0.007741       0.002943      -0.010411      -0.069208      -0.025905       0.000355       0.025550             10.493684       4.744185       0.242427       1.358378      10.532435      -0.040170      16.204433           0.000004
          188              C      14.660465      11.334804       0.490185      -0.013364      35.264301 0.41613490E+03  0.95821754E+04                                 9.262510                            6.732484       0.127507       2.054501                    0.999316      26.486746      72.976418       0.651221       0.408458      -1.079916       0.007861       0.017196       0.039954       0.044202       0.005236      -0.004932      -0.005193       0.000231       0.000874      -0.005460      -0.004781       0.010242             11.168799       4.955268       0.791547       2.050024      10.593270       0.658518      17.957860           0.000002
          189              C      -1.727863      12.687602       0.685847      -0.084299      31.467171 0.41128307E+03  0.95469812E+04                                 8.722071                            6.818710       0.109979       2.022875                    0.999681      28.371025      81.349147       0.622423       0.423931      -1.058241       0.001787      -0.011404       0.021445       0.024355      -0.000110      -0.003555      -0.019844       0.014697      -0.010617      -0.024620       0.008406       0.016213              9.786559       4.724489       0.820844       1.242598      10.169929       0.948817      14.465260           0.000002
          190              C      -1.489101      13.170988       1.954560      -0.098848      31.939777 0.41147103E+03  0.95613338E+04                                 8.772687                            6.798078       0.127279       2.019573                    0.999698      28.841778      82.994226       0.625839       0.421177      -1.058980       0.002056      -0.027362      -0.015160       0.031348       0.002688      -0.005303      -0.010262      -0.011277      -0.106710      -0.037764       0.011686       0.026078              9.895351       4.687326       0.880292       0.765342       9.831540       0.075730      15.167186           0.000001
          191              C      14.327796      10.822381      19.708312       0.631275      22.562626 0.22933254E+03  0.46464280E+04                                 7.388764                            5.392137       0.074612       2.097288                    0.999598      21.475139      59.439856       0.635865       0.475431      -1.018097      -0.011816      -0.029283      -0.051185       0.060141      -0.058051      -0.029520      -0.014583       0.098885      -0.244178      -0.094542      -0.024588       0.119129              8.742617       4.537511       1.328146       1.266902       8.462582       0.198729      13.227759           0.000003
          192              C      10.788075       8.521600       9.838709      -0.108883      33.398977 0.43281230E+03  0.10200657E+05                                 9.088991                            7.005382       0.022622       1.982749                    0.999510      29.451623      85.775494       0.611198       0.425202      -1.054862      -0.017855       0.016303      -0.021674       0.032471      -0.002505      -0.004752       0.004147      -0.070522       0.031342      -0.040988       0.009945       0.031043             10.395104      15.169407       0.149880       1.982474       9.809803      -2.386788       6.206102          -0.000002
          193              C      13.456141       3.455441       2.663063       0.633164      23.400383 0.24074533E+03  0.49362135E+04                                 7.581014                            5.526718      -0.045242       2.050369                    0.999440      21.808467      60.682365       0.627859       0.475782      -1.018122       0.054924      -0.039504       0.010493       0.068464       0.034996      -0.064826      -0.018586      -0.019727       0.234597      -0.087875      -0.024362       0.112236              9.097728      13.153051      -1.191619       2.927415       8.629597       0.880891       5.510535           0.000001
          194              C      12.126710       4.089138       2.319110      -0.027006      36.663023 0.42932475E+03  0.99631450E+04                                 9.510853                            6.829186       0.103880       2.041207                    0.999279      26.842025      74.239549       0.647906       0.407365      -1.080658      -0.043744       0.017546       0.004959       0.047392       0.001871      -0.002714       0.005155      -0.004818       0.006037      -0.006677      -0.000246       0.006923             11.686946      18.426041      -2.393388       3.777898      10.524478       0.536526       6.110318           0.000000
          195              C      11.087477       3.322211       1.822746      -0.083140      33.449639 0.42020515E+03  0.98406470E+04                                 9.193419                            6.965905      -0.040022       1.974869                    0.999298      28.853328      84.045551       0.603975       0.433037      -1.048987      -0.024662       0.019986       0.022542       0.038933       0.004916      -0.016695      -0.006206      -0.027087       0.036303      -0.026894       0.003847       0.023048             10.683041      15.649772      -0.957006       3.026071      10.295781       1.222837       6.103570          -0.000001
          196              C       9.861930       3.902958       1.546760      -0.091392      32.477493 0.43278772E+03  0.10238380E+05                                 9.073698                            7.119325      -0.135708       1.944621                    0.998249      29.332358      86.646674       0.589543       0.439171      -1.042443       0.023737      -0.005637       0.033698       0.041603       0.029272      -0.003064      -0.000545      -0.016209       0.062383      -0.040843       0.018091       0.022752             10.264680      13.459195      -1.969990       2.225618      11.438765       0.606242       5.896081           0.000000
          197              C       9.686555       5.243799       1.754779      -0.056751      35.133778 0.49529522E+03  0.11978695E+05                                 9.408871                            7.500311      -0.173317       1.939453                    0.998796      28.507937      81.967691       0.594614       0.425918      -1.062766       0.039755      -0.024919       0.035149       0.058624      -0.011289      -0.001786      -0.003494       0.020883      -0.006784      -0.015414      -0.001098       0.016511             10.668578      13.987862      -2.065038       3.050152      11.482165       0.247903       6.535706           0.000000
          198              C      10.713152       6.029515       2.253202      -0.095658      30.941032 0.41047751E+03  0.95353958E+04                                 8.609650                            6.826656       0.074973       2.004163                    0.999677      28.881988      83.180437       0.619297       0.425753      -1.055800       0.005264      -0.026810       0.023927       0.036318       0.015753      -0.007339       0.013684      -0.065706       0.030874      -0.043576       0.006825       0.036751              9.507131      13.465673      -1.403328       2.658582       9.427135       0.467821       5.628584           0.000001
          199              C      11.919974       5.440228       2.539487      -0.086489      30.774640 0.40181300E+03  0.92579947E+04                                 8.520742                            6.701597       0.094719       2.010726                    0.999669      28.373773      80.627345       0.634234       0.419145      -1.062968      -0.029412      -0.013180       0.010292       0.033834       0.025339       0.000276       0.010136      -0.001422       0.015654      -0.029366       0.003771       0.025595              9.472905      13.336917      -2.155936       2.305265       9.784182       0.483540       5.297617           0.000001
          200              C       8.179179       6.171285      20.200557      -0.064069      36.141423 0.49266860E+03  0.11869721E+05                                 9.505536                            7.418761      -0.114318       1.954081                    0.998929      28.436875      80.945599       0.606850       0.418928      -1.069834      -0.014626       0.015188      -0.052931       0.056976      -0.010760      -0.003267       0.000257       0.004974       0.041828      -0.018121       0.003384       0.014738             10.949702       5.664709       1.884519       0.271837      11.203504      -1.780051      15.980892           0.000000
          201              C       7.711146       5.125941      19.434386      -0.099759      32.679370 0.42137372E+03  0.98683966E+04                                 8.991674                            6.943221       0.034558       1.995735                    0.999219      29.031627      84.385685       0.609595       0.429028      -1.052118      -0.002876       0.019944      -0.026359       0.033179      -0.005650      -0.000351      -0.005836       0.000875      -0.121315      -0.041012       0.014913       0.026099             10.196792       5.315628       1.865159       0.281332      10.157484      -0.791490      15.117264          -0.000001
          202              C       7.715010       5.262588      18.050334      -0.086715      31.816124 0.39918126E+03  0.91967566E+04                                 8.756175                            6.694106       0.104622       2.019236                    0.999741      28.326163      80.905224       0.631532       0.420965      -1.060144      -0.006746       0.018355       0.027614       0.033837      -0.006879       0.009060       0.014320       0.008330      -0.060023      -0.029211       0.011128       0.018083             10.018998       4.995705       1.662188      -0.046649       9.885041      -1.417750      15.176246          -0.000001
          203              C       8.193939       6.395043      17.446872      -0.015629      35.755015 0.41120677E+03  0.94361151E+04                                 9.321812                            6.675282       0.141242       2.058503                    0.999370      26.417760      72.549858       0.656845       0.406359      -1.081815      -0.012574       0.003508       0.043099       0.045033      -0.003614      -0.004292       0.001051       0.005216      -0.031280      -0.011390       0.000834       0.010556             11.352456       5.320648       2.024151       0.666935      10.387166       0.040504      18.349555           0.000000
          204              C       8.684612       7.409641      18.241877      -0.088270      32.957073 0.41407116E+03  0.96432288E+04                                 9.026654                            6.865143       0.026568       1.991870                    0.999620      28.755718      83.016233       0.616174       0.426831      -1.054765      -0.035683      -0.007038       0.020884       0.041940       0.003395      -0.003793      -0.013288      -0.015486      -0.073184      -0.028306       0.003768       0.024538             10.314503       5.376576       1.941998       0.349550      10.491491      -0.043362      15.075441           0.000003
          205              C       8.683236       7.313989      19.609452      -0.094151      31.337925 0.40848693E+03  0.94906511E+04                                 8.697352                            6.800020       0.025681       1.988234                    0.999586      28.985133      83.859327       0.621033       0.424496      -1.055132      -0.030873      -0.001801      -0.023628       0.038919       0.006296       0.012544       0.018701      -0.019877      -0.104139      -0.042151       0.006355       0.035796              9.758195       5.158086       1.597861      -0.048549      10.087669      -1.727336      14.028829           0.000003
          206              C       8.132905       6.485571      15.941304       0.636453      23.244471 0.23655797E+03  0.48196103E+04                                 7.500438                            5.453086       0.012478       2.071589                    0.999427      21.512846      59.286545       0.637754       0.471388      -1.022501      -0.003363       0.019191      -0.062921       0.065868      -0.071596      -0.015093       0.004691       0.032118      -0.266604      -0.090449      -0.028403       0.118852              8.945875       5.409665       2.346007       0.423539       8.054310       0.075237      13.373649           0.000001
          207              C       6.242577      15.553756       5.223146       0.631529      23.700351 0.23928358E+03  0.48873951E+04                                 7.583136                            5.470673       0.012704       2.069119                    0.999427      21.626589      59.605952       0.639354       0.469029      -1.024146       0.024595      -0.010869       0.065223       0.070549       0.012864      -0.080716       0.018918       0.103386      -0.089656      -0.086189      -0.026253       0.112442              9.155098       5.601627      -1.082863       3.234771      10.642730      -2.280142      11.220937           0.000002
          208              C       5.639643      16.125963       3.966790      -0.020990      36.542572 0.41813002E+03  0.96357161E+04                                 9.462288                            6.721658       0.111694       2.046363                    0.999354      26.585219      73.179352       0.655935       0.405203      -1.082518      -0.007107       0.016041      -0.043901       0.047277       0.003925      -0.007792       0.006781       0.002782       0.001216      -0.012437       0.003365       0.009073             11.717587       6.808007      -1.391336       4.684974      12.836724      -3.471349      15.508028          -0.000001
          209              C       5.129017      15.275340       3.000837      -0.081355      31.414328 0.40627766E+03  0.94199322E+04                                 8.758029                            6.814209       0.017300       1.993451                    0.999478      28.545984      82.315374       0.616371       0.428587      -1.053342       0.008502       0.023308      -0.016877       0.030006       0.004697      -0.024189       0.001416      -0.001534      -0.063608      -0.034689       0.010681       0.024008              9.876554       6.183090      -0.576399       3.599276      10.436057      -1.503935      13.010514          -0.000001
          210              C       4.590853      15.777515       1.837163      -0.090062      31.093936 0.41993396E+03  0.98389958E+04                                 8.703548                            6.931403       0.010440       1.984700                    0.999495      29.179447      85.193472       0.609318       0.429035      -1.050753       0.030864       0.002119       0.016958       0.035279       0.017742      -0.010542       0.027851       0.003766      -0.056163      -0.042820       0.011774       0.031046              9.693929       6.442378      -0.803066       3.247510      10.805476      -1.641741      11.833934          -0.000002
          211              C       6.989025       0.064907       1.655918      -0.065640      34.979917 0.50555788E+03  0.12290778E+05                                 9.374005                            7.575933      -0.224129       1.919878                    0.998801      28.742268      82.879771       0.591786       0.425728      -1.062795       0.040418      -0.023029       0.036991       0.059433      -0.004217       0.002241      -0.011724       0.013834       0.042143      -0.018761      -0.000217       0.018979             10.559924       7.620862      -0.703961       3.864410      11.636108      -1.087885      12.422801          -0.000002
          212              C       7.492485       0.930902       2.605394      -0.085994      32.147087 0.43059487E+03  0.10167828E+05                                 8.979028                            7.077787      -0.106297       1.953358                    0.998471      29.226899      86.096905       0.594551       0.436272      -1.044761       0.034121      -0.027169       0.006959       0.044168       0.008380      -0.023497       0.004966       0.008096      -0.101945      -0.043669       0.011875       0.031795             10.114841       6.622325      -0.254949       3.424399      10.988809      -0.814841      12.733388          -0.000000
          213              C       8.035704       0.404814       3.756710      -0.088931      33.597098 0.42091924E+03  0.98689817E+04                                 9.226572                            6.980767      -0.118656       1.947581                    0.999258      29.040102      84.847783       0.601719       0.434149      -1.047526       0.010235      -0.008774      -0.038992       0.041257       0.015834      -0.018670       0.007575       0.041344      -0.020576      -0.031106      -0.004286       0.035392             10.680448       6.187356      -1.061726       3.276429      12.953055      -2.204689      12.900932          -0.000000
          214              C       4.607664       1.004350       0.609642      -0.062432      36.564876 0.48889302E+03  0.11757442E+05                                 9.583372                            7.388635      -0.164146       1.937049                    0.998858      28.431198      80.885752       0.608221       0.418741      -1.069834      -0.054102       0.013073       0.013606       0.057298      -0.001903      -0.015936      -0.005207       0.019081       0.029237      -0.017360      -0.006183       0.023543             11.257541      16.932432      -0.611442      -1.960930      10.730752       2.244230       6.109438          -0.000002
          215              C       2.384615       0.196429       0.900045      -0.097094      33.538058 0.42340756E+03  0.98964603E+04                                 9.077902                            6.900034       0.108681       2.012967                    0.999714      28.853043      82.918272       0.621455       0.421672      -1.060041       0.030645       0.005232       0.013300       0.033813       0.018933       0.004355      -0.008211      -0.019309      -0.015238      -0.022495      -0.002090       0.024585             10.497287      14.298231      -1.184356      -2.739826      10.720465       2.733433       6.473167          -0.000001
          216              C       2.024964       1.407456       1.435541      -0.011978      35.561776 0.41543352E+03  0.95655503E+04                                 9.315827                            6.725915       0.103845       2.046155                    0.999368      26.506585      73.118081       0.651426       0.408350      -1.079586       0.043991      -0.006873      -0.004886       0.044792      -0.000688       0.002931      -0.014716      -0.009603      -0.001688      -0.013119      -0.004388       0.017507             11.352517      16.570606      -1.499272      -3.795802      10.776156       2.733784       6.710790          -0.000000
          217              C       2.946622       2.440843       1.511746      -0.084809      31.898153 0.40645387E+03  0.94128421E+04                                 8.798742                            6.773929       0.037307       1.998107                    0.999591      28.460498      81.673976       0.624734       0.423352      -1.057953       0.014102      -0.018985      -0.009705       0.025563      -0.008356       0.000352      -0.008755      -0.043283       0.036362      -0.029299       0.005632       0.023667             10.074053      15.071358      -0.364323      -2.321557       9.406798       1.970021       5.744002           0.000001
          218              C       4.248184       2.237582       1.122482      -0.096096      31.820240 0.40807704E+03  0.94723533E+04                                 8.784300                            6.791930       0.096320       2.015672                    0.999553      28.750034      82.957561       0.622465       0.423912      -1.056207      -0.023778      -0.010162      -0.002669       0.025996       0.017210       0.014880      -0.015139      -0.052315       0.033908      -0.043458       0.011224       0.032234             10.008219      14.544828      -1.090201      -2.445953       9.663620       2.128466       5.816210          -0.000001
          219              C       0.646660       1.636339       1.985454       0.616614      23.354147 0.24269454E+03  0.49883869E+04                                 7.562555                            5.545294      -0.006441       2.061698                    0.999558      21.970084      61.293856       0.627170       0.475139      -1.018024      -0.053345      -0.004790       0.030213       0.061494       0.008697       0.078839      -0.004754      -0.025653       0.254260      -0.092200      -0.027996       0.120196              9.016481      11.983460      -1.085340      -3.114664       9.591421       0.756339       5.474562           0.000001
          220              C       2.595664       5.510259       3.845273       0.623716      23.603606 0.24375041E+03  0.49993827E+04                                 7.560196                            5.520366       0.021143       2.071071                    0.999464      21.716893      59.888555       0.636962       0.468837      -1.024727      -0.059713       0.029969      -0.018869       0.069425       0.000343      -0.044648       0.040368      -0.049271       0.272132      -0.083564      -0.030080       0.113644              9.020021      13.633182       0.165496       2.145631       8.624788      -0.868504       4.802094           0.000002
          221              C       3.998584       5.225010       4.279849      -0.014130      36.164443 0.41763628E+03  0.96275330E+04                                 9.420366                            6.738715       0.110612       2.047788                    0.999279      26.554061      73.255664       0.651632       0.407744      -1.080150       0.043790      -0.009191       0.007072       0.045300      -0.000334      -0.013723      -0.009803      -0.003612       0.025013      -0.016646      -0.003172       0.019817             11.530235      18.170290      -0.607598       3.646798      10.687506      -0.336618       5.732910          -0.000000
          222              C       4.424011       3.925163       4.489928      -0.083295      30.481215 0.39594555E+03  0.91006998E+04                                 8.499484                            6.674912       0.094304       2.017027                    0.999704      28.262540      80.542478       0.631509       0.421975      -1.059854       0.025986       0.015564       0.004549       0.030630       0.020900      -0.021113      -0.003391      -0.015673       0.024377      -0.032864       0.002470       0.030395              9.500061      13.432258      -1.412346       2.896410       9.570230      -0.409434       5.497694           0.000001
          223              C       5.709621       3.658703       4.895669      -0.097613      30.783947 0.41439313E+03  0.96611377E+04                                 8.597777                            6.863138       0.058272       2.001006                    0.999447      28.988302      83.974906       0.616348       0.426250      -1.054192      -0.014919       0.019006      -0.022533       0.033039       0.002596      -0.023385      -0.006496      -0.067737       0.013221      -0.046761       0.012542       0.034219              9.513979      13.092459      -0.845573       3.047699       9.581073      -0.407761       5.868407           0.000001
          224              C       6.586832       4.712587       5.101629      -0.057544      34.962596 0.50673429E+03  0.12316324E+05                                 9.366178                            7.581962      -0.207117       1.926988                    0.998556      28.601562      82.240806       0.592367       0.425416      -1.063871      -0.043555       0.009126      -0.044001       0.062582      -0.000266       0.000768       0.002227       0.037059       0.002342      -0.019172       0.000998       0.018174             10.476274      13.255381      -1.331269       3.257980      11.493598      -1.074212       6.679843           0.000001
          225              C       6.177257       6.029515       4.922444      -0.097850      32.084352 0.43537076E+03  0.10311849E+05                                 8.944984                            7.095662      -0.112816       1.942964                    0.998946      29.698481      87.698288       0.596308       0.433668      -1.046035      -0.015377      -0.015960      -0.039969       0.045702       0.024558      -0.013521       0.000845      -0.035585       0.040424      -0.039978       0.013608       0.026370              9.942876      12.607856      -1.346024       2.650188      11.305668      -0.734265       5.915103           0.000001
          226              C       4.886042       6.265229       4.489928      -0.092613      33.520058 0.42993881E+03  0.10135585E+05                                 9.218848                            7.058728      -0.143737       1.935261                    0.999103      29.355136      86.045545       0.597842       0.434588      -1.047101       0.025373      -0.024939      -0.018555       0.040125      -0.008227      -0.018854      -0.008080      -0.019197       0.031163      -0.028607       0.007393       0.021214             10.520143      14.810844       0.597660       2.883743      11.032652      -0.244053       5.716933           0.000001
          227              C       8.038274       3.757771       7.274507      -0.058003      36.404557 0.48850055E+03  0.11755931E+05                                 9.585386                            7.409551      -0.193188       1.929656                    0.998739      28.462385      81.233738       0.603899       0.421454      -1.067174       0.002473      -0.018661       0.051842       0.055154       0.006424      -0.011794      -0.007637       0.028290       0.015971      -0.019467      -0.003525       0.022993             11.114801       5.001272       0.467234      -0.162889      11.378959      -0.732583      16.964171           0.000000
          228              C       7.851235       2.406682       7.457812      -0.115535      33.876000 0.43756936E+03  0.10351282E+05                                 9.211837                            7.070409      -0.049174       1.959383                    0.999320      29.681482      86.887945       0.604346       0.428424      -1.051827      -0.006054       0.006977       0.033394       0.034648       0.007205       0.008912       0.028925       0.019247      -0.065430      -0.041593       0.009849       0.031744             10.495644       4.785749       0.190093      -0.969352      11.430699      -1.113536      15.270483           0.000002
          229              C       7.602261       1.925004       8.740942      -0.096116      33.327397 0.41359235E+03  0.96239116E+04                                 9.064456                            6.835513       0.025508       1.988177                    0.999539      28.878093      83.182165       0.621335       0.423644      -1.057334      -0.003030       0.021921      -0.019307       0.029368       0.012929       0.007741      -0.002943      -0.010411      -0.069208      -0.025905       0.000355       0.025550             10.493685       4.744186       0.242427      -1.358378      10.532435       0.040171      16.204434           0.000004
          230              C       7.565249       2.794415       9.807815      -0.013364      35.264304 0.41613493E+03  0.95821765E+04                                 9.262511                            6.732485       0.127507       2.054501                    0.999316      26.486747      72.976423       0.651221       0.408458      -1.079916       0.007860       0.017196      -0.039954       0.044202       0.005236       0.004932       0.005193       0.000231       0.000874      -0.005460      -0.004781       0.010242             11.168800       4.955269       0.791547      -2.050024      10.593271      -0.658518      17.957861           0.000003
          231              C       7.791921       4.147213       9.612153      -0.084299      31.467168 0.41128303E+03  0.95469800E+04                                 8.722071                            6.818710       0.109979       2.022875                    0.999681      28.371023      81.349142       0.622423       0.423931      -1.058241       0.001787      -0.011404      -0.021445       0.024355      -0.000110       0.003555       0.019844       0.014697      -0.010617      -0.024620       0.008406       0.016213              9.786559       4.724489       0.820844      -1.242598      10.169929      -0.948817      14.465259           0.000002
          232              C       8.030683       4.630599       8.343440      -0.098848      31.939780 0.41147109E+03  0.95613354E+04                                 8.772687                            6.798079       0.127279       2.019573                    0.999698      28.841780      82.994233       0.625839       0.421177      -1.058980       0.002056      -0.027362       0.015160       0.031348       0.002688       0.005303       0.010262      -0.011277      -0.106710      -0.037764       0.011686       0.026078              9.895351       4.687326       0.880292      -0.765342       9.831541      -0.075730      15.167187           0.000001
          233              C       7.232580       2.281992      11.185688       0.631275      22.562625 0.22933254E+03  0.46464279E+04                                 7.388764                            5.392137       0.074612       2.097288                    0.999598      21.475139      59.439857       0.635865       0.475431      -1.018097      -0.011816      -0.029283       0.051185       0.060141      -0.058051       0.029520       0.014583       0.098885      -0.244178      -0.094542      -0.024588       0.119129              8.742617       4.537511       1.328146      -1.266902       8.462582      -0.198729      13.227759           0.000003
          234              C       3.692859      -0.018789       0.459291      -0.108883      33.398978 0.43281231E+03  0.10200658E+05                                 9.088991                            7.005383       0.022622       1.982749                    0.999510      29.451623      85.775496       0.611198       0.425202      -1.054862      -0.017855       0.016303       0.021674       0.032471      -0.002505       0.004752      -0.004147      -0.070522       0.031342      -0.040988       0.009945       0.031043             10.395104      15.169408       0.149879      -1.982474       9.809802       2.386788       6.206102          -0.000002
          235              C      10.254075       5.084948      12.961063       0.633164      23.400381 0.24074531E+03  0.49362130E+04                                 7.581014                            5.526718      -0.045242       2.050369                    0.999440      21.808466      60.682361       0.627859       0.475782      -1.018122      -0.054924       0.039504       0.010493       0.068464       0.034996       0.064826       0.018586      -0.019727       0.234597      -0.087875      -0.024362       0.112236              9.097727      13.153050      -1.191619      -2.927415       8.629596      -0.880891       5.510535           0.000001
          236              C      11.583506       4.451251      12.617110      -0.027006      36.663027 0.42932480E+03  0.99631467E+04                                 9.510853                            6.829187       0.103880       2.041207                    0.999279      26.842027      74.239556       0.647906       0.407365      -1.080658       0.043744      -0.017546       0.004959       0.047392       0.001871       0.002714      -0.005155      -0.004818       0.006037      -0.006677      -0.000246       0.006923             11.686947      18.426042      -2.393389      -3.777898      10.524479      -0.536526       6.110319           0.000000
          237              C      12.622739       5.218178      12.120746      -0.083140      33.449638 0.42020513E+03  0.98406465E+04                                 9.193418                            6.965905      -0.040022       1.974870                    0.999298      28.853328      84.045547       0.603975       0.433037      -1.048987       0.024662      -0.019986       0.022542       0.038933       0.004916       0.016695       0.006206      -0.027087       0.036303      -0.026894       0.003847       0.023048             10.683040      15.649770      -0.957006      -3.026071      10.295780      -1.222837       6.103569          -0.000001
          238              C      13.848286       4.637431      11.844760      -0.091392      32.477492 0.43278770E+03  0.10238379E+05                                 9.073698                            7.119325      -0.135708       1.944621                    0.998249      29.332357      86.646670       0.589543       0.439171      -1.042443      -0.023737       0.005637       0.033698       0.041603       0.029272       0.003064       0.000545      -0.016209       0.062383      -0.040843       0.018091       0.022752             10.264680      13.459195      -1.969990      -2.225618      11.438765      -0.606242       5.896081           0.000000
          239              C      14.023661       3.296590      12.052779      -0.056751      35.133778 0.49529523E+03  0.11978695E+05                                 9.408871                            7.500311      -0.173317       1.939453                    0.998796      28.507937      81.967691       0.594614       0.425918      -1.062766      -0.039754       0.024919       0.035149       0.058624      -0.011289       0.001786       0.003494       0.020883      -0.006784      -0.015414      -0.001098       0.016511             10.668578      13.987863      -2.065038      -3.050152      11.482165      -0.247903       6.535707           0.000000
          240              C      12.997064       2.510874      12.551202      -0.095658      30.941027 0.41047742E+03  0.95353933E+04                                 8.609649                            6.826655       0.074973       2.004163                    0.999677      28.881985      83.180425       0.619297       0.425753      -1.055800      -0.005264       0.026810       0.023927       0.036318       0.015753       0.007339      -0.013684      -0.065706       0.030874      -0.043576       0.006825       0.036751              9.507129      13.465671      -1.403328      -2.658581       9.427134      -0.467821       5.628583           0.000001
          241              C      11.790242       3.100161      12.837487      -0.086489      30.774641 0.40181301E+03  0.92579951E+04                                 8.520742                            6.701598       0.094718       2.010726                    0.999669      28.373773      80.627348       0.634234       0.419145      -1.062968       0.029412       0.013180       0.010292       0.033834       0.025339      -0.000276      -0.010136      -0.001422       0.015654      -0.029366       0.003771       0.025595              9.472906      13.336918      -2.155936      -2.305265       9.784182      -0.483540       5.297617           0.000000
          242              C      15.531037       2.369104       9.902557      -0.064069      36.141424 0.49266860E+03  0.11869721E+05                                 9.505536                            7.418760      -0.114317       1.954082                    0.998929      28.436875      80.945597       0.606850       0.418928      -1.069834       0.014626      -0.015188      -0.052931       0.056976      -0.010760       0.003267      -0.000257       0.004974       0.041828      -0.018121       0.003384       0.014737             10.949702       5.664709       1.884519      -0.271837      11.203504       1.780051      15.980892           0.000000
          243              C      15.999070       3.414448       9.136386      -0.099759      32.679371 0.42137373E+03  0.98683969E+04                                 8.991674                            6.943221       0.034558       1.995735                    0.999219      29.031628      84.385690       0.609595       0.429028      -1.052118       0.002876      -0.019944      -0.026359       0.033179      -0.005650       0.000351       0.005836       0.000875      -0.121315      -0.041012       0.014913       0.026099             10.196793       5.315628       1.865159      -0.281332      10.157485       0.791491      15.117265          -0.000001
          244              C      15.995206       3.277801       7.752334      -0.086715      31.816134 0.39918139E+03  0.91967608E+04                                 8.756177                            6.694108       0.104622       2.019236                    0.999741      28.326168      80.905250       0.631532       0.420965      -1.060143       0.006746      -0.018355       0.027614       0.033837      -0.006880      -0.009060      -0.014320       0.008330      -0.060023      -0.029211       0.011128       0.018083             10.019001       4.995707       1.662188       0.046649       9.885044       1.417751      15.176252          -0.000000
          245              C      15.516277       2.145346       7.148872      -0.015629      35.755015 0.41120675E+03  0.94361147E+04                                 9.321812                            6.675283       0.141242       2.058503                    0.999370      26.417759      72.549860       0.656845       0.406359      -1.081814       0.012574      -0.003508       0.043099       0.045033      -0.003614       0.004292      -0.001051       0.005216      -0.031280      -0.011390       0.000834       0.010556             11.352457       5.320648       2.024151      -0.666935      10.387167      -0.040504      18.349557           0.000000
          246              C      15.025604       1.130748       7.943877      -0.088270      32.957076 0.41407120E+03  0.96432300E+04                                 9.026655                            6.865144       0.026568       1.991870                    0.999620      28.755720      83.016242       0.616174       0.426831      -1.054765       0.035683       0.007038       0.020884       0.041940       0.003395       0.003793       0.013288      -0.015486      -0.073184      -0.028306       0.003767       0.024538             10.314504       5.376577       1.941999      -0.349550      10.491493       0.043362      15.075442           0.000003
          247              C      15.026980       1.226400       9.311452      -0.094151      31.337926 0.40848694E+03  0.94906511E+04                                 8.697351                            6.800020       0.025681       1.988234                    0.999586      28.985133      83.859325       0.621033       0.424496      -1.055132       0.030872       0.001801      -0.023628       0.038918       0.006296      -0.012543      -0.018701      -0.019877      -0.104139      -0.042151       0.006354       0.035796              9.758195       5.158086       1.597861       0.048549      10.087669       1.727335      14.028829           0.000003
          248              C      15.577311       2.054818       5.643304       0.636453      23.244470 0.23655796E+03  0.48196101E+04                                 7.500438                            5.453086       0.012478       2.071589                    0.999427      21.512846      59.286546       0.637754       0.471388      -1.022501       0.003363      -0.019191      -0.062921       0.065868      -0.071596       0.015093      -0.004691       0.032118      -0.266604      -0.090449      -0.028403       0.118852              8.945875       5.409665       2.346007      -0.423539       8.054310      -0.075236      13.373649           0.000001
          249              C      15.043071      10.067411      15.521146       0.631529      23.700351 0.23928358E+03  0.48873951E+04                                 7.583136                            5.470673       0.012704       2.069119                    0.999427      21.626589      59.605950       0.639354       0.469029      -1.024146      -0.024595       0.010869       0.065223       0.070549       0.012864       0.080716      -0.018918       0.103386      -0.089655      -0.086189      -0.026253       0.112442              9.155097       5.601627      -1.082863      -3.234771      10.642729       2.280142      11.220936           0.000002
          250              C      -0.968995       9.495204      14.264790      -0.020990      36.542571 0.41813001E+03  0.96357159E+04                                 9.462288                            6.721657       0.111694       2.046363                    0.999354      26.585219      73.179349       0.655935       0.405203      -1.082518       0.007107      -0.016041      -0.043901       0.047277       0.003925       0.007792      -0.006781       0.002782       0.001216      -0.012437       0.003365       0.009073             11.717586       6.808007      -1.391336      -4.684974      12.836723       3.471349      15.508027          -0.000001
          251              C      -0.458369      10.345827      13.298837      -0.081355      31.414326 0.40627763E+03  0.94199313E+04                                 8.758028                            6.814209       0.017300       1.993451                    0.999478      28.545982      82.315365       0.616371       0.428587      -1.053342      -0.008502      -0.023308      -0.016877       0.030006       0.004697       0.024189      -0.001416      -0.001534      -0.063608      -0.034689       0.010681       0.024008              9.876553       6.183090      -0.576399      -3.599276      10.436056       1.503935      13.010513          -0.000001
          252              C       0.079795       9.843652      12.135163      -0.090062      31.093935 0.41993394E+03  0.98389950E+04                                 8.703548                            6.931403       0.010440       1.984700                    0.999495      29.179446      85.193467       0.609318       0.429035      -1.050753      -0.030864      -0.002119       0.016958       0.035279       0.017742       0.010542      -0.027851       0.003766      -0.056163      -0.042820       0.011774       0.031046              9.693929       6.442378      -0.803066      -3.247510      10.805476       1.641740      11.833933          -0.000002
          253              C       0.106191       8.475482      11.953918      -0.065640      34.979917 0.50555788E+03  0.12290778E+05                                 9.374005                            7.575933      -0.224129       1.919878                    0.998801      28.742268      82.879770       0.591786       0.425728      -1.062795      -0.040418       0.023029       0.036991       0.059433      -0.004217      -0.002241       0.011724       0.013834       0.042143      -0.018761      -0.000217       0.018979             10.559923       7.620861      -0.703961      -3.864410      11.636108       1.087884      12.422801          -0.000002
          254              C      -0.397269       7.609487      12.903394      -0.085994      32.147086 0.43059485E+03  0.10167828E+05                                 8.979028                            7.077787      -0.106297       1.953358                    0.998471      29.226898      86.096904       0.594551       0.436272      -1.044761      -0.034121       0.027169       0.006959       0.044168       0.008380       0.023497      -0.004966       0.008096      -0.101945      -0.043669       0.011875       0.031795             10.114841       6.622325      -0.254949      -3.424399      10.988809       0.814841      12.733389          -0.000001
          255              C      -0.940488       8.135575      14.054710      -0.088931      33.597098 0.42091924E+03  0.98689817E+04                                 9.226573                            6.980767      -0.118656       1.947581                    0.999258      29.040101      84.847782       0.601719       0.434149      -1.047526      -0.010236       0.008774      -0.038992       0.041257       0.015834       0.018670      -0.007575       0.041344      -0.020576      -0.031106      -0.004286       0.035392             10.680448       6.187357      -1.061726      -3.276429      12.953055       2.204690      12.900933          -0.000000
          256              C       2.487552       7.536039      10.907642      -0.062432      36.564874 0.48889298E+03  0.11757440E+05                                 9.583372                            7.388635      -0.164146       1.937049                    0.998858      28.431197      80.885747       0.608221       0.418741      -1.069834       0.054102      -0.013073       0.013606       0.057298      -0.001903       0.015936       0.005207       0.019081       0.029237      -0.017360      -0.006183       0.023543             11.257540      16.932431      -0.611442       1.960930      10.730751      -2.244230       6.109437          -0.000002
          257              C       4.710601       8.343960      11.198045      -0.097094      33.538054 0.42340751E+03  0.98964589E+04                                 9.077902                            6.900034       0.108681       2.012967                    0.999714      28.853041      82.918266       0.621455       0.421672      -1.060041      -0.030645      -0.005232       0.013300       0.033813       0.018933      -0.004355       0.008211      -0.019309      -0.015238      -0.022495      -0.002090       0.024584             10.497287      14.298230      -1.184356       2.739826      10.720464      -2.733432       6.473166          -0.000001
          258              C       5.070252       7.132933      11.733541      -0.011978      35.561778 0.41543354E+03  0.95655511E+04                                 9.315828                            6.725916       0.103844       2.046154                    0.999368      26.506586      73.118086       0.651426       0.408350      -1.079586      -0.043991       0.006873      -0.004886       0.044792      -0.000688      -0.002931       0.014716      -0.009603      -0.001688      -0.013119      -0.004388       0.017507             11.352518      16.570607      -1.499272       3.795803      10.776156      -2.733785       6.710790          -0.000000
          259              C       4.148594       6.099546      11.809746      -0.084810      31.898163 0.40645402E+03  0.94128468E+04                                 8.798745                            6.773931       0.037306       1.998106                    0.999591      28.460504      81.674002       0.624734       0.423352      -1.057953      -0.014102       0.018985      -0.009705       0.025563      -0.008356      -0.000352       0.008755      -0.043283       0.036362      -0.029299       0.005632       0.023667             10.074056      15.071363      -0.364324       2.321558       9.406800      -1.970022       5.744004           0.000000
          260              C       2.847032       6.302807      11.420482      -0.096096      31.820246 0.40807712E+03  0.94723558E+04                                 8.784301                            6.791931       0.096320       2.015672                    0.999553      28.750037      82.957576       0.622465       0.423912      -1.056207       0.023778       0.010162      -0.002669       0.025996       0.017210      -0.014880       0.015139      -0.052315       0.033908      -0.043458       0.011224       0.032234             10.008221      14.544831      -1.090201       2.445953       9.663621      -2.128467       5.816210          -0.000001
          261              C       6.448556       6.904050      12.283454       0.616614      23.354148 0.24269455E+03  0.49883874E+04                                 7.562556                            5.545294      -0.006441       2.061698                    0.999558      21.970085      61.293861       0.627170       0.475139      -1.018024       0.053345       0.004790       0.030213       0.061494       0.008697      -0.078839       0.004754      -0.025653       0.254260      -0.092200      -0.027996       0.120196              9.016482      11.983462      -1.085340       3.114664       9.591421      -0.756339       5.474562           0.000001
          262              C       4.499552       3.030130      14.143273       0.623716      23.603605 0.24375040E+03  0.49993824E+04                                 7.560196                            5.520365       0.021143       2.071071                    0.999464      21.716892      59.888551       0.636962       0.468837      -1.024727       0.059713      -0.029969      -0.018869       0.069425       0.000343       0.044648      -0.040368      -0.049271       0.272132      -0.083564      -0.030080       0.113644              9.020021      13.633181       0.165496      -2.145631       8.624788       0.868504       4.802094           0.000002
          263              C       3.096632       3.315379      14.577849      -0.014130      36.164436 0.41763619E+03  0.96275305E+04                                 9.420364                            6.738714       0.110612       2.047788                    0.999279      26.554058      73.255653       0.651632       0.407744      -1.080150      -0.043790       0.009191       0.007072       0.045300      -0.000334       0.013723       0.009803      -0.003612       0.025013      -0.016646      -0.003172       0.019817             11.530234      18.170286      -0.607598      -3.646798      10.687505       0.336618       5.732909          -0.000000
          264              C       2.671205       4.615226      14.787928      -0.083296      30.481214 0.39594554E+03  0.91006994E+04                                 8.499483                            6.674912       0.094304       2.017027                    0.999704      28.262539      80.542470       0.631510       0.421975      -1.059854      -0.025985      -0.015564       0.004549       0.030630       0.020900       0.021113       0.003391      -0.015673       0.024377      -0.032864       0.002469       0.030395              9.500060      13.432257      -1.412347      -2.896410       9.570229       0.409434       5.497694           0.000001
          265              C       1.385595       4.881686      15.193669      -0.097613      30.783941 0.41439304E+03  0.96611352E+04                                 8.597775                            6.863137       0.058273       2.001006                    0.999447      28.988299      83.974890       0.616348       0.426250      -1.054192       0.014919      -0.019006      -0.022533       0.033039       0.002596       0.023385       0.006496      -0.067737       0.013221      -0.046761       0.012542       0.034219              9.513978      13.092456      -0.845573      -3.047698       9.581071       0.407761       5.868406           0.000001
          266              C       0.508384       3.827802      15.399629      -0.057543      34.962593 0.50673424E+03  0.12316322E+05                                 9.366178                            7.581962      -0.207117       1.926988                    0.998556      28.601560      82.240799       0.592367       0.425416      -1.063871       0.043555      -0.009126      -0.044001       0.062582      -0.000266      -0.000768      -0.002227       0.037059       0.002342      -0.019172       0.000998       0.018174             10.476273      13.255380      -1.331269      -3.257980      11.493598       1.074212       6.679843           0.000001
          267              C       0.917959       2.510874      15.220444      -0.097850      32.084353 0.43537077E+03  0.10311850E+05                                 8.944985                            7.095662      -0.112816       1.942964                    0.998946      29.698482      87.698292       0.596308       0.433669      -1.046035       0.015377       0.015960      -0.039969       0.045702       0.024558       0.013521      -0.000845      -0.035585       0.040424      -0.039978       0.013608       0.026370              9.942876      12.607857      -1.346025      -2.650188      11.305669       0.734266       5.915103           0.000001
          268              C       2.209174       2.275160      14.787928      -0.092613      33.520061 0.42993886E+03  0.10135586E+05                                 9.218848                            7.058729      -0.143737       1.935261                    0.999103      29.355138      86.045553       0.597842       0.434588      -1.047101      -0.025373       0.024939      -0.018555       0.040125      -0.008227       0.018854       0.008080      -0.019197       0.031162      -0.028607       0.007393       0.021213             10.520144      14.810845       0.597660      -2.883743      11.032653       0.244053       5.716933           0.000001
          269              C      15.671942       4.782618      17.572507      -0.058003      36.404561 0.48850059E+03  0.11755932E+05                                 9.585387                            7.409552      -0.193189       1.929656                    0.998739      28.462386      81.233747       0.603899       0.421454      -1.067174      -0.002473       0.018661       0.051842       0.055154       0.006424       0.011794       0.007637       0.028290       0.015971      -0.019467      -0.003526       0.022993             11.114802       5.001273       0.467234       0.162889      11.378961       0.732583      16.964174           0.000000
          270              C      -0.756019       6.133707      17.755812      -0.115535      33.876002 0.43756938E+03  0.10351283E+05                                 9.211837                            7.070409      -0.049174       1.959383                    0.999320      29.681483      86.887948       0.604346       0.428424      -1.051827       0.006054      -0.006977       0.033394       0.034648       0.007205      -0.008912      -0.028925       0.019247      -0.065430      -0.041593       0.009849       0.031744             10.495644       4.785749       0.190093       0.969352      11.430699       1.113536      15.270484           0.000002
          271              C      -0.507045       6.615385      19.038942      -0.096116      33.327394 0.41359229E+03  0.96239100E+04                                 9.064455                            6.835513       0.025508       1.988177                    0.999539      28.878091      83.182157       0.621335       0.423644      -1.057334       0.003030      -0.021921      -0.019307       0.029368       0.012929      -0.007741       0.002943      -0.010411      -0.069208      -0.025905       0.000355       0.025550             10.493684       4.744185       0.242427       1.358378      10.532435      -0.040170      16.204432           0.000004
          272              C      -0.470033       5.745974      20.105815      -0.013364      35.264303 0.41613493E+03  0.95821763E+04                                 9.262511                            6.732484       0.127507       2.054501                    0.999316      26.486747      72.976422       0.651221       0.408458      -1.079916      -0.007861      -0.017196      -0.039954       0.044202       0.005236      -0.004932      -0.005193       0.000231       0.000874      -0.005460      -0.004781       0.010242             11.168800       4.955269       0.791547       2.050024      10.593271       0.658518      17.957861           0.000003
          273              C      15.918295       4.393176      19.910153      -0.084299      31.467172 0.41128308E+03  0.95469816E+04                                 8.722072                            6.818711       0.109979       2.022875                    0.999681      28.371025      81.349151       0.622423       0.423931      -1.058241      -0.001787       0.011404      -0.021445       0.024355      -0.000110      -0.003555      -0.019844       0.014697      -0.010616      -0.024620       0.008406       0.016213              9.786560       4.724490       0.820844       1.242599      10.169930       0.948817      14.465261           0.000002
          274              C      15.679533       3.909790      18.641440      -0.098848      31.939781 0.41147109E+03  0.95613358E+04                                 8.772688                            6.798079       0.127278       2.019573                    0.999698      28.841781      82.994240       0.625839       0.421177      -1.058980      -0.002056       0.027362       0.015160       0.031348       0.002688      -0.005303      -0.010262      -0.011277      -0.106710      -0.037764       0.011686       0.026078              9.895352       4.687327       0.880292       0.765342       9.831542       0.075730      15.167188           0.000001
          275              C      -0.137364       6.258397       0.887688       0.631275      22.562628 0.22933257E+03  0.46464288E+04                                 7.388765                            5.392138       0.074612       2.097288                    0.999598      21.475141      59.439863       0.635865       0.475431      -1.018097       0.011816       0.029283       0.051185       0.060141      -0.058051      -0.029520      -0.014583       0.098885      -0.244178      -0.094542      -0.024588       0.119129              8.742618       4.537511       1.328146       1.266902       8.462583       0.198729      13.227760           0.000003
          276              C       3.402357       8.559178      10.757291      -0.108883      33.398975 0.43281227E+03  0.10200656E+05                                 9.088991                            7.005382       0.022622       1.982749                    0.999510      29.451621      85.775488       0.611198       0.425202      -1.054862       0.017855      -0.016303       0.021674       0.032471      -0.002505      -0.004752       0.004147      -0.070522       0.031342      -0.040988       0.009945       0.031043             10.395103      15.169407       0.149879       1.982474       9.809802      -2.386788       6.206101          -0.000002
          277              S       6.055797      11.087304      19.227602       0.961167      79.723599 0.15018230E+04  0.46095643E+05                                13.142648                           10.801893       0.629594       1.990806                    0.999302      50.724935     144.644818       0.684940       0.291348      -1.215091       0.081174      -0.025972      -0.068516       0.109353       0.002096       0.020279       0.003948      -0.031103       0.018950      -0.030025       0.009833       0.020192             14.906434      14.349352      -1.591177      -0.251408      13.930453      -1.643709      16.439497           0.000001
          278              S       7.899128      16.352966      20.421758       0.960518      79.293030 0.14541789E+04  0.44348371E+05                                13.092668                           10.612555       0.583133       1.976651                    0.999281      50.818286     145.230920       0.691501       0.290438      -1.214030      -0.053932      -0.017256       0.092612       0.108552      -0.002917       0.001336       0.016838      -0.004847      -0.061907      -0.027810       0.007660       0.020150             15.099992      17.818943      -0.728496      -1.006737      13.125634      -0.182966      14.355399          -0.000002
          279              S       5.947366      12.695117      14.968967       0.961528      78.345710 0.14786932E+04  0.45245318E+05                                13.017658                           10.744236       0.603757       1.984336                    0.999225      50.747463     144.854599       0.683764       0.292755      -1.212680      -0.088529      -0.015462       0.064982       0.110902       0.002468       0.012101      -0.015046      -0.025351       0.043444      -0.025524      -0.001669       0.027193             14.648163      13.881236      -0.845900       0.197827      12.583911      -0.734699      17.479340           0.000000
          280              S      -1.385149      14.533863       8.929602       0.961167      79.723598 0.15018229E+04  0.46095642E+05                                13.142648                           10.801893       0.629594       1.990806                    0.999302      50.724934     144.644816       0.684940       0.291348      -1.215091      -0.081174       0.025972      -0.068516       0.109353       0.002096      -0.020279      -0.003947      -0.031103       0.018950      -0.030025       0.009833       0.020192             14.906434      14.349352      -1.591177       0.251408      13.930453       1.643709      16.439497           0.000001
          281              S      13.386520       9.268201      10.123758       0.960518      79.293032 0.14541789E+04  0.44348372E+05                                13.092668                           10.612555       0.583133       1.976651                    0.999281      50.818287     145.230921       0.691501       0.290438      -1.214030       0.053932       0.017256       0.092612       0.108552      -0.002917      -0.001336      -0.016838      -0.004847      -0.061907      -0.027810       0.007660       0.020150             15.099992      17.818944      -0.728496       1.006737      13.125634       0.182965      14.355398          -0.000003
          282              S      -1.276718      12.926050       4.670967       0.961528      78.345714 0.14786933E+04  0.45245321E+05                                13.017658                           10.744236       0.603757       1.984336                    0.999225      50.747465     144.854604       0.683764       0.292755      -1.212680       0.088529       0.015462       0.064982       0.110902       0.002468      -0.012101       0.015046      -0.025351       0.043444      -0.025524      -0.001669       0.027193             14.648163      13.881236      -0.845900      -0.197827      12.583912       0.734699      17.479340           0.000000
          283              S       8.134635       5.993474       1.368398       0.961167      79.723597 0.15018229E+04  0.46095642E+05                                13.142648                           10.801893       0.629594       1.990806                    0.999302      50.724934     144.644817       0.684940       0.291348      -1.215091      -0.081174       0.025972       0.068516       0.109353       0.002096       0.020279       0.003948      -0.031103       0.018950      -0.030025       0.009833       0.020192             14.906434      14.349352      -1.591177      -0.251408      13.930453      -1.643709      16.439496           0.000001
          284              S       6.291304       0.727812       0.174242       0.960518      79.293030 0.14541789E+04  0.44348371E+05                                13.092668                           10.612555       0.583133       1.976650                    0.999281      50.818286     145.230921       0.691501       0.290438      -1.214030       0.053932       0.017256      -0.092612       0.108552      -0.002917       0.001336       0.016838      -0.004847      -0.061907      -0.027810       0.007660       0.020150             15.099992      17.818944      -0.728496      -1.006737      13.125634      -0.182966      14.355399          -0.000003
          285              S       8.243066       4.385661       5.627033       0.961528      78.345711 0.14786932E+04  0.45245319E+05                                13.017658                           10.744236       0.603757       1.984336                    0.999225      50.747463     144.854595       0.683764       0.292755      -1.212680       0.088529       0.015462      -0.064982       0.110902       0.002468       0.012101      -0.015046      -0.025351       0.043444      -0.025524      -0.001669       0.027193             14.648162      13.881236      -0.845900       0.197827      12.583911      -0.734699      17.479339           0.000000
          286              S      15.575581       2.546915      11.666398       0.961167      79.723593 0.15018228E+04  0.46095638E+05                                13.142647                           10.801893       0.629595       1.990806                    0.999302      50.724932     144.644808       0.684940       0.291348      -1.215091       0.081174      -0.025972       0.068516       0.109353       0.002096      -0.020279      -0.003948      -0.031103       0.018950      -0.030025       0.009833       0.020192             14.906433      14.349352      -1.591177       0.251408      13.930452       1.643709      16.439496           0.000000
          287              S       0.803912       7.812577      10.472242       0.960518      79.293032 0.14541789E+04  0.44348372E+05                                13.092668                           10.612555       0.583133       1.976651                    0.999281      50.818287     145.230922       0.691501       0.290438      -1.214030      -0.053932      -0.017256      -0.092612       0.108552      -0.002917      -0.001336      -0.016838      -0.004847      -0.061907      -0.027810       0.007660       0.020150             15.099992      17.818944      -0.728496       1.006737      13.125634       0.182965      14.355399          -0.000003
          288              S      15.467150       4.154728      15.925033       0.961528      78.345713 0.14786932E+04  0.45245321E+05                                13.017658                           10.744236       0.603757       1.984336                    0.999225      50.747465     144.854605       0.683764       0.292755      -1.212680      -0.088529      -0.015462      -0.064982       0.110902       0.002468      -0.012101       0.015046      -0.025351       0.043444      -0.025524      -0.001669       0.027193             14.648163      13.881236      -0.845900      -0.197827      12.583912       0.734699      17.479340           0.000000
          289              O       0.606280      14.843196      18.239818      -0.589101      33.666212 0.51302226E+03  0.12145129E+05                                 8.094467                            6.876585       0.679237       2.266932                    0.998675      27.341973      70.483035       0.748513       0.345653      -1.154001       0.014682      -0.047466       0.003676       0.049820      -0.016538      -0.024013      -0.006041      -0.085651       0.023264      -0.058945       0.016829       0.042116              8.805874       8.631804      -2.794723       1.125960      11.804365       0.770517       5.981452          -0.000001
          290              O      -0.102938      12.933565      17.350070      -0.561330      39.615072 0.54180458E+03  0.13065661E+05                                 9.288519                            7.229010       0.219904       2.120625                    0.997369      27.669902      73.134263       0.702217       0.361698      -1.135491       0.026270      -0.000938      -0.002823       0.026438       0.060891      -0.022494      -0.007333       0.009464       0.217657      -0.097938       0.016660       0.081278             11.049788      16.782717       3.532162       4.540247       8.202308       1.920240       8.164339           0.000000
          291              O       7.093827      12.026576      18.907128      -0.522817      29.408875 0.49496063E+03  0.11627583E+05                                 7.601652                            6.960395       0.583289       2.255862                    0.997151      26.621229      68.641551       0.710328       0.367053      -1.135377       0.023820       0.026851      -0.012231       0.037920       0.053938      -0.030241      -0.001588      -0.012366      -0.079137      -0.057769      -0.014515       0.072284              8.091456       9.210155       2.367855      -2.201247       7.593297      -1.402158       7.470916           0.000001
          292              O       6.064040       9.765081      18.655857      -0.528929      26.504540 0.43849427E+03  0.99823780E+04                                 6.980950                            6.456917       0.784798       2.315268                    0.999351      26.348741      66.630179       0.754602       0.356548      -1.144958       0.002874      -0.033218      -0.020701       0.039245       0.003223      -0.008164       0.040119      -0.087211      -0.075392      -0.046558      -0.026077       0.072634              7.314007       5.657584      -1.611885      -0.627470       9.714132       1.703285       6.570306           0.000003
          293              O       6.744272      11.445829       5.228501      -0.571437      39.164010 0.52997785E+03  0.12705708E+05                                 9.175315                            7.127376       0.202299       2.112896                    0.996793      27.723350      72.977806       0.710775       0.359445      -1.137662       0.015176      -0.011948      -0.033878       0.038997      -0.030884       0.034156       0.025866       0.035420      -0.258298      -0.101895       0.021350       0.080545             10.744340       7.758923       3.298768       3.152623      11.366173       5.047092      13.107924           0.000000
          294              O       5.428214       9.667720       5.223146      -0.579361      32.016316 0.47485281E+03  0.11028074E+05                                 7.840913                            6.607205       0.749580       2.298203                    0.998064      26.955272      68.859097       0.764993       0.344753      -1.154570       0.026055       0.019446      -0.031306       0.045134      -0.011481      -0.042397      -0.028388      -0.019085      -0.046369      -0.062315       0.021511       0.040804              8.650889       5.874986       2.225808      -1.595248       9.361968      -2.161665      10.715713          -0.000000
          295              O       7.837393       2.750005      15.263696      -0.544282      40.293705 0.54136470E+03  0.13029173E+05                                 9.359177                            7.211338       0.235958       2.134271                    0.996385      27.276643      71.605482       0.706490       0.360224      -1.138677       0.009695      -0.011903       0.014738       0.021281       0.000037      -0.073236      -0.001326       0.022291      -0.189621      -0.100629       0.020463       0.080167             11.101170       6.437884      -1.836969       1.453090      17.065022      -4.804112       9.800604           0.000000
          296              O       7.561876       0.664442      14.520180      -0.600280      34.488212 0.51419876E+03  0.12163275E+05                                 8.203663                            6.855185       0.684525       2.267268                    0.998794      27.349210      70.158826       0.755523       0.342719      -1.158049       0.033337       0.023593       0.032236       0.052030       0.021059      -0.000000       0.045527       0.050028       0.016903      -0.063157       0.018385       0.044772              9.047909       7.090748       0.228825       3.631966       8.276439       1.727029      11.776539           0.000001
          297              O      10.279293       0.295497       0.831666      -0.522267      30.154012 0.49921264E+03  0.11755405E+05                                 7.761209                            7.015529       0.501712       2.237397                    0.995844      26.495702      68.452981       0.703538       0.369714      -1.133055      -0.015994       0.032140       0.030730       0.047256       0.008767      -0.019130       0.059358      -0.079371       0.023032      -0.062035      -0.020935       0.082970              8.288050       6.855765      -0.325519      -0.985590       8.369271       3.155969       9.639115          -0.000003
          298              O       7.294765      15.082327       0.075999      -0.516368      31.193564 0.50853398E+03  0.12017552E+05                                 7.945450                            7.073659       0.532204       2.248584                    0.996232      26.358693      67.982198       0.702442       0.368977      -1.134834      -0.019555      -0.031904       0.006631       0.038003       0.041063      -0.016714      -0.009711      -0.074047      -0.083671      -0.048332      -0.023395       0.071727              8.627253       8.351945       2.829962      -1.567072      10.650904      -1.931551       6.878911          -0.000002
          299              O      14.231922      16.460746      18.359274      -0.562028      30.890319 0.46442702E+03  0.10722828E+05                                 7.615534                            6.506943       0.790971       2.307667                    0.999497      26.795358      68.178994       0.775973       0.341875      -1.157361      -0.040741      -0.024654       0.006190       0.048021       0.041799      -0.002423      -0.021782       0.025745       0.048317      -0.055527       0.011172       0.044355              8.314649      10.054200       2.229962      -2.386791       8.854528      -0.581423       6.035218          -0.000001
          300              O      13.931319      14.270990      18.429301      -0.594901      45.463238 0.66331040E+03  0.16796555E+05                                10.129941                            8.016276       0.116594       2.070852                    0.996452      28.796188      77.552036       0.665799       0.363295      -1.136211      -0.028994       0.007405       0.023691       0.038168      -0.038665       0.074717      -0.005030      -0.082542       0.089963      -0.106789       0.022935       0.083854             11.784849      10.430990      -4.757999      -1.919241      16.644703       2.769850       8.278854           0.000001
          301              O      12.431041      12.503129      16.692646      -0.547750      39.083386 0.54090473E+03  0.13002236E+05                                 9.143425                            7.183334       0.242832       2.134223                    0.996459      27.333172      71.474636       0.712273       0.357736      -1.141801      -0.014813      -0.002008      -0.011656       0.018956       0.058949      -0.041259       0.029443      -0.039642       0.144165      -0.103205       0.038163       0.065041             10.736114      16.779662       4.633665       0.797267       9.425080       0.555858       6.003600           0.000000
          302              O      11.806475      10.383405      17.119395      -0.590954      32.578641 0.48055603E+03  0.11181530E+05                                 7.878811                            6.606679       0.647811       2.254357                    0.999038      27.136271      69.136767       0.772850       0.340607      -1.159348      -0.014114       0.044131      -0.021729       0.051176      -0.033918      -0.007880      -0.007128      -0.074748       0.075905      -0.064222       0.025258       0.038963              8.642299       9.760903      -3.061461       1.868029      10.561814      -2.030412       5.604181           0.000001
          303              O       5.418394      13.751734      15.780037      -0.514106      29.245046 0.47814618E+03  0.11143735E+05                                 7.605900                            6.858705       0.556164       2.257170                    0.996162      26.317047      67.742947       0.712330       0.368939      -1.133130      -0.018082       0.023443       0.036506       0.047002      -0.010920      -0.033229       0.055109      -0.077854      -0.010052      -0.063096      -0.021351       0.084447              8.147979       6.850760      -1.614248      -2.127937       8.482531       2.542400       9.110644          -0.000000
          304              O       5.242726      11.454370      14.892968      -0.518818      25.325081 0.42987726E+03  0.97539084E+04                                 6.778271                            6.417817       0.648210       2.271621                    0.999228      26.329271      66.831395       0.751295       0.359304      -1.140866      -0.021666      -0.034811       0.013240       0.043087       0.042512      -0.004847       0.006062      -0.067399      -0.096364      -0.042815      -0.027604       0.070419              6.876727       6.913089       2.060334      -0.057569       7.789575      -0.084492       5.927518          -0.000002
          305              O       7.392263      15.975652       9.319690      -0.572588      29.144390 0.43714265E+03  0.99443411E+04                                 7.299716                            6.286965       0.794392       2.305203                    0.999313      26.831918      67.836398       0.794078       0.339071      -1.159388      -0.025146      -0.029229       0.023657       0.045236       0.012586      -0.016474      -0.029842      -0.009837      -0.111168      -0.051093       0.005137       0.045955              7.851099       5.272222       1.633152      -1.183389      10.229083      -1.144824       8.051992           0.000004
          306              O       6.817348      14.079685       8.444360      -0.580728      44.124938 0.60773159E+03  0.15100034E+05                                 9.987496                            7.714684       0.049268       2.057829                    0.996270      28.360862      76.381407       0.671250       0.367245      -1.129851      -0.016936      -0.011041       0.043078       0.047586      -0.048047       0.042048       0.029886       0.088013      -0.155813      -0.092526      -0.003824       0.096350             11.676953       6.479593       0.724659       0.169911      10.964185       5.483632      17.587081           0.000002
          307              O       4.064368      10.777971       7.941818      -0.589101      33.666214 0.51302229E+03  0.12145130E+05                                 8.094467                            6.876586       0.679237       2.266932                    0.998675      27.341974      70.483038       0.748513       0.345653      -1.154001      -0.014682       0.047466       0.003676       0.049820      -0.016538       0.024013       0.006041      -0.085651       0.023264      -0.058945       0.016829       0.042116              8.805874       8.631805      -2.794723      -1.125960      11.804366      -0.770517       5.981452          -0.000001
          308              O       4.773586      12.687602       7.052070      -0.561330      39.615074 0.54180460E+03  0.13065662E+05                                 9.288520                            7.229011       0.219904       2.120625                    0.997369      27.669901      73.134264       0.702216       0.361698      -1.135491      -0.026270       0.000938      -0.002823       0.026438       0.060891       0.022494       0.007333       0.009464       0.217657      -0.097938       0.016660       0.081278             11.049789      16.782719       3.532163      -4.540247       8.202309      -1.920240       8.164340           0.000000
          309              O      14.191821      13.594591       8.609128      -0.522816      29.408876 0.49496064E+03  0.11627584E+05                                 7.601652                            6.960395       0.583289       2.255862                    0.997151      26.621230      68.641553       0.710328       0.367053      -1.135377      -0.023820      -0.026851      -0.012231       0.037920       0.053938       0.030241       0.001588      -0.012366      -0.079137      -0.057769      -0.014515       0.072284              8.091456       9.210155       2.367855       2.201247       7.593296       1.402158       7.470916           0.000001
          310              O      -1.393392      15.856086       8.357857      -0.528929      26.504535 0.43849417E+03  0.99823750E+04                                 6.980949                            6.456916       0.784798       2.315268                    0.999351      26.348739      66.630171       0.754603       0.356548      -1.144958      -0.002874       0.033218      -0.020701       0.039245       0.003223       0.008164      -0.040119      -0.087212      -0.075392      -0.046558      -0.026077       0.072634              7.314006       5.657584      -1.611885       0.627470       9.714130      -1.703284       6.570305           0.000003
          311              O      14.541376      14.175338      15.526501      -0.571437      39.164004 0.52997778E+03  0.12705705E+05                                 9.175313                            7.127375       0.202299       2.112896                    0.996793      27.723350      72.977801       0.710775       0.359445      -1.137662      -0.015176       0.011948      -0.033878       0.038997      -0.030884      -0.034156      -0.025866       0.035420      -0.258298      -0.101895       0.021350       0.080545             10.744338       7.758922       3.298768      -3.152622      11.366171      -5.047091      13.107921           0.000000
          312              O      -0.757566      15.953447      15.521146      -0.579361      32.016321 0.47485290E+03  0.11028077E+05                                 7.840914                            6.607206       0.749580       2.298202                    0.998064      26.955274      68.859105       0.764993       0.344753      -1.154570      -0.026055      -0.019446      -0.031306       0.045134      -0.011481       0.042397       0.028388      -0.019085      -0.046369      -0.062315       0.021511       0.040804              8.650890       5.874986       2.225809       1.595248       9.361969       2.161665      10.715715          -0.000000
          313              O      -0.742177       5.790384       4.965696      -0.544282      40.293706 0.54136472E+03  0.13029174E+05                                 9.359177                            7.211338       0.235958       2.134271                    0.996385      27.276644      71.605483       0.706490       0.360224      -1.138677      -0.009695       0.011903       0.014738       0.021281       0.000037       0.073236       0.001326       0.022291      -0.189621      -0.100629       0.020463       0.080167             11.101170       6.437884      -1.836969      -1.453090      17.065022       4.804112       9.800603           0.000000
          314              O      -0.466660       7.875947       4.222180      -0.600280      34.488214 0.51419879E+03  0.12163276E+05                                 8.203664                            6.855185       0.684525       2.267268                    0.998794      27.349211      70.158829       0.755523       0.342719      -1.158049      -0.033337      -0.023593       0.032236       0.052030       0.021059       0.000000      -0.045527       0.050028       0.016903      -0.063158       0.018385       0.044772              9.047909       7.090749       0.228825      -3.631967       8.276439      -1.727029      11.776539           0.000001
          315              O      13.430923       8.244892      11.129666      -0.522267      30.154012 0.49921266E+03  0.11755406E+05                                 7.761209                            7.015528       0.501712       2.237397                    0.995844      26.495703      68.452983       0.703538       0.369714      -1.133055       0.015994      -0.032140       0.030730       0.047256       0.008767       0.019130      -0.059358      -0.079371       0.023032      -0.062035      -0.020935       0.082970              8.288050       6.855765      -0.325519       0.985590       8.369271      -3.155969       9.639115          -0.000003
          316              O      13.990883      10.538840      10.373999      -0.516368      31.193565 0.50853400E+03  0.12017552E+05                                 7.945450                            7.073659       0.532204       2.248585                    0.996232      26.358693      67.982199       0.702442       0.368977      -1.134834       0.019555       0.031904       0.006631       0.038003       0.041063       0.016714       0.009711      -0.074047      -0.083671      -0.048331      -0.023395       0.071727              8.627253       8.351945       2.829962       1.567072      10.650904       1.931551       6.878911          -0.000002
          317              O       7.053726       9.160421       8.061274      -0.562028      30.890315 0.46442694E+03  0.10722825E+05                                 7.615534                            6.506942       0.790971       2.307667                    0.999497      26.795356      68.178987       0.775973       0.341875      -1.157361       0.040741       0.024654       0.006190       0.048021       0.041799       0.002423       0.021782       0.025745       0.048317      -0.055527       0.011172       0.044355              8.314648      10.054199       2.229962       2.386790       8.854527       0.581423       6.035217          -0.000001
          318              O       7.354329      11.350177       8.131301      -0.594901      45.463235 0.66331035E+03  0.16796554E+05                                10.129941                            8.016276       0.116594       2.070852                    0.996452      28.796187      77.552032       0.665799       0.363295      -1.136211       0.028994      -0.007405       0.023691       0.038168      -0.038665      -0.074717       0.005030      -0.082542       0.089963      -0.106789       0.022935       0.083854             11.784849      10.430990      -4.757999       1.919241      16.644702      -2.769850       8.278854           0.000001
          319              O       8.854607      13.118038       6.394646      -0.547750      39.083384 0.54090471E+03  0.13002236E+05                                 9.143425                            7.183334       0.242832       2.134223                    0.996459      27.333171      71.474634       0.712273       0.357736      -1.141801       0.014813       0.002008      -0.011656       0.018956       0.058949       0.041259      -0.029443      -0.039642       0.144165      -0.103205       0.038163       0.065041             10.736114      16.779662       4.633665      -0.797267       9.425080      -0.555858       6.003600           0.000000
          320              O       9.479173      15.237762       6.821395      -0.590954      32.578640 0.48055601E+03  0.11181529E+05                                 7.878810                            6.606678       0.647811       2.254357                    0.999038      27.136271      69.136765       0.772850       0.340607      -1.159348       0.014114      -0.044131      -0.021729       0.051176      -0.033918       0.007880       0.007128      -0.074748       0.075905      -0.064222       0.025258       0.038963              8.642299       9.760902      -3.061460      -1.868028      10.561813       2.030412       5.604180           0.000001
          321              O      -0.747746      11.869433       5.482037      -0.514106      29.245045 0.47814616E+03  0.11143735E+05                                 7.605900                            6.858705       0.556164       2.257171                    0.996162      26.317047      67.742946       0.712330       0.368939      -1.133130       0.018082      -0.023443       0.036506       0.047002      -0.010920       0.033229      -0.055109      -0.077854      -0.010052      -0.063096      -0.021351       0.084447              8.147978       6.850760      -1.614248       2.127937       8.482531      -2.542400       9.110644          -0.000000
          322              O      -0.572078      14.166797       4.594968      -0.518818      25.325083 0.42987729E+03  0.97539095E+04                                 6.778272                            6.417818       0.648210       2.271621                    0.999228      26.329271      66.831397       0.751295       0.359304      -1.140866       0.021666       0.034811       0.013240       0.043087       0.042512       0.004847      -0.006062      -0.067399      -0.096364      -0.042815      -0.027604       0.070419              6.876728       6.913090       2.060335       0.057569       7.789575       0.084492       5.927519          -0.000002
          323              O      13.893385       9.645515      19.617690      -0.572588      29.144393 0.43714272E+03  0.99443431E+04                                 7.299717                            6.286965       0.794391       2.305203                    0.999313      26.831920      67.836405       0.794078       0.339071      -1.159388       0.025146       0.029229       0.023657       0.045236       0.012586       0.016474       0.029842      -0.009837      -0.111168      -0.051093       0.005137       0.045955              7.851100       5.272223       1.633152       1.183390      10.229084       1.144824       8.051993           0.000005
          324              O      14.468300      11.541482      18.742360      -0.580728      44.124934 0.60773153E+03  0.15100032E+05                                 9.987495                            7.714684       0.049268       2.057829                    0.996270      28.360861      76.381401       0.671250       0.367245      -1.129851       0.016936       0.011041       0.043078       0.047586      -0.048047      -0.042048      -0.029886       0.088013      -0.155813      -0.092526      -0.003824       0.096350             11.676952       6.479592       0.724659      -0.169911      10.964184      -5.483632      17.587079           0.000002
          325              O      13.584152       2.237582       2.356182      -0.589101      33.666211 0.51302224E+03  0.12145128E+05                                 8.094466                            6.876585       0.679237       2.266932                    0.998675      27.341973      70.483034       0.748513       0.345653      -1.154001      -0.014682       0.047466      -0.003676       0.049820      -0.016538      -0.024013      -0.006041      -0.085651       0.023264      -0.058945       0.016829       0.042116              8.805874       8.631804      -2.794723       1.125960      11.804365       0.770517       5.981452          -0.000001
          326              O      14.293370       4.147213       3.245930      -0.561330      39.615073 0.54180460E+03  0.13065662E+05                                 9.288519                            7.229011       0.219904       2.120625                    0.997369      27.669902      73.134264       0.702217       0.361698      -1.135491      -0.026270       0.000938       0.002823       0.026438       0.060891      -0.022494      -0.007333       0.009464       0.217657      -0.097938       0.016660       0.081278             11.049788      16.782717       3.532162       4.540247       8.202308       1.920240       8.164339           0.000000
          327              O       7.096605       5.054202       1.688872      -0.522816      29.408873 0.49496058E+03  0.11627582E+05                                 7.601651                            6.960395       0.583289       2.255862                    0.997151      26.621228      68.641548       0.710328       0.367053      -1.135377      -0.023820      -0.026851       0.012231       0.037920       0.053938      -0.030241      -0.001588      -0.012366      -0.079137      -0.057769      -0.014515       0.072284              8.091455       9.210154       2.367855      -2.201247       7.593296      -1.402157       7.470916           0.000001
          328              O       8.126392       7.315697       1.940143      -0.528929      26.504539 0.43849424E+03  0.99823771E+04                                 6.980950                            6.456917       0.784798       2.315268                    0.999351      26.348741      66.630177       0.754603       0.356548      -1.144958      -0.002874       0.033218       0.020701       0.039245       0.003223      -0.008164       0.040119      -0.087211      -0.075392      -0.046558      -0.026077       0.072634              7.314007       5.657584      -1.611885      -0.627470       9.714131       1.703284       6.570306           0.000003
          329              O       7.446160       5.634949      15.367499      -0.571437      39.164003 0.52997777E+03  0.12705705E+05                                 9.175313                            7.127375       0.202299       2.112896                    0.996793      27.723350      72.977801       0.710775       0.359445      -1.137662      -0.015176       0.011948       0.033878       0.038997      -0.030884       0.034156       0.025866       0.035420      -0.258298      -0.101895       0.021350       0.080545             10.744338       7.758922       3.298768       3.152622      11.366171       5.047091      13.107921           0.000000
          330              O       8.762218       7.413058      15.372854      -0.579361      32.016314 0.47485278E+03  0.11028073E+05                                 7.840913                            6.607205       0.749580       2.298203                    0.998064      26.955272      68.859096       0.764993       0.344753      -1.154570      -0.026055      -0.019446       0.031306       0.045134      -0.011481      -0.042397      -0.028388      -0.019085      -0.046369      -0.062315       0.021511       0.040804              8.650888       5.874986       2.225808      -1.595248       9.361967      -2.161665      10.715713          -0.000000
          331              O       6.353039      14.330773       5.332304      -0.544282      40.293702 0.54136466E+03  0.13029172E+05                                 9.359177                            7.211338       0.235958       2.134271                    0.996385      27.276642      71.605478       0.706490       0.360224      -1.138677      -0.009695       0.011903      -0.014738       0.021281       0.000037      -0.073236      -0.001326       0.022291      -0.189621      -0.100629       0.020463       0.080167             11.101169       6.437884      -1.836969       1.453090      17.065021      -4.804112       9.800603           0.000000
          332              O       6.628556      16.416336       6.075820      -0.600280      34.488212 0.51419877E+03  0.12163275E+05                                 8.203663                            6.855185       0.684525       2.267268                    0.998794      27.349211      70.158827       0.755524       0.342719      -1.158049      -0.033337      -0.023593      -0.032236       0.052030       0.021059      -0.000000       0.045527       0.050028       0.016903      -0.063158       0.018385       0.044772              9.047909       7.090748       0.228825       3.631966       8.276439       1.727029      11.776539           0.000001
          333              O       3.911139      16.785281      19.764334      -0.522267      30.154013 0.49921266E+03  0.11755406E+05                                 7.761209                            7.015528       0.501712       2.237397                    0.995844      26.495703      68.452983       0.703538       0.369714      -1.133055       0.015994      -0.032140      -0.030730       0.047256       0.008767      -0.019130       0.059358      -0.079371       0.023032      -0.062035      -0.020935       0.082970              8.288050       6.855765      -0.325519      -0.985590       8.369271       3.155969       9.639115          -0.000003
          334              O       6.895667       1.998451      20.520001      -0.516368      31.193568 0.50853405E+03  0.12017554E+05                                 7.945451                            7.073660       0.532204       2.248584                    0.996232      26.358695      67.982205       0.702442       0.368977      -1.134834       0.019555       0.031904      -0.006631       0.038003       0.041063      -0.016714      -0.009711      -0.074047      -0.083671      -0.048332      -0.023395       0.071727              8.627254       8.351946       2.829962      -1.567072      10.650905      -1.931551       6.878911          -0.000002
          335              O      -0.041490       0.620032       2.236726      -0.562028      30.890317 0.46442697E+03  0.10722826E+05                                 7.615534                            6.506943       0.790971       2.307667                    0.999497      26.795356      68.178989       0.775973       0.341875      -1.157361       0.040741       0.024654      -0.006190       0.048021       0.041799      -0.002423      -0.021782       0.025745       0.048317      -0.055527       0.011172       0.044355              8.314648      10.054200       2.229962      -2.386791       8.854527      -0.581423       6.035218          -0.000001
          336              O       0.259113       2.809788       2.166699      -0.594901      45.463236 0.66331036E+03  0.16796554E+05                                10.129941                            8.016276       0.116594       2.070852                    0.996452      28.796187      77.552033       0.665799       0.363295      -1.136211       0.028994      -0.007405      -0.023691       0.038168      -0.038665       0.074717      -0.005030      -0.082542       0.089963      -0.106789       0.022935       0.083854             11.784849      10.430990      -4.757999      -1.919241      16.644703       2.769850       8.278854           0.000001
          337              O       1.759391       4.577649       3.903354      -0.547750      39.083390 0.54090480E+03  0.13002238E+05                                 9.143426                            7.183334       0.242832       2.134223                    0.996459      27.333173      71.474641       0.712273       0.357736      -1.141801       0.014813       0.002008       0.011656       0.018956       0.058949      -0.041259       0.029443      -0.039642       0.144165      -0.103205       0.038163       0.065041             10.736115      16.779664       4.633665       0.797267       9.425081       0.555858       6.003600           0.000000
          338              O       2.383957       6.697373       3.476605      -0.590954      32.578639 0.48055599E+03  0.11181529E+05                                 7.878810                            6.606678       0.647811       2.254357                    0.999038      27.136271      69.136764       0.772850       0.340607      -1.159348       0.014114      -0.044131       0.021729       0.051176      -0.033918      -0.007880      -0.007128      -0.074748       0.075905      -0.064222       0.025258       0.038963              8.642298       9.760902      -3.061460       1.868028      10.561813      -2.030412       5.604180           0.000001
          339              O       8.772038       3.329044       4.815963      -0.514106      29.245041 0.47814609E+03  0.11143732E+05                                 7.605899                            6.858704       0.556165       2.257171                    0.996162      26.317046      67.742941       0.712330       0.368939      -1.133130       0.018082      -0.023443      -0.036506       0.047002      -0.010920      -0.033229       0.055109      -0.077854      -0.010053      -0.063096      -0.021351       0.084447              8.147977       6.850759      -1.614248      -2.127936       8.482530       2.542400       9.110643          -0.000000
          340              O       8.947706       5.626408       5.703032      -0.518818      25.325080 0.42987723E+03  0.97539075E+04                                 6.778271                            6.417817       0.648210       2.271621                    0.999228      26.329271      66.831394       0.751295       0.359304      -1.140866       0.021666       0.034811      -0.013240       0.043087       0.042512      -0.004847       0.006062      -0.067399      -0.096364      -0.042815      -0.027604       0.070419              6.876727       6.913089       2.060334      -0.057569       7.789574      -0.084492       5.927518          -0.000002
          341              O       6.798169       1.105126      11.276310      -0.572588      29.144392 0.43714269E+03  0.99443425E+04                                 7.299717                            6.286965       0.794391       2.305203                    0.999313      26.831919      67.836402       0.794078       0.339071      -1.159388       0.025146       0.029229      -0.023657       0.045236       0.012586      -0.016474      -0.029842      -0.009837      -0.111169      -0.051093       0.005138       0.045955              7.851100       5.272223       1.633152      -1.183390      10.229084      -1.144824       8.051993           0.000005
          342              O       7.373084       3.001093      12.151640      -0.580728      44.124941 0.60773164E+03  0.15100036E+05                                 9.987496                            7.714685       0.049268       2.057829                    0.996270      28.360863      76.381410       0.671250       0.367245      -1.129851       0.016936       0.011041      -0.043078       0.047586      -0.048047       0.042048       0.029886       0.088013      -0.155813      -0.092526      -0.003824       0.096350             11.676953       6.479593       0.724659       0.169911      10.964185       5.483632      17.587081           0.000002
          343              O      10.126064       6.302807      12.654182      -0.589101      33.666211 0.51302224E+03  0.12145128E+05                                 8.094467                            6.876585       0.679237       2.266932                    0.998675      27.341972      70.483033       0.748513       0.345653      -1.154001       0.014682      -0.047466      -0.003676       0.049820      -0.016538       0.024013       0.006041      -0.085651       0.023264      -0.058945       0.016829       0.042116              8.805874       8.631804      -2.794723      -1.125960      11.804366      -0.770517       5.981452          -0.000001
          344              O       9.416846       4.393176      13.543930      -0.561330      39.615072 0.54180457E+03  0.13065661E+05                                 9.288519                            7.229011       0.219904       2.120625                    0.997369      27.669901      73.134262       0.702217       0.361698      -1.135491       0.026270      -0.000938       0.002823       0.026438       0.060891       0.022494       0.007333       0.009464       0.217657      -0.097938       0.016660       0.081278             11.049788      16.782717       3.532162      -4.540247       8.202308      -1.920240       8.164339           0.000000
          345              O      -0.001389       3.486187      11.986872      -0.522817      29.408875 0.49496063E+03  0.11627583E+05                                 7.601652                            6.960395       0.583289       2.255862                    0.997151      26.621229      68.641551       0.710328       0.367053      -1.135377       0.023820       0.026851       0.012231       0.037920       0.053938       0.030241       0.001588      -0.012366      -0.079137      -0.057769      -0.014515       0.072284              8.091456       9.210155       2.367855       2.201247       7.593297       1.402158       7.470916           0.000001
          346              O      15.583824       1.224692      12.238143      -0.528929      26.504534 0.43849414E+03  0.99823741E+04                                 6.980949                            6.456916       0.784798       2.315268                    0.999351      26.348739      66.630169       0.754603       0.356548      -1.144958       0.002874      -0.033218       0.020701       0.039245       0.003223       0.008164      -0.040119      -0.087212      -0.075392      -0.046558      -0.026077       0.072634              7.314006       5.657583      -1.611885       0.627470       9.714130      -1.703284       6.570305           0.000003
          347              O      -0.350944       2.905440       5.069499      -0.571437      39.164011 0.52997788E+03  0.12705708E+05                                 9.175315                            7.127376       0.202299       2.112896                    0.996793      27.723351      72.977808       0.710775       0.359445      -1.137662       0.015176      -0.011948       0.033878       0.038997      -0.030884      -0.034156      -0.025866       0.035420      -0.258298      -0.101895       0.021350       0.080545             10.744340       7.758923       3.298768      -3.152623      11.366173      -5.047092      13.107923           0.000000
          348              O      14.947998       1.127331       5.074854      -0.579361      32.016320 0.47485288E+03  0.11028076E+05                                 7.840914                            6.607206       0.749580       2.298202                    0.998064      26.955273      68.859103       0.764993       0.344753      -1.154570       0.026055       0.019446       0.031306       0.045134      -0.011481       0.042397       0.028388      -0.019085      -0.046369      -0.062315       0.021511       0.040804              8.650890       5.874987       2.225809       1.595248       9.361969       2.161665      10.715715          -0.000000
          349              O      14.932609      11.290394      15.630304      -0.544282      40.293703 0.54136467E+03  0.13029172E+05                                 9.359176                            7.211338       0.235958       2.134271                    0.996385      27.276643      71.605479       0.706490       0.360224      -1.138677       0.009695      -0.011903      -0.014738       0.021281       0.000037       0.073236       0.001326       0.022291      -0.189621      -0.100629       0.020463       0.080167             11.101169       6.437884      -1.836969      -1.453090      17.065020       4.804111       9.800603           0.000000
          350              O      14.657092       9.204831      16.373820      -0.600280      34.488212 0.51419875E+03  0.12163275E+05                                 8.203663                            6.855185       0.684525       2.267268                    0.998794      27.349210      70.158826       0.755523       0.342719      -1.158049       0.033337       0.023593      -0.032236       0.052030       0.021059       0.000000      -0.045527       0.050028       0.016903      -0.063158       0.018385       0.044772              9.047909       7.090748       0.228825      -3.631966       8.276439      -1.727029      11.776539           0.000001
          351              O       0.759509       8.835886       9.466334      -0.522267      30.154014 0.49921268E+03  0.11755406E+05                                 7.761209                            7.015529       0.501712       2.237397                    0.995844      26.495703      68.452984       0.703538       0.369714      -1.133055      -0.015994       0.032140      -0.030730       0.047256       0.008767       0.019130      -0.059358      -0.079371       0.023032      -0.062035      -0.020935       0.082970              8.288051       6.855765      -0.325519       0.985590       8.369271      -3.155969       9.639115          -0.000003
          352              O       0.199549       6.541938      10.222001      -0.516368      31.193565 0.50853400E+03  0.12017552E+05                                 7.945450                            7.073659       0.532204       2.248584                    0.996232      26.358693      67.982199       0.702442       0.368977      -1.134834      -0.019555      -0.031904      -0.006631       0.038003       0.041063       0.016714       0.009711      -0.074047      -0.083671      -0.048332      -0.023395       0.071727              8.627253       8.351945       2.829962       1.567072      10.650904       1.931551       6.878911          -0.000002
          353              O       7.136706       7.920357      12.534726      -0.562028      30.890316 0.46442695E+03  0.10722826E+05                                 7.615534                            6.506943       0.790971       2.307667                    0.999497      26.795356      68.178988       0.775973       0.341875      -1.157361      -0.040741      -0.024654      -0.006190       0.048021       0.041799       0.002423       0.021782       0.025745       0.048317      -0.055527       0.011172       0.044355              8.314648      10.054200       2.229962       2.386790       8.854527       0.581423       6.035218          -0.000001
          354              O       6.836103       5.730601      12.464699      -0.594901      45.463237 0.66331037E+03  0.16796555E+05                                10.129942                            8.016277       0.116594       2.070852                    0.996452      28.796187      77.552036       0.665799       0.363295      -1.136211      -0.028994       0.007405      -0.023691       0.038167      -0.038665      -0.074717       0.005030      -0.082542       0.089963      -0.106789       0.022935       0.083854             11.784850      10.430991      -4.758000       1.919242      16.644704      -2.769850       8.278855           0.000001
          355              O       5.335825       3.962740      14.201354      -0.547750      39.083382 0.54090468E+03  0.13002235E+05                                 9.143424                            7.183333       0.242832       2.134223                    0.996459      27.333172      71.474634       0.712273       0.357736      -1.141801      -0.014813      -0.002008       0.011656       0.018956       0.058949       0.041259      -0.029443      -0.039642       0.144165      -0.103205       0.038163       0.065041             10.736113      16.779660       4.633664      -0.797267       9.425079      -0.555858       6.003599           0.000000
          356              O       4.711259       1.843016      13.774605      -0.590954      32.578635 0.48055593E+03  0.11181527E+05                                 7.878809                            6.606678       0.647811       2.254357                    0.999038      27.136269      69.136758       0.772850       0.340607      -1.159348      -0.014114       0.044131       0.021729       0.051176      -0.033918       0.007880       0.007128      -0.074748       0.075905      -0.064222       0.025258       0.038963              8.642298       9.760901      -3.061460      -1.868028      10.561812       2.030412       5.604180           0.000001
          357              O      14.938178       5.211345      15.113963      -0.514106      29.245045 0.47814616E+03  0.11143734E+05                                 7.605900                            6.858705       0.556165       2.257171                    0.996162      26.317047      67.742946       0.712330       0.368939      -1.133130      -0.018082       0.023443      -0.036506       0.047002      -0.010920       0.033229      -0.055109      -0.077854      -0.010052      -0.063096      -0.021351       0.084447              8.147978       6.850760      -1.614248       2.127937       8.482531      -2.542400       9.110644          -0.000000
          358              O      14.762510       2.913981      16.001032      -0.518818      25.325087 0.42987738E+03  0.97539120E+04                                 6.778273                            6.417818       0.648209       2.271621                    0.999228      26.329272      66.831403       0.751295       0.359304      -1.140866      -0.021666      -0.034811      -0.013240       0.043087       0.042512       0.004847      -0.006062      -0.067399      -0.096364      -0.042815      -0.027604       0.070419              6.876729       6.913091       2.060335       0.057570       7.789577       0.084492       5.927520          -0.000002
          359              O       0.297047       7.435263       0.978310      -0.572588      29.144395 0.43714275E+03  0.99443441E+04                                 7.299718                            6.286966       0.794391       2.305203                    0.999313      26.831920      67.836407       0.794078       0.339071      -1.159388      -0.025146      -0.029229      -0.023657       0.045236       0.012586       0.016474       0.029842      -0.009837      -0.111168      -0.051093       0.005137       0.045955              7.851101       5.272223       1.633152       1.183390      10.229085       1.144824       8.051994           0.000005
          360              O      -0.277868       5.539296       1.853640      -0.580728      44.124938 0.60773158E+03  0.15100034E+05                                 9.987496                            7.714684       0.049268       2.057829                    0.996270      28.360862      76.381406       0.671250       0.367245      -1.129851      -0.016936      -0.011041      -0.043078       0.047586      -0.048047      -0.042048      -0.029886       0.088013      -0.155813      -0.092526      -0.003824       0.096349             11.676953       6.479593       0.724659      -0.169911      10.964185      -5.483632      17.587081           0.000002

******************************************************
Auxiliary information for the entire system
The total spin magnetic moment of the unit cell is   0.000136
The total net atomic charge of the unit cell is   -0.000008
Accuracy of reproducing the electrostatic potential in the unit cell:
  The inner radius (bohr) =    5.0000
  The outer radius (bohr) =   12.0000
  Valid grid points have density less than (e/(bohr^3)) =    0.0001
  The number of valid grid points were=       169396
  The rms potential error without charges in kcal/mol is=      5.94631
  The rms potential error with partial charges in kcal/mol is=      1.66980
  The RRMSE value at monopole order=      0.28081
  The rms potential error with partial charges and cloud penetration in kcal/mol is=      1.68024
  The RRMSE value at monopole order with cloud penetration is=      0.28257
  The rms potential error with partial charges and atomic dipoles in kcal/mol is=      0.42042
  The RRMSE value at dipole order=      0.07070
  The rms potential error with partial charges, atomic dipoles and cloud penetration in kcal/mol is=      0.41554
  The RRMSE value at dipole order with cloud penetration=      0.06988

******************************************************
The electron densities and ab initio electrostatic potential were computed in VASP using the PBE functional and
projector augmented wave method. See the main text of the journal article for a description of computational details.
The atomic charges, dipoles, and quadrupoles were computed with the DDEC6 method as described in
(a) T. A. Manz and N. Gabaldon Limas, RSC Adv. 6 (2016) 47771-47801 DOI: 10.1039/c6ra04656h
(b) N. Gabaldon Limas and T. A. Manz, RSC Adv. 8 (2018) 2678-2707 DOI: 10.1039/c7ra11829e.
For each atom in the material, the electron cloud parameters were fit to the spherically averaged atom-in-material
electron density using radial positions for which this density was between 10^-4 and 10^-2 electrons per cubic bohr.
The polarizabilities, dispersion coefficients, and quantum Drude oscillator (QDO) parameters were fit using the MCLF method.
The magnetic structure of the system was optimized in VASP from the default ferromagnetic initial guess using spin polarization.
The atomic spin moments (ASMs) were computed on this optimized magnetic structure using the DDEC6 partition as inputs
to the method of T. A. Manz and D. S. Sholl, J. Chem. Theory Comput. 7 (2011) 4146-4164 DOI: 10.1021/ct200539n.
The RMSE and RRMSE were computed using a uniform grid with Ewald summation.
