# Supplementary material for: A collection of forcefield precursors for metal–organic frameworks
Source: RSC Adv. 2019 Nov 13;9(63):36492–507. doi: 10.1039/c9ra07327b (PMC9075174; doi:10.1039/c9ra07327b)
Supplement: RA-009-C9RA07327B-s5637 [file RA-009-C9RA07327B-s5637.xyz]

  132
jmolscript: load "" {1 1 1} spacegroup "x,y,z" unitcell [{     12.229000     0.000000     0.000000 }, {      0.000000    14.440000     0.000000 }, {      0.000000    -3.672809    14.042845 }]
Nd     0.685802    13.036540     1.307529     2.071667
Nd     6.800302     6.787055     5.713893     2.071666
Nd    11.543198    -2.269349    12.735316     2.071673
Nd     5.428698     3.980136     8.328952     2.071664
H      8.958965     6.737798    13.377214     0.125316
H      7.740957     5.890839    11.613433     0.111954
H      9.531283     8.405890     9.119424     0.119121
H     10.677140     9.363670    10.884609     0.117292
H      4.343741     0.819465     1.211898     0.110951
H      6.261248     8.511036    13.537303     0.113443
H     11.481808    10.843754     5.722459     0.126529
H      1.035796    -0.009947     6.017359     0.124724
H      2.844465     9.412988     7.687053     0.125315
H      1.626457    10.259948     9.450835     0.111954
H      3.416783     7.744897    11.944844     0.119121
H      4.562640     6.787117    10.179658     0.117292
H     10.458241     4.564131     5.809525     0.110950
H      0.146748     7.639750     7.526965     0.113442
H      5.367308     8.979841     1.298963     0.126530
H      7.150296     5.393542     1.004063     0.124724
H      3.270035     4.029393     0.665631     0.125315
H      4.488043     4.876352     2.429412     0.111954
H      2.697717     2.361301     4.923421     0.119121
H      1.551860     1.403521     3.158236     0.117292
H      7.885259     9.947726    12.830947     0.110950
H      5.967752     2.256155     0.505542     0.113440
H      0.747192    -0.076563     8.320386     0.126530
H     11.193204    10.777138     8.025486     0.124724
H      9.384535     1.354203     6.355792     0.125315
H     10.602543     0.507243     4.592010     0.111953
H      8.812217     3.022294     2.098001     0.119120
H      7.666360     3.980074     3.863187     0.117292
H      1.770759     6.203060     8.233320     0.110950
H     12.082252     3.127441     6.515880     0.113442
H      6.861692     1.787350    12.743882     0.126529
H      5.078704     5.373649    13.038782     0.124724
C      9.966635     8.116867    12.316979    -0.008257
C      9.077587     7.085289    12.523409    -0.096215
C      8.358522     6.567677    11.460366    -0.088908
C      8.540734     7.036194    10.182467    -0.011433
C      9.410215     8.073891     9.980250    -0.088193
C     10.113383     8.640282    11.033463    -0.093205
C     10.774972     8.655104    13.450237     0.627965
C      7.791096     6.443579     9.019719     0.645994
C      4.047799    12.657898     0.933849     0.569775
C      5.109276    13.559721     0.439541    -0.015912
C      5.060360     0.487010     0.721802    -0.084418
C      6.197657     9.416229    13.742328    -0.099527
C      0.423123    12.649570     4.167916     0.564261
C      0.205447    12.620251     5.638202     0.000147
C     11.789979    11.547534     6.244853    -0.084389
C      0.628571    -0.745282     6.416176    -0.093602
C      3.852135     8.033919     8.747288    -0.008258
C      2.963087     9.065498     8.540858    -0.096216
C      2.244022     9.583110     9.603902    -0.088908
C      2.426234     9.114592    10.881801    -0.011433
C      3.295716     8.076896    11.084018    -0.088194
C      3.998883     7.510505    10.030804    -0.093204
C      4.660472     7.495683     7.614031     0.627966
C      1.676596     9.707208    12.044548     0.645994
C     10.162299     7.165697     6.087573     0.569786
C     11.223776     6.263874     6.581881    -0.015915
C     11.174860     4.896586     6.299620    -0.084423
C      0.083157     6.734557     7.321939    -0.099529
C      6.537623     7.174025     2.853506     0.564263
C      6.319947     7.203344     1.383220     0.000147
C      5.675479     8.276062     0.776569    -0.084389
C      6.743071     6.128878     0.605247    -0.093602
C      2.262365     2.650324     1.725866    -0.008257
C      3.151413     3.681902     1.519436    -0.096215
C      3.870478     4.199514     2.582479    -0.088907
C      3.688266     3.730997     3.860378    -0.011432
C      2.818785     2.693300     4.062595    -0.088193
C      2.115617     2.126909     3.009382    -0.093203
C      1.454028     2.112087     0.592608     0.627964
C      4.437904     4.323612     5.023126     0.645993
C      8.181201    -1.890707    13.108996     0.569804
C      7.119724    -2.792530    13.603304    -0.015917
C      7.168640    10.280181    13.321043    -0.084413
C      6.031343     1.350962     0.300517    -0.099524
C     11.805877    -1.882379     9.874929     0.564262
C     12.023553    -1.853060     8.404643     0.000147
C      0.439021    -0.780343     7.797992    -0.084389
C     11.600429    11.512473     7.626669    -0.093601
C      8.376865     2.733272     5.295557    -0.008256
C      9.265913     1.701693     5.501987    -0.096217
C      9.984978     1.184081     4.438943    -0.088907
C      9.802766     1.652599     3.161044    -0.011430
C      8.933285     2.690295     2.958827    -0.088194
C      8.230117     3.256686     4.012041    -0.093203
C      7.568528     3.271508     6.428814     0.627965
C     10.552404     1.059983     1.998297     0.645987
C      2.066701     3.601494     7.955272     0.569772
C      1.005224     4.503317     7.460964    -0.015915
C      1.054140     5.870605     7.743225    -0.084413
C     12.145843     4.032634     6.720906    -0.099520
C      5.691377     3.593166    11.189339     0.564263
C      5.909053     3.563847    12.659625     0.000148
C      6.553521     2.491129    13.266276    -0.084391
C      5.485929     4.638313    13.437598    -0.093602
O     11.046456    11.608077     0.376348    -0.577435
O     11.176083     9.862539    13.394066    -0.738051
O      7.771529     7.075833     7.938420    -0.644383
O      7.254243     5.316354     9.221936    -0.617004
O      4.157860    11.410945     0.704951    -0.368010
O      3.073148    13.174582     1.558756    -0.591735
O      1.231460    -0.941426     3.698885    -0.573083
O     12.060240    11.829122     3.418028    -0.555381
O      4.931956     8.215519     6.645074    -0.577436
O      5.061583     6.288248     7.670202    -0.738049
O      1.657029     9.074953    13.125847    -0.644385
O      1.139743    10.834432    11.842331    -0.617003
O     10.272360     8.412651     6.316472    -0.368021
O      9.187648     6.649013     5.462667    -0.591738
O      7.345960     6.325021     3.322537    -0.573081
O      5.945740     7.994473     3.603394    -0.555381
O      1.182544    -0.840886    13.666497    -0.577434
O      1.052917     0.904652     0.648779    -0.738049
O      4.457470     3.691358     6.104425    -0.644383
O      4.974757     5.450837     4.820909    -0.617002
O      8.071140    -0.643754    13.337894    -0.368042
O      9.155852    -2.407391    12.484089    -0.591740
O     10.997540    -2.731383    10.343960    -0.573084
O      0.168760    -1.061931    10.624817    -0.555384
O      7.297044     2.551672     7.397771    -0.577435
O      7.167417     4.478943     6.372643    -0.738049
O     10.571970     1.692238     0.916998    -0.644378
O     11.089257    -0.067241     2.200514    -0.616996
O      1.956640     2.354540     7.726373    -0.368003
O      3.041352     4.118178     8.580178    -0.591734
O      4.883040     4.442170    10.720308    -0.573083
O      6.283260     2.772718    10.439451    -0.555383

The following XYZ coordinates are in angstroms. Other properties are in atomic units.
The sperically averaged electron density of each atom fit to a function of the form exp(a - br)
eigen_1, eigen_2 and eigen_3 are the three eigenvalues of traceless quadrupole moment tensor
  atom number  atomic symbol              X              Y              Z     net charge C6 coefficient C8 coefficient C10 coefficient fluctuating dipole atomic polarizability isotropic forcefield polarizability              a              b squared Pearson coefficient          <r^3>          <r^4>         wp_QDO          m_QDO          q_QDO       dipole_x       dipole_y       dipole_z         dipole            Qxy            Qxz            Qyz     Q(x^2-y^2)  Q(3z^2 - R^2)        eigen_1        eigen_2        eigen_3 static polarizability      alpha(xx)      alpha(xy)      alpha(xz)      alpha(yy)      alpha(yz)      alpha(zz) atomic spin moment
            1             Nd       0.685802      13.036540       1.307529       2.071667     152.950457 0.36467041E+04  0.13004959E+06                                18.696499                           16.056691       2.672490       2.483614                    0.999679      85.676809     208.337603       0.647821       0.265120      -1.336609       0.019970       0.027929      -0.004397       0.034614      -0.020089      -0.024900       0.028838      -0.190052      -0.275512      -0.104651      -0.042527       0.147178             22.087721      23.962533      -0.951576      -1.631713      14.727581       1.221601      27.573048          -0.002557
            2             Nd       6.800302       6.787055       5.713893       2.071666     152.951600 0.36467352E+04  0.13005100E+06                                18.696611                           16.056778       2.672487       2.483613                    0.999679      85.676899     208.338172       0.647818       0.265121      -1.336608       0.019972      -0.027927       0.004398       0.034614       0.020092       0.024901       0.028839      -0.190048      -0.275518      -0.104652      -0.042525       0.147177             22.087864      23.962694       0.951581       1.631747      14.727666       1.221619      27.573231          -0.002562
            3             Nd      11.543198      -2.269349      12.735316       2.071673     152.951294 0.36467247E+04  0.13005053E+06                                18.696582                           16.056751       2.672481       2.483612                    0.999679      85.676818     208.337861       0.647818       0.265121      -1.336608      -0.019972      -0.027927       0.004397       0.034614      -0.020094      -0.024901       0.028836      -0.190037      -0.275528      -0.104653      -0.042520       0.147173             22.087834      23.962726      -0.951581      -1.631751      14.727638       1.221610      27.573139          -0.002555
            4             Nd       5.428698       3.980136       8.328952       2.071664     152.951296 0.36467282E+04  0.13005068E+06                                18.696578                           16.056755       2.672492       2.483614                    0.999679      85.676920     208.338129       0.647819       0.265121      -1.336608      -0.019971       0.027927      -0.004398       0.034614       0.020091       0.024901       0.028840      -0.190053      -0.275519      -0.104653      -0.042527       0.147180             22.087820      23.962620       0.951579       1.631741      14.727647       1.221608      27.573192          -0.002559
            5              H       8.958965       6.737798      13.377214       0.125316       1.057616 0.76863696E+01  0.73713062E+02                                 1.636225                            1.563088      -0.828499       2.494746                    0.999596       3.184500       8.433763       0.535804       1.192002      -0.731368      -0.003345      -0.017080       0.036745       0.040658       0.008975      -0.001098      -0.006055      -0.008841       0.031921      -0.015534       0.001294       0.014240              1.649964       1.417298       0.117556      -0.055588       1.506113      -0.253981       2.026482          -0.000007
            6              H       7.740957       5.890839      11.613433       0.111954       1.042571 0.73377315E+01  0.70804687E+02                                 1.718096                            1.595923      -1.088548       2.361807                    0.996390       3.576670      10.069419       0.487655       1.301647      -0.702854      -0.023416      -0.029059       0.004185       0.037553       0.009029       0.001736      -0.003375      -0.000085       0.001591      -0.010486       0.001545       0.008941              1.786511       1.887502       0.603425      -0.074008       1.957976      -0.092910       1.514057           0.000173
            7              H       9.531283       8.405890       9.119424       0.119121       1.091278 0.80262616E+01  0.79012742E+02                                 1.761202                            1.664467      -1.071614       2.374789                    0.997205       3.535085       9.972948       0.480678       1.294400      -0.705547       0.003924       0.017072      -0.033485       0.037790       0.008184      -0.001197      -0.005730      -0.010788       0.005748      -0.011003      -0.001001       0.012004              1.791569       1.518759       0.148701      -0.134218       1.531252      -0.163351       2.324696          -0.000013
            8              H      10.677140       9.363670      10.884609       0.117292       0.995976 0.69322407E+01  0.66621618E+02                                 1.730258                            1.599581      -1.237675       2.293828                    0.995419       3.711760      10.780585       0.460463       1.384108      -0.685145       0.019594       0.031024      -0.009496       0.037903       0.006186       0.000808      -0.005093       0.005358       0.015420      -0.010730       0.003022       0.007708              1.811947       1.875289       0.570896      -0.068503       2.036827      -0.058067       1.523727           0.000135
            9              H       4.343741       0.819465       1.211898       0.110951       1.046633 0.74620287E+01  0.72407804E+02                                 1.727296                            1.612973      -1.217790       2.297515                    0.995535       3.653860      10.362538       0.482779       1.307461      -0.701095      -0.027327       0.010662       0.020587       0.035837       0.001038      -0.005454       0.002528       0.000687      -0.000846      -0.006429       0.000687       0.005742              1.791029       2.155137      -0.269524      -0.490767       1.616451       0.242201       1.601499           0.000427
           10              H       6.261248       8.511036      13.537303       0.113443       1.058222 0.77115181E+01  0.75105824E+02                                 1.716689                            1.624173      -1.046957       2.381718                    0.997353       3.533672       9.892885       0.490248       1.282792      -0.707637       0.003700      -0.036316      -0.008537       0.037489      -0.000534      -0.004402       0.005030      -0.015158      -0.020483      -0.010768      -0.001716       0.012484              1.748814       1.523280      -0.036019      -0.092049       2.309345       0.245097       1.413818           0.001482
           11              H      11.481808      10.843754       5.722459       0.126529       1.120318 0.80920172E+01  0.79322039E+02                                 1.747075                            1.636143      -1.159847       2.340163                    0.995869       3.453933       9.525509       0.503677       1.240558      -0.717581      -0.015633      -0.029128      -0.023275       0.040430       0.006265      -0.000238       0.006014      -0.007438       0.011605      -0.010049       0.000044       0.010004              1.788794       1.457846       0.300722       0.116940       2.122051       0.255155       1.786485           0.000145
           12              H       1.035796      -0.009947       6.017359       0.124724       1.056710 0.72977207E+01  0.70137360E+02                                 1.728950                            1.589442      -0.963509       2.432615                    0.998362       3.397878       9.465123       0.490920       1.298175      -0.705179       0.020456       0.031909      -0.016095       0.041179       0.010443      -0.002720      -0.005508      -0.012741       0.000462      -0.012319      -0.002417       0.014736              1.827272       1.538656       0.377273      -0.220946       2.167252      -0.400040       1.775907           0.000232
           13              H       2.844465       9.412988       7.687053       0.125315       1.057616 0.76863673E+01  0.73713069E+02                                 1.636228                            1.563091      -0.828496       2.494748                    0.999596       3.184500       8.433777       0.535802       1.192007      -0.731367      -0.003345       0.017080      -0.036745       0.040658      -0.008975       0.001098      -0.006055      -0.008841       0.031921      -0.015534       0.001294       0.014240              1.649967       1.417301      -0.117556       0.055588       1.506115      -0.253981       2.026486          -0.000006
           14              H       1.626457      10.259948       9.450835       0.111954       1.042570 0.73377238E+01  0.70804604E+02                                 1.718096                            1.595923      -1.088546       2.361808                    0.996390       3.576668      10.069417       0.487655       1.301648      -0.702854      -0.023416       0.029059      -0.004185       0.037553      -0.009029      -0.001736      -0.003375      -0.000085       0.001591      -0.010486       0.001545       0.008941              1.786511       1.887502      -0.603424       0.074008       1.957974      -0.092909       1.514057           0.000173
           15              H       3.416783       7.744897      11.944844       0.119121       1.091276 0.80262441E+01  0.79012500E+02                                 1.761198                            1.664463      -1.071616       2.374788                    0.997205       3.535080       9.972918       0.480679       1.294396      -0.705547       0.003924      -0.017072       0.033485       0.037790      -0.008184       0.001197      -0.005730      -0.010788       0.005747      -0.011003      -0.001001       0.012004              1.791564       1.518756      -0.148701       0.134217       1.531249      -0.163351       2.324688          -0.000012
           16              H       4.562640       6.787117      10.179658       0.117292       0.995975 0.69322237E+01  0.66621387E+02                                 1.730254                            1.599577      -1.237673       2.293829                    0.995419       3.711750      10.780536       0.460465       1.384104      -0.685146       0.019594      -0.031024       0.009496       0.037903      -0.006186      -0.000808      -0.005092       0.005358       0.015420      -0.010730       0.003022       0.007708              1.811943       1.875284      -0.570895       0.068503       2.036821      -0.058067       1.523723           0.000135
           17              H      10.458241       4.564131       5.809525       0.110950       1.046645 0.74621341E+01  0.72409084E+02                                 1.727307                            1.612984      -1.217811       2.297504                    0.995535       3.653890      10.362642       0.482779       1.307459      -0.701095      -0.027327      -0.010662      -0.020587       0.035837      -0.001037       0.005454       0.002528       0.000687      -0.000845      -0.006428       0.000686       0.005742              1.791041       2.155151       0.269528       0.490770       1.616464       0.242205       1.601508           0.000427
           18              H       0.146748       7.639750       7.526965       0.113442       1.058243 0.77117159E+01  0.75108208E+02                                 1.716707                            1.624190      -1.047015       2.381687                    0.997352       3.533719       9.893036       0.490248       1.282785      -0.707638       0.003701       0.036316       0.008538       0.037489       0.000536       0.004401       0.005031      -0.015158      -0.020480      -0.010767      -0.001717       0.012484              1.748832       1.523296       0.036021       0.092051       2.309369       0.245101       1.413832           0.001482
           19              H       5.367308       8.979841       1.298963       0.126530       1.120313 0.80919677E+01  0.79321373E+02                                 1.747065                            1.636134      -1.159856       2.340159                    0.995869       3.453922       9.525445       0.503681       1.240551      -0.717583      -0.015633       0.029128       0.023275       0.040429      -0.006265       0.000238       0.006014      -0.007438       0.011605      -0.010048       0.000044       0.010004              1.788783       1.457838      -0.300720      -0.116940       2.122037       0.255153       1.786474           0.000146
           20              H       7.150296       5.393542       1.004063       0.124724       1.056738 0.72979659E+01  0.70140393E+02                                 1.728986                            1.589473      -0.963561       2.432589                    0.998361       3.397942       9.465385       0.490912       1.298182      -0.705177       0.020456      -0.031909       0.016095       0.041178      -0.010443       0.002719      -0.005508      -0.012738       0.000464      -0.012319      -0.002417       0.014736              1.827313       1.538686      -0.377285       0.220953       2.167305      -0.400053       1.775947           0.000231
           21              H       3.270035       4.029393       0.665631       0.125315       1.057615 0.76863628E+01  0.73712988E+02                                 1.636225                            1.563088      -0.828494       2.494749                    0.999596       3.184499       8.433762       0.535804       1.192003      -0.731368       0.003345       0.017080      -0.036745       0.040658       0.008975      -0.001098      -0.006055      -0.008841       0.031921      -0.015534       0.001294       0.014240              1.649964       1.417298       0.117555      -0.055588       1.506113      -0.253981       2.026482          -0.000007
           22              H       4.488043       4.876352       2.429412       0.111954       1.042570 0.73377247E+01  0.70804611E+02                                 1.718096                            1.595923      -1.088542       2.361809                    0.996390       3.576667      10.069412       0.487655       1.301648      -0.702854       0.023416       0.029059      -0.004184       0.037553       0.009029       0.001736      -0.003375      -0.000085       0.001590      -0.010486       0.001545       0.008941              1.786511       1.887502       0.603425      -0.074009       1.957975      -0.092910       1.514057           0.000173
           23              H       2.697717       2.361301       4.923421       0.119121       1.091276 0.80262422E+01  0.79012460E+02                                 1.761196                            1.664462      -1.071614       2.374788                    0.997205       3.535078       9.972905       0.480680       1.294395      -0.705548      -0.003924      -0.017072       0.033485       0.037790       0.008184      -0.001197      -0.005730      -0.010788       0.005747      -0.011003      -0.001001       0.012004              1.791563       1.518754       0.148701      -0.134218       1.531248      -0.163350       2.324687          -0.000013
           24              H       1.551860       1.403521       3.158236       0.117292       0.995974 0.69322152E+01  0.66621279E+02                                 1.730252                            1.599575      -1.237669       2.293831                    0.995419       3.711746      10.780519       0.460465       1.384104      -0.685146      -0.019594      -0.031024       0.009496       0.037903       0.006186       0.000808      -0.005092       0.005358       0.015420      -0.010730       0.003022       0.007708              1.811941       1.875282       0.570894      -0.068503       2.036819      -0.058067       1.523721           0.000134
           25              H       7.885259       9.947726      12.830947       0.110950       1.046659 0.74622539E+01  0.72410508E+02                                 1.727318                            1.612993      -1.217844       2.297486                    0.995534       3.653915      10.362718       0.482779       1.307453      -0.701096       0.027327      -0.010663      -0.020587       0.035836       0.001036      -0.005453       0.002528       0.000687      -0.000843      -0.006427       0.000685       0.005742              1.791053       2.155166      -0.269531      -0.490776       1.616473       0.242208       1.601518           0.000427
           26              H       5.967752       2.256155       0.505542       0.113440       1.058296 0.77121884E+01  0.75113868E+02                                 1.716748                            1.624227      -1.047140       2.381620                    0.997351       3.533824       9.893360       0.490249       1.282765      -0.707642      -0.003704       0.036314       0.008540       0.037489      -0.000540      -0.004398       0.005033      -0.015158      -0.020474      -0.010763      -0.001722       0.012485              1.748876       1.523332      -0.036023      -0.092056       2.309433       0.245110       1.413863           0.001482
           27              H       0.747192      -0.076563       8.320386       0.126530       1.120307 0.80919097E+01  0.79320644E+02                                 1.747057                            1.636127      -1.159844       2.340164                    0.995869       3.453909       9.525392       0.503682       1.240550      -0.717583       0.015633       0.029128       0.023275       0.040429       0.006265      -0.000238       0.006014      -0.007438       0.011606      -0.010048       0.000044       0.010004              1.788774       1.457832       0.300717       0.116939       2.122025       0.255151       1.786465           0.000146
           28              H      11.193204      10.777138       8.025486       0.124724       1.056718 0.72977914E+01  0.70138233E+02                                 1.728960                            1.589450      -0.963523       2.432608                    0.998362       3.397897       9.465199       0.490918       1.298176      -0.705179      -0.020456      -0.031909       0.016095       0.041179       0.010443      -0.002720      -0.005508      -0.012740       0.000463      -0.012319      -0.002417       0.014736              1.827283       1.538664       0.377276      -0.220948       2.167266      -0.400044       1.775918           0.000231
           29              H       9.384535       1.354203       6.355792       0.125315       1.057620 0.76864016E+01  0.73713465E+02                                 1.636230                            1.563093      -0.828501       2.494745                    0.999596       3.184507       8.433794       0.535802       1.192004      -0.731368       0.003345      -0.017080       0.036745       0.040658      -0.008975       0.001098      -0.006055      -0.008841       0.031922      -0.015534       0.001294       0.014240              1.649970       1.417302      -0.117556       0.055588       1.506117      -0.253982       2.026490          -0.000007
           30              H      10.602543       0.507243       4.592010       0.111953       1.042568 0.73377025E+01  0.70804348E+02                                 1.718094                            1.595921      -1.088534       2.361814                    0.996391       3.576662      10.069397       0.487655       1.301649      -0.702854       0.023416      -0.029060       0.004184       0.037553      -0.009029      -0.001737      -0.003375      -0.000085       0.001590      -0.010486       0.001545       0.008941              1.786509       1.887499      -0.603423       0.074008       1.957973      -0.092910       1.514055           0.000172
           31              H       8.812217       3.022294       2.098001       0.119120       1.091285 0.80263364E+01  0.79013731E+02                                 1.761217                            1.664480      -1.071610       2.374790                    0.997205       3.535104       9.973046       0.480673       1.294408      -0.705545      -0.003923       0.017071      -0.033486       0.037790      -0.008183       0.001197      -0.005730      -0.010789       0.005751      -0.011004      -0.001000       0.012004              1.791585       1.518771      -0.148704       0.134221       1.531264      -0.163354       2.324719          -0.000013
           32              H       7.666360       3.980074       3.863187       0.117292       0.995975 0.69322300E+01  0.66621476E+02                                 1.730255                            1.599578      -1.237671       2.293829                    0.995419       3.711754      10.780557       0.460464       1.384106      -0.685146      -0.019594       0.031024      -0.009496       0.037903      -0.006186      -0.000808      -0.005092       0.005358       0.015419      -0.010730       0.003022       0.007708              1.811944       1.875285      -0.570895       0.068503       2.036823      -0.058067       1.523725           0.000134
           33              H       1.770759       6.203060       8.233320       0.110950       1.046642 0.74621067E+01  0.72408752E+02                                 1.727306                            1.612981      -1.217796       2.297511                    0.995535       3.653880      10.362609       0.482779       1.307460      -0.701095       0.027328       0.010662       0.020587       0.035837      -0.001038       0.005454       0.002528       0.000687      -0.000847      -0.006429       0.000687       0.005742              1.791039       2.155150       0.269527       0.490771       1.616460       0.242204       1.601507           0.000427
           34              H      12.082252       3.127441       6.515880       0.113442       1.058221 0.77115057E+01  0.75105691E+02                                 1.716690                            1.624174      -1.046949       2.381722                    0.997353       3.533669       9.892883       0.490247       1.282795      -0.707636      -0.003699      -0.036317      -0.008537       0.037489       0.000533       0.004402       0.005030      -0.015157      -0.020484      -0.010769      -0.001715       0.012483              1.748815       1.523280       0.036020       0.092049       2.309346       0.245098       1.413819           0.001482
           35              H       6.861692       1.787350      12.743882       0.126529       1.120343 0.80922552E+01  0.79325100E+02                                 1.747114                            1.636177      -1.159864       2.340155                    0.995868       3.453987       9.525759       0.503666       1.240573      -0.717578       0.015633      -0.029128      -0.023275       0.040430      -0.006266       0.000239       0.006014      -0.007438       0.011603      -0.010049       0.000045       0.010005              1.788835       1.457875      -0.300733      -0.116944       2.122103       0.255163       1.786527           0.000146
           36              H       5.078704       5.373649      13.038782       0.124724       1.056716 0.72977667E+01  0.70137909E+02                                 1.728955                            1.589446      -0.963520       2.432609                    0.998362       3.397889       9.465159       0.490920       1.298173      -0.705180      -0.020456       0.031909      -0.016095       0.041179      -0.010443       0.002720      -0.005508      -0.012741       0.000462      -0.012319      -0.002417       0.014736              1.827277       1.538660      -0.377275       0.220946       2.167261      -0.400042       1.775911           0.000232
           37              C       9.966635       8.116867      12.316979      -0.008257      35.450459 0.42121422E+03  0.97507531E+04                                 9.385346                            6.825456       0.122895       2.058208                    0.999308      26.545174      73.878681       0.637939       0.414755      -1.073349      -0.021025      -0.017843      -0.031681       0.042001      -0.015459      -0.000688      -0.003257      -0.027722      -0.032211      -0.016127      -0.010200       0.026328             11.607520      11.248996       5.353902       4.189041       9.907956       2.768897      13.665607           0.007241
           38              C       9.077587       7.085289      12.523409      -0.096215      31.234587 0.39708359E+03  0.91285817E+04                                 8.642050                            6.674244       0.216959       2.055878                    0.999769      28.294980      80.503415       0.633332       0.420682      -1.061229       0.005415      -0.002336      -0.023940       0.024656      -0.019381      -0.008118      -0.010981      -0.015875       0.024196      -0.029439       0.009833       0.019606              9.951808       9.639353       4.661742       2.621273       9.400050       1.676563      10.816020           0.004783
           39              C       8.358522       6.567677      11.460366      -0.088908      31.703200 0.40559640E+03  0.93855512E+04                                 8.754854                            6.758491       0.165626       2.035989                    0.999725      28.518792      81.738439       0.626764       0.422315      -1.058880       0.026519       0.009520      -0.000901       0.028191      -0.006085      -0.006645      -0.000101      -0.019395      -0.078596      -0.027660       0.003051       0.024609             10.025047       8.819067       3.961382       2.353086       8.425298       1.387286      12.830776           0.007002
           40              C       8.540734       7.036194      10.182467      -0.011433      34.985637 0.41058667E+03  0.94311815E+04                                 9.243196                            6.694398       0.135817       2.057920                    0.999326      26.403997      72.871648       0.651471       0.409307      -1.078390       0.025428       0.009837       0.032810       0.042659      -0.015517      -0.002127      -0.006995      -0.025970      -0.045506      -0.019357      -0.009147       0.028504             11.403813      10.188250       5.070291       3.745999       9.421656       2.831262      14.601533           0.008289
           41              C       9.410215       8.073891       9.980250      -0.088193      32.357992 0.40381990E+03  0.93464947E+04                                 8.909619                            6.755287       0.095742       2.016498                    0.999694      28.560260      82.219210       0.624473       0.423771      -1.056578      -0.004074       0.004789       0.025660       0.026419      -0.019327      -0.006250      -0.013567      -0.026889      -0.011126      -0.027873      -0.000382       0.028255             10.422524       9.771485       4.906317       2.575457       9.404839       2.472678      12.091248           0.005325
           42              C      10.113383       8.640282      11.033463      -0.093205      33.407744 0.43195160E+03  0.10173397E+05                                 9.171286                            7.041076       0.045997       2.000708                    0.999340      28.950097      84.234268       0.604228       0.430402      -1.051859      -0.025050      -0.007510      -0.005437       0.026710      -0.010851      -0.006442      -0.012930      -0.011491      -0.058887      -0.026928       0.003237       0.023691             10.665018       9.281048       4.270018       2.548355       9.298204       2.118316      13.415803           0.006067
           43              C      10.774972       8.655104      13.450237       0.627965      22.398897 0.24368783E+03  0.50372624E+04                                 7.471003                            5.621324      -0.201283       1.999438                    0.999246      22.262788      63.238863       0.609355       0.486267      -1.007459       0.017814       0.039291       0.045950       0.063028      -0.038108      -0.106814       0.007989       0.066197      -0.061115      -0.103566      -0.027512       0.131078              8.894338       8.009986       2.695168       3.965178       8.663275       1.540549      10.009752          -0.000656
           44              C       7.791096       6.443579       9.019719       0.645994      21.559335 0.23852962E+03  0.49002053E+04                                 7.268585                            5.557023      -0.097316       2.040059                    0.999200      21.857777      61.726398       0.614131       0.485482      -1.008715      -0.026451      -0.031901      -0.060637       0.073445      -0.069701      -0.058879       0.006786       0.062436      -0.149205      -0.085328      -0.033099       0.118427              8.556007       7.301038       2.984876       2.718088       7.669084       1.357161      10.697898          -0.001348
           45              C       4.047799      12.657898       0.933849       0.569775      24.984993 0.27050801E+03  0.57010085E+04                                 7.819249                            5.828343      -0.218412       1.975957                    0.999234      22.785882      63.932089       0.617153       0.470914      -1.022437      -0.044784      -0.015332       0.045919       0.065949      -0.026704       0.064637      -0.001811       0.004934       0.265316      -0.084088      -0.031871       0.115959              9.099725      11.262367       0.497578      -3.059217      10.098560       0.503186       5.938248          -0.007265
           46              C       5.109276      13.559721       0.439541      -0.015912      34.134701 0.42225043E+03  0.97628803E+04                                 9.040538                            6.783587       0.130888       2.053822                    0.999381      26.642446      73.663157       0.648214       0.408677      -1.079289       0.029116       0.030886      -0.009555       0.043509      -0.011278       0.004797      -0.001167       0.011989       0.032949      -0.018339       0.004099       0.014241             10.557943      13.758519       2.618886      -4.059529      11.230883       0.398889       6.684427           0.011918
           47              C       5.060360       0.487010       0.721802      -0.084418      31.122880 0.41240452E+03  0.95981366E+04                                 8.686256                            6.854608       0.017064       1.990061                    0.999577      28.716431      82.971708       0.615984       0.427241      -1.054138       0.018671      -0.011191      -0.012829       0.025267      -0.013557       0.008497      -0.003607       0.032123       0.073770      -0.033317       0.004495       0.028822              9.664918      11.654259       2.174139      -2.999750      11.310650       0.854186       6.029847           0.005083
           48              C       6.197657       9.416229      13.742328      -0.099527      31.901562 0.41686704E+03  0.97169984E+04                                 8.768262                            6.847708       0.028324       1.986306                    0.999642      28.988313      83.508953       0.622942       0.421817      -1.058722       0.004493       0.025164       0.005092       0.026065      -0.011404       0.017177       0.002882      -0.028637       0.020446      -0.029802       0.012234       0.017569              9.848868      12.908705       1.690234      -3.766766      10.122420       0.687403       6.515481           0.004937
           49              C       0.423123      12.649570       4.167916       0.564261      25.040824 0.26625286E+03  0.55879799E+04                                 7.875932                            5.761501      -0.089823       2.016695                    0.999573      22.790131      63.767861       0.624219       0.467529      -1.024494       0.011608      -0.002919      -0.038660       0.040470      -0.061623       0.023513      -0.009373       0.019308      -0.306769      -0.105583      -0.010554       0.116138              9.597544       6.283493       2.076715      -1.655692       7.297896      -1.519123      15.211244          -0.003756
           50              C       0.205447      12.620251       5.638202       0.000147      37.031100 0.41421897E+03  0.95256794E+04                                 9.569287                            6.716519       0.098483       2.047287                    0.999260      26.335988      72.479614       0.652154       0.408404      -1.080108      -0.000729      -0.006054       0.036602       0.037107       0.002133       0.004711       0.004274       0.029029      -0.045269      -0.017244      -0.005641       0.022885             12.147410       6.215452       2.570141      -2.354462      11.010409      -2.801868      19.216370           0.022560
           51              C      11.789979      11.547534       6.244853      -0.084389      34.013822 0.40931624E+03  0.94929737E+04                                 9.201457                            6.806454       0.013846       1.988961                    0.999509      28.563768      81.951145       0.622227       0.424438      -1.057587      -0.003356       0.018283       0.015362       0.024115      -0.009610       0.007980       0.011812       0.026390      -0.039184      -0.025406       0.002049       0.023357             11.055616       6.077253       2.791505      -1.883655      11.417120      -3.150863      15.672473           0.021168
           52              C       0.628571      -0.745282       6.416176      -0.093602      33.012596 0.41658485E+03  0.96965724E+04                                 8.990228                            6.848301       0.112842       2.018684                    0.999702      28.653725      82.147983       0.623301       0.422176      -1.059829       0.004116      -0.015040       0.016471       0.022681       0.001679      -0.002776      -0.010653       0.025140      -0.054597      -0.023847       0.001731       0.022116             10.452698       5.741789       2.169587      -1.110790      10.414573      -1.037627      15.201732           0.011027
           53              C       3.852135       8.033919       8.747288      -0.008258      35.450420 0.42121360E+03  0.97507331E+04                                 9.385332                            6.825447       0.122902       2.058210                    0.999308      26.545155      73.878559       0.637940       0.414754      -1.073350      -0.021025       0.017843       0.031681       0.042001       0.015458       0.000688      -0.003257      -0.027723      -0.032211      -0.016127      -0.010200       0.026328             11.607503      11.248983      -5.353892      -4.189035       9.907933       2.768890      13.665592           0.007242
           54              C       2.963087       9.065498       8.540858      -0.096216      31.234604 0.39708405E+03  0.91285960E+04                                 8.642059                            6.674252       0.216958       2.055877                    0.999769      28.294980      80.503465       0.633331       0.420682      -1.061228       0.005415       0.002336       0.023940       0.024655       0.019381       0.008118      -0.010981      -0.015874       0.024195      -0.029439       0.009833       0.019606              9.951819       9.639367      -4.661743      -2.621277       9.400051       1.676566      10.816040           0.004785
           55              C       2.244022       9.583110       9.603902      -0.088908      31.703216 0.40559684E+03  0.93855646E+04                                 8.754860                            6.758498       0.165627       2.035989                    0.999725      28.518793      81.738473       0.626763       0.422316      -1.058880       0.026519      -0.009520       0.000901       0.028190       0.006085       0.006645      -0.000101      -0.019395      -0.078596      -0.027660       0.003051       0.024609             10.025054       8.819074      -3.961380      -2.353089       8.425296       1.387288      12.830793           0.007003
           56              C       2.426234       9.114592      10.881801      -0.011433      34.985650 0.41058682E+03  0.94311854E+04                                 9.243195                            6.694398       0.135820       2.057921                    0.999326      26.404006      72.871668       0.651472       0.409307      -1.078390       0.025427      -0.009837      -0.032810       0.042659       0.015517       0.002126      -0.006995      -0.025969      -0.045505      -0.019356      -0.009147       0.028503             11.403812      10.188262      -5.070295      -3.745999       9.421653       2.831260      14.601522           0.008291
           57              C       3.295716       8.076896      11.084018      -0.088194      32.358039 0.40382052E+03  0.93465130E+04                                 8.909630                            6.755295       0.095735       2.016495                    0.999694      28.560278      82.219285       0.624473       0.423771      -1.056577      -0.004074      -0.004789      -0.025660       0.026420       0.019326       0.006250      -0.013567      -0.026888      -0.011126      -0.027873      -0.000382       0.028255             10.422538       9.771506      -4.906325      -2.575462       9.404847       2.472681      12.091261           0.005326
           58              C       3.998883       7.510505      10.030804      -0.093204      33.407642 0.43194987E+03  0.10173343E+05                                 9.171260                            7.041056       0.046012       2.000713                    0.999340      28.950035      84.233961       0.604230       0.430401      -1.051860      -0.025050       0.007509       0.005437       0.026711       0.010852       0.006442      -0.012928      -0.011494      -0.058888      -0.026927       0.003236       0.023691             10.664986       9.281021      -4.270003      -2.548346       9.298171       2.118305      13.415767           0.006067
           59              C       4.660472       7.495683       7.614031       0.627966      22.398884 0.24368757E+03  0.50372546E+04                                 7.470995                            5.621317      -0.201279       1.999439                    0.999246      22.262760      63.238723       0.609357       0.486266      -1.007459       0.017814      -0.039290      -0.045950       0.063028       0.038108       0.106813       0.007988       0.066197      -0.061115      -0.103565      -0.027511       0.131077              8.894329       8.009981      -2.695171      -3.965174       8.663265       1.540548      10.009742          -0.000656
           60              C       1.676596       9.707208      12.044548       0.645994      21.559343 0.23852969E+03  0.49002076E+04                                 7.268588                            5.557025      -0.097317       2.040059                    0.999200      21.857789      61.726449       0.614130       0.485482      -1.008715      -0.026451       0.031901       0.060637       0.073445       0.069702       0.058879       0.006786       0.062436      -0.149206      -0.085329      -0.033099       0.118428              8.556010       7.301049      -2.984883      -2.718090       7.669091       1.357162      10.697892          -0.001347
           61              C      10.162299       7.165697       6.087573       0.569786      24.985489 0.27051422E+03  0.57011749E+04                                 7.819351                            5.828412      -0.218404       1.975952                    0.999234      22.786211      63.933309       0.617149       0.470914      -1.022436      -0.044784       0.015338      -0.045919       0.065950       0.026707      -0.064649      -0.001812       0.004936       0.265347      -0.084099      -0.031877       0.115976              9.099846      11.262540      -0.497585       3.059269      10.098675       0.503193       5.938322          -0.007267
           62              C      11.223776       6.263874       6.581881      -0.015915      34.134953 0.42225367E+03  0.97629771E+04                                 9.040578                            6.783610       0.130865       2.053813                    0.999381      26.642600      73.663746       0.648213       0.408676      -1.079289       0.029118      -0.030888       0.009555       0.043511       0.011279      -0.004800      -0.001168       0.011992       0.032962      -0.018343       0.004096       0.014247             10.557992      13.758596      -2.618868       4.059563      11.230915       0.398904       6.684465           0.011919
           63              C      11.174860       4.896586       6.299620      -0.084423      31.123150 0.41240979E+03  0.95982919E+04                                 8.686306                            6.854653       0.017038       1.990049                    0.999577      28.716651      82.972540       0.615982       0.427241      -1.054137       0.018671       0.011192       0.012829       0.025268       0.013557      -0.008495      -0.003607       0.032123       0.073769      -0.033317       0.004497       0.028821              9.664965      11.654298      -2.174114       2.999763      11.310715       0.854211       6.029882           0.005083
           64              C       0.083157       6.734557       7.321939      -0.099529      31.901926 0.41687254E+03  0.97171649E+04                                 8.768345                            6.847765       0.028282       1.986289                    0.999642      28.988544      83.509958       0.622937       0.421818      -1.058721       0.004495      -0.025166      -0.005092       0.026066       0.011408      -0.017179       0.002885      -0.028632       0.020456      -0.029805       0.012235       0.017570              9.848968      12.908859      -1.690228       3.766826      10.122492       0.687419       6.515553           0.004937
           65              C       6.537623       7.174025       2.853506       0.564263      25.040937 0.26625416E+03  0.55880142E+04                                 7.875954                            5.761513      -0.089823       2.016693                    0.999573      22.790199      63.768094       0.624219       0.467528      -1.024494       0.011609       0.002919       0.038660       0.040471       0.061623      -0.023513      -0.009373       0.019309      -0.306772      -0.105584      -0.010555       0.116139              9.597572       6.283503      -2.076715       1.655691       7.297908      -1.519113      15.211306          -0.003756
           66              C       6.319947       7.203344       1.383220       0.000147      37.031236 0.41422046E+03  0.95257215E+04                                 9.569300                            6.716524       0.098486       2.047286                    0.999260      26.336060      72.479825       0.652155       0.408403      -1.080109      -0.000730       0.006054      -0.036603       0.037107      -0.002134      -0.004710       0.004274       0.029027      -0.045265      -0.017242      -0.005641       0.022884             12.147426       6.215454      -2.570144       2.354451      11.010427      -2.801840      19.216396           0.022561
           67              C       5.675479       8.276062       0.776569      -0.084389      34.013816 0.40931648E+03  0.94929775E+04                                 9.201442                            6.806447       0.013850       1.988961                    0.999509      28.563792      81.951118       0.622228       0.424437      -1.057588      -0.003356      -0.018283      -0.015363       0.024115       0.009609      -0.007980       0.011812       0.026387      -0.039182      -0.025405       0.002051       0.023354             11.055593       6.077244      -2.791502       1.883643      11.417109      -3.150844      15.672425           0.021167
           68              C       6.743071       6.128878       0.605247      -0.093602      33.012931 0.41658877E+03  0.96966932E+04                                 8.990298                            6.848338       0.112816       2.018674                    0.999702      28.653924      82.148866       0.623298       0.422177      -1.059828       0.004116       0.015041      -0.016471       0.022682      -0.001681       0.002776      -0.010653       0.025146      -0.054594      -0.023848       0.001729       0.022119             10.452792       5.741825      -2.169610       1.110801      10.414665      -1.037632      15.201885           0.011027
           69              C       2.262365       2.650324       1.725866      -0.008257      35.450341 0.42121272E+03  0.97507081E+04                                 9.385325                            6.825444       0.122899       2.058210                    0.999308      26.545113      73.878437       0.637940       0.414755      -1.073349       0.021025       0.017843       0.031681       0.042001      -0.015460      -0.000688      -0.003257      -0.027722      -0.032214      -0.016128      -0.010201       0.026329             11.607491      11.248978       5.353887       4.189027       9.907923       2.768883      13.665572           0.007241
           70              C       3.151413       3.681902       1.519436      -0.096215      31.234491 0.39708226E+03  0.91285428E+04                                 8.642033                            6.674233       0.216968       2.055881                    0.999769      28.294919      80.503188       0.633332       0.420682      -1.061229      -0.005415       0.002336       0.023940       0.024655      -0.019382      -0.008118      -0.010980      -0.015873       0.024194      -0.029439       0.009834       0.019605              9.951788       9.639341       4.661727       2.621265       9.400020       1.676557      10.816002           0.004783
           71              C       3.870478       4.199514       2.582479      -0.088907      31.703104 0.40559498E+03  0.93855106E+04                                 8.754840                            6.758482       0.165632       2.035991                    0.999725      28.518727      81.738224       0.626764       0.422316      -1.058880      -0.026519      -0.009520       0.000901       0.028191      -0.006086      -0.006646      -0.000100      -0.019395      -0.078598      -0.027661       0.003050       0.024611             10.025030       8.819054       3.961370       2.353076       8.425277       1.387282      12.830760           0.007002
           72              C       3.688266       3.730997       3.860378      -0.011432      34.985579 0.41058593E+03  0.94311607E+04                                 9.243190                            6.694396       0.135815       2.057920                    0.999326      26.403964      72.871558       0.651471       0.409308      -1.078390      -0.025428      -0.009836      -0.032810       0.042659      -0.015518      -0.002127      -0.006995      -0.025970      -0.045508      -0.019358      -0.009148       0.028505             11.403804      10.188242       5.070283       3.745992       9.421642       2.831257      14.601528           0.008290
           73              C       2.818785       2.693300       4.062595      -0.088193      32.357951 0.40381938E+03  0.93464796E+04                                 8.909616                            6.755286       0.095735       2.016496                    0.999694      28.560227      82.219100       0.624473       0.423771      -1.056577       0.004075      -0.004789      -0.025660       0.026419      -0.019327      -0.006250      -0.013566      -0.026888      -0.011128      -0.027873      -0.000382       0.028255             10.422519       9.771487       4.906315       2.575455       9.404832       2.472673      12.091237           0.005325
           74              C       2.115617       2.126909       3.009382      -0.093203      33.407576 0.43194905E+03  0.10173319E+05                                 9.171253                            7.041054       0.046008       2.000713                    0.999340      28.949993      84.233840       0.604229       0.430402      -1.051860       0.025050       0.007509       0.005437       0.026710      -0.010853      -0.006442      -0.012929      -0.011492      -0.058890      -0.026928       0.003236       0.023692             10.664977       9.281019       4.270001       2.548342       9.298165       2.118299      13.415747           0.006066
           75              C       1.454028       2.112087       0.592608       0.627964      22.398882 0.24368772E+03  0.50372586E+04                                 7.470994                            5.621319      -0.201283       1.999438                    0.999246      22.262772      63.238765       0.609356       0.486266      -1.007459      -0.017814      -0.039290      -0.045950       0.063027      -0.038107      -0.106813       0.007988       0.066196      -0.061114      -0.103565      -0.027511       0.131076              8.894327       8.009981       2.695168       3.965171       8.663265       1.540545      10.009734          -0.000657
           76              C       4.437904       4.323612       5.023126       0.645993      21.559328 0.23852958E+03  0.49002043E+04                                 7.268583                            5.557023      -0.097318       2.040059                    0.999200      21.857774      61.726385       0.614131       0.485482      -1.008715       0.026451       0.031901       0.060637       0.073445      -0.069701      -0.058878       0.006786       0.062436      -0.149204      -0.085328      -0.033099       0.118426              8.556003       7.301035       2.984874       2.718083       7.669080       1.357158      10.697895          -0.001348
           77              C       8.181201      -1.890707      13.108996       0.569804      24.986772 0.27052995E+03  0.57015962E+04                                 7.819614                            5.828587      -0.218394       1.975936                    0.999234      22.787053      63.936425       0.617138       0.470915      -1.022434       0.044784       0.015350      -0.045920       0.065953      -0.026715       0.064676      -0.001817       0.004937       0.265430      -0.084126      -0.031891       0.116017              9.100165      11.262985       0.497620      -3.059399      10.098995       0.503200       5.938515          -0.007260
           78              C       7.119724      -2.792530      13.603304      -0.015917      34.135453 0.42225959E+03  0.97631498E+04                                 9.040650                            6.783647       0.130831       2.053800                    0.999381      26.642840      73.664578       0.648213       0.408675      -1.079290      -0.029121      -0.030892       0.009559       0.043517      -0.011279       0.004809      -0.001170       0.012004       0.032989      -0.018351       0.004091       0.014260             10.558092      13.758756       2.618905      -4.059618      11.230999       0.398901       6.684520           0.011920
           79              C       7.168640      10.280181      13.321043      -0.084413      31.122992 0.41240644E+03  0.95981921E+04                                 8.686263                            6.854615       0.017044       1.990052                    0.999577      28.716553      82.972097       0.615985       0.427240      -1.054138      -0.018673       0.011191       0.012828       0.025269      -0.013560       0.008499      -0.003607       0.032121       0.073776      -0.033319       0.004494       0.028825              9.664920      11.654232       2.174107      -2.999746      11.310675       0.854208       6.029852           0.005084
           80              C       6.031343       1.350962       0.300517      -0.099524      31.902253 0.41687639E+03  0.97172830E+04                                 8.768409                            6.847799       0.028232       1.986269                    0.999642      28.988791      83.510959       0.622935       0.421819      -1.058720      -0.004497      -0.025170      -0.005089       0.026070      -0.011419       0.017183       0.002889      -0.028621       0.020481      -0.029813       0.012236       0.017577              9.849052      12.908976       1.690247      -3.766863      10.122584       0.687426       6.515597           0.004937
           81              C      11.805877      -1.882379       9.874929       0.564262      25.040773 0.26625225E+03  0.55879635E+04                                 7.875918                            5.761491      -0.089820       2.016696                    0.999573      22.790114      63.767779       0.624221       0.467528      -1.024494      -0.011609       0.002919       0.038660       0.040470      -0.061622       0.023513      -0.009373       0.019308      -0.306769      -0.105583      -0.010553       0.116136              9.597525       6.283484       2.076710      -1.655689       7.297880      -1.519110      15.211210          -0.003757
           82              C      12.023553      -1.853060       8.404643       0.000147      37.031095 0.41421891E+03  0.95256771E+04                                 9.569285                            6.716518       0.098486       2.047287                    0.999260      26.335985      72.479591       0.652154       0.408404      -1.080109       0.000730       0.006054      -0.036603       0.037107       0.002133       0.004711       0.004273       0.029029      -0.045270      -0.017244      -0.005642       0.022886             12.147407       6.215450       2.570137      -2.354460      11.010398      -2.801855      19.216373           0.022561
           83              C       0.439021      -0.780343       7.797992      -0.084389      34.013733 0.40931529E+03  0.94929430E+04                                 9.201435                            6.806443       0.013851       1.988963                    0.999509      28.563720      81.950884       0.622228       0.424437      -1.057588       0.003356      -0.018283      -0.015362       0.024115      -0.009610       0.007980       0.011812       0.026388      -0.039183      -0.025406       0.002050       0.023356             11.055585       6.077241       2.791496      -1.883651      11.417087      -3.150856      15.672427           0.021168
           84              C      11.600429      11.512473       7.626669      -0.093601      33.012655 0.41658544E+03  0.96965914E+04                                 8.990242                            6.848307       0.112836       2.018682                    0.999702      28.653757      82.148142       0.623300       0.422176      -1.059829      -0.004116       0.015041      -0.016471       0.022682       0.001680      -0.002776      -0.010653       0.025143      -0.054595      -0.023847       0.001730       0.022117             10.452718       5.741795       2.169589      -1.110796      10.414586      -1.037630      15.201772           0.011028
           85              C       8.376865       2.733272       5.295557      -0.008256      35.450310 0.42121208E+03  0.97506920E+04                                 9.385329                            6.825446       0.122892       2.058208                    0.999308      26.545091      73.878430       0.637939       0.414756      -1.073348       0.021025      -0.017843      -0.031681       0.042001       0.015462       0.000689      -0.003257      -0.027721      -0.032217      -0.016129      -0.010201       0.026331             11.607496      11.248967      -5.353884      -4.189029       9.907928       2.768885      13.665593           0.007242
           86              C       9.265913       1.701693       5.501987      -0.096217      31.234569 0.39708363E+03  0.91285836E+04                                 8.642053                            6.674248       0.216956       2.055877                    0.999769      28.294963      80.503397       0.633331       0.420682      -1.061228      -0.005416      -0.002336      -0.023940       0.024656       0.019381       0.008117      -0.010980      -0.015875       0.024194      -0.029439       0.009833       0.019606              9.951809       9.639349      -4.661735      -2.621271       9.400044       1.676560      10.816034           0.004785
           87              C       9.984978       1.184081       4.438943      -0.088907      31.703082 0.40559473E+03  0.93855046E+04                                 8.754846                            6.758487       0.165621       2.035989                    0.999725      28.518691      81.738158       0.626762       0.422316      -1.058880      -0.026520       0.009519      -0.000902       0.028191       0.006087       0.006645      -0.000099      -0.019395      -0.078600      -0.027661       0.003050       0.024612             10.025036       8.819052      -3.961371      -2.353080       8.425283       1.387280      12.830773           0.007003
           88              C       9.802766       1.652599       3.161044      -0.011430      34.985422 0.41058392E+03  0.94311043E+04                                 9.243173                            6.694386       0.135813       2.057920                    0.999326      26.403889      72.871344       0.651470       0.409309      -1.078389      -0.025428       0.009835       0.032809       0.042659       0.015520       0.002128      -0.006995      -0.025972      -0.045511      -0.019359      -0.009148       0.028507             11.403778      10.188222      -5.070277      -3.745971       9.421631       2.831239      14.601481           0.008290
           89              C       8.933285       2.690295       2.958827      -0.088194      32.357908 0.40381869E+03  0.93464598E+04                                 8.909602                            6.755274       0.095749       2.016501                    0.999694      28.560215      82.219047       0.624474       0.423771      -1.056578       0.004076       0.004790       0.025660       0.026419       0.019327       0.006250      -0.013566      -0.026888      -0.011123      -0.027873      -0.000382       0.028254             10.422502       9.771456      -4.906299      -2.575438       9.404810       2.472659      12.091238           0.005326
           90              C       8.230117       3.256686       4.012041      -0.093203      33.407588 0.43194911E+03  0.10173323E+05                                 9.171261                            7.041058       0.046001       2.000711                    0.999340      28.949989      84.233866       0.604229       0.430402      -1.051859       0.025050      -0.007509      -0.005436       0.026710       0.010854       0.006442      -0.012929      -0.011490      -0.058892      -0.026929       0.003236       0.023693             10.664988       9.281011      -4.269996      -2.548346       9.298166       2.118306      13.415786           0.006067
           91              C       7.568528       3.271508       6.428814       0.627965      22.398862 0.24368735E+03  0.50372493E+04                                 7.470993                            5.621316      -0.201278       1.999440                    0.999246      22.262753      63.238715       0.609356       0.486266      -1.007459      -0.017814       0.039291       0.045950       0.063028       0.038108       0.106814       0.007988       0.066197      -0.061114      -0.103565      -0.027512       0.131077              8.894325       8.009972      -2.695164      -3.965171       8.663260       1.540545      10.009743          -0.000656
           92              C      10.552404       1.059983       1.998297       0.645987      21.559260 0.23852887E+03  0.49001851E+04                                 7.268562                            5.557010      -0.097319       2.040060                    0.999200      21.857734      61.726201       0.614132       0.485481      -1.008716       0.026450      -0.031899      -0.060637       0.073444       0.069698       0.058877       0.006785       0.062435      -0.149197      -0.085325      -0.033097       0.118422              8.555974       7.301013      -2.984869      -2.718065       7.669064       1.357150      10.697844          -0.001349
           93              C       2.066701       3.601494       7.955272       0.569772      24.984862 0.27050658E+03  0.57009703E+04                                 7.819223                            5.828328      -0.218414       1.975959                    0.999234      22.785796      63.931775       0.617154       0.470914      -1.022437       0.044784      -0.015331       0.045919       0.065948       0.026703      -0.064634      -0.001810       0.004934       0.265305      -0.084084      -0.031869       0.115953              9.099690      11.262323      -0.497569       3.059204      10.098520       0.503188       5.938228          -0.007266
           94              C       1.005224       4.503317       7.460964      -0.015915      34.134774 0.42225183E+03  0.97629219E+04                                 9.040553                            6.783601       0.130885       2.053820                    0.999381      26.642499      73.663366       0.648213       0.408677      -1.079289      -0.029115       0.030885      -0.009554       0.043507       0.011277      -0.004795      -0.001167       0.011987       0.032944      -0.018338       0.004100       0.014238             10.557958      13.758541      -2.618869       4.059539      11.230891       0.398899       6.684442           0.011918
           95              C       1.054140       5.870605       7.743225      -0.084413      31.122846 0.41240463E+03  0.95981396E+04                                 8.686243                            6.854604       0.017060       1.990058                    0.999577      28.716463      82.971791       0.615985       0.427241      -1.054138      -0.018671      -0.011192      -0.012829       0.025268       0.013556      -0.008494      -0.003607       0.032123       0.073764      -0.033316       0.004497       0.028818              9.664897      11.654229      -2.174100       2.999748      11.310618       0.854197       6.029844           0.005083
           96              C      12.145843       4.032634       6.720906      -0.099520      31.901409 0.41686479E+03  0.97169327E+04                                 8.768234                            6.847688       0.028328       1.986309                    0.999642      28.988226      83.508638       0.622943       0.421817      -1.058722      -0.004493       0.025164       0.005093       0.026065       0.011401      -0.017176       0.002882      -0.028637       0.020441      -0.029800       0.012234       0.017566              9.848835      12.908659      -1.690211       3.766757      10.122380       0.687408       6.515467           0.004936
           97              C       5.691377       3.593166      11.189339       0.564263      25.040954 0.26625434E+03  0.55880194E+04                                 7.875960                            5.761517      -0.089827       2.016692                    0.999573      22.790212      63.768158       0.624219       0.467529      -1.024493      -0.011609      -0.002919      -0.038660       0.040471       0.061624      -0.023513      -0.009374       0.019309      -0.306773      -0.105584      -0.010555       0.116139              9.597582       6.283511      -2.076722       1.655704       7.297921      -1.519139      15.211314          -0.003755
           98              C       5.909053       3.563847      12.659625       0.000148      37.031234 0.41422023E+03  0.95257153E+04                                 9.569302                            6.716523       0.098484       2.047286                    0.999260      26.336051      72.479808       0.652155       0.408403      -1.080109       0.000729      -0.006054       0.036603       0.037107      -0.002134      -0.004710       0.004274       0.029027      -0.045265      -0.017243      -0.005641       0.022884             12.147436       6.215462      -2.570156       2.354466      11.010450      -2.801881      19.216395           0.022562
           99              C       6.553521       2.491129      13.266276      -0.084391      34.014104 0.40931962E+03  0.94930772E+04                                 9.201513                            6.806483       0.013837       1.988957                    0.999509      28.563942      81.951909       0.622225       0.424438      -1.057586       0.003356       0.018283       0.015362       0.024115       0.009608      -0.007979       0.011813       0.026392      -0.039182      -0.025407       0.002051       0.023356             11.055691       6.077284      -2.791529       1.883662      11.417204      -3.150873      15.672583           0.021168
          100              C       5.485929       4.638313      13.437598      -0.093602      33.012685 0.41658593E+03  0.96966040E+04                                 8.990238                            6.848306       0.112840       2.018683                    0.999702      28.653794      82.148208       0.623301       0.422175      -1.059830      -0.004116      -0.015040       0.016471       0.022681      -0.001680       0.002776      -0.010653       0.025139      -0.054597      -0.023847       0.001731       0.022116             10.452710       5.741794      -2.169595       1.110786      10.414601      -1.037619      15.201735           0.011028
          101              O      11.046456      11.608077       0.376348      -0.577435      28.382223 0.44132177E+03  0.10104740E+05                                 7.273335                            6.422817       0.578741       2.231833                    0.998082      27.339509      70.280913       0.763149       0.350531      -1.145079      -0.075911      -0.021810      -0.005686       0.079186      -0.051572      -0.042986      -0.042322       0.031441       0.065542      -0.095315       0.038170       0.057146              7.708508       6.455698       0.044332       2.418252       6.702433      -1.595478       9.967392           0.017911
          102              O      11.176083       9.862539      13.394066      -0.738051      51.601592 0.88909194E+03  0.24305302E+05                                11.173197                            9.409828      -0.189351       1.924254                    0.996707      32.357920      91.533342       0.599934       0.373463      -1.124653      -0.060895      -0.068985      -0.014874       0.093211      -0.005559      -0.074981       0.018879       0.010476      -0.098958      -0.087003       0.009210       0.077793             12.823161      12.017972       4.612790       1.556617      16.784275       2.664588       9.667236           0.016011
          103              O       7.771529       7.075833       7.938420      -0.644383      38.630447 0.64633319E+03  0.16337296E+05                                 9.229242                            8.029252       0.043035       2.037622                    0.995575      29.703881      81.157768       0.647825       0.374046      -1.122684       0.029997      -0.011425       0.067691       0.074916      -0.053903      -0.038546      -0.017955       0.035932      -0.033220      -0.074229       0.005554       0.068674             10.131434       8.490433       0.631804       1.435860       6.484338      -0.695819      15.419530           0.026229
          104              O       7.254243       5.316354       9.221936      -0.617004      38.413185 0.61682428E+03  0.15378852E+05                                 9.139391                            7.790213       0.168694       2.082455                    0.997079      29.072050      78.363341       0.665848       0.368951      -1.128844       0.067514       0.030571       0.018510       0.076389      -0.028802      -0.040679      -0.013083      -0.010534      -0.131870      -0.070784       0.016038       0.054746             10.232047      10.248665       5.035571       0.929483      12.284344       0.970996       8.163130           0.050001
          105              O       4.157860      11.410945       0.704951      -0.368010      26.679173 0.37829119E+03  0.82993417E+04                                 7.002868                            5.947620       0.865074       2.360636                    0.998953      24.857985      61.700842       0.796154       0.350664      -1.149780       0.014946       0.036525       0.004503       0.039721      -0.031610      -0.016189       0.025127      -0.026074      -0.028151      -0.029539      -0.023626       0.053165              7.639124       5.478580      -1.157359      -0.277365      12.399310       0.719760       5.039482           0.362569
          106              O       3.073148      13.174582       1.558756      -0.591735      41.442480 0.58817042E+03  0.14482779E+05                                 9.612568                            7.584169       0.217288       2.100107                    0.997362      28.715687      76.777808       0.678287       0.366728      -1.131200       0.102013       0.032407       0.023987       0.109692      -0.058469       0.019034       0.026192       0.025124       0.141586      -0.090970       0.036068       0.054902             11.408778      17.424191      -2.794965      -5.231980       7.519010       1.591891       9.283134           0.110632
          107              O       1.231460      -0.941426       3.698885      -0.573083      35.967839 0.52564482E+03  0.12565454E+05                                 8.720221                            7.115274       0.352013       2.158738                    0.996225      27.814280      72.911527       0.709411       0.361179      -1.137248       0.023304       0.006037       0.071874       0.075799       0.013666      -0.019546      -0.033029       0.016450      -0.198712      -0.078717       0.020107       0.058610             10.247854       9.348198       3.166619      -3.750059       9.411509      -3.400775      11.983855           0.084781
          108              O      12.060240      11.829122       3.418028      -0.555381      29.145028 0.44967776E+03  0.10337938E+05                                 7.422291                            6.494944       0.616331       2.239363                    0.998530      27.396538      70.425394       0.757344       0.351788      -1.144777      -0.045028      -0.019112       0.072526       0.087481       0.005575       0.053260       0.030317       0.011238      -0.134534      -0.079218       0.014710       0.064509              7.923655       5.877913       1.414596       1.362383       7.562772       1.254817      10.330280           0.107111
          109              O       4.931956       8.215519       6.645074      -0.577436      28.382308 0.44132351E+03  0.10104791E+05                                 7.273356                            6.422835       0.578743       2.231834                    0.998082      27.339518      70.280992       0.763147       0.350532      -1.145079      -0.075911       0.021810       0.005686       0.079187       0.051571       0.042987      -0.042323       0.031444       0.065543      -0.095316       0.038169       0.057147              7.708531       6.455720      -0.044337      -2.418262       6.702448      -1.595478       9.967426           0.017912
          110              O       5.061583       6.288248       7.670202      -0.738049      51.601180 0.88908279E+03  0.24304986E+05                                11.173137                            9.409778      -0.189333       1.924262                    0.996707      32.357763      91.532727       0.599936       0.373463      -1.124653      -0.060896       0.068984       0.014875       0.093211       0.005561       0.074977       0.018877       0.010478      -0.098965      -0.086999       0.009209       0.077790             12.823090      12.017904      -4.612777      -1.556603      16.784183       2.664565       9.667183           0.016010
          111              O       1.657029       9.074953      13.125847      -0.644385      38.630522 0.64633498E+03  0.16337352E+05                                 9.229250                            8.029260       0.043031       2.037619                    0.995575      29.703930      81.157915       0.647825       0.374046      -1.122684       0.029995       0.011425      -0.067691       0.074915       0.053905       0.038545      -0.017955       0.035930      -0.033219      -0.074229       0.005554       0.068675             10.131442       8.490447      -0.631806      -1.435865       6.484345      -0.695820      15.419533           0.026228
          112              O       1.139743      10.834432      11.842331      -0.617003      38.413155 0.61682325E+03  0.15378819E+05                                 9.139379                            7.790201       0.168697       2.082456                    0.997079      29.072053      78.363303       0.665849       0.368950      -1.128845       0.067514      -0.030572      -0.018510       0.076389       0.028802       0.040680      -0.013083      -0.010535      -0.131875      -0.070786       0.016039       0.054747             10.232035      10.248666      -5.035569      -0.929484      12.284324       0.970998       8.163114           0.050004
          113              O      10.272360       8.412651       6.316472      -0.368021      26.679923 0.37830503E+03  0.82996996E+04                                 7.002855                            5.947609       0.865162       2.360652                    0.998953      24.858974      61.702970       0.796181       0.350650      -1.149794       0.014942      -0.036514      -0.004504       0.039709       0.031624       0.016111       0.025135      -0.026192      -0.028093      -0.029591      -0.023570       0.053161              7.639107       5.478567       1.157357       0.277364      12.399279       0.719761       5.039474           0.362602
          114              O       9.187648       6.649013       5.462667      -0.591738      41.442919 0.58817729E+03  0.14482982E+05                                 9.612588                            7.584177       0.217293       2.100107                    0.997362      28.715981      76.778545       0.678292       0.366725      -1.131203       0.102011      -0.032397      -0.023989       0.109687       0.058469      -0.019038       0.026186       0.025173       0.141646      -0.090982       0.036065       0.054917             11.408806      17.424246       2.794977       5.232001       7.519020       1.591897       9.283153           0.110627
          115              O       7.345960       6.325021       3.322537      -0.573081      35.967840 0.52564501E+03  0.12565455E+05                                 8.720200                            7.115258       0.352024       2.158741                    0.996225      27.814343      72.911595       0.709415       0.361177      -1.137249       0.023304      -0.006035      -0.071872       0.075796      -0.013663       0.019549      -0.033035       0.016453      -0.198724      -0.078725       0.020113       0.058612             10.247828       9.348169      -3.166604       3.750051       9.411477      -3.400759      11.983837           0.084790
          116              O       5.945740       7.994473       3.603394      -0.555381      29.145110 0.44967910E+03  0.10337974E+05                                 7.422292                            6.494942       0.616340       2.239366                    0.998530      27.396632      70.425609       0.757346       0.351786      -1.144778      -0.045026       0.019112      -0.072523       0.087477      -0.005569      -0.053266       0.030320       0.011233      -0.134535      -0.079227       0.014716       0.064510              7.923658       5.877913      -1.414598      -1.362386       7.562773       1.254825      10.330288           0.107118
          117              O       1.182544      -0.840886      13.666497      -0.577434      28.382294 0.44132329E+03  0.10104785E+05                                 7.273355                            6.422834       0.578741       2.231833                    0.998082      27.339513      70.280991       0.763147       0.350532      -1.145079       0.075912       0.021811       0.005687       0.079187      -0.051571      -0.042986      -0.042322       0.031438       0.065542      -0.095314       0.038169       0.057145              7.708529       6.455723       0.044337       2.418261       6.702449      -1.595478       9.967416           0.017912
          118              O       1.052917       0.904652       0.648779      -0.738049      51.601214 0.88908371E+03  0.24305018E+05                                11.173143                            9.409785      -0.189331       1.924262                    0.996707      32.357778      91.532797       0.599936       0.373463      -1.124653       0.060896       0.068984       0.014876       0.093212      -0.005561      -0.074977       0.018876       0.010478      -0.098960      -0.086998       0.009208       0.077790             12.823097      12.017916       4.612776       1.556605      16.784191       2.664565       9.667185           0.016011
          119              O       4.457470       3.691358       6.104425      -0.644383      38.630491 0.64633407E+03  0.16337325E+05                                 9.229253                            8.029261       0.043031       2.037619                    0.995575      29.703894      81.157843       0.647824       0.374046      -1.122683      -0.029996       0.011424      -0.067691       0.074916      -0.053902      -0.038544      -0.017954       0.035924      -0.033224      -0.074225       0.005554       0.068671             10.131446       8.490441       0.631807       1.435860       6.484346      -0.695820      15.419551           0.026229
          120              O       4.974757       5.450837       4.820909      -0.617002      38.413108 0.61682275E+03  0.15378806E+05                                 9.139384                            7.790208       0.168694       2.082456                    0.997079      29.072001      78.363209       0.665848       0.368951      -1.128844      -0.067514      -0.030572      -0.018512       0.076390      -0.028803      -0.040676      -0.013085      -0.010535      -0.131859      -0.070781       0.016038       0.054743             10.232038      10.248660       5.035564       0.929481      12.284328       0.970996       8.163124           0.050005
          121              O       8.071140      -0.643754      13.337894      -0.368042      26.681568 0.37833470E+03  0.83004617E+04                                 7.002796                            5.947556       0.865397       2.360698                    0.998954      24.861286      61.707874       0.796247       0.350616      -1.149829      -0.014935      -0.036489      -0.004508       0.039684      -0.031661      -0.015941       0.025151      -0.026488      -0.027899      -0.029729      -0.023431       0.053160              7.639040       5.478516      -1.157346      -0.277361      12.399174       0.719753       5.039430           0.362666
          122              O       9.155852      -2.407391      12.484089      -0.591740      41.443933 0.58819316E+03  0.14483455E+05                                 9.612651                            7.584208       0.217300       2.100105                    0.997362      28.716600      76.780143       0.678300       0.366718      -1.131210      -0.102006      -0.032375      -0.023993       0.109677      -0.058470       0.019048       0.026167       0.025272       0.141771      -0.091007       0.036061       0.054946             11.408895      17.424410      -2.795002      -5.232066       7.519053       1.591909       9.283221           0.110630
          123              O      10.997540      -2.731383      10.343960      -0.573084      35.968002 0.52564746E+03  0.12565534E+05                                 8.720253                            7.115297       0.352008       2.158736                    0.996225      27.814308      72.911678       0.709409       0.361179      -1.137247      -0.023305      -0.006037      -0.071877       0.075801       0.013665      -0.019544      -0.033027       0.016451      -0.198717      -0.078717       0.020109       0.058609             10.247896       9.348239       3.166631      -3.750085       9.411538      -3.400784      11.983912           0.084782
          124              O       0.168760      -1.061931      10.624817      -0.555384      29.145161 0.44968026E+03  0.10338012E+05                                 7.422327                            6.494972       0.616328       2.239362                    0.998530      27.396543      70.425521       0.757340       0.351789      -1.144776       0.045029       0.019113      -0.072527       0.087482       0.005577       0.053258       0.030316       0.011241      -0.134538      -0.079217       0.014708       0.064509              7.923695       5.877943       1.414608       1.362389       7.562810       1.254823      10.330332           0.107104
          125              O       7.297044       2.551672       7.397771      -0.577435      28.382326 0.44132384E+03  0.10104801E+05                                 7.273361                            6.422839       0.578743       2.231834                    0.998082      27.339515      70.281005       0.763146       0.350532      -1.145079       0.075911      -0.021810      -0.005686       0.079186       0.051572       0.042987      -0.042322       0.031442       0.065542      -0.095315       0.038169       0.057146              7.708537       6.455721      -0.044335      -2.418264       6.702454      -1.595482       9.967437           0.017913
          126              O       7.167417       4.478943       6.372643      -0.738049      51.601304 0.88908579E+03  0.24305089E+05                                11.173153                            9.409793      -0.189337       1.924260                    0.996707      32.357814      91.532917       0.599936       0.373463      -1.124653       0.060895      -0.068985      -0.014875       0.093212       0.005560       0.074978       0.018878       0.010477      -0.098963      -0.087000       0.009209       0.077791             12.823107      12.017914      -4.612775      -1.556606      16.784206       2.664570       9.667200           0.016009
          127              O      10.571970       1.692238       0.916998      -0.644378      38.630391 0.64633273E+03  0.16337288E+05                                 9.229261                            8.029272       0.043033       2.037622                    0.995575      29.703779      81.157614       0.647821       0.374048      -1.122682      -0.030000      -0.011423       0.067692       0.074919       0.053895       0.038547      -0.017952       0.035924      -0.033236      -0.074221       0.005551       0.068669             10.131452       8.490457      -0.631810      -1.435849       6.484350      -0.695817      15.419547           0.026235
          128              O      11.089257      -0.067241       2.200514      -0.616996      38.412932 0.61681903E+03  0.15378699E+05                                 9.139392                            7.790214       0.168690       2.082455                    0.997079      29.071829      78.362863       0.665843       0.368954      -1.128841      -0.067516       0.030572       0.018516       0.076393       0.028805       0.040665      -0.013091      -0.010532      -0.131809      -0.070765       0.016032       0.054733             10.232047      10.248669      -5.035574      -0.929479      12.284341       0.970994       8.163131           0.050014
          129              O       1.956640       2.354540       7.726373      -0.368003      26.678877 0.37828614E+03  0.82992096E+04                                 7.002862                            5.947618       0.865046       2.360632                    0.998953      24.857638      61.700056       0.796146       0.350669      -1.149775      -0.014946       0.036529       0.004502       0.039724       0.031604       0.016212       0.025125      -0.026033      -0.028181      -0.029519      -0.023645       0.053164              7.639115       5.478575       1.157358       0.277364      12.399290       0.719760       5.039480           0.362576
          130              O       3.041352       4.118178       8.580178      -0.591734      41.442313 0.58816772E+03  0.14482697E+05                                 9.612551                            7.584158       0.217287       2.100108                    0.997362      28.715607      76.777580       0.678286       0.366729      -1.131199      -0.102013       0.032410       0.023986       0.109692       0.058470      -0.019032       0.026194       0.025114       0.141573      -0.090968       0.036069       0.054899             11.408755      17.424153       2.794958       5.231965       7.518996       1.591887       9.283115           0.110631
          131              O       4.883040       4.442170      10.720308      -0.573083      35.967891 0.52564575E+03  0.12565477E+05                                 8.720208                            7.115262       0.352024       2.158741                    0.996225      27.814377      72.911701       0.709415       0.361177      -1.137250      -0.023304       0.006035       0.071871       0.075795      -0.013662       0.019550      -0.033037       0.016453      -0.198725      -0.078727       0.020114       0.058613             10.247840       9.348182      -3.166617       3.750056       9.411499      -3.400775      11.983838           0.084781
          132              O       6.283260       2.772718      10.439451      -0.555383      29.145182 0.44968066E+03  0.10338018E+05                                 7.422300                            6.494950       0.616341       2.239365                    0.998530      27.396683      70.425755       0.757346       0.351786      -1.144779       0.045025      -0.019111       0.072523       0.087476      -0.005567      -0.053268       0.030321       0.011232      -0.134534      -0.079228       0.014718       0.064511              7.923666       5.877916      -1.414596      -1.362383       7.562777       1.254814      10.330304           0.107112

******************************************************
Auxiliary information for the entire system
The total spin magnetic moment of the unit cell is   3.510732
The total net atomic charge of the unit cell is   -0.000002
Accuracy of reproducing the electrostatic potential in the unit cell:
  The inner radius (bohr) =    5.0000
  The outer radius (bohr) =   12.0000
  Valid grid points have density less than (e/(bohr^3)) =    0.0001
  The number of valid grid points were=       139562
  The rms potential error without charges in kcal/mol is=      3.08783
  The rms potential error with partial charges in kcal/mol is=      1.23797
  The RRMSE value at monopole order=      0.40092
  The rms potential error with partial charges and cloud penetration in kcal/mol is=      1.22812
  The RRMSE value at monopole order with cloud penetration is=      0.39773
  The rms potential error with partial charges and atomic dipoles in kcal/mol is=      0.42321
  The RRMSE value at dipole order=      0.13706
  The rms potential error with partial charges, atomic dipoles and cloud penetration in kcal/mol is=      0.40590
  The RRMSE value at dipole order with cloud penetration=      0.13145

******************************************************
The electron densities and ab initio electrostatic potential were computed in VASP using the PBE functional and
projector augmented wave method. See the main text of the journal article for a description of computational details.
The atomic charges, dipoles, and quadrupoles were computed with the DDEC6 method as described in
(a) T. A. Manz and N. Gabaldon Limas, RSC Adv. 6 (2016) 47771-47801 DOI: 10.1039/c6ra04656h
(b) N. Gabaldon Limas and T. A. Manz, RSC Adv. 8 (2018) 2678-2707 DOI: 10.1039/c7ra11829e.
For each atom in the material, the electron cloud parameters were fit to the spherically averaged atom-in-material
electron density using radial positions for which this density was between 10^-4 and 10^-2 electrons per cubic bohr.
The polarizabilities, dispersion coefficients, and quantum Drude oscillator (QDO) parameters were fit using the MCLF method.
The magnetic structure of the system was optimized in VASP from the default ferromagnetic initial guess using spin polarization.
The atomic spin moments (ASMs) were computed on this optimized magnetic structure using the DDEC6 partition as inputs
to the method of T. A. Manz and D. S. Sholl, J. Chem. Theory Comput. 7 (2011) 4146-4164 DOI: 10.1021/ct200539n.
The RMSE and RRMSE were computed using a uniform grid with Ewald summation.
