# Supplementary material for: A collection of forcefield precursors for metal–organic frameworks
Source: RSC Adv. 2019 Nov 13;9(63):36492–507. doi: 10.1039/c9ra07327b (PMC9075174; doi:10.1039/c9ra07327b)
Supplement: RA-009-C9RA07327B-s5638 [file RA-009-C9RA07327B-s5638.xyz]

   50
jmolscript: load "" {1 1 1} spacegroup "x,y,z" unitcell [{      9.786300     0.000000     0.000000 }, {      4.272098     9.368629     0.000000 }, {      2.622665     1.551168    10.596924 }]
Yb    11.065852     2.640155     3.434887     1.342938
Yb     5.615211     8.279642     7.162037     1.343136
H      6.596905     4.232141     2.235951     0.121868
H     11.825882     6.091219     9.777782     0.127139
H      9.488741     9.328212     7.224983     0.116503
H      4.930529     1.866553     3.695147     0.111928
H      6.966403     8.647034     0.056164     0.124720
H      5.514038     1.927277     1.133871     0.112392
H     10.084158     6.687656     8.360973     0.121687
H      4.855181     4.828578     0.819142     0.126968
H      7.192322     1.591585     3.371941     0.116802
H     11.750534     9.053244     6.901777     0.111930
H      9.714660     2.272763    10.540760     0.124913
H     11.167025     8.992520     9.463053     0.112316
C      8.083916     4.325917     0.854112    -0.010839
C      6.771016     4.413043     1.340511    -0.104227
C     10.958368     6.148047    10.108406    -0.091744
C      9.202232     3.892044     1.768627     0.553600
C      4.839212     0.924677     5.484968    -0.028242
C      9.888272     9.651245     6.449288    -0.091308
C      5.442393     1.426232     4.335202    -0.103437
C      3.345943     1.031946     5.648160     0.622600
C      3.937826     0.723499     0.718471     0.006924
C      7.849136     8.937015     0.033910    -0.086777
C      5.264081     1.155429     0.680323    -0.104896
C      2.940924     1.470290     1.570464     0.545699
C      8.597147     6.593880     9.742812    -0.014422
C      9.910047     6.506754     9.256413    -0.104041
C      5.722695     4.771750     0.488518    -0.092156
C      7.478831     7.027753     8.828297     0.549799
C     11.841851     9.995120     5.111956    -0.028362
C      6.792791     1.268552     4.147636    -0.090681
C     11.238670     9.493565     6.261722    -0.103362
C     13.335120     9.887851     4.948764     0.622220
C     12.743237    10.196298     9.878453     0.007093
C      6.209262     0.431614    -0.033910    -0.086662
C     11.416982     9.764368     9.916601    -0.104633
C     13.740139     9.449507     9.026460     0.546013
O     10.354465     3.697931     1.312959    -0.503130
O      8.945884     3.718168     2.987273    -0.553838
O      2.718845     1.624930     4.732586    -0.602125
O      7.090100     9.883061     6.669704    -0.539260
O      3.210249     2.630985     1.973147    -0.497141
O      1.861477     0.893321     1.910625    -0.482269
O      6.326598     7.221866     9.283965    -0.483092
O      7.735179     7.201629     7.609651    -0.541293
O     13.962218     9.294867     5.864338    -0.603858
O      9.590963     1.036736     3.927220    -0.533220
O     13.470814     8.288812     8.623777    -0.500066
O     14.819586    10.026476     8.686299    -0.484111

The following XYZ coordinates are in angstroms. Other properties are in atomic units.
The sperically averaged electron density of each atom fit to a function of the form exp(a - br)
eigen_1, eigen_2 and eigen_3 are the three eigenvalues of traceless quadrupole moment tensor
  atom number  atomic symbol              X              Y              Z     net charge C6 coefficient C8 coefficient C10 coefficient fluctuating dipole atomic polarizability isotropic forcefield polarizability              a              b squared Pearson coefficient          <r^3>          <r^4>         wp_QDO          m_QDO          q_QDO       dipole_x       dipole_y       dipole_z         dipole            Qxy            Qxz            Qyz     Q(x^2-y^2)  Q(3z^2 - R^2)        eigen_1        eigen_2        eigen_3 static polarizability      alpha(xx)      alpha(xy)      alpha(xz)      alpha(yy)      alpha(yz)      alpha(zz) atomic spin moment
            1             Yb      11.065852       2.640155       3.434887       1.342938     149.779649 0.34784331E+04  0.12455478E+06                                20.464073                           17.457140       0.284104       1.854269                    0.999654      77.916956     199.963567       0.520638       0.328544      -1.246864       0.010244       0.030330       0.060057       0.068056       0.121842       0.019245       0.194950      -0.203474       0.046438      -0.201731      -0.081424       0.283156             23.679601      29.127309      -6.799917       3.200686      19.500476      -5.463628      22.411017           0.003073
            2             Yb       5.615211       8.279642       7.162037       1.343136     149.672274 0.34764246E+04  0.12446405E+06                                20.452755                           17.451334       0.281583       1.853500                    0.999652      77.913499     199.935200       0.520762       0.328515      -1.246899      -0.011661      -0.028565      -0.061807       0.069079       0.120832       0.018685       0.194320      -0.204877       0.045591      -0.200987      -0.081386       0.282372             23.660354      29.108637      -6.772234       3.165786      19.483966      -5.445422      22.388461           0.000562
            3              H       6.596905       4.232141       2.235951       0.121868       1.132129 0.82089091E+01  0.80442138E+02                                 1.748167                            1.641512      -0.838824       2.487111                    0.999412       3.318854       9.035513       0.507778       1.230932      -0.721794      -0.010452      -0.006844       0.038287       0.040274      -0.002215      -0.009551      -0.004315       0.016446       0.025437      -0.014397      -0.001792       0.016189              1.795450       1.525412       0.052189      -0.086220       1.555301      -0.281248       2.305638          -0.000016
            4              H      11.825882       6.091219       9.777782       0.127139       1.131480 0.82588599E+01  0.80914079E+02                                 1.729709                            1.633632      -1.047555       2.393373                    0.997615       3.323441       8.995938       0.515920       1.211768      -0.725888       0.039433      -0.002289      -0.016691       0.042881      -0.004060      -0.008066       0.000617       0.022814       0.022753      -0.015928      -0.000092       0.016020              1.762089       2.231908      -0.020503      -0.229249       1.493254      -0.083798       1.561107           0.000059
            5              H       9.488741       9.328212       7.224983       0.116503       1.049088 0.74534395E+01  0.72381397E+02                                 1.741593                            1.621717      -1.177084       2.323973                    0.995527       3.619546      10.305381       0.476663       1.323197      -0.698250      -0.015266      -0.013747       0.033112       0.038967      -0.004121      -0.005054      -0.009065       0.007081       0.034776      -0.015227      -0.000393       0.015620              1.807135       1.729575       0.156108      -0.299010       1.513148      -0.370055       2.178681           0.000351
            6              H       4.930529       1.866553       3.695147       0.111928       1.136916 0.81545473E+01  0.80798589E+02                                 1.812359                            1.676104      -1.297939       2.257034                    0.994397       3.751429      10.705786       0.478486       1.291913      -0.704103      -0.017340       0.018030      -0.025160       0.035479       0.000635      -0.000802      -0.009289      -0.000309       0.008221      -0.008735      -0.001613       0.010347              1.883169       1.932579      -0.231772       0.408081       1.553397      -0.355876       2.163530           0.000410
            7              H       6.966403       8.647034       0.056164       0.124720       1.049266 0.76517439E+01  0.73889297E+02                                 1.676616                            1.597294      -0.882770       2.471401                    0.999130       3.297010       8.994835       0.507276       1.250376      -0.716898      -0.039263      -0.013302      -0.000817       0.041463       0.006080       0.002243       0.006778       0.012936      -0.030852      -0.013965      -0.000945       0.014910              1.697507       2.140188       0.249530      -0.043128       1.544412       0.100244       1.407920           0.000219
            8              H       5.514038       1.927277       1.133871       0.112392       0.949664 0.66436181E+01  0.63177828E+02                                 1.673325                            1.563196      -1.228924       2.295012                    0.994750       3.731135      10.782746       0.466974       1.379284      -0.685687       0.010672       0.028481       0.018819       0.035766       0.002575       0.001605       0.012202       0.007194      -0.003346      -0.014352       0.002997       0.011356              1.736762       1.481116       0.246640       0.089952       2.095021       0.376102       1.634150           0.000309
            9              H      10.084158       6.687656       8.360973       0.121687       1.129180 0.81812553E+01  0.80095382E+02                                 1.744608                            1.638351      -0.832045       2.490327                    0.999449       3.313588       9.013912       0.508503       1.230340      -0.721954       0.010573       0.006811      -0.038331       0.040342      -0.002276      -0.009347      -0.004346       0.016647       0.025808      -0.014540      -0.001542       0.016082              1.791746       1.522299       0.052025      -0.085822       1.552369      -0.280431       2.300571          -0.000496
           10              H       4.855181       4.828578       0.819142       0.126968       1.126649 0.82133540E+01  0.80346104E+02                                 1.724173                            1.628677      -1.035948       2.398969                    0.997712       3.314644       8.961281       0.516989       1.211102      -0.726087      -0.039480       0.002257       0.016831       0.042977      -0.004306      -0.007853       0.000479       0.023237       0.022358      -0.016157       0.000248       0.015909              1.756378       2.224133      -0.020468      -0.228185       1.488828      -0.083235       1.556172          -0.000459
           11              H       7.192322       1.591585       3.371941       0.116802       1.048546 0.74488961E+01  0.72331712E+02                                 1.741556                            1.621664      -1.178357       2.323618                    0.995521       3.618930      10.305773       0.476440       1.323917      -0.698103       0.015312       0.013866      -0.033159       0.039067      -0.004189      -0.005088      -0.009040       0.007361       0.035074      -0.015375      -0.000308       0.015683              1.807115       1.729575       0.156199      -0.299108       1.513165      -0.370099       2.178605           0.000411
           12              H      11.750534       9.053244       6.901777       0.111930       1.137096 0.81559464E+01  0.80814656E+02                                 1.812398                            1.676120      -1.298443       2.256771                    0.994391       3.751771      10.706362       0.478545       1.291717      -0.704140       0.017399      -0.017990       0.025177       0.035500       0.000632      -0.000774      -0.009286      -0.000288       0.008221      -0.008738      -0.001598       0.010337              1.883229       1.932610      -0.231812       0.408143       1.553430      -0.355918       2.163647           0.000390
           13              H       9.714660       2.272763      10.540760       0.124913       1.047648 0.76367343E+01  0.73708234E+02                                 1.674988                            1.595808      -0.880946       2.472461                    0.999146       3.294138       8.984826       0.507473       1.250504      -0.716879       0.039317       0.013350       0.000837       0.041530       0.006131       0.002234       0.006817       0.012946      -0.030824      -0.013996      -0.000953       0.014949              1.695848       2.137945       0.249214      -0.043061       1.542922       0.100079       1.406677           0.000218
           14              H      11.167025       8.992520       9.463053       0.112316       0.950132 0.66475159E+01  0.63222642E+02                                 1.673663                            1.563482      -1.229491       2.294647                    0.994746       3.731999      10.785055       0.467020       1.378979      -0.685741      -0.010571      -0.028504      -0.018756       0.035721       0.002546       0.001604       0.012165       0.007136      -0.003258      -0.014293       0.002970       0.011323              1.737138       1.481265       0.246617       0.089939       2.095635       0.376239       1.634514           0.000309
           15              C       8.083916       4.325917       0.854112      -0.010839      35.589975 0.43813585E+03  0.10226596E+05                                 9.337132                            6.940282       0.140206       2.053671                    0.999228      26.868341      74.699287       0.636513       0.412265      -1.076673      -0.028590       0.013514      -0.022258       0.038671       0.004192      -0.005766       0.001802       0.000321       0.005799      -0.008161       0.001446       0.006716             11.110195      13.759509      -2.232988       3.207577       6.848422      -3.635137      12.722655           0.003437
           16              C       6.771016       4.413043       1.340511      -0.104227      31.409410 0.42358551E+03  0.99054889E+04                                 8.680082                            6.909287       0.151571       2.026615                    0.999715      28.991617      83.442312       0.619747       0.422626      -1.059033      -0.004602       0.005552      -0.021300       0.022487       0.003950      -0.014733      -0.000471      -0.021520       0.036732      -0.023463       0.004788       0.018675              9.661112      12.280032      -1.147757       1.867770       6.238393      -2.358881      10.464912           0.007500
           17              C      10.958368       6.148047      10.108406      -0.091744      31.503930 0.42064758E+03  0.98298103E+04                                 8.740539                            6.920231      -0.002722       1.980152                    0.999499      28.925923      83.504360       0.613939       0.426927      -1.055268      -0.019450       0.004734       0.000400       0.020022       0.000959      -0.015270       0.010360      -0.003977      -0.036234      -0.024065       0.007509       0.016556              9.781091      11.003178      -1.215697       1.932588       6.661909      -3.140036      11.678185           0.003911
           18              C       9.202232       3.892044       1.768627       0.553600      24.353229 0.26551915E+03  0.55509413E+04                                 7.664757                            5.720541       0.043482       2.062667                    0.999633      22.538777      62.287309       0.633907       0.462178      -1.030740       0.032253      -0.013074       0.031947       0.047242       0.045408      -0.021785       0.028125      -0.149436      -0.132582      -0.085992      -0.026496       0.112488              9.052155      11.427614      -2.447966       2.303871       5.687008      -2.422573      10.041844          -0.000129
           19              C       4.839212       0.924677       5.484968      -0.028242      36.911226 0.43104921E+03  0.10010752E+05                                 9.505904                            6.826624       0.106097       2.038978                    0.999373      26.948741      74.503606       0.650504       0.405430      -1.082209       0.050568      -0.007248      -0.007078       0.051572      -0.000594       0.002327       0.003127      -0.015369       0.017206      -0.010947       0.002408       0.008539             11.531968      17.593461      -0.965378      -0.612345       5.996830      -2.784459      11.005614           0.006022
           20              C       9.888272       9.651245       6.449288      -0.091308      33.929349 0.42875171E+03  0.10088664E+05                                 9.232987                            7.011665      -0.086709       1.951573                    0.999410      29.251600      85.331082       0.605356       0.429999      -1.051127       0.013436       0.004894      -0.021863       0.026125       0.012258      -0.009872       0.006129      -0.042791       0.025687      -0.032002       0.010530       0.021472             10.577814      15.069257      -1.089933       0.356088       5.988662      -2.662979      10.675521           0.001852
           21              C       5.442393       1.426232       4.335202      -0.103437      33.897310 0.43002270E+03  0.10136850E+05                                 9.247925                            7.036808      -0.104859       1.943778                    0.999312      29.517669      86.485293       0.601732       0.431809      -1.048906       0.016208      -0.011860       0.014710       0.024895       0.004922       0.017855       0.000321      -0.041186      -0.009641      -0.030914       0.007828       0.023086             10.575685      14.785864      -0.500687      -1.237347       5.770481      -2.499769      11.170710           0.002961
           22              C       3.345943       1.031946       5.648160       0.622600      24.859266 0.24470977E+03  0.50207137E+04                                 7.759284                            5.519539      -0.004304       2.060495                    0.999254      21.723110      59.788018       0.639450       0.466859      -1.026480      -0.076608       0.011587       0.005345       0.077664       0.011724       0.009159       0.071324      -0.128395       0.044612      -0.072845      -0.038517       0.111362              9.278704      12.676550      -0.457559      -0.556576       5.576124      -2.844729       9.583439          -0.002793
           23              C       3.937826       0.723499       0.718471       0.006924      35.172472 0.42401469E+03  0.98251996E+04                                 9.284734                            6.836096       0.062221       2.033092                    0.999301      26.620632      73.961179       0.639557       0.413301      -1.075020       0.026068      -0.020584      -0.027275       0.042979      -0.000222       0.006173      -0.019315      -0.017051      -0.000273      -0.017963      -0.006572       0.024535             11.053102      12.430145      -1.172098      -3.400456      10.858949       5.178701       9.870212           0.042831
           24              C       7.849136       8.937015       0.033910      -0.086777      31.320162 0.40735907E+03  0.94348842E+04                                 8.668872                            6.769236       0.114817       2.021035                    0.999684      28.531571      81.764539       0.626922       0.421826      -1.059376       0.021005       0.002249      -0.001157       0.021156       0.008275       0.013024      -0.017502       0.021673      -0.002210      -0.029058       0.009146       0.019912              9.763564       9.837590      -0.590284      -1.970567      10.719749       4.808402       8.733354           0.018944
           25              C       5.264081       1.155429       0.680323      -0.104896      33.011975 0.45108020E+03  0.10745597E+05                                 9.098246                            7.220952      -0.075123       1.955431                    0.999030      29.504529      86.494475       0.593148       0.433477      -1.049405      -0.000281      -0.017722      -0.016501       0.024216       0.004854       0.014092      -0.002899      -0.014529       0.030517      -0.020525       0.003557       0.016969             10.150696      11.863855      -0.091782      -2.333642      10.090857       3.741200       8.497377           0.003439
           26              C       2.940924       1.470290       1.570464       0.545699      24.068295 0.27580063E+03  0.58343334E+04                                 7.681020                            5.880919      -0.093729       2.019356                    0.999223      22.864576      64.041661       0.615721       0.470247      -1.023928      -0.037012       0.032416       0.017543       0.052234      -0.009656       0.076597      -0.056187       0.005596       0.124216      -0.083121      -0.030753       0.113874              8.928673      10.465570      -1.135408      -3.733341       8.512334       2.654317       7.808116          -0.008514
           27              C       8.597147       6.593880       9.742812      -0.014422      35.621804 0.43889416E+03  0.10247085E+05                                 9.334586                            6.941037       0.146145       2.054903                    0.999232      26.901350      74.762156       0.637302       0.411642      -1.077253       0.029395      -0.013635       0.022530       0.039466       0.003224      -0.005350       0.000729       0.003137       0.008619      -0.006610      -0.000623       0.007233             11.103948      13.747872      -2.228403       3.203168       6.846810      -3.632269      12.717161           0.000725
           28              C       9.910047       6.506754       9.256413      -0.104041      31.398017 0.42346008E+03  0.99011796E+04                                 8.676339                            6.907122       0.155257       2.027698                    0.999720      28.985592      83.401482       0.620038       0.422487      -1.059189       0.004420      -0.005786       0.021547       0.022744       0.003985      -0.015226      -0.000745      -0.020945       0.038572      -0.023725       0.004132       0.019593              9.656550      12.272406      -1.146917       1.868039       6.236525      -2.357948      10.460718           0.006317
           29              C       5.722695       4.771750       0.488518      -0.092156      31.503828 0.42072733E+03  0.98311481E+04                                 8.737521                            6.918937       0.002706       1.981619                    0.999513      28.926233      83.475505       0.614318       0.426687      -1.055523       0.019833      -0.004947      -0.000321       0.020443       0.000724      -0.016013       0.010214      -0.002429      -0.036181      -0.024398       0.007161       0.017238              9.776833      10.998167      -1.214285       1.930993       6.659684      -3.137457      11.672647           0.003467
           30              C       7.478831       7.027753       8.828297       0.549799      24.403002 0.26626601E+03  0.55684484E+04                                 7.668798                            5.724841       0.052874       2.065584                    0.999644      22.537117      62.219658       0.634520       0.461575      -1.031450      -0.032194       0.013283      -0.031905       0.047232       0.045658      -0.023130       0.028152      -0.148065      -0.130684      -0.086953      -0.024681       0.111635              9.056658      11.432280      -2.449839       2.307587       5.690366      -2.425099      10.047328           0.006144
           31              C      11.841851       9.995120       5.111956      -0.028362      36.903624 0.43101639E+03  0.10009822E+05                                 9.504649                            6.826483       0.107434       2.039480                    0.999374      26.947185      74.499220       0.650492       0.405445      -1.082197      -0.050476       0.007437       0.007412       0.051556      -0.000495       0.002483       0.002900      -0.015235       0.016707      -0.010836       0.002581       0.008255             11.529208      17.586850      -0.965887      -0.609945       5.996384      -2.784514      11.004391           0.006489
           32              C       6.792791       1.268552       4.147636      -0.090681      33.921185 0.42862308E+03  0.10085347E+05                                 9.233857                            7.012292      -0.090011       1.950781                    0.999397      29.243591      85.319356       0.605083       0.430205      -1.050952      -0.013488      -0.004459       0.022032       0.026214       0.012413      -0.009707       0.006227      -0.042924       0.025472      -0.032036       0.010356       0.021680             10.578778      15.069575      -1.088796       0.354610       5.989647      -2.663998      10.677111           0.001718
           33              C      11.238670       9.493565       6.261722      -0.103362      33.897067 0.43003319E+03  0.10137038E+05                                 9.247278                            7.036514      -0.105437       1.943511                    0.999315      29.518903      86.485272       0.601801       0.431762      -1.048947      -0.016069       0.012132      -0.014775       0.024973       0.004894       0.017963       0.000351      -0.041003      -0.009655      -0.030942       0.007936       0.023006             10.574652      14.783661      -0.501342      -1.235817       5.770179      -2.499700      11.170116           0.002385
           34              C      13.335120       9.887851       4.948764       0.622220      24.860507 0.24476312E+03  0.50219992E+04                                 7.759581                            5.520291      -0.003451       2.060851                    0.999257      21.721723      59.782112       0.639391       0.466884      -1.026483       0.076561      -0.011297      -0.004920       0.077546       0.011805       0.009107       0.071131      -0.128713       0.044629      -0.073010      -0.038274       0.111284              9.278294      12.674758      -0.457180      -0.556500       5.576300      -2.845092       9.583825          -0.002932
           35              C      12.743237      10.196298       9.878453       0.007093      35.156611 0.42383200E+03  0.98196992E+04                                 9.281580                            6.834457       0.062403       2.033265                    0.999300      26.613416      73.931220       0.639670       0.413281      -1.075056      -0.026058       0.020453       0.027338       0.042950      -0.000059       0.006110      -0.019409      -0.017295      -0.000074      -0.018044      -0.006619       0.024663             11.048567      12.423570      -1.170391      -3.398892      10.854400       5.176398       9.867731           0.042507
           36              C       6.209262       0.431614      -0.033910      -0.086662      31.309826 0.40722027E+03  0.94306118E+04                                 8.666506                            6.767809       0.115443       2.021332                    0.999684      28.523993      81.731053       0.627043       0.421792      -1.059426      -0.020931      -0.002261       0.001310       0.021093       0.008456       0.012946      -0.017343       0.021701      -0.001974      -0.028981       0.009194       0.019787              9.760614       9.834771      -0.589197      -1.969646      10.715694       4.806739       8.731378           0.018834
           37              C      11.416982       9.764368       9.916601      -0.104633      33.000968 0.45089184E+03  0.10739946E+05                                 9.096219                            7.219413      -0.074669       1.955652                    0.999032      29.498058      86.469716       0.593217       0.433474      -1.049412       0.000491       0.017499       0.016740       0.024222       0.004597       0.014020      -0.003104      -0.014909       0.030861      -0.020568       0.003576       0.016992             10.148386      11.858902      -0.093135      -2.333831      10.090055       3.740798       8.496201           0.003543
           38              C      13.740139       9.449507       9.026460       0.546013      24.056452 0.27565515E+03  0.58302879E+04                                 7.676705                            5.878071      -0.091885       2.019830                    0.999233      22.862641      64.023790       0.616095       0.470040      -1.024076       0.036561      -0.032225      -0.017896       0.051917      -0.009131       0.076600      -0.056391       0.005138       0.125659      -0.083576      -0.030424       0.114000              8.922782      10.457096      -1.130464      -3.730266       8.506641       2.651063       7.804610          -0.008419
           39              O      10.354465       3.697931       1.312959      -0.503130      29.091380 0.42662403E+03  0.96497647E+04                                 7.387307                            6.288860       0.729144       2.291962                    0.999136      26.336100      66.474390       0.778942       0.347640      -1.151743      -0.025723       0.014827      -0.038127       0.048324      -0.002790      -0.037252       0.018491       0.015554      -0.088811      -0.052889       0.007543       0.045346              8.157682      12.363769      -2.346647      -0.448587       6.039705      -0.825602       6.069573          -0.005707
           40              O       8.945884       3.718168       2.987273      -0.553838      28.247419 0.43140607E+03  0.97895407E+04                                 7.191568                            6.291057       0.732275       2.279270                    0.999082      26.983105      68.317541       0.784581       0.344027      -1.154239      -0.043647       0.005447      -0.038937       0.058744       0.019628      -0.023691      -0.012569      -0.053483       0.101329      -0.054242       0.005474       0.048768              7.762781       6.388646      -0.503585       0.257740       6.033718      -2.151553      10.865978           0.013467
           41              O       2.718845       1.624930       4.732586      -0.602125      39.912182 0.53422711E+03  0.12773679E+05                                 9.131917                            7.044958       0.405439       2.166966                    0.998391      27.786717      71.947324       0.735282       0.348387      -1.151925       0.044604      -0.055246       0.033416       0.078475      -0.010366       0.017773       0.013202      -0.081293       0.055882      -0.056311       0.016673       0.039637             10.667343      12.025952      -3.162837       4.991991       7.347395      -3.864824      12.628683           0.074860
           42              O       7.090100       9.883061       6.669704      -0.539260      35.485420 0.48482846E+03  0.11335010E+05                                 8.530483                            6.770652       0.399958       2.187589                    0.997798      26.846501      69.139916       0.738870       0.354572      -1.144815       0.030073       0.058289      -0.002100       0.065623       0.008229      -0.014477       0.009753      -0.073335       0.103649      -0.057477       0.017140       0.040336              9.860741      10.762534       2.453529      -4.420838       7.152769      -3.637758      11.666920           0.111002
           43              O       3.210249       2.630985       1.973147      -0.497141      28.521987 0.45024526E+03  0.10320929E+05                                 7.297359                            6.497638       0.799104       2.326036                    0.998558      26.201035      66.550033       0.759877       0.351636      -1.148597       0.019331      -0.016050      -0.045624       0.052084       0.013753       0.032840       0.001412      -0.057473      -0.016878      -0.051427       0.014071       0.037356              7.768312       7.122942       0.187450      -0.645527       9.767292       1.338732       6.414701           0.164068
           44              O       1.861477       0.893321       1.910625      -0.482269      28.557615 0.43685799E+03  0.99562656E+04                                 7.349849                            6.411669       0.460608       2.209578                    0.998064      26.347543      67.113209       0.761582       0.352885      -1.145563       0.016162      -0.022160      -0.026618       0.038221       0.028288      -0.008315      -0.034612       0.037379      -0.048042      -0.050608      -0.000928       0.051537              8.033414      11.126263       0.962545      -2.966229       5.971491       0.190889       7.002488           0.179406
           45              O       6.326598       7.221866       9.283965      -0.483092      28.491595 0.41587663E+03  0.93458783E+04                                 7.288802                            6.211660       0.733984       2.299183                    0.999118      26.031925      65.471508       0.783372       0.347922      -1.151631       0.027160      -0.015032       0.042558       0.052677      -0.004697      -0.036536       0.015957       0.019728      -0.048728      -0.042551      -0.002151       0.044702              8.043391      12.183478      -2.303166      -0.448188       5.959728      -0.806920       5.986966          -0.171380
           46              O       7.735179       7.201629       7.609651      -0.541293      27.850750 0.42390840E+03  0.95765416E+04                                 7.125757                            6.237476       0.772266       2.296294                    0.999174      26.774489      67.619939       0.787757       0.344173      -1.154211       0.048516      -0.005565       0.037690       0.061687       0.019752      -0.026445      -0.012078      -0.038858       0.098049      -0.049273       0.000283       0.048990              7.689155       6.325824      -0.495533       0.255683       5.981045      -2.126373      10.760596          -0.122698
           47              O      13.962218       9.294867       5.864338      -0.603858      39.964859 0.53521125E+03  0.12803323E+05                                 9.139586                            7.051504       0.404646       2.166378                    0.998385      27.811590      72.033021       0.734918       0.348393      -1.151900      -0.045026       0.055527      -0.032708       0.078615      -0.010500       0.018592       0.013387      -0.083232       0.057466      -0.057837       0.017372       0.040466             10.675248      12.037789      -3.164528       4.995269       7.351668      -3.866048      12.636287           0.068217
           48              O       9.590963       1.036736       3.927220      -0.533220      35.293389 0.48173457E+03  0.11244481E+05                                 8.501665                            6.750301       0.399911       2.189051                    0.997793      26.761852      68.862530       0.739784       0.354707      -1.144725      -0.030551      -0.057135       0.002406       0.064835       0.006631      -0.013566       0.008422      -0.070578       0.100694      -0.055012       0.016576       0.038436              9.825007      10.716698       2.442382      -4.401213       7.131196      -3.625072      11.627128           0.121806
           49              O      13.470814       8.288812       8.623777      -0.500066      28.595458 0.45172397E+03  0.10363422E+05                                 7.309272                            6.507894       0.799123       2.325314                    0.998556      26.242716      66.685774       0.759341       0.351592      -1.148621      -0.020534       0.016049       0.045762       0.052663       0.014361       0.032986       0.000853      -0.060265      -0.013037      -0.052697       0.014754       0.037943              7.781059       7.131859       0.190738      -0.648723       9.784141       1.339667       6.427178           0.160486
           50              O      14.819586      10.026476       8.686299      -0.484111      28.592721 0.43744914E+03  0.99728294E+04                                 7.354242                            6.414575       0.461205       2.209237                    0.998073      26.371432      67.178318       0.761686       0.352728      -1.145723      -0.016417       0.023154       0.026195       0.038624       0.029238      -0.008387      -0.034104       0.038509      -0.045046      -0.050490      -0.001517       0.052007              8.038858      11.133940       0.966092      -2.969496       5.974028       0.190578       7.008606           0.177192

******************************************************
Auxiliary information for the entire system
The total spin magnetic moment of the unit cell is   0.936298
The total net atomic charge of the unit cell is   -0.000004
Accuracy of reproducing the electrostatic potential in the unit cell:
  The inner radius (bohr) =    5.0000
  The outer radius (bohr) =   12.0000
  Valid grid points have density less than (e/(bohr^3)) =    0.0001
  The number of valid grid points were=        53993
  The rms potential error without charges in kcal/mol is=      8.94237
  The rms potential error with partial charges in kcal/mol is=      0.73778
  The RRMSE value at monopole order=      0.08250
  The rms potential error with partial charges and cloud penetration in kcal/mol is=      0.73707
  The RRMSE value at monopole order with cloud penetration is=      0.08242
  The rms potential error with partial charges and atomic dipoles in kcal/mol is=      0.43510
  The RRMSE value at dipole order=      0.04866
  The rms potential error with partial charges, atomic dipoles and cloud penetration in kcal/mol is=      0.41827
  The RRMSE value at dipole order with cloud penetration=      0.04677

******************************************************
The electron densities and ab initio electrostatic potential were computed in VASP using the PBE functional and
projector augmented wave method. See the main text of the journal article for a description of computational details.
The atomic charges, dipoles, and quadrupoles were computed with the DDEC6 method as described in
(a) T. A. Manz and N. Gabaldon Limas, RSC Adv. 6 (2016) 47771-47801 DOI: 10.1039/c6ra04656h
(b) N. Gabaldon Limas and T. A. Manz, RSC Adv. 8 (2018) 2678-2707 DOI: 10.1039/c7ra11829e.
For each atom in the material, the electron cloud parameters were fit to the spherically averaged atom-in-material
electron density using radial positions for which this density was between 10^-4 and 10^-2 electrons per cubic bohr.
The polarizabilities, dispersion coefficients, and quantum Drude oscillator (QDO) parameters were fit using the MCLF method.
The magnetic structure of the system was optimized in VASP from the default ferromagnetic initial guess using spin polarization.
The atomic spin moments (ASMs) were computed on this optimized magnetic structure using the DDEC6 partition as inputs
to the method of T. A. Manz and D. S. Sholl, J. Chem. Theory Comput. 7 (2011) 4146-4164 DOI: 10.1021/ct200539n.
The RMSE and RRMSE were computed using a uniform grid with Ewald summation.
