# Supplementary material for: A collection of forcefield precursors for metal–organic frameworks
Source: RSC Adv. 2019 Nov 13;9(63):36492–507. doi: 10.1039/c9ra07327b (PMC9075174; doi:10.1039/c9ra07327b)
Supplement: RA-009-C9RA07327B-s5639 [file RA-009-C9RA07327B-s5639.xyz]

   50
jmolscript: load "" {1 1 1} spacegroup "x,y,z" unitcell [{      9.828300     0.000000     0.000000 }, {      4.244951     9.533869     0.000000 }, {      2.623971     1.580900    10.643933 }]
Dy    12.414536     3.475423     8.758999     2.017603
Dy     4.282686     7.639346     1.884934     2.017600
H      8.268361     9.592544     5.389023     0.125908
H      6.845974     2.719099     6.438515     0.110734
H      7.903816     5.076460     7.546548     0.119071
H     10.517220     5.458848     4.510899     0.126926
H      8.555962     2.424822     8.738669     0.122873
H     10.425316     8.432607     1.597654     0.112970
H      8.428861     1.522225     5.254910     0.125908
H      9.851248     8.395670     4.205418     0.110733
H      8.793406     6.038309     3.097385     0.119071
H      6.180002     5.655921     6.133034     0.126926
H      8.141260     8.689947     1.905264     0.122872
H      6.271906     2.682162     9.046279     0.112970
C      5.272908     1.517658     6.039368    -0.006037
C      9.149744     9.887160     5.363478    -0.104928
C      6.595769     1.944018     5.989341    -0.110896
C      4.271404     2.275286     6.871723     0.596088
C      9.399958     5.192709     6.166030    -0.005233
C      8.080714     5.266068     6.653523    -0.112925
C      9.647495     5.494829     4.836603    -0.094277
C     10.509520     4.762992     7.079280     0.597361
C     13.146825    10.955373    10.462986    -0.036609
C      8.146809     2.086267     9.501839    -0.088330
C      9.917366     8.874035     0.955825    -0.099098
C     14.640577    10.841255    10.291619     0.695998
C     11.424314     9.597111     4.604565    -0.006036
C      7.547478     1.227609     5.280455    -0.104928
C     10.101453     9.170751     4.654592    -0.110895
C     12.425818     8.839483     3.772210     0.596087
C      7.297264     5.922060     4.477903    -0.005233
C      8.616508     5.848701     3.990410    -0.112925
C      7.049727     5.619940     5.807330    -0.094277
C      6.187702     6.351777     3.564653     0.597361
C      3.550397     0.159396     0.180947    -0.036611
C      8.550413     9.028502     1.142094    -0.088327
C      6.779856     2.240734     9.688108    -0.099094
C      2.056645     0.273514     0.352314     0.695998
O      4.533457     3.438047     7.255650    -0.635892
O      3.201109     1.688960     7.218396    -0.617613
O     10.264749     4.569324     8.298010    -0.700538
O     11.667411     4.577563     6.633193    -0.631022
O     10.916014     1.830734     9.284703    -0.650413
O     12.631630     8.638516     0.538370    -0.731722
O     12.163765     7.676722     3.388283    -0.635892
O     13.496113     9.425809     3.425537    -0.617613
O      6.432473     6.545445     2.345923    -0.700538
O      5.029811     6.537206     4.010740    -0.631022
O      5.781208     9.284035     1.359230    -0.650412
O      4.065592     2.476253    10.105563    -0.731723

The following XYZ coordinates are in angstroms. Other properties are in atomic units.
The sperically averaged electron density of each atom fit to a function of the form exp(a - br)
eigen_1, eigen_2 and eigen_3 are the three eigenvalues of traceless quadrupole moment tensor
  atom number  atomic symbol              X              Y              Z     net charge C6 coefficient C8 coefficient C10 coefficient fluctuating dipole atomic polarizability isotropic forcefield polarizability              a              b squared Pearson coefficient          <r^3>          <r^4>         wp_QDO          m_QDO          q_QDO       dipole_x       dipole_y       dipole_z         dipole            Qxy            Qxz            Qyz     Q(x^2-y^2)  Q(3z^2 - R^2)        eigen_1        eigen_2        eigen_3 static polarizability      alpha(xx)      alpha(xy)      alpha(xz)      alpha(yy)      alpha(yz)      alpha(zz) atomic spin moment
            1             Dy      12.414536       3.475423       8.758999       2.017603     100.090207 0.21204873E+04  0.66179875E+05                                14.433022                           12.470267       2.238861       2.448778                    0.999810      72.775840     166.735895       0.713623       0.275009      -1.321540       0.007922      -0.009242       0.020506       0.023846       0.142332       0.059090       0.141234      -0.123582      -0.053228      -0.157632      -0.091817       0.249448             16.585273      20.260765      -4.612343       2.344960      13.833503      -3.713704      15.661549           0.000007
            2             Dy       4.282686       7.639346       1.884934       2.017600     100.090623 0.21204982E+04  0.66180305E+05                                14.433071                           12.470307       2.238860       2.448778                    0.999810      72.775897     166.736194       0.713621       0.275009      -1.321539      -0.007922       0.009241      -0.020506       0.023847       0.142332       0.059090       0.141234      -0.123582      -0.053227      -0.157632      -0.091817       0.249449             16.585330      20.260838      -4.612361       2.344967      13.833550      -3.713718      15.661603           0.000005
            3              H       8.268361       9.592544       5.389023       0.125908       1.035093 0.75150914E+01  0.72215294E+02                                 1.658566                            1.580809      -0.881392       2.472956                    0.999115       3.276273       8.905038       0.511158       1.246970      -0.717667      -0.038512      -0.012758       0.000985       0.040582       0.005359       0.000497       0.008603       0.012951      -0.031718      -0.015882       0.001650       0.014232              1.679045       2.114231       0.244258      -0.047686       1.528752       0.096459       1.394151           0.000001
            4              H       6.845974       2.719099       6.438515       0.110734       0.953042 0.66755134E+01  0.63475260E+02                                 1.669851                            1.561302      -1.184873       2.313964                    0.995099       3.708810      10.672666       0.470398       1.369369      -0.687812       0.009334       0.029400       0.017630       0.035529       0.001901       0.000862       0.012416       0.008607      -0.007410      -0.015217       0.004789       0.010427              1.732117       1.478373       0.241169       0.086115       2.094069       0.377832       1.623909          -0.000001
            5              H       7.903816       5.076460       7.546548       0.119071       1.150746 0.83651245E+01  0.82512730E+02                                 1.782519                            1.669060      -0.830344       2.489185                    0.999392       3.348968       9.202926       0.497227       1.248828      -0.717864      -0.008282      -0.008423       0.037619       0.039430      -0.001540      -0.006761      -0.005432       0.019202       0.025050      -0.015511       0.001304       0.014207              1.834175       1.552132       0.053600      -0.084945       1.585883      -0.303215       2.364510           0.000001
            6              H      10.517220       5.458848       4.510899       0.126926       1.116701 0.81174204E+01  0.79318141E+02                                 1.727612                            1.629589      -1.013402       2.410265                    0.997796       3.316278       9.013763       0.510954       1.226788      -0.722447       0.039236       0.000548      -0.013528       0.041506      -0.002844      -0.006270      -0.001640       0.024798       0.018700      -0.016098       0.001837       0.014262              1.761586       2.241743      -0.001601      -0.225033       1.488653      -0.092008       1.554363           0.000001
            7              H       8.555962       2.424822       8.738669       0.122873       1.000755 0.70308511E+01  0.67370564E+02                                 1.698806                            1.584218      -1.065141       2.382634                    0.996832       3.537839      10.045530       0.477519       1.338608      -0.695384       0.017530       0.015820      -0.034089       0.041468      -0.003673      -0.005983      -0.009711       0.006557       0.031083      -0.015146      -0.000351       0.015497              1.761790       1.694360       0.158197      -0.292449       1.494444      -0.367016       2.096566          -0.000000
            8              H      10.425316       8.432607       1.597654       0.112970       1.130976 0.81398809E+01  0.80877460E+02                                 1.832015                            1.694888      -1.288817       2.265782                    0.993997       3.768723      10.884164       0.465802       1.323412      -0.697621       0.018789      -0.017421       0.028040       0.037984       0.001822      -0.000590      -0.009981       0.002460       0.010928      -0.010365      -0.000664       0.011029              1.902940       1.940030      -0.231327       0.405370       1.574549      -0.364876       2.194241          -0.000000
            9              H       8.428861       1.522225       5.254910       0.125908       1.035093 0.75150964E+01  0.72215358E+02                                 1.658567                            1.580810      -0.881394       2.472956                    0.999115       3.276274       8.905043       0.511158       1.246971      -0.717667       0.038512       0.012758      -0.000985       0.040582       0.005359       0.000497       0.008603       0.012951      -0.031718      -0.015882       0.001650       0.014232              1.679045       2.114232       0.244258      -0.047686       1.528753       0.096459       1.394152           0.000001
           10              H       9.851248       8.395670       4.205418       0.110733       0.953042 0.66755124E+01  0.63475250E+02                                 1.669851                            1.561302      -1.184874       2.313964                    0.995099       3.708810      10.672667       0.470398       1.369369      -0.687812      -0.009334      -0.029400      -0.017630       0.035529       0.001901       0.000862       0.012416       0.008607      -0.007410      -0.015217       0.004789       0.010427              1.732117       1.478373       0.241169       0.086115       2.094069       0.377832       1.623910          -0.000001
           11              H       8.793406       6.038309       3.097385       0.119071       1.150746 0.83651234E+01  0.82512724E+02                                 1.782520                            1.669060      -0.830344       2.489185                    0.999392       3.348967       9.202926       0.497227       1.248829      -0.717864       0.008282       0.008423      -0.037619       0.039430      -0.001540      -0.006761      -0.005432       0.019202       0.025050      -0.015511       0.001304       0.014207              1.834176       1.552133       0.053600      -0.084945       1.585884      -0.303216       2.364511           0.000001
           12              H       6.180002       5.655921       6.133034       0.126926       1.116702 0.81174284E+01  0.79318239E+02                                 1.727613                            1.629590      -1.013403       2.410265                    0.997796       3.316279       9.013767       0.510954       1.226788      -0.722447      -0.039235      -0.000548       0.013528       0.041506      -0.002844      -0.006270      -0.001640       0.024798       0.018700      -0.016098       0.001837       0.014262              1.761587       2.241744      -0.001601      -0.225033       1.488654      -0.092008       1.554364           0.000001
           13              H       8.141260       8.689947       1.905264       0.122872       1.000756 0.70308647E+01  0.67370726E+02                                 1.698808                            1.584220      -1.065142       2.382633                    0.996832       3.537842      10.045540       0.477518       1.338608      -0.695384      -0.017530      -0.015820       0.034089       0.041468      -0.003673      -0.005983      -0.009711       0.006557       0.031083      -0.015146      -0.000351       0.015497              1.761792       1.694362       0.158198      -0.292450       1.494445      -0.367017       2.096569          -0.000000
           14              H       6.271906       2.682162       9.046279       0.112970       1.130977 0.81398881E+01  0.80877551E+02                                 1.832016                            1.694889      -1.288817       2.265782                    0.993997       3.768724      10.884169       0.465802       1.323412      -0.697621      -0.018789       0.017421      -0.028040       0.037984       0.001822      -0.000590      -0.009981       0.002460       0.010928      -0.010365      -0.000664       0.011029              1.902941       1.940032      -0.231328       0.405371       1.574549      -0.364877       2.194243          -0.000000
           15              C       5.272908       1.517658       6.039368      -0.006037      35.303200 0.42522726E+03  0.98565620E+04                                 9.288369                            6.830467       0.077998       2.038694                    0.999253      26.672868      74.026011       0.642230       0.411444      -1.076642       0.023056      -0.018439      -0.024681       0.038480       0.004069      -0.004316      -0.005459      -0.013091      -0.040514      -0.015380      -0.000508       0.015888             11.068190      12.547119      -1.283196      -3.471623      10.903873       5.143081       9.753578          -0.000000
           16              C       9.149744       9.887160       5.363478      -0.104928      32.040882 0.41927580E+03  0.97778355E+04                                 8.781462                            6.855427       0.097664       2.008429                    0.999694      28.960303      83.186832       0.624831       0.420340      -1.060670       0.020564       0.001853      -0.000133       0.020648       0.009344       0.002592      -0.006434       0.030993      -0.033332      -0.018762      -0.004907       0.023669              9.892638      10.038081      -0.651419      -2.061920      10.858775       4.830000       8.781058          -0.000000
           17              C       6.595769       1.944018       5.989341      -0.110896      33.243765 0.45247401E+03  0.10786745E+05                                 9.120281                            7.218467      -0.064075       1.954933                    0.999215      29.684359      87.043912       0.594952       0.431845      -1.050432      -0.003880      -0.018243      -0.020356       0.027608       0.003586       0.009537       0.008082      -0.021796       0.000164      -0.016477      -0.000942       0.017419             10.185401      11.999080      -0.202194      -2.438517      10.087899       3.738565       8.469225          -0.000004
           18              C       4.271404       2.275286       6.871723       0.596088      23.022924 0.26083324E+03  0.54583695E+04                                 7.509222                            5.753600      -0.106146       2.018899                    0.999489      22.587366      63.572060       0.614976       0.475935      -1.017659      -0.039043       0.032218       0.005951       0.050968       0.009102       0.094142      -0.069781      -0.005552       0.108381      -0.117162      -0.008548       0.125710              8.705378      10.141290      -1.038952      -3.544313       8.484863       2.514901       7.489981           0.000003
           19              C       9.399958       5.192709       6.166030      -0.005233      35.446100 0.42727297E+03  0.99084539E+04                                 9.322905                            6.851674       0.168872       2.069894                    0.999250      26.516247      73.428266       0.641042       0.412021      -1.077071      -0.027772       0.012593      -0.023189       0.038309       0.003901      -0.008565       0.000093       0.011617       0.007460      -0.009170      -0.003409       0.012579             11.190702      13.776958      -2.287405       3.397604       6.915959      -3.819004      12.879189          -0.000000
           20              C       8.080714       5.266068       6.653523      -0.112925      31.649119 0.42220044E+03  0.98662483E+04                                 8.714974                            6.884035       0.157757       2.026831                    0.999778      29.073299      83.682442       0.622693       0.420919      -1.059973      -0.000282       0.000652      -0.019122       0.019135       0.006148      -0.008682      -0.007310      -0.005991       0.053228      -0.016184      -0.006579       0.022763              9.749836      12.366131      -1.177122       2.011189       6.267235      -2.474239      10.616143           0.000001
           21              C       9.647495       5.494829       4.836603      -0.094277      31.379989 0.41058988E+03  0.95386428E+04                                 8.711610                            6.825326       0.002408       1.983397                    0.999540      28.773451      82.870156       0.619666       0.425471      -1.055977      -0.017500       0.009731       0.006873       0.021170       0.001922      -0.011453       0.003769       0.011931      -0.050826      -0.021409       0.003208       0.018201              9.814510      11.012123      -1.211503       2.071923       6.683299      -3.293537      11.748109          -0.000000
           22              C      10.509520       4.762992       7.079280       0.597361      23.894855 0.25663165E+03  0.53482106E+04                                 7.657913                            5.678871      -0.046515       2.032714                    0.999698      22.636009      63.558528       0.623681       0.471243      -1.020273       0.024176      -0.004980       0.028805       0.037934       0.055471      -0.049538       0.036977      -0.167953      -0.133592      -0.122615      -0.003204       0.125819              9.068959      11.415246      -2.396830       2.336765       5.698678      -2.477230      10.092953           0.000004
           23              C      13.146825      10.955373      10.462986      -0.036609      36.623937 0.42603317E+03  0.98671455E+04                                 9.468767                            6.782167       0.173466       2.063949                    0.999341      26.845412      74.160294       0.653180       0.404879      -1.082380      -0.054133       0.004369       0.008051       0.054902      -0.005110       0.003219       0.001888      -0.013857       0.034397      -0.014848       0.002810       0.012038             11.513723      17.564556      -1.010050      -0.777587       6.042484      -2.820490      10.934128           0.000001
           24              C       8.146809       2.086267       9.501839      -0.088330      33.779465 0.42865772E+03  0.10074931E+05                                 9.205587                            7.003258      -0.052657       1.965885                    0.999346      29.020657      84.308812       0.607371       0.429063      -1.052845      -0.012815      -0.006103       0.017409       0.022462       0.011988      -0.012344       0.001887      -0.034167       0.026234      -0.029257       0.012011       0.017246             10.553679      15.072862      -1.079854       0.277402       6.073254      -2.719945      10.514922          -0.000000
           25              C       9.917366       8.874035       0.955825      -0.099098      33.839775 0.42941794E+03  0.10118352E+05                                 9.247024                            7.030306      -0.101943       1.947147                    0.999237      29.408889      86.129568       0.602250       0.431618      -1.049093      -0.014155       0.015567      -0.010894       0.023694       0.004304       0.018876      -0.002320      -0.024495      -0.005342      -0.026627       0.012410       0.014217             10.590645      14.844565      -0.469928      -1.309724       5.794087      -2.517818      11.133282          -0.000001
           26              C      14.640577      10.841255      10.291619       0.695998      23.225908 0.22628491E+03  0.45901878E+04                                 7.601965                            5.424754      -0.252194       1.992726                    0.998841      21.418610      60.206207       0.619149       0.487681      -1.007055       0.082663      -0.024407      -0.011027       0.086894       0.007248       0.011234       0.086728      -0.143744       0.116620      -0.092271      -0.041122       0.133393              9.065254      12.351176      -0.496608      -0.622233       5.556579      -2.789459       9.288007           0.000001
           27              C      11.424314       9.597111       4.604565      -0.006036      35.303204 0.42522731E+03  0.98565632E+04                                 9.288370                            6.830467       0.077998       2.038694                    0.999253      26.672869      74.026015       0.642230       0.411444      -1.076642      -0.023057       0.018439       0.024681       0.038480       0.004069      -0.004317      -0.005459      -0.013091      -0.040513      -0.015380      -0.000509       0.015888             11.068191      12.547120      -1.283197      -3.471624      10.903874       5.143082       9.753579          -0.000001
           28              C       7.547478       1.227609       5.280455      -0.104928      32.040882 0.41927579E+03  0.97778351E+04                                 8.781462                            6.855427       0.097663       2.008428                    0.999694      28.960304      83.186837       0.624831       0.420340      -1.060670      -0.020564      -0.001853       0.000134       0.020648       0.009344       0.002592      -0.006434       0.030993      -0.033331      -0.018762      -0.004907       0.023669              9.892638      10.038082      -0.651419      -2.061920      10.858775       4.830000       8.781058          -0.000000
           29              C      10.101453       9.170751       4.654592      -0.110895      33.243747 0.45247371E+03  0.10786735E+05                                 9.120277                            7.218464      -0.064074       1.954933                    0.999215      29.684348      87.043864       0.594952       0.431845      -1.050432       0.003880       0.018243       0.020356       0.027608       0.003586       0.009537       0.008081      -0.021796       0.000165      -0.016477      -0.000942       0.017419             10.185396      11.999073      -0.202193      -2.438515      10.087894       3.738563       8.469221          -0.000004
           30              C      12.425818       8.839483       3.772210       0.596087      23.022933 0.26083335E+03  0.54583724E+04                                 7.509223                            5.753601      -0.106146       2.018899                    0.999489      22.587373      63.572082       0.614976       0.475935      -1.017659       0.039042      -0.032218      -0.005951       0.050968       0.009102       0.094141      -0.069781      -0.005552       0.108381      -0.117162      -0.008548       0.125709              8.705380      10.141292      -1.038953      -3.544314       8.484865       2.514902       7.489983           0.000004
           31              C       7.297264       5.922060       4.477903      -0.005233      35.446103 0.42727302E+03  0.99084553E+04                                 9.322906                            6.851675       0.168872       2.069894                    0.999250      26.516248      73.428270       0.641042       0.412021      -1.077071       0.027772      -0.012593       0.023189       0.038309       0.003901      -0.008565       0.000093       0.011617       0.007460      -0.009170      -0.003409       0.012579             11.190703      13.776960      -2.287405       3.397604       6.915960      -3.819004      12.879189          -0.000000
           32              C       8.616508       5.848701       3.990410      -0.112925      31.649109 0.42220027E+03  0.98662433E+04                                 8.714972                            6.884033       0.157758       2.026831                    0.999778      29.073294      83.682418       0.622693       0.420919      -1.059973       0.000282      -0.000652       0.019122       0.019135       0.006148      -0.008682      -0.007310      -0.005991       0.053228      -0.016184      -0.006579       0.022763              9.749833      12.366126      -1.177121       2.011187       6.267233      -2.474238      10.616141           0.000000
           33              C       7.049727       5.619940       5.807330      -0.094277      31.379978 0.41058969E+03  0.95386371E+04                                 8.711608                            6.825324       0.002408       1.983397                    0.999540      28.773445      82.870135       0.619666       0.425471      -1.055977       0.017500      -0.009731      -0.006874       0.021170       0.001922      -0.011453       0.003769       0.011931      -0.050827      -0.021409       0.003208       0.018201              9.814508      11.012121      -1.211502       2.071922       6.683297      -3.293536      11.748106          -0.000000
           34              C       6.187702       6.351777       3.564653       0.597361      23.894854 0.25663164E+03  0.53482103E+04                                 7.657912                            5.678871      -0.046514       2.032715                    0.999698      22.636007      63.558520       0.623681       0.471243      -1.020273      -0.024176       0.004980      -0.028805       0.037934       0.055471      -0.049538       0.036977      -0.167953      -0.133592      -0.122615      -0.003204       0.125819              9.068959      11.415245      -2.396830       2.336765       5.698678      -2.477230      10.092953           0.000004
           35              C       3.550397       0.159396       0.180947      -0.036611      36.624009 0.42603410E+03  0.98671731E+04                                 9.468781                            6.782176       0.173463       2.063947                    0.999341      26.845440      74.160408       0.653180       0.404879      -1.082380       0.054133      -0.004369      -0.008051       0.054902      -0.005110       0.003219       0.001888      -0.013857       0.034397      -0.014848       0.002810       0.012038             11.513742      17.564590      -1.010052      -0.777589       6.042492      -2.820495      10.934144           0.000002
           36              C       8.550413       9.028502       1.142094      -0.088327      33.779372 0.42865626E+03  0.10074887E+05                                 9.205568                            7.003244      -0.052653       1.965887                    0.999346      29.020611      84.308625       0.607372       0.429062      -1.052845       0.012815       0.006103      -0.017409       0.022462       0.011988      -0.012343       0.001887      -0.034166       0.026233      -0.029257       0.012011       0.017246             10.553656      15.072826      -1.079851       0.277399       6.073242      -2.719940      10.514901          -0.000000
           37              C       6.779856       2.240734       9.688108      -0.099094      33.839681 0.42941649E+03  0.10118309E+05                                 9.247003                            7.030291      -0.101939       1.947149                    0.999237      29.408842      86.129372       0.602251       0.431618      -1.049093       0.014155      -0.015567       0.010894       0.023694       0.004303       0.018875      -0.002320      -0.024494      -0.005342      -0.026627       0.012410       0.014216             10.590621      14.844528      -0.469928      -1.309719       5.794076      -2.517813      11.133257          -0.000001
           38              C       2.056645       0.273514       0.352314       0.695998      23.225906 0.22628487E+03  0.45901873E+04                                 7.601966                            5.424755      -0.252195       1.992725                    0.998841      21.418612      60.206226       0.619149       0.487681      -1.007055      -0.082663       0.024407       0.011027       0.086894       0.007248       0.011234       0.086728      -0.143744       0.116620      -0.092271      -0.041122       0.133394              9.065255      12.351177      -0.496608      -0.622234       5.556580      -2.789459       9.288008           0.000001
           39              O       4.533457       3.438047       7.255650      -0.635892      33.453393 0.54770215E+03  0.13225828E+05                                 8.179225                            7.220698       0.656262       2.238695                    0.998153      28.695880      75.563903       0.710530       0.356981      -1.140761       0.052048      -0.013382      -0.090860       0.105563       0.008442       0.074101      -0.025421      -0.087282       0.026399      -0.102246       0.032947       0.069299              8.745974       7.922370       0.189884      -0.770071      11.210074       1.497735       7.105477          -0.000003
           40              O       3.201109       1.688960       7.218396      -0.617613      32.525641 0.51164446E+03  0.12131896E+05                                 7.989123                            6.917268       0.549200       2.202247                    0.998423      28.374438      73.748204       0.736569       0.350697      -1.147221       0.020141      -0.055442      -0.065820       0.088384       0.045167       0.010283      -0.055868       0.095471       0.033859      -0.099557       0.035368       0.064188              8.767396      12.193087       1.140249      -3.314101       6.499373       0.172137       7.609729           0.000000
           41              O      10.264749       4.569324       8.298010      -0.700538      36.707505 0.59366369E+03  0.14661526E+05                                 8.727722                            7.520108       0.396883       2.126089                    0.998703      30.380403      81.521404       0.694270       0.357223      -1.137915      -0.097930       0.025242      -0.053616       0.114465       0.021649      -0.049378      -0.008581      -0.135156       0.099751      -0.104175       0.036687       0.067488              9.523923       7.720705      -0.641054       0.401916       7.355119      -2.915021      13.495944           0.000001
           42              O      11.667411       4.577563       6.633193      -0.631022      34.318392 0.52131030E+03  0.12422957E+05                                 8.286331                            6.984039       0.631829       2.221491                    0.999076      28.662887      74.760712       0.732536       0.350872      -1.146718      -0.028831       0.033752      -0.089371       0.099788       0.002705      -0.071883       0.023456      -0.007113      -0.239028      -0.117160       0.044305       0.072854              9.201633      14.131394      -2.635964      -0.556661       6.710736      -0.945850       6.762770          -0.000001
           43              O      10.916014       1.830734       9.284703      -0.650413      41.556399 0.58387070E+03  0.14341731E+05                                 9.566939                            7.511308       0.280789       2.118841                    0.997550      28.910241      77.048370       0.688138       0.362365      -1.135288      -0.056352      -0.102573      -0.024503       0.119571       0.011768      -0.014893       0.035374      -0.122365       0.141092      -0.088433       0.010327       0.078106             11.122718      12.113726       2.747979      -4.989056       8.039110      -4.246248      13.215316          -0.000001
           44              O      12.631630       8.638516       0.538370      -0.731722      49.016392 0.68959448E+03  0.17703520E+05                                10.703778                            8.204585       0.080288       2.017001                    0.998062      31.140370      85.557337       0.651763       0.366059      -1.129518      -0.080730       0.080485      -0.043721       0.122093       0.001769       0.024788       0.042443      -0.100049       0.123849      -0.076452      -0.004387       0.080840             12.552188      14.227766      -3.835149       5.822155       8.684149      -4.663724      14.744649          -0.000002
           45              O      12.163765       7.676722       3.388283      -0.635892      33.453387 0.54770202E+03  0.13225824E+05                                 8.179224                            7.220697       0.656263       2.238695                    0.998153      28.695873      75.563878       0.710530       0.356981      -1.140761      -0.052048       0.013382       0.090860       0.105563       0.008442       0.074101      -0.025421      -0.087282       0.026399      -0.102246       0.032947       0.069299              8.745972       7.922370       0.189885      -0.770071      11.210072       1.497735       7.105476          -0.000003
           46              O      13.496113       9.425809       3.425537      -0.617613      32.525660 0.51164483E+03  0.12131907E+05                                 7.989128                            6.917272       0.549199       2.202247                    0.998423      28.374439      73.748224       0.736569       0.350697      -1.147220      -0.020141       0.055442       0.065820       0.088384       0.045167       0.010283      -0.055868       0.095472       0.033859      -0.099557       0.035368       0.064188              8.767402      12.193095       1.140249      -3.314104       6.499377       0.172138       7.609734           0.000001
           47              O       6.432473       6.545445       2.345923      -0.700538      36.707464 0.59366285E+03  0.14661499E+05                                 8.727713                            7.520101       0.396885       2.126090                    0.998703      30.380391      81.521342       0.694271       0.357222      -1.137916       0.097930      -0.025242       0.053616       0.114465       0.021649      -0.049378      -0.008581      -0.135156       0.099751      -0.104175       0.036687       0.067488              9.523913       7.720698      -0.641054       0.401915       7.355112      -2.915018      13.495929           0.000001
           48              O       5.029811       6.537206       4.010740      -0.631022      34.318395 0.52131036E+03  0.12422959E+05                                 8.286332                            6.984041       0.631829       2.221491                    0.999076      28.662884      74.760708       0.732536       0.350872      -1.146718       0.028831      -0.033752       0.089371       0.099788       0.002705      -0.071883       0.023456      -0.007113      -0.239029      -0.117160       0.044306       0.072854              9.201634      14.131395      -2.635965      -0.556660       6.710737      -0.945851       6.762772          -0.000001
           49              O       5.781208       9.284035       1.359230      -0.650412      41.556411 0.58387084E+03  0.14341736E+05                                 9.566942                            7.511310       0.280789       2.118841                    0.997550      28.910241      77.048377       0.688138       0.362365      -1.135288       0.056352       0.102573       0.024503       0.119571       0.011768      -0.014893       0.035374      -0.122364       0.141092      -0.088433       0.010327       0.078106             11.122721      12.113730       2.747981      -4.989060       8.039113      -4.246250      13.215321          -0.000002
           50              O       4.065592       2.476253      10.105563      -0.731723      49.016456 0.68959561E+03  0.17703557E+05                                10.703789                            8.204594       0.080287       2.017000                    0.998062      31.140389      85.557427       0.651762       0.366059      -1.129518       0.080730      -0.080485       0.043721       0.122093       0.001770       0.024789       0.042443      -0.100049       0.123849      -0.076452      -0.004387       0.080840             12.552202      14.227781      -3.835153       5.822161       8.684157      -4.663729      14.744666          -0.000003

******************************************************
Auxiliary information for the entire system
The total spin magnetic moment of the unit cell is   0.000008
The total net atomic charge of the unit cell is   -0.000001
Accuracy of reproducing the electrostatic potential in the unit cell:
  The inner radius (bohr) =    5.0000
  The outer radius (bohr) =   12.0000
  Valid grid points have density less than (e/(bohr^3)) =    0.0001
  The number of valid grid points were=        56651
  The rms potential error without charges in kcal/mol is=     14.20660
  The rms potential error with partial charges in kcal/mol is=      2.21692
  The RRMSE value at monopole order=      0.15605
  The rms potential error with partial charges and cloud penetration in kcal/mol is=      2.20964
  The RRMSE value at monopole order with cloud penetration is=      0.15554
  The rms potential error with partial charges and atomic dipoles in kcal/mol is=      0.61919
  The RRMSE value at dipole order=      0.04358
  The rms potential error with partial charges, atomic dipoles and cloud penetration in kcal/mol is=      0.61211
  The RRMSE value at dipole order with cloud penetration=      0.04309

******************************************************
The electron densities and ab initio electrostatic potential were computed in VASP using the PBE functional and
projector augmented wave method. See the main text of the journal article for a description of computational details.
The atomic charges, dipoles, and quadrupoles were computed with the DDEC6 method as described in
(a) T. A. Manz and N. Gabaldon Limas, RSC Adv. 6 (2016) 47771-47801 DOI: 10.1039/c6ra04656h
(b) N. Gabaldon Limas and T. A. Manz, RSC Adv. 8 (2018) 2678-2707 DOI: 10.1039/c7ra11829e.
For each atom in the material, the electron cloud parameters were fit to the spherically averaged atom-in-material
electron density using radial positions for which this density was between 10^-4 and 10^-2 electrons per cubic bohr.
The polarizabilities, dispersion coefficients, and quantum Drude oscillator (QDO) parameters were fit using the MCLF method.
The magnetic structure of the system was optimized in VASP from the default ferromagnetic initial guess using spin polarization.
The atomic spin moments (ASMs) were computed on this optimized magnetic structure using the DDEC6 partition as inputs
to the method of T. A. Manz and D. S. Sholl, J. Chem. Theory Comput. 7 (2011) 4146-4164 DOI: 10.1021/ct200539n.
The RMSE and RRMSE were computed using a uniform grid with Ewald summation.
