# Supplementary material for: A collection of forcefield precursors for metal–organic frameworks
Source: RSC Adv. 2019 Nov 13;9(63):36492–507. doi: 10.1039/c9ra07327b (PMC9075174; doi:10.1039/c9ra07327b)
Supplement: RA-009-C9RA07327B-s5640 [file RA-009-C9RA07327B-s5640.xyz]

   50
jmolscript: load "" {1 1 1} spacegroup "x,y,z" unitcell [{      9.811300     0.000000     0.000000 }, {      4.249001     9.513011     0.000000 }, {      2.634301     1.609903    10.637865 }]
Ho    11.094340     2.691215     3.435179     2.017749
Ho     5.600262     8.431699     7.202686     2.017745
H      5.529488     1.928786     1.115912     0.110726
H      6.953317     8.783846     0.072337     0.124504
H      6.592218     4.290077     2.223314     0.117972
H     11.835848     6.266872     9.823005     0.127639
H      9.459204     9.488371     7.229493     0.122907
H      4.953754     1.911928     3.720061     0.115596
H     11.165114     9.194128     9.521953     0.110726
H      9.741285     2.339068    10.565528     0.124504
H     10.102384     6.832837     8.414551     0.117972
H      4.858754     4.856042     0.814860     0.127639
H      7.235398     1.634543     3.408372     0.122907
H     11.740848     9.210986     6.917804     0.115596
C      3.954763     0.735093     0.714865    -0.007231
C      5.276705     1.154983     0.666994    -0.111797
C      7.835518     9.079159     0.043615    -0.102770
C      2.961083     1.494261     1.557383     0.596546
C      8.078016     4.392348     0.843583    -0.005589
C      6.765165     4.473370     1.328669    -0.112791
C     10.966500     6.302027    10.149587    -0.094575
C      9.196043     3.971596     1.759503     0.599876
C      4.858741     0.958521     5.497649    -0.036486
C      9.867605     9.818296     6.461439    -0.086677
C      5.461240     1.466281     4.358333    -0.099714
C      3.368373     1.076556     5.667854     0.693912
C     12.739839    10.387821     9.923000    -0.007231
C     11.417897     9.967931     9.970871    -0.111796
C      8.859084     2.043755    10.594250    -0.102769
C     13.733519     9.628653     9.080482     0.596545
C      8.616586     6.730566     9.794282    -0.005590
C      9.929437     6.649544     9.309196    -0.112790
C      5.728102     4.820887     0.488278    -0.094575
C      7.498559     7.151318     8.878362     0.599876
C     11.835861    10.164393     5.140216    -0.036487
C      6.826997     1.304618     4.176426    -0.086672
C     11.233362     9.656633     6.279532    -0.099710
C     13.326229    10.046358     4.970011     0.693913
O      1.885392     0.912888     1.902263    -0.618318
O      3.229329     2.653374     1.937368    -0.634660
O      8.957865     3.784149     2.972432    -0.699943
O     10.348812     3.772476     1.304947    -0.634322
O      7.091008    10.067035     6.678133    -0.649962
O      2.751005     1.698302     4.772572    -0.732597
O     14.809210    10.210026     8.735602    -0.618317
O     13.465273     8.469540     8.700497    -0.634660
O      7.736737     7.338765     7.665433    -0.699943
O      6.345790     7.350438     9.332918    -0.634321
O      9.603594     1.055879     3.959732    -0.649963
O     13.943597     9.424612     5.865293    -0.732596

The following XYZ coordinates are in angstroms. Other properties are in atomic units.
The sperically averaged electron density of each atom fit to a function of the form exp(a - br)
eigen_1, eigen_2 and eigen_3 are the three eigenvalues of traceless quadrupole moment tensor
  atom number  atomic symbol              X              Y              Z     net charge C6 coefficient C8 coefficient C10 coefficient fluctuating dipole atomic polarizability isotropic forcefield polarizability              a              b squared Pearson coefficient          <r^3>          <r^4>         wp_QDO          m_QDO          q_QDO       dipole_x       dipole_y       dipole_z         dipole            Qxy            Qxz            Qyz     Q(x^2-y^2)  Q(3z^2 - R^2)        eigen_1        eigen_2        eigen_3 static polarizability      alpha(xx)      alpha(xy)      alpha(xz)      alpha(yy)      alpha(yz)      alpha(zz) atomic spin moment
            1             Ho      11.094340       2.691215       3.435179       2.017749      95.597816 0.19921688E+04  0.61186152E+05                                14.031245                           12.110780       2.209818       2.452626                    0.999834      70.817972     160.729870       0.722320       0.276089      -1.320810       0.007714      -0.006560       0.024458       0.026471       0.139798       0.056706       0.139023      -0.123334      -0.057050      -0.155206      -0.090010       0.245215             16.131118      19.688754      -4.479718       2.321694      13.445514      -3.626510      15.259084          -0.000012
            2             Ho       5.600262       8.431699       7.202686       2.017745      95.598281 0.19921807E+04  0.61186616E+05                                14.031301                           12.110826       2.209817       2.452626                    0.999834      70.818030     160.730189       0.722318       0.276090      -1.320810      -0.007714       0.006558      -0.024460       0.026473       0.139799       0.056706       0.139024      -0.123334      -0.057047      -0.155207      -0.090009       0.245216             16.131184      19.688842      -4.479740       2.321702      13.445567      -3.626525      15.259143          -0.000015
            3              H       5.529488       1.928786       1.115912       0.110726       0.951544 0.66623230E+01  0.63324452E+02                                 1.668691                            1.560239      -1.182371       2.315276                    0.995158       3.708733      10.673572       0.470297       1.370213      -0.687641       0.009323       0.029352       0.017664       0.035504       0.001838       0.000930       0.012438       0.008657      -0.007357      -0.015241       0.004796       0.010444              1.731028       1.479200       0.242869       0.087077       2.090825       0.377180       1.623061          -0.000003
            4              H       6.953317       8.783846       0.072337       0.124504       1.042820 0.75876275E+01  0.73068933E+02                                 1.664725                            1.586705      -0.879678       2.472211                    0.999095       3.288267       8.939759       0.511166       1.244279      -0.718238      -0.038865      -0.012868       0.001430       0.040965       0.005451       0.000509       0.008710       0.013059      -0.032113      -0.016073       0.001662       0.014411              1.685077       2.121904       0.245579      -0.050453       1.534895       0.096043       1.398432          -0.000009
            5              H       6.592218       4.290077       2.223314       0.117972       1.151332 0.83739147E+01  0.82596787E+02                                 1.780596                            1.667885      -0.820347       2.492528                    0.999453       3.352081       9.202472       0.498467       1.245762      -0.718517      -0.007965      -0.007917       0.037335       0.038988      -0.001651      -0.006780      -0.005099       0.019436       0.024865      -0.015462       0.001301       0.014162              1.831441       1.550521       0.052062      -0.083371       1.579323      -0.296696       2.364477          -0.000005
            6              H      11.835848       6.266872       9.823005       0.127639       1.112840 0.80728692E+01  0.78805583E+02                                 1.726566                            1.627507      -1.016984       2.409782                    0.997774       3.311859       9.008999       0.509950       1.230409      -0.721629       0.039477       0.000252      -0.013656       0.041774      -0.002672      -0.006123      -0.001540       0.024971       0.018495      -0.016078       0.001913       0.014165              1.761301       2.242797       0.000463      -0.226195       1.488428      -0.092607       1.552679          -0.000006
            7              H       9.459204       9.488371       7.229493       0.122907       0.999911 0.70319942E+01  0.67391194E+02                                 1.699259                            1.585433      -1.063009       2.384408                    0.996868       3.533662      10.037765       0.476796       1.340443      -0.695074      -0.017254      -0.015283       0.034638       0.041606      -0.003798      -0.006250      -0.009528       0.006702       0.031460      -0.015268      -0.000313       0.015581              1.761632       1.693887       0.153649      -0.291549       1.487326      -0.360754       2.103682          -0.000002
            8              H       4.953754       1.911928       3.720061       0.115596       1.122306 0.80597222E+01  0.79911366E+02                                 1.825570                            1.688896      -1.290787       2.266842                    0.993970       3.753393      10.840914       0.465480       1.327141      -0.696884      -0.018571       0.017764      -0.027313       0.037503       0.001575      -0.000584      -0.010022       0.001545       0.010158      -0.010071      -0.000996       0.011067              1.896314       1.935352      -0.232855       0.403307       1.572802      -0.364311       2.180790          -0.000001
            9              H      11.165114       9.194128       9.521953       0.110726       0.951543 0.66623167E+01  0.63324381E+02                                 1.668691                            1.560239      -1.182370       2.315277                    0.995158       3.708732      10.673570       0.470297       1.370214      -0.687641      -0.009323      -0.029352      -0.017664       0.035504       0.001838       0.000930       0.012438       0.008657      -0.007357      -0.015241       0.004796       0.010444              1.731028       1.479199       0.242869       0.087077       2.090824       0.377180       1.623060          -0.000003
           10              H       9.741285       2.339068      10.565528       0.124504       1.042819 0.75876196E+01  0.73068840E+02                                 1.664725                            1.586705      -0.879676       2.472212                    0.999095       3.288265       8.939754       0.511166       1.244279      -0.718238       0.038865       0.012868      -0.001430       0.040965       0.005450       0.000509       0.008710       0.013059      -0.032113      -0.016073       0.001662       0.014411              1.685077       2.121904       0.245579      -0.050453       1.534895       0.096043       1.398432          -0.000009
           11              H      10.102384       6.832837       8.414551       0.117972       1.151337 0.83739581E+01  0.82597327E+02                                 1.780601                            1.667890      -0.820351       2.492525                    0.999452       3.352089       9.202502       0.498466       1.245762      -0.718517       0.007965       0.007917      -0.037335       0.038988      -0.001651      -0.006780      -0.005099       0.019436       0.024864      -0.015462       0.001301       0.014162              1.831446       1.550525       0.052062      -0.083371       1.579327      -0.296698       2.364485          -0.000005
           12              H       4.858754       4.856042       0.814860       0.127639       1.112836 0.80728312E+01  0.78805096E+02                                 1.726560                            1.627502      -1.016981       2.409784                    0.997774       3.311851       9.008962       0.509952       1.230406      -0.721629      -0.039477      -0.000252       0.013657       0.041773      -0.002672      -0.006123      -0.001540       0.024971       0.018495      -0.016078       0.001912       0.014165              1.761295       2.242788       0.000463      -0.226194       1.488424      -0.092607       1.552673          -0.000006
           13              H       7.235398       1.634543       3.408372       0.122907       0.999912 0.70320018E+01  0.67391278E+02                                 1.699260                            1.585433      -1.063009       2.384408                    0.996868       3.533662      10.037763       0.476797       1.340442      -0.695074       0.017254       0.015283      -0.034638       0.041606      -0.003798      -0.006250      -0.009528       0.006702       0.031460      -0.015268      -0.000313       0.015581              1.761632       1.693887       0.153649      -0.291550       1.487326      -0.360755       2.103683          -0.000002
           14              H      11.740848       9.210986       6.917804       0.115596       1.122309 0.80597453E+01  0.79911650E+02                                 1.825572                            1.688898      -1.290789       2.266841                    0.993970       3.753397      10.840928       0.465479       1.327140      -0.696884       0.018571      -0.017764       0.027313       0.037503       0.001575      -0.000584      -0.010022       0.001545       0.010158      -0.010071      -0.000996       0.011067              1.896317       1.935355      -0.232856       0.403308       1.572804      -0.364312       2.180793          -0.000001
           15              C       3.954763       0.735093       0.714865      -0.007231      35.290244 0.42518084E+03  0.98552764E+04                                 9.285396                            6.829071       0.081476       2.039769                    0.999267      26.684288      74.058376       0.642436       0.411321      -1.076717       0.022654      -0.016716      -0.025887       0.038246       0.004236      -0.003846      -0.006796      -0.012705      -0.043287      -0.016465      -0.000259       0.016724             11.065534      12.488338      -1.285998      -3.460377      10.943700       5.168611       9.764563          -0.000004
           16              C       5.276705       1.154983       0.666994      -0.111797      33.246330 0.45262362E+03  0.10793439E+05                                 9.126854                            7.223998      -0.074071       1.951760                    0.999228      29.713876      87.202070       0.594065       0.432364      -1.049899      -0.003326      -0.017602      -0.019878       0.026759       0.003419       0.008829       0.007987      -0.023034       0.001018      -0.016377      -0.001032       0.017409             10.193827      11.985982      -0.212347      -2.432909      10.113289       3.759994       8.482211          -0.000002
           17              C       7.835518       9.079159       0.043615      -0.102770      32.086804 0.41973113E+03  0.97903831E+04                                 8.788997                            6.858291       0.097054       2.008129                    0.999702      28.950486      83.146643       0.624864       0.420235      -1.060815       0.021239       0.002295       0.000487       0.021368       0.010654       0.002341      -0.005356       0.033577      -0.035968      -0.018819      -0.007075       0.025894              9.904719      10.020250      -0.645413      -2.059275      10.913123       4.846818       8.780785          -0.000012
           18              C       2.961083       1.494261       1.557383       0.596546      22.991688 0.26046569E+03  0.54493391E+04                                 7.504699                            5.750774      -0.101845       2.020163                    0.999475      22.584822      63.579278       0.614865       0.476139      -1.017441      -0.038188       0.031793       0.005478       0.049991       0.008919       0.094753      -0.071743      -0.003564       0.103952      -0.118581      -0.008256       0.126837              8.701668      10.135364      -1.021729      -3.538515       8.462811       2.518839       7.506828          -0.000006
           19              C       8.078016       4.392348       0.843583      -0.005589      35.388925 0.42778376E+03  0.99222400E+04                                 9.311255                            6.854372       0.177215       2.072350                    0.999265      26.519045      73.418477       0.641178       0.411853      -1.077292      -0.028058       0.010810      -0.023052       0.037888       0.002432      -0.007618      -0.000956       0.010207       0.011703      -0.007690      -0.003769       0.011459             11.164343      13.824207      -2.267180       3.350242       6.869979      -3.755923      12.798843          -0.000002
           20              C       6.765165       4.473370       1.328669      -0.112791      31.479030 0.41909473E+03  0.97770909E+04                                 8.682390                            6.857771       0.153115       2.025800                    0.999766      29.037539      83.550010       0.623912       0.420809      -1.059882      -0.000030       0.001280      -0.020245       0.020285       0.006445      -0.008706      -0.007294      -0.007146       0.054174      -0.016924      -0.006135       0.023059              9.708984      12.374891      -1.172014       1.997733       6.207073      -2.414790      10.544988          -0.000006
           21              C      10.966500       6.302027      10.149587      -0.094575      31.401156 0.41207064E+03  0.95811592E+04                                 8.716038                            6.838623       0.006880       1.984429                    0.999534      28.792709      82.946531       0.618960       0.425595      -1.055955      -0.016246       0.010382       0.006648       0.020394       0.001975      -0.011419       0.002960       0.012798      -0.049592      -0.020783       0.002329       0.018454              9.808980      11.081565      -1.179231       2.034056       6.659894      -3.246151      11.685481          -0.000007
           22              C       9.196043       3.971596       1.759503       0.599876      23.671065 0.25443519E+03  0.52921668E+04                                 7.614139                            5.657087      -0.051729       2.032268                    0.999695      22.588462      63.407113       0.624324       0.471672      -1.019826       0.025738      -0.004554       0.028436       0.038623       0.056533      -0.050335       0.036398      -0.169614      -0.136827      -0.124033      -0.003319       0.127352              9.005068      11.320918      -2.388579       2.298665       5.651671      -2.418007      10.042613          -0.000009
           23              C       4.858741       0.958521       5.497649      -0.036486      36.663162 0.42565114E+03  0.98551683E+04                                 9.473131                            6.777489       0.176198       2.065078                    0.999344      26.824812      74.069073       0.653703       0.404683      -1.082612       0.054385      -0.005503      -0.008234       0.055279      -0.004182       0.002663       0.002194      -0.014327       0.034735      -0.014465       0.002301       0.012164             11.529867      17.623369      -1.023007      -0.695680       6.028666      -2.813497      10.937567          -0.000006
           24              C       9.867605       9.818296       6.461439      -0.086677      33.719071 0.42671320E+03  0.10016678E+05                                 9.189201                            6.982935      -0.050591       1.967177                    0.999371      28.963391      84.058071       0.608902       0.428520      -1.053299       0.012468       0.007124      -0.018229       0.023206       0.011804      -0.012689       0.002148      -0.034470       0.024773      -0.029353       0.012037       0.017316             10.542845      15.093196      -1.118289       0.340593       6.023095      -2.678250      10.512244          -0.000002
           25              C       5.461240       1.466281       4.358333      -0.099714      33.844671 0.43001516E+03  0.10134688E+05                                 9.249096                            7.035900      -0.101193       1.947876                    0.999209      29.392319      86.055781       0.601995       0.431705      -1.049170       0.013842      -0.015335       0.010910       0.023362       0.005304       0.017799      -0.001228      -0.026479      -0.004798      -0.026246       0.010478       0.015768             10.592987      14.861679      -0.508132      -1.257988       5.806753      -2.518800      11.110529          -0.000001
           26              C       3.368373       1.076556       5.667854       0.693912      23.421549 0.22821946E+03  0.46381899E+04                                 7.642401                            5.446209      -0.254248       1.992027                    0.998855      21.444425      60.288918       0.618362       0.487379      -1.007451      -0.082364       0.025472       0.011295       0.086949       0.007326       0.010896       0.087242      -0.141607       0.114732      -0.090846      -0.042350       0.133195              9.125777      12.476657      -0.493127      -0.633414       5.564328      -2.790629       9.336345          -0.000004
           27              C      12.739839      10.387821       9.923000      -0.007231      35.290245 0.42518088E+03  0.98552772E+04                                 9.285396                            6.829071       0.081476       2.039769                    0.999267      26.684289      74.058374       0.642437       0.411321      -1.076717      -0.022654       0.016716       0.025887       0.038246       0.004236      -0.003846      -0.006796      -0.012705      -0.043288      -0.016465      -0.000258       0.016724             11.065533      12.488338      -1.285998      -3.460377      10.943698       5.168610       9.764562          -0.000002
           28              C      11.417897       9.967931       9.970871      -0.111796      33.246325 0.45262351E+03  0.10793436E+05                                 9.126854                            7.223998      -0.074071       1.951760                    0.999228      29.713871      87.202063       0.594065       0.432364      -1.049899       0.003326       0.017602       0.019878       0.026759       0.003419       0.008829       0.007987      -0.023034       0.001018      -0.016377      -0.001032       0.017409             10.193828      11.985982      -0.212348      -2.432910      10.113290       3.759994       8.482211          -0.000004
           29              C       8.859084       2.043755      10.594250      -0.102769      32.086770 0.41973062E+03  0.97903675E+04                                 8.788989                            6.858285       0.097056       2.008130                    0.999702      28.950467      83.146557       0.624865       0.420234      -1.060815      -0.021239      -0.002295      -0.000487       0.021368       0.010654       0.002342      -0.005356       0.033578      -0.035969      -0.018819      -0.007075       0.025894              9.904709      10.020241      -0.645411      -2.059272      10.913111       4.846811       8.780776          -0.000013
           30              C      13.733519       9.628653       9.080482       0.596545      22.991698 0.26046582E+03  0.54493420E+04                                 7.504699                            5.750774      -0.101844       2.020163                    0.999475      22.584827      63.579283       0.614865       0.476138      -1.017441       0.038188      -0.031793      -0.005478       0.049991       0.008919       0.094754      -0.071743      -0.003563       0.103952      -0.118581      -0.008256       0.126837              8.701668      10.135365      -1.021729      -3.538516       8.462811       2.518839       7.506828          -0.000007
           31              C       8.616586       6.730566       9.794282      -0.005590      35.388913 0.42778364E+03  0.99222362E+04                                 9.311253                            6.854371       0.177216       2.072351                    0.999265      26.519040      73.418453       0.641178       0.411853      -1.077292       0.028058      -0.010810       0.023052       0.037888       0.002432      -0.007618      -0.000956       0.010206       0.011702      -0.007690      -0.003769       0.011459             11.164340      13.824205      -2.267179       3.350241       6.869977      -3.755920      12.798837          -0.000003
           32              C       9.929437       6.649544       9.309196      -0.112790      31.479029 0.41909460E+03  0.97770882E+04                                 8.682393                            6.857772       0.153113       2.025799                    0.999766      29.037539      83.550042       0.623912       0.420809      -1.059882       0.000029      -0.001280       0.020245       0.020285       0.006446      -0.008706      -0.007294      -0.007147       0.054173      -0.016924      -0.006135       0.023059              9.708989      12.374896      -1.172016       1.997737       6.207076      -2.414793      10.544995          -0.000007
           33              C       5.728102       4.820887       0.488278      -0.094575      31.401112 0.41207003E+03  0.95811401E+04                                 8.716027                            6.838616       0.006884       1.984430                    0.999534      28.792682      82.946393       0.618961       0.425595      -1.055956       0.016246      -0.010382      -0.006647       0.020394       0.001974      -0.011420       0.002960       0.012798      -0.049591      -0.020783       0.002329       0.018454              9.808966      11.081548      -1.179228       2.034050       6.659886      -3.246144      11.685463          -0.000007
           34              C       7.498559       7.151318       8.878362       0.599876      23.671064 0.25443519E+03  0.52921667E+04                                 7.614138                            5.657087      -0.051728       2.032268                    0.999695      22.588458      63.407091       0.624324       0.471672      -1.019827      -0.025738       0.004554      -0.028436       0.038623       0.056533      -0.050335       0.036397      -0.169614      -0.136828      -0.124033      -0.003319       0.127352              9.005067      11.320920      -2.388580       2.298664       5.651671      -2.418006      10.042609          -0.000009
           35              C      11.835861      10.164393       5.140216      -0.036487      36.663235 0.42565213E+03  0.98551972E+04                                 9.473145                            6.777498       0.176195       2.065077                    0.999344      26.824842      74.069183       0.653703       0.404683      -1.082612      -0.054384       0.005503       0.008234       0.055279      -0.004182       0.002663       0.002193      -0.014327       0.034734      -0.014465       0.002302       0.012164             11.529885      17.623400      -1.023008      -0.695684       6.028673      -2.813500      10.937581          -0.000006
           36              C       6.826997       1.304618       4.176426      -0.086672      33.718926 0.42671099E+03  0.10016611E+05                                 9.189168                            6.982912      -0.050583       1.967180                    0.999371      28.963318      84.057753       0.608904       0.428519      -1.053300      -0.012468      -0.007124       0.018229       0.023206       0.011805      -0.012689       0.002148      -0.034469       0.024772      -0.029352       0.012036       0.017316             10.542806      15.093134      -1.118283       0.340587       6.023075      -2.678240      10.512208          -0.000002
           37              C      11.233362       9.656633       6.279532      -0.099710      33.844566 0.43001348E+03  0.10134638E+05                                 9.249071                            7.035882      -0.101189       1.947877                    0.999209      29.392270      86.055565       0.601996       0.431704      -1.049170      -0.013843       0.015334      -0.010910       0.023362       0.005304       0.017799      -0.001228      -0.026478      -0.004797      -0.026246       0.010478       0.015767             10.592959      14.861638      -0.508132      -1.257981       5.806739      -2.518795      11.110499          -0.000002
           38              C      13.326229      10.046358       4.970011       0.693913      23.421548 0.22821945E+03  0.46381897E+04                                 7.642401                            5.446209      -0.254250       1.992027                    0.998855      21.444424      60.288915       0.618362       0.487379      -1.007451       0.082364      -0.025472      -0.011294       0.086949       0.007326       0.010896       0.087242      -0.141608       0.114732      -0.090846      -0.042350       0.133195              9.125776      12.476656      -0.493127      -0.633413       5.564328      -2.790630       9.336345          -0.000005
           39              O       1.885392       0.912888       1.902263      -0.618318      32.633391 0.51330533E+03  0.12180341E+05                                 8.008243                            6.928873       0.556207       2.204342                    0.998492      28.385491      73.788537       0.735939       0.350736      -1.147264       0.018366      -0.056166      -0.067273       0.089541       0.045267       0.010101      -0.056755       0.098444       0.030707      -0.100950       0.035294       0.065655              8.795427      12.243698       1.118386      -3.329842       6.501373       0.184741       7.641211          -0.000012
           40              O       3.229329       2.653374       1.937368      -0.634660      33.489931 0.54845532E+03  0.13252318E+05                                 8.193805                            7.233431       0.647078       2.235999                    0.998074      28.707061      75.686995       0.708560       0.357749      -1.139825       0.052567      -0.013531      -0.092205       0.106996       0.010165       0.076353      -0.028218      -0.085604       0.027695      -0.104768       0.032562       0.072206              8.761661       7.957704       0.239074      -0.758972      11.203388       1.471873       7.123892          -0.000004
           41              O       8.957865       3.784149       2.972432      -0.699943      36.628989 0.59163361E+03  0.14604908E+05                                 8.722645                            7.515363       0.386157       2.122966                    0.998696      30.375962      81.601319       0.693077       0.357996      -1.136831      -0.098688       0.024400      -0.055042       0.115604       0.021797      -0.048761      -0.006877      -0.137822       0.090421      -0.104062       0.037594       0.066468              9.511626       7.719168      -0.666883       0.429206       7.320084      -2.867935      13.495626          -0.000007
           42              O      10.348812       3.772476       1.304947      -0.634322      34.502758 0.52494939E+03  0.12530640E+05                                 8.314999                            7.007970       0.635022       2.221332                    0.999054      28.722661      74.963497       0.731395       0.350831      -1.146825      -0.028164       0.031119      -0.091837       0.100974       0.002120      -0.074796       0.023275      -0.007927      -0.240198      -0.119610       0.044493       0.075117              9.234576      14.140811      -2.701118      -0.590379       6.747742      -0.936404       6.815174          -0.000011
           43              O       7.091008      10.067035       6.678133      -0.649962      41.690411 0.58597948E+03  0.14402853E+05                                 9.584932                            7.520962       0.290242       2.121462                    0.997595      28.914338      77.020381       0.688405       0.361989      -1.135871       0.056761       0.104418       0.024324       0.121312       0.011016      -0.016003       0.034639      -0.120215       0.146759      -0.088397       0.010665       0.077732             11.154349      12.192644       2.768849      -5.039046       8.033198      -4.239792      13.237205          -0.000005
           44              O       2.751005       1.698302       4.772572      -0.732597      49.455433 0.69604698E+03  0.17911899E+05                                10.773921                            8.247692       0.077014       2.015166                    0.998150      31.215219      85.882271       0.649450       0.366486      -1.129121       0.081854      -0.083337       0.044580       0.125030       0.002198       0.024543       0.041612      -0.097511       0.120588      -0.074609      -0.004561       0.079170             12.650981      14.356177      -3.852017       5.892072       8.706424      -4.690712      14.890342          -0.000005
           45              O      14.809210      10.210026       8.735602      -0.618317      32.633371 0.51330492E+03  0.12180329E+05                                 8.008240                            6.928870       0.556208       2.204342                    0.998492      28.385481      73.788502       0.735939       0.350736      -1.147264      -0.018366       0.056166       0.067273       0.089541       0.045266       0.010102      -0.056755       0.098444       0.030708      -0.100950       0.035295       0.065655              8.795424      12.243693       1.118386      -3.329840       6.501371       0.184741       7.641207          -0.000012
           46              O      13.465273       8.469540       8.700497      -0.634660      33.489918 0.54845503E+03  0.13252308E+05                                 8.193802                            7.233428       0.647080       2.236000                    0.998074      28.707053      75.686955       0.708561       0.357749      -1.139826      -0.052568       0.013531       0.092205       0.106996       0.010165       0.076352      -0.028217      -0.085603       0.027694      -0.104768       0.032562       0.072206              8.761657       7.957701       0.239075      -0.758972      11.203383       1.471872       7.123889          -0.000005
           47              O       7.736737       7.338765       7.665433      -0.699943      36.629018 0.59163424E+03  0.14604927E+05                                 8.722649                            7.515367       0.386157       2.122966                    0.998696      30.375976      81.601364       0.693077       0.357996      -1.136831       0.098688      -0.024400       0.055043       0.115605       0.021797      -0.048761      -0.006877      -0.137823       0.090420      -0.104062       0.037593       0.066469              9.511630       7.719174      -0.666885       0.429210       7.320088      -2.867937      13.495628          -0.000006
           48              O       6.345790       7.350438       9.332918      -0.634321      34.502640 0.52494721E+03  0.12530574E+05                                 8.314977                            7.007953       0.635027       2.221334                    0.999054      28.722622      74.963330       0.731396       0.350831      -1.146826       0.028164      -0.031120       0.091837       0.100973       0.002120      -0.074796       0.023275      -0.007926      -0.240199      -0.119609       0.044493       0.075116              9.234550      14.140771      -2.701108      -0.590380       6.747723      -0.936400       6.815156          -0.000011
           49              O       9.603594       1.055879       3.959732      -0.649963      41.690428 0.58597980E+03  0.14402863E+05                                 9.584933                            7.520963       0.290239       2.121461                    0.997595      28.914350      77.020415       0.688406       0.361989      -1.135871      -0.056761      -0.104418      -0.024324       0.121312       0.011016      -0.016003       0.034639      -0.120215       0.146759      -0.088397       0.010665       0.077732             11.154351      12.192646       2.768849      -5.039047       8.033200      -4.239793      13.237208          -0.000005
           50              O      13.943597       9.424612       5.865293      -0.732596      49.455358 0.69604564E+03  0.17911855E+05                                10.773907                            8.247681       0.077016       2.015167                    0.998150      31.215196      85.882164       0.649450       0.366486      -1.129121      -0.081854       0.083337      -0.044580       0.125030       0.002198       0.024544       0.041612      -0.097511       0.120587      -0.074609      -0.004561       0.079170             12.650964      14.356158      -3.852012       5.892065       8.706414      -4.690706      14.890321          -0.000005

******************************************************
Auxiliary information for the entire system
The total spin magnetic moment of the unit cell is   -0.000294
The total net atomic charge of the unit cell is   -0.000002
Accuracy of reproducing the electrostatic potential in the unit cell:
  The inner radius (bohr) =    5.0000
  The outer radius (bohr) =   12.0000
  Valid grid points have density less than (e/(bohr^3)) =    0.0001
  The number of valid grid points were=        56371
  The rms potential error without charges in kcal/mol is=     14.16247
  The rms potential error with partial charges in kcal/mol is=      2.25763
  The RRMSE value at monopole order=      0.15941
  The rms potential error with partial charges and cloud penetration in kcal/mol is=      2.25027
  The RRMSE value at monopole order with cloud penetration is=      0.15889
  The rms potential error with partial charges and atomic dipoles in kcal/mol is=      0.61497
  The RRMSE value at dipole order=      0.04342
  The rms potential error with partial charges, atomic dipoles and cloud penetration in kcal/mol is=      0.60747
  The RRMSE value at dipole order with cloud penetration=      0.04289

******************************************************
The electron densities and ab initio electrostatic potential were computed in VASP using the PBE functional and
projector augmented wave method. See the main text of the journal article for a description of computational details.
The atomic charges, dipoles, and quadrupoles were computed with the DDEC6 method as described in
(a) T. A. Manz and N. Gabaldon Limas, RSC Adv. 6 (2016) 47771-47801 DOI: 10.1039/c6ra04656h
(b) N. Gabaldon Limas and T. A. Manz, RSC Adv. 8 (2018) 2678-2707 DOI: 10.1039/c7ra11829e.
For each atom in the material, the electron cloud parameters were fit to the spherically averaged atom-in-material
electron density using radial positions for which this density was between 10^-4 and 10^-2 electrons per cubic bohr.
The polarizabilities, dispersion coefficients, and quantum Drude oscillator (QDO) parameters were fit using the MCLF method.
The magnetic structure of the system was optimized in VASP from the default ferromagnetic initial guess using spin polarization.
The atomic spin moments (ASMs) were computed on this optimized magnetic structure using the DDEC6 partition as inputs
to the method of T. A. Manz and D. S. Sholl, J. Chem. Theory Comput. 7 (2011) 4146-4164 DOI: 10.1021/ct200539n.
The RMSE and RRMSE were computed using a uniform grid with Ewald summation.
