# Supplementary material for: A collection of forcefield precursors for metal–organic frameworks
Source: RSC Adv. 2019 Nov 13;9(63):36492–507. doi: 10.1039/c9ra07327b (PMC9075174; doi:10.1039/c9ra07327b)
Supplement: RA-009-C9RA07327B-s5641 [file RA-009-C9RA07327B-s5641.xyz]

   50
jmolscript: load "" {1 1 1} spacegroup "x,y,z" unitcell [{      9.813500     0.000000     0.000000 }, {      4.252647     9.524745     0.000000 }, {      2.625615     1.586485    10.633434 }]
Ho    12.403511     3.477986     8.753230     2.023442
Ho     4.288251     7.633244     1.880204     2.023439
H     10.411371     8.391632     1.585445     0.113626
H      8.526029     2.406265     8.709846     0.121487
H      7.898348     5.064571     7.528471     0.117301
H     10.510862     5.459331     4.505386     0.127083
H      8.282832     9.596957     5.393278     0.122660
H      6.845704     2.719680     6.424721     0.108752
H      6.280391     2.719598     9.047989     0.113626
H      8.165733     8.704965     1.923588     0.121486
H      8.793414     6.046659     3.104963     0.117301
H      6.180900     5.651899     6.128048     0.127083
H      8.408930     1.514273     5.240156     0.122660
H      9.846058     8.391550     4.208713     0.108752
C     13.174194    10.962660    10.454792    -0.036092
C      9.913448     8.857291     0.952756    -0.098968
C      8.129932     2.086163     9.488213    -0.084772
C     14.640071    10.834408    10.297417     0.694945
C      9.403682     5.185977     6.171645    -0.002995
C      8.081170     5.260227     6.637390    -0.108733
C      9.642081     5.494383     4.836086    -0.093156
C      5.262453     1.520391     6.034474    -0.004182
C      9.164197     9.891909     5.365631    -0.103623
C      6.588642     1.943612     5.979180    -0.111561
C      4.273003     2.285786     6.880895     0.597427
C     10.494847     4.752519     7.064854     0.607637
C      3.517568     0.148570     0.178642    -0.036093
C      6.778314     2.253939     9.680678    -0.098961
C      8.561830     9.025067     1.145221    -0.084765
C      2.051691     0.276822     0.336017     0.694945
C      7.288080     5.925253     4.461789    -0.002997
C      8.610592     5.851003     3.996044    -0.108731
C      7.049681     5.616847     5.797348    -0.093155
C     11.429309     9.590839     4.598960    -0.004181
C      7.527565     1.219321     5.267803    -0.103623
C     10.103120     9.167618     4.654254    -0.111560
C     12.418759     8.825444     3.752539     0.597428
C      6.196915     6.358711     3.568580     0.607637
O     10.909758     1.838538     9.277671    -0.655396
O     12.642551     8.637147     0.556129    -0.730631
O     11.660767     4.562222     6.638453    -0.636090
O      4.533417     3.444119     7.258382    -0.633469
O      3.199263     1.699823     7.237115    -0.622255
O     10.299617     4.582072     8.303649    -0.712442
O      5.782004     9.272692     1.355763    -0.655396
O      4.049211     2.474083    10.077305    -0.730632
O      5.030995     6.549008     3.994981    -0.636090
O     12.158345     7.667111     3.375052    -0.633469
O     13.492499     9.411407     3.396319    -0.622255
O      6.392145     6.529158     2.329785    -0.712442

The following XYZ coordinates are in angstroms. Other properties are in atomic units.
The sperically averaged electron density of each atom fit to a function of the form exp(a - br)
eigen_1, eigen_2 and eigen_3 are the three eigenvalues of traceless quadrupole moment tensor
  atom number  atomic symbol              X              Y              Z     net charge C6 coefficient C8 coefficient C10 coefficient fluctuating dipole atomic polarizability isotropic forcefield polarizability              a              b squared Pearson coefficient          <r^3>          <r^4>         wp_QDO          m_QDO          q_QDO       dipole_x       dipole_y       dipole_z         dipole            Qxy            Qxz            Qyz     Q(x^2-y^2)  Q(3z^2 - R^2)        eigen_1        eigen_2        eigen_3 static polarizability      alpha(xx)      alpha(xy)      alpha(xz)      alpha(yy)      alpha(yz)      alpha(zz) atomic spin moment
            1             Ho      12.403511       3.477986       8.753230       2.023442      95.017467 0.19608458E+04  0.59967919E+05                                13.959744                           11.994629       2.215709       2.458294                    0.999859      70.512386     159.538525       0.727896       0.275145      -1.322340       0.003123      -0.006638       0.021984       0.023176       0.137518       0.053928       0.136185      -0.117670      -0.043841      -0.154454      -0.084314       0.238768             16.130613      19.739587      -4.640629       2.422894      13.476748      -3.676870      15.175503          -0.000002
            2             Ho       4.288251       7.633244       1.880204       2.023439      95.017784 0.19608539E+04  0.59968234E+05                                13.959780                           11.994659       2.215710       2.458294                    0.999859      70.512439     159.538770       0.727894       0.275145      -1.322340      -0.003123       0.006639      -0.021981       0.023173       0.137519       0.053929       0.136186      -0.117670      -0.043842      -0.154454      -0.084315       0.238769             16.130656      19.739643      -4.640644       2.422897      13.476783      -3.676879      15.175542          -0.000005
            3              H      10.411371       8.391632       1.585445       0.113626       1.132816 0.81975661E+01  0.81597774E+02                                 1.836251                            1.702754      -1.283536       2.269642                    0.994018       3.757561      10.863133       0.463941       1.326325      -0.697210       0.017834      -0.019575       0.026868       0.037724       0.001253      -0.001093      -0.009935       0.000767       0.008822      -0.009688      -0.001297       0.010985              1.904506       1.942992      -0.239801       0.391909       1.598789      -0.373533       2.171737          -0.000001
            4              H       8.526029       2.406265       8.709846       0.121487       1.006370 0.71124630E+01  0.68329249E+02                                 1.703522                            1.592083      -1.064625       2.382450                    0.996746       3.544071      10.066512       0.477064       1.336419      -0.695875       0.016753       0.013730      -0.035480       0.041570      -0.004394      -0.006286      -0.009140       0.007294       0.032097      -0.015642       0.000206       0.015436              1.764441       1.691810       0.144520      -0.286632       1.481025      -0.350595       2.120487          -0.000001
            5              H       7.898348       5.064571       7.528471       0.117301       1.162818 0.84836982E+01  0.83991372E+02                                 1.796231                            1.681584      -0.839561       2.484326                    0.999293       3.368900       9.279852       0.494964       1.249922      -0.717587      -0.008616      -0.008306       0.037442       0.039308      -0.001484      -0.007119      -0.005513       0.019320       0.024118      -0.015494       0.001039       0.014455              1.848475       1.564736       0.059362      -0.092798       1.600884      -0.313365       2.379806          -0.000006
            6              H      10.510862       5.459331       4.505386       0.127083       1.119633 0.81527168E+01  0.79761898E+02                                 1.732121                            1.634291      -1.026643       2.405026                    0.997653       3.319130       9.031699       0.509595       1.228536      -0.722077       0.039538       0.000371      -0.013962       0.041932      -0.002648      -0.006436      -0.001312       0.024587       0.018828      -0.015905       0.001541       0.014364              1.765935       2.244811      -0.000548      -0.227583       1.493488      -0.093399       1.559506          -0.000005
            7              H       8.282832       9.596957       5.393278       0.122660       1.042077 0.75757070E+01  0.72878014E+02                                 1.659353                            1.581738      -0.862941       2.478222                    0.999229       3.285767       8.909337       0.514110       1.238446      -0.719551      -0.038165      -0.012065       0.001272       0.040047       0.005499       0.000551       0.008544       0.012874      -0.031212      -0.015728       0.001489       0.014239              1.679173       2.113957       0.247029      -0.049173       1.530027       0.097394       1.393535          -0.000007
            8              H       6.845704       2.719680       6.424721       0.108752       0.961251 0.67323317E+01  0.64125158E+02                                 1.676277                            1.565393      -1.199028       2.306917                    0.994916       3.720686      10.701743       0.471119       1.364936      -0.688650       0.009495       0.029437       0.017668       0.035621       0.001846       0.000595       0.012321       0.008434      -0.008719      -0.015194       0.005037       0.010157              1.739990       1.482816       0.247911       0.088952       2.109853       0.382378       1.627302          -0.000000
            9              H       6.280391       2.719598       9.047989       0.113626       1.132818 0.81975820E+01  0.81597955E+02                                 1.836252                            1.702754      -1.283535       2.269642                    0.994018       3.757561      10.863127       0.463942       1.326323      -0.697210      -0.017834       0.019575      -0.026868       0.037724       0.001253      -0.001093      -0.009935       0.000767       0.008822      -0.009688      -0.001297       0.010985              1.904507       1.942993      -0.239802       0.391910       1.598790      -0.373534       2.171738          -0.000001
           10              H       8.165733       8.704965       1.923588       0.121486       1.006373 0.71124870E+01  0.68329534E+02                                 1.703526                            1.592085      -1.064627       2.382448                    0.996746       3.544076      10.066529       0.477064       1.336418      -0.695875      -0.016753      -0.013730       0.035480       0.041570      -0.004394      -0.006286      -0.009140       0.007294       0.032097      -0.015642       0.000206       0.015436              1.764444       1.691813       0.144520      -0.286634       1.481027      -0.350597       2.120492          -0.000001
           11              H       8.793414       6.046659       3.104963       0.117301       1.162820 0.84837190E+01  0.83991643E+02                                 1.796234                            1.681587      -0.839560       2.484326                    0.999293       3.368904       9.279871       0.494963       1.249924      -0.717586       0.008616       0.008306      -0.037442       0.039308      -0.001484      -0.007119      -0.005513       0.019320       0.024118      -0.015494       0.001039       0.014455              1.848479       1.564739       0.059363      -0.092799       1.600887      -0.313366       2.379812          -0.000006
           12              H       6.180900       5.651899       6.128048       0.127083       1.119631 0.81527006E+01  0.79761693E+02                                 1.732119                            1.634289      -1.026641       2.405027                    0.997653       3.319126       9.031683       0.509595       1.228536      -0.722078      -0.039538      -0.000371       0.013962       0.041932      -0.002648      -0.006436      -0.001312       0.024587       0.018828      -0.015905       0.001541       0.014364              1.765933       2.244808      -0.000548      -0.227583       1.493486      -0.093399       1.559504          -0.000005
           13              H       8.408930       1.514273       5.240156       0.122660       1.042080 0.75757321E+01  0.72878311E+02                                 1.659355                            1.581740      -0.862943       2.478221                    0.999229       3.285773       8.909355       0.514110       1.238445      -0.719551       0.038165       0.012065      -0.001272       0.040047       0.005499       0.000551       0.008544       0.012874      -0.031212      -0.015728       0.001489       0.014239              1.679175       2.113960       0.247029      -0.049173       1.530029       0.097394       1.393536          -0.000007
           14              H       9.846058       8.391550       4.208713       0.108752       0.961252 0.67323401E+01  0.64125255E+02                                 1.676278                            1.565393      -1.199029       2.306917                    0.994916       3.720688      10.701748       0.471119       1.364936      -0.688650      -0.009495      -0.029437      -0.017668       0.035621       0.001846       0.000595       0.012321       0.008434      -0.008719      -0.015194       0.005037       0.010157              1.739991       1.482817       0.247912       0.088952       2.109854       0.382378       1.627303          -0.000000
           15              C      13.174194      10.962660      10.454792      -0.036092      37.312790 0.42831214E+03  0.99303684E+04                                 9.589783                            6.802783       0.169575       2.064031                    0.999363      26.790053      73.978175       0.652014       0.405176      -1.082486      -0.052138       0.009309       0.006527       0.053363      -0.002241       0.001949       0.000475      -0.017737       0.045743      -0.016894       0.001519       0.015375             11.759245      18.455205      -1.046872      -0.714035       6.053995      -2.731640      10.768536          -0.000005
           16              C       9.913448       8.857291       0.952756      -0.098968      33.837838 0.42916746E+03  0.10109324E+05                                 9.240499                            7.022427      -0.091788       1.950522                    0.999238      29.388159      86.009638       0.603437       0.430902      -1.049699      -0.012909       0.015265      -0.012401       0.023525       0.004906       0.017838      -0.001536      -0.028022       0.003031      -0.026815       0.011845       0.014970             10.600205      15.061293      -0.499443      -1.454456       5.835021      -2.487499      10.904301          -0.000003
           17              C       8.129932       2.086163       9.488213      -0.084772      33.917171 0.42851472E+03  0.10069989E+05                                 9.228344                            7.000883      -0.076386       1.958531                    0.999390      28.999004      84.219079       0.607675       0.428915      -1.053013      -0.010471      -0.009361       0.019666       0.024167       0.009696      -0.011036       0.001279      -0.036198       0.026798      -0.028265       0.011750       0.016515             10.609987      15.353346      -1.215140       0.378279       5.998443      -2.598242      10.478173          -0.000000
           18              C      14.640071      10.834408      10.297417       0.694945      23.525863 0.22642859E+03  0.45941133E+04                                 7.664591                            5.423339      -0.256673       1.991126                    0.998910      21.418647      60.225010       0.619730       0.487117      -1.007285       0.080991      -0.023664      -0.009332       0.084892       0.008479       0.009925       0.085771      -0.136993       0.114299      -0.088363      -0.042140       0.130503              9.197904      12.729878      -0.568854      -0.516033       5.552020      -2.765393       9.311813          -0.000004
           19              C       9.403682       5.185977       6.171645      -0.002995      35.610711 0.41954561E+03  0.96874829E+04                                 9.353002                            6.791546       0.176196       2.074972                    0.999272      26.355279      72.887508       0.643406       0.412277      -1.076624      -0.025452       0.014920      -0.022865       0.037326       0.006140      -0.008688       0.003044       0.008842       0.009750      -0.012476       0.000480       0.011997             11.319305      14.092018      -2.434819       3.680178       6.969132      -3.878321      12.896764           0.000000
           20              C       8.081170       5.260227       6.637390      -0.108733      31.546264 0.41679870E+03  0.97091552E+04                                 8.694813                            6.836737       0.163514       2.030618                    0.999770      28.933392      83.160091       0.625242       0.420536      -1.060167       0.000172       0.002410      -0.020536       0.020678       0.006677      -0.010101      -0.006232      -0.009865       0.051111      -0.018130      -0.004388       0.022517              9.761667      12.508634      -1.202891       2.060678       6.263667      -2.486800      10.512702          -0.000003
           21              C       9.642081       5.494383       4.836086      -0.093156      31.534421 0.41106301E+03  0.95499594E+04                                 8.740205                            6.827389       0.008390       1.985946                    0.999535      28.729749      82.677115       0.619984       0.425238      -1.056390      -0.017392       0.009472       0.007338       0.021120       0.002759      -0.012239       0.005186       0.008839      -0.047499      -0.021752       0.004794       0.016958              9.881073      11.078033      -1.260226       2.160067       6.740787      -3.359668      11.824399          -0.000003
           22              C       5.262453       1.520391       6.034474      -0.004182      35.067140 0.41942428E+03  0.96898528E+04                                 9.248755                            6.783899       0.081626       2.041478                    0.999275      26.567706      73.640267       0.644326       0.411468      -1.076500       0.021398      -0.018721      -0.024592       0.037592       0.003938      -0.004471      -0.008550      -0.009443      -0.040296      -0.016629       0.000645       0.015984             11.042582      12.325175      -1.333354      -3.491208      10.978551       5.237329       9.824019          -0.000002
           23              C       9.164197       9.891909       5.365631      -0.103623      31.818057 0.41165461E+03  0.95615446E+04                                 8.745616                            6.796981       0.086799       2.005788                    0.999700      28.872883      82.920945       0.626586       0.420853      -1.059751       0.022157       0.002962      -0.000280       0.022356       0.009934       0.002816      -0.009153       0.034578      -0.032372      -0.022421      -0.002918       0.025339              9.873752       9.902150      -0.670907      -2.065470      10.920824       4.899631       8.798281          -0.000009
           24              C       6.588642       1.943612       5.979180      -0.111561      33.221995 0.45156738E+03  0.10755753E+05                                 9.105216                            7.201235      -0.046368       1.960367                    0.999278      29.641600      86.775677       0.597125       0.430648      -1.051550      -0.002285      -0.017640      -0.020116       0.026852       0.003448       0.009683       0.008206      -0.023295      -0.000128      -0.017161      -0.000789       0.017949             10.178296      11.873093      -0.196776      -2.427638      10.171010       3.800268       8.490785          -0.000009
           25              C       4.273003       2.285786       6.880895       0.597427      23.007361 0.26034531E+03  0.54460226E+04                                 7.513216                            5.752461      -0.114716       2.016998                    0.999399      22.555039      63.484367       0.614310       0.476638      -1.017206      -0.037891       0.029883       0.006768       0.048729       0.008783       0.093194      -0.071274      -0.002612       0.105445      -0.116920      -0.008753       0.125673              8.723689      10.068605      -1.071898      -3.583912       8.523066       2.554022       7.579397          -0.000006
           26              C      10.494847       4.752519       7.064854       0.607637      23.941005 0.25191635E+03  0.52280912E+04                                 7.688140                            5.636138      -0.065460       2.030679                    0.999662      22.432838      62.952388       0.624139       0.472866      -1.018922       0.024973      -0.004371       0.029525       0.038916       0.056230      -0.048588       0.034043      -0.163987      -0.130294      -0.120087      -0.003229       0.123317              9.189859      11.613083      -2.578228       2.749354       5.742525      -2.534112      10.213969          -0.000007
           27              C       3.517568       0.148570       0.178642      -0.036093      37.312870 0.42831322E+03  0.99303995E+04                                 9.589797                            6.802792       0.169574       2.064030                    0.999363      26.790084      73.978277       0.652014       0.405176      -1.082486       0.052138      -0.009309      -0.006527       0.053363      -0.002241       0.001949       0.000475      -0.017736       0.045744      -0.016894       0.001519       0.015375             11.759263      18.455240      -1.046874      -0.714035       6.054002      -2.731643      10.768547          -0.000004
           28              C       6.778314       2.253939       9.680678      -0.098961      33.837621 0.42916410E+03  0.10109223E+05                                 9.240452                            7.022393      -0.091779       1.950526                    0.999238      29.388047      86.009160       0.603439       0.430902      -1.049700       0.012909      -0.015266       0.012401       0.023526       0.004906       0.017838      -0.001535      -0.028022       0.003031      -0.026814       0.011844       0.014970             10.600149      15.061208      -0.499443      -1.454442       5.834994      -2.487487      10.904244          -0.000003
           29              C       8.561830       9.025067       1.145221      -0.084765      33.916997 0.42851199E+03  0.10069908E+05                                 9.228306                            7.000855      -0.076379       1.958534                    0.999390      28.998918      84.218720       0.607677       0.428914      -1.053013       0.010471       0.009361      -0.019666       0.024167       0.009695      -0.011037       0.001278      -0.036198       0.026797      -0.028265       0.011750       0.016515             10.609943      15.353278      -1.215133       0.378271       5.998420      -2.598231      10.478131          -0.000001
           30              C       2.051691       0.276822       0.336017       0.694945      23.525872 0.22642870E+03  0.45941164E+04                                 7.664594                            5.423341      -0.256674       1.991126                    0.998910      21.418657      60.225055       0.619729       0.487117      -1.007285      -0.080991       0.023664       0.009332       0.084892       0.008479       0.009925       0.085771      -0.136993       0.114300      -0.088364      -0.042140       0.130504              9.197907      12.729881      -0.568854      -0.516033       5.552022      -2.765394       9.311816          -0.000004
           31              C       7.288080       5.925253       4.461789      -0.002997      35.610733 0.41954595E+03  0.96874923E+04                                 9.353006                            6.791548       0.176196       2.074972                    0.999272      26.355289      72.887534       0.643406       0.412277      -1.076624       0.025452      -0.014920       0.022865       0.037326       0.006140      -0.008688       0.003044       0.008842       0.009750      -0.012476       0.000480       0.011997             11.319308      14.092026      -2.434821       3.680180       6.969134      -3.878321      12.896766           0.000001
           32              C       8.610592       5.851003       3.996044      -0.108731      31.546213 0.41679780E+03  0.97091294E+04                                 8.694804                            6.836730       0.163515       2.030618                    0.999770      28.933363      83.159990       0.625243       0.420535      -1.060167      -0.000172      -0.002410       0.020536       0.020678       0.006677      -0.010101      -0.006232      -0.009865       0.051111      -0.018129      -0.004388       0.022517              9.761657      12.508618      -1.202889       2.060676       6.263660      -2.486798      10.512694          -0.000004
           33              C       7.049681       5.616847       5.797348      -0.093155      31.534363 0.41106212E+03  0.95499324E+04                                 8.740189                            6.827378       0.008394       1.985948                    0.999535      28.729718      82.676963       0.619986       0.425238      -1.056390       0.017392      -0.009472      -0.007338       0.021120       0.002758      -0.012239       0.005186       0.008839      -0.047499      -0.021752       0.004794       0.016958              9.881055      11.078014      -1.260223       2.160061       6.740774      -3.359660      11.824375          -0.000004
           34              C      11.429309       9.590839       4.598960      -0.004181      35.067132 0.41942415E+03  0.96898493E+04                                 9.248756                            6.783900       0.081627       2.041479                    0.999275      26.567699      73.640255       0.644326       0.411469      -1.076500      -0.021398       0.018721       0.024592       0.037592       0.003938      -0.004471      -0.008550      -0.009443      -0.040295      -0.016629       0.000645       0.015984             11.042582      12.325175      -1.333353      -3.491208      10.978552       5.237329       9.824020          -0.000002
           35              C       7.527565       1.219321       5.267803      -0.103623      31.818052 0.41165449E+03  0.95615414E+04                                 8.745615                            6.796980       0.086800       2.005789                    0.999700      28.872882      82.920945       0.626586       0.420853      -1.059751      -0.022157      -0.002962       0.000280       0.022356       0.009934       0.002816      -0.009153       0.034578      -0.032370      -0.022421      -0.002918       0.025338              9.873751       9.902150      -0.670906      -2.065470      10.920823       4.899630       8.798280          -0.000007
           36              C      10.103120       9.167618       4.654254      -0.111560      33.221994 0.45156734E+03  0.10755752E+05                                 9.105216                            7.201235      -0.046368       1.960367                    0.999278      29.641600      86.775679       0.597125       0.430648      -1.051550       0.002285       0.017640       0.020115       0.026852       0.003448       0.009683       0.008206      -0.023294      -0.000129      -0.017160      -0.000789       0.017949             10.178296      11.873092      -0.196775      -2.427638      10.171011       3.800269       8.490785          -0.000008
           37              C      12.418759       8.825444       3.752539       0.597428      23.007351 0.26034518E+03  0.54460194E+04                                 7.513215                            5.752460      -0.114716       2.016998                    0.999399      22.555036      63.484370       0.614310       0.476638      -1.017206       0.037891      -0.029883      -0.006768       0.048729       0.008783       0.093194      -0.071274      -0.002612       0.105445      -0.116920      -0.008753       0.125673              8.723688      10.068604      -1.071898      -3.583911       8.523065       2.554022       7.579396          -0.000006
           38              C       6.196915       6.358711       3.568580       0.607637      23.940996 0.25191625E+03  0.52280883E+04                                 7.688136                            5.636136      -0.065461       2.030679                    0.999662      22.432831      62.952351       0.624139       0.472866      -1.018922      -0.024973       0.004371      -0.029525       0.038916       0.056230      -0.048588       0.034043      -0.163986      -0.130294      -0.120087      -0.003229       0.123317              9.189854      11.613079      -2.578227       2.749352       5.742522      -2.534110      10.213962          -0.000007
           39              O      10.909758       1.838538       9.277671      -0.655396      42.060040 0.59274609E+03  0.14605477E+05                                 9.638583                            7.557338       0.307248       2.125185                    0.997598      29.013624      77.284737       0.687953       0.361327      -1.136824      -0.056548      -0.103807      -0.023178       0.120461       0.011649      -0.018004       0.032256      -0.119701       0.151080      -0.089488       0.013464       0.076024             11.245158      12.331896       2.788688      -5.089762       8.070160      -4.265050      13.333418          -0.000004
           40              O      12.642551       8.637147       0.556129      -0.730631      49.786020 0.69279225E+03  0.17807203E+05                                10.825140                            8.229463       0.072150       2.014609                    0.998111      31.144916      85.637550       0.650043       0.366582      -1.129051      -0.079500       0.086386      -0.044727       0.125631       0.001817       0.024973       0.043087      -0.094865       0.116478      -0.073134      -0.006472       0.079607             12.788032      14.668522      -3.954255       6.093029       8.721409      -4.708135      14.974164          -0.000006
           41              O      11.660767       4.562222       6.638453      -0.636090      34.545676 0.52486335E+03  0.12528364E+05                                 8.327284                            7.005982       0.623835       2.217884                    0.999106      28.726636      74.978895       0.731703       0.350690      -1.146914      -0.027283       0.036327      -0.079690       0.091731       0.002283      -0.068476       0.022832      -0.007976      -0.260222      -0.119626       0.047920       0.071707              9.276894      14.277456      -2.771069      -0.438862       6.779774      -0.970767       6.773451          -0.000009
           42              O       4.533417       3.444119       7.258382      -0.633469      33.298393 0.54383083E+03  0.13113467E+05                                 8.158942                            7.199820       0.648109       2.236397                    0.998179      28.665401      75.511921       0.710627       0.357446      -1.140008       0.049260      -0.013971      -0.089934       0.103489       0.007515       0.076214      -0.028083      -0.085196       0.024643      -0.103801       0.030974       0.072828              8.726183       7.910028       0.207327      -0.765895      11.189932       1.470052       7.078590          -0.000003
           43              O       3.199263       1.699823       7.237115      -0.622255      32.828398 0.51852105E+03  0.12335692E+05                                 8.044681                            6.966902       0.546424       2.200299                    0.998534      28.471494      74.115844       0.733440       0.351030      -1.146982       0.018814      -0.056417      -0.064100       0.087439       0.045287       0.007752      -0.057331       0.099119       0.032583      -0.101110       0.033974       0.067136              8.837845      12.236617       1.113421      -3.393897       6.530664       0.164420       7.746255          -0.000011
           44              O      10.299617       4.582072       8.303649      -0.712442      37.131523 0.60429506E+03  0.14988570E+05                                 8.795791                            7.582774       0.401440       2.124360                    0.998775      30.581317      82.203824       0.692080       0.356811      -1.138387      -0.089079       0.028992      -0.054147       0.108202       0.021181      -0.038644      -0.011617      -0.137387       0.121995      -0.101696       0.034130       0.067566              9.614118       7.764908      -0.776462       0.674035       7.385339      -2.845504      13.692106          -0.000010
           45              O       5.782004       9.272692       1.355763      -0.655396      42.060041 0.59274605E+03  0.14605476E+05                                 9.638584                            7.557338       0.307247       2.125185                    0.997598      29.013620      77.284730       0.687953       0.361327      -1.136824       0.056548       0.103807       0.023178       0.120461       0.011650      -0.018004       0.032256      -0.119701       0.151081      -0.089488       0.013464       0.076024             11.245159      12.331896       2.788689      -5.089764       8.070161      -4.265051      13.333420          -0.000005
           46              O       4.049211       2.474083      10.077305      -0.730632      49.786092 0.69279346E+03  0.17807243E+05                                10.825153                            8.229473       0.072148       2.014608                    0.998111      31.144936      85.637647       0.650042       0.366582      -1.129051       0.079500      -0.086386       0.044727       0.125631       0.001817       0.024973       0.043086      -0.094865       0.116478      -0.073134      -0.006472       0.079606             12.788048      14.668540      -3.954260       6.093038       8.721419      -4.708142      14.974184          -0.000006
           47              O       5.030995       6.549008       3.994981      -0.636090      34.545663 0.52486312E+03  0.12528357E+05                                 8.327282                            7.005979       0.623836       2.217884                    0.999106      28.726634      74.978880       0.731703       0.350690      -1.146914       0.027283      -0.036327       0.079690       0.091731       0.002283      -0.068476       0.022832      -0.007976      -0.260221      -0.119626       0.047920       0.071706              9.276891      14.277452      -2.771068      -0.438862       6.779772      -0.970767       6.773448          -0.000008
           48              O      12.158345       7.667111       3.375052      -0.633469      33.298429 0.54383157E+03  0.13113490E+05                                 8.158949                            7.199826       0.648105       2.236396                    0.998179      28.665410      75.511961       0.710627       0.357446      -1.140008      -0.049260       0.013971       0.089934       0.103489       0.007515       0.076214      -0.028083      -0.085196       0.024643      -0.103801       0.030973       0.072828              8.726190       7.910035       0.207328      -0.765896      11.189941       1.470053       7.078596          -0.000004
           49              O      13.492499       9.411407       3.396319      -0.622255      32.828448 0.51852203E+03  0.12335722E+05                                 8.044692                            6.966910       0.546422       2.200299                    0.998534      28.471505      74.115905       0.733439       0.351030      -1.146982      -0.018814       0.056417       0.064100       0.087439       0.045287       0.007752      -0.057330       0.099119       0.032583      -0.101110       0.033974       0.067136              8.837857      12.236634       1.113422      -3.393903       6.530672       0.164421       7.746265          -0.000010
           50              O       6.392145       6.529158       2.329785      -0.712442      37.131489 0.60429439E+03  0.14988549E+05                                 8.795784                            7.582769       0.401439       2.124360                    0.998775      30.581309      82.203780       0.692081       0.356811      -1.138387       0.089080      -0.028992       0.054147       0.108202       0.021181      -0.038644      -0.011617      -0.137388       0.121994      -0.101696       0.034130       0.067566              9.614109       7.764903      -0.776462       0.674035       7.385333      -2.845500      13.692092          -0.000011

******************************************************
Auxiliary information for the entire system
The total spin magnetic moment of the unit cell is   -0.000234
The total net atomic charge of the unit cell is   0.000002
Accuracy of reproducing the electrostatic potential in the unit cell:
  The inner radius (bohr) =    5.0000
  The outer radius (bohr) =   12.0000
  Valid grid points have density less than (e/(bohr^3)) =    0.0001
  The number of valid grid points were=        56553
  The rms potential error without charges in kcal/mol is=     14.07524
  The rms potential error with partial charges in kcal/mol is=      2.15811
  The RRMSE value at monopole order=      0.15333
  The rms potential error with partial charges and cloud penetration in kcal/mol is=      2.15027
  The RRMSE value at monopole order with cloud penetration is=      0.15277
  The rms potential error with partial charges and atomic dipoles in kcal/mol is=      0.60942
  The RRMSE value at dipole order=      0.04330
  The rms potential error with partial charges, atomic dipoles and cloud penetration in kcal/mol is=      0.60164
  The RRMSE value at dipole order with cloud penetration=      0.04274

******************************************************
The electron densities and ab initio electrostatic potential were computed in VASP using the PBE functional and
projector augmented wave method. See the main text of the journal article for a description of computational details.
The atomic charges, dipoles, and quadrupoles were computed with the DDEC6 method as described in
(a) T. A. Manz and N. Gabaldon Limas, RSC Adv. 6 (2016) 47771-47801 DOI: 10.1039/c6ra04656h
(b) N. Gabaldon Limas and T. A. Manz, RSC Adv. 8 (2018) 2678-2707 DOI: 10.1039/c7ra11829e.
For each atom in the material, the electron cloud parameters were fit to the spherically averaged atom-in-material
electron density using radial positions for which this density was between 10^-4 and 10^-2 electrons per cubic bohr.
The polarizabilities, dispersion coefficients, and quantum Drude oscillator (QDO) parameters were fit using the MCLF method.
The magnetic structure of the system was optimized in VASP from the default ferromagnetic initial guess using spin polarization.
The atomic spin moments (ASMs) were computed on this optimized magnetic structure using the DDEC6 partition as inputs
to the method of T. A. Manz and D. S. Sholl, J. Chem. Theory Comput. 7 (2011) 4146-4164 DOI: 10.1021/ct200539n.
The RMSE and RRMSE were computed using a uniform grid with Ewald summation.
