# Supplementary material for: A collection of forcefield precursors for metal–organic frameworks
Source: RSC Adv. 2019 Nov 13;9(63):36492–507. doi: 10.1039/c9ra07327b (PMC9075174; doi:10.1039/c9ra07327b)
Supplement: RA-009-C9RA07327B-s5642 [file RA-009-C9RA07327B-s5642.xyz]

  784
jmolscript: load "" {1 1 1} spacegroup "x,y,z" unitcell [{     27.096400     0.000000     0.000000 }, {     13.548200    27.314693     0.000000 }, {     13.548200     0.000016    27.314693 }]
Cu    27.339184     0.925969     0.925968     0.869921
Cu    27.339048    12.731386    12.731105     0.865731
Cu    26.853752    14.583323    14.583588     0.865699
Cu    26.853616    26.388740    26.388725     0.869921
Cu    32.803173    20.486032    20.486020     0.886801
Cu    35.438298    20.486032    20.486020     0.861005
Cu    21.389627     6.828677     6.828673     0.886802
Cu    18.754502     6.828677     6.828673     0.861006
Cu    34.113148    26.388733    14.583588     0.870930
Cu    34.113284    14.583330    26.388725     0.865433
Cu    20.079652     0.925976    12.731105     0.870930
Cu    20.079516    12.731379     0.925968     0.865426
Cu    26.029073     6.828677     6.828673     0.887013
Cu    28.664198     6.828677     6.828673     0.861427
Cu    28.163727    20.486032    20.486020     0.887013
Cu    25.528602    20.486032    20.486020     0.861426
H     15.341982     0.966954    23.206563     0.118780
H     17.531371     5.943690    22.479992     0.127058
H     16.851251     3.214955    26.170207     0.117809
H     18.999996     1.603385    21.827171     0.111123
H     16.553191     2.223429    21.660552     0.105918
H     18.122072     4.397680    24.626927     0.112313
H     21.579573     4.129993    18.929082     0.110112
H     35.924407    27.128965    20.065373     0.109687
H     32.000848    26.973271    20.729121     0.108601
H     21.747571     1.860142    18.926351     0.105603
H     32.057751    24.676106    20.704537     0.121934
H     36.054470    24.820873    20.155512     0.117548
H     18.490583     8.074237    22.889713     0.068932
H     17.198085     8.210810    21.971939     0.077083
H     19.390184     9.917978    21.614117     0.156291
H     18.233168    10.289458    22.630223     0.157799
H     17.913430    10.141958    21.084212     0.146329
H     28.890182    12.690417    17.765476     0.118183
H     31.079571     7.713680    18.492047     0.128800
H     30.399451    10.442416    14.801832     0.119019
H     32.548196    12.053985    19.144868     0.110984
H     30.101391    11.433942    19.311488     0.105939
H     31.670272     9.259691    16.345112     0.112483
H     35.127773     9.527378    22.042957     0.110423
H     35.924407    13.843099    20.906666     0.109242
H     32.000848    13.998792    20.242919     0.109590
H     35.295771    11.797229    22.045689     0.105833
H     32.057751    16.295958    20.267502     0.121056
H     36.054470    16.151190    20.816528     0.118623
H     32.038783     5.583134    18.082327     0.068553
H     30.746285     5.446561    19.000100     0.075607
H     32.938384     3.739393    19.357923     0.156350
H     31.781368     3.367912    18.341816     0.157796
H     31.461630     3.515413    19.887828     0.146720
H     25.302618     9.549225    14.624287     0.118182
H     23.113229     8.822657    19.601024     0.128702
H     23.793349    12.512871    16.872286     0.118968
H     21.644604     8.169834    15.260719     0.110898
H     24.091409     8.003214    15.880763     0.106069
H     22.522528    10.969591    18.055012     0.112450
H     19.065027     5.271746    17.787328     0.110556
H     18.268393     6.408035    13.471607     0.109314
H     22.191952     7.071782    13.315913     0.109619
H     18.897029     5.269013    15.517477     0.106064
H     22.135049     7.047197    11.018747     0.120996
H     18.138330     6.498172    11.163515     0.118605
H     22.154017     9.232379    21.731570     0.068507
H     23.446515     8.314605    21.868143     0.075559
H     21.254416     7.956784    23.575312     0.156365
H     22.411432     8.972891    23.946791     0.157691
H     22.731170     7.426879    23.799292     0.146709
H     38.850818     4.108145    26.347753     0.118780
H     36.661429     4.834713    21.371016     0.127155
H     37.341549     1.144500    24.099754     0.117860
H     35.192804     5.487537    25.711321     0.111211
H     37.639609     5.654156    25.091277     0.105789
H     36.070728     2.687779    22.917027     0.112347
H     32.613227     8.385624    23.184711     0.109977
H     18.268393     7.249320     0.185740     0.109615
H     22.191952     6.585573     0.341434     0.108572
H     32.445229     8.388357    25.454562     0.105372
H     22.135049     6.610157     2.638599     0.121993
H     18.138330     7.159182     2.493831     0.117565
H     35.702217     4.424992    19.240470     0.068977
H     36.994715     5.342765    19.103896     0.077130
H     34.802616     5.700587    17.396728     0.156275
H     35.959632     4.684480    17.025248     0.157904
H     36.279370     6.230492    17.172747     0.146339
H     38.850818    26.347755     4.108130     0.118780
H     36.661429    21.371019     4.834701     0.127058
H     37.341549    24.099754     1.144486     0.117809
H     35.192804    25.711324     5.487522     0.111123
H     37.639609    25.091280     5.654141     0.105918
H     36.070728    22.917029     2.687766     0.112313
H     32.613227    23.184716     8.385611     0.110112
H     18.268393     0.185744     7.249320     0.109687
H     22.191952     0.341438     6.585572     0.108601
H     32.445229    25.454567     8.388342     0.105603
H     22.135049     2.638603     6.610156     0.121934
H     18.138330     2.493836     7.159181     0.117548
H     35.702217    19.240472     4.424980     0.068932
H     36.994715    19.103899     5.342754     0.077083
H     34.802616    17.396731     5.700576     0.156291
H     35.959632    17.025251     4.684470     0.157799
H     36.279370    17.172751     6.230481     0.146329
H     25.302618    14.624292     9.549217     0.118182
H     23.113229    19.601029     8.822646     0.128800
H     23.793349    16.872293    12.512861     0.119020
H     21.644604    15.260724     8.169825     0.110984
H     24.091409    15.880767     8.003205     0.105939
H     22.522528    18.055018    10.969581     0.112483
H     19.065027    17.787331     5.271736     0.110423
H     18.268393    13.471610     6.408027     0.109242
H     22.191952    13.315917     7.071774     0.109590
H     18.897029    15.517480     5.269004     0.105833
H     22.135049    11.018751     7.047191     0.121055
H     18.138330    11.163519     6.498165     0.118623
H     22.154017    21.731575     9.232366     0.068553
H     23.446515    21.868148     8.314593     0.075607
H     21.254416    23.575316     7.956770     0.156350
H     22.411432    23.946797     8.972877     0.157796
H     22.731170    23.799296     7.426865     0.146720
H     28.890182    17.765484    12.690406     0.118182
H     31.079571    18.492052     7.713669     0.128702
H     30.399451    14.801838    10.442407     0.118967
H     32.548196    19.144875    12.053974     0.110898
H     30.101391    19.311495    11.433930     0.106069
H     31.670272    16.345118     9.259681     0.112450
H     35.127773    22.042963     9.527365     0.110556
H     35.924407    20.906674    13.843086     0.109314
H     32.000848    20.242927    13.998780     0.109620
H     35.295771    22.045696    11.797216     0.106064
H     32.057751    20.267512    16.295946     0.120996
H     36.054470    20.816537    16.151178     0.118605
H     32.038783    18.082330     5.583123     0.068507
H     30.746285    19.000104     5.446550     0.075559
H     32.938384    19.357925     3.739381     0.156365
H     31.781368    18.341818     3.367902     0.157691
H     31.461630    19.887830     3.515401     0.146709
H     15.341982    23.206564     0.966940     0.118780
H     17.531371    22.479996     5.943677     0.127155
H     16.851251    26.170209     3.214939     0.117860
H     18.999996    21.827172     1.603372     0.111211
H     16.553191    21.660553     2.223416     0.105789
H     18.122072    24.626930     4.397666     0.112347
H     21.579573    18.929085     4.129982     0.109977
H     35.924407    20.065389    27.128953     0.109616
H     32.000848    20.729136    26.973259     0.108572
H     21.747571    18.926352     1.860131     0.105372
H     32.057751    20.704552    24.676094     0.121994
H     36.054470    20.155527    24.820862     0.117565
H     18.490583    22.889717     8.074223     0.068977
H     17.198085    21.971944     8.210797     0.077130
H     19.390184    21.614122     9.917965     0.156275
H     18.233168    22.630229    10.289445     0.157904
H     17.913430    21.084217    10.141946     0.146339
H     22.116082     4.108138    14.624287     0.117947
H     24.305471     4.834712    19.601024     0.128396
H     23.625351     1.144496    16.872286     0.118556
H     25.774096     5.487531    15.260719     0.111057
H     23.327291     5.654151    15.880763     0.105200
H     24.896172     2.687776    18.055012     0.109940
H     28.353673     8.385621    17.787328     0.108730
H     29.150307     7.249327    13.471607     0.109697
H     25.226748     6.585580    13.315913     0.108416
H     28.521671     8.388351    15.517477     0.106866
H     25.283651     6.610162    11.018747     0.121046
H     29.280370     7.159188    11.163515     0.118380
H     25.264683     4.424993    21.731570     0.068153
H     23.972185     5.342767    21.868143     0.076031
H     26.164284     5.700590    23.575312     0.157178
H     25.007268     4.684484    23.946791     0.158915
H     24.687530     6.230495    23.799292     0.147435
H     35.664282     9.549232    26.347753     0.119032
H     37.853671     8.822658    21.371016     0.127834
H     37.173551    12.512875    24.099754     0.117975
H     39.322296     8.169840    25.711321     0.110893
H     36.875491     8.003220    25.091277     0.105878
H     38.444372    10.969594    22.917027     0.112743
H     14.805473     5.271749    23.184711     0.109075
H     29.150307     6.408027     0.185740     0.109333
H     25.226748     7.071774     0.341434     0.109233
H     42.069871     5.269019    25.454562     0.105650
H     25.283651     7.047192     2.638599     0.121371
H     29.280370     6.498167     2.493831     0.118307
H     38.812883     9.232378    19.240470     0.068470
H     37.520385     8.314604    19.103896     0.075947
H     12.616084     7.956780    17.396728     0.156580
H     38.555468     8.972887    17.025248     0.157835
H     38.235730     7.426875    17.172747     0.147480
H     18.528518     0.966951    17.765476     0.118648
H     16.339129     5.943688    18.492047     0.127917
H     17.019249     3.214948    14.801832     0.117558
H     14.870504     1.603384    19.144868     0.111077
H     17.317309     2.223427    19.311488     0.105416
H     15.748428     4.397675    16.345112     0.112254
H     39.387327     4.129994    22.042957     0.108942
H     25.042493    27.128965    20.906666     0.109292
H     28.966052    26.973271    20.242919     0.109352
H     12.122929     1.860144    22.045689     0.105569
H     28.909149    24.676106    20.267502     0.121395
H     24.912430    24.820874    20.816528     0.118262
H     15.379917     8.074234    18.082327     0.068545
H     16.672415     8.210808    19.000100     0.076018
H     41.576716     9.917976    19.357923     0.156461
H     15.637332    10.289456    18.341816     0.157844
H     15.957070    10.141957    19.887828     0.147426
H     32.076718    12.690420    23.206563     0.118334
H     29.887329     7.713682    22.479992     0.128313
H     30.567449    10.442422    26.170207     0.118977
H     28.418704    12.053987    21.827171     0.110874
H     30.865509    11.433943    21.660552     0.105659
H     29.296628     9.259695    24.626927     0.110429
H     25.839127     9.527376    18.929082     0.108864
H     25.042493    13.843098    20.065373     0.109739
H     28.966052    13.998792    20.729121     0.108297
H     25.671129    11.797227    18.926351     0.106947
H     28.909149    16.295958    20.704537     0.121021
H     24.912430    16.151190    20.155512     0.118426
H     28.928117     5.583137    22.889713     0.068079
H     30.220615     5.446563    21.971939     0.075958
H     28.028516     3.739394    21.614117     0.157298
H     29.185532     3.367915    22.630223     0.158907
H     29.505270     3.515413    21.084212     0.147490
H     32.076718    23.206571    12.690406     0.117947
H     29.887329    22.479997     7.713669     0.128396
H     30.567449    26.170213    10.442407     0.118556
H     28.418704    21.827178    12.053974     0.111057
H     30.865509    21.660558    11.433930     0.105200
H     29.296628    24.626933     9.259681     0.109940
H     25.839127    18.929088     9.527365     0.108730
H     25.042493    20.065382    13.843086     0.109697
H     28.966052    20.729129    13.998780     0.108416
H     25.671129    18.926358    11.797216     0.106866
H     28.909149    20.704547    16.295946     0.121046
H     24.912430    20.155521    16.151178     0.118380
H     28.928117    22.889716     5.583123     0.068153
H     30.220615    21.971942     5.446550     0.076031
H     28.028516    21.614119     3.739381     0.157178
H     29.185532    22.630225     3.367902     0.158915
H     29.505270    21.084214     3.515401     0.147435
H     18.528518    17.765477     0.966940     0.119032
H     16.339129    18.492051     5.943677     0.127834
H     17.019249    14.801834     3.214939     0.117974
H     14.870504    19.144869     1.603372     0.110893
H     17.317309    19.311489     2.223416     0.105878
H     15.748428    16.345115     4.397666     0.112744
H     39.387327    22.042960     4.129982     0.109075
H     25.042493    20.906682    27.128953     0.109333
H     28.966052    20.242935    26.973259     0.109232
H     12.122929    22.045690     1.860131     0.105650
H     28.909149    20.267517    24.676094     0.121370
H     24.912430    20.816542    24.820862     0.118307
H     15.379917    18.082331     8.074223     0.068470
H     16.672415    19.000105     8.210797     0.075947
H     41.576716    19.357929     9.917965     0.156580
H     15.637332    18.341822    10.289445     0.157835
H     15.957070    19.887834    10.141946     0.147480
H     35.664282    26.347758     9.549217     0.118648
H     37.853671    21.371021     8.822646     0.127917
H     37.173551    24.099761    12.512861     0.117558
H     39.322296    25.711325     8.169825     0.111077
H     36.875491    25.091282     8.003205     0.105416
H     38.444372    22.917034    10.969581     0.112253
H     14.805473    23.184715     5.271736     0.108942
H     29.150307     0.185744     6.408027     0.109292
H     25.226748     0.341438     7.071774     0.109352
H     42.069871    25.454565     5.269004     0.105569
H     25.283651     2.638603     7.047191     0.121395
H     29.280370     2.493835     6.498165     0.118262
H     38.812883    19.240475     9.232366     0.068545
H     37.520385    19.103901     8.314593     0.076018
H     12.616084    17.396733     7.956770     0.156461
H     38.555468    17.025253     8.972877     0.157844
H     38.235730    17.172752     7.426865     0.147425
H     22.116082    14.624289     4.108130     0.118334
H     24.305471    19.601027     4.834701     0.128313
H     23.625351    16.872287     1.144486     0.118978
H     25.774096    15.260722     5.487522     0.110874
H     23.327291    15.880766     5.654141     0.105659
H     24.896172    18.055014     2.687766     0.110429
H     28.353673    17.787333     8.385611     0.108864
H     29.150307    13.471611     7.249320     0.109739
H     25.226748    13.315917     6.585572     0.108297
H     28.521671    15.517482     8.388342     0.106947
H     25.283651    11.018751     6.610156     0.121022
H     29.280370    11.163519     7.159181     0.118426
H     25.264683    21.731572     4.424980     0.068079
H     23.972185    21.868146     5.342754     0.075958
H     26.164284    23.575315     5.700576     0.157298
H     25.007268    23.946794     4.684470     0.158907
H     24.687530    23.799296     6.230481     0.147490
C     15.194306     1.163621    25.844070     0.597698
C     16.012347     1.954108    24.849815    -0.021545
C     20.075452     4.305354    20.283891     0.055230
C     15.906942     1.660201    23.499377    -0.093266
C     18.175452     5.523590    21.938615    -0.286973
C     18.963957     6.308887    21.062087     0.221100
C     19.275024     3.520057    21.174077     0.023732
C     16.812503     2.986057    25.259535    -0.101481
C     19.485292     2.114170    21.206035    -0.207726
C     17.508068     3.394137    22.990777     0.098482
C     19.893906     5.722713    20.249201    -0.090582
C     18.331257     4.169054    22.013184     0.048979
C     16.645048     2.402887    22.578598    -0.147509
C     17.566596     3.698151    24.332748    -0.151782
C     20.356712     1.472274    20.379492     0.064527
C     21.015426     3.630407    19.489853    -0.138803
C     34.108948    22.991335    20.471270     0.601068
C     35.140508    26.632930    20.221067    -0.149713
C     32.820785    26.532685    20.596098    -0.142940
C     34.084833    24.489819    20.467992    -0.030022
C     20.425808    -0.020747    20.394242     0.090602
C     21.134108     2.275052    19.507334    -0.138374
C     32.854927    25.166131    20.605112    -0.097924
C     35.222339    25.245344    20.264771    -0.094625
C     18.162717     8.369235    22.012911     0.066469
C     18.449939     9.802710    21.818977    -0.476022
C     28.742506    12.493749    15.127970     0.596002
C     29.560547    11.703263    16.122224    -0.016726
C     33.623652     9.352017    20.688148     0.054820
C     29.455142    11.997170    17.472663    -0.091992
C     31.723652     8.133780    19.033424    -0.289784
C     32.512157     7.348484    19.909953     0.219802
C     32.823224    10.137314    19.797963     0.022832
C     30.360703    10.671313    15.712504    -0.103491
C     33.033492    11.543201    19.766004    -0.206555
C     31.056268    10.263233    17.981262     0.099291
C     33.442106     7.934657    20.722838    -0.085603
C     31.879457     9.488316    18.958855     0.048925
C     30.193248    11.254484    18.393441    -0.147474
C     31.114796     9.959220    16.639292    -0.149942
C     33.904912    12.185097    20.592547     0.063065
C     34.563626    10.026963    21.482187    -0.139857
C     34.108948    17.980728    20.500770     0.601051
C     35.140508    14.339133    20.750972    -0.149975
C     32.820785    14.439378    20.375942    -0.146497
C     34.084833    16.482244    20.504047    -0.029414
C     33.974008    13.678118    20.577797     0.092635
C     34.682308    11.382318    21.464705    -0.138907
C     32.854927    15.805932    20.366928    -0.095987
C     35.222339    15.726720    20.707269    -0.096413
C     31.710917     5.288136    18.959128     0.068858
C     31.998139     3.854661    19.153063    -0.476015
C     25.450294    12.186732    14.820952     0.595992
C     24.632253    11.192478    15.611440    -0.016819
C     20.569148     6.626555    17.962688     0.054832
C     24.737658     9.842039    15.317534    -0.092003
C     22.469148     8.281280    19.180924    -0.289983
C     21.680643     7.404752    19.966221     0.219755
C     21.369576     7.516740    17.177391     0.022882
C     23.832097    11.602199    16.643389    -0.103629
C     21.159308     7.548698    15.771504    -0.206605
C     23.136532     9.333441    17.051470     0.099392
C     20.750694     6.591866    19.380048    -0.085452
C     22.313343     8.355848    17.826388     0.048959
C     23.999552     8.921261    16.060220    -0.147337
C     23.078004    10.675412    17.355483    -0.150028
C     20.287888     6.722155    15.129608     0.063190
C     19.629174     5.832517    17.287742    -0.139634
C     20.083852     6.813929     9.333977     0.601103
C     19.052292     6.563728    12.975572    -0.149786
C     21.372015     6.938759    12.875327    -0.146322
C     20.107967     6.810652    10.832461    -0.029563
C     20.218792     6.736904    13.636587     0.092809
C     19.510492     5.849997    15.932387    -0.138378
C     21.337873     6.947772    11.508773    -0.096033
C     18.970461     6.607431    11.587985    -0.096350
C     22.481883     8.355577    22.026568     0.068847
C     22.194661     8.161644    23.460044    -0.476046
C     38.998494     1.470638    26.151087     0.597695
C     38.180453     2.464893    25.360600    -0.021438
C     34.117348     7.030815    23.009351     0.055220
C     38.285858     3.815331    25.654506    -0.093260
C     36.017348     5.376091    21.791116    -0.286774
C     35.228843     6.252619    21.005818     0.221146
C     34.917776     6.140630    23.794649     0.023682
C     37.380297     2.055172    24.328651    -0.101347
C     34.707508     6.108673    25.200536    -0.207680
C     36.684732     4.323930    23.920569     0.098383
C     34.298894     7.065504    21.591992    -0.090746
C     35.861543     5.301522    23.145651     0.048942
C     37.547752     4.736109    24.911819    -0.147647
C     36.626204     2.981959    23.616557    -0.151698
C     33.836088     6.935216    25.842431     0.064398
C     33.177374     7.824854    23.684297    -0.139034
C     20.083852     6.843426     4.323370     0.601016
C     19.052292     7.093626     0.681775    -0.149904
C     21.372015     6.718595     0.782020    -0.143115
C     20.107967     6.846703     2.824886    -0.029873
C     20.218792     6.920451     0.020759     0.090433
C     33.058692     7.807373    25.039652    -0.138899
C     21.337873     6.709582     2.148574    -0.097879
C     18.970461     7.049923     2.069361    -0.094689
C     36.030083     5.301793    18.945471     0.066480
C     35.742861     5.495726    17.511996    -0.475992
C     38.998494    26.151088     1.470623     0.597697
C     38.180453    25.360601     2.464878    -0.021545
C     34.117348    23.009355     7.030802     0.055230
C     38.285858    25.654508     3.815316    -0.093267
C     36.017348    21.791119     5.376078    -0.286972
C     35.228843    21.005822     6.252606     0.221100
C     34.917776    23.794652     6.140616     0.023732
C     37.380297    24.328652     2.055158    -0.101480
C     34.707508    25.200539     6.108658    -0.207726
C     36.684732    23.920572     4.323916     0.098482
C     34.298894    21.591996     7.065492    -0.090582
C     35.861543    23.145655     5.301509     0.048979
C     37.547752    24.911822     4.736095    -0.147509
C     36.626204    23.616558     2.981945    -0.151782
C     33.836088    25.842435     6.935201     0.064527
C     33.177374    23.684302     7.824840    -0.138803
C     20.083852     4.323374     6.843423     0.601068
C     19.052292     0.681779     7.093626    -0.149714
C     21.372015     0.782024     6.718595    -0.142940
C     20.107967     2.824890     6.846701    -0.030021
C     20.218792     0.020763     6.920451     0.090602
C     33.058692    25.039657     7.807359    -0.138374
C     21.337873     2.148578     6.709581    -0.097924
C     18.970461     2.069365     7.049922    -0.094625
C     36.030083    18.945474     5.301782     0.066469
C     35.742861    17.511999     5.495716    -0.476022
C     25.450294    14.820960    12.186723     0.596003
C     24.632253    15.611446    11.192469    -0.016726
C     20.569148    17.962692     6.626545     0.054820
C     24.737658    15.317539     9.842030    -0.091994
C     22.469148    19.180929     8.281269    -0.289785
C     21.680643    19.966225     7.404740     0.219802
C     21.369576    17.177395     7.516730     0.022832
C     23.832097    16.643396    11.602189    -0.103489
C     21.159308    15.771508     7.548689    -0.206555
C     23.136532    17.051476     9.333431     0.099292
C     20.750694    19.380052     6.591855    -0.085603
C     22.313343    17.826393     8.355838     0.048925
C     23.999552    16.060225     8.921252    -0.147474
C     23.078004    17.355489    10.675401    -0.149942
C     20.287888    15.129612     6.722146     0.063066
C     19.629174    17.287746     5.832506    -0.139858
C     20.083852     9.333981     6.813923     0.601051
C     19.052292    12.975576     6.563721    -0.149975
C     21.372015    12.875331     6.938751    -0.146497
C     20.107967    10.832465     6.810646    -0.029413
C     20.218792    13.636591     6.736896     0.092635
C     19.510492    15.932391     5.849988    -0.138907
C     21.337873    11.508777     6.947765    -0.095988
C     18.970461    11.587989     6.607424    -0.096413
C     22.481883    22.026573     8.355565     0.068858
C     22.194661    23.460048     8.161630    -0.476016
C     28.742506    15.127977    12.493741     0.595991
C     29.560547    16.122231    11.703253    -0.016819
C     33.623652    20.688154     9.352005     0.054832
C     29.455142    17.472670    11.997159    -0.092001
C     31.723652    19.033429     8.133769    -0.289983
C     32.512157    19.909957     7.348472     0.219755
C     32.823224    19.797969    10.137302     0.022882
C     30.360703    15.712510    10.671304    -0.103630
C     33.033492    19.766011    11.543189    -0.206605
C     31.056268    17.981268    10.263223     0.099392
C     33.442106    20.722843     7.934645    -0.085452
C     31.879457    18.958861     9.488305     0.048959
C     30.193248    18.393448    11.254473    -0.147336
C     31.114796    16.639297     9.959210    -0.150029
C     33.904912    20.592554    12.185085     0.063190
C     34.563626    21.482192    10.026951    -0.139634
C     34.108948    20.500780    17.980716     0.601103
C     35.140508    20.750981    14.339121    -0.149786
C     32.820785    20.375950    14.439366    -0.146322
C     34.084833    20.504057    16.482232    -0.029564
C     33.974008    20.577805    13.678106     0.092809
C     34.682308    21.464712    11.382306    -0.138378
C     32.854927    20.366937    15.805920    -0.096033
C     35.222339    20.707278    15.726708    -0.096350
C     31.710917    18.959132     5.288125     0.068847
C     31.998139    19.153065     3.854649    -0.476046
C     15.194306    25.844071     1.163606     0.597695
C     16.012347    24.849816     1.954093    -0.021438
C     20.075452    20.283894     4.305342     0.055220
C     15.906942    23.499378     1.660187    -0.093259
C     18.175452    21.938618     5.523577    -0.286773
C     18.963957    21.062090     6.308875     0.221146
C     19.275024    21.174079     3.520044     0.023682
C     16.812503    25.259537     2.986042    -0.101347
C     19.485292    21.206036     2.114157    -0.207679
C     17.508068    22.990779     3.394124     0.098383
C     19.893906    20.249205     5.722701    -0.090746
C     18.331257    22.013187     4.169042     0.048942
C     16.645048    22.578600     2.402874    -0.147647
C     17.566596    24.332750     3.698136    -0.151698
C     20.356712    20.379493     1.472262     0.064397
C     21.015426    19.489855     3.630396    -0.139033
C     34.108948    20.471283    22.991323     0.601016
C     35.140508    20.221083    26.632918    -0.149904
C     32.820785    20.596114    26.532673    -0.143115
C     34.084833    20.468006    24.489807    -0.029875
C     20.425808    20.394242    -0.020759     0.090433
C     21.134108    19.507336     2.275041    -0.138899
C     32.854927    20.605127    25.166119    -0.097878
C     35.222339    20.264786    25.245332    -0.094689
C     18.162717    22.012916     8.369222     0.066480
C     18.449939    21.818983     9.802697    -0.475992
C     21.968406     1.470632    14.820952     0.596606
C     22.786447     2.464887    15.611440    -0.018996
C     26.849552     7.030813    17.962688     0.054059
C     22.681042     3.815325    15.317534    -0.093725
C     24.949552     5.376089    19.180924    -0.289235
C     25.738057     6.252618    19.966221     0.220178
C     26.049124     6.140626    17.177391     0.024292
C     23.586603     2.055167    16.643389    -0.103326
C     26.259392     6.108667    15.771504    -0.206454
C     24.282168     4.323926    17.051470     0.098194
C     26.668006     7.065503    19.380048    -0.088321
C     25.105357     5.301519    17.826388     0.048689
C     23.419148     4.736104    16.060220    -0.146179
C     24.340696     2.981955    17.355483    -0.147958
C     27.130812     6.935209    15.129608     0.063289
C     27.789526     7.824850    17.287742    -0.137645
C     27.334848     6.843429     9.333977     0.601437
C     28.366408     7.093633    12.975572    -0.152394
C     26.046685     6.718603    12.875327    -0.145140
C     27.310733     6.846707    10.832461    -0.032052
C     27.199908     6.920459    13.636587     0.092980
C     27.908208     7.807368    15.932387    -0.141152
C     26.080827     6.709588    11.508773    -0.094817
C     28.448239     7.049929    11.587985    -0.093143
C     24.936817     5.301795    22.026568     0.070016
C     25.224039     5.495730    23.460044    -0.480014
C     35.516606    12.186739    26.151087     0.596104
C     36.334647    11.192483    25.360600    -0.016821
C     40.397752     6.626558    23.009351     0.054398
C     36.229242     9.842045    25.654506    -0.093842
C     38.497752     8.281281    21.791116    -0.288458
C     39.286257     7.404752    21.005818     0.220442
C     39.597324     7.516744    23.794649     0.023412
C     37.134803    11.602203    24.328651    -0.102213
C     39.807592     7.548703    25.200536    -0.206929
C     37.830368     9.333445    23.920569     0.099024
C     40.216206     6.591868    21.591992    -0.088294
C     38.653557     8.355851    23.145651     0.048554
C     36.967348     8.921266    24.911819    -0.145198
C     37.888896    10.675415    23.616557    -0.150904
C     40.679012     6.722161    25.842431     0.063986
C     41.337726     5.832520    23.684297    -0.136641
C     27.334848     6.813926     4.323370     0.602178
C     28.366408     6.563721     0.681775    -0.150563
C     26.046685     6.938752     0.782020    -0.145125
C     27.310733     6.810647     2.824886    -0.030688
C     27.199908     6.736896     0.020759     0.092476
C     41.456408     5.850002    25.039652    -0.139106
C     26.080827     6.947767     2.148574    -0.096049
C     28.448239     6.607425     2.069361    -0.094882
C     38.485017     8.355576    18.945471     0.068327
C     38.772239     8.161641    17.511996    -0.477640
C     18.676194     1.163615    15.127970     0.596942
C     17.858153     1.954103    16.122224    -0.019788
C     13.795048     4.305354    20.688148     0.054371
C     17.963558     1.660197    17.472663    -0.093486
C     15.695048     5.523588    19.033424    -0.288595
C     14.906543     6.308886    19.909953     0.220508
C     14.595476     3.520056    19.797963     0.023391
C     17.057997     2.986051    15.712504    -0.101816
C     14.385208     2.114169    19.766004    -0.206469
C     16.362432     3.394134    17.981262     0.098116
C     13.976594     5.722713    20.722838    -0.088803
C     15.539243     4.169053    18.958855     0.049289
C     17.225452     2.402884    18.393441    -0.146023
C     16.303904     3.698146    16.639292    -0.151703
C     13.513788     1.472274    20.592547     0.063844
C     12.855074     3.630408    21.482187    -0.136942
C     26.857952    22.991335    20.500770     0.602194
C     25.826392    26.632930    20.750972    -0.150627
C     28.146115    26.532685    20.375942    -0.144958
C     26.882067    24.489819    20.504047    -0.030781
C     13.444692    -0.020747    20.577797     0.092552
C     12.736392     2.275053    21.464705    -0.139223
C     28.111973    25.166131    20.366928    -0.095970
C     25.744561    25.245344    20.707269    -0.094953
C     15.707783     8.369233    18.959128     0.068371
C     15.420561     9.802708    19.153063    -0.477685
C     32.224394    12.493756    25.844070     0.595825
C     31.406353    11.703268    24.849815    -0.016129
C     27.343248     9.352016    20.283891     0.054083
C     31.511758    11.997173    23.499377    -0.094057
C     29.243248     8.133782    21.938615    -0.289098
C     28.454743     7.348484    21.062087     0.220114
C     28.143676    10.137314    21.174077     0.024313
C     30.606197    10.671319    25.259535    -0.103703
C     27.933408    11.543202    21.206035    -0.206913
C     29.910632    10.263236    22.990777     0.099100
C     27.524794     7.934657    20.249201    -0.087797
C     29.087443     9.488318    22.013184     0.047954
C     30.773652    11.254486    22.578598    -0.145339
C     29.852104     9.959224    24.332748    -0.147148
C     27.061988    12.185096    20.379492     0.063436
C     26.403274    10.026962    19.489853    -0.137336
C     26.857952    17.980728    20.471270     0.601421
C     25.826392    14.339133    20.221067    -0.152329
C     28.146115    14.439378    20.596098    -0.145307
C     26.882067    16.482244    20.467992    -0.031957
C     26.992892    13.678118    20.394242     0.092901
C     26.284592    11.382317    19.507334    -0.141035
C     28.111973    15.805932    20.605112    -0.094896
C     25.744561    15.726720    20.264771    -0.093071
C     29.255983     5.288137    22.012911     0.069974
C     28.968761     3.854662    21.818977    -0.479969
C     32.224394    25.844077    12.493741     0.596606
C     31.406353    24.849822    11.703253    -0.018996
C     27.343248    20.283896     9.352005     0.054059
C     31.511758    23.499384    11.997159    -0.093725
C     29.243248    21.938620     8.133769    -0.289235
C     28.454743    21.062091     7.348472     0.220178
C     28.143676    21.174083    10.137302     0.024292
C     30.606197    25.259542    10.671304    -0.103326
C     27.933408    21.206042    11.543189    -0.206455
C     29.910632    22.990783    10.263223     0.098194
C     27.524794    20.249206     7.934645    -0.088321
C     29.087443    22.013190     9.488305     0.048690
C     30.773652    22.578605    11.254473    -0.146179
C     29.852104    24.332754     9.959210    -0.147958
C     27.061988    20.379500    12.185085     0.063289
C     26.403274    19.489859    10.026951    -0.137645
C     26.857952    20.471280    17.980716     0.601438
C     25.826392    20.221076    14.339121    -0.152394
C     28.146115    20.596106    14.439366    -0.145140
C     26.882067    20.468002    16.482232    -0.032052
C     26.992892    20.394250    13.678106     0.092980
C     26.284592    19.507341    11.382306    -0.141151
C     28.111973    20.605121    15.805920    -0.094816
C     25.744561    20.264780    15.726708    -0.093143
C     29.255983    22.012914     5.288125     0.070016
C     28.968761    21.818979     3.854649    -0.480014
C     18.676194    15.127970     1.163606     0.596104
C     17.858153    16.122226     1.954093    -0.016821
C     13.795048    20.688151     4.305342     0.054397
C     17.963558    17.472664     1.660187    -0.093839
C     15.695048    19.033428     5.523577    -0.288458
C     14.906543    19.909957     6.308875     0.220442
C     14.595476    19.797965     3.520044     0.023412
C     17.057997    15.712506     2.986042    -0.102216
C     14.385208    19.766006     2.114157    -0.206929
C     16.362432    17.981264     3.394124     0.099024
C     13.976594    20.722841     5.722701    -0.088295
C     15.539243    18.958858     4.169042     0.048554
C     17.225452    18.393443     2.402874    -0.145198
C     16.303904    16.639294     3.698136    -0.150904
C     13.513788    20.592548     1.472262     0.063986
C     12.855074    21.482189     3.630396    -0.136641
C     26.857952    20.500783    22.991323     0.602178
C     25.826392    20.750988    26.632918    -0.150563
C     28.146115    20.375957    26.532673    -0.145125
C     26.882067    20.504062    24.489807    -0.030688
C     13.444692    20.577797    -0.020759     0.092476
C     12.736392    21.464707     2.275041    -0.139106
C     28.111973    20.366942    25.166119    -0.096049
C     25.744561    20.707284    25.245332    -0.094882
C     15.707783    18.959133     8.369222     0.068327
C     15.420561    19.153068     9.802697    -0.477640
C     35.516606    26.151094    12.186723     0.596942
C     36.334647    25.360606    11.192469    -0.019788
C     40.397752    23.009355     6.626545     0.054372
C     36.229242    25.654512     9.842030    -0.093486
C     38.497752    21.791121     8.281269    -0.288595
C     39.286257    21.005823     7.404740     0.220508
C     39.597324    23.794653     7.516730     0.023391
C     37.134803    24.328658    11.602189    -0.101816
C     39.807592    25.200540     7.548689    -0.206469
C     37.830368    23.920575     9.333431     0.098116
C     40.216206    21.591996     6.591855    -0.088803
C     38.653557    23.145656     8.355838     0.049289
C     36.967348    24.911825     8.921252    -0.146023
C     37.888896    23.616563    10.675401    -0.151703
C     40.679012    25.842435     6.722146     0.063844
C     41.337726    23.684301     5.832506    -0.136942
C     27.334848     4.323374     6.813923     0.602194
C     28.366408     0.681779     6.563721    -0.150627
C     26.046685     0.782024     6.938751    -0.144958
C     27.310733     2.824890     6.810646    -0.030781
C     27.199908     0.020763     6.736896     0.092552
C     41.456408    25.039656     5.849988    -0.139224
C     26.080827     2.148578     6.947765    -0.095970
C     28.448239     2.069365     6.607424    -0.094953
C     38.485017    18.945476     8.355565     0.068371
C     38.772239    17.512001     8.161630    -0.477685
C     21.968406    14.820953     1.470623     0.595825
C     22.786447    15.611441     2.464878    -0.016129
C     26.849552    17.962693     7.030802     0.054083
C     22.681042    15.317536     3.815316    -0.094060
C     24.949552    19.180927     5.376078    -0.289098
C     25.738057    19.966225     6.252606     0.220113
C     26.049124    17.177395     6.140616     0.024313
C     23.586603    16.643390     2.055158    -0.103699
C     26.259392    15.771507     6.108658    -0.206913
C     24.282168    17.051473     4.323916     0.099100
C     26.668006    19.380052     7.065492    -0.087797
C     25.105357    17.826391     5.301509     0.047954
C     23.419148    16.060223     4.736095    -0.145339
C     24.340696    17.355485     2.981945    -0.147149
C     27.130812    15.129613     6.935201     0.063436
C     27.789526    17.287747     7.824840    -0.137336
C     27.334848     9.333981     6.843423     0.601421
C     28.366408    12.975576     7.093626    -0.152330
C     26.046685    12.875331     6.718595    -0.145307
C     27.310733    10.832465     6.846701    -0.031956
C     27.199908    13.636591     6.920451     0.092901
C     27.908208    15.932392     7.807359    -0.141035
C     26.080827    11.508777     6.709581    -0.094896
C     28.448239    11.587989     7.049922    -0.093071
C     24.936817    22.026572     5.301782     0.069974
C     25.224039    23.460047     5.495716    -0.479969
O     15.100553     1.641083    26.985824    -0.523579
O     33.003957    22.403250    20.485200    -0.534394
O     14.655359     0.098621    25.404030    -0.543875
O     35.245100    22.439579    20.483288    -0.539221
O     18.831727     7.649492    20.965393    -0.206679
O     28.648753    12.016288    13.986215    -0.521953
O     33.003957    18.568813    20.486839    -0.533872
O     28.203559    13.558750    15.568009    -0.541164
O     35.245100    18.532485    20.488751    -0.539798
O     32.379927     6.007878    20.006647    -0.206816
O     25.544047    13.328487    15.298413    -0.522063
O     21.188843     6.827859     8.745892    -0.533773
O     25.989241    11.746692    13.755953    -0.541072
O     18.947700     6.825947     8.782220    -0.539695
O     21.812873     7.308059    21.306826    -0.206807
O     39.092247     0.328884    25.673626    -0.523523
O     21.188843     6.829496     4.911455    -0.534495
O     39.537441     1.910679    27.216087    -0.543904
O     18.947700     6.831408     4.875126    -0.539324
O     35.361073     6.349312    19.665213    -0.206693
O     39.092247    25.673626     0.328869    -0.523580
O     21.188843     4.911459     6.829493    -0.534394
O     39.537441    27.216088     1.910663    -0.543874
O     18.947700     4.875130     6.831405    -0.539221
O     35.361073    19.665217     6.349300    -0.206679
O     25.544047    15.298421    13.328478    -0.521958
O     21.188843     8.745896     6.827854    -0.533872
O     25.989241    13.755959    11.746684    -0.541159
O     18.947700     8.782224     6.825942    -0.539797
O     21.812873    21.306831     7.308046    -0.206816
O     28.648753    13.986222    12.016280    -0.522057
O     33.003957    20.486850    18.568801    -0.533772
O     28.203559    15.568017    13.558740    -0.541076
O     35.245100    20.488762    18.532473    -0.539695
O     32.379927    20.006650     6.007867    -0.206807
O     15.100553    26.985825     1.641067    -0.523522
O     33.003957    20.485213    22.403238    -0.534494
O     14.655359    25.404030     0.098606    -0.543906
O     35.245100    20.483301    22.439567    -0.539324
O     18.831727    20.965397     7.649480    -0.206693
O     21.874653     0.328878    15.298413    -0.525418
O     26.229857     6.829498     8.745892    -0.534679
O     21.429459     1.910671    13.755953    -0.542331
O     28.471000     6.831410     8.782220    -0.539534
O     25.605827     6.349313    21.306826    -0.206087
O     35.422853    13.328493    25.673626    -0.522189
O     26.229857     6.827857     4.911455    -0.534188
O     34.977659    11.746700    27.216087    -0.541463
O     28.471000     6.825945     4.875126    -0.540354
O     39.154027     7.308058    19.665213    -0.206204
O     18.769947     1.641075    13.986215    -0.524695
O     27.962943    22.403250    20.486839    -0.534101
O     19.215141     0.098615    15.568009    -0.543770
O     25.721800    22.439579    20.488751    -0.540316
O     15.038773     7.649491    20.006647    -0.206369
O     32.318147    12.016296    26.985824    -0.522832
O     27.962943    18.568813    20.485200    -0.534766
O     32.763341    13.558755    25.404030    -0.540148
O     25.721800    18.532485    20.483288    -0.539572
O     28.586973     6.007879    20.965393    -0.205917
O     32.318147    26.985831    12.016280    -0.525418
O     27.962943    20.485211    18.568801    -0.534679
O     32.763341    25.404038    13.558740    -0.542331
O     25.721800    20.483299    18.532473    -0.539534
O     28.586973    20.965396     6.007867    -0.206087
O     18.769947    13.986216     1.641067    -0.522165
O     27.962943    20.486852    22.403238    -0.534189
O     19.215141    15.568009     0.098606    -0.541487
O     25.721800    20.488764    22.439567    -0.540355
O     15.038773    20.006651     7.649480    -0.206204
O     35.422853    25.673634    13.328478    -0.524695
O     26.229857     4.911459     6.827854    -0.534101
O     34.977659    27.216094    11.746684    -0.543770
O     28.471000     4.875130     6.825942    -0.540316
O     39.154027    19.665218     7.308046    -0.206369
O     21.874653    15.298413     0.328869    -0.522856
O     26.229857     8.745896     6.829493    -0.534766
O     21.429459    13.755954     1.910663    -0.540124
O     28.471000     8.782224     6.831405    -0.539571
O     25.605827    21.306830     6.349300    -0.205917

The following XYZ coordinates are in angstroms. Other properties are in atomic units.
The sperically averaged electron density of each atom fit to a function of the form exp(a - br)
eigen_1, eigen_2 and eigen_3 are the three eigenvalues of traceless quadrupole moment tensor
  atom number  atomic symbol              X              Y              Z     net charge C6 coefficient C8 coefficient C10 coefficient fluctuating dipole atomic polarizability isotropic forcefield polarizability              a              b squared Pearson coefficient          <r^3>          <r^4>         wp_QDO          m_QDO          q_QDO       dipole_x       dipole_y       dipole_z         dipole            Qxy            Qxz            Qyz     Q(x^2-y^2)  Q(3z^2 - R^2)        eigen_1        eigen_2        eigen_3 static polarizability      alpha(xx)      alpha(xy)      alpha(xz)      alpha(yy)      alpha(yz)      alpha(zz) atomic spin moment
            1             Cu      27.339184       0.925969       0.925968       0.869921      49.919839 0.75610842E+03  0.19125239E+05                                11.857725                            9.503514       1.140269       2.298840                    0.996815      39.681288      95.630162       0.540590       0.447936      -1.115367       0.018550       0.104252       0.104255       0.148599      -0.022608      -0.022581      -0.088739       0.067382      -0.067353      -0.117485       0.051204       0.066281             16.653658      13.613700      -1.481901      -1.482836      18.173385     -10.070746      18.173888           0.709502
            2             Cu      27.339048      12.731386      12.731105       0.865731      50.116062 0.75990317E+03  0.19248070E+05                                11.896046                            9.534493       1.118130       2.292036                    0.996732      39.726022      95.849913       0.539025       0.448609      -1.114787       0.018419      -0.103159      -0.103248       0.147110       0.023021       0.023068      -0.088551       0.067178      -0.067358      -0.117502       0.051359       0.066143             16.707499      13.653196       1.487676       1.486768      18.235273     -10.105012      18.234029           0.641673
            3             Cu      26.853752      14.583323      14.583588       0.865699      50.117468 0.75992852E+03  0.19248902E+05                                11.896366                            9.534738       1.117995       2.291995                    0.996732      39.726108      95.851076       0.539010       0.448617      -1.114780      -0.018420       0.103163       0.103252       0.147115       0.023018       0.023064      -0.088531       0.067162      -0.067342      -0.117476       0.051348       0.066128             16.707986      13.653550       1.487722       1.486812      18.235826     -10.105350      18.234581          -0.727746
            4             Cu      26.853616      26.388740      26.388725       0.869921      49.919788 0.75610747E+03  0.19125208E+05                                11.857716                            9.503507       1.140271       2.298841                    0.996815      39.681272      95.630099       0.540590       0.447936      -1.115367      -0.018550      -0.104252      -0.104254       0.148599      -0.022608      -0.022582      -0.088739       0.067382      -0.067352      -0.117484       0.051203       0.066281             16.653643      13.613690      -1.481900      -1.482834      18.173369     -10.070736      18.173872           0.709507
            5             Cu      32.803173      20.486032      20.486020       0.886801      54.693645 0.78113715E+03  0.19878425E+05                                12.491607                            9.612156       1.087252       2.288735                    0.996439      39.375991      94.537470       0.542633       0.443553      -1.120441      -0.139116       0.000492       0.000513       0.139118       0.000115       0.000133      -0.000856      -0.191927       0.191927      -0.127951       0.063119       0.064832             18.067254       8.032452      -0.000002       0.000215      23.084651      -1.383290      23.084660           0.728087
            6             Cu      35.438298      20.486032      20.486020       0.861005      51.365951 0.76195058E+03  0.19328892E+05                                12.113536                            9.563099       1.036807       2.263886                    0.996015      39.997783      96.839189       0.536444       0.450092      -1.112947       0.148453      -0.000088      -0.000065       0.148453       0.000242       0.000222       0.001884      -0.169283       0.169282      -0.112856       0.054544       0.058312             16.738468       7.650655       0.000273       0.000054      21.282368      -1.874983      21.282381           0.715002
            7             Cu      21.389627       6.828677       6.828673       0.886802      54.693571 0.78113606E+03  0.19878389E+05                                12.491592                            9.612146       1.087257       2.288737                    0.996439      39.375985      94.537420       0.542633       0.443553      -1.120441       0.139116      -0.000492      -0.000513       0.139118       0.000115       0.000133      -0.000857      -0.191928       0.191927      -0.127952       0.063120       0.064832             18.067226       8.032442      -0.000001       0.000214      23.084613      -1.383288      23.084624           0.728087
            8             Cu      18.754502       6.828677       6.828673       0.861006      51.365795 0.76194816E+03  0.19328813E+05                                12.113506                            9.563079       1.036820       2.263890                    0.996015      39.997754      96.839042       0.536445       0.450092      -1.112947      -0.148453       0.000088       0.000065       0.148453       0.000242       0.000222       0.001884      -0.169285       0.169284      -0.112857       0.054544       0.058313             16.738417       7.650637       0.000271       0.000056      21.282300      -1.874976      21.282315           0.715002
            9             Cu      34.113148      26.388733      14.583588       0.870930      49.790018 0.75367075E+03  0.19046872E+05                                11.834782                            9.485537       1.140874       2.299673                    0.996811      39.640697      95.468796       0.541366       0.447686      -1.115600       0.018723      -0.103640       0.104348       0.148258       0.022298      -0.022445       0.088959       0.068419      -0.069651      -0.117980       0.051929       0.066051             16.620084      13.589115       1.476577      -1.481751      18.134762      10.048282      18.136376           0.709825
           10             Cu      34.113284      14.583330      26.388725       0.865433      50.146639 0.76043637E+03  0.19265364E+05                                11.902177                            9.539013       1.046782       2.270045                    0.996448      39.730039      95.875715       0.538786       0.448720      -1.114694       0.018692       0.103746      -0.103215       0.147533      -0.023023       0.022974       0.088290       0.068059      -0.067069      -0.117399       0.051713       0.065686             16.717878      13.661083      -1.490915       1.485948      18.247450      10.112547      18.245100           0.641559
           11             Cu      20.079652       0.925976      12.731105       0.870930      49.789969 0.75366996E+03  0.19046847E+05                                11.834773                            9.485531       1.140877       2.299674                    0.996811      39.640686      95.468746       0.541366       0.447686      -1.115600      -0.018723       0.103641      -0.104348       0.148258       0.022298      -0.022445       0.088959       0.068418      -0.069651      -0.117980       0.051929       0.066051             16.620069      13.589104       1.476575      -1.481748      18.134745      10.048271      18.136359           0.709826
           12             Cu      20.079516      12.731379       0.925968       0.865426      50.148525 0.76046943E+03  0.19266425E+05                                11.902498                            9.539242       1.046695       2.270012                    0.996446      39.730636      95.877941       0.538778       0.448722      -1.114692      -0.018697      -0.103768       0.103237       0.147565      -0.023027       0.022977       0.088301       0.068068      -0.067077      -0.117414       0.051720       0.065694             16.718391      13.661455      -1.490961       1.485996      18.248034      10.112921      18.245685          -0.727806
           13             Cu      26.029073       6.828677       6.828673       0.887013      54.671396 0.78072801E+03  0.19865365E+05                                12.488660                            9.609839       1.082179       2.287523                    0.996433      39.365468      94.505194       0.542682       0.443572      -1.120432      -0.139192       0.000550       0.000544       0.139194       0.000113       0.000086      -0.001135      -0.192419       0.192419      -0.128280       0.063005       0.065275             18.063361       8.030482       0.000322       0.000190      23.079795       1.383024      23.079807           0.728083
           14             Cu      28.664198       6.828677       6.828673       0.861427      51.330729 0.76125731E+03  0.19306537E+05                                12.107312                            9.557944       1.037566       2.264144                    0.996027      39.985995      96.792564       0.536666       0.450017      -1.113015       0.148506       0.000107       0.000091       0.148506      -0.000005      -0.000004      -0.002390      -0.169990       0.169989      -0.113327       0.054274       0.059053             16.730275       7.646572      -0.000354      -0.000164      21.272123       1.873725      21.272131           0.715001
           15             Cu      28.163727      20.486032      20.486020       0.887013      54.671413 0.78072816E+03  0.19865371E+05                                12.488665                            9.609841       1.082175       2.287522                    0.996433      39.365462      94.505191       0.542682       0.443572      -1.120432       0.139191      -0.000550      -0.000544       0.139194       0.000113       0.000086      -0.001135      -0.192419       0.192419      -0.128280       0.063005       0.065275             18.063370       8.030484       0.000322       0.000190      23.079807       1.383025      23.079818           0.728083
           16             Cu      25.528602      20.486032      20.486020       0.861426      51.330752 0.76125763E+03  0.19306547E+05                                12.107317                            9.557947       1.037563       2.264143                    0.996027      39.985995      96.792577       0.536666       0.450017      -1.113015      -0.148506      -0.000107      -0.000091       0.148506      -0.000005      -0.000004      -0.002390      -0.169990       0.169990      -0.113327       0.054274       0.059053             16.730284       7.646575      -0.000354      -0.000163      21.272135       1.873726      21.272141           0.715001
           17              H      15.341982       0.966954      23.206563       0.118780       1.093063 0.82565678E+01  0.82019959E+02                                 1.772458                            1.695867      -1.207640       2.311050                    0.994874       3.627290      10.346615       0.472032       1.306216      -0.702545      -0.024256      -0.029891      -0.011347       0.040132       0.011518       0.000767       0.004753      -0.002566       0.004007      -0.012761       0.000322       0.012439              1.795919       1.751656       0.422085       0.036740       1.935902       0.076203       1.700199           0.000203
           18              H      17.531371       5.943690      22.479992       0.127058       1.118075 0.84674765E+01  0.85271639E+02                                 1.850443                            1.753310      -1.346414       2.244711                    0.993646       3.812021      11.214068       0.446746       1.361428      -0.690220      -0.026820       0.010889       0.016934       0.033536      -0.003778      -0.011801      -0.001602      -0.000111      -0.006732      -0.013444       0.001789       0.011654              1.964577       2.172253      -0.207669      -0.569182       1.892882       0.113491       1.828596          -0.000003
           19              H      16.851251       3.214955      26.170207       0.117809       1.196106 0.87169516E+01  0.85808603E+02                                 1.742406                            1.636802      -0.908019       2.447253                    0.998872       3.265565       8.610707       0.539859       1.152548      -0.741495       0.001234       0.010079       0.038747       0.040056       0.010692       0.003522       0.007019      -0.006995       0.035072      -0.017156       0.000213       0.016943              1.802611       1.480818       0.036419      -0.139473       1.511807       0.060118       2.415208           0.000266
           20              H      18.999996       1.603385      21.827171       0.111123       1.286308 0.99473869E+01  0.10298217E+03                                 1.934425                            1.827700      -1.345986       2.229430                    0.994664       3.789427      10.845804       0.469809       1.259308      -0.712754      -0.012054      -0.021317       0.025469       0.035332       0.000652      -0.003540      -0.008929      -0.016289       0.011819      -0.011121      -0.003266       0.014387              2.031574       1.973450       0.167801      -0.538505       2.089853      -0.248224       2.031418           0.000002
           21              H      16.553191       2.223429      21.660552       0.105918       1.013701 0.74239175E+01  0.72745290E+02                                 1.762362                            1.664091      -1.283954       2.262305                    0.993278       3.899315      11.521280       0.446871       1.398790      -0.681784      -0.004863      -0.006046      -0.033054       0.033953       0.009563      -0.003615       0.002827      -0.006937       0.028637      -0.015775       0.005389       0.010386              1.834492       1.598057       0.055530      -0.071497       1.470831       0.092620       2.434588           0.000118
           22              H      18.122072       4.397680      24.626927       0.112313       1.211439 0.91074355E+01  0.90533863E+02                                 1.747963                            1.667569      -0.975581       2.408667                    0.998536       3.305613       8.725571       0.538131       1.144993      -0.743587       0.020931       0.025807       0.013504       0.035867       0.013540       0.000737       0.006631      -0.001247       0.026489      -0.018589       0.004047       0.014542              1.765306       1.802495       0.431787       0.008716       1.875838       0.072515       1.617584           0.000114
           23              H      21.579573       4.129993      18.929082       0.110112       1.013196 0.72720457E+01  0.71022662E+02                                 1.777177                            1.657628      -1.317270       2.251875                    0.992885       3.897200      11.566559       0.442606       1.416931      -0.678320       0.022041       0.016674      -0.022586       0.035692       0.002792      -0.012688       0.000443      -0.000954      -0.005373      -0.013749       0.001412       0.012337              1.937917       2.030035       0.437247      -0.503601       1.979297      -0.368929       1.804419          -0.000001
           24              H      35.924407      27.128965      20.065373       0.109687       1.207296 0.87631983E+01  0.86303739E+02                                 1.744257                            1.633397      -0.929574       2.429801                    0.998635       3.300120       8.679403       0.544737       1.141700      -0.743890       0.029797       0.017051      -0.006542       0.034948       0.000430      -0.005598      -0.001057       0.008394      -0.055066      -0.019353       0.004980       0.014372              1.818332       2.023671       0.435192      -0.151473       2.038236      -0.174473       1.393089           0.000115
           25              H      32.000848      26.973271      20.729121       0.108601       1.048552 0.74537261E+01  0.71800913E+02                                 1.695256                            1.587537      -0.835616       2.474076                    0.999183       3.449564       9.526345       0.501469       1.267961      -0.711473      -0.032262       0.014465       0.005934       0.035851      -0.000900      -0.003769      -0.000830       0.006659      -0.046918      -0.016203       0.004450       0.011753              1.750372       1.994122      -0.387024      -0.137068       1.919844       0.070359       1.337151           0.000116
           26              H      21.747571       1.860142      18.926351       0.105603       1.073212 0.78696918E+01  0.77348458E+02                                 1.753423                            1.655053      -1.197314       2.301828                    0.995451       3.712926      10.581036       0.477435       1.305261      -0.701729       0.019745      -0.015518      -0.024839       0.035322      -0.002791      -0.009781       0.002390      -0.011667      -0.008662      -0.013457       0.003038       0.010420              1.809022       1.853414      -0.160689      -0.485204       1.766622       0.144892       1.807030          -0.000010
           27              H      32.057751      24.676106      20.704537       0.121934       1.082298 0.77449506E+01  0.74501658E+02                                 1.664283                            1.568639      -0.884753       2.463283                    0.999073       3.260656       8.681196       0.534441       1.191403      -0.730619      -0.035298      -0.020659       0.003658       0.041063       0.003146      -0.003667      -0.001136       0.013585      -0.043496      -0.014998      -0.000230       0.015227              1.712369       1.893103       0.350331      -0.107176       1.925559      -0.080015       1.318445           0.000212
           28              H      36.054470      24.820873      20.155512       0.117548       1.210706 0.88451123E+01  0.87175655E+02                                 1.742762                            1.638326      -0.973823       2.419259                    0.998267       3.240560       8.482115       0.546117       1.137964      -0.745676       0.037389      -0.017999      -0.005012       0.041797      -0.001665      -0.005334      -0.000103       0.015407      -0.048588      -0.017070       0.000241       0.016829              1.772759       2.021775      -0.347116      -0.084075       1.916786       0.004510       1.379715           0.000235
           29              H      18.490583       8.074237      22.889713       0.068932       1.360545 0.11371658E+02  0.11921746E+03                                 1.878422                            1.850910      -0.839680       2.449093                    0.998513       3.586663       9.649339       0.517144       1.129739      -0.747814       0.015493      -0.003230       0.030869       0.034690      -0.005975      -0.000725       0.002459      -0.003796       0.011079      -0.008182       0.001662       0.006520              1.843579       1.719218      -0.042127       0.207465       1.686917      -0.129061       2.124601          -0.000000
           30              H      17.198085       8.210810      21.971939       0.077083       1.267207 0.98128181E+01  0.10051533E+03                                 1.884550                            1.789122      -0.835495       2.462884                    0.998189       3.625089      10.079918       0.488821       1.223256      -0.723151      -0.038252       0.001459      -0.006323       0.038798       0.001157      -0.002848       0.007710       0.000538      -0.011459      -0.010005       0.002807       0.007199              1.961145       2.809471       0.163554       0.000176       1.613355       0.020130       1.460608           0.000000
           31              H      19.390184       9.917978      21.614117       0.156291       1.087174 0.79246874E+01  0.76310536E+02                                 1.648982                            1.566671      -0.914663       2.453076                    0.999305       3.162441       8.296114       0.547645       1.161462      -0.738738       0.013694      -0.007418      -0.005060       0.016375      -0.002707      -0.000810      -0.003708       0.004534      -0.012976      -0.006872       0.001094       0.005778              1.708719       2.393880       0.152456      -0.217278       1.424450       0.002282       1.307827          -0.000001
           32              H      18.233168      10.289458      22.630223       0.157799       0.983990 0.69004271E+01  0.63242661E+02                                 1.455939                            1.394135      -0.817974       2.497106                    0.999813       2.894935       7.058550       0.632713       1.056246      -0.767789      -0.004272       0.001527       0.013473       0.014216       0.002119      -0.003133      -0.000522      -0.005995       0.009181      -0.006099       0.001409       0.004689              1.478685       1.269634      -0.103860      -0.170022       1.508719       0.404098       1.657704          -0.000001
           33              H      17.913430      10.141958      21.084212       0.146329       1.036048 0.75948188E+01  0.72163916E+02                                 1.572742                            1.514012      -0.875065       2.464227                    0.999278       3.160154       8.161966       0.569549       1.131808      -0.745559      -0.007934      -0.004305      -0.011987       0.015006       0.003792       0.003988       0.000174      -0.002832       0.004267      -0.006199       0.000860       0.005339              1.560778       1.658684      -0.153695       0.361952       1.429706      -0.182996       1.593943          -0.000001
           34              H      28.890182      12.690417      17.765476       0.118183       1.094432 0.82659941E+01  0.82104968E+02                                 1.770921                            1.694442      -1.208713       2.309991                    0.994939       3.626267      10.329973       0.473415       1.302536      -0.703316      -0.024302       0.030492       0.011581       0.040675      -0.011400      -0.000870       0.004741      -0.002468       0.004025      -0.012616       0.000252       0.012364              1.794312       1.750179      -0.421661      -0.036759       1.934263       0.076175       1.698496          -0.000229
           35              H      31.079571       7.713680      18.492047       0.128800       1.111860 0.84129995E+01  0.84625154E+02                                 1.847486                            1.750770      -1.350493       2.243935                    0.993701       3.803629      11.199648       0.445676       1.366276      -0.689291      -0.026241      -0.010493      -0.016801       0.032878       0.003732       0.011767      -0.001634       0.000039      -0.006571      -0.013367       0.001718       0.011648              1.961231       2.168227       0.206955       0.567532       1.889913       0.113083       1.825553           0.000000
           36              H      30.399451      10.442416      14.801832       0.119019       1.188284 0.86457120E+01  0.84914830E+02                                 1.733036                            1.628707      -0.896318       2.452747                    0.998963       3.255057       8.567328       0.542010       1.150579      -0.741970       0.001611      -0.010136      -0.038627       0.039967      -0.010639      -0.003252       0.007007      -0.006635       0.034953      -0.017060       0.000320       0.016740              1.792507       1.473723      -0.036020       0.138010       1.504518       0.059618       2.399279           0.000240
           37              H      32.548196      12.053985      19.144868       0.110984       1.287684 0.99596876E+01  0.10313616E+03                                 1.935297                            1.828426      -1.345679       2.229268                    0.994685       3.791050      10.850056       0.469895       1.258752      -0.712869      -0.012039       0.021322      -0.025393       0.035276      -0.000783       0.003471      -0.008937      -0.016360       0.011990      -0.011110      -0.003324       0.014434              2.032521       1.974341      -0.168122       0.538997       2.090869      -0.248637       2.032355           0.000003
           38              H      30.101391      11.433942      19.311488       0.105939       1.015645 0.74431576E+01  0.72991795E+02                                 1.765429                            1.666864      -1.301003       2.255249                    0.993080       3.906107      11.551499       0.446185       1.399827      -0.681557      -0.004874       0.006016       0.033075       0.033969      -0.009525       0.003796       0.002824      -0.007189       0.028854      -0.015867       0.005366       0.010501              1.837716       1.600702      -0.055689       0.071654       1.473111       0.092905       2.439333           0.000093
           39              H      31.670272       9.259691      16.345112       0.112483       1.206988 0.90636682E+01  0.89983837E+02                                 1.743645                            1.663586      -0.972465       2.411054                    0.998551       3.296669       8.694355       0.538800       1.145033      -0.743634       0.021052      -0.026201      -0.013544       0.036237      -0.013360      -0.000727       0.006505      -0.001171       0.026045      -0.018321       0.004015       0.014306              1.760885       1.797943      -0.430219      -0.008924       1.871155       0.072448       1.613557          -0.000101
           40              H      35.127773       9.527378      22.042957       0.110423       1.013432 0.72724463E+01  0.71008002E+02                                 1.775374                            1.656055      -1.306408       2.256131                    0.993088       3.893304      11.543101       0.443587       1.414166      -0.678839       0.021937      -0.016661       0.022719       0.035706      -0.002809       0.012665       0.000340      -0.000713      -0.005304      -0.013649       0.001243       0.012406              1.935810       2.027785      -0.436494       0.502691       1.977160      -0.368287       1.802484          -0.000000
           41              H      35.924407      13.843099      20.906666       0.109242       1.208395 0.87711752E+01  0.86393590E+02                                 1.744641                            1.633585      -0.927013       2.430571                    0.998667       3.301129       8.679880       0.545037       1.140924      -0.744089       0.030061      -0.017008       0.006614       0.035167      -0.000397       0.005585      -0.000956       0.008331      -0.054887      -0.019285       0.004981       0.014304              1.818836       2.024509      -0.435631       0.151634       2.038683      -0.174559       1.393316           0.000114
           42              H      32.000848      13.998792      20.242919       0.109590       1.045348 0.74296571E+01  0.71541240E+02                                 1.695046                            1.587548      -0.844853       2.471657                    0.999186       3.446605       9.529382       0.500037       1.272085      -0.710598      -0.031842      -0.014291      -0.005957       0.035407       0.000865       0.003704      -0.000884       0.006943      -0.046103      -0.015924       0.004189       0.011735              1.750081       1.993327       0.386473       0.136956       1.919758       0.070278       1.337159           0.000115
           43              H      35.295771      11.797229      22.045689       0.105833       1.071454 0.78514806E+01  0.77097517E+02                                 1.748913                            1.651119      -1.190891       2.304457                    0.995452       3.706031      10.544276       0.479050       1.302077      -0.702406       0.019475       0.015451       0.024619       0.034988       0.002809       0.009958       0.002335      -0.011731      -0.008520      -0.013644       0.003171       0.010473              1.804193       1.848415       0.159960       0.483069       1.762025       0.144231       1.802139           0.000002
           44              H      32.057751      16.295958      20.267502       0.121056       1.086548 0.77832582E+01  0.74981913E+02                                 1.670713                            1.574167      -0.894399       2.459203                    0.998994       3.267150       8.712318       0.532524       1.193910      -0.730047      -0.035467       0.020691      -0.003784       0.041235      -0.003374       0.003476      -0.001244       0.013655      -0.044127      -0.015167      -0.000249       0.015417              1.719263       1.901134      -0.352893       0.107922       1.934008      -0.080604       1.322647           0.000211
           45              H      36.054470      16.151190      20.816528       0.118623       1.201084 0.87582938E+01  0.86089764E+02                                 1.731398                            1.628543      -0.913192       2.447061                    0.998689       3.231258       8.440835       0.548737       1.135560      -0.746223       0.037124       0.018062       0.004922       0.041578       0.001676       0.005442       0.000006       0.015279      -0.048235      -0.016989       0.000237       0.016753              1.760941       2.007017       0.343005       0.083128       1.903471       0.004410       1.372335           0.000234
           46              H      32.038783       5.583134      18.082327       0.068553       1.363338 0.11400651E+02  0.11959915E+03                                 1.881318                            1.853559      -0.843800       2.447323                    0.998416       3.588903       9.658932       0.516646       1.130093      -0.747745       0.015415       0.003168      -0.030935       0.034708       0.006093       0.000722       0.002424      -0.003518       0.010389      -0.008142       0.001645       0.006497              1.846397       1.721633       0.042339      -0.208232       1.689152      -0.129408       2.128407          -0.000001
           47              H      30.746285       5.446561      19.000100       0.075607       1.275153 0.98846512E+01  0.10139297E+03                                 1.888522                            1.792493      -0.837828       2.460642                    0.998115       3.635700      10.102516       0.489863       1.218947      -0.724096      -0.038896      -0.001238       0.006207       0.039408      -0.000913       0.002727       0.007852       0.000480      -0.011326      -0.009997       0.002608       0.007389              1.965523       2.817260      -0.164167      -0.000181       1.616238       0.020258       1.463071          -0.000001
           48              H      32.938384       3.739393      19.357923       0.156350       1.088378 0.79361387E+01  0.76457694E+02                                 1.651234                            1.568650      -0.918725       2.451377                    0.999281       3.163252       8.303541       0.546789       1.162717      -0.738448       0.013618       0.007643       0.005238       0.016471       0.002603       0.000857      -0.003659       0.004345      -0.013197      -0.006840       0.001176       0.005664              1.711164       2.397911      -0.152913       0.217850       1.426244       0.002271       1.309337          -0.000001
           49              H      31.781368       3.367912      18.341816       0.157796       0.984027 0.69004524E+01  0.63238794E+02                                 1.455474                            1.393719      -0.811702       2.499356                    0.999811       2.895293       7.057679       0.633135       1.055611      -0.767955      -0.004224      -0.001631      -0.013316       0.014065      -0.002148       0.003324      -0.000457      -0.006085       0.008961      -0.006240       0.001503       0.004737              1.478190       1.269239       0.103839       0.170045       1.508116       0.403908       1.657213          -0.000001
           50              H      31.461630       3.515413      19.887828       0.146720       1.035807 0.75925942E+01  0.72137456E+02                                 1.572489                            1.513769      -0.878644       2.462708                    0.999259       3.159340       8.159548       0.569607       1.131775      -0.745564      -0.008156       0.004306       0.011686       0.014887      -0.003813      -0.003976       0.000208      -0.002814       0.004943      -0.006248       0.000859       0.005389              1.560522       1.658442       0.153679      -0.361955       1.429408      -0.182977       1.593716          -0.000001
           51              H      25.302618       9.549225      14.624287       0.118182       1.094540 0.82670801E+01  0.82119068E+02                                 1.771090                            1.694595      -1.208877       2.309917                    0.994936       3.626503      10.331107       0.473373       1.302600      -0.703302       0.024293      -0.011591      -0.030492       0.040673      -0.000866      -0.011398       0.004737      -0.003248       0.001673      -0.012616       0.000259       0.012357              1.794484       1.750342      -0.036767      -0.421719       1.698667       0.076184       1.934443           0.000204
           52              H      23.113229       8.822657      19.601024       0.128702       1.112321 0.84174216E+01  0.84680130E+02                                 1.847901                            1.751149      -1.350607       2.243774                    0.993702       3.804678      11.203159       0.445662       1.366150      -0.689312       0.026237       0.016780       0.010485       0.032862       0.011780       0.003730      -0.001640       0.003308       0.003267      -0.013386       0.001733       0.011654              1.961685       2.168716       0.567708       0.206998       1.825956       0.113102       1.890382          -0.000001
           53              H      23.793349      12.512871      16.872286       0.118968       1.188567 0.86483199E+01  0.84946799E+02                                 1.733286                            1.628931      -0.896591       2.452566                    0.998960       3.255587       8.569027       0.541983       1.150548      -0.741976      -0.001617       0.038619       0.010124       0.039957      -0.003246      -0.010649       0.007005      -0.020792      -0.007519      -0.017069       0.000332       0.016737              1.792779       1.473933       0.138069      -0.036041       2.399682       0.059607       1.504723          -0.000269
           54              H      21.644604       8.169834      15.260719       0.110898       1.288378 0.99666258E+01  0.10322762E+03                                 1.936088                            1.829134      -1.345881       2.229094                    0.994683       3.792420      10.855575       0.469769       1.258851      -0.712843       0.012059       0.025354      -0.021316       0.035251       0.003481      -0.000785      -0.008929      -0.014189       0.018510      -0.011115      -0.003313       0.014429              2.033388       1.975147       0.539328      -0.168192       2.033225      -0.248770       2.091791           0.000004
           55              H      24.091409       8.003214      15.880763       0.106069       1.015161 0.74387065E+01  0.72938446E+02                                 1.765025                            1.666492      -1.301006       2.255361                    0.993086       3.905045      11.548216       0.446177       1.400039      -0.681520       0.004854      -0.033104      -0.006022       0.033995       0.003793      -0.009519       0.002824      -0.018018      -0.003615      -0.015860       0.005367       0.010494              1.837297       1.600334       0.071643      -0.055664       2.438770       0.092874       1.472787          -0.000104
           56              H      22.522528      10.969591      18.055012       0.112450       1.207464 0.90682946E+01  0.90042174E+02                                 1.744160                            1.664055      -0.973035       2.410745                    0.998546       3.297440       8.697278       0.538698       1.145093      -0.743617      -0.021061       0.013531       0.026185       0.036226      -0.000727      -0.013358       0.006504      -0.013607      -0.011289      -0.018320       0.004016       0.014304              1.761414       1.798481      -0.008903      -0.430420       1.614035       0.072459       1.871726           0.000089
           57              H      19.065027       5.271746      17.787328       0.110556       1.012723 0.72661217E+01  0.70930629E+02                                 1.774587                            1.655375      -1.305849       2.256526                    0.993099       3.891417      11.536135       0.443663       1.414234      -0.678832      -0.021932      -0.022795       0.016634       0.035739       0.012653      -0.002828       0.000351       0.002277       0.003718      -0.013642       0.001246       0.012396              1.934877       2.026816       0.502365      -0.436176       1.801680      -0.368024       1.976134          -0.000001
           58              H      18.268393       6.408035      13.471607       0.109314       1.208274 0.87701914E+01  0.86383878E+02                                 1.744772                            1.633691      -0.926619       2.430835                    0.998670       3.300788       8.679770       0.544904       1.141201      -0.744023      -0.030062      -0.006693       0.017012       0.035185       0.005593      -0.000411      -0.000955       0.031595       0.014896      -0.019272       0.004962       0.014310              1.818980       2.024705       0.151677      -0.435717       1.393405      -0.174591       2.038829           0.000114
           59              H      22.191952       7.071782      13.315913       0.109619       1.045194 0.74283618E+01  0.71526549E+02                                 1.694987                            1.587496      -0.844492       2.471867                    0.999188       3.446335       9.528879       0.499998       1.272223      -0.710569       0.031846       0.005888       0.014315       0.035408       0.003702       0.000876      -0.000875       0.026518       0.012661      -0.015924       0.004193       0.011731              1.750018       1.993234       0.136936       0.386470       1.337114       0.070270       1.919708           0.000115
           60              H      18.897029       5.269013      15.517477       0.106064       1.070360 0.78415608E+01  0.76978222E+02                                 1.748021                            1.650319      -1.190295       2.304958                    0.995462       3.703954      10.537962       0.479045       1.302460      -0.702332      -0.019448      -0.024714      -0.015462       0.035044       0.009917       0.002817       0.002343      -0.001601       0.021860      -0.013604       0.003137       0.010467              1.803250       1.847489       0.482746       0.159869       1.801223       0.144147       1.761037          -0.000010
           61              H      22.135049       7.047197      11.018747       0.120996       1.086834 0.77858085E+01  0.75012234E+02                                 1.670954                            1.574383      -0.894531       2.459084                    0.998993       3.267644       8.713821       0.532512       1.193846      -0.730060       0.035464       0.003730      -0.020679       0.041222       0.003467      -0.003368      -0.001245       0.028897       0.001612      -0.015174      -0.000237       0.015410              1.719515       1.901418       0.107948      -0.352970       1.322811      -0.080626       1.934315           0.000212
           62              H      18.138330       6.498172      11.163515       0.118605       1.200946 0.87570219E+01  0.86073786E+02                                 1.731238                            1.628405      -0.912942       2.447168                    0.998691       3.231081       8.440090       0.548772       1.135533      -0.746231      -0.037118      -0.004980      -0.018051       0.041574       0.005456       0.001675      -0.000000       0.031748       0.001220      -0.016993       0.000244       0.016749              1.760770       2.006823       0.083120       0.342952       1.372227       0.004407       1.903261           0.000234
           63              H      22.154017       9.232379      21.731570       0.068507       1.363944 0.11407418E+02  0.11968936E+03                                 1.881950                            1.854165      -0.844421       2.446991                    0.998412       3.589894       9.662764       0.516532       1.130162      -0.747725      -0.015428       0.030908      -0.003182       0.034691       0.000718       0.006085       0.002426      -0.006927       0.000095      -0.008127       0.001638       0.006489              1.847011       1.722184      -0.208334       0.042358       2.129137      -0.129461       1.689712          -0.000001
           64              H      23.446515       8.314605      21.868143       0.075559       1.275548 0.98886013E+01  0.10144461E+03                                 1.888963                            1.792887      -0.838253       2.460400                    0.998111       3.636511      10.105645       0.489790       1.218996      -0.724081       0.038874      -0.006234       0.001214       0.039389       0.002718      -0.000925       0.007846       0.005887       0.004975      -0.009987       0.002601       0.007387              1.965993       2.818019      -0.000209      -0.164235       1.463359       0.020271       1.616602          -0.000001
           65              H      21.254416       7.956784      23.575312       0.156365       1.088432 0.79367918E+01  0.76467207E+02                                 1.651445                            1.568838      -0.918794       2.451368                    0.999280       3.163435       8.304781       0.546680       1.162900      -0.738403      -0.013626      -0.005251      -0.007659       0.016490       0.000855       0.002608      -0.003662       0.008760       0.000056      -0.006839       0.001173       0.005666              1.711392       2.398268       0.217916      -0.152924       1.309496       0.002274       1.426411          -0.000001
           66              H      22.411432       8.972891      23.946791       0.157691       0.984795 0.69073415E+01  0.63318555E+02                                 1.456295                            1.394463      -0.812377       2.498924                    0.999809       2.896549       7.061971       0.632924       1.055686      -0.767931       0.004211       0.013304       0.001610       0.014047       0.003318      -0.002153      -0.000464      -0.007522       0.004637      -0.006236       0.001495       0.004741              1.479044       1.269899       0.170193       0.103933       1.658206       0.404279       1.509028          -0.000001
           67              H      22.731170       7.426879      23.799292       0.146709       1.035952 0.75940750E+01  0.72156335E+02                                 1.572755                            1.514011      -0.878768       2.462646                    0.999258       3.159696       8.161217       0.569498       1.131917      -0.745528       0.008147      -0.011708      -0.004324       0.014904      -0.003977      -0.003819       0.000207      -0.003897       0.001721      -0.006256       0.000861       0.005395              1.560787       1.658722      -0.362053       0.153706       1.594008      -0.183017       1.429632          -0.000001
           68              H      38.850818       4.108145      26.347753       0.118780       1.092973 0.82556598E+01  0.82008076E+02                                 1.772307                            1.695731      -1.207507       2.311111                    0.994876       3.627084      10.345596       0.472071       1.306151      -0.702559       0.024264       0.011339       0.029891       0.040134       0.000772       0.011520       0.004759      -0.003283       0.001862      -0.012760       0.000313       0.012447              1.795766       1.751508       0.036735       0.422029       1.700048       0.076197       1.935743           0.000203
           69              H      36.661429       4.834713      21.371016       0.127155       1.117618 0.84630894E+01  0.85216912E+02                                 1.850022                            1.752925      -1.346302       2.244869                    0.993646       3.810971      11.210498       0.446766       1.361536      -0.690202       0.026824      -0.016955      -0.010898       0.033552      -0.011788      -0.003779      -0.001596       0.003308       0.003492      -0.013424       0.001775       0.011649              1.964115       2.171754      -0.569002      -0.207624       1.828186       0.113472       1.892407          -0.000003
           70              H      37.341549       1.144500      24.099754       0.117860       1.195817 0.87142737E+01  0.85775731E+02                                 1.742152                            1.636575      -0.907732       2.447441                    0.998875       3.265025       8.608982       0.539885       1.152582      -0.741489      -0.001226      -0.038755      -0.010090       0.040066       0.003527       0.010684       0.007020      -0.021036      -0.007049      -0.017149       0.000204       0.016945              1.802336       1.480609      -0.139417       0.036398       2.414799       0.060124       1.511599           0.000265
           71              H      35.192804       5.487537      25.711321       0.111211       1.285625 0.99405746E+01  0.10289247E+03                                 1.933652                            1.827007      -1.345827       2.229585                    0.994666       3.788081      10.840408       0.469930       1.259216      -0.712777       0.012033      -0.025506       0.021323       0.035356      -0.003529       0.000651      -0.008937      -0.014040       0.018559      -0.011116      -0.003277       0.014393              2.030727       1.972661      -0.538181       0.167731       2.030566      -0.248093       2.088953           0.000002
           72              H      37.639609       5.654156      25.091277       0.105789       1.014180 0.74283590E+01  0.72798875E+02                                 1.762800                            1.664493      -1.283939       2.262200                    0.993273       3.900441      11.524979       0.446860       1.398628      -0.681811       0.004883       0.033026       0.006040       0.033927      -0.003618       0.009568       0.002828      -0.017791      -0.003940      -0.015782       0.005389       0.010393              1.834947       1.598454      -0.071510       0.055558       2.435207       0.092653       1.471180           0.000116
           73              H      36.070728       2.687779      22.917027       0.112347       1.210970 0.91028685E+01  0.90476138E+02                                 1.747447                            1.667101      -0.975024       2.408970                    0.998541       3.304864       8.722691       0.538237       1.144924      -0.743606      -0.020921      -0.013517      -0.025823       0.035878       0.000737       0.013542       0.006632      -0.013869      -0.011352      -0.018590       0.004046       0.014544              1.764775       1.801955       0.008736       0.431584       1.617106       0.072504       1.875264           0.000114
           74              H      32.613227       8.385624      23.184711       0.109977       1.013912 0.72784351E+01  0.71100817E+02                                 1.777969                            1.658312      -1.317816       2.251484                    0.992875       3.899099      11.573554       0.442531       1.416856      -0.678328      -0.022045       0.022509      -0.016701       0.035659      -0.012701       0.002773       0.000433       0.002227       0.004122      -0.013757       0.001410       0.012347              1.938856       2.031010      -0.503931       0.437566       1.805229      -0.369193       1.980328          -0.000000
           75              H      18.268393       7.249320       0.185740       0.109615       1.207416 0.87641726E+01  0.86313386E+02                                 1.744132                            1.633294      -0.929942       2.429552                    0.998631       3.300453       8.679510       0.544866       1.141429      -0.743955      -0.029795       0.006463      -0.017046       0.034930      -0.005590       0.000417      -0.001058       0.031744       0.014993      -0.019365       0.004999       0.014366              1.818194       2.023481      -0.151430       0.435107       1.393003      -0.174440       2.038097           0.000111
           76              H      22.191952       6.585573       0.341434       0.108572       1.048714 0.74550912E+01  0.71816446E+02                                 1.695322                            1.587596      -0.835967       2.473871                    0.999181       3.449849       9.526898       0.501507       1.267821      -0.711502       0.032259      -0.006003      -0.014440       0.035849      -0.003772      -0.000889      -0.000839       0.026793       0.013446      -0.016202       0.004445       0.011757              1.750444       1.994225      -0.137089      -0.387033       1.337201       0.070368       1.919906           0.000116
           77              H      32.445229       8.388357      25.454562       0.105372       1.074290 0.78794620E+01  0.77465945E+02                                 1.754289                            1.655831      -1.197847       2.301357                    0.995441       3.714947      10.587116       0.477447       1.304868      -0.701805      -0.019771       0.024745       0.015507       0.035266      -0.009822      -0.002783       0.002382      -0.001510       0.021827      -0.013498       0.003072       0.010425              1.809939       1.854313      -0.485518      -0.160779       1.807921       0.144974       1.767582           0.000006
           78              H      22.135049       6.610157       2.638599       0.121993       1.082018 0.77424511E+01  0.74471981E+02                                 1.664046                            1.568427      -0.884621       2.463401                    0.999075       3.260170       8.679717       0.534454       1.191465      -0.730606       0.035301      -0.003710       0.020671       0.041076      -0.003676       0.003152      -0.001135       0.028535       0.001341      -0.014992      -0.000242       0.015234              1.712121       1.892823      -0.107150       0.350254       1.318283      -0.079993       1.925258           0.000211
           79              H      18.138330       7.159182       2.493831       0.117565       1.210847 0.88464114E+01  0.87191996E+02                                 1.742921                            1.638463      -0.974100       2.419139                    0.998265       3.240748       8.482886       0.546084       1.137988      -0.745669      -0.037395       0.004954       0.018010       0.041801      -0.005320      -0.001666      -0.000097       0.032007       0.001162      -0.017066       0.000234       0.016832              1.772930       2.021969      -0.084083      -0.347168       1.379824       0.004513       1.916996           0.000234
           80              H      35.702217       4.424992      19.240470       0.068977       1.359948 0.11364986E+02  0.11912855E+03                                 1.877797                            1.850310      -0.839063       2.449422                    0.998518       3.585683       9.645544       0.517259       1.129669      -0.747835      -0.015480      -0.030896       0.003216       0.034707      -0.000730      -0.005983       0.002458      -0.007463       0.000141      -0.008197       0.001669       0.006529              1.842971       1.718673       0.207364      -0.042108       2.123879      -0.129010       1.686363          -0.000000
           81              H      36.994715       5.342765      19.103896       0.077130       1.266818 0.98089309E+01  0.10046457E+03                                 1.884113                            1.788731      -0.835071       2.463124                    0.998193       3.624286      10.076813       0.488895       1.223206      -0.723165       0.038273       0.006297      -0.001483       0.038816      -0.002857       0.001146       0.007715       0.006014       0.004890      -0.010014       0.002814       0.007201              1.960679       2.808720       0.000147       0.163485       1.460322       0.020117       1.612994           0.000000
           82              H      34.802616       5.700587      17.396728       0.156275       1.087124 0.79240773E+01  0.76301541E+02                                 1.648775                            1.566486      -0.914600       2.453080                    0.999306       3.162268       8.294904       0.547754       1.161277      -0.738783      -0.013685       0.005047       0.007402       0.016357      -0.000812      -0.002702      -0.003705       0.008766      -0.000289      -0.006873       0.001096       0.005777              1.708495       2.393527      -0.217213       0.152445       1.307671       0.002280       1.424287          -0.000001
           83              H      35.959632       4.684480      17.025248       0.157904       0.983208 0.68934169E+01  0.63161552E+02                                 1.455107                            1.393380      -0.817277       2.497553                    0.999814       2.893656       7.054195       0.632924       1.056175      -0.767812       0.004285      -0.013484      -0.001548       0.014233      -0.003138       0.002114      -0.000515      -0.007589       0.004413      -0.006102       0.001416       0.004686              1.477819       1.268966      -0.169872      -0.103765       1.656698       0.403722       1.507794          -0.000001
           84              H      36.279370       6.230492      17.172747       0.146339       1.035906 0.75933706E+01  0.72145436E+02                                 1.572480                            1.513774      -0.874946       2.464286                    0.999279       3.159804       8.160322       0.569656       1.131668      -0.745595       0.007942       0.011966       0.004287       0.014988       0.003987       0.003787       0.000175      -0.003531       0.002143      -0.006192       0.000858       0.005334              1.560517       1.658409       0.361855      -0.153669       1.593654      -0.182957       1.429488          -0.000001
           85              H      38.850818      26.347755       4.108130       0.118780       1.093062 0.82565624E+01  0.82019898E+02                                 1.772458                            1.695867      -1.207641       2.311050                    0.994874       3.627289      10.346614       0.472031       1.306217      -0.702545       0.024256       0.029891       0.011347       0.040132       0.011518       0.000767       0.004753      -0.002566       0.004007      -0.012761       0.000322       0.012439              1.795919       1.751656       0.422085       0.036740       1.935902       0.076203       1.700199           0.000203
           86              H      36.661429      21.371019       4.834701       0.127058       1.118075 0.84674751E+01  0.85271627E+02                                 1.850444                            1.753310      -1.346414       2.244711                    0.993646       3.812021      11.214070       0.446746       1.361428      -0.690220       0.026820      -0.010889      -0.016934       0.033536      -0.003778      -0.011801      -0.001602      -0.000111      -0.006732      -0.013444       0.001789       0.011654              1.964577       2.172253      -0.207669      -0.569182       1.892882       0.113491       1.828596          -0.000003
           87              H      37.341549      24.099754       1.144486       0.117809       1.196108 0.87169679E+01  0.85808803E+02                                 1.742407                            1.636804      -0.908021       2.447253                    0.998871       3.265568       8.610717       0.539859       1.152548      -0.741495      -0.001234      -0.010079      -0.038747       0.040056       0.010692       0.003522       0.007019      -0.006995       0.035072      -0.017156       0.000213       0.016943              1.802613       1.480819       0.036419      -0.139473       1.511808       0.060118       2.415211           0.000266
           88              H      35.192804      25.711324       5.487522       0.111123       1.286307 0.99473859E+01  0.10298216E+03                                 1.934425                            1.827700      -1.345986       2.229429                    0.994664       3.789427      10.845802       0.469809       1.259308      -0.712754       0.012054       0.021317      -0.025469       0.035332       0.000652      -0.003540      -0.008929      -0.016289       0.011819      -0.011121      -0.003266       0.014387              2.031573       1.973449       0.167801      -0.538504       2.089853      -0.248224       2.031418           0.000002
           89              H      37.639609      25.091280       5.654141       0.105918       1.013701 0.74239184E+01  0.72745300E+02                                 1.762362                            1.664091      -1.283954       2.262305                    0.993278       3.899315      11.521279       0.446871       1.398789      -0.681784       0.004863       0.006046       0.033054       0.033953       0.009563      -0.003615       0.002827      -0.006937       0.028637      -0.015775       0.005389       0.010386              1.834492       1.598057       0.055530      -0.071497       1.470831       0.092620       2.434588           0.000118
           90              H      36.070728      22.917029       2.687766       0.112313       1.211439 0.91074265E+01  0.90533667E+02                                 1.747954                            1.667561      -0.975582       2.408667                    0.998536       3.305623       8.725566       0.538137       1.144982      -0.743589      -0.020931      -0.025807      -0.013504       0.035867       0.013540       0.000737       0.006631      -0.001247       0.026489      -0.018589       0.004047       0.014542              1.765296       1.802485       0.431784       0.008716       1.875827       0.072514       1.617576           0.000114
           91              H      32.613227      23.184716       8.385611       0.110112       1.013197 0.72720527E+01  0.71022747E+02                                 1.777178                            1.657629      -1.317271       2.251874                    0.992885       3.897202      11.566566       0.442606       1.416931      -0.678320      -0.022041      -0.016674       0.022586       0.035692       0.002792      -0.012688       0.000443      -0.000954      -0.005373      -0.013749       0.001412       0.012337              1.937918       2.030036       0.437248      -0.503602       1.979298      -0.368929       1.804419          -0.000003
           92              H      18.268393       0.185744       7.249320       0.109687       1.207297 0.87632035E+01  0.86303803E+02                                 1.744258                            1.633397      -0.929574       2.429801                    0.998635       3.300121       8.679406       0.544737       1.141700      -0.743890      -0.029797      -0.017051       0.006542       0.034948       0.000430      -0.005598      -0.001057       0.008394      -0.055066      -0.019353       0.004980       0.014372              1.818332       2.023671       0.435192      -0.151473       2.038236      -0.174473       1.393089           0.000115
           93              H      22.191952       0.341438       6.585572       0.108601       1.048553 0.74537352E+01  0.71801023E+02                                 1.695257                            1.587538      -0.835617       2.474076                    0.999183       3.449566       9.526352       0.501468       1.267961      -0.711473       0.032262      -0.014465      -0.005934       0.035851      -0.000900      -0.003769      -0.000830       0.006659      -0.046918      -0.016203       0.004450       0.011753              1.750373       1.994123      -0.387025      -0.137068       1.919845       0.070359       1.337152           0.000116
           94              H      32.445229      25.454567       8.388342       0.105603       1.073213 0.78696962E+01  0.77348511E+02                                 1.753423                            1.655054      -1.197315       2.301828                    0.995451       3.712927      10.581039       0.477435       1.305261      -0.701729      -0.019745       0.015518       0.024839       0.035322      -0.002791      -0.009781       0.002390      -0.011667      -0.008662      -0.013457       0.003037       0.010420              1.809023       1.853415      -0.160690      -0.485204       1.766622       0.144892       1.807031          -0.000010
           95              H      22.135049       2.638603       6.610156       0.121934       1.082298 0.77449507E+01  0.74501661E+02                                 1.664283                            1.568639      -0.884754       2.463283                    0.999073       3.260656       8.681197       0.534441       1.191403      -0.730619       0.035298       0.020659      -0.003658       0.041063       0.003146      -0.003667      -0.001136       0.013585      -0.043496      -0.014998      -0.000230       0.015227              1.712369       1.893103       0.350331      -0.107176       1.925559      -0.080015       1.318445           0.000212
           96              H      18.138330       2.493836       7.159181       0.117548       1.210706 0.88451133E+01  0.87175669E+02                                 1.742762                            1.638326      -0.973822       2.419260                    0.998267       3.240560       8.482116       0.546117       1.137964      -0.745676      -0.037389       0.017999       0.005012       0.041797      -0.001665      -0.005334      -0.000103       0.015407      -0.048588      -0.017070       0.000241       0.016829              1.772759       2.021775      -0.347116      -0.084075       1.916786       0.004510       1.379716           0.000235
           97              H      35.702217      19.240472       4.424980       0.068932       1.360545 0.11371656E+02  0.11921744E+03                                 1.878422                            1.850910      -0.839680       2.449093                    0.998513       3.586662       9.649337       0.517144       1.129739      -0.747814      -0.015493       0.003230      -0.030869       0.034690      -0.005975      -0.000725       0.002459      -0.003796       0.011080      -0.008182       0.001662       0.006520              1.843579       1.719218      -0.042127       0.207465       1.686917      -0.129061       2.124601          -0.000000
           98              H      36.994715      19.103899       5.342754       0.077083       1.267207 0.98128149E+01  0.10051529E+03                                 1.884551                            1.789122      -0.835495       2.462883                    0.998189       3.625088      10.079918       0.488821       1.223257      -0.723151       0.038252      -0.001459       0.006323       0.038798       0.001157      -0.002848       0.007710       0.000538      -0.011458      -0.010005       0.002807       0.007199              1.961145       2.809471       0.163554       0.000176       1.613356       0.020130       1.460608           0.000000
           99              H      34.802616      17.396731       5.700576       0.156291       1.087175 0.79246926E+01  0.76310599E+02                                 1.648983                            1.566672      -0.914664       2.453076                    0.999305       3.162442       8.296117       0.547645       1.161462      -0.738738      -0.013694       0.007418       0.005060       0.016375      -0.002707      -0.000810      -0.003708       0.004534      -0.012976      -0.006872       0.001094       0.005778              1.708719       2.393880       0.152456      -0.217278       1.424450       0.002282       1.307827          -0.000001
          100              H      35.959632      17.025251       4.684470       0.157799       0.983990 0.69004236E+01  0.63242623E+02                                 1.455939                            1.394135      -0.817974       2.497106                    0.999813       2.894934       7.058548       0.632713       1.056246      -0.767789       0.004272      -0.001527      -0.013473       0.014216       0.002119      -0.003133      -0.000522      -0.005995       0.009181      -0.006099       0.001409       0.004689              1.478685       1.269634      -0.103860      -0.170022       1.508719       0.404098       1.657704          -0.000001
          101              H      36.279370      17.172751       6.230481       0.146329       1.036048 0.75948192E+01  0.72163923E+02                                 1.572742                            1.514012      -0.875066       2.464227                    0.999278       3.160154       8.161967       0.569548       1.131808      -0.745559       0.007934       0.004305       0.011987       0.015006       0.003792       0.003988       0.000174      -0.002832       0.004267      -0.006199       0.000860       0.005339              1.560778       1.658685      -0.153695       0.361953       1.429706      -0.182996       1.593943          -0.000001
          102              H      25.302618      14.624292       9.549217       0.118182       1.094432 0.82659929E+01  0.82104965E+02                                 1.770922                            1.694443      -1.208712       2.309992                    0.994939       3.626269      10.329984       0.473414       1.302537      -0.703315       0.024301      -0.030492      -0.011582       0.040675      -0.011399      -0.000870       0.004741      -0.002468       0.004025      -0.012616       0.000252       0.012364              1.794314       1.750180      -0.421661      -0.036759       1.934264       0.076175       1.698497           0.000204
          103              H      23.113229      19.601029       8.822646       0.128800       1.111860 0.84130034E+01  0.84625200E+02                                 1.847486                            1.750770      -1.350494       2.243935                    0.993701       3.803630      11.199650       0.445676       1.366275      -0.689291       0.026241       0.010493       0.016801       0.032878       0.003732       0.011767      -0.001634       0.000039      -0.006571      -0.013367       0.001718       0.011648              1.961231       2.168227       0.206955       0.567532       1.889913       0.113083       1.825553          -0.000001
          104              H      23.793349      16.872293      12.512861       0.119020       1.188285 0.86457213E+01  0.84914945E+02                                 1.733037                            1.628708      -0.896321       2.452745                    0.998963       3.255058       8.567332       0.542010       1.150578      -0.741970      -0.001610       0.010136       0.038627       0.039967      -0.010639      -0.003252       0.007007      -0.006635       0.034953      -0.017060       0.000320       0.016740              1.792507       1.473724      -0.036020       0.138010       1.504519       0.059618       2.399280          -0.000269
          105              H      21.644604      15.260724       8.169825       0.110984       1.287684 0.99596883E+01  0.10313616E+03                                 1.935296                            1.828425      -1.345678       2.229268                    0.994685       3.791050      10.850053       0.469895       1.258751      -0.712869       0.012038      -0.021322       0.025393       0.035275      -0.000783       0.003471      -0.008937      -0.016360       0.011990      -0.011110      -0.003324       0.014434              2.032521       1.974340      -0.168122       0.538997       2.090868      -0.248637       2.032354           0.000003
          106              H      24.091409      15.880767       8.003205       0.105939       1.015646 0.74431622E+01  0.72991849E+02                                 1.765429                            1.666864      -1.301004       2.255249                    0.993080       3.906108      11.551502       0.446185       1.399826      -0.681557       0.004874      -0.006016      -0.033075       0.033969      -0.009525       0.003796       0.002824      -0.007189       0.028854      -0.015867       0.005366       0.010501              1.837716       1.600702      -0.055689       0.071654       1.473111       0.092905       2.439334          -0.000105
          107              H      22.522528      18.055018      10.969581       0.112483       1.206991 0.90636938E+01  0.89984162E+02                                 1.743648                            1.663589      -0.972466       2.411053                    0.998551       3.296673       8.694371       0.538799       1.145033      -0.743634      -0.021052       0.026201       0.013544       0.036237      -0.013360      -0.000727       0.006505      -0.001171       0.026044      -0.018321       0.004015       0.014306              1.760888       1.797946      -0.430220      -0.008924       1.871158       0.072449       1.613560           0.000089
          108              H      19.065027      17.787331       5.271736       0.110423       1.013433 0.72724611E+01  0.71008180E+02                                 1.775375                            1.656056      -1.306409       2.256130                    0.993088       3.893308      11.543114       0.443587       1.414165      -0.678839      -0.021937       0.016661      -0.022719       0.035706      -0.002809       0.012665       0.000340      -0.000713      -0.005303      -0.013649       0.001243       0.012406              1.935811       2.027787      -0.436494       0.502692       1.977162      -0.368288       1.802485           0.000001
          109              H      18.268393      13.471610       6.408027       0.109242       1.208393 0.87711591E+01  0.86393387E+02                                 1.744639                            1.633583      -0.927009       2.430573                    0.998667       3.301127       8.679871       0.545037       1.140923      -0.744089      -0.030061       0.017008      -0.006614       0.035167      -0.000397       0.005585      -0.000956       0.008331      -0.054888      -0.019285       0.004981       0.014304              1.818834       2.024507      -0.435630       0.151634       2.038680      -0.174558       1.393315           0.000111
          110              H      22.191952      13.315917       7.071774       0.109590       1.045351 0.74296817E+01  0.71541516E+02                                 1.695047                            1.587548      -0.844855       2.471655                    0.999186       3.446609       9.529387       0.500038       1.272082      -0.710598       0.031842       0.014291       0.005957       0.035407       0.000865       0.003704      -0.000884       0.006943      -0.046103      -0.015924       0.004189       0.011735              1.750082       1.993328       0.386474       0.136956       1.919759       0.070278       1.337159           0.000116
          111              H      18.897029      15.517480       5.269004       0.105833       1.071452 0.78514578E+01  0.77097238E+02                                 1.748911                            1.651117      -1.190889       2.304459                    0.995452       3.706025      10.544256       0.479050       1.302077      -0.702406      -0.019475      -0.015452      -0.024619       0.034988       0.002809       0.009958       0.002335      -0.011731      -0.008520      -0.013644       0.003171       0.010473              1.804190       1.848412       0.159960       0.483068       1.762022       0.144231       1.802136           0.000006
          112              H      22.135049      11.018751       7.047191       0.121055       1.086548 0.77832649E+01  0.74981979E+02                                 1.670713                            1.574167      -0.894400       2.459202                    0.998994       3.267151       8.712315       0.532525       1.193908      -0.730047       0.035467      -0.020691       0.003783       0.041235      -0.003374       0.003476      -0.001244       0.013655      -0.044127      -0.015167      -0.000249       0.015417              1.719262       1.901133      -0.352892       0.107922       1.934008      -0.080604       1.322646           0.000211
          113              H      18.138330      11.163519       6.498165       0.118623       1.201081 0.87582652E+01  0.86089412E+02                                 1.731395                            1.628540      -0.913187       2.447063                    0.998689       3.231254       8.440821       0.548737       1.135560      -0.746223      -0.037124      -0.018062      -0.004923       0.041577       0.001676       0.005442       0.000006       0.015279      -0.048235      -0.016989       0.000237       0.016753              1.760938       2.007013       0.343004       0.083128       1.903467       0.004410       1.372333           0.000234
          114              H      22.154017      21.731575       9.232366       0.068553       1.363337 0.11400643E+02  0.11959903E+03                                 1.881318                            1.853558      -0.843800       2.447323                    0.998416       3.588902       9.658928       0.516647       1.130093      -0.747745      -0.015415      -0.003168       0.030935       0.034708       0.006093       0.000722       0.002424      -0.003518       0.010389      -0.008143       0.001645       0.006497              1.846397       1.721632       0.042339      -0.208231       1.689151      -0.129408       2.128406          -0.000001
          115              H      23.446515      21.868148       8.314593       0.075607       1.275152 0.98846452E+01  0.10139290E+03                                 1.888521                            1.792493      -0.837828       2.460642                    0.998115       3.635699      10.102512       0.489863       1.218947      -0.724096       0.038896       0.001238      -0.006207       0.039408      -0.000913       0.002727       0.007852       0.000480      -0.011326      -0.009997       0.002608       0.007389              1.965522       2.817259      -0.164167      -0.000180       1.616238       0.020258       1.463071          -0.000001
          116              H      21.254416      23.575316       7.956770       0.156350       1.088378 0.79361382E+01  0.76457686E+02                                 1.651234                            1.568650      -0.918726       2.451376                    0.999281       3.163252       8.303540       0.546790       1.162717      -0.738448      -0.013618      -0.007643      -0.005238       0.016471       0.002603       0.000857      -0.003659       0.004345      -0.013197      -0.006840       0.001176       0.005664              1.711164       2.397910      -0.152913       0.217850       1.426244       0.002271       1.309337          -0.000001
          117              H      22.411432      23.946797       8.972877       0.157796       0.984028 0.69004585E+01  0.63238867E+02                                 1.455475                            1.393719      -0.811703       2.499355                    0.999811       2.895294       7.057683       0.633134       1.055611      -0.767955       0.004224       0.001631       0.013316       0.014065      -0.002148       0.003324      -0.000457      -0.006085       0.008961      -0.006240       0.001503       0.004737              1.478190       1.269240       0.103839       0.170045       1.508117       0.403909       1.657214          -0.000001
          118              H      22.731170      23.799296       7.426865       0.146720       1.035807 0.75925975E+01  0.72137501E+02                                 1.572490                            1.513770      -0.878645       2.462707                    0.999259       3.159340       8.159551       0.569606       1.131776      -0.745564       0.008156      -0.004306      -0.011686       0.014887      -0.003813      -0.003977       0.000208      -0.002814       0.004943      -0.006248       0.000859       0.005389              1.560523       1.658443       0.153679      -0.361955       1.429409      -0.182977       1.593717          -0.000001
          119              H      28.890182      17.765484      12.690406       0.118182       1.094540 0.82670797E+01  0.82119051E+02                                 1.771089                            1.694594      -1.208878       2.309917                    0.994936       3.626501      10.331095       0.473373       1.302599      -0.703302      -0.024293       0.011591       0.030492       0.040673      -0.000866      -0.011398       0.004737      -0.003248       0.001673      -0.012616       0.000259       0.012357              1.794483       1.750340      -0.036767      -0.421719       1.698666       0.076184       1.934442          -0.000229
          120              H      31.079571      18.492052       7.713669       0.128702       1.112322 0.84174248E+01  0.84680174E+02                                 1.847901                            1.751150      -1.350608       2.243774                    0.993702       3.804679      11.203164       0.445661       1.366151      -0.689312      -0.026237      -0.016780      -0.010485       0.032862       0.011780       0.003730      -0.001640       0.003308       0.003267      -0.013386       0.001733       0.011654              1.961686       2.168717       0.567708       0.206999       1.825957       0.113102       1.890383           0.000000
          121              H      30.399451      14.801838      10.442407       0.118967       1.188565 0.86483040E+01  0.84946598E+02                                 1.733284                            1.628929      -0.896587       2.452568                    0.998960       3.255585       8.569018       0.541984       1.150548      -0.741976       0.001617      -0.038619      -0.010124       0.039957      -0.003246      -0.010649       0.007005      -0.020792      -0.007519      -0.017069       0.000332       0.016737              1.792777       1.473932       0.138069      -0.036041       2.399679       0.059607       1.504721           0.000240
          122              H      32.548196      19.144875      12.053974       0.110898       1.288378 0.99666260E+01  0.10322764E+03                                 1.936089                            1.829135      -1.345881       2.229094                    0.994683       3.792420      10.855580       0.469768       1.258852      -0.712843      -0.012059      -0.025354       0.021316       0.035251       0.003481      -0.000785      -0.008929      -0.014189       0.018510      -0.011115      -0.003313       0.014429              2.033389       1.975149       0.539328      -0.168192       2.033226      -0.248770       2.091792           0.000003
          123              H      30.101391      19.311495      11.433930       0.106069       1.015161 0.74387059E+01  0.72938442E+02                                 1.765025                            1.666492      -1.301006       2.255361                    0.993086       3.905045      11.548218       0.446176       1.400040      -0.681520      -0.004854       0.033104       0.006022       0.033995       0.003793      -0.009519       0.002824      -0.018018      -0.003615      -0.015860       0.005366       0.010494              1.837297       1.600334       0.071643      -0.055664       2.438771       0.092874       1.472787           0.000100
          124              H      31.670272      16.345118       9.259681       0.112450       1.207461 0.90682699E+01  0.90041857E+02                                 1.744157                            1.664051      -0.973034       2.410746                    0.998546       3.297437       8.697263       0.538699       1.145092      -0.743617       0.021061      -0.013531      -0.026185       0.036226      -0.000727      -0.013358       0.006504      -0.013607      -0.011289      -0.018320       0.004016       0.014304              1.761410       1.798478      -0.008903      -0.430418       1.614032       0.072459       1.871722          -0.000102
          125              H      35.127773      22.042963       9.527365       0.110556       1.012723 0.72661139E+01  0.70930536E+02                                 1.774586                            1.655374      -1.305848       2.256526                    0.993099       3.891415      11.536129       0.443663       1.414234      -0.678832       0.021932       0.022795      -0.016634       0.035739       0.012653      -0.002828       0.000351       0.002277       0.003718      -0.013642       0.001246       0.012396              1.934876       2.026815       0.502364      -0.436176       1.801680      -0.368024       1.976133          -0.000001
          126              H      35.924407      20.906674      13.843086       0.109314       1.208274 0.87701888E+01  0.86383851E+02                                 1.744772                            1.633691      -0.926619       2.430835                    0.998670       3.300787       8.679769       0.544904       1.141202      -0.744023       0.030062       0.006693      -0.017012       0.035185       0.005593      -0.000411      -0.000955       0.031595       0.014895      -0.019272       0.004962       0.014310              1.818980       2.024705       0.151677      -0.435717       1.393406      -0.174592       2.038829           0.000114
          127              H      32.000848      20.242927      13.998780       0.109620       1.045194 0.74283571E+01  0.71526493E+02                                 1.694987                            1.587495      -0.844491       2.471867                    0.999188       3.446334       9.528876       0.499998       1.272223      -0.710569      -0.031846      -0.005888      -0.014315       0.035408       0.003702       0.000876      -0.000875       0.026518       0.012661      -0.015924       0.004193       0.011731              1.750018       1.993233       0.136936       0.386469       1.337113       0.070270       1.919707           0.000115
          128              H      35.295771      22.045696      11.797216       0.106064       1.070359 0.78415512E+01  0.76978109E+02                                 1.748021                            1.650318      -1.190295       2.304959                    0.995462       3.703952      10.537957       0.479045       1.302461      -0.702332       0.019448       0.024715       0.015462       0.035044       0.009917       0.002817       0.002343      -0.001601       0.021860      -0.013604       0.003137       0.010467              1.803249       1.847488       0.482746       0.159869       1.801222       0.144146       1.761037          -0.000009
          129              H      32.057751      20.267512      16.295946       0.120996       1.086833 0.77858050E+01  0.75012201E+02                                 1.670955                            1.574384      -0.894529       2.459085                    0.998993       3.267643       8.713822       0.532511       1.193847      -0.730060      -0.035464      -0.003730       0.020679       0.041222       0.003467      -0.003368      -0.001245       0.028897       0.001612      -0.015174      -0.000237       0.015410              1.719515       1.901419       0.107948      -0.352970       1.322812      -0.080626       1.934316           0.000212
          130              H      36.054470      20.816537      16.151178       0.118605       1.200947 0.87570311E+01  0.86073905E+02                                 1.731240                            1.628406      -0.912943       2.447167                    0.998691       3.231082       8.440096       0.548772       1.135533      -0.746230       0.037118       0.004980       0.018051       0.041574       0.005456       0.001675      -0.000000       0.031748       0.001220      -0.016993       0.000244       0.016749              1.760772       2.006825       0.083120       0.342952       1.372228       0.004407       1.903263           0.000235
          131              H      32.038783      18.082330       5.583123       0.068507       1.363945 0.11407430E+02  0.11968953E+03                                 1.881951                            1.854166      -0.844422       2.446990                    0.998412       3.589896       9.662771       0.516532       1.130162      -0.747725       0.015428      -0.030908       0.003182       0.034691       0.000718       0.006085       0.002426      -0.006927       0.000095      -0.008127       0.001638       0.006489              1.847012       1.722185      -0.208334       0.042358       2.129138      -0.129461       1.689713          -0.000001
          132              H      30.746285      19.000104       5.446550       0.075559       1.275549 0.98886072E+01  0.10144470E+03                                 1.888964                            1.792888      -0.838255       2.460400                    0.998111       3.636512      10.105652       0.489789       1.218997      -0.724081      -0.038874       0.006234      -0.001214       0.039389       0.002718      -0.000925       0.007846       0.005887       0.004975      -0.009987       0.002601       0.007387              1.965995       2.818021      -0.000209      -0.164236       1.463360       0.020271       1.616603          -0.000000
          133              H      32.938384      19.357925       3.739381       0.156365       1.088432 0.79367918E+01  0.76467207E+02                                 1.651445                            1.568838      -0.918794       2.451369                    0.999280       3.163435       8.304781       0.546680       1.162900      -0.738403       0.013626       0.005251       0.007659       0.016490       0.000855       0.002608      -0.003662       0.008760       0.000056      -0.006839       0.001173       0.005666              1.711392       2.398268       0.217916      -0.152924       1.309496       0.002274       1.426411          -0.000001
          134              H      31.781368      18.341818       3.367902       0.157691       0.984795 0.69073428E+01  0.63318567E+02                                 1.456295                            1.394463      -0.812378       2.498924                    0.999809       2.896550       7.061972       0.632924       1.055685      -0.767931      -0.004211      -0.013304      -0.001610       0.014047       0.003318      -0.002153      -0.000464      -0.007522       0.004637      -0.006236       0.001495       0.004741              1.479044       1.269898       0.170193       0.103933       1.658206       0.404279       1.509027          -0.000001
          135              H      31.461630      19.887830       3.515401       0.146709       1.035952 0.75940753E+01  0.72156342E+02                                 1.572756                            1.514011      -0.878768       2.462646                    0.999258       3.159696       8.161218       0.569498       1.131917      -0.745528      -0.008147       0.011708       0.004324       0.014904      -0.003977      -0.003819       0.000207      -0.003897       0.001721      -0.006256       0.000861       0.005395              1.560788       1.658722      -0.362053       0.153706       1.594009      -0.183017       1.429632          -0.000001
          136              H      15.341982      23.206564       0.966940       0.118780       1.092974 0.82556690E+01  0.82008185E+02                                 1.772308                            1.695732      -1.207507       2.311110                    0.994876       3.627086      10.345601       0.472072       1.306151      -0.702559      -0.024264      -0.011339      -0.029891       0.040134       0.000772       0.011520       0.004759      -0.003283       0.001862      -0.012760       0.000313       0.012447              1.795767       1.751509       0.036735       0.422029       1.700048       0.076197       1.935743           0.000203
          137              H      17.531371      22.479996       5.943677       0.127155       1.117618 0.84630815E+01  0.85216811E+02                                 1.850021                            1.752924      -1.346300       2.244869                    0.993646       3.810969      11.210490       0.446766       1.361536      -0.690202      -0.026824       0.016955       0.010898       0.033552      -0.011788      -0.003779      -0.001596       0.003308       0.003492      -0.013424       0.001775       0.011649              1.964114       2.171752      -0.569002      -0.207624       1.828185       0.113472       1.892406          -0.000003
          138              H      16.851251      26.170209       3.214939       0.117860       1.195815 0.87142588E+01  0.85775543E+02                                 1.742150                            1.636573      -0.907731       2.447442                    0.998875       3.265023       8.608973       0.539885       1.152582      -0.741489       0.001226       0.038755       0.010090       0.040066       0.003527       0.010684       0.007020      -0.021036      -0.007049      -0.017149       0.000204       0.016945              1.802334       1.480607      -0.139417       0.036398       2.414796       0.060123       1.511597           0.000266
          139              H      18.999996      21.827172       1.603372       0.111211       1.285626 0.99405864E+01  0.10289262E+03                                 1.933653                            1.827008      -1.345829       2.229584                    0.994666       3.788083      10.840415       0.469930       1.259216      -0.712777      -0.012033       0.025506      -0.021323       0.035356      -0.003529       0.000651      -0.008937      -0.014040       0.018559      -0.011116      -0.003277       0.014393              2.030728       1.972662      -0.538181       0.167731       2.030567      -0.248093       2.088955           0.000002
          140              H      16.553191      21.660553       2.223416       0.105789       1.014181 0.74283623E+01  0.72798915E+02                                 1.762800                            1.664493      -1.283939       2.262200                    0.993273       3.900442      11.524982       0.446861       1.398628      -0.681811      -0.004883      -0.033026      -0.006040       0.033927      -0.003618       0.009568       0.002828      -0.017791      -0.003940      -0.015782       0.005389       0.010393              1.834947       1.598454      -0.071510       0.055558       2.435208       0.092654       1.471180           0.000111
          141              H      18.122072      24.626930       4.397666       0.112347       1.210970 0.91028744E+01  0.90476297E+02                                 1.747457                            1.667109      -0.975023       2.408970                    0.998541       3.304853       8.722694       0.538231       1.144935      -0.743603       0.020921       0.013517       0.025823       0.035878       0.000737       0.013542       0.006632      -0.013869      -0.011352      -0.018590       0.004046       0.014544              1.764785       1.801965       0.008736       0.431588       1.617115       0.072504       1.875275           0.000114
          142              H      21.579573      18.929085       4.129982       0.109977       1.013910 0.72784200E+01  0.71100635E+02                                 1.777968                            1.658310      -1.317815       2.251485                    0.992875       3.899095      11.573540       0.442531       1.416856      -0.678328       0.022045      -0.022510       0.016701       0.035659      -0.012701       0.002773       0.000433       0.002227       0.004122      -0.013757       0.001410       0.012347              1.938854       2.031008      -0.503931       0.437566       1.805227      -0.369193       1.980326          -0.000000
          143              H      35.924407      20.065389      27.128953       0.109616       1.207417 0.87641851E+01  0.86313537E+02                                 1.744133                            1.633295      -0.929946       2.429551                    0.998631       3.300455       8.679516       0.544866       1.141429      -0.743955       0.029795      -0.006462       0.017046       0.034930      -0.005590       0.000417      -0.001058       0.031744       0.014993      -0.019365       0.004999       0.014366              1.818194       2.023482      -0.151430       0.435107       1.393004      -0.174440       2.038098           0.000114
          144              H      32.000848      20.729136      26.973259       0.108572       1.048711 0.74550663E+01  0.71816162E+02                                 1.695321                            1.587594      -0.835966       2.473872                    0.999181       3.449845       9.526891       0.501506       1.267824      -0.711501      -0.032259       0.006003       0.014440       0.035850      -0.003772      -0.000889      -0.000839       0.026793       0.013446      -0.016202       0.004445       0.011757              1.750442       1.994223      -0.137089      -0.387032       1.337200       0.070368       1.919904           0.000116
          145              H      21.747571      18.926352       1.860131       0.105372       1.074293 0.78794835E+01  0.77466212E+02                                 1.754291                            1.655833      -1.197849       2.301356                    0.995441       3.714953      10.587138       0.477447       1.304868      -0.701805       0.019771      -0.024745      -0.015507       0.035266      -0.009822      -0.002783       0.002381      -0.001510       0.021827      -0.013498       0.003073       0.010425              1.809941       1.854315      -0.485519      -0.160779       1.807924       0.144974       1.767585           0.000002
          146              H      32.057751      20.704552      24.676094       0.121994       1.082018 0.77424478E+01  0.74471944E+02                                 1.664045                            1.568427      -0.884620       2.463402                    0.999075       3.260170       8.679718       0.534454       1.191465      -0.730606      -0.035301       0.003711      -0.020671       0.041076      -0.003676       0.003152      -0.001135       0.028535       0.001341      -0.014992      -0.000242       0.015234              1.712121       1.892823      -0.107149       0.350254       1.318283      -0.079993       1.925258           0.000212
          147              H      36.054470      20.155527      24.820862       0.117565       1.210851 0.88464432E+01  0.87192385E+02                                 1.742924                            1.638466      -0.974105       2.419136                    0.998265       3.240753       8.482902       0.546083       1.137987      -0.745669       0.037395      -0.004954      -0.018010       0.041801      -0.005320      -0.001666      -0.000097       0.032007       0.001162      -0.017066       0.000233       0.016832              1.772933       2.021973      -0.084084      -0.347169       1.379826       0.004513       1.916999           0.000234
          148              H      18.490583      22.889717       8.074223       0.068977       1.359948 0.11364983E+02  0.11912851E+03                                 1.877796                            1.850309      -0.839062       2.449422                    0.998518       3.585683       9.645543       0.517259       1.129669      -0.747835       0.015480       0.030896      -0.003216       0.034707      -0.000730      -0.005983       0.002458      -0.007463       0.000141      -0.008197       0.001669       0.006529              1.842971       1.718673       0.207364      -0.042108       2.123878      -0.129010       1.686362          -0.000001
          149              H      17.198085      21.971944       8.210797       0.077130       1.266818 0.98089323E+01  0.10046459E+03                                 1.884113                            1.788731      -0.835072       2.463124                    0.998193       3.624286      10.076814       0.488895       1.223206      -0.723165      -0.038273      -0.006297       0.001483       0.038816      -0.002857       0.001145       0.007715       0.006014       0.004890      -0.010014       0.002814       0.007201              1.960679       2.808720       0.000147       0.163485       1.460322       0.020117       1.612995           0.000000
          150              H      19.390184      21.614122       9.917965       0.156275       1.087124 0.79240721E+01  0.76301479E+02                                 1.648774                            1.566486      -0.914598       2.453081                    0.999306       3.162267       8.294901       0.547754       1.161277      -0.738783       0.013685      -0.005047      -0.007402       0.016357      -0.000812      -0.002702      -0.003705       0.008766      -0.000289      -0.006873       0.001096       0.005777              1.708495       2.393527      -0.217213       0.152445       1.307671       0.002280       1.424286          -0.000001
          151              H      18.233168      22.630229      10.289445       0.157904       0.983209 0.68934227E+01  0.63161617E+02                                 1.455107                            1.393381      -0.817277       2.497553                    0.999814       2.893657       7.054198       0.632924       1.056175      -0.767812      -0.004285       0.013484       0.001548       0.014233      -0.003138       0.002114      -0.000515      -0.007589       0.004413      -0.006102       0.001416       0.004686              1.477820       1.268966      -0.169872      -0.103765       1.656699       0.403722       1.507795          -0.000001
          152              H      17.913430      21.084217      10.141946       0.146339       1.035905 0.75933677E+01  0.72145408E+02                                 1.572480                            1.513775      -0.874945       2.464286                    0.999279       3.159803       8.160322       0.569656       1.131669      -0.745595      -0.007942      -0.011966      -0.004287       0.014988       0.003987       0.003787       0.000175      -0.003531       0.002143      -0.006192       0.000858       0.005334              1.560517       1.658410       0.361855      -0.153669       1.593654      -0.182957       1.429488          -0.000001
          153              H      22.116082       4.108138      14.624287       0.117947       1.095356 0.82762207E+01  0.82245761E+02                                 1.773217                            1.696492      -1.211136       2.309095                    0.994792       3.629826      10.348247       0.472630       1.304076      -0.702990      -0.024333       0.011453      -0.030240       0.040468      -0.000747       0.011474      -0.004745      -0.003365       0.001930      -0.012735       0.000348       0.012387              1.796715       1.752439      -0.036797       0.422478       1.700845      -0.076317       1.936862           0.000203
          154              H      24.305471       4.834712      19.601024       0.128396       1.111577 0.84070594E+01  0.84508269E+02                                 1.843227                            1.747067      -1.340816       2.247804                    0.993822       3.798829      11.163514       0.447553       1.361465      -0.690244      -0.026606      -0.016938       0.010609       0.033276       0.011775      -0.003799       0.001693       0.003415       0.003432      -0.013451       0.001810       0.011640              1.956375       2.162442       0.565122      -0.206032       1.821212      -0.112499       1.885470          -0.000003
          155              H      23.625351       1.144496      16.872286       0.118556       1.194181 0.87007034E+01  0.85614858E+02                                 1.741129                            1.635745      -0.908479       2.447257                    0.998850       3.262588       8.603175       0.539763       1.153210      -0.741336       0.001347      -0.038516       0.009836       0.039775      -0.003420       0.010643      -0.006977      -0.020790      -0.007099      -0.017038       0.000262       0.016776              1.801222       1.479954       0.139246       0.036379       2.412790      -0.059997       1.510921           0.000265
          156              H      25.774096       5.487531      15.260719       0.111057       1.291425 0.99970103E+01  0.10364639E+03                                 1.941403                            1.833683      -1.360587       2.223694                    0.994695       3.796004      10.879945       0.468395       1.261275      -0.712327      -0.011993      -0.025300      -0.021423       0.035254       0.003481       0.000784       0.008878      -0.014156       0.018893      -0.011161      -0.003249       0.014410              2.039323       1.980831       0.542037       0.169100       2.039410       0.250112       2.097728           0.000002
          157              H      23.327291       5.654151      15.880763       0.105200       1.013118 0.74143978E+01  0.72579263E+02                                 1.756899                            1.659341      -1.260735       2.271718                    0.993590       3.888504      11.458066       0.449306       1.392601      -0.683005      -0.004660       0.033533      -0.005905       0.034366       0.003517       0.009627      -0.002820      -0.017698      -0.003569      -0.015779       0.005514       0.010265              1.828548       1.593463       0.071203       0.055188       2.425364      -0.092139       1.466817           0.000111
          158              H      24.896172       2.687776      18.055012       0.109940       1.211077 0.90986500E+01  0.90376348E+02                                 1.743006                            1.663067      -0.958179       2.415005                    0.998664       3.308691       8.715064       0.540947       1.139918      -0.744811       0.021482      -0.013892       0.026619       0.036920      -0.000612       0.013577      -0.006654      -0.013870      -0.011021      -0.018629       0.004127       0.014502              1.760206       1.797272      -0.008809       0.429891       1.612981      -0.072293       1.870365           0.000114
          159              H      28.353673       8.385621      17.787328       0.108730       1.016271 0.72953118E+01  0.71267772E+02                                 1.776674                            1.657122      -1.300582       2.257910                    0.993128       3.896716      11.545901       0.444182       1.411550      -0.679338       0.022442       0.022801       0.017181       0.036314       0.012694       0.002720      -0.000299       0.002338       0.003173      -0.013567       0.001059       0.012508              1.937375       2.029447       0.503408       0.437213       1.803898       0.368913       1.978780          -0.000000
          160              H      29.150307       7.249327      13.471607       0.109697       1.206276 0.87559085E+01  0.86226371E+02                                 1.744643                            1.633826      -0.937255       2.427081                    0.998573       3.298432       8.678747       0.544033       1.143252      -0.743531       0.029883       0.006341       0.017122       0.035020       0.005545       0.000419       0.000892       0.031444       0.014375      -0.019094       0.004786       0.014309              1.818730       2.023897       0.151403       0.434958       1.393470       0.174446       2.038825           0.000114
          161              H      25.226748       6.585580      13.315913       0.108416       1.046633 0.74369819E+01  0.71586555E+02                                 1.691997                            1.584864      -0.833647       2.475112                    0.999242       3.445356       9.505648       0.502404       1.266538      -0.711800      -0.032590      -0.006067       0.014463       0.036167       0.003782      -0.000746       0.000938       0.026821       0.013289      -0.016200       0.004430       0.011770              1.746828       1.989476       0.136504      -0.385394       1.335076      -0.070063       1.915932           0.000116
          162              H      28.521671       8.388351      15.517477       0.106866       1.070826 0.78515982E+01  0.77157404E+02                                 1.753895                            1.655530      -1.210977       2.296873                    0.995197       3.712036      10.591567       0.476145       1.309023      -0.700941       0.019178       0.024568      -0.015335       0.034736       0.009758      -0.002875      -0.002246      -0.001482       0.021762      -0.013430       0.003073       0.010357              1.809523       1.853861       0.485235      -0.160580       1.807446      -0.144767       1.767261           0.000002
          163              H      25.283651       6.610162      11.018747       0.121046       1.085800 0.77746147E+01  0.74856400E+02                                 1.667676                            1.571467      -0.887154       2.461547                    0.999054       3.265684       8.697812       0.534064       1.191141      -0.730680      -0.035620      -0.003742      -0.020587       0.041311       0.003681       0.003459       0.001143       0.028535       0.001335      -0.014990      -0.000380       0.015370              1.716003       1.897634       0.107624       0.351977       1.320542       0.080358       1.929833           0.000212
          164              H      29.280370       7.159188      11.163515       0.118380       1.207953 0.88190004E+01  0.86846917E+02                                 1.739137                            1.635083      -0.968112       2.421514                    0.998291       3.237877       8.469329       0.547116       1.136820      -0.745925       0.037025       0.004726      -0.017713       0.041315       0.005528      -0.001739       0.000074       0.031916       0.001487      -0.017143       0.000325       0.016818              1.768986       2.017396       0.083823      -0.346208       1.377173      -0.004556       1.912389           0.000234
          165              H      25.264683       4.424993      21.731570       0.068153       1.363764 0.11403134E+02  0.11961723E+03                                 1.880478                            1.852714      -0.842547       2.447694                    0.998470       3.590609       9.659385       0.517265       1.128818      -0.748047       0.015636      -0.031139      -0.003130       0.034984       0.000841      -0.005981      -0.002440      -0.007383       0.000479      -0.008151       0.001576       0.006575              1.845576       1.720832      -0.208133      -0.042372       2.127524       0.129377       1.688371          -0.000001
          166              H      23.972185       5.342767      21.868143       0.076031       1.272112 0.98555757E+01  0.10102871E+03                                 1.886428                            1.790604      -0.837527       2.461363                    0.998075       3.630665      10.087972       0.489773       1.219967      -0.723884      -0.038642       0.006354       0.001572       0.039193       0.002799       0.001173      -0.007910       0.006162       0.005076      -0.010218       0.002848       0.007370              1.963248       2.813582      -0.000340       0.163850       1.461691      -0.020221       1.614470           0.000000
          167              H      26.164284       5.700590      23.575312       0.157178       1.082485 0.78836271E+01  0.75823139E+02                                 1.644976                            1.563247      -0.914380       2.454190                    0.999337       3.155285       8.274647       0.547861       1.162412      -0.738523       0.013743       0.004812      -0.007557       0.016405       0.000941      -0.002677       0.003626       0.008096       0.000378      -0.006643       0.001199       0.005444              1.704331       2.386247       0.216319       0.151843       1.305276      -0.002293       1.421469          -0.000001
          168              H      25.007268       4.684484      23.946791       0.158915       0.981113 0.68764635E+01  0.62971836E+02                                 1.453380                            1.391950      -0.817494       2.497813                    0.999801       2.890655       7.046563       0.633011       1.056607      -0.767679      -0.004523      -0.013193       0.001429       0.014019       0.003130       0.002031       0.000515      -0.007524       0.004580      -0.006061       0.001438       0.004623              1.475968       1.267739       0.169317      -0.103421       1.654156      -0.402643       1.506009          -0.000001
          169              H      24.687530       6.230495      23.799292       0.147435       1.032542 0.75626320E+01  0.71774191E+02                                 1.568194                            1.509973      -0.870142       2.466605                    0.999272       3.155453       8.142234       0.570840       1.130568      -0.745842      -0.008085       0.011761      -0.004298       0.014905      -0.003817       0.003714      -0.000284      -0.003947       0.001734      -0.006067       0.000802       0.005266              1.556245       1.653612      -0.360046      -0.152786       1.589264       0.182016       1.425859          -0.000001
          170              H      35.664282       9.549232      26.347753       0.119032       1.091878 0.82448444E+01  0.81870194E+02                                 1.770887                            1.694432      -1.205034       2.312114                    0.994994       3.624133      10.333769       0.472352       1.305861      -0.702629      -0.024315      -0.011506       0.030186       0.040432       0.000607      -0.011436      -0.004677      -0.003359       0.001738      -0.012729       0.000485       0.012244              1.794307       1.750150       0.036721      -0.421461       1.698694      -0.076137       1.934076          -0.000228
          171              H      37.853671       8.822658      21.371016       0.127834       1.115838 0.84458876E+01  0.84996135E+02                                 1.847742                            1.750892      -1.352342       2.242803                    0.993648       3.806156      11.191344       0.447144       1.361146      -0.690287      -0.026482       0.016708      -0.010653       0.033074      -0.011884       0.003806       0.001692       0.003082       0.003822      -0.013591       0.001935       0.011656              1.961550       2.168768      -0.567861       0.207295       1.825924      -0.113288       1.889957           0.000000
          172              H      37.173551      12.512875      24.099754       0.117975       1.194587 0.87018939E+01  0.85609205E+02                                 1.739548                            1.634292      -0.903961       2.448786                    0.998906       3.263378       8.597725       0.540907       1.151004      -0.741867       0.001634       0.038920      -0.010289       0.040290       0.003391      -0.010615      -0.007029      -0.020977      -0.007410      -0.017082       0.000214       0.016868              1.799525       1.478527      -0.139018      -0.036278       2.410609      -0.060065       1.509439           0.000240
          173              H      39.322296       8.169840      25.711321       0.110893       1.292533 0.10008711E+02  0.10380167E+03                                 1.942632                            1.834850      -1.354705       2.225544                    0.994555       3.799218      10.892183       0.468194       1.261404      -0.712284      -0.011766       0.025236       0.021286       0.035048      -0.003534      -0.000766       0.009041      -0.014052       0.018353      -0.011072      -0.003425       0.014498              2.040673       1.982019      -0.542399      -0.169050       2.040620       0.250092       2.099381           0.000003
          174              H      36.875491       8.003220      25.091277       0.105878       1.010633 0.73942989E+01  0.72368642E+02                                 1.757758                            1.660022      -1.276007       2.266194                    0.993438       3.888772      11.475996       0.447807       1.397532      -0.682070      -0.004687      -0.033312       0.005942       0.034161      -0.003610      -0.009557      -0.002676      -0.018064      -0.003587      -0.015826       0.005400       0.010426              1.829524       1.594130      -0.071190      -0.055203       2.427066      -0.092322       1.467375           0.000100
          175              H      38.444372      10.969594      22.917027       0.112743       1.210080 0.90958233E+01  0.90406618E+02                                 1.748642                            1.668144      -0.984443       2.406136                    0.998482       3.301093       8.718432       0.537145       1.147246      -0.743081       0.020916       0.013725      -0.026007       0.036087       0.000643      -0.013571      -0.006476      -0.013700      -0.011262      -0.018559       0.004211       0.014348              1.765983       1.803193       0.008849      -0.432136       1.618099      -0.072711       1.876656          -0.000101
          176              H      14.805473       5.271749      23.184711       0.109075       1.017798 0.73057753E+01  0.71361475E+02                                 1.774735                            1.655409      -1.284838       2.263922                    0.993363       3.892417      11.514497       0.445793       1.406616      -0.680258       0.022287      -0.023044      -0.016938       0.036258      -0.012857      -0.002968      -0.000374       0.002343       0.003296      -0.013811       0.001120       0.012692              1.935093       2.027099      -0.502630      -0.436531       1.801899       0.368327       1.976280          -0.000001
          177              H      29.150307       6.408027       0.185740       0.109333       1.208224 0.87723297E+01  0.86434691E+02                                 1.747265                            1.635936      -0.942224       2.425231                    0.998539       3.300092       8.687470       0.543356       1.144060      -0.743347       0.030013      -0.006465      -0.017018       0.035103      -0.005665      -0.000408       0.000926       0.031567       0.015431      -0.019370       0.005138       0.014232              1.821670       2.027667      -0.151950      -0.436523       1.395165       0.174976       2.042178           0.000114
          178              H      25.226748       7.071774       0.341434       0.109233       1.047037 0.74440924E+01  0.71718262E+02                                 1.697164                            1.589293      -0.848554       2.469758                    0.999138       3.449941       9.542539       0.499644       1.272411      -0.710520      -0.031853       0.006083      -0.014511       0.035528      -0.003641       0.000696       0.000949       0.026945       0.013035      -0.016180       0.004354       0.011826              1.752399       1.996233      -0.137213       0.387466       1.338504      -0.070439       1.922459           0.000115
          179              H      42.069871       5.269019      25.454562       0.105650       1.071945 0.78586764E+01  0.77216394E+02                                 1.752491                            1.654228      -1.204615       2.298990                    0.995289       3.711039      10.575481       0.477390       1.305789      -0.701629       0.019588      -0.024879       0.015834       0.035403      -0.009742       0.002705      -0.002231      -0.001411       0.021812      -0.013413       0.003184       0.010229              1.808040       1.852472      -0.484843       0.160513       1.806070      -0.144726       1.765579          -0.000010
          180              H      25.283651       7.047192       2.638599       0.121371       1.085337 0.77714883E+01  0.74823436E+02                                 1.667631                            1.571517      -0.887316       2.461692                    0.999016       3.265103       8.697868       0.533835       1.191696      -0.730549      -0.035392       0.003442       0.020527       0.041058      -0.003638      -0.003369       0.001138       0.028701       0.001234      -0.015044      -0.000365       0.015409              1.715934       1.897275      -0.107567      -0.351743       1.320603       0.080335       1.929924           0.000212
          181              H      29.280370       6.498167       2.493831       0.118307       1.204138 0.87852468E+01  0.86426090E+02                                 1.735001                            1.631600      -0.962367       2.424384                    0.998383       3.233687       8.452278       0.547911       1.136331      -0.746053       0.037102      -0.004884       0.017931       0.041496      -0.005397       0.001862       0.000013       0.031642       0.001177      -0.016918       0.000192       0.016726              1.764669       2.011831      -0.083449       0.344501       1.374575      -0.004471       1.907600           0.000235
          182              H      38.812883       9.232378      19.240470       0.068470       1.361195 0.11375890E+02  0.11925348E+03                                 1.877479                            1.849972      -0.835362       2.450414                    0.998504       3.588040       9.647571       0.517898       1.128174      -0.748195       0.015509       0.030972       0.003223       0.034788      -0.000787       0.006050      -0.002419      -0.007216       0.000177      -0.008173       0.001638       0.006535              1.842659       1.718285       0.207310       0.042148       2.123647       0.129016       1.686045          -0.000001
          183              H      37.520385       8.314604      19.103896       0.075947       1.268812 0.98247334E+01  0.10062949E+03                                 1.882720                            1.787472      -0.822135       2.467478                    0.998337       3.627635      10.074032       0.490357       1.219520      -0.723980      -0.038907      -0.006200      -0.001226       0.039417      -0.002604      -0.000953      -0.007811       0.005787       0.004871      -0.009891       0.002566       0.007326              1.959151       2.806217       0.000236      -0.163268       1.459423      -0.020080       1.611812          -0.000000
          184              H      12.616084       7.956780      17.396728       0.156580       1.084133 0.78967267E+01  0.75960101E+02                                 1.644349                            1.562674      -0.903471       2.457863                    0.999379       3.158735       8.276974       0.549094       1.159635      -0.739165       0.014020      -0.004833       0.007642       0.016683      -0.000971       0.002615       0.003677       0.008489      -0.000075      -0.006798       0.001239       0.005558              1.703651       2.385250      -0.216079      -0.151812       1.304773      -0.002264       1.420929          -0.000001
          185              H      38.555468       8.972887      17.025248       0.157835       0.981422 0.68770294E+01  0.62959095E+02                                 1.451302                            1.390032      -0.799277       2.504447                    0.999836       2.893994       7.046670       0.634992       1.053611      -0.768459      -0.004559       0.013375      -0.001562       0.014217      -0.003196      -0.002101       0.000450      -0.007564       0.004567      -0.006151       0.001495       0.004656              1.473828       1.266016      -0.168929       0.103187       1.651745      -0.401765       1.503724          -0.000001
          186              H      38.235730       7.426875      17.172747       0.147480       1.032919 0.75666011E+01  0.71829324E+02                                 1.569444                            1.511097      -0.872204       2.465974                    0.999287       3.155485       8.146286       0.570151       1.131657      -0.745579      -0.007848      -0.011665       0.004521       0.014768       0.004098      -0.003831      -0.000146      -0.003870       0.001645      -0.006351       0.000893       0.005458              1.557489       1.655023       0.360488       0.153071       1.590432       0.182311       1.427012          -0.000001
          187              H      18.528518       0.966951      17.765476       0.118648       1.092356 0.82490125E+01  0.81918845E+02                                 1.771089                            1.694607      -1.202576       2.312936                    0.995014       3.625394      10.336550       0.472451       1.305471      -0.702708       0.024326      -0.030146       0.011375       0.040372      -0.011463       0.000634      -0.004649      -0.002577       0.004401      -0.012776       0.000533       0.012243              1.794522       1.750365      -0.421573       0.036712       1.934324      -0.076123       1.698878           0.000203
          188              H      16.339129       5.943688      18.492047       0.127917       1.115631 0.84442916E+01  0.84978017E+02                                 1.847687                            1.750865      -1.352760       2.242675                    0.993642       3.806053      11.191748       0.447084       1.361361      -0.690244       0.026483       0.010603      -0.016732       0.033072       0.003804      -0.011872       0.001685      -0.000369      -0.006553      -0.013579       0.001933       0.011646              1.961472       2.168634       0.207250      -0.567793       1.889910      -0.113218       1.825872          -0.000003
          189              H      17.019249       3.214948      14.801832       0.117558       1.196546 0.87199070E+01  0.85832927E+02                                 1.741552                            1.636060      -0.903229       2.448756                    0.998903       3.266834       8.609867       0.540563       1.151113      -0.741830      -0.001573       0.010141      -0.038858       0.040191      -0.010689       0.003374      -0.006954      -0.006905       0.035123      -0.017157       0.000336       0.016821              1.801694       1.480123      -0.036391      -0.139405       1.511052      -0.060054       2.413907           0.000266
          190              H      14.870504       1.603384      19.144868       0.111077       1.291639 0.10000230E+02  0.10369459E+03                                 1.942019                            1.834304      -1.354501       2.225816                    0.994556       3.797667      10.887708       0.468162       1.261722      -0.712219       0.011797      -0.021288      -0.025284       0.035094      -0.000774      -0.003505       0.009060      -0.016211       0.011936      -0.011064      -0.003453       0.014518              2.040000       1.981423      -0.168985      -0.542183       2.098593       0.249983       2.039985           0.000002
          191              H      17.317309       2.223427      19.311488       0.105416       1.012320 0.74096346E+01  0.72554698E+02                                 1.759448                            1.661514      -1.276218       2.265717                    0.993421       3.892926      11.490271       0.447708       1.397149      -0.682131       0.004737      -0.005970       0.033246       0.034108      -0.009585      -0.003591      -0.002690      -0.007192       0.028833      -0.015833       0.005426       0.010406              1.831355       1.595612      -0.055313      -0.071313       1.468657      -0.092424       2.429796           0.000117
          192              H      15.748428       4.397675      16.345112       0.112254       1.213838 0.91320006E+01  0.90859878E+02                                 1.752406                            1.671557      -0.987184       2.404377                    0.998454       3.307292       8.740430       0.536527       1.147382      -0.743030      -0.020834       0.025946      -0.013767       0.036011      -0.013562       0.000628      -0.006476      -0.001261       0.026422      -0.018591       0.004233       0.014358              1.769854       1.807174      -0.433556       0.008731       1.880808      -0.072833       1.621579           0.000114
          193              H      39.387327       4.129994      22.042957       0.108942       1.018305 0.73102883E+01  0.71416104E+02                                 1.775241                            1.655850      -1.284900       2.263777                    0.993358       3.893671      11.518805       0.445765       1.406497      -0.680277      -0.022270       0.016926       0.023026       0.036230      -0.002958      -0.012867      -0.000381      -0.000504      -0.005193      -0.013829       0.001141       0.012688              1.935689       2.027745      -0.436707      -0.502874       1.976879       0.368475       1.802442          -0.000003
          194              H      25.042493      27.128965      20.906666       0.109292       1.208574 0.87755322E+01  0.86474159E+02                                 1.747584                            1.636218      -0.942588       2.425013                    0.998536       3.300672       8.689402       0.543317       1.144037      -0.743351      -0.030000       0.017020       0.006447       0.035089      -0.000402      -0.005664       0.000929       0.008060      -0.055069      -0.019371       0.005143       0.014228              1.822016       2.028045      -0.436631      -0.151987       2.042619       0.175024       1.395386           0.000115
          195              H      28.966052      26.973271      20.242919       0.109352       1.046506 0.74393519E+01  0.71661480E+02                                 1.696663                            1.588848      -0.848106       2.470090                    0.999142       3.448761       9.538667       0.499683       1.272509      -0.710503       0.031872       0.014522      -0.006133       0.035557       0.000705      -0.003642       0.000959       0.006963      -0.046903      -0.016171       0.004345       0.011827              1.751862       1.995645       0.387326      -0.137169       1.921781      -0.070423       1.338160           0.000116
          196              H      12.122929       1.860144      22.045689       0.105569       1.072299 0.78619372E+01  0.77256289E+02                                 1.752838                            1.654537      -1.204738       2.298863                    0.995285       3.711862      10.578294       0.477361       1.305734      -0.701637      -0.019580      -0.015839       0.024869       0.035393       0.002705      -0.009754      -0.002228      -0.011618      -0.008789      -0.013427       0.003195       0.010232              1.808418       1.852847       0.160563      -0.484987       1.765965      -0.144768       1.806443          -0.000010
          197              H      28.909149      24.676106      20.267502       0.121395       1.084994 0.77682668E+01  0.74783281E+02                                 1.667164                            1.571103      -0.886936       2.461901                    0.999019       3.264388       8.694906       0.533960       1.191562      -0.730583       0.035400      -0.020516      -0.003484       0.041064      -0.003367      -0.003652       0.001135       0.013731      -0.043658      -0.015044      -0.000365       0.015409              1.715428       1.896740      -0.351602      -0.107523       1.929265       0.080294       1.320278           0.000212
          198              H      24.912430      24.820874      20.816528       0.118262       1.204524 0.87888282E+01  0.86470499E+02                                 1.735391                            1.631947      -0.962584       2.424240                    0.998380       3.234279       8.454391       0.547843       1.136351      -0.746046      -0.037098      -0.017927       0.004866       0.041488       0.001859      -0.005396       0.000016       0.015224      -0.048075      -0.016926       0.000201       0.016724              1.765077       2.012303       0.344615      -0.083477       1.908084      -0.004472       1.374843           0.000235
          199              H      15.379917       8.074234      18.082327       0.068545       1.360634 0.11369940E+02  0.11917630E+03                                 1.877046                            1.849562      -0.834871       2.450711                    0.998508       3.587155       9.644795       0.517921       1.128264      -0.748175      -0.015489      -0.003256      -0.030994       0.034801       0.006052      -0.000789      -0.002405      -0.003704       0.010771      -0.008180       0.001652       0.006528              1.842235       1.717871       0.042128       0.207236       1.685701       0.129010       2.123132          -0.000000
          200              H      16.672415       8.210808      19.000100       0.076018       1.268400 0.98208983E+01  0.10058159E+03                                 1.882430                            1.787221      -0.821904       2.467650                    0.998340       3.627003      10.072236       0.490346       1.219653      -0.723952       0.038917       0.001201       0.006185       0.039424      -0.000956      -0.002604      -0.007809       0.000453      -0.011117      -0.009890       0.002565       0.007325              1.958829       2.805660      -0.163245       0.000237       1.611597      -0.020066       1.459231           0.000000
          201              H      41.576716       9.917976      19.357923       0.156461       1.084971 0.79043854E+01  0.76052254E+02                                 1.645154                            1.563391      -0.904288       2.457348                    0.999374       3.160213       8.281872       0.548989       1.159574      -0.739174      -0.014001      -0.007665       0.004807       0.016670       0.002624      -0.000960       0.003675       0.004291      -0.012687      -0.006794       0.001225       0.005569              1.704514       2.386630      -0.151940      -0.216210       1.421598      -0.002273       1.305313          -0.000001
          202              H      15.637332      10.289456      18.341816       0.157844       0.981378 0.68766742E+01  0.62955512E+02                                 1.451318                            1.390045      -0.799179       2.504518                    0.999836       2.893911       7.046625       0.634951       1.053684      -0.768440       0.004576       0.001549      -0.013395       0.014239      -0.002097      -0.003198       0.000451      -0.006039       0.009080      -0.006142       0.001482       0.004660              1.473845       1.266036       0.103191      -0.168939       1.503725      -0.401765       1.651774          -0.000001
          203              H      15.957070      10.141957      19.887828       0.147426       1.033383 0.75709802E+01  0.71882247E+02                                 1.569983                            1.511585      -0.872676       2.465700                    0.999285       3.156390       8.149620       0.570023       1.131734      -0.745557       0.007873      -0.004541       0.011648       0.014775      -0.003828       0.004100      -0.000156      -0.002736       0.004967      -0.006341       0.000877       0.005464              1.558029       1.655653       0.153162       0.360691       1.427487       0.182396       1.590948          -0.000001
          204              H      32.076718      12.690420      23.206563       0.118334       1.094815 0.82714235E+01  0.82189058E+02                                 1.772933                            1.696242      -1.213489       2.308324                    0.994773       3.628428      10.344879       0.472548       1.304447      -0.702915       0.024320       0.030279      -0.011581       0.040527       0.011445      -0.000720      -0.004771      -0.002619       0.003854      -0.012687       0.000301       0.012386              1.796412       1.752143       0.422341      -0.036814       1.936520      -0.076337       1.700573           0.000203
          205              H      29.887329       7.713682      22.479992       0.128313       1.111786 0.84086696E+01  0.84526489E+02                                 1.843278                            1.747092      -1.340405       2.247929                    0.993829       3.798925      11.163062       0.447616       1.361242      -0.690289       0.026605      -0.010658       0.016914       0.033279      -0.003802       0.011786       0.001700      -0.000009      -0.006820      -0.013463       0.001812       0.011650              1.956449       2.162570      -0.206074       0.565186       1.885516      -0.112567       1.821259          -0.000001
          206              H      30.567449      10.442422      26.170207       0.118977       1.192212 0.86825966E+01  0.85390009E+02                                 1.739110                            1.633963      -0.909228       2.447283                    0.998853       3.259095       8.590895       0.540110       1.153098      -0.741373      -0.001407      -0.009984       0.038576       0.039872       0.010567      -0.003438      -0.007052      -0.006724       0.034778      -0.016960       0.000139       0.016822              1.799031       1.478333       0.036260       0.138845       1.509288      -0.060022       2.409471          -0.000269
          207              H      28.418704      12.053987      21.827171       0.110874       1.292321 0.10005518E+02  0.10375385E+03                                 1.942022                            1.834235      -1.360803       2.223418                    0.994693       3.797558      10.884449       0.468425       1.260961      -0.712390       0.011962       0.021421       0.025252       0.035208       0.000775       0.003509       0.008859      -0.016517       0.011756      -0.011169      -0.003222       0.014391              2.040004       1.981436       0.169167       0.542259       2.098523       0.250224       2.040053           0.000003
          208              H      30.865509      11.433943      21.660552       0.105659       1.011446 0.73991712E+01  0.72394486E+02                                 1.755220                            1.657854      -1.260496       2.272204                    0.993607       3.884361      11.443805       0.449410       1.392966      -0.682946       0.004611       0.005877      -0.033599       0.034419       0.009599       0.003537      -0.002807      -0.007110       0.028392      -0.015772       0.005487       0.010285              1.826731       1.591985       0.055076       0.071082       1.465536      -0.092038       2.422671          -0.000105
          209              H      29.296628       9.259695      24.626927       0.110429       1.207371 0.90629679E+01  0.89929872E+02                                 1.739292                            1.659694      -0.955437       2.416763                    0.998688       3.302537       8.693251       0.541572       1.139769      -0.744866      -0.021565      -0.026681       0.013850       0.036997       0.013586      -0.000627      -0.006653      -0.001383       0.026074      -0.018597       0.004105       0.014492              1.756388       1.793348       0.428503      -0.008929       1.866277      -0.072175       1.609538           0.000089
          210              H      25.839127       9.527376      18.929082       0.108864       1.015749 0.72906687E+01  0.71211560E+02                                 1.776151                            1.656666      -1.300518       2.258060                    0.993133       3.895424      11.541448       0.444211       1.411672      -0.679319      -0.022460      -0.017193      -0.022818       0.036342       0.002730       0.012684      -0.000292      -0.000389      -0.005062      -0.013549       0.001037       0.012512              1.936759       2.028780       0.437031       0.503156       1.978161       0.368759       1.803336           0.000001
          211              H      25.042493      13.843098      20.065373       0.109739       1.205920 0.87526574E+01  0.86186311E+02                                 1.744317                            1.633538      -0.936888       2.427301                    0.998576       3.297843       8.676779       0.544074       1.143273      -0.743528      -0.029897      -0.017121      -0.006359       0.035034       0.000424       0.005546       0.000889       0.008542      -0.054351      -0.019093       0.004780       0.014313              1.818376       2.023510       0.434848       0.151364       2.038375       0.174397       1.393244           0.000111
          212              H      28.966052      13.998792      20.729121       0.108297       1.047148 0.74415929E+01  0.71641797E+02                                 1.692488                            1.585301      -0.834011       2.474824                    0.999238       3.446511       9.509450       0.502362       1.266452      -0.711815       0.032571      -0.014452       0.006017       0.036138      -0.000737       0.003779       0.000928       0.006758      -0.046910      -0.016209       0.004440       0.011769              1.747354       1.990052      -0.385530       0.136548       1.916596      -0.070079       1.335414           0.000116
          213              H      25.671129      11.797227      18.926351       0.106947       1.070474 0.78483625E+01  0.77117818E+02                                 1.753550                            1.655223      -1.210868       2.296993                    0.995200       3.711218      10.588769       0.476174       1.309077      -0.700932      -0.019186       0.015330      -0.024578       0.034745      -0.002875       0.009746      -0.002249      -0.011616      -0.008659      -0.013416       0.003062       0.010354              1.809147       1.853489      -0.160530       0.485094       1.766875      -0.144726       1.807077           0.000006
          214              H      28.909149      16.295958      20.704537       0.121021       1.086142 0.77778235E+01  0.74896389E+02                                 1.668140                            1.571879      -0.887542       2.461334                    0.999051       3.266396       8.700756       0.533940       1.191273      -0.730646       0.035611       0.020598       0.003700       0.041305       0.003461       0.003667       0.001146       0.013603      -0.043480      -0.014990      -0.000380       0.015370              1.716506       1.898166       0.352118       0.107666       1.930487       0.080398       1.320864           0.000211
          215              H      24.912430      16.151190      20.155512       0.118426       1.207561 0.88153572E+01  0.86801686E+02                                 1.738738                            1.634729      -0.967896       2.421658                    0.998294       3.237278       8.467183       0.547186       1.136797      -0.745932      -0.037029       0.017717      -0.004744       0.041323      -0.001742       0.005528       0.000071       0.015224      -0.048593      -0.017136       0.000316       0.016820              1.768569       2.016914      -0.346091       0.083795       1.911894      -0.004556       1.376900           0.000234
          216              H      28.928117       5.583137      22.889713       0.068079       1.364320 0.11409038E+02  0.11969388E+03                                 1.880907                            1.853120      -0.843033       2.447400                    0.998465       3.591484       9.662130       0.517242       1.128729      -0.748067      -0.015655       0.003097       0.031118       0.034971      -0.005979       0.000839      -0.002454      -0.003923       0.010800      -0.008144       0.001562       0.006582              1.845996       1.721243      -0.042392      -0.208206       1.688713       0.129384       2.128033          -0.000001
          217              H      30.220615       5.446563      21.971939       0.075958       1.272510 0.98592721E+01  0.10107477E+03                                 1.886695                            1.790835      -0.837720       2.461206                    0.998072       3.631273      10.089642       0.489791       1.219825      -0.723914       0.038633      -0.001597      -0.006369       0.039187       0.001169       0.002800      -0.007911       0.000549      -0.011779      -0.010219       0.002849       0.007370              1.963546       2.814099       0.163871      -0.000340       1.614669      -0.020234       1.461869          -0.000001
          218              H      28.028516       3.739394      21.614117       0.157298       1.081645 0.78759476E+01  0.75730774E+02                                 1.644168                            1.562526      -0.913560       2.454706                    0.999342       3.153801       8.269727       0.547966       1.162473      -0.738514      -0.013763       0.007534      -0.004838       0.016419      -0.002668       0.000953       0.003628       0.003850      -0.012342      -0.006647       0.001214       0.005433              1.703463       2.384860       0.151715       0.216186       1.420797      -0.002284       1.304733          -0.000001
          219              H      29.185532       3.367915      22.630223       0.158907       0.981154 0.68767898E+01  0.62975071E+02                                 1.453358                            1.391933      -0.817589       2.497744                    0.999801       2.890733       7.046584       0.633054       1.056531      -0.767699       0.004505      -0.001442       0.013173       0.013997       0.002035       0.003128       0.000514      -0.006079       0.008979      -0.006071       0.001451       0.004619              1.475945       1.267714      -0.103416       0.169306       1.506001      -0.402641       1.654120          -0.000001
          220              H      29.505270       3.515413      21.084212       0.147490       1.032077 0.75582367E+01  0.71721088E+02                                 1.567652                            1.509482      -0.869665       2.466882                    0.999275       3.154544       8.138885       0.570969       1.130491      -0.745865       0.008060       0.004278      -0.011778       0.014899       0.003717      -0.003815      -0.000275      -0.002862       0.005068      -0.006078       0.000819       0.005259              1.555702       1.652980      -0.152695      -0.359843       1.425383       0.181931       1.588744          -0.000001
          221              H      32.076718      23.206571      12.690406       0.117947       1.095355 0.82762138E+01  0.82245674E+02                                 1.773217                            1.696492      -1.211135       2.309096                    0.994792       3.629824      10.348240       0.472631       1.304076      -0.702990       0.024333      -0.011453       0.030240       0.040468      -0.000747       0.011474      -0.004745      -0.003365       0.001930      -0.012735       0.000348       0.012387              1.796714       1.752438      -0.036797       0.422478       1.700844      -0.076317       1.936861           0.000203
          222              H      29.887329      22.479997       7.713669       0.128396       1.111577 0.84070594E+01  0.84508269E+02                                 1.843227                            1.747067      -1.340816       2.247804                    0.993822       3.798829      11.163514       0.447553       1.361465      -0.690244       0.026606       0.016938      -0.010609       0.033276       0.011775      -0.003799       0.001693       0.003415       0.003432      -0.013451       0.001810       0.011640              1.956375       2.162442       0.565122      -0.206032       1.821212      -0.112499       1.885470          -0.000003
          223              H      30.567449      26.170213      10.442407       0.118556       1.194182 0.87007067E+01  0.85614896E+02                                 1.741129                            1.635745      -0.908480       2.447256                    0.998850       3.262589       8.603177       0.539763       1.153209      -0.741336      -0.001347       0.038516      -0.009836       0.039775      -0.003420       0.010643      -0.006977      -0.020790      -0.007099      -0.017038       0.000262       0.016776              1.801222       1.479954       0.139246       0.036379       2.412790      -0.059997       1.510921           0.000265
          224              H      28.418704      21.827178      12.053974       0.111057       1.291425 0.99970093E+01  0.10364637E+03                                 1.941402                            1.833683      -1.360588       2.223694                    0.994695       3.796004      10.879943       0.468395       1.261275      -0.712327       0.011993       0.025300       0.021423       0.035254       0.003481       0.000784       0.008878      -0.014156       0.018893      -0.011161      -0.003249       0.014410              2.039323       1.980831       0.542036       0.169100       2.039410       0.250112       2.097727           0.000002
          225              H      30.865509      21.660558      11.433930       0.105200       1.013117 0.74143950E+01  0.72579226E+02                                 1.756898                            1.659341      -1.260734       2.271718                    0.993590       3.888503      11.458061       0.449307       1.392601      -0.683005       0.004660      -0.033533       0.005905       0.034366       0.003517       0.009627      -0.002820      -0.017698      -0.003569      -0.015779       0.005514       0.010265              1.828547       1.593463       0.071203       0.055188       2.425363      -0.092139       1.466816           0.000116
          226              H      29.296628      24.626933       9.259681       0.109940       1.211076 0.90986500E+01  0.90376348E+02                                 1.743006                            1.663067      -0.958179       2.415005                    0.998664       3.308691       8.715064       0.540947       1.139918      -0.744811      -0.021482       0.013892      -0.026619       0.036920      -0.000612       0.013577      -0.006654      -0.013870      -0.011021      -0.018629       0.004127       0.014502              1.760206       1.797272      -0.008809       0.429891       1.612981      -0.072293       1.870365           0.000114
          227              H      25.839127      18.929088       9.527365       0.108730       1.016269 0.72952976E+01  0.71267597E+02                                 1.776672                            1.657120      -1.300580       2.257912                    0.993128       3.896712      11.545886       0.444182       1.411550      -0.679338      -0.022442      -0.022801      -0.017181       0.036314       0.012694       0.002720      -0.000299       0.002338       0.003173      -0.013567       0.001059       0.012508              1.937373       2.029445       0.503407       0.437212       1.803896       0.368912       1.978778          -0.000001
          228              H      25.042493      20.065382      13.843086       0.109697       1.206278 0.87559189E+01  0.86226492E+02                                 1.744643                            1.633827      -0.937257       2.427080                    0.998573       3.298434       8.678751       0.544033       1.143251      -0.743531      -0.029883      -0.006341      -0.017122       0.035020       0.005544       0.000419       0.000892       0.031444       0.014375      -0.019094       0.004786       0.014309              1.818731       2.023897       0.151403       0.434959       1.393470       0.174446       2.038825           0.000111
          229              H      28.966052      20.729129      13.998780       0.108416       1.046632 0.74369766E+01  0.71586491E+02                                 1.691996                            1.584863      -0.833647       2.475112                    0.999242       3.445355       9.505645       0.502404       1.266539      -0.711800       0.032590       0.006067      -0.014463       0.036168       0.003782      -0.000746       0.000938       0.026821       0.013289      -0.016200       0.004430       0.011770              1.746828       1.989475       0.136504      -0.385394       1.335076      -0.070063       1.915932           0.000116
          230              H      25.671129      18.926358      11.797216       0.106866       1.070826 0.78515943E+01  0.77157360E+02                                 1.753895                            1.655530      -1.210978       2.296873                    0.995197       3.712035      10.591565       0.476145       1.309023      -0.700941      -0.019178      -0.024568       0.015335       0.034736       0.009758      -0.002875      -0.002246      -0.001482       0.021762      -0.013430       0.003073       0.010357              1.809523       1.853861       0.485235      -0.160580       1.807446      -0.144767       1.767261           0.000006
          231              H      28.909149      20.704547      16.295946       0.121046       1.085801 0.77746186E+01  0.74856444E+02                                 1.667677                            1.571467      -0.887154       2.461547                    0.999054       3.265685       8.697814       0.534064       1.191140      -0.730680       0.035620       0.003742       0.020587       0.041311       0.003681       0.003459       0.001143       0.028535       0.001335      -0.014990      -0.000380       0.015370              1.716003       1.897634       0.107624       0.351977       1.320542       0.080358       1.929833           0.000211
          232              H      24.912430      20.155521      16.151178       0.118380       1.207956 0.88190227E+01  0.86847193E+02                                 1.739139                            1.635085      -0.968113       2.421513                    0.998291       3.237880       8.469340       0.547116       1.136820      -0.745925      -0.037025      -0.004727       0.017713       0.041315       0.005528      -0.001739       0.000074       0.031916       0.001487      -0.017143       0.000325       0.016818              1.768988       2.017399       0.083823      -0.346209       1.377174      -0.004556       1.912392           0.000234
          233              H      28.928117      22.889716       5.583123       0.068153       1.363763 0.11403127E+02  0.11961714E+03                                 1.880477                            1.852713      -0.842547       2.447694                    0.998470       3.590608       9.659381       0.517265       1.128818      -0.748047      -0.015636       0.031139       0.003130       0.034984       0.000841      -0.005981      -0.002440      -0.007383       0.000479      -0.008151       0.001576       0.006575              1.845575       1.720832      -0.208133      -0.042372       2.127523       0.129377       1.688371          -0.000001
          234              H      30.220615      21.971942       5.446550       0.076031       1.272111 0.98555728E+01  0.10102867E+03                                 1.886427                            1.790603      -0.837528       2.461362                    0.998075       3.630665      10.087972       0.489773       1.219967      -0.723884       0.038642      -0.006354      -0.001572       0.039193       0.002799       0.001173      -0.007910       0.006162       0.005076      -0.010218       0.002848       0.007370              1.963248       2.813582      -0.000340       0.163850       1.461691      -0.020221       1.614470           0.000000
          235              H      28.028516      21.614119       3.739381       0.157178       1.082485 0.78836262E+01  0.75823123E+02                                 1.644976                            1.563246      -0.914380       2.454190                    0.999337       3.155285       8.274645       0.547861       1.162412      -0.738523      -0.013743      -0.004812       0.007557       0.016405       0.000941      -0.002677       0.003626       0.008096       0.000378      -0.006643       0.001199       0.005444              1.704330       2.386246       0.216319       0.151843       1.305276      -0.002293       1.421469          -0.000001
          236              H      29.185532      22.630225       3.367902       0.158915       0.981113 0.68764566E+01  0.62971750E+02                                 1.453378                            1.391949      -0.817494       2.497813                    0.999801       2.890655       7.046559       0.633012       1.056606      -0.767680       0.004523       0.013193      -0.001429       0.014019       0.003130       0.002031       0.000515      -0.007524       0.004580      -0.006061       0.001438       0.004623              1.475966       1.267737       0.169317      -0.103421       1.654154      -0.402642       1.506007          -0.000001
          237              H      29.505270      21.084214       3.515401       0.147435       1.032542 0.75626334E+01  0.71774209E+02                                 1.568194                            1.509973      -0.870143       2.466605                    0.999272       3.155453       8.142235       0.570839       1.130568      -0.745842       0.008085      -0.011761       0.004298       0.014905      -0.003817       0.003714      -0.000284      -0.003946       0.001734      -0.006067       0.000802       0.005266              1.556245       1.653612      -0.360046      -0.152786       1.589264       0.182016       1.425859          -0.000001
          238              H      18.528518      17.765477       0.966940       0.119032       1.091883 0.82448905E+01  0.81870741E+02                                 1.770890                            1.694434      -1.205044       2.312108                    0.994994       3.624141      10.333787       0.472353       1.305857      -0.702630       0.024314       0.011505      -0.030186       0.040432       0.000607      -0.011435      -0.004678      -0.003360       0.001738      -0.012729       0.000485       0.012244              1.794309       1.750152       0.036721      -0.421462       1.698697      -0.076137       1.934079           0.000203
          239              H      16.339129      18.492051       5.943677       0.127834       1.115836 0.84458699E+01  0.84995922E+02                                 1.847741                            1.750891      -1.352341       2.242803                    0.993648       3.806153      11.191337       0.447144       1.361147      -0.690287       0.026482      -0.016708       0.010652       0.033074      -0.011884       0.003806       0.001692       0.003082       0.003822      -0.013591       0.001935       0.011656              1.961548       2.168767      -0.567860       0.207295       1.825922      -0.113288       1.889956          -0.000001
          240              H      17.019249      14.801834       3.214939       0.117974       1.194587 0.87018987E+01  0.85609293E+02                                 1.739551                            1.634295      -0.903951       2.448792                    0.998906       3.263377       8.597734       0.540905       1.151008      -0.741866      -0.001634      -0.038920       0.010290       0.040291       0.003391      -0.010616      -0.007029      -0.020977      -0.007411      -0.017082       0.000214       0.016868              1.799529       1.478530      -0.139019      -0.036278       2.410616      -0.060065       1.509442          -0.000269
          241              H      14.870504      19.144869       1.603372       0.110893       1.292536 0.10008737E+02  0.10380201E+03                                 1.942634                            1.834852      -1.354706       2.225543                    0.994555       3.799223      10.892202       0.468193       1.261404      -0.712284       0.011766      -0.025236      -0.021286       0.035048      -0.003534      -0.000766       0.009041      -0.014053       0.018353      -0.011072      -0.003425       0.014498              2.040676       1.982021      -0.542401      -0.169050       2.040623       0.250093       2.099384           0.000004
          242              H      17.317309      19.311489       2.223416       0.105878       1.010635 0.73943229E+01  0.72368938E+02                                 1.757761                            1.660024      -1.276010       2.266192                    0.993438       3.888779      11.476023       0.447807       1.397532      -0.682070       0.004687       0.033312      -0.005942       0.034161      -0.003610      -0.009557      -0.002676      -0.018064      -0.003587      -0.015826       0.005400       0.010427              1.829527       1.594133      -0.071190      -0.055203       2.427071      -0.092323       1.467377          -0.000104
          243              H      15.748428      16.345115       4.397666       0.112744       1.210078 0.90958050E+01  0.90406404E+02                                 1.748641                            1.668144      -0.984438       2.406139                    0.998482       3.301089       8.718424       0.537144       1.147247      -0.743081      -0.020916      -0.013726       0.026007       0.036087       0.000643      -0.013571      -0.006476      -0.013700      -0.011262      -0.018559       0.004211       0.014348              1.765982       1.803192       0.008849      -0.432136       1.618098      -0.072710       1.876656           0.000089
          244              H      39.387327      22.042960       4.129982       0.109075       1.017797 0.73057675E+01  0.71361382E+02                                 1.774734                            1.655408      -1.284837       2.263923                    0.993363       3.892415      11.514491       0.445793       1.406616      -0.680258      -0.022287       0.023044       0.016938       0.036258      -0.012857      -0.002968      -0.000374       0.002343       0.003296      -0.013811       0.001120       0.012692              1.935092       2.027098      -0.502630      -0.436530       1.801898       0.368327       1.976279          -0.000001
          245              H      25.042493      20.906682      27.128953       0.109333       1.208224 0.87723298E+01  0.86434692E+02                                 1.747265                            1.635936      -0.942225       2.425231                    0.998539       3.300092       8.687470       0.543356       1.144060      -0.743347      -0.030013       0.006465       0.017018       0.035103      -0.005665      -0.000408       0.000926       0.031567       0.015431      -0.019370       0.005138       0.014232              1.821670       2.027667      -0.151950      -0.436523       1.395165       0.174976       2.042178           0.000114
          246              H      28.966052      20.242935      26.973259       0.109232       1.047038 0.74441071E+01  0.71718442E+02                                 1.697166                            1.589295      -0.848556       2.469757                    0.999138       3.449945       9.542554       0.499643       1.272412      -0.710520       0.031853      -0.006083       0.014511       0.035528      -0.003641       0.000696       0.000949       0.026946       0.013035      -0.016180       0.004354       0.011826              1.752401       1.996236      -0.137213       0.387467       1.338505      -0.070439       1.922462           0.000115
          247              H      12.122929      22.045690       1.860131       0.105650       1.071945 0.78586803E+01  0.77216439E+02                                 1.752491                            1.654229      -1.204615       2.298990                    0.995289       3.711040      10.575483       0.477390       1.305788      -0.701629      -0.019588       0.024879      -0.015834       0.035403      -0.009742       0.002705      -0.002231      -0.001411       0.021812      -0.013413       0.003184       0.010229              1.808040       1.852472      -0.484843       0.160513       1.806070      -0.144726       1.765579          -0.000010
          248              H      28.909149      20.267517      24.676094       0.121370       1.085339 0.77715055E+01  0.74823643E+02                                 1.667633                            1.571519      -0.887319       2.461690                    0.999016       3.265107       8.697881       0.533835       1.191696      -0.730549       0.035392      -0.003442      -0.020527       0.041058      -0.003638      -0.003369       0.001138       0.028701       0.001234      -0.015044      -0.000365       0.015409              1.715936       1.897277      -0.107567      -0.351744       1.320604       0.080335       1.929926           0.000212
          249              H      24.912430      20.816542      24.820862       0.118307       1.204138 0.87852447E+01  0.86426062E+02                                 1.735000                            1.631600      -0.962368       2.424383                    0.998383       3.233687       8.452277       0.547911       1.136331      -0.746053      -0.037102       0.004884      -0.017931       0.041496      -0.005397       0.001862       0.000013       0.031642       0.001177      -0.016918       0.000192       0.016726              1.764668       2.011831      -0.083449       0.344501       1.374575      -0.004471       1.907599           0.000235
          250              H      15.379917      18.082331       8.074223       0.068470       1.361195 0.11375896E+02  0.11925358E+03                                 1.877480                            1.849973      -0.835363       2.450414                    0.998504       3.588041       9.647576       0.517898       1.128175      -0.748195      -0.015509      -0.030972      -0.003223       0.034788      -0.000787       0.006050      -0.002419      -0.007216       0.000177      -0.008173       0.001638       0.006535              1.842660       1.718286       0.207311       0.042148       2.123648       0.129016       1.686046          -0.000001
          251              H      16.672415      19.000105       8.210797       0.075947       1.268812 0.98247272E+01  0.10062942E+03                                 1.882720                            1.787472      -0.822135       2.467479                    0.998337       3.627634      10.074033       0.490357       1.219521      -0.723980       0.038907       0.006200       0.001226       0.039417      -0.002604      -0.000953      -0.007811       0.005787       0.004871      -0.009891       0.002566       0.007326              1.959152       2.806218       0.000236      -0.163268       1.459424      -0.020080       1.611813          -0.000001
          252              H      41.576716      19.357929       9.917965       0.156580       1.084133 0.78967271E+01  0.75960109E+02                                 1.644349                            1.562675      -0.903470       2.457863                    0.999379       3.158735       8.276975       0.549094       1.159635      -0.739165      -0.014020       0.004833      -0.007642       0.016683      -0.000971       0.002615       0.003677       0.008489      -0.000075      -0.006798       0.001239       0.005558              1.703651       2.385250      -0.216079      -0.151812       1.304773      -0.002264       1.420929          -0.000001
          253              H      15.637332      18.341822      10.289445       0.157835       0.981422 0.68770285E+01  0.62959086E+02                                 1.451302                            1.390032      -0.799277       2.504447                    0.999836       2.893994       7.046670       0.634992       1.053611      -0.768459       0.004559      -0.013375       0.001562       0.014217      -0.003196      -0.002101       0.000450      -0.007564       0.004568      -0.006151       0.001495       0.004656              1.473828       1.266016      -0.168929       0.103187       1.651744      -0.401765       1.503724          -0.000001
          254              H      15.957070      19.887834      10.141946       0.147480       1.032919 0.75665993E+01  0.71829309E+02                                 1.569445                            1.511097      -0.872203       2.465975                    0.999287       3.155484       8.146286       0.570151       1.131658      -0.745579       0.007849       0.011665      -0.004521       0.014768       0.004098      -0.003831      -0.000146      -0.003870       0.001645      -0.006351       0.000893       0.005458              1.557490       1.655024       0.360488       0.153071       1.590433       0.182312       1.427013          -0.000001
          255              H      35.664282      26.347758       9.549217       0.118648       1.092356 0.82490111E+01  0.81918834E+02                                 1.771090                            1.694607      -1.202577       2.312935                    0.995014       3.625394      10.336553       0.472451       1.305472      -0.702708      -0.024326       0.030146      -0.011375       0.040372      -0.011463       0.000634      -0.004649      -0.002577       0.004401      -0.012776       0.000533       0.012243              1.794523       1.750365      -0.421573       0.036712       1.934325      -0.076123       1.698878           0.000203
          256              H      37.853671      21.371021       8.822646       0.127917       1.115632 0.84442968E+01  0.84978079E+02                                 1.847688                            1.750865      -1.352759       2.242675                    0.993642       3.806054      11.191750       0.447084       1.361361      -0.690244      -0.026483      -0.010603       0.016732       0.033072       0.003804      -0.011872       0.001685      -0.000369      -0.006553      -0.013579       0.001933       0.011646              1.961472       2.168635       0.207250      -0.567793       1.889910      -0.113218       1.825873          -0.000003
          257              H      37.173551      24.099761      12.512861       0.117558       1.196547 0.87199155E+01  0.85833028E+02                                 1.741552                            1.636061      -0.903229       2.448755                    0.998903       3.266836       8.609872       0.540563       1.151113      -0.741831       0.001573      -0.010141       0.038858       0.040191      -0.010689       0.003374      -0.006954      -0.006905       0.035123      -0.017157       0.000336       0.016821              1.801695       1.480124      -0.036391      -0.139405       1.511052      -0.060054       2.413908           0.000266
          258              H      39.322296      25.711325       8.169825       0.111077       1.291640 0.10000235E+02  0.10369465E+03                                 1.942019                            1.834304      -1.354501       2.225815                    0.994556       3.797668      10.887709       0.468162       1.261722      -0.712219      -0.011797       0.021288       0.025283       0.035094      -0.000774      -0.003505       0.009060      -0.016211       0.011936      -0.011064      -0.003453       0.014518              2.040000       1.981423      -0.168985      -0.542183       2.098593       0.249983       2.039985           0.000002
          259              H      36.875491      25.091282       8.003205       0.105416       1.012319 0.74096304E+01  0.72554649E+02                                 1.759448                            1.661514      -1.276218       2.265718                    0.993421       3.892925      11.490269       0.447708       1.397150      -0.682131      -0.004737       0.005970      -0.033246       0.034108      -0.009585      -0.003591      -0.002690      -0.007192       0.028833      -0.015833       0.005426       0.010406              1.831355       1.595612      -0.055313      -0.071313       1.468657      -0.092424       2.429795           0.000117
          260              H      38.444372      22.917034      10.969581       0.112253       1.213839 0.91320049E+01  0.90859939E+02                                 1.752407                            1.671559      -0.987184       2.404377                    0.998454       3.307292       8.740433       0.536527       1.147383      -0.743030       0.020834      -0.025946       0.013767       0.036011      -0.013562       0.000628      -0.006476      -0.001261       0.026422      -0.018591       0.004233       0.014358              1.769855       1.807176      -0.433557       0.008731       1.880810      -0.072833       1.621581           0.000114
          261              H      14.805473      23.184715       5.271736       0.108942       1.018305 0.73102929E+01  0.71416158E+02                                 1.775241                            1.655850      -1.284900       2.263777                    0.993358       3.893672      11.518808       0.445765       1.406496      -0.680277       0.022270      -0.016926      -0.023026       0.036230      -0.002958      -0.012867      -0.000381      -0.000504      -0.005193      -0.013829       0.001141       0.012688              1.935689       2.027745      -0.436707      -0.502874       1.976880       0.368476       1.802443          -0.000001
          262              H      29.150307       0.185744       6.408027       0.109292       1.208574 0.87755303E+01  0.86474133E+02                                 1.747584                            1.636217      -0.942587       2.425014                    0.998536       3.300672       8.689401       0.543317       1.144036      -0.743351       0.030000      -0.017020      -0.006447       0.035089      -0.000402      -0.005664       0.000929       0.008060      -0.055069      -0.019371       0.005143       0.014228              1.822016       2.028044      -0.436631      -0.151987       2.042618       0.175024       1.395385           0.000114
          263              H      25.226748       0.341438       7.071774       0.109352       1.046507 0.74393569E+01  0.71661541E+02                                 1.696663                            1.588848      -0.848107       2.470089                    0.999142       3.448762       9.538671       0.499683       1.272509      -0.710503      -0.031872      -0.014522       0.006133       0.035557       0.000705      -0.003642       0.000959       0.006963      -0.046903      -0.016171       0.004345       0.011827              1.751863       1.995646       0.387326      -0.137169       1.921781      -0.070423       1.338161           0.000116
          264              H      42.069871      25.454565       5.269004       0.105569       1.072299 0.78619385E+01  0.77256304E+02                                 1.752838                            1.654537      -1.204739       2.298863                    0.995285       3.711862      10.578294       0.477361       1.305734      -0.701637       0.019580       0.015839      -0.024869       0.035393       0.002705      -0.009754      -0.002228      -0.011618      -0.008789      -0.013427       0.003195       0.010232              1.808418       1.852847       0.160563      -0.484987       1.765966      -0.144768       1.806443          -0.000010
          265              H      25.283651       2.638603       7.047191       0.121395       1.084994 0.77682629E+01  0.74783237E+02                                 1.667164                            1.571103      -0.886936       2.461901                    0.999019       3.264387       8.694904       0.533960       1.191562      -0.730583      -0.035400       0.020516       0.003484       0.041064      -0.003367      -0.003652       0.001135       0.013731      -0.043658      -0.015044      -0.000365       0.015409              1.715428       1.896740      -0.351602      -0.107523       1.929265       0.080294       1.320278           0.000212
          266              H      29.280370       2.493835       6.498165       0.118262       1.204523 0.87888221E+01  0.86470429E+02                                 1.735391                            1.631947      -0.962582       2.424241                    0.998380       3.234277       8.454387       0.547843       1.136352      -0.746046       0.037098       0.017927      -0.004866       0.041488       0.001859      -0.005396       0.000016       0.015224      -0.048075      -0.016926       0.000201       0.016724              1.765077       2.012303       0.344615      -0.083477       1.908084      -0.004472       1.374843           0.000235
          267              H      38.812883      19.240475       9.232366       0.068545       1.360634 0.11369941E+02  0.11917631E+03                                 1.877046                            1.849562      -0.834871       2.450711                    0.998508       3.587155       9.644796       0.517921       1.128264      -0.748175       0.015489       0.003256       0.030994       0.034801       0.006052      -0.000789      -0.002405      -0.003704       0.010771      -0.008180       0.001652       0.006528              1.842235       1.717871       0.042128       0.207236       1.685701       0.129010       2.123132          -0.000001
          268              H      37.520385      19.103901       8.314593       0.076018       1.268400 0.98208983E+01  0.10058159E+03                                 1.882430                            1.787221      -0.821904       2.467650                    0.998340       3.627003      10.072237       0.490346       1.219654      -0.723952      -0.038917      -0.001201      -0.006185       0.039424      -0.000956      -0.002604      -0.007809       0.000453      -0.011117      -0.009890       0.002565       0.007325              1.958829       2.805660      -0.163245       0.000237       1.611597      -0.020066       1.459231           0.000000
          269              H      12.616084      17.396733       7.956770       0.156461       1.084971 0.79043904E+01  0.76052318E+02                                 1.645155                            1.563392      -0.904289       2.457348                    0.999374       3.160214       8.281877       0.548988       1.159575      -0.739174       0.014001       0.007665      -0.004807       0.016670       0.002624      -0.000959       0.003675       0.004291      -0.012687      -0.006794       0.001225       0.005569              1.704515       2.386631      -0.151940      -0.216210       1.421599      -0.002273       1.305314          -0.000001
          270              H      38.555468      17.025253       8.972877       0.157844       0.981378 0.68766769E+01  0.62955546E+02                                 1.451319                            1.390046      -0.799179       2.504518                    0.999836       2.893911       7.046627       0.634951       1.053685      -0.768440      -0.004576      -0.001549       0.013395       0.014239      -0.002097      -0.003198       0.000451      -0.006039       0.009080      -0.006142       0.001482       0.004660              1.473846       1.266037       0.103191      -0.168939       1.503726      -0.401765       1.651775          -0.000001
          271              H      38.235730      17.172752       7.426865       0.147425       1.033383 0.75709859E+01  0.71882316E+02                                 1.569984                            1.511586      -0.872677       2.465700                    0.999285       3.156391       8.149624       0.570023       1.131734      -0.745557      -0.007873       0.004541      -0.011648       0.014775      -0.003828       0.004100      -0.000156      -0.002736       0.004967      -0.006341       0.000877       0.005464              1.558030       1.655654       0.153162       0.360691       1.427488       0.182396       1.590949          -0.000001
          272              H      22.116082      14.624289       4.108130       0.118334       1.094810 0.82713811E+01  0.82188564E+02                                 1.772932                            1.696240      -1.213479       2.308329                    0.994773       3.628421      10.344868       0.472547       1.304452      -0.702914      -0.024321      -0.030279       0.011581       0.040527       0.011446      -0.000719      -0.004771      -0.002619       0.003854      -0.012687       0.000301       0.012386              1.796410       1.752141       0.422340      -0.036814       1.936518      -0.076337       1.700571          -0.000228
          273              H      24.305471      19.601027       4.834701       0.128313       1.111788 0.84086866E+01  0.84526691E+02                                 1.843279                            1.747092      -1.340406       2.247928                    0.993829       3.798928      11.163068       0.447616       1.361240      -0.690289      -0.026605       0.010658      -0.016914       0.033279      -0.003802       0.011786       0.001700      -0.000009      -0.006820      -0.013463       0.001813       0.011650              1.956449       2.162571      -0.206075       0.565186       1.885517      -0.112567       1.821260           0.000000
          274              H      23.625351      16.872287       1.144486       0.118978       1.192211 0.86825879E+01  0.85389873E+02                                 1.739106                            1.633960      -0.909238       2.447278                    0.998853       3.259095       8.590883       0.540112       1.153094      -0.741374       0.001407       0.009983      -0.038576       0.039872       0.010567      -0.003438      -0.007052      -0.006725       0.034778      -0.016960       0.000138       0.016822              1.799026       1.478330       0.036260       0.138844       1.509285      -0.060022       2.409464           0.000240
          275              H      25.774096      15.260722       5.487522       0.110874       1.292319 0.10005500E+02  0.10375363E+03                                 1.942020                            1.834233      -1.360802       2.223419                    0.994693       3.797555      10.884437       0.468425       1.260961      -0.712390      -0.011962      -0.021421      -0.025252       0.035208       0.000775       0.003509       0.008859      -0.016516       0.011755      -0.011169      -0.003222       0.014391              2.040002       1.981434       0.169167       0.542258       2.098520       0.250223       2.040051           0.000003
          276              H      23.327291      15.880766       5.654141       0.105659       1.011445 0.73991570E+01  0.72394311E+02                                 1.755218                            1.657852      -1.260495       2.272205                    0.993607       3.884357      11.443790       0.449410       1.392967      -0.682946      -0.004611      -0.005877       0.033599       0.034419       0.009599       0.003537      -0.002807      -0.007110       0.028392      -0.015772       0.005488       0.010285              1.826729       1.591984       0.055076       0.071081       1.465535      -0.092038       2.422668           0.000093
          277              H      24.896172      18.055014       2.687766       0.110429       1.207373 0.90629852E+01  0.89930082E+02                                 1.739294                            1.659695      -0.955441       2.416761                    0.998688       3.302540       8.693259       0.541572       1.139768      -0.744866       0.021565       0.026681      -0.013850       0.036997       0.013586      -0.000627      -0.006653      -0.001383       0.026074      -0.018597       0.004105       0.014492              1.756389       1.793349       0.428504      -0.008929       1.866279      -0.072175       1.609540          -0.000102
          278              H      28.353673      17.787333       8.385611       0.108864       1.015751 0.72906818E+01  0.71211720E+02                                 1.776153                            1.656667      -1.300519       2.258059                    0.993133       3.895428      11.541463       0.444211       1.411672      -0.679319       0.022460       0.017193       0.022818       0.036341       0.002730       0.012684      -0.000292      -0.000389      -0.005062      -0.013549       0.001037       0.012512              1.936761       2.028783       0.437032       0.503157       1.978163       0.368760       1.803338          -0.000000
          279              H      29.150307      13.471611       7.249320       0.109739       1.205919 0.87526497E+01  0.86186218E+02                                 1.744316                            1.633538      -0.936886       2.427302                    0.998576       3.297842       8.676776       0.544074       1.143274      -0.743528       0.029897       0.017121       0.006358       0.035034       0.000424       0.005546       0.000889       0.008542      -0.054351      -0.019094       0.004781       0.014313              1.818375       2.023509       0.434847       0.151364       2.038374       0.174396       1.393243           0.000113
          280              H      25.226748      13.315917       6.585572       0.108297       1.047147 0.74415859E+01  0.71641708E+02                                 1.692486                            1.585300      -0.834010       2.474825                    0.999238       3.446509       9.509441       0.502362       1.266451      -0.711815      -0.032571       0.014452      -0.006017       0.036138      -0.000737       0.003779       0.000928       0.006758      -0.046909      -0.016209       0.004440       0.011769              1.747352       1.990050      -0.385529       0.136548       1.916594      -0.070079       1.335413           0.000115
          281              H      28.521671      15.517482       8.388342       0.106947       1.070475 0.78483670E+01  0.77117869E+02                                 1.753550                            1.655223      -1.210867       2.296994                    0.995200       3.711219      10.588770       0.476174       1.309076      -0.700932       0.019186      -0.015330       0.024578       0.034745      -0.002875       0.009746      -0.002249      -0.011616      -0.008659      -0.013416       0.003062       0.010354              1.809147       1.853489      -0.160530       0.485093       1.766875      -0.144726       1.807077           0.000002
          282              H      25.283651      11.018751       6.610156       0.121022       1.086140 0.77778013E+01  0.74896128E+02                                 1.668138                            1.571877      -0.887539       2.461336                    0.999051       3.266391       8.700742       0.533940       1.191274      -0.730646      -0.035611      -0.020598      -0.003700       0.041305       0.003461       0.003667       0.001146       0.013603      -0.043480      -0.014990      -0.000380       0.015370              1.716504       1.898164       0.352117       0.107666       1.930484       0.080398       1.320863           0.000212
          283              H      29.280370      11.163519       7.159181       0.118426       1.207559 0.88153391E+01  0.86801467E+02                                 1.738737                            1.634728      -0.967895       2.421658                    0.998294       3.237275       8.467174       0.547186       1.136798      -0.745932       0.037029      -0.017717       0.004744       0.041323      -0.001742       0.005529       0.000071       0.015224      -0.048593      -0.017136       0.000316       0.016820              1.768568       2.016912      -0.346091       0.083795       1.911892      -0.004556       1.376899           0.000234
          284              H      25.264683      21.731572       4.424980       0.068079       1.364321 0.11409041E+02  0.11969391E+03                                 1.880906                            1.853120      -0.843033       2.447400                    0.998465       3.591485       9.662130       0.517242       1.128728      -0.748067       0.015655      -0.003097      -0.031118       0.034971      -0.005979       0.000839      -0.002454      -0.003923       0.010800      -0.008144       0.001562       0.006582              1.845996       1.721242      -0.042392      -0.208206       1.688713       0.129384       2.128032          -0.000001
          285              H      23.972185      21.868146       5.342754       0.075958       1.272510 0.98592765E+01  0.10107482E+03                                 1.886695                            1.790835      -0.837720       2.461206                    0.998072       3.631273      10.089641       0.489791       1.219824      -0.723915      -0.038633       0.001597       0.006369       0.039187       0.001169       0.002799      -0.007911       0.000549      -0.011779      -0.010219       0.002849       0.007370              1.963546       2.814100       0.163871      -0.000340       1.614669      -0.020234       1.461869          -0.000001
          286              H      26.164284      23.575315       5.700576       0.157298       1.081645 0.78759471E+01  0.75730766E+02                                 1.644168                            1.562526      -0.913561       2.454706                    0.999342       3.153801       8.269726       0.547966       1.162473      -0.738514       0.013763      -0.007534       0.004838       0.016419      -0.002668       0.000953       0.003628       0.003850      -0.012342      -0.006647       0.001214       0.005433              1.703463       2.384860       0.151715       0.216186       1.420797      -0.002284       1.304733          -0.000001
          287              H      25.007268      23.946794       4.684470       0.158907       0.981153 0.68767849E+01  0.62975015E+02                                 1.453358                            1.391933      -0.817588       2.497745                    0.999801       2.890732       7.046581       0.633054       1.056531      -0.767699      -0.004505       0.001442      -0.013173       0.013997       0.002035       0.003128       0.000514      -0.006079       0.008979      -0.006071       0.001451       0.004619              1.475944       1.267713      -0.103416       0.169306       1.506001      -0.402641       1.654119          -0.000001
          288              H      24.687530      23.799296       6.230481       0.147490       1.032077 0.75582377E+01  0.71721100E+02                                 1.567653                            1.509483      -0.869666       2.466882                    0.999275       3.154544       8.138885       0.570969       1.130490      -0.745865      -0.008060      -0.004278       0.011778       0.014899       0.003717      -0.003815      -0.000275      -0.002862       0.005068      -0.006078       0.000819       0.005259              1.555702       1.652980      -0.152695      -0.359843       1.425383       0.181931       1.588744          -0.000001
          289              C      15.194306       1.163621      25.844070       0.597698      22.847740 0.25514759E+03  0.53055993E+04                                 7.545858                            5.690964      -0.035756       2.048546                    0.999596      22.233756      62.207897       0.618802       0.476005      -1.018475      -0.025887      -0.034806       0.036478       0.056676      -0.079036       0.066295      -0.003347       0.046971      -0.118919      -0.095962      -0.026022       0.121984             10.172022       7.947260       3.605183      -4.907628       9.384325      -4.051565      13.184481           0.001698
          290              C      16.012347       1.954108      24.849815      -0.021545      36.914171 0.42027527E+03  0.97121851E+04                                 9.635238                            6.768339       0.116184       2.046615                    0.999259      26.777958      74.177128       0.648427       0.408754      -1.078532       0.021326       0.021019      -0.026942       0.040280      -0.004185      -0.004365       0.003338      -0.011227       0.001089      -0.008462      -0.000830       0.009292             13.896178      11.123233       5.927486      -6.873846      11.880198      -5.965935      18.685105           0.013768
          291              C      20.075452       4.305354      20.283891       0.055230      38.316109 0.43891027E+03  0.10356833E+05                                10.071729                            7.114665      -0.171154       1.949245                    0.999386      27.625228      79.903643       0.600192       0.432478      -1.052810       0.010435      -0.004420      -0.007587       0.013638      -0.001832      -0.002658       0.000961      -0.021122      -0.007214      -0.010351      -0.001669       0.012021             13.538975      11.954290       1.209732      -5.990102      18.206309      -1.747277      10.456327          -0.000074
          292              C      15.906942       1.660201      23.499377      -0.093266      33.823639 0.43209788E+03  0.10181841E+05                                 9.235996                            7.013917       0.012503       1.980380                    0.999654      29.330065      85.474204       0.608824       0.426943      -1.053555       0.014641       0.022576       0.002124       0.026991      -0.001122       0.007653       0.003762      -0.013939      -0.071185      -0.025989       0.006810       0.019179             12.000303       9.701501       4.211210      -5.046876       9.494609      -3.654042      16.804800           0.000657
          293              C      18.175452       5.523590      21.938615      -0.286973      42.498662 0.53729545E+03  0.13393036E+05                                10.691188                            7.796485      -0.146375       1.898916                    0.999237      32.943705      99.311773       0.579194       0.424244      -1.053372      -0.007663      -0.005346      -0.011892       0.015123      -0.017493       0.001267       0.006928       0.037730      -0.012992      -0.025792      -0.002159       0.027951             14.322381      13.866380       3.462582      -6.997199      17.523069      -4.240573      11.577694           0.000018
          294              C      18.963957       6.308887      21.062087       0.221100      34.905103 0.38060266E+03  0.86953565E+04                                 9.555532                            6.698677      -0.090308       1.977045                    0.999700      26.396111      75.942973       0.606391       0.442117      -1.043557      -0.030472       0.060434       0.014642       0.069247      -0.002801      -0.002919      -0.002175      -0.038772      -0.029040      -0.016209      -0.008331       0.024540             12.894866      13.681424       1.289925      -7.051761      14.365783      -1.293299      10.637391          -0.000029
          295              C      19.275024       3.520057      21.174077       0.023732      40.432146 0.44433130E+03  0.10488625E+05                                10.359177                            7.098956      -0.136017       1.958289                    0.999349      27.664929      79.330660       0.610072       0.425318      -1.060071       0.011758      -0.018659      -0.005235       0.022668      -0.012255      -0.005211       0.006887      -0.019444      -0.033967      -0.014056      -0.009320       0.023376             14.432666      13.781405      -0.433390      -7.632561      17.312357      -0.572566      12.204238           0.000047
          296              C      16.812503       2.986057      25.259535      -0.101481      32.622265 0.41121863E+03  0.95439569E+04                                 8.919068                            6.789818       0.084290       2.000684                    0.999721      28.978036      83.050176       0.627734       0.420412      -1.060577       0.001364       0.001642      -0.028573       0.028653      -0.010614       0.008919       0.009432      -0.001254       0.068226      -0.025487      -0.000757       0.026244             11.271606       9.951827       4.486215      -4.800166       9.964774      -3.366951      13.898215           0.000469
          297              C      19.485292       2.114170      21.206035      -0.207726      39.998127 0.48886456E+03  0.11918382E+05                                10.326269                            7.491050      -0.121215       1.914100                    0.999220      31.781765      95.194054       0.583646       0.430455      -1.048056       0.005963       0.030402      -0.000587       0.030987       0.032022       0.017125      -0.023759       0.011458       0.054455      -0.053520       0.022924       0.030596             12.937682      10.307720      -3.226220      -4.603738      18.897484       1.619819       9.607842          -0.000166
          298              C      17.508068       3.394137      22.990777       0.098482      36.966870 0.40885335E+03  0.94541689E+04                                 9.883454                            6.860148      -0.180927       1.962023                    0.999107      26.354653      74.842583       0.613648       0.431649      -1.055970       0.004478       0.002964      -0.005009       0.007343      -0.017795      -0.018246      -0.013861      -0.010394      -0.048339      -0.036384       0.009788       0.026596             14.626463      14.357649       6.197256      -8.554072      11.043174      -4.492966      18.478564          -0.000628
          299              C      19.893906       5.722713      20.249201      -0.090582      50.017522 0.52569660E+03  0.12976042E+05                                11.946141                            7.750146      -0.464467       1.831644                    0.998036      30.061034      88.906088       0.579139       0.428466      -1.055349       0.051936       0.008343      -0.052036       0.073991       0.023904      -0.003105      -0.030765       0.002506       0.035885      -0.039605      -0.001644       0.041249             18.264221      18.989963       5.009917     -10.358249      20.362543      -4.052932      15.440156           0.000198
          300              C      18.331257       4.169054      22.013184       0.048979      42.877317 0.43796262E+03  0.10299526E+05                                10.799279                            7.061748      -0.180518       1.945111                    0.999172      27.400623      78.387553       0.609968       0.426991      -1.059187      -0.012977       0.004538       0.006193       0.015078       0.017998       0.010260      -0.005481       0.011168       0.026907      -0.026492       0.008307       0.018185             16.297165      16.521828       2.867693     -10.633902      16.041537      -4.057748      16.328129           0.000041
          301              C      16.645048       2.402887      22.578598      -0.147509      35.479519 0.46625317E+03  0.11208221E+05                                 9.558807                            7.303505      -0.012339       1.970662                    0.998692      30.146847      89.010472       0.593908       0.429015      -1.051286      -0.017664      -0.003102       0.024079       0.030024      -0.018507       0.000830       0.005940       0.006805       0.039013      -0.025990       0.009786       0.016203             12.416644      12.031992       5.279335      -5.188425      10.294710      -3.340357      14.923232           0.000727
          302              C      17.566596       3.698151      24.332748      -0.151782      34.209076 0.42525321E+03  0.99485800E+04                                 9.174927                            6.873148       0.240889       2.047116                    0.999744      29.487629      84.729206       0.628489       0.416577      -1.063464      -0.021726      -0.018318       0.013278       0.031366       0.013653       0.009122       0.013897      -0.005863      -0.043248      -0.021080      -0.006604       0.027684             11.967057      10.490692       4.063713      -5.866993       8.950109      -3.164231      16.460369           0.000821
          303              C      20.356712       1.472274      20.379492       0.064527      41.166815 0.41751282E+03  0.96784556E+04                                10.468967                            6.847937      -0.076443       1.985064                    0.999454      26.726989      75.314388       0.627320       0.421193      -1.065391       0.005486       0.003899      -0.009997       0.012052      -0.003674      -0.000993      -0.003953      -0.011106      -0.053009      -0.018246       0.002384       0.015862             15.035331       9.394999      -0.575601      -3.554365      26.861136      -1.092936       8.849856           0.000098
          304              C      21.015426       3.630407      19.489853      -0.138803      37.008305 0.47025141E+03  0.11355465E+05                                 9.842113                            7.368523      -0.118444       1.929883                    0.999161      30.644620      91.391785       0.585827       0.432974      -1.046383      -0.023235      -0.010854       0.010311       0.027641       0.017285      -0.006315      -0.006590       0.008964       0.047082      -0.025750       0.003409       0.022340             12.273597      10.579811       0.570160      -4.436126      17.487048      -0.732852       8.753933           0.000090
          305              C      34.108948      22.991335      20.471270       0.601068      24.172586 0.25397112E+03  0.52788263E+04                                 7.868572                            5.686816      -0.035842       2.049154                    0.999640      22.237576      62.351051       0.617117       0.477513      -1.016939      -0.000400      -0.057204       0.000774       0.057210      -0.000650      -0.003890       0.000519       0.071479       0.356029      -0.095085      -0.023699       0.118784             10.866965       7.020594      -0.031226      -0.055143      20.690920      -0.867206       4.889380           0.001788
          306              C      35.140508      26.632930      20.221067      -0.149713      36.282898 0.41788999E+03  0.97378819E+04                                 9.563857                            6.819971       0.114761       2.005331                    0.999756      29.460340      84.602138       0.629751       0.417383      -1.062497      -0.006394      -0.033545      -0.002545       0.034243       0.023636      -0.008597      -0.008996       0.024370      -0.037761      -0.021851      -0.014028       0.035879             12.406630       9.702832      -1.272728      -0.864351      22.206866      -1.023549       5.310193           0.000685
          307              C      32.820785      26.532685      20.596098      -0.142940      36.451315 0.43145777E+03  0.10125056E+05                                 9.574445                            6.921296       0.209124       2.037359                    0.999791      29.360450      84.350423       0.626872       0.416359      -1.064160       0.015195      -0.019203       0.000976       0.024507      -0.018222      -0.004324       0.010534       0.040365      -0.028912      -0.026662      -0.006808       0.033470             12.596532       9.460587       0.394760      -1.034553      22.936275      -0.992603       5.392732           0.000655
          308              C      34.084833      24.489819      20.467992      -0.030022      41.287956 0.43539623E+03  0.10141809E+05                                10.385160                            6.883516       0.031811       2.015026                    0.999283      27.077905      75.085725       0.644330       0.408101      -1.079933      -0.005339       0.041533       0.001932       0.041919      -0.004602       0.004053      -0.002172       0.004510      -0.042043      -0.014802       0.001887       0.012914             15.562239       9.597330       0.005880      -0.758474      31.195375      -1.497760       5.894013           0.013257
          309              C      20.425808      -0.020747      20.394242       0.090602      38.645230 0.40105584E+03  0.92032094E+04                                10.097217                            6.732716      -0.102248       1.981593                    0.999280      26.237379      73.541306       0.629745       0.423845      -1.063808      -0.007030      -0.001412       0.001240       0.007277      -0.000010      -0.013793      -0.002704      -0.038653       0.040825      -0.030465       0.011504       0.018961             14.417852       9.935213      -1.155527      -0.976292      27.733493      -0.905900       5.584849          -0.000824
          310              C      21.134108       2.275052      19.507334      -0.138374      36.406429 0.45519738E+03  0.10866876E+05                                 9.652415                            7.177085       0.041428       1.979651                    0.999550      30.175247      88.516475       0.604607       0.424353      -1.055143      -0.027802       0.007491       0.005387       0.029293      -0.012671      -0.010082       0.015294       0.011086       0.039848      -0.022491      -0.005481       0.027972             12.207314       9.128347       2.103923      -3.795932      18.827569      -2.348297       8.666027          -0.000087
          311              C      32.854927      25.166131      20.605112      -0.097924      35.303140 0.41751586E+03  0.97149158E+04                                 9.389308                            6.821723       0.035106       1.982629                    0.999624      28.991536      82.858140       0.629787       0.417971      -1.063442       0.020696       0.012025      -0.007669       0.025134       0.020487      -0.004490      -0.002156       0.035562      -0.012336      -0.025072      -0.004840       0.029912             12.208308       9.122222      -1.349649      -0.708918      22.296131      -0.650759       5.206572           0.000699
          312              C      35.222339      25.245344      20.264771      -0.094625      35.169522 0.41172086E+03  0.95511074E+04                                 9.374102                            6.774713       0.013460       1.975549                    0.999676      29.004215      82.895007       0.631604       0.418033      -1.062908      -0.016805       0.020720       0.002944       0.026840      -0.021290      -0.005796       0.002156       0.039210      -0.032975      -0.023456      -0.011805       0.035262             12.219777       9.078998       0.819716      -0.763679      22.257122      -1.406409       5.323211           0.000396
          313              C      18.162717       8.369235      22.012911       0.066469      21.750074 0.31027352E+03  0.67262187E+04                                 6.798188                            5.834587       0.232293       2.099674                    0.999728      25.705652      71.712879       0.686709       0.411440      -1.063975       0.059231       0.048280      -0.081841       0.111969      -0.021074      -0.019505       0.036154      -0.041340       0.000522      -0.032444      -0.025843       0.058287              7.349615       7.251932      -0.290218      -0.803430       9.206213       1.035965       5.590699           0.000002
          314              C      18.449939       9.802710      21.818977      -0.476022      25.546341 0.39870111E+03  0.91359742E+04                                 7.250146                            6.383404       0.472799       2.105185                    0.999777      31.019475      86.890447       0.697445       0.383256      -1.090889      -0.018206      -0.089051       0.003759       0.090970       0.012826      -0.007498      -0.007537      -0.040546      -0.028293      -0.021736      -0.009154       0.030890              7.600553       7.427446       0.378068      -0.340898       9.653644       0.691227       5.720568           0.000005
          315              C      28.742506      12.493749      15.127970       0.596002      22.880789 0.25558573E+03  0.53164908E+04                                 7.550616                            5.694043      -0.035693       2.048247                    0.999566      22.249313      62.242752       0.618987       0.475703      -1.018732      -0.026204       0.034806      -0.038494       0.058137       0.079861      -0.065812      -0.004646       0.047813      -0.117231      -0.095114      -0.027692       0.122806             10.178731       7.951782      -3.608075       4.911188       9.390857      -4.054841      13.193554          -0.000444
          316              C      29.560547      11.703263      16.122224      -0.016726      36.842184 0.41938015E+03  0.96866546E+04                                 9.625302                            6.762812       0.117304       2.047158                    0.999327      26.743417      74.070904       0.648429       0.408957      -1.078363       0.020317      -0.020201       0.025347       0.038254       0.002025       0.005858       0.002156      -0.011704      -0.000507      -0.009482       0.001595       0.007887             13.878735      11.109029      -5.918149       6.863700      11.865688      -5.957885      18.661487           0.000005
          317              C      33.623652       9.352017      20.688148       0.054820      38.297514 0.43869839E+03  0.10350095E+05                                10.067711                            7.112517      -0.169875       1.949899                    0.999394      27.614377      79.853225       0.600366       0.432426      -1.052891       0.011290       0.006656       0.007968       0.015338       0.001496       0.002760       0.001131      -0.021401      -0.005794      -0.010666      -0.001234       0.011899             13.533157      11.948429      -1.209633       5.986572      18.199785      -1.747853      10.451257          -0.000051
          318              C      29.455142      11.997170      17.472663      -0.091992      33.763448 0.43121064E+03  0.10155029E+05                                 9.224243                            7.006306       0.018067       1.982498                    0.999624      29.295600      85.330136       0.609248       0.426894      -1.053656       0.014125      -0.023185       0.000033       0.027149       0.000872      -0.007866       0.004374      -0.013131      -0.073069      -0.026732       0.007549       0.019183             11.982680       9.687183      -4.203952       5.037492       9.481477      -3.647057      16.779379           0.000752
          319              C      31.723652       8.133780      19.033424      -0.289784      42.580573 0.53864114E+03  0.13434519E+05                                10.702218                            7.804434      -0.149633       1.897556                    0.999241      32.981356      99.443542       0.579120       0.424048      -1.053530      -0.006805       0.005131       0.012902       0.015463       0.017765      -0.003248       0.006342       0.037725      -0.013093      -0.026050      -0.002058       0.028108             14.337547      13.879708      -3.469340       7.003693      17.544491      -4.247558      11.588441          -0.000047
          320              C      32.512157       7.348484      19.909953       0.219802      34.933942 0.38097729E+03  0.87059379E+04                                 9.560200                            6.701689      -0.090522       1.976851                    0.999743      26.409069      75.985703       0.606302       0.442080      -1.043594      -0.030703      -0.060122      -0.015864       0.069347       0.001650       0.002694      -0.002465      -0.039421      -0.029844      -0.016103      -0.008810       0.024913             12.902297      13.690726      -1.292144       7.057667      14.371799      -1.295470      10.644366          -0.000023
          321              C      32.823224      10.137314      19.797963       0.022832      40.466309 0.44483757E+03  0.10503049E+05                                10.362296                            7.101334      -0.132783       1.958926                    0.999328      27.681874      79.375822       0.610214       0.425118      -1.060248       0.011933       0.018204       0.004979       0.022329       0.011568       0.003979       0.006607      -0.020377      -0.034920      -0.013535      -0.009398       0.022933             14.436122      13.784748       0.435253       7.634005      17.317623      -0.571911      12.205995           0.000013
          322              C      30.360703      10.671313      15.712504      -0.103491      32.668830 0.41207455E+03  0.95686782E+04                                 8.929491                            6.799283       0.083420       2.000166                    0.999719      28.995252      83.117308       0.626972       0.420709      -1.060402       0.001772      -0.002361       0.029506       0.029653       0.011424      -0.008393       0.009201      -0.001620       0.066720      -0.025784       0.000297       0.025487             11.284593       9.966364      -4.493320       4.807018       9.979827      -3.374717      13.907587          -0.001111
          323              C      33.033492      11.543201      19.766004      -0.206555      39.931276 0.48792118E+03  0.11889367E+05                                10.314094                            7.483215      -0.119951       1.914870                    0.999243      31.752416      95.074962       0.584035       0.430386      -1.048123       0.006958      -0.030198       0.001412       0.031021      -0.031606      -0.016418      -0.023365       0.011128       0.054457      -0.052619       0.022319       0.030300             12.920961      10.294324       3.219367       4.597238      18.872662       1.615244       9.595895          -0.000198
          324              C      31.056268      10.263233      17.981262       0.099291      36.955017 0.40872738E+03  0.94508300E+04                                 9.882856                            6.860467      -0.182217       1.961607                    0.999162      26.347943      74.829655       0.613430       0.431822      -1.055831       0.004560      -0.003322       0.006550       0.008645       0.017691       0.018139      -0.013559      -0.011595      -0.049960      -0.036340       0.009393       0.026947             14.623580      14.355831      -6.196689       8.551258      11.042672      -4.492020      18.472236          -0.000216
          325              C      33.442106       7.934657      20.722838      -0.085603      49.820132 0.52339009E+03  0.12903789E+05                                11.913966                            7.731700      -0.462536       1.832563                    0.998158      29.984947      88.603185       0.580041       0.428308      -1.055538       0.052192      -0.008278       0.052752       0.074668      -0.023480       0.004459      -0.030736       0.001826       0.033948      -0.038451      -0.003222       0.041674             18.209383      18.932204      -4.988512      10.324717      20.300600      -4.037311      15.395345          -0.000040
          326              C      31.879457       9.488316      18.958855       0.048925      42.865223 0.43790062E+03  0.10297370E+05                                10.795204                            7.060036      -0.171839       1.947717                    0.999125      27.400938      78.377503       0.610219       0.426844      -1.059312      -0.012996      -0.005810      -0.005842       0.015388      -0.018153      -0.010361      -0.005770       0.009224       0.026002      -0.026503       0.008669       0.017834             16.287348      16.511899      -2.865401      10.625000      16.034986      -4.054523      16.315160          -0.000049
          327              C      30.193248      11.254484      18.393441      -0.147474      35.450230 0.46583846E+03  0.11196509E+05                                 9.556204                            7.302299      -0.016875       1.969705                    0.998654      30.133555      88.983729       0.593668       0.429255      -1.051069      -0.017375       0.003052      -0.023592       0.029458       0.018670      -0.001168       0.006213       0.006611       0.039093      -0.026254       0.009986       0.016267             12.411189      12.025864      -5.275811       5.184203      10.290585      -3.337061      14.917119           0.000581
          328              C      31.114796       9.959220      16.639292      -0.149942      34.141696 0.42433226E+03  0.99213752E+04                                 9.163427                            6.866317       0.239141       2.047236                    0.999753      29.446524      84.579162       0.628735       0.416652      -1.063447      -0.021374       0.018247      -0.013650       0.031243      -0.013556      -0.009309       0.013747      -0.004748      -0.040743      -0.020449      -0.006797       0.027246             11.948876      10.475031      -4.056350       5.854629       8.938541      -3.157473      16.433056          -0.000677
          329              C      33.904912      12.185097      20.592547       0.063065      41.207226 0.41796516E+03  0.96914988E+04                                10.474887                            6.851195      -0.078957       1.984188                    0.999430      26.742678      75.366870       0.627237       0.421137      -1.065434       0.006092      -0.004071       0.010032       0.012423       0.003196       0.001009      -0.004351      -0.011960      -0.053224      -0.018408       0.002286       0.016122             15.045635       9.398893       0.573446       3.555322      26.884421      -1.094816       8.853591           0.000043
          330              C      34.563626      10.026963      21.482187      -0.139857      37.029375 0.47057296E+03  0.11364923E+05                                 9.845113                            7.371050      -0.117839       1.929972                    0.999134      30.656517      91.427566       0.585738       0.432975      -1.046405      -0.022575       0.011072      -0.010590       0.027283      -0.017719       0.005831      -0.006126       0.008701       0.047534      -0.026205       0.004288       0.021917             12.278030      10.583058      -0.572901       4.437015      17.494709      -0.735538       8.756321           0.000035
          331              C      34.108948      17.980728      20.500770       0.601051      24.146681 0.25366487E+03  0.52709616E+04                                 7.863972                            5.684069      -0.038014       2.048827                    0.999608      22.223995      62.307617       0.617145       0.477628      -1.016861       0.000365       0.057512      -0.000794       0.057519       0.000372       0.003706       0.001313       0.071148       0.356783      -0.095047      -0.023984       0.119032             10.859663       7.017070       0.032251       0.054986      20.675128      -0.866244       4.886790           0.001782
          332              C      35.140508      14.339133      20.750972      -0.149975      36.255122 0.41753334E+03  0.97272634E+04                                 9.557392                            6.815939       0.114181       2.005401                    0.999745      29.451599      84.560445       0.630108       0.417245      -1.062609      -0.005363       0.033527       0.002013       0.034013      -0.023890       0.008591      -0.008596       0.024178      -0.037226      -0.021746      -0.014135       0.035881             12.396752       9.698634       1.266274       0.864517      22.184471      -1.023254       5.307152           0.000674
          333              C      32.820785      14.439378      20.375942      -0.146497      36.580786 0.43334828E+03  0.10180309E+05                                 9.593663                            6.934016       0.208330       2.036028                    0.999793      29.428355      84.584427       0.626640       0.416068      -1.064370       0.014643       0.019753      -0.001152       0.024616       0.018280       0.003935       0.010047       0.039763      -0.026560      -0.026373      -0.006384       0.032757             12.624635       9.476219      -0.401401       1.036635      22.994640      -0.996486       5.403045           0.000643
          334              C      34.084833      16.482244      20.504047      -0.029414      41.236774 0.43486966E+03  0.10125411E+05                                10.372652                            6.876300       0.041489       2.018120                    0.999215      27.062928      75.003030       0.645165       0.407739      -1.080287      -0.004978      -0.042253      -0.001306       0.042566       0.004631      -0.004146      -0.001974       0.004316      -0.043582      -0.015296       0.002172       0.013125             15.541708       9.585937      -0.001943       0.757223      31.151855      -1.494916       5.887333           0.013187
          335              C      33.974008      13.678118      20.577797       0.092635      38.605686 0.40056514E+03  0.91894637E+04                                10.092215                            6.729761      -0.103701       1.981162                    0.999317      26.220867      73.493643       0.629697       0.423992      -1.063678      -0.006549       0.001653      -0.001121       0.006846      -0.000098       0.014621      -0.002756      -0.038877       0.039114      -0.030844       0.011790       0.019054             14.410012       9.930838       1.152300       0.975970      27.716880      -0.905875       5.582317          -0.000819
          336              C      34.682308      11.382318      21.464705      -0.138907      36.422212 0.45541769E+03  0.10873372E+05                                 9.656010                            7.179974       0.037480       1.978245                    0.999540      30.181541      88.537890       0.604344       0.424490      -1.055066      -0.027385      -0.007872      -0.005949       0.029109       0.012391       0.010126       0.015386       0.012001       0.038144      -0.022407      -0.005335       0.027742             12.212944       9.131063      -2.108651       3.795978      18.839636      -2.352579       8.668132          -0.000069
          337              C      32.854927      15.805932      20.366928      -0.095987      35.237626 0.41653912E+03  0.96866862E+04                                 9.377343                            6.812897       0.036218       1.983210                    0.999658      28.962808      82.757315       0.630300       0.417868      -1.063489       0.020040      -0.011737       0.007515       0.024410      -0.021062       0.004363      -0.002356       0.035280      -0.012593      -0.025378      -0.004904       0.030283             12.191274       9.113935       1.340351       0.708779      22.260237      -0.650455       5.199649           0.000699
          338              C      35.222339      15.726720      20.707269      -0.096413      35.276623 0.41325119E+03  0.95958489E+04                                 9.397189                            6.791242       0.007381       1.973239                    0.999622      29.044723      83.060532       0.630262       0.418519      -1.062560      -0.016892      -0.021683      -0.003464       0.027703       0.020882       0.005647       0.001817       0.038423      -0.029733      -0.023448      -0.010674       0.034121             12.253826       9.093721      -0.830909       0.764966      22.330561      -1.413064       5.337194           0.000399
          339              C      31.710917       5.288136      18.959128       0.068858      21.701064 0.30933656E+03  0.67005346E+04                                 6.786343                            5.824515       0.238694       2.102006                    0.999715      25.668570      71.570130       0.687556       0.411263      -1.064138       0.059090      -0.047329       0.081873       0.111511       0.022098       0.020074       0.036518      -0.038731      -0.000964      -0.032026      -0.026775       0.058800              7.336344       7.242917       0.287679       0.800226       9.183743       1.031429       5.582371           0.000002
          340              C      31.998139       3.854661      19.153063      -0.476015      25.528906 0.39836421E+03  0.91259416E+04                                 7.245467                            6.379498       0.476250       2.106568                    0.999784      31.004864      86.826588       0.697887       0.383110      -1.091038      -0.017760       0.089099      -0.004080       0.090943      -0.013759       0.007670      -0.007395      -0.041007      -0.027986      -0.022388      -0.009118       0.031506              7.595543       7.425138      -0.378927       0.341386       9.644214       0.689647       5.717276           0.000005
          341              C      25.450294      12.186732      14.820952       0.595992      22.882131 0.25559824E+03  0.53168288E+04                                 7.550944                            5.694187      -0.036017       2.048118                    0.999566      22.250162      62.246061       0.618977       0.475704      -1.018729       0.026186       0.038522      -0.034794       0.058140      -0.065830       0.079852      -0.004619       0.082517      -0.013161      -0.095137      -0.027664       0.122800             10.179563       7.952457       4.912059      -3.608337      13.195004      -4.055308       9.391227          -0.000248
          342              C      24.632253      11.192478      15.611440      -0.016819      36.846308 0.41942563E+03  0.96879675E+04                                 9.625899                            6.763073       0.117310       2.047123                    0.999327      26.745374      74.077326       0.648431       0.408945      -1.078371      -0.020369      -0.025347       0.020181       0.038271       0.005885       0.001971       0.002148      -0.005648       0.017734      -0.009502       0.001652       0.007850             13.880117      11.110190       6.864796      -5.918858      18.663611      -5.958647      11.866552          -0.000441
          343              C      20.569148       6.626555      17.962688       0.054832      38.295892 0.43869503E+03  0.10349991E+05                                10.067517                            7.112557      -0.170048       1.949860                    0.999393      27.613714      79.851111       0.600356       0.432434      -1.052887      -0.011113      -0.008129      -0.006662       0.015296       0.002747       0.001437       0.001180      -0.007852       0.035066      -0.010683      -0.001239       0.011921             13.532703      11.947952       5.986247      -1.210085      10.450866      -1.747919      18.199290          -0.000066
          344              C      24.737658       9.842039      15.317534      -0.092003      33.764414 0.43122508E+03  0.10155483E+05                                 9.224489                            7.006453       0.018034       1.982482                    0.999624      29.296209      85.333177       0.609236       0.426898      -1.053651      -0.014169      -0.000050       0.023153       0.027145      -0.007871       0.000870       0.004393       0.029923       0.056150      -0.026705       0.007544       0.019161             11.983165       9.687549       5.037753      -4.204157      16.780254      -3.647177       9.481691          -0.000883
          345              C      22.469148       8.281280      19.180924      -0.289983      42.589686 0.53877566E+03  0.13438750E+05                                10.703521                            7.805254      -0.149452       1.897532                    0.999242      32.987086      99.464962       0.579106       0.424031      -1.053538       0.006856      -0.013030      -0.005183       0.015609      -0.003139       0.017789       0.006368       0.025362      -0.049841      -0.026011      -0.002069       0.028079             14.339354      13.880958       7.004377      -3.469966      11.589698      -4.248194      17.547407           0.000082
          346              C      21.680643       7.404752      19.966221       0.219755      34.935243 0.38099385E+03  0.87064432E+04                                 9.560532                            6.701905      -0.090604       1.976823                    0.999743      26.409913      75.989607       0.606280       0.442089      -1.043584       0.030776       0.015784       0.060107       0.069348       0.002701       0.001641      -0.002425      -0.004800       0.074324      -0.016153      -0.008843       0.024996             12.902703      13.690870       7.057727      -1.292396      10.644529      -1.295535      14.372709          -0.000051
          347              C      21.369576       7.516740      17.177391       0.022882      40.467538 0.44485376E+03  0.10503644E+05                                10.362896                            7.101721      -0.133426       1.958733                    0.999327      27.682577      79.381541       0.610158       0.425149      -1.060217      -0.011773      -0.005156      -0.018230       0.022305       0.003978       0.011568       0.006655       0.007177       0.047975      -0.013497      -0.009437       0.022935             14.436828      13.784785       7.633947       0.435203      12.206397      -0.571840      17.319303           0.000044
          348              C      23.832097      11.602199      16.643389      -0.103629      32.675825 0.41216566E+03  0.95713623E+04                                 8.930711                            6.799970       0.083407       2.000091                    0.999719      28.999586      83.133318       0.626947       0.420701      -1.060403      -0.001823      -0.029514       0.002295       0.029660      -0.008376       0.011386       0.009222      -0.034251      -0.031032      -0.025772       0.000228       0.025544             11.286588       9.968188       4.808411      -4.494398      13.910239      -3.375724       9.981338           0.000970
          349              C      21.159308       7.548698      15.771504      -0.206605      39.937937 0.48801478E+03  0.11892407E+05                                10.315614                            7.484169      -0.120595       1.914641                    0.999240      31.756529      95.095225       0.583961       0.430413      -1.048090      -0.006738      -0.001653       0.030181       0.030968      -0.016396      -0.031620      -0.023335      -0.021787      -0.043902      -0.052616       0.022294       0.030322             12.922916      10.295608       4.597841       3.219776       9.597385       1.615401      18.875755          -0.000179
          350              C      23.136532       9.333441      17.051470       0.099392      36.953619 0.40870363E+03  0.94502099E+04                                 9.882921                            6.860464      -0.182291       1.961602                    0.999162      26.347122      74.828756       0.613400       0.431847      -1.055808      -0.004596      -0.006566       0.003277       0.008659       0.018088       0.017737      -0.013548       0.019121       0.042380      -0.036303       0.009321       0.026982             14.623901      14.355643       8.551567      -6.196660      18.473336      -4.492231      11.042724           0.000217
          351              C      20.750694       6.591866      19.380048      -0.085452      49.810494 0.52328817E+03  0.12900581E+05                                11.912459                            7.730920      -0.462389       1.832654                    0.998158      29.981154      88.588089       0.580076       0.428305      -1.055546      -0.052095      -0.052826       0.008229       0.074647       0.004423      -0.023549      -0.030669      -0.015977      -0.019908      -0.038495      -0.003116       0.041611             18.206714      18.929476      10.323051      -4.988070      15.392922      -4.036693      20.297743           0.000125
          352              C      22.313343       8.355848      17.826388       0.048959      42.865442 0.43790110E+03  0.10297467E+05                                10.795528                            7.060222      -0.172121       1.947642                    0.999125      27.401186      78.380611       0.610183       0.426866      -1.059290       0.013075       0.005739       0.005802       0.015413      -0.010383      -0.018188      -0.005800      -0.008549      -0.026871      -0.026581       0.008733       0.017847             16.287766      16.511603      10.625026      -2.865283      16.315791      -4.054512      16.035903          -0.000025
          353              C      23.999552       8.921261      16.060220      -0.147337      35.444925 0.46575213E+03  0.11193935E+05                                 9.555594                            7.301850      -0.017160       1.969693                    0.998650      30.129435      88.970093       0.593658       0.429281      -1.051050       0.017307       0.023562      -0.003093       0.029398      -0.001135       0.018708       0.006181      -0.016189      -0.029366      -0.026256       0.009992       0.016264             12.410539      12.025102       5.184084      -5.275461      14.916704      -3.336953      10.289811          -0.000674
          354              C      23.078004      10.675412      17.355483      -0.150028      34.147579 0.42440211E+03  0.99235071E+04                                 9.164598                            6.866937       0.238972       2.047140                    0.999753      29.449956      84.593664       0.628693       0.416658      -1.063433       0.021302       0.013640      -0.018302       0.031221      -0.009306      -0.013573       0.013722       0.018019       0.027491      -0.020439      -0.006808       0.027248             11.950849      10.476707       5.855987      -4.057322      16.435929      -3.158343       8.939910           0.000582
          355              C      20.287888       6.722155      15.129608       0.063190      41.202297 0.41792903E+03  0.96905445E+04                                10.474608                            6.851268      -0.079396       1.984108                    0.999429      26.740699      75.363201       0.627176       0.421183      -1.065395      -0.005866      -0.010286       0.004016       0.012504       0.000975       0.003241      -0.004293       0.020545       0.044318      -0.018309       0.002250       0.016059             15.044622       9.398752       3.555303       0.574080       8.853413      -1.094180      26.881702           0.000082
          356              C      19.629174       5.832517      17.287742      -0.139634      37.013674 0.47037825E+03  0.11358944E+05                                 9.842582                            7.369734      -0.117695       1.930172                    0.999128      30.646922      91.391135       0.585771       0.433000      -1.046399       0.022766       0.010222      -0.011165       0.027339       0.005825      -0.017711      -0.005964      -0.019578      -0.037076      -0.026258       0.004384       0.021873             12.274240      10.580504       4.435957      -0.572527       8.754283      -0.734948      17.487933           0.000077
          357              C      20.083852       6.813929       9.333977       0.601103      24.145946 0.25365638E+03  0.52707053E+04                                 7.863724                            5.683913      -0.037776       2.048906                    0.999609      22.222935      62.302796       0.617167       0.477618      -1.016873      -0.000359       0.000642      -0.057524       0.057529       0.003707       0.000379       0.001249      -0.142743      -0.285333      -0.095120      -0.023911       0.119031             10.859255       7.016887       0.054991       0.032325       4.886644      -0.866374      20.674235           0.001788
          358              C      19.052292       6.563728      12.975572      -0.149786      36.245847 0.41741631E+03  0.97239051E+04                                 9.556181                            6.815239       0.114622       2.005650                    0.999744      29.446015      84.543069       0.630102       0.417277      -1.062584       0.005420      -0.002460      -0.033543       0.034067       0.008633      -0.023856      -0.008605       0.030453      -0.017893      -0.021760      -0.014041       0.035801             12.394850       9.697755       0.864567       1.265783       5.306551      -1.023184      22.180245           0.000681
          359              C      21.372015       6.938759      12.875327      -0.146322      36.574520 0.43326097E+03  0.10177801E+05                                 9.593009                            6.933602       0.208241       2.036089                    0.999793      29.424182      84.572042       0.626617       0.416102      -1.064343      -0.014582       0.000730      -0.019713       0.024531       0.003879       0.018304       0.010050       0.033002      -0.046292      -0.026377      -0.006310       0.032687             12.623657       9.475320       1.036443      -0.401133       5.402681      -0.996472      22.992971           0.000651
          360              C      20.107967       6.810652      10.832461      -0.029563      41.242414 0.43494594E+03  0.10127657E+05                                10.373564                            6.876908       0.041597       2.018118                    0.999215      27.065606      75.012798       0.645134       0.407739      -1.080284       0.005014       0.001043       0.042278       0.042587      -0.004135       0.004647      -0.002014       0.024052       0.015585      -0.015390       0.002221       0.013169             15.542952       9.586729       0.757304      -0.001802       5.887839      -1.495235      31.154287           0.013224
          361              C      20.218792       6.736904      13.636587       0.092809      38.597596 0.40048268E+03  0.91871819E+04                                10.091438                            6.729482      -0.103629       1.981280                    0.999317      26.217105      73.483704       0.629646       0.424044      -1.063636       0.006636       0.000764      -0.001647       0.006880       0.014611      -0.000049      -0.002725      -0.039107       0.038478      -0.030837       0.011757       0.019081             14.408336       9.930244       0.975902       1.152764       5.581856      -0.905457      27.712910          -0.000824
          362              C      19.510492       5.849997      15.932387      -0.138378      36.398420 0.45510377E+03  0.10864015E+05                                 9.652667                            7.178126       0.036895       1.978324                    0.999534      30.166696      88.487029       0.604343       0.424564      -1.055019       0.027656       0.005522       0.007864       0.029278       0.009954       0.012288       0.015336      -0.013271      -0.037295      -0.022406      -0.005189       0.027595             12.207946       9.128222       3.794807      -2.107635       8.665443      -2.351451      18.830174          -0.000086
          363              C      21.337873       6.947772      11.508773      -0.096033      35.238998 0.41656207E+03  0.96873731E+04                                 9.377563                            6.813059       0.036401       1.983247                    0.999659      28.964109      82.762240       0.630295       0.417865      -1.063489      -0.020021      -0.007871       0.011749       0.024512       0.004314      -0.021057      -0.002389       0.024010      -0.046616      -0.025367      -0.004931       0.030298             12.191438       9.114128       0.708788       1.340321       5.199758      -0.650609      22.260429           0.000699
          364              C      18.970461       6.607431      11.587985      -0.096350      35.272847 0.41321068E+03  0.95946820E+04                                 9.396699                            6.791030       0.007835       1.973413                    0.999622      29.042690      83.053993       0.630255       0.418534      -1.062550       0.016953       0.003096       0.021693       0.027705       0.005726       0.020876       0.001760       0.034040      -0.042853      -0.023476      -0.010647       0.034122             12.252954       9.093304       0.764987      -0.831060       5.336980      -1.413113      22.328577           0.000397
          365              C      22.481883       8.355577      22.026568       0.068847      21.702437 0.30935616E+03  0.67011675E+04                                 6.786818                            5.824788       0.238260       2.101836                    0.999715      25.671027      71.581668       0.687514       0.411275      -1.064114      -0.059103      -0.081903       0.047295       0.111526       0.019999       0.022044       0.036474      -0.018834       0.058712      -0.031972      -0.026741       0.058712              7.336918       7.243269       0.800105       0.287597       5.582673       1.031499       9.184813           0.000002
          366              C      22.194661       8.161644      23.460044      -0.476046      25.532875 0.39843570E+03  0.91281565E+04                                 7.246565                            6.380283       0.475833       2.106392                    0.999784      31.008977      86.846067       0.697796       0.383136      -1.091000       0.017721       0.004035      -0.089142       0.090976       0.007649      -0.013754      -0.007381      -0.006629       0.075281      -0.022377      -0.009057       0.031434              7.596799       7.425968       0.341511      -0.378943       5.718260       0.690023       9.646170           0.000005
          367              C      38.998494       1.470638      26.151087       0.597695      22.846814 0.25514072E+03  0.53054107E+04                                 7.545635                            5.690895      -0.035704       2.048579                    0.999596      22.233177      62.205626       0.618805       0.476006      -1.018476       0.025895      -0.036467       0.034794       0.056666       0.066285      -0.079043      -0.003376       0.082954      -0.010961      -0.095942      -0.026053       0.121995             10.171392       7.946677      -4.907049       3.604787      13.183597      -4.051120       9.383901           0.001697
          368              C      38.180453       2.464893      25.360600      -0.021438      36.907690 0.42020177E+03  0.97100172E+04                                 9.634084                            6.767740       0.116320       2.046704                    0.999259      26.775109      74.166326       0.648460       0.408753      -1.078538      -0.021274       0.026938      -0.021038       0.040260      -0.004340      -0.004237       0.003346      -0.006125       0.016350      -0.008458      -0.000868       0.009326             13.893890      11.121304      -6.872240       5.926244      18.681912      -5.964628      11.878454           0.013760
          369              C      34.117348       7.030815      23.009351       0.055220      38.317756 0.43891379E+03  0.10356943E+05                                10.071932                            7.114630      -0.170981       1.949284                    0.999387      27.625917      79.905907       0.600201       0.432471      -1.052814      -0.010610       0.007426       0.004414       0.013682      -0.002671      -0.001891       0.000913      -0.006905       0.035226      -0.010339      -0.001665       0.012004             13.539441      11.954770      -5.990435       1.209279      10.456735      -1.747207      18.206819          -0.000082
          370              C      38.285858       3.815331      25.654506      -0.093260      33.823166 0.43209089E+03  0.10181610E+05                                 9.235867                            7.013851       0.012502       1.980383                    0.999654      29.329686      85.472150       0.608829       0.426942      -1.053558      -0.014598      -0.002139      -0.022608       0.026996       0.007650      -0.001125       0.003747       0.028669       0.056576      -0.026018       0.006816       0.019202             11.999974       9.701209      -5.046672       4.211027      16.804215      -3.653963       9.494498           0.000657
          371              C      36.017348       5.376091      21.791116      -0.286774      42.489741 0.53716350E+03  0.13388891E+05                                10.689926                            7.795692      -0.146564       1.898936                    0.999235      32.938068      99.290777       0.579207       0.424262      -1.053364       0.007611       0.011765       0.005295       0.014979       0.001374      -0.017470       0.006903       0.025409      -0.050296      -0.025831      -0.002135       0.027966             14.320628      13.865165      -6.996534       3.461979      11.576472      -4.239959      17.520245           0.000016
          372              C      35.228843       6.252619      21.005818       0.221146      34.903841 0.38058652E+03  0.86948629E+04                                 9.555195                            6.698456      -0.090222       1.977074                    0.999700      26.395318      75.939218       0.606414       0.442107      -1.043567       0.030400      -0.014722      -0.060449       0.069246      -0.002914      -0.002811      -0.002214      -0.004854       0.072414      -0.016164      -0.008296       0.024459             12.894445      13.681241      -7.051678       1.289660      10.637209      -1.293217      14.364885          -0.000040
          373              C      34.917776       6.140630      23.794649       0.023682      40.430946 0.44431524E+03  0.10488036E+05                                10.358584                            7.098571      -0.135380       1.958480                    0.999351      27.664238      79.325025       0.610128       0.425287      -1.060102      -0.011918       0.005060       0.018633       0.022690      -0.005213      -0.012256       0.006839       0.007355       0.046199      -0.014092      -0.009281       0.023374             14.431969      13.781345      -7.632606      -0.433442      12.203832      -0.572632      17.310731           0.000043
          374              C      37.380297       2.055172      24.328651      -0.101347      32.615644 0.41113272E+03  0.95414246E+04                                 8.917927                            6.789185       0.084304       2.000757                    0.999721      28.973836      83.034662       0.627755       0.420421      -1.060575      -0.001314       0.028563      -0.001706       0.028644       0.008932      -0.010646       0.009408      -0.034669      -0.032138      -0.025494      -0.000697       0.026191             11.269739       9.950133      -4.798894       4.485178      13.895771      -3.366015       9.963314           0.000469
          375              C      34.707508       6.108673      25.200536      -0.207680      39.991948 0.48877718E+03  0.11915540E+05                                10.324853                            7.490161      -0.120590       1.914322                    0.999222      31.777877      95.174866       0.583715       0.430430      -1.048087      -0.006183       0.000348      -0.030421       0.031045       0.017147       0.032008      -0.023789      -0.021378      -0.044434      -0.053525       0.022949       0.030576             12.935881      10.306540      -4.603187      -3.225867       9.606452       1.619700      18.894651          -0.000169
          376              C      36.684732       4.323930      23.920569       0.098383      36.968315 0.40887787E+03  0.94548126E+04                                 9.883398                            6.860161      -0.180854       1.962027                    0.999107      26.355512      74.843649       0.613678       0.431625      -1.055992      -0.004442       0.004994      -0.003009       0.007329      -0.018298      -0.017749      -0.013872       0.019033       0.039753      -0.036419       0.009859       0.026561             14.626123      14.357805      -8.553727       6.197266      18.477452      -4.492729      11.043113          -0.000627
          377              C      34.298894       7.065504      21.591992      -0.090746      50.027811 0.52580577E+03  0.12979486E+05                                11.947765                            7.750993      -0.464614       1.831553                    0.998036      30.065080      88.922295       0.579100       0.428470      -1.055340      -0.052034       0.051962      -0.008391       0.074013      -0.003146       0.023835      -0.030834      -0.016773      -0.021495      -0.039559      -0.001759       0.041318             18.267088      18.992887     -10.360043       5.010424      15.442759      -4.053598      20.365619           0.000188
          378              C      35.861543       5.301522      23.145651       0.048942      42.877166 0.43796302E+03  0.10299454E+05                                10.798955                            7.061564      -0.180234       1.945186                    0.999173      27.400416      78.384563       0.610005       0.426968      -1.059210       0.012899      -0.006296      -0.004546       0.015056       0.010237       0.017964      -0.005452      -0.007710      -0.030170      -0.026416       0.008247       0.018169             16.296733      16.522088     -10.633849       2.867805      16.327471      -4.057751      16.040639           0.000032
          379              C      37.547752       4.736109      24.911819      -0.147647      35.484836 0.46634062E+03  0.11210833E+05                                 9.559409                            7.303952      -0.012063       1.970671                    0.998695      30.151032      89.024439       0.593919       0.428987      -1.051304       0.017731      -0.024108       0.003062       0.030083       0.000863      -0.018469       0.005972      -0.016155      -0.029809      -0.025986       0.009780       0.016207             12.417252      12.032696      -5.188486       5.279655      14.923602      -3.340423      10.295458           0.000724
          380              C      36.626204       2.981959      23.616557      -0.151698      34.203508 0.42518820E+03  0.99465850E+04                                 9.173787                            6.872551       0.241047       2.047207                    0.999744      29.484411      84.715332       0.628532       0.416568      -1.063480       0.021797      -0.013288       0.018263       0.031388       0.009125       0.013637       0.013921       0.018671       0.030422      -0.021090      -0.006594       0.027683             11.965121      10.489035      -5.865665       4.062727      16.457596      -3.163366       8.948733           0.000818
          381              C      33.836088       6.935216      25.842431       0.064398      41.171752 0.41754903E+03  0.96794098E+04                                10.469234                            6.847856      -0.075986       1.985148                    0.999455      26.728981      75.318028       0.627382       0.421146      -1.065431      -0.005711       0.009746      -0.003954       0.011968      -0.001028      -0.003629      -0.004010       0.021036       0.043401      -0.018344       0.002424       0.015920             15.036327       9.395134      -3.554380      -0.575013       8.850022      -1.093529      26.863825           0.000102
          382              C      33.177374       7.824854      23.684297      -0.139034      37.023992 0.47044615E+03  0.11361435E+05                                 9.844600                            7.369808      -0.118550       1.929692                    0.999167      30.654228      91.427960       0.585800       0.432946      -1.046391       0.023045      -0.010679       0.010762       0.027585      -0.006326       0.017294      -0.006751      -0.018899      -0.036723      -0.025699       0.003308       0.022390             12.277322      10.582319      -4.437183       0.570512       8.755962      -0.733422      17.493686           0.000089
          383              C      20.083852       6.843426       4.323370       0.601016      24.173305 0.25397937E+03  0.52790765E+04                                 7.868817                            5.686970      -0.036076       2.049077                    0.999639      22.238626      62.355841       0.617095       0.477524      -1.016927       0.000395      -0.000925       0.057192       0.057200      -0.003889      -0.000642       0.000583      -0.142348      -0.285015      -0.095012      -0.023772       0.118784             10.867370       7.020777      -0.055139      -0.031157       4.889524      -0.867056      20.691808           0.001784
          384              C      19.052292       7.093626       0.681775      -0.149904      36.292289 0.41800788E+03  0.97412675E+04                                 9.565091                            6.820679       0.114334       2.005087                    0.999756      29.465943      84.619628       0.629757       0.417352      -1.062522       0.006337       0.002101       0.033529       0.034187      -0.008555       0.023670      -0.008987       0.031315      -0.017432      -0.021846      -0.014112       0.035958             12.408577       9.703741      -0.864310      -1.273246       5.310804      -1.023594      22.211186           0.000689
          385              C      21.372015       6.718595       0.782020      -0.143115      36.457464 0.43154298E+03  0.10127498E+05                                 9.575073                            6.921689       0.209229       2.037304                    0.999791      29.364559      84.362506       0.626898       0.416324      -1.064188      -0.015255      -0.001394       0.019243       0.024596      -0.004379      -0.018199       0.010530       0.034796      -0.046166      -0.026661      -0.006880       0.033541             12.597482       9.461462      -1.034739       0.394984       5.393079      -0.992577      22.937906           0.000652
          386              C      20.107967       6.846703       2.824886      -0.029873      41.282344 0.43531988E+03  0.10139563E+05                                10.384259                            6.882912       0.031712       2.015031                    0.999283      27.075222      75.075982       0.644359       0.408101      -1.079936       0.005302      -0.002193      -0.041508       0.041903       0.004064      -0.004587      -0.002133       0.023176       0.013990      -0.014708       0.001836       0.012872             15.561023       9.596553      -0.758395       0.006007       5.893513      -1.497402      31.193002           0.013233
          387              C      20.218792       6.920451       0.020759       0.090433      38.653222 0.40113647E+03  0.92054414E+04                                10.097992                            6.732988      -0.102326       1.981475                    0.999280      26.241060      73.551038       0.629794       0.423794      -1.063849       0.006943      -0.001595       0.001418       0.007264      -0.013804       0.000039      -0.002735      -0.039629       0.037848      -0.030471       0.011540       0.018931             14.419536       9.935819      -0.976365      -1.155122       5.585306      -0.906269      27.737482          -0.000818
          388              C      33.058692       7.807373      25.039652      -0.138899      36.429995 0.45550818E+03  0.10876137E+05                                 9.655712                            7.178908       0.042052       1.979586                    0.999557      30.189943      88.566686       0.604611       0.424279      -1.055191       0.027534      -0.005812      -0.007498       0.029123      -0.010256      -0.012774       0.015346      -0.014188      -0.036330      -0.022493      -0.005627       0.028120             12.212239       9.131141      -3.797092       2.104905       8.668691      -2.349409      18.836884          -0.000069
          389              C      21.337873       6.709582       2.148574      -0.097879      35.301748 0.41749232E+03  0.97142093E+04                                 9.389077                            6.821551       0.034927       1.982593                    0.999624      28.990226      82.853118       0.629793       0.417974      -1.063443      -0.020716       0.007316      -0.012013       0.025039      -0.004540       0.020493      -0.002123       0.023875      -0.047181      -0.025083      -0.004813       0.029897             12.208138       9.122024      -0.708913      -1.349699       5.206458      -0.650568      22.295932           0.000695
          390              C      18.970461       7.049923       2.069361      -0.094689      35.173364 0.41176170E+03  0.95522870E+04                                 9.374623                            6.774942       0.013024       1.975381                    0.999676      29.006254      82.901704       0.631609       0.418019      -1.062917       0.016745      -0.003308      -0.020709       0.026836      -0.005717      -0.021297       0.002211       0.036130      -0.042241      -0.023433      -0.011828       0.035261             12.220699       9.079448      -0.763660       0.819560       5.323441      -1.406341      22.259209           0.000409
          391              C      36.030083       5.301793      18.945471       0.066480      21.748707 0.31025379E+03  0.67255822E+04                                 6.797714                            5.834313       0.232724       2.099843                    0.999728      25.703209      71.701399       0.686752       0.411428      -1.063999      -0.059218       0.081811      -0.048313       0.111955      -0.019580      -0.021128       0.036197      -0.020980       0.061619      -0.032499      -0.025873       0.058372              7.349043       7.251584      -0.803553      -0.290304       5.590402       1.035903       9.205144           0.000002
          392              C      35.742861       5.495726      17.511996      -0.475992      25.542473 0.39863176E+03  0.91338209E+04                                 7.249071                            6.382639       0.473200       2.105355                    0.999777      31.015433      86.871259       0.697534       0.383230      -1.090927       0.018245      -0.003804       0.089008       0.090938      -0.007519       0.012831      -0.007550      -0.006008       0.075187      -0.021750      -0.009212       0.030962              7.599321       7.426639      -0.340775       0.378056       5.719600       0.690855       9.651723           0.000005
          393              C      38.998494      26.151088       1.470623       0.597697      22.847745 0.25514765E+03  0.53056010E+04                                 7.545859                            5.690965      -0.035756       2.048545                    0.999596      22.233760      62.207910       0.618802       0.476005      -1.018475       0.025887       0.034806      -0.036478       0.056677      -0.079036       0.066295      -0.003347       0.046971      -0.118919      -0.095962      -0.026022       0.121984             10.172023       7.947261       3.605183      -4.907629       9.384326      -4.051565      13.184483           0.001700
          394              C      38.180453      25.360601       2.464878      -0.021545      36.914163 0.42027514E+03  0.97121815E+04                                 9.635237                            6.768338       0.116185       2.046616                    0.999259      26.777954      74.177118       0.648427       0.408754      -1.078532      -0.021326      -0.021019       0.026942       0.040280      -0.004185      -0.004364       0.003338      -0.011227       0.001088      -0.008462      -0.000830       0.009292             13.896176      11.123231       5.927484      -6.873844      11.880194      -5.965933      18.685104           0.013768
          395              C      34.117348      23.009355       7.030802       0.055230      38.316110 0.43891027E+03  0.10356833E+05                                10.071729                            7.114665      -0.171154       1.949245                    0.999386      27.625228      79.903642       0.600192       0.432478      -1.052810      -0.010435       0.004420       0.007587       0.013638      -0.001832      -0.002658       0.000961      -0.021122      -0.007214      -0.010351      -0.001669       0.012021             13.538975      11.954291       1.209732      -5.990102      18.206308      -1.747277      10.456327          -0.000081
          396              C      38.285858      25.654508       3.815316      -0.093267      33.823641 0.43209791E+03  0.10181842E+05                                 9.235997                            7.013917       0.012503       1.980380                    0.999654      29.330065      85.474204       0.608824       0.426943      -1.053555      -0.014641      -0.022576      -0.002124       0.026991      -0.001122       0.007654       0.003762      -0.013939      -0.071185      -0.025989       0.006810       0.019179             12.000305       9.701502       4.211210      -5.046878       9.494609      -3.654044      16.804805           0.000657
          397              C      36.017348      21.791119       5.376078      -0.286972      42.498666 0.53729548E+03  0.13393037E+05                                10.691188                            7.796485      -0.146375       1.898916                    0.999237      32.943706      99.311779       0.579195       0.424244      -1.053372       0.007663       0.005346       0.011892       0.015123      -0.017493       0.001267       0.006928       0.037730      -0.012992      -0.025792      -0.002159       0.027951             14.322381      13.866380       3.462582      -6.997199      17.523070      -4.240573      11.577693           0.000018
          398              C      35.228843      21.005822       6.252606       0.221100      34.905109 0.38060273E+03  0.86953585E+04                                 9.555532                            6.698677      -0.090309       1.977045                    0.999700      26.396114      75.942983       0.606391       0.442117      -1.043557       0.030472      -0.060434      -0.014642       0.069247      -0.002802      -0.002919      -0.002175      -0.038772      -0.029040      -0.016209      -0.008331       0.024540             12.894867      13.681425       1.289925      -7.051762      14.365785      -1.293299      10.637391          -0.000038
          399              C      34.917776      23.794652       6.140616       0.023732      40.432146 0.44433129E+03  0.10488625E+05                                10.359177                            7.098956      -0.136017       1.958289                    0.999349      27.664929      79.330659       0.610072       0.425318      -1.060071      -0.011758       0.018659       0.005235       0.022668      -0.012255      -0.005211       0.006887      -0.019444      -0.033967      -0.014056      -0.009320       0.023376             14.432666      13.781405      -0.433389      -7.632561      17.312356      -0.572566      12.204238           0.000046
          400              C      37.380297      24.328652       2.055158      -0.101480      32.622300 0.41121912E+03  0.95439711E+04                                 8.919073                            6.789821       0.084288       2.000683                    0.999721      28.978060      83.050255       0.627734       0.420412      -1.060577      -0.001364      -0.001642       0.028573       0.028653      -0.010614       0.008919       0.009432      -0.001254       0.068226      -0.025487      -0.000757       0.026244             11.271611       9.951830       4.486214      -4.800168       9.964776      -3.366951      13.898226           0.000469
          401              C      34.707508      25.200539       6.108658      -0.207726      39.998134 0.48886465E+03  0.11918385E+05                                10.326269                            7.491051      -0.121216       1.914100                    0.999220      31.781768      95.194060       0.583646       0.430455      -1.048056      -0.005963      -0.030402       0.000587       0.030987       0.032022       0.017125      -0.023759       0.011458       0.054455      -0.053520       0.022924       0.030596             12.937682      10.307721      -3.226221      -4.603739      18.897484       1.619820       9.607842          -0.000165
          402              C      36.684732      23.920572       4.323916       0.098482      36.966897 0.40885362E+03  0.94541768E+04                                 9.883459                            6.860151      -0.180927       1.962023                    0.999107      26.354664      74.842622       0.613648       0.431649      -1.055970      -0.004478      -0.002964       0.005009       0.007343      -0.017795      -0.018246      -0.013861      -0.010394      -0.048339      -0.036384       0.009788       0.026596             14.626473      14.357662       6.197262      -8.554083      11.043182      -4.492974      18.478576          -0.000629
          403              C      34.298894      21.591996       7.065492      -0.090582      50.017517 0.52569654E+03  0.12976041E+05                                11.946140                            7.750146      -0.464467       1.831645                    0.998036      30.061032      88.906079       0.579139       0.428466      -1.055349      -0.051936      -0.008343       0.052036       0.073991       0.023904      -0.003105      -0.030765       0.002506       0.035885      -0.039605      -0.001644       0.041249             18.264219      18.989961       5.009917     -10.358249      20.362542      -4.052931      15.440155           0.000195
          404              C      35.861543      23.145655       5.301509       0.048979      42.877325 0.43796266E+03  0.10299527E+05                                10.799281                            7.061749      -0.180518       1.945111                    0.999172      27.400625      78.387565       0.609968       0.426991      -1.059187       0.012977      -0.004538      -0.006193       0.015078       0.017998       0.010260      -0.005481       0.011168       0.026907      -0.026492       0.008307       0.018185             16.297168      16.521832       2.867695     -10.633904      16.041542      -4.057750      16.328131           0.000037
          405              C      37.547752      24.911822       4.736095      -0.147509      35.479512 0.46625306E+03  0.11208217E+05                                 9.558807                            7.303505      -0.012339       1.970662                    0.998692      30.146844      89.010466       0.593908       0.429015      -1.051286       0.017664       0.003102      -0.024079       0.030024      -0.018507       0.000830       0.005940       0.006805       0.039012      -0.025990       0.009786       0.016203             12.416645      12.031992       5.279335      -5.188427      10.294710      -3.340358      14.923233           0.000727
          406              C      36.626204      23.616558       2.981945      -0.151782      34.209167 0.42525474E+03  0.99486184E+04                                 9.174914                            6.873140       0.240889       2.047116                    0.999744      29.487716      84.729295       0.628492       0.416574      -1.063467       0.021725       0.018318      -0.013278       0.031366       0.013653       0.009122       0.013897      -0.005863      -0.043248      -0.021080      -0.006604       0.027684             11.967039      10.490675       4.063703      -5.866985       8.950093      -3.164227      16.460349           0.000821
          407              C      33.836088      25.842435       6.935201       0.064527      41.166810 0.41751276E+03  0.96784539E+04                                10.468967                            6.847937      -0.076443       1.985064                    0.999454      26.726987      75.314382       0.627320       0.421193      -1.065391      -0.005486      -0.003899       0.009997       0.012052      -0.003674      -0.000993      -0.003953      -0.011106      -0.053008      -0.018246       0.002384       0.015862             15.035329       9.394999      -0.575601      -3.554365      26.861132      -1.092936       8.849856           0.000097
          408              C      33.177374      23.684302       7.824840      -0.138803      37.008308 0.47025145E+03  0.11355466E+05                                 9.842114                            7.368523      -0.118444       1.929883                    0.999161      30.644623      91.391796       0.585827       0.432974      -1.046383       0.023235       0.010854      -0.010311       0.027641       0.017285      -0.006315      -0.006590       0.008964       0.047082      -0.025750       0.003409       0.022340             12.273598      10.579812       0.570160      -4.436127      17.487048      -0.732852       8.753933           0.000088
          409              C      20.083852       4.323374       6.843423       0.601068      24.172572 0.25397099E+03  0.52788229E+04                                 7.868569                            5.686815      -0.035841       2.049154                    0.999640      22.237569      62.351025       0.617117       0.477513      -1.016939       0.000400       0.057204      -0.000775       0.057210      -0.000650      -0.003890       0.000519       0.071479       0.356029      -0.095085      -0.023699       0.118784             10.866958       7.020592      -0.031226      -0.055143      20.690904      -0.867204       4.889378           0.001787
          410              C      19.052292       0.681779       7.093626      -0.149714      36.282907 0.41789014E+03  0.97378862E+04                                 9.563858                            6.819972       0.114761       2.005331                    0.999756      29.460348      84.602162       0.629751       0.417383      -1.062497       0.006394       0.033545       0.002544       0.034243       0.023636      -0.008597      -0.008996       0.024370      -0.037762      -0.021851      -0.014028       0.035879             12.406630       9.702833      -1.272729      -0.864351      22.206864      -1.023549       5.310193           0.000686
          411              C      21.372015       0.782024       6.718595      -0.142940      36.451327 0.43145795E+03  0.10125061E+05                                 9.574446                            6.921297       0.209124       2.037359                    0.999791      29.360460      84.350452       0.626872       0.416359      -1.064160      -0.015195       0.019203      -0.000976       0.024507      -0.018222      -0.004324       0.010534       0.040365      -0.028912      -0.026662      -0.006808       0.033470             12.596531       9.460589       0.394761      -1.034553      22.936273      -0.992602       5.392732           0.000655
          412              C      20.107967       2.824890       6.846701      -0.030021      41.287889 0.43539551E+03  0.10141788E+05                                10.385148                            6.883510       0.031813       2.015027                    0.999283      27.077879      75.085628       0.644330       0.408101      -1.079933       0.005339      -0.041532      -0.001932       0.041919      -0.004602       0.004053      -0.002172       0.004511      -0.042042      -0.014801       0.001887       0.012914             15.562218       9.597321       0.005880      -0.758473      31.195326      -1.497757       5.894007           0.013257
          413              C      20.218792       0.020763       6.920451       0.090602      38.645245 0.40105604E+03  0.92032149E+04                                10.097219                            6.732717      -0.102248       1.981593                    0.999280      26.237387      73.541331       0.629745       0.423845      -1.063808       0.007030       0.001412      -0.001240       0.007277      -0.000010      -0.013793      -0.002704      -0.038654       0.040825      -0.030465       0.011504       0.018961             14.417853       9.935215      -1.155527      -0.976293      27.733494      -0.905900       5.584849          -0.000823
          414              C      33.058692      25.039657       7.807359      -0.138374      36.406434 0.45519744E+03  0.10866878E+05                                 9.652416                            7.177085       0.041428       1.979651                    0.999550      30.175250      88.516487       0.604607       0.424353      -1.055143       0.027802      -0.007491      -0.005388       0.029293      -0.012671      -0.010082       0.015294       0.011086       0.039848      -0.022492      -0.005481       0.027972             12.207315       9.128348       2.103923      -3.795932      18.827570      -2.348298       8.666028          -0.000086
          415              C      21.337873       2.148578       6.709581      -0.097924      35.303139 0.41751585E+03  0.97149153E+04                                 9.389308                            6.821723       0.035107       1.982630                    0.999624      28.991534      82.858134       0.629787       0.417971      -1.063442      -0.020696      -0.012025       0.007669       0.025134       0.020487      -0.004490      -0.002156       0.035561      -0.012335      -0.025072      -0.004840       0.029912             12.208308       9.122222      -1.349648      -0.708918      22.296129      -0.650758       5.206572           0.000699
          416              C      18.970461       2.069365       7.049922      -0.094625      35.169514 0.41172077E+03  0.95511047E+04                                 9.374101                            6.774712       0.013460       1.975549                    0.999676      29.004210      82.894990       0.631604       0.418033      -1.062908       0.016805      -0.020720      -0.002944       0.026840      -0.021290      -0.005796       0.002155       0.039209      -0.032976      -0.023456      -0.011805       0.035261             12.219775       9.078998       0.819714      -0.763679      22.257116      -1.406408       5.323210           0.000396
          417              C      36.030083      18.945474       5.301782       0.066469      21.750073 0.31027350E+03  0.67262182E+04                                 6.798187                            5.834586       0.232293       2.099674                    0.999728      25.705651      71.712875       0.686710       0.411440      -1.063975      -0.059231      -0.048280       0.081841       0.111969      -0.021074      -0.019505       0.036154      -0.041341       0.000522      -0.032444      -0.025843       0.058287              7.349614       7.251932      -0.290218      -0.803429       9.206212       1.035965       5.590698           0.000002
          418              C      35.742861      17.511999       5.495716      -0.476022      25.546345 0.39870118E+03  0.91359762E+04                                 7.250147                            6.383405       0.472797       2.105185                    0.999777      31.019478      86.890460       0.697445       0.383256      -1.090889       0.018206       0.089050      -0.003759       0.090970       0.012826      -0.007498      -0.007537      -0.040546      -0.028293      -0.021736      -0.009154       0.030890              7.600553       7.427447       0.378068      -0.340898       9.653645       0.691227       5.720568           0.000005
          419              C      25.450294      14.820960      12.186723       0.596003      22.880779 0.25558559E+03  0.53164871E+04                                 7.550613                            5.694041      -0.035694       2.048247                    0.999566      22.249304      62.242714       0.618987       0.475703      -1.018732       0.026204      -0.034805       0.038495       0.058137       0.079862      -0.065812      -0.004646       0.047813      -0.117228      -0.095114      -0.027692       0.122806             10.178728       7.951778      -3.608070       4.911188       9.390848      -4.054838      13.193558          -0.000247
          420              C      24.632253      15.611446      11.192469      -0.016726      36.842181 0.41938016E+03  0.96866546E+04                                 9.625301                            6.762812       0.117303       2.047158                    0.999327      26.743417      74.070900       0.648429       0.408957      -1.078363      -0.020318       0.020202      -0.025347       0.038254       0.002025       0.005858       0.002156      -0.011705      -0.000507      -0.009482       0.001595       0.007888             13.878732      11.109029      -5.918151       6.863696      11.865692      -5.957884      18.661474          -0.000439
          421              C      20.569148      17.962692       6.626545       0.054820      38.297509 0.43869834E+03  0.10350093E+05                                10.067711                            7.112517      -0.169874       1.949899                    0.999394      27.614376      79.853223       0.600366       0.432426      -1.052891      -0.011290      -0.006656      -0.007968       0.015338       0.001496       0.002760       0.001131      -0.021402      -0.005793      -0.010666      -0.001234       0.011900             13.533155      11.948430      -1.209633       5.986574      18.199777      -1.747853      10.451259          -0.000068
          422              C      24.737658      15.317539       9.842030      -0.091994      33.763487 0.43121122E+03  0.10155046E+05                                 9.224249                            7.006309       0.018070       1.982499                    0.999624      29.295623      85.330212       0.609248       0.426894      -1.053656      -0.014126       0.023185      -0.000033       0.027149       0.000872      -0.007867       0.004374      -0.013131      -0.073070      -0.026733       0.007549       0.019184             11.982689       9.687192      -4.203958       5.037498       9.481485      -3.647064      16.779391          -0.000881
          423              C      22.469148      19.180929       8.281269      -0.289785      42.580614 0.53864174E+03  0.13434538E+05                                10.702224                            7.804438      -0.149632       1.897556                    0.999241      32.981379      99.443629       0.579120       0.424048      -1.053530       0.006804      -0.005131      -0.012902       0.015462       0.017765      -0.003248       0.006342       0.037725      -0.013094      -0.026049      -0.002058       0.028108             14.337557      13.879718      -3.469345       7.003699      17.544502      -4.247563      11.588450           0.000081
          424              C      21.680643      19.966225       7.404740       0.219802      34.933953 0.38097741E+03  0.87059414E+04                                 9.560201                            6.701689      -0.090522       1.976851                    0.999743      26.409075      75.985722       0.606302       0.442080      -1.043594       0.030703       0.060122       0.015864       0.069347       0.001651       0.002694      -0.002465      -0.039421      -0.029844      -0.016103      -0.008810       0.024913             12.902300      13.690729      -1.292145       7.057669      14.371801      -1.295472      10.644370          -0.000053
          425              C      21.369576      17.177395       7.516730       0.022832      40.466307 0.44483756E+03  0.10503049E+05                                10.362297                            7.101334      -0.132784       1.958926                    0.999328      27.681874      79.375829       0.610214       0.425118      -1.060248      -0.011934      -0.018204      -0.004979       0.022329       0.011568       0.003979       0.006607      -0.020377      -0.034919      -0.013535      -0.009398       0.022933             14.436122      13.784750       0.435251       7.634007      17.317619      -0.571913      12.205998           0.000042
          426              C      23.832097      16.643396      11.602189      -0.103489      32.668803 0.41207413E+03  0.95686666E+04                                 8.929489                            6.799282       0.083415       2.000164                    0.999719      28.995234      83.117264       0.626972       0.420709      -1.060402      -0.001772       0.002361      -0.029506       0.029653       0.011425      -0.008393       0.009200      -0.001620       0.066720      -0.025784       0.000298       0.025486             11.284588       9.966360      -4.493319       4.807013       9.979824      -3.374714      13.907580           0.000970
          427              C      21.159308      15.771508       7.548689      -0.206555      39.931273 0.48792123E+03  0.11889369E+05                                10.314092                            7.483215      -0.119949       1.914870                    0.999243      31.752417      95.074957       0.584035       0.430386      -1.048123      -0.006958       0.030198      -0.001412       0.031022      -0.031606      -0.016418      -0.023365       0.011128       0.054458      -0.052620       0.022319       0.030300             12.920956      10.294322       3.219364       4.597237      18.872652       1.615241       9.595895          -0.000182
          428              C      23.136532      17.051476       9.333431       0.099292      36.955026 0.40872747E+03  0.94508326E+04                                 9.882857                            6.860468      -0.182217       1.961607                    0.999162      26.347947      74.829667       0.613430       0.431822      -1.055831      -0.004560       0.003322      -0.006550       0.008645       0.017691       0.018139      -0.013559      -0.011595      -0.049959      -0.036340       0.009393       0.026947             14.623582      14.355833      -6.196691       8.551258      11.042675      -4.492022      18.472238           0.000217
          429              C      20.750694      19.380052       6.591855      -0.085603      49.820122 0.52338998E+03  0.12903785E+05                                11.913964                            7.731699      -0.462536       1.832564                    0.998158      29.984944      88.603170       0.580041       0.428308      -1.055538      -0.052192       0.008278      -0.052752       0.074668      -0.023480       0.004458      -0.030736       0.001826       0.033950      -0.038452      -0.003222       0.041674             18.209379      18.932201      -4.988510      10.324717      20.300591      -4.037310      15.395345           0.000122
          430              C      22.313343      17.826393       8.355838       0.048925      42.865244 0.43790086E+03  0.10297377E+05                                10.795206                            7.060037      -0.171839       1.947717                    0.999125      27.400948      78.377535       0.610219       0.426844      -1.059312       0.012996       0.005810       0.005842       0.015388      -0.018153      -0.010361      -0.005770       0.009224       0.026002      -0.026503       0.008669       0.017834             16.287353      16.511904      -2.865404      10.625005      16.034989      -4.054526      16.315166          -0.000029
          431              C      23.999552      16.060225       8.921252      -0.147474      35.450233 0.46583842E+03  0.11196508E+05                                 9.556204                            7.302299      -0.016876       1.969705                    0.998654      30.133556      88.983730       0.593668       0.429255      -1.051069       0.017375      -0.003053       0.023592       0.029458       0.018669      -0.001168       0.006213       0.006611       0.039093      -0.026253       0.009986       0.016267             12.411190      12.025865      -5.275814       5.184204      10.290587      -3.337063      14.917119          -0.000674
          432              C      23.078004      17.355489      10.675401      -0.149942      34.141713 0.42433250E+03  0.99213829E+04                                 9.163432                            6.866321       0.239140       2.047236                    0.999753      29.446535      84.579221       0.628734       0.416652      -1.063447       0.021374      -0.018247       0.013649       0.031243      -0.013556      -0.009309       0.013747      -0.004748      -0.040745      -0.020450      -0.006796       0.027246             11.948882      10.475036      -4.056354       5.854632       8.938546      -3.157475      16.433064           0.000581
          433              C      20.287888      15.129612       6.722146       0.063066      41.207159 0.41796460E+03  0.96914819E+04                                10.474875                            6.851189      -0.078951       1.984190                    0.999430      26.742655      75.366773       0.627237       0.421137      -1.065434      -0.006092       0.004071      -0.010033       0.012423       0.003196       0.001009      -0.004350      -0.011960      -0.053222      -0.018407       0.002285       0.016122             15.045610       9.398882       0.573444       3.555318      26.884367      -1.094814       8.853581           0.000089
          434              C      19.629174      17.287746       5.832506      -0.139858      37.029402 0.47057341E+03  0.11364937E+05                                 9.845117                            7.371053      -0.117839       1.929972                    0.999134      30.656536      91.427637       0.585738       0.432975      -1.046405       0.022574      -0.011072       0.010590       0.027283      -0.017719       0.005832      -0.006125       0.008702       0.047534      -0.026205       0.004288       0.021917             12.278034      10.583065      -0.572901       4.437019      17.494711      -0.735539       8.756326           0.000079
          435              C      20.083852       9.333981       6.813923       0.601051      24.146654 0.25366466E+03  0.52709553E+04                                 7.863963                            5.684065      -0.038006       2.048830                    0.999608      22.223978      62.307534       0.617145       0.477628      -1.016861      -0.000365      -0.057512       0.000793       0.057519       0.000372       0.003706       0.001313       0.071148       0.356783      -0.095048      -0.023984       0.119032             10.859645       7.017064       0.032251       0.054986      20.675086      -0.866244       4.886784           0.001783
          436              C      19.052292      12.975576       6.563721      -0.149975      36.255038 0.41753236E+03  0.97272343E+04                                 9.557377                            6.815931       0.114194       2.005406                    0.999745      29.451554      84.560272       0.630108       0.417245      -1.062609       0.005364      -0.033527      -0.002015       0.034013      -0.023890       0.008591      -0.008596       0.024178      -0.037225      -0.021746      -0.014135       0.035881             12.396728       9.698621       1.266272       0.864516      22.184419      -1.023252       5.307145           0.000686
          437              C      21.372015      12.875331       6.938751      -0.146497      36.580745 0.43334779E+03  0.10180294E+05                                 9.593653                            6.934011       0.208336       2.036030                    0.999793      29.428340      84.584345       0.626641       0.416067      -1.064370      -0.014644      -0.019753       0.001151       0.024616       0.018281       0.003935       0.010047       0.039763      -0.026558      -0.026373      -0.006384       0.032757             12.624617       9.476210      -0.401400       1.036634      22.994601      -0.996484       5.403040           0.000649
          438              C      20.107967      10.832465       6.810646      -0.029413      41.236640 0.43486832E+03  0.10125372E+05                                10.372630                            6.876291       0.041499       2.018124                    0.999215      27.062878      75.002848       0.645165       0.407739      -1.080287       0.004978       0.042253       0.001304       0.042566       0.004631      -0.004146      -0.001974       0.004316      -0.043582      -0.015296       0.002171       0.013125             15.541665       9.585919      -0.001943       0.757222      31.151753      -1.494912       5.887322           0.013202
          439              C      20.218792      13.636591       6.736896       0.092635      38.605598 0.40056428E+03  0.91894384E+04                                10.092200                            6.729754      -0.103696       1.981165                    0.999317      26.220830      73.493506       0.629697       0.423992      -1.063678       0.006549      -0.001653       0.001120       0.006846      -0.000099       0.014621      -0.002756      -0.038878       0.039116      -0.030845       0.011790       0.019055             14.409983       9.930826       1.152298       0.975969      27.716814      -0.905872       5.582309          -0.000819
          440              C      19.510492      15.932391       5.849988      -0.138907      36.422177 0.45541726E+03  0.10873359E+05                                 9.656003                            7.179971       0.037481       1.978246                    0.999540      30.181520      88.537804       0.604345       0.424490      -1.055066       0.027385       0.007872       0.005949       0.029109       0.012391       0.010126       0.015387       0.011999       0.038143      -0.022406      -0.005336       0.027742             12.212933       9.131057      -2.108648       3.795975      18.839614      -2.352575       8.668127          -0.000070
          441              C      21.337873      11.508777       6.947765      -0.095988      35.237590 0.41653870E+03  0.96866733E+04                                 9.377334                            6.812893       0.036225       1.983212                    0.999658      28.962793      82.757234       0.630301       0.417868      -1.063489      -0.020041       0.011737      -0.007517       0.024411      -0.021062       0.004364      -0.002356       0.035279      -0.012591      -0.025379      -0.004904       0.030282             12.191258       9.113927       1.340349       0.708778      22.260202      -0.650454       5.199644           0.000694
          442              C      18.970461      11.587989       6.607424      -0.096413      35.276576 0.41325070E+03  0.95958346E+04                                 9.397184                            6.791241       0.007397       1.973245                    0.999622      29.044690      83.060429       0.630262       0.418520      -1.062560       0.016893       0.021682       0.003462       0.027703       0.020882       0.005647       0.001817       0.038422      -0.029733      -0.023448      -0.010674       0.034121             12.253815       9.093717      -0.830910       0.764966      22.330536      -1.413064       5.337193           0.000409
          443              C      22.481883      22.026573       8.355565       0.068858      21.701062 0.30933652E+03  0.67005335E+04                                 6.786342                            5.824515       0.238694       2.102006                    0.999715      25.668567      71.570119       0.687556       0.411263      -1.064138      -0.059090       0.047329      -0.081872       0.111511       0.022098       0.020074       0.036518      -0.038731      -0.000964      -0.032026      -0.026775       0.058800              7.336343       7.242916       0.287679       0.800226       9.183744       1.031429       5.582371           0.000002
          444              C      22.194661      23.460048       8.161630      -0.476016      25.528914 0.39836436E+03  0.91259461E+04                                 7.245469                            6.379499       0.476248       2.106568                    0.999784      31.004872      86.826619       0.697886       0.383110      -1.091038       0.017760      -0.089099       0.004081       0.090943      -0.013759       0.007670      -0.007395      -0.041007      -0.027987      -0.022388      -0.009118       0.031506              7.595545       7.425139      -0.378927       0.341386       9.644217       0.689647       5.717278           0.000005
          445              C      28.742506      15.127977      12.493741       0.595991      22.882149 0.25559848E+03  0.53168350E+04                                 7.550948                            5.694190      -0.036017       2.048118                    0.999566      22.250175      62.246111       0.618977       0.475704      -1.018729      -0.026186      -0.038521       0.034795       0.058140      -0.065831       0.079852      -0.004619       0.082519      -0.013159      -0.095137      -0.027664       0.122801             10.179568       7.952463       4.912060      -3.608342      13.195004      -4.055312       9.391239          -0.000442
          446              C      29.560547      16.122231      11.703253      -0.016819      36.846311 0.41942563E+03  0.96879676E+04                                 9.625900                            6.763073       0.117311       2.047123                    0.999327      26.745374      74.077328       0.648431       0.408945      -1.078371       0.020369       0.025347      -0.020181       0.038271       0.005885       0.001971       0.002148      -0.005648       0.017734      -0.009502       0.001652       0.007850             13.880121      11.110190       6.864801      -5.918856      18.663624      -5.958650      11.866548           0.000006
          447              C      33.623652      20.688154       9.352005       0.054832      38.295899 0.43869512E+03  0.10349994E+05                                10.067518                            7.112558      -0.170049       1.949859                    0.999393      27.613717      79.851123       0.600356       0.432434      -1.052887       0.011113       0.008129       0.006662       0.015296       0.002747       0.001437       0.001180      -0.007852       0.035066      -0.010683      -0.001239       0.011921             13.532704      11.947953       5.986247      -1.210086      10.450867      -1.747919      18.199293          -0.000050
          448              C      29.455142      17.472670      11.997159      -0.092001      33.764374 0.43122447E+03  0.10155465E+05                                 9.224483                            7.006450       0.018030       1.982481                    0.999624      29.296184      85.333097       0.609236       0.426898      -1.053651       0.014169       0.000049      -0.023153       0.027145      -0.007871       0.000870       0.004393       0.029923       0.056149      -0.026704       0.007544       0.019161             11.983156       9.687541       5.037748      -4.204152      16.780243      -3.647172       9.481684           0.000753
          449              C      31.723652      19.033429       8.133769      -0.289983      42.589687 0.53877566E+03  0.13438750E+05                                10.703522                            7.805255      -0.149454       1.897532                    0.999242      32.987087      99.464973       0.579106       0.424031      -1.053537      -0.006857       0.013030       0.005183       0.015609      -0.003139       0.017788       0.006368       0.025362      -0.049841      -0.026011      -0.002069       0.028079             14.339356      13.880959       7.004378      -3.469965      11.589698      -4.248193      17.547409          -0.000046
          450              C      32.512157      19.909957       7.348472       0.219755      34.935246 0.38099389E+03  0.87064445E+04                                 9.560533                            6.701906      -0.090604       1.976823                    0.999743      26.409915      75.989620       0.606280       0.442089      -1.043584      -0.030776      -0.015784      -0.060107       0.069348       0.002701       0.001641      -0.002425      -0.004800       0.074324      -0.016153      -0.008843       0.024996             12.902705      13.690873       7.057728      -1.292395      10.644531      -1.295535      14.372711          -0.000022
          451              C      32.823224      19.797969      10.137302       0.022882      40.467540 0.44485378E+03  0.10503645E+05                                10.362897                            7.101721      -0.133427       1.958733                    0.999327      27.682578      79.381547       0.610158       0.425149      -1.060217       0.011773       0.005156       0.018230       0.022305       0.003978       0.011568       0.006655       0.007177       0.047975      -0.013497      -0.009437       0.022935             14.436829      13.784785       7.633947       0.435203      12.206397      -0.571840      17.319306           0.000026
          452              C      30.360703      15.712510      10.671304      -0.103630      32.675837 0.41216588E+03  0.95713677E+04                                 8.930710                            6.799969       0.083413       2.000093                    0.999719      28.999596      83.133323       0.626947       0.420701      -1.060403       0.001823       0.029514      -0.002295       0.029660      -0.008376       0.011386       0.009222      -0.034252      -0.031033      -0.025772       0.000228       0.025544             11.286588       9.968188       4.808413      -4.494397      13.910239      -3.375726       9.981337          -0.001112
          453              C      33.033492      19.766011      11.543189      -0.206605      39.937939 0.48801480E+03  0.11892407E+05                                10.315615                            7.484169      -0.120595       1.914641                    0.999240      31.756529      95.095233       0.583961       0.430413      -1.048090       0.006738       0.001653      -0.030181       0.030968      -0.016395      -0.031620      -0.023335      -0.021787      -0.043902      -0.052616       0.022294       0.030322             12.922918      10.295609       4.597841       3.219776       9.597385       1.615401      18.875759          -0.000188
          454              C      31.056268      17.981268      10.263223       0.099392      36.953615 0.40870359E+03  0.94502087E+04                                 9.882920                            6.860464      -0.182291       1.961602                    0.999162      26.347120      74.828750       0.613399       0.431847      -1.055808       0.004597       0.006566      -0.003277       0.008659       0.018087       0.017737      -0.013549       0.019121       0.042380      -0.036303       0.009321       0.026982             14.623900      14.355643       8.551568      -6.196660      18.473335      -4.492231      11.042724          -0.000216
          455              C      33.442106      20.722843       7.934645      -0.085452      49.810492 0.52328813E+03  0.12900580E+05                                11.912459                            7.730920      -0.462390       1.832654                    0.998158      29.981153      88.588087       0.580076       0.428305      -1.055546       0.052095       0.052826      -0.008229       0.074647       0.004423      -0.023549      -0.030669      -0.015977      -0.019908      -0.038495      -0.003116       0.041611             18.206714      18.929476      10.323051      -4.988070      15.392922      -4.036692      20.297743          -0.000039
          456              C      31.879457      18.958861       9.488305       0.048959      42.865444 0.43790112E+03  0.10297468E+05                                10.795528                            7.060222      -0.172121       1.947642                    0.999125      27.401187      78.380617       0.610182       0.426866      -1.059290      -0.013075      -0.005739      -0.005802       0.015413      -0.010383      -0.018188      -0.005800      -0.008549      -0.026871      -0.026581       0.008733       0.017847             16.287766      16.511604      10.625026      -2.865282      16.315791      -4.054512      16.035905          -0.000048
          457              C      30.193248      18.393448      11.254473      -0.147336      35.444924 0.46575218E+03  0.11193937E+05                                 9.555595                            7.301850      -0.017160       1.969693                    0.998650      30.129435      88.970098       0.593657       0.429282      -1.051050      -0.017307      -0.023561       0.003093       0.029398      -0.001135       0.018708       0.006181      -0.016189      -0.029366      -0.026256       0.009992       0.016264             12.410539      12.025101       5.184084      -5.275460      14.916705      -3.336952      10.289810           0.000586
          458              C      31.114796      16.639297       9.959210      -0.150029      34.147564 0.42440188E+03  0.99234998E+04                                 9.164594                            6.866935       0.238974       2.047140                    0.999753      29.449945      84.593606       0.628693       0.416658      -1.063433      -0.021302      -0.013640       0.018302       0.031222      -0.009306      -0.013573       0.013722       0.018019       0.027491      -0.020439      -0.006809       0.027248             11.950844      10.476703       5.855986      -4.057319      16.435924      -3.158342       8.939905          -0.000678
          459              C      33.904912      20.592554      12.185085       0.063190      41.202294 0.41792898E+03  0.96905432E+04                                10.474608                            6.851268      -0.079397       1.984108                    0.999429      26.740697      75.363194       0.627176       0.421183      -1.065395       0.005866       0.010286      -0.004016       0.012504       0.000975       0.003241      -0.004293       0.020545       0.044318      -0.018309       0.002250       0.016059             15.044623       9.398751       3.555303       0.574081       8.853413      -1.094180      26.881704           0.000040
          460              C      34.563626      21.482192      10.026951      -0.139634      37.013665 0.47037814E+03  0.11358940E+05                                 9.842581                            7.369734      -0.117695       1.930172                    0.999128      30.646916      91.391115       0.585771       0.433000      -1.046399      -0.022766      -0.010221       0.011165       0.027339       0.005825      -0.017711      -0.005964      -0.019578      -0.037076      -0.026258       0.004384       0.021873             12.274239      10.580503       4.435956      -0.572526       8.754282      -0.734947      17.487931           0.000036
          461              C      34.108948      20.500780      17.980716       0.601103      24.145960 0.25365652E+03  0.52707089E+04                                 7.863727                            5.683914      -0.037776       2.048905                    0.999609      22.222941      62.302816       0.617167       0.477618      -1.016873       0.000359      -0.000642       0.057524       0.057529       0.003707       0.000379       0.001249      -0.142743      -0.285333      -0.095120      -0.023911       0.119031             10.859262       7.016888       0.054991       0.032324       4.886646      -0.866376      20.674251           0.001786
          462              C      35.140508      20.750981      14.339121      -0.149786      36.245840 0.41741617E+03  0.97239011E+04                                 9.556180                            6.815238       0.114621       2.005650                    0.999744      29.446008      84.543050       0.630102       0.417277      -1.062584      -0.005420       0.002461       0.033543       0.034067       0.008633      -0.023855      -0.008605       0.030453      -0.017894      -0.021760      -0.014041       0.035801             12.394852       9.697755       0.864567       1.265782       5.306551      -1.023185      22.180248           0.000675
          463              C      32.820785      20.375950      14.439366      -0.146322      36.574509 0.43326080E+03  0.10177796E+05                                 9.593009                            6.933601       0.208241       2.036089                    0.999793      29.424173      84.572015       0.626617       0.416102      -1.064342       0.014582      -0.000730       0.019713       0.024531       0.003879       0.018304       0.010050       0.033002      -0.046292      -0.026377      -0.006310       0.032687             12.623657       9.475319       1.036443      -0.401132       5.402680      -0.996472      22.992973           0.000645
          464              C      34.084833      20.504057      16.482232      -0.029564      41.242474 0.43494659E+03  0.10127676E+05                                10.373575                            6.876914       0.041594       2.018117                    0.999215      27.065629      75.012888       0.645134       0.407739      -1.080284      -0.005014      -0.001042      -0.042278       0.042587      -0.004135       0.004647      -0.002014       0.024052       0.015586      -0.015390       0.002221       0.013169             15.542972       9.586738       0.757305      -0.001802       5.887845      -1.495239      31.154332           0.013218
          465              C      33.974008      20.577805      13.678106       0.092809      38.597579 0.40048247E+03  0.91871758E+04                                10.091436                            6.729481      -0.103628       1.981281                    0.999317      26.217096      73.483674       0.629646       0.424044      -1.063636      -0.006636      -0.000763       0.001647       0.006880       0.014611      -0.000049      -0.002725      -0.039107       0.038478      -0.030837       0.011757       0.019081             14.408335       9.930241       0.975902       1.152765       5.581855      -0.905457      27.712908          -0.000823
          466              C      34.682308      21.464712      11.382306      -0.138378      36.398417 0.45510374E+03  0.10864014E+05                                 9.652666                            7.178125       0.036895       1.978324                    0.999534      30.166693      88.487015       0.604343       0.424564      -1.055019      -0.027656      -0.005522      -0.007864       0.029278       0.009954       0.012288       0.015336      -0.013271      -0.037295      -0.022406      -0.005190       0.027595             12.207945       9.128221       3.794806      -2.107634       8.665442      -2.351450      18.830173          -0.000078
          467              C      32.854927      20.366937      15.805920      -0.096033      35.238997 0.41656205E+03  0.96873731E+04                                 9.377563                            6.813059       0.036401       1.983247                    0.999659      28.964108      82.762245       0.630295       0.417865      -1.063489       0.020021       0.007871      -0.011749       0.024512       0.004314      -0.021057      -0.002389       0.024011      -0.046616      -0.025367      -0.004931       0.030299             12.191440       9.114129       0.708788       1.340321       5.199758      -0.650609      22.260432           0.000701
          468              C      35.222339      20.707278      15.726708      -0.096350      35.272863 0.41321088E+03  0.95946881E+04                                 9.396702                            6.791032       0.007834       1.973413                    0.999622      29.042700      83.054036       0.630254       0.418534      -1.062550      -0.016954      -0.003096      -0.021693       0.027706       0.005726       0.020876       0.001760       0.034041      -0.042854      -0.023476      -0.010647       0.034122             12.252959       9.093307       0.764987      -0.831061       5.336982      -1.413115      22.328588           0.000399
          469              C      31.710917      18.959132       5.288125       0.068847      21.702441 0.30935623E+03  0.67011697E+04                                 6.786819                            5.824789       0.238258       2.101835                    0.999715      25.671033      71.581697       0.687514       0.411275      -1.064114       0.059103       0.081903      -0.047295       0.111526       0.019999       0.022043       0.036474      -0.018834       0.058712      -0.031972      -0.026741       0.058712              7.336920       7.243271       0.800105       0.287598       5.582674       1.031500       9.184815           0.000002
          470              C      31.998139      19.153065       3.854649      -0.476046      25.532878 0.39843575E+03  0.91281581E+04                                 7.246566                            6.380283       0.475833       2.106392                    0.999784      31.008980      86.846077       0.697796       0.383136      -1.091000      -0.017721      -0.004035       0.089142       0.090976       0.007649      -0.013754      -0.007381      -0.006629       0.075281      -0.022377      -0.009056       0.031434              7.596800       7.425969       0.341511      -0.378944       5.718260       0.690022       9.646171           0.000005
          471              C      15.194306      25.844071       1.163606       0.597695      22.846809 0.25514066E+03  0.53054092E+04                                 7.545634                            5.690895      -0.035704       2.048579                    0.999596      22.233174      62.205615       0.618806       0.476006      -1.018476      -0.025895       0.036467      -0.034794       0.056666       0.066285      -0.079043      -0.003376       0.082954      -0.010960      -0.095942      -0.026053       0.121995             10.171390       7.946676      -4.907048       3.604786      13.183596      -4.051120       9.383900           0.001696
          472              C      16.012347      24.849816       1.954093      -0.021438      36.907695 0.42020185E+03  0.97100193E+04                                 9.634085                            6.767740       0.116320       2.046704                    0.999259      26.775111      74.166331       0.648460       0.408753      -1.078538       0.021274      -0.026938       0.021038       0.040260      -0.004340      -0.004237       0.003346      -0.006125       0.016350      -0.008458      -0.000868       0.009326             13.893891      11.121305      -6.872240       5.926245      18.681912      -5.964629      11.878455           0.013763
          473              C      20.075452      20.283894       4.305342       0.055220      38.317758 0.43891380E+03  0.10356944E+05                                10.071932                            7.114630      -0.170981       1.949284                    0.999387      27.625917      79.905904       0.600201       0.432471      -1.052814       0.010610      -0.007426      -0.004414       0.013682      -0.002672      -0.001891       0.000913      -0.006905       0.035226      -0.010339      -0.001665       0.012003             13.539442      11.954767      -5.990432       1.209279      10.456732      -1.747207      18.206825          -0.000073
          474              C      15.906942      23.499378       1.660187      -0.093259      33.823174 0.43209102E+03  0.10181614E+05                                 9.235868                            7.013852       0.012502       1.980383                    0.999654      29.329693      85.472172       0.608829       0.426942      -1.053558       0.014597       0.002139       0.022608       0.026996       0.007651      -0.001124       0.003747       0.028669       0.056576      -0.026018       0.006816       0.019202             11.999973       9.701209      -5.046670       4.211027      16.804213      -3.653962       9.494498           0.000655
          475              C      18.175452      21.938618       5.523577      -0.286773      42.489689 0.53716277E+03  0.13388868E+05                                10.689918                            7.795687      -0.146564       1.898937                    0.999235      32.938039      99.290664       0.579207       0.424262      -1.053364      -0.007611      -0.011765      -0.005295       0.014979       0.001375      -0.017470       0.006903       0.025409      -0.050297      -0.025831      -0.002135       0.027966             14.320615      13.865153      -6.996527       3.461973      11.576462      -4.239954      17.520230           0.000016
          476              C      18.963957      21.062090       6.308875       0.221146      34.903820 0.38058629E+03  0.86948562E+04                                 9.555191                            6.698455      -0.090221       1.977075                    0.999700      26.395307      75.939176       0.606414       0.442107      -1.043567      -0.030400       0.014721       0.060449       0.069246      -0.002914      -0.002811      -0.002214      -0.004855       0.072414      -0.016164      -0.008296       0.024459             12.894439      13.681235      -7.051674       1.289658      10.637203      -1.293216      14.364880          -0.000030
          477              C      19.275024      21.174079       3.520044       0.023682      40.430947 0.44431524E+03  0.10488036E+05                                10.358584                            7.098571      -0.135379       1.958480                    0.999351      27.664237      79.325021       0.610128       0.425287      -1.060102       0.011918      -0.005060      -0.018633       0.022690      -0.005213      -0.012256       0.006839       0.007355       0.046199      -0.014092      -0.009281       0.023374             14.431970      13.781344      -7.632604      -0.433444      12.203830      -0.572630      17.310736           0.000033
          478              C      16.812503      25.259537       2.986042      -0.101347      32.615604 0.41113216E+03  0.95414086E+04                                 8.917921                            6.789181       0.084305       2.000757                    0.999721      28.973809      83.034573       0.627755       0.420421      -1.060575       0.001314      -0.028563       0.001706       0.028644       0.008932      -0.010646       0.009408      -0.034669      -0.032138      -0.025494      -0.000697       0.026191             11.269733       9.950129      -4.798891       4.485178      13.895758      -3.366014       9.963311           0.000467
          479              C      19.485292      21.206036       2.114157      -0.207679      39.991945 0.48877704E+03  0.11915536E+05                                10.324854                            7.490161      -0.120592       1.914321                    0.999222      31.777876      95.174872       0.583715       0.430430      -1.048087       0.006183      -0.000348       0.030421       0.031045       0.017147       0.032008      -0.023789      -0.021378      -0.044433      -0.053525       0.022949       0.030575             12.935884      10.306541      -4.603187      -3.225869       9.606452       1.619702      18.894658          -0.000176
          480              C      17.508068      22.990779       3.394124       0.098383      36.968285 0.40887759E+03  0.94548045E+04                                 9.883392                            6.860158      -0.180854       1.962027                    0.999107      26.355500      74.843608       0.613678       0.431625      -1.055992       0.004442      -0.004994       0.003009       0.007329      -0.018298      -0.017749      -0.013872       0.019033       0.039753      -0.036419       0.009859       0.026561             14.626111      14.357791      -8.553716       6.197258      18.477437      -4.492719      11.043103          -0.000630
          481              C      19.893906      20.249205       5.722701      -0.090746      50.027836 0.52580606E+03  0.12979495E+05                                11.947770                            7.750995      -0.464614       1.831552                    0.998036      30.065089      88.922333       0.579100       0.428470      -1.055340       0.052033      -0.051962       0.008391       0.074013      -0.003146       0.023835      -0.030834      -0.016772      -0.021494      -0.039559      -0.001759       0.041318             18.267096      18.992894     -10.360046       5.010428      15.442762      -4.053601      20.365632           0.000190
          482              C      18.331257      22.013187       4.169042       0.048942      42.877139 0.43796277E+03  0.10299446E+05                                10.798951                            7.061563      -0.180234       1.945186                    0.999173      27.400405      78.384521       0.610005       0.426968      -1.059210      -0.012899       0.006296       0.004546       0.015056       0.010237       0.017964      -0.005452      -0.007710      -0.030171      -0.026416       0.008246       0.018169             16.296725      16.522080     -10.633844       2.867800      16.327464      -4.057746      16.040631           0.000039
          483              C      16.645048      22.578600       2.402874      -0.147647      35.484836 0.46634062E+03  0.11210833E+05                                 9.559409                            7.303952      -0.012062       1.970671                    0.998695      30.151032      89.024437       0.593920       0.428987      -1.051304      -0.017732       0.024108      -0.003062       0.030083       0.000863      -0.018469       0.005972      -0.016155      -0.029809      -0.025987       0.009780       0.016207             12.417250      12.032695      -5.188484       5.279654      14.923600      -3.340420      10.295456           0.000724
          484              C      17.566596      24.332750       3.698136      -0.151698      34.203411 0.42518661E+03  0.99465447E+04                                 9.173799                            6.872559       0.241046       2.047207                    0.999744      29.484321      84.715232       0.628528       0.416571      -1.063478      -0.021797       0.013288      -0.018263       0.031388       0.009125       0.013637       0.013921       0.018670       0.030422      -0.021089      -0.006594       0.027683             11.965137      10.489051      -5.865670       4.062735      16.457612      -3.163368       8.948747           0.000821
          485              C      20.356712      20.379493       1.472262       0.064397      41.171828 0.41754970E+03  0.96794298E+04                                10.469249                            6.847862      -0.075992       1.985146                    0.999455      26.729008      75.318142       0.627381       0.421146      -1.065431       0.005711      -0.009746       0.003955       0.011968      -0.001027      -0.003629      -0.004011       0.021038       0.043402      -0.018345       0.002424       0.015921             15.036355       9.395147      -3.554385      -0.575014       8.850033      -1.093532      26.863885           0.000097
          486              C      21.015426      19.489855       3.630396      -0.139033      37.023969 0.47044575E+03  0.11361423E+05                                 9.844596                            7.369806      -0.118550       1.929693                    0.999167      30.654211      91.427900       0.585800       0.432946      -1.046391      -0.023045       0.010679      -0.010762       0.027585      -0.006326       0.017294      -0.006751      -0.018899      -0.036722      -0.025699       0.003308       0.022390             12.277319      10.582313      -4.437180       0.570511       8.755958      -0.733423      17.493687           0.000086
          487              C      34.108948      20.471283      22.991323       0.601016      24.173336 0.25397963E+03  0.52790840E+04                                 7.868827                            5.686975      -0.036085       2.049074                    0.999639      22.238645      62.355933       0.617094       0.477524      -1.016926      -0.000395       0.000926      -0.057192       0.057201      -0.003889      -0.000642       0.000583      -0.142348      -0.285014      -0.095012      -0.023772       0.118784             10.867390       7.020784      -0.055139      -0.031157       4.889530      -0.867057      20.691854           0.001783
          488              C      35.140508      20.221083      26.632918      -0.149904      36.292369 0.41800881E+03  0.97412953E+04                                 9.565106                            6.820687       0.114320       2.005082                    0.999756      29.465985      84.619790       0.629757       0.417352      -1.062522      -0.006336      -0.002099      -0.033529       0.034187      -0.008555       0.023670      -0.008987       0.031315      -0.017433      -0.021846      -0.014112       0.035958             12.408601       9.703753      -0.864311      -1.273250       5.310811      -1.023596      22.211238           0.000685
          489              C      32.820785      20.596114      26.532673      -0.143115      36.457508 0.43154352E+03  0.10127515E+05                                 9.575083                            6.921695       0.209223       2.037302                    0.999791      29.364576      84.362592       0.626897       0.416324      -1.064188       0.015254       0.001396      -0.019243       0.024596      -0.004379      -0.018199       0.010530       0.034797      -0.046166      -0.026661      -0.006880       0.033541             12.597500       9.461470      -1.034740       0.394985       5.393084      -0.992578      22.937946           0.000653
          490              C      34.084833      20.468006      24.489807      -0.029875      41.282483 0.43532127E+03  0.10139604E+05                                10.384282                            6.882923       0.031701       2.015027                    0.999283      27.075274      75.076174       0.644359       0.408101      -1.079936      -0.005302       0.002194       0.041508       0.041903       0.004064      -0.004586      -0.002133       0.023176       0.013991      -0.014708       0.001837       0.012872             15.561069       9.596571      -0.758396       0.006007       5.893526      -1.497406      31.193111           0.013226
          491              C      20.425808      20.394242      -0.020759       0.090433      38.653310 0.40113731E+03  0.92054661E+04                                10.098007                            6.732995      -0.102332       1.981472                    0.999280      26.241096      73.551175       0.629794       0.423794      -1.063849      -0.006943       0.001596      -0.001418       0.007264      -0.013803       0.000038      -0.002735      -0.039628       0.037848      -0.030470       0.011540       0.018930             14.419566       9.935831      -0.976365      -1.155125       5.585314      -0.906272      27.737552          -0.000820
          492              C      21.134108      19.507336       2.275041      -0.138899      36.430036 0.45550871E+03  0.10876153E+05                                 9.655719                            7.178912       0.042051       1.979585                    0.999557      30.189968      88.566784       0.604610       0.424279      -1.055191      -0.027534       0.005812       0.007499       0.029123      -0.010256      -0.012774       0.015345      -0.014188      -0.036334      -0.022493      -0.005627       0.028120             12.212251       9.131149      -3.797095       2.104908       8.668698      -2.349413      18.836905          -0.000076
          493              C      32.854927      20.605127      25.166119      -0.097878      35.301787 0.41749276E+03  0.97142230E+04                                 9.389086                            6.821556       0.034921       1.982591                    0.999624      28.990244      82.853203       0.629793       0.417974      -1.063443       0.020715      -0.007315       0.012013       0.025039      -0.004540       0.020492      -0.002123       0.023877      -0.047181      -0.025083      -0.004814       0.029897             12.208154       9.122032      -0.708913      -1.349702       5.206463      -0.650569      22.295967           0.000697
          494              C      35.222339      20.264786      25.245332      -0.094689      35.173416 0.41176229E+03  0.95523040E+04                                 9.374629                            6.774944       0.013008       1.975375                    0.999676      29.006291      82.901822       0.631609       0.418019      -1.062917      -0.016744       0.003310       0.020709       0.026836      -0.005717      -0.021297       0.002212       0.036130      -0.042242      -0.023433      -0.011829       0.035261             12.220711       9.079453      -0.763660       0.819559       5.323443      -1.406341      22.259236           0.000397
          495              C      18.162717      22.012916       8.369222       0.066480      21.748705 0.31025375E+03  0.67255809E+04                                 6.797714                            5.834312       0.232725       2.099844                    0.999728      25.703206      71.701386       0.686752       0.411428      -1.063999       0.059218      -0.081811       0.048313       0.111955      -0.019580      -0.021128       0.036197      -0.020980       0.061619      -0.032499      -0.025873       0.058372              7.349043       7.251584      -0.803553      -0.290304       5.590401       1.035902       9.205143           0.000002
          496              C      18.449939      21.818983       9.802697      -0.475992      25.542466 0.39863163E+03  0.91338174E+04                                 7.249070                            6.382638       0.473202       2.105356                    0.999777      31.015427      86.871240       0.697534       0.383230      -1.090927      -0.018245       0.003804      -0.089008       0.090938      -0.007519       0.012831      -0.007550      -0.006008       0.075187      -0.021750      -0.009212       0.030962              7.599319       7.426638      -0.340775       0.378055       5.719600       0.690855       9.651721           0.000005
          497              C      21.968406       1.470632      14.820952       0.596606      22.868755 0.25544868E+03  0.53134779E+04                                 7.550016                            5.694043      -0.039364       2.047248                    0.999578      22.249555      62.263544       0.618674       0.475958      -1.018490      -0.025930      -0.039467      -0.033910       0.058136      -0.066331      -0.079946       0.003276       0.082021      -0.012372      -0.096435      -0.026090       0.122526             10.177888       7.951854       4.910842       3.607370      13.191794       4.054696       9.390015           0.001704
          498              C      22.786447       2.464887      15.611440      -0.018996      36.853471 0.41945653E+03  0.96891079E+04                                 9.628203                            6.764231       0.114232       2.046308                    0.999306      26.746898      74.089376       0.648229       0.409054      -1.078271       0.021183       0.026993       0.020614       0.040029       0.005343      -0.003312      -0.003124      -0.006770       0.017332      -0.009356       0.000194       0.009163             13.884779      11.113893       6.867302       5.921487      18.670093       5.960084      11.870352           0.013740
          499              C      26.849552       7.030813      17.962688       0.054059      38.332962 0.43916496E+03  0.10363988E+05                                10.073422                            7.115781      -0.166688       1.950497                    0.999448      27.631594      79.917467       0.600286       0.432363      -1.052916       0.011105       0.007954      -0.005353       0.014671       0.002563      -0.002190      -0.001454      -0.007681       0.035733      -0.010699      -0.001634       0.012334             13.541936      11.957383       5.991726       1.210195      10.458413       1.748557      18.210011          -0.000075
          500              C      22.681042       3.815325      15.317534      -0.093725      33.810084 0.43188338E+03  0.10175031E+05                                 9.231225                            7.010618       0.015646       1.981506                    0.999618      29.325046      85.438701       0.609199       0.426754      -1.053723       0.013449      -0.000653       0.021247       0.025154      -0.007447      -0.001008      -0.003903       0.029194       0.055100      -0.025937       0.007203       0.018734             11.993127       9.697003       5.042466       4.209536      16.791610       3.650494       9.490769           0.000664
          501              C      24.949552       5.376089      19.180924      -0.289235      42.620738 0.53920563E+03  0.13452768E+05                                10.713112                            7.812145      -0.151850       1.896946                    0.999257      32.997219      99.522450       0.578404       0.424441      -1.053235      -0.007089       0.012445      -0.005204       0.015238      -0.003116      -0.017904      -0.006898       0.024745      -0.053800      -0.027265      -0.001017       0.028282             14.354390      13.895681       7.012716       3.478423      11.602886       4.257415      17.564604           0.000017
          502              C      25.738057       6.252618      19.966221       0.220178      34.904800 0.38062472E+03  0.86955834E+04                                 9.553315                            6.697308      -0.092238       1.976721                    0.999737      26.397086      75.933075       0.606694       0.441911      -1.043727      -0.029940      -0.015542       0.059186       0.068125       0.002743      -0.002189       0.001897      -0.005389       0.069641      -0.015648      -0.007787       0.023435             12.891899      13.678088       7.049643       1.290172      10.634931       1.294283      14.362678          -0.000030
          503              C      26.049124       6.140626      17.177391       0.024292      40.423833 0.44426960E+03  0.10486876E+05                                10.359025                            7.099423      -0.133356       1.959012                    0.999348      27.660062      79.317335       0.609924       0.425433      -1.059992       0.012566       0.005196      -0.018410       0.022887       0.004943      -0.012363      -0.006906       0.006964       0.046708      -0.013846      -0.009664       0.023510             14.432136      13.780506       7.631585      -0.432209      12.203154       0.574217      17.312749           0.000034
          504              C      23.586603       2.055167      16.643389      -0.103326      32.666514 0.41195260E+03  0.95653875E+04                                 8.927491                            6.796401       0.084343       2.000317                    0.999755      29.000535      83.137521       0.627348       0.420477      -1.060521       0.001079       0.028925       0.001519       0.028985      -0.008400      -0.010366      -0.009228      -0.033334      -0.030455      -0.024603      -0.000515       0.025118             11.283233       9.962202       4.806631       4.490693      13.912711       3.372350       9.974786           0.000477
          505              C      26.259392       6.108667      15.771504      -0.206454      39.889817 0.48735430E+03  0.11871600E+05                                10.303084                            7.475426      -0.114616       1.916580                    0.999279      31.741033      95.011896       0.584768       0.429990      -1.048408       0.006508       0.000573       0.029725       0.030434      -0.016632       0.031067       0.023322      -0.021393      -0.044311      -0.052244       0.022045       0.030199             12.905964      10.285281       4.594485      -3.210896       9.589104      -1.608667      18.843507          -0.000178
          506              C      24.282168       4.323926      17.051470       0.098194      36.982966 0.40900797E+03  0.94590604E+04                                 9.888061                            6.862473      -0.179556       1.962242                    0.999165      26.359400      74.872187       0.613379       0.431778      -1.055844       0.005043       0.006623       0.003254       0.008937       0.018237      -0.017202       0.013798       0.017491       0.038001      -0.035732       0.010241       0.025491             14.636267      14.368458       8.564062       6.202203      18.490402       4.500504      11.049942          -0.000624
          507              C      26.668006       7.065503      19.380048      -0.088321      49.932945 0.52465337E+03  0.12944411E+05                                11.936495                            7.744392      -0.463919       1.831998                    0.998041      30.029370      88.804569       0.579112       0.428680      -1.055172       0.052534       0.052555       0.007262       0.074663       0.004382       0.023640       0.030523      -0.015833      -0.020227      -0.038520      -0.002958       0.041478             18.249659      18.975711      10.350711       5.005797      15.429475       4.051272      20.343792           0.000191
          508              C      25.105357       5.301519      17.826388       0.048689      42.876096 0.43800699E+03  0.10300521E+05                                10.796821                            7.060342      -0.173542       1.947141                    0.999166      27.406469      78.396387       0.610276       0.426778      -1.059351      -0.013012      -0.005825       0.005482       0.015274      -0.010256       0.017546       0.005002      -0.008589      -0.031397      -0.026119       0.007863       0.018256             16.293428      16.519056      10.632043       2.870692      16.325419       4.060045      16.035810           0.000037
          509              C      23.419148       4.736104      16.060220      -0.146179      35.473728 0.46613601E+03  0.11205677E+05                                 9.563960                            7.308207      -0.017371       1.969350                    0.998670      30.139578      89.015449       0.592980       0.429675      -1.050790      -0.018292      -0.024845      -0.003138       0.031012      -0.000922      -0.017763      -0.006674      -0.016902      -0.032324      -0.025941       0.009135       0.016806             12.424287      12.043084       5.194718       5.284468      14.926875       3.345394      10.302902           0.000717
          510              C      24.340696       2.981955      17.355483      -0.147958      34.128174 0.42400116E+03  0.99123723E+04                                 9.165382                            6.867084       0.238507       2.047113                    0.999731      29.433352      84.554695       0.628184       0.417070      -1.063108      -0.020730      -0.014232      -0.016475       0.030061      -0.009625       0.015096      -0.014061       0.018190       0.029124      -0.020829      -0.008193       0.029023             11.953924      10.478642       5.860438       4.057421      16.443313       3.161275       8.939817           0.000812
          511              C      27.130812       6.935209      15.129608       0.063289      41.219970 0.41813820E+03  0.96961799E+04                                10.475479                            6.851742      -0.076293       1.984796                    0.999452      26.749181      75.379303       0.627353       0.421030      -1.065538       0.006264       0.010904       0.004652       0.013408       0.000889      -0.002677       0.004550       0.020806       0.045203      -0.018625       0.002457       0.016168             15.045726       9.402164       3.558017      -0.575428       8.856025       1.094301      26.878988           0.000098
          512              C      27.789526       7.824850      17.287742      -0.137645      36.970717 0.46954459E+03  0.11334210E+05                                 9.836827                            7.364338      -0.115481       1.930750                    0.999115      30.626324      91.322365       0.585828       0.433134      -1.046279      -0.021890      -0.009498      -0.010595       0.026109       0.006173       0.018125       0.006982      -0.019861      -0.038185      -0.026914       0.003855       0.023059             12.267192      10.573613       4.432827       0.570215       8.748604       0.733374      17.479359           0.000087
          513              C      27.334848       6.843429       9.333977       0.601437      24.140474 0.25357604E+03  0.52686054E+04                                 7.861982                            5.682545      -0.027124       2.052394                    0.999580      22.221110      62.294620       0.617319       0.477539      -1.016917      -0.000485      -0.000743      -0.057076       0.057083       0.003557      -0.000688      -0.000660      -0.142325      -0.286732      -0.095586      -0.023457       0.119042             10.856344       7.015334       0.054889      -0.031440       4.885593       0.865870      20.668105           0.001784
          514              C      28.366408       7.093633      12.975572      -0.152394      36.400000 0.41951352E+03  0.97853578E+04                                 9.583131                            6.832635       0.114994       2.004451                    0.999748      29.521226      84.823388       0.629236       0.417313      -1.062524      -0.005664       0.001794      -0.032362       0.032903       0.008873       0.024228       0.009186       0.030854      -0.019485      -0.022583      -0.013952       0.036535             12.434174       9.720332       0.865745      -1.274413       5.320345       1.026573      22.261846           0.000685
          515              C      26.046685       6.718603      12.875327      -0.145140      36.552263 0.43291262E+03  0.10167565E+05                                 9.591442                            6.933123       0.204292       2.035169                    0.999780      29.408145      84.517195       0.626326       0.416379      -1.064166       0.013949      -0.001647      -0.018613       0.023318       0.004180      -0.019209      -0.010030       0.033506      -0.047139      -0.026929      -0.006760       0.033689             12.621228       9.473928       1.036105       0.400725       5.401962       0.996255      22.987794           0.000652
          516              C      27.310733       6.846707      10.832461      -0.032052      41.414347 0.43683999E+03  0.10184351E+05                                10.406745                            6.895621       0.034711       2.015406                    0.999355      27.124033      75.258309       0.643635       0.408184      -1.079827      -0.005294      -0.002213       0.041001       0.041401      -0.003791      -0.004296       0.002562       0.023267       0.015817      -0.015049       0.002452       0.012597             15.599944       9.613794       0.759491       0.005549       5.905653       1.502377      31.280384           0.013228
          517              C      27.199908       6.920459      13.636587       0.092980      38.548840 0.39994284E+03  0.91712555E+04                                10.080837                            6.723631      -0.099171       1.982931                    0.999313      26.200276      73.410619       0.630136       0.423878      -1.063792      -0.006864      -0.001376      -0.001893       0.007252       0.014471       0.000382       0.002450      -0.040051       0.038164      -0.031071       0.011808       0.019263             14.391156       9.920536       0.974654      -1.151532       5.576405       0.904592      27.676527          -0.000820
          518              C      27.908208       7.807368      15.932387      -0.141152      36.491311 0.45649145E+03  0.10904984E+05                                 9.662969                            7.183933       0.042377       1.979277                    0.999549      30.223126      88.672392       0.604770       0.423958      -1.055439      -0.027899      -0.006855       0.008379       0.029926       0.009463      -0.012029      -0.014451      -0.013003      -0.035430      -0.021477      -0.004883       0.026359             12.222214       9.138083       3.799888       2.107697       8.674793       2.352600      18.853765          -0.000077
          519              C      26.080827       6.709588      11.508773      -0.094817      35.186821 0.41586614E+03  0.96668496E+04                                 9.367933                            6.807335       0.040903       1.985066                    0.999636      28.938009      82.660798       0.630584       0.417861      -1.063524       0.020795       0.007659       0.011574       0.025001       0.004605       0.020529       0.002555       0.025400      -0.046375      -0.024789      -0.005738       0.030527             12.177224       9.104535       0.707717      -1.339480       5.195059       0.649392      22.232077           0.000698
          520              C      28.448239       7.049929      11.587985      -0.093143      35.093620 0.41064282E+03  0.95197097E+04                                 9.361591                            6.766446       0.013693       1.976186                    0.999644      28.962579      82.744054       0.631915       0.418108      -1.062876      -0.018185      -0.003332       0.021952       0.028700       0.005818      -0.020202      -0.001674       0.034268      -0.037805      -0.021724      -0.011577       0.033301             12.202664       9.066023       0.762377       0.820430       5.316803       1.404469      22.225165           0.000397
          521              C      24.936817       5.301795      22.026568       0.070016      21.676426 0.30887814E+03  0.66881790E+04                                 6.782410                            5.821106       0.238996       2.102657                    0.999735      25.645780      71.495523       0.687591       0.411391      -1.064046       0.059225       0.081395       0.047802       0.111435       0.020056      -0.021307      -0.036093      -0.019907       0.061171      -0.032645      -0.025756       0.058401              7.331943       7.238140       0.799033      -0.288456       5.579810      -1.031197       9.177879           0.000003
          522              C      25.224039       5.495730      23.460044      -0.480014      25.617493 0.40030180E+03  0.91812484E+04                                 7.263165                            6.396521       0.475250       2.105373                    0.999767      31.072440      87.061083       0.696724       0.383293      -1.090933      -0.017785      -0.003551      -0.089062       0.090890       0.007619       0.014185       0.007651      -0.006256       0.076794      -0.022569      -0.009620       0.032189              7.613728       7.437321       0.342255       0.380633       5.727892      -0.692958       9.675970           0.000005
          523              C      35.516606      12.186739      26.151087       0.596104      22.878312 0.25554762E+03  0.53156219E+04                                 7.550556                            5.693967      -0.028741       2.050307                    0.999546      22.248855      62.245685       0.618920       0.475762      -1.018677      -0.027042       0.038605       0.034855       0.058621       0.065954       0.079587       0.004363       0.081961      -0.012245      -0.095265      -0.027122       0.122388             10.179385       7.952632      -4.912241      -3.608320      13.195024       4.055426       9.390498          -0.000463
          524              C      36.334647      11.192483      25.360600      -0.016821      36.863032 0.41961555E+03  0.96937260E+04                                 9.629991                            6.765525       0.114723       2.046138                    0.999331      26.751126      74.105360       0.648163       0.409056      -1.078267       0.020244      -0.024134      -0.019937       0.037280      -0.006387       0.002108      -0.001735      -0.005773       0.017547      -0.009978       0.002239       0.007739             13.887312      11.116773      -6.868783      -5.923194      18.672162       5.961750      11.873002           0.000016
          525              C      40.397752       6.626558      23.009351       0.054398      38.331356 0.43914031E+03  0.10363345E+05                                10.074040                            7.116263      -0.168626       1.949953                    0.999426      27.628583      79.910633       0.600174       0.432446      -1.052857       0.010304      -0.007344       0.004055       0.013287      -0.002828       0.002441      -0.000520      -0.007891       0.033978      -0.010731      -0.000930       0.011661             13.543171      11.957003      -5.991221      -1.213412      10.458358       1.751038      18.214154          -0.000048
          526              C      36.229242       9.842045      25.654506      -0.093842      33.826274 0.43220706E+03  0.10184623E+05                                 9.235205                            7.013920       0.018263       1.982097                    0.999646      29.330005      85.462997       0.608964       0.426836      -1.053666       0.014293       0.001773      -0.023089       0.027213       0.007913       0.001485      -0.004179       0.028908       0.056680      -0.026356       0.007019       0.019337             11.999055       9.701563      -5.046500      -4.210622      16.801701       3.653813       9.493900           0.000743
          527              C      38.497752       8.281281      21.791116      -0.288458      42.498728 0.53737294E+03  0.13394174E+05                                10.687194                            7.794216      -0.145752       1.899248                    0.999253      32.945519      99.283387       0.579650       0.423936      -1.053664      -0.007347      -0.012090       0.004891       0.014968       0.002423       0.017756      -0.006804       0.025416      -0.053010      -0.026790      -0.001599       0.028389             14.316043      13.859542      -6.992895      -3.461313      11.572431       4.239399      17.516156          -0.000048
          528              C      39.286257       7.404752      21.005818       0.220442      34.930524 0.38094270E+03  0.87050645E+04                                 9.560407                            6.701918      -0.094710       1.975574                    0.999727      26.406687      75.981755       0.606211       0.442150      -1.043538      -0.030373       0.015424      -0.060050       0.069039      -0.003229       0.001545       0.001997      -0.004899       0.072553      -0.016273      -0.008076       0.024349             12.902551      13.690789      -7.057180      -1.292119      10.644007       1.295763      14.372858          -0.000020
          529              C      39.597324       7.516744      23.794649       0.023412      40.434233 0.44436721E+03  0.10489592E+05                                10.359230                            7.099187      -0.132511       1.959208                    0.999357      27.665955      79.331748       0.610075       0.425311      -1.060085       0.012316      -0.005716       0.018098       0.022625      -0.005108       0.012082      -0.007105       0.005255       0.045166      -0.013276      -0.009709       0.022986             14.432443      13.778339      -7.629813       0.431495      12.201881       0.574896      17.317110           0.000024
          530              C      37.134803      11.602203      24.328651      -0.102213      32.592215 0.41082184E+03  0.95316700E+04                                 8.912009                            6.785635       0.086196       2.001489                    0.999723      28.959471      82.961478       0.628105       0.420299      -1.060734       0.002275      -0.028524      -0.002819       0.028753       0.008333       0.011516      -0.009773      -0.035430      -0.034340      -0.026517      -0.000244       0.026761             11.261231       9.943598      -4.794322      -4.482206      13.883074       3.363275       9.957019          -0.001119
          531              C      39.807592       7.548703      25.200536      -0.206929      39.953130 0.48819447E+03  0.11898098E+05                                10.316280                            7.483746      -0.119247       1.914786                    0.999279      31.769948      95.146345       0.584178       0.430206      -1.048196       0.006223      -0.000948      -0.030510       0.031153       0.016480      -0.031032       0.023301      -0.021568      -0.041333      -0.051888       0.021830       0.030058             12.924303      10.297350      -4.600010       3.216739       9.600571      -1.612359      18.874988          -0.000186
          532              C      37.830368       9.333445      23.920569       0.099024      36.963362 0.40880466E+03  0.94535070E+04                                 9.886103                            6.862260      -0.182460       1.961645                    0.999125      26.352009      74.856193       0.613168       0.431966      -1.055693       0.004692      -0.005680      -0.003176       0.008023      -0.018481       0.018385       0.013821       0.020125       0.038654      -0.036862       0.009643       0.027219             14.630181      14.361766      -8.557255      -6.198075      18.483267       4.494370      11.045511          -0.000224
          533              C      40.216206       6.591868      21.591992      -0.088294      49.917625 0.52452731E+03  0.12939870E+05                                11.931745                            7.741666      -0.462166       1.832559                    0.998062      30.025393      88.773251       0.579445       0.428481      -1.055348       0.052360      -0.052401      -0.008671       0.074583      -0.003633      -0.023460       0.030265      -0.016573      -0.023513      -0.038965      -0.001863       0.040827             18.241567      18.966890     -10.344791      -5.004976      15.421323       4.050195      20.336487          -0.000041
          534              C      38.653557       8.355851      23.145651       0.048554      42.905125 0.43835962E+03  0.10310992E+05                                10.801880                            7.063835      -0.173268       1.947047                    0.999176      27.415436      78.432912       0.610034       0.426856      -1.059292      -0.013237       0.005636      -0.005172       0.015289       0.009690      -0.018238       0.005496      -0.009359      -0.028604      -0.026552       0.009026       0.017526             16.300189      16.524502     -10.635356      -2.868541      16.330988       4.059165      16.045077          -0.000045
          535              C      36.967348       8.921266      24.911819      -0.145198      35.419173 0.46531242E+03  0.11180934E+05                                 9.554672                            7.301417      -0.017475       1.969801                    0.998636      30.105949      88.896456       0.593296       0.429636      -1.050814      -0.017764       0.023651       0.004050       0.029855       0.000953       0.017330      -0.005356      -0.015617      -0.029351      -0.024623       0.009490       0.015133             12.410824      12.029208      -5.186504      -5.277295      14.911967       3.339198      10.291298           0.000592
          536              C      37.888896      10.675415      23.616557      -0.150904      34.164541 0.42467176E+03  0.99312177E+04                                 9.165491                            6.867286       0.243748       2.048386                    0.999765      29.464037      84.635330       0.628939       0.416436      -1.063593      -0.021706       0.013296       0.018229       0.031309       0.008937      -0.013338      -0.013177       0.019310       0.027760      -0.020575      -0.006185       0.026760             11.952323      10.478000      -5.856523      -4.058460      16.437935       3.158026       8.941035          -0.000668
          537              C      40.679012       6.722161      25.842431       0.063986      41.189639 0.41780266E+03  0.96870696E+04                                10.473347                            6.851258      -0.081365       1.983503                    0.999470      26.735566      75.351384       0.627024       0.421309      -1.065294       0.006445      -0.011428      -0.005200       0.014113      -0.001030       0.002925       0.004960       0.020743       0.044376      -0.018605       0.002499       0.016106             15.040954       9.400509      -3.557720       0.575428       8.854840       1.092692      26.867514           0.000039
          538              C      41.337726       5.832520      23.684297      -0.136641      36.900066 0.46849285E+03  0.11302166E+05                                 9.825696                            7.357673      -0.120066       1.930093                    0.999110      30.585608      91.165742       0.585920       0.433321      -1.046196      -0.022937       0.009986       0.010268       0.027042      -0.006686      -0.017725       0.006568      -0.018547      -0.036913      -0.026054       0.003411       0.022643             12.251521      10.561605      -4.427315      -0.569793       8.738878       0.732089      17.454081           0.000034
          539              C      27.334848       6.813926       4.323370       0.602178      24.112222 0.25323904E+03  0.52598010E+04                                 7.856429                            5.679003      -0.036219       2.049796                    0.999613      22.203722      62.233148       0.617480       0.477579      -1.016907       0.000324       0.001081       0.057972       0.057983      -0.003275       0.000508      -0.000507      -0.141641      -0.285016      -0.095010      -0.023390       0.118400             10.847897       7.011119      -0.055031       0.031996       4.882397       0.865291      20.650175           0.001780
          540              C      28.366408       6.563721       0.681775      -0.150563      36.302609 0.41820070E+03  0.97468064E+04                                 9.565144                            6.820763       0.115751       2.005365                    0.999757      29.475084      84.648192       0.629965       0.417169      -1.062646      -0.005620      -0.002822       0.032564       0.033166      -0.008840      -0.024902       0.009004       0.030881      -0.019776      -0.022999      -0.014066       0.037065             12.408107       9.706345      -0.865351       1.266450       5.310965       1.024717      22.207011           0.000674
          541              C      26.046685       6.938752       0.782020      -0.145125      36.541782 0.43276962E+03  0.10163389E+05                                 9.587484                            6.929572       0.208914       2.036610                    0.999769      29.407223      84.511741       0.626812       0.416090      -1.064349       0.015200       0.000751       0.019412       0.024667      -0.003593       0.018504      -0.010070       0.034503      -0.046652      -0.026712      -0.006657       0.033370             12.615624       9.472031      -1.035760      -0.395450       5.399335       0.994564      22.975505           0.000643
          542              C      27.310733       6.810647       2.824886      -0.030688      41.359884 0.43621956E+03  0.10166304E+05                                10.398421                            6.890930       0.031516       2.014465                    0.999251      27.103496      75.188826       0.643823       0.408208      -1.079807      -0.004449       0.001448      -0.041782       0.042043       0.004267       0.004472       0.002098       0.023616       0.015650      -0.015249       0.002329       0.012920             15.585246       9.607062      -0.758898      -0.002448       5.901247       1.500547      31.247428           0.013219
[truncated: 161,299 more chars]
