# Supplementary material for: A collection of forcefield precursors for metal–organic frameworks
Source: RSC Adv. 2019 Nov 13;9(63):36492–507. doi: 10.1039/c9ra07327b (PMC9075174; doi:10.1039/c9ra07327b)
Supplement: RA-009-C9RA07327B-s5643 [file RA-009-C9RA07327B-s5643.xyz]

  312
jmolscript: load "" {1 1 1} spacegroup "x,y,z" unitcell [{     17.480000     0.000000     0.000000 }, {      0.000000    17.480000     0.000000 }, {      0.000000     0.000000    22.690000 }]
Zn     9.934408     1.449966    18.084838     0.799791
Zn     7.545592    16.030034    18.084838     0.799791
Zn     1.449966     7.545592     4.605162     0.799791
Zn    16.030034     9.934408     4.605162     0.799791
Zn    16.285592    10.189966    15.950162     0.799791
Zn     1.194408     7.290034    15.950162     0.799791
Zn     7.290034    16.285592     6.739838     0.799791
Zn    10.189966     1.194408     6.739838     0.799791
H     11.185452    17.041252    11.458450     0.127908
H      9.692660    13.618668    17.516680     0.391836
H     12.403808    11.970304    16.668074     0.145442
H      8.170152     2.223456    15.563071     0.092471
H     15.882328    14.716412    16.854132     0.394901
H      9.299360     2.947128     8.989778     0.110771
H     11.699364     0.541880    15.814930     0.103073
H     11.152240    16.964340     9.180374     0.101361
H      9.231188     3.076480    11.274661     0.128212
H      8.257552     2.226952    13.271381     0.126968
H     13.155448    16.469656    17.609709     0.145770
H     11.898636     0.487692    13.511895     0.135144
H      6.294548     0.438748    11.458450     0.127908
H      7.787340     3.861332    17.516680     0.391836
H      5.076192     5.509696    16.668074     0.145442
H      9.309848    15.256544    15.563071     0.092471
H      1.597672     2.763588    16.854132     0.394901
H      8.180640    14.532872     8.989778     0.110771
H      5.780636    16.938120    15.814930     0.103073
H      6.327760     0.515660     9.180374     0.101361
H      8.248812    14.403520    11.274661     0.128212
H      9.222448    15.253048    13.271381     0.126968
H      4.324552     1.010344    17.609709     0.145769
H      5.581364    16.992308    13.511895     0.135144
H     17.041252     6.294548    11.231550     0.127908
H     13.618668     7.787340     5.173320     0.391836
H     11.970304     5.076192     6.021926     0.145442
H      2.223456     9.309848     7.126929     0.092471
H     14.716412     1.597672     5.835868     0.394901
H      2.947128     8.180640    13.700222     0.110771
H      0.541880     5.780636     6.875070     0.103073
H     16.964340     6.327760    13.509626     0.101361
H      3.076480     8.248812    11.415339     0.128212
H      2.226952     9.222448     9.418619     0.126968
H     16.469656     4.324552     5.080291     0.145770
H      0.487692     5.581364     9.178105     0.135144
H      0.438748    11.185452    11.231550     0.127908
H      3.861332     9.692660     5.173320     0.391836
H      5.509696    12.403808     6.021926     0.145442
H     15.256544     8.170152     7.126929     0.092471
H      2.763588    15.882328     5.835868     0.394901
H     14.532872     9.299360    13.700222     0.110771
H     16.938120    11.699364     6.875070     0.103073
H      0.515660    11.152240    13.509626     0.101361
H     14.403520     9.231188    11.415339     0.128212
H     15.253048     8.257552     9.418619     0.126968
H      1.010344    13.155448     5.080291     0.145769
H     16.992308    11.898636     9.178105     0.135144
H     15.034548     8.301252    22.576550     0.127908
H     16.527340     4.878668    16.518320     0.391836
H     13.816192     3.230304    17.366926     0.145442
H      0.569848    10.963456    18.471929     0.092471
H     10.337672     5.976412    17.180868     0.394901
H     16.920640    11.687128     2.355222     0.110771
H     14.520636     9.281880    18.220070     0.103073
H     15.067760     8.224340     2.164626     0.101361
H     16.988812    11.816480     0.070339     0.128212
H      0.482448    10.966952    20.763619     0.126968
H     13.064552     7.729656    16.425291     0.145769
H     14.321364     9.227692    20.523105     0.135144
H      2.445452     9.178748    22.576550     0.127908
H      0.952660    12.601332    16.518320     0.391836
H      3.663808    14.249696    17.366926     0.145442
H     16.910152     6.516544    18.471929     0.092471
H      7.142328    11.503588    17.180868     0.394901
H      0.559360     5.792872     2.355222     0.110771
H      2.959364     8.198120    18.220070     0.103073
H      2.412240     9.255660     2.164626     0.101361
H      0.491188     5.663520     0.070339     0.128212
H     16.997552     6.513048    20.763619     0.126968
H      4.415448     9.750344    16.425291     0.145769
H      3.158636     8.252308    20.523105     0.135144
H      9.178748    15.034548     0.113450     0.127908
H     12.601332    16.527340     6.171680     0.391836
H     14.249696    13.816192     5.323074     0.145442
H      6.516544     0.569848     4.218071     0.092471
H     11.503588    10.337672     5.509132     0.394901
H      5.792872    16.920640    20.334778     0.110771
H      8.198120    14.520636     4.469930     0.103073
H      9.255660    15.067760    20.525374     0.101361
H      5.663520    16.988812    22.619661     0.128212
H      6.513048     0.482448     1.926381     0.126968
H      9.750344    13.064552     6.264709     0.145769
H      8.252308    14.321364     2.166895     0.135144
H      8.301252     2.445452     0.113450     0.127908
H      4.878668     0.952660     6.171680     0.391836
H      3.230304     3.663808     5.323074     0.145442
H     10.963456    16.910152     4.218071     0.092471
H      5.976412     7.142328     5.509132     0.394901
H     11.687128     0.559360    20.334778     0.110771
H      9.281880     2.959364     4.469930     0.103073
H      8.224340     2.412240    20.525374     0.101361
H     11.816480     0.491188    22.619661     0.128212
H     10.966952    16.997552     1.926381     0.126968
H      7.729656     4.415448     6.264709     0.145769
H      9.227692     3.158636     2.166895     0.135144
C     10.166368     1.324984    11.653584     0.107210
C     10.094700     1.351204    13.128434     0.105530
C     10.608612    15.950500    17.931907     0.606183
C     10.765932     0.262200    10.970615    -0.193466
C     11.711600    15.025808    17.543908    -0.189318
C     12.552388    12.886256    16.872284    -0.221214
C     11.480864    13.669360    17.262552     0.300014
C     13.840664    13.401916    16.765641    -0.142199
C      8.937524     1.861620    15.136499     0.108296
C      9.664692     2.233944     9.500303     0.106185
C     10.989676     0.884488    15.283984     0.110393
C     10.748452     0.227240     9.616022     0.107303
C      9.631480     2.317848    10.863972    -0.185635
C     14.057416    14.761860    17.049266     0.299930
C      8.981224     1.870360    13.772830    -0.186638
C     13.005120    15.550208    17.425920    -0.232933
C     11.117280     0.851276    13.913508    -0.188926
C     14.943652    12.503444    16.366297     0.585977
C      7.313632    16.155016    11.653584     0.107210
C      7.385300    16.128796    13.128434     0.105530
C      6.871388     1.529500    17.931907     0.606183
C      6.714068    17.217800    10.970615    -0.193466
C      5.768400     2.454192    17.543908    -0.189318
C      4.927612     4.593744    16.872284    -0.221214
C      5.999136     3.810640    17.262552     0.300014
C      3.639336     4.078084    16.765641    -0.142199
C      8.542476    15.618380    15.136499     0.108296
C      7.815308    15.246056     9.500303     0.106185
C      6.490324    16.595512    15.283984     0.110393
C      6.731548    17.252760     9.616022     0.107303
C      7.848520    15.162152    10.863972    -0.185635
C      3.422584     2.718140    17.049266     0.299930
C      8.498776    15.609640    13.772830    -0.186638
C      4.474880     1.929792    17.425920    -0.232933
C      6.362720    16.628724    13.913508    -0.188926
C      2.536348     4.976556    16.366297     0.585977
C      1.324984     7.313632    11.036416     0.107210
C      1.351204     7.385300     9.561566     0.105530
C     15.950500     6.871388     4.758093     0.606183
C      0.262200     6.714068    11.719385    -0.193466
C     15.025808     5.768400     5.146092    -0.189318
C     12.886256     4.927612     5.817716    -0.221214
C     13.669360     5.999136     5.427448     0.300014
C     13.401916     3.639336     5.924359    -0.142199
C      1.861620     8.542476     7.553501     0.108296
C      2.233944     7.815308    13.189697     0.106185
C      0.884488     6.490324     7.406016     0.110393
C      0.227240     6.731548    13.073978     0.107303
C      2.317848     7.848520    11.826028    -0.185635
C     14.761860     3.422584     5.640734     0.299930
C      1.870360     8.498776     8.917170    -0.186638
C     15.550208     4.474880     5.264080    -0.232933
C      0.851276     6.362720     8.776492    -0.188926
C     12.503444     2.536348     6.323703     0.585978
C     16.155016    10.166368    11.036416     0.107210
C     16.128796    10.094700     9.561566     0.105530
C      1.529500    10.608612     4.758093     0.606183
C     17.217800    10.765932    11.719385    -0.193466
C      2.454192    11.711600     5.146092    -0.189318
C      4.593744    12.552388     5.817716    -0.221214
C      3.810640    11.480864     5.427448     0.300014
C      4.078084    13.840664     5.924359    -0.142199
C     15.618380     8.937524     7.553501     0.108296
C     15.246056     9.664692    13.189697     0.106185
C     16.595512    10.989676     7.406016     0.110393
C     17.252760    10.748452    13.073978     0.107303
C     15.162152     9.631480    11.826028    -0.185635
C      2.718140    14.057416     5.640734     0.299930
C     15.609640     8.981224     8.917170    -0.186638
C      1.929792    13.005120     5.264080    -0.232933
C     16.628724    11.117280     8.776492    -0.188926
C      4.976556    14.943652     6.323703     0.585978
C     16.053632    10.064984    22.381416     0.107210
C     16.125300    10.091204    20.906566     0.105530
C     15.611388     7.210500    16.103093     0.606183
C     15.454068     9.002200     0.374385    -0.193466
C     14.508400     6.285808    16.491092    -0.189318
C     13.667612     4.146256    17.162716    -0.221214
C     14.739136     4.929360    16.772448     0.300014
C     12.379336     4.661916    17.269359    -0.142199
C     17.282476    10.601620    18.898501     0.108296
C     16.555308    10.973944     1.844697     0.106185
C     15.230324     9.624488    18.751016     0.110393
C     15.471548     8.967240     1.728978     0.107303
C     16.588520    11.057848     0.481028    -0.185635
C     12.162584     6.021860    16.985734     0.299929
C     17.238776    10.610360    20.262170    -0.186638
C     13.214880     6.810208    16.609080    -0.232933
C     15.102720     9.591276    20.121492    -0.188926
C     11.276348     3.763444    17.668703     0.585977
C      1.426368     7.415016    22.381416     0.107210
C      1.354700     7.388796    20.906566     0.105530
C      1.868612    10.269500    16.103093     0.606183
C      2.025932     8.477800     0.374385    -0.193466
C      2.971600    11.194192    16.491092    -0.189318
C      3.812388    13.333744    17.162716    -0.221214
C      2.740864    12.550640    16.772448     0.300014
C      5.100664    12.818084    17.269359    -0.142199
C      0.197524     6.878380    18.898501     0.108296
C      0.924692     6.506056     1.844697     0.106185
C      2.249676     7.855512    18.751016     0.110393
C      2.008452     8.512760     1.728978     0.107303
C      0.891480     6.422152     0.481028    -0.185635
C      5.317416    11.458140    16.985734     0.299930
C      0.241224     6.869640    20.262170    -0.186638
C      4.265120    10.669792    16.609080    -0.232933
C      2.377280     7.888724    20.121492    -0.188926
C      6.203652    13.716556    17.668703     0.585977
C      7.415016    16.053632     0.308584     0.107210
C      7.388796    16.125300     1.783434     0.105530
C     10.269500    15.611388     6.586907     0.606183
C      8.477800    15.454068    22.315615    -0.193466
C     11.194192    14.508400     6.198908    -0.189318
C     13.333744    13.667612     5.527284    -0.221214
C     12.550640    14.739136     5.917552     0.300014
C     12.818084    12.379336     5.420641    -0.142199
C      6.878380    17.282476     3.791499     0.108296
C      6.506056    16.555308    20.845303     0.106185
C      7.855512    15.230324     3.938984     0.110393
C      8.512760    15.471548    20.961022     0.107303
C      6.422152    16.588520    22.208972    -0.185635
C     11.458140    12.162584     5.704266     0.299929
C      6.869640    17.238776     2.427830    -0.186638
C     10.669792    13.214880     6.080920    -0.232933
C      7.888724    15.102720     2.568508    -0.188926
C     13.716556    11.276348     5.021297     0.585978
C     10.064984     1.426368     0.308584     0.107210
C     10.091204     1.354700     1.783434     0.105530
C      7.210500     1.868612     6.586907     0.606183
C      9.002200     2.025932    22.315615    -0.193466
C      6.285808     2.971600     6.198908    -0.189318
C      4.146256     3.812388     5.527284    -0.221214
C      4.929360     2.740864     5.917552     0.300014
C      4.661916     5.100664     5.420641    -0.142199
C     10.601620     0.197524     3.791499     0.108296
C     10.973944     0.924692    20.845303     0.106185
C      9.624488     2.249676     3.938984     0.110393
C      8.967240     2.008452    20.961022     0.107303
C     11.057848     0.891480    22.208972    -0.185635
C      6.021860     5.317416     5.704266     0.299929
C     10.610360     0.241224     2.427830    -0.186638
C      6.810208     4.265120     6.080920    -0.232933
C      9.591276     2.377280     2.568508    -0.188926
C      3.763444     6.203652     5.021297     0.585978
N      9.911160     1.373928    15.903421    -0.210237
N     10.192588     1.185144     8.855907    -0.206459
N      7.568840    16.106072    15.903421    -0.210237
N      7.287412    16.294856     8.855907    -0.206459
N      1.373928     7.568840     6.786579    -0.210237
N      1.185144     7.287412    13.834093    -0.206459
N     16.106072     9.911160     6.786579    -0.210237
N     16.294856    10.192588    13.834093    -0.206459
N     16.308840    10.113928    18.131579    -0.210237
N     16.027412     9.925144     2.489093    -0.206459
N      1.171160     7.366072    18.131579    -0.210237
N      1.452588     7.554856     2.489093    -0.206459
N      7.366072    16.308840     4.558421    -0.210237
N      7.554856    16.027412    20.200907    -0.206459
N     10.113928     1.171160     4.558421    -0.210237
N      9.925144     1.452588    20.200907    -0.206459
O     10.874308    17.154872    18.090737    -0.552505
O     10.285232    13.055812    17.328353    -0.487875
O     15.312480    15.319472    16.999348    -0.516170
O      9.458428    15.434840    18.036281    -0.584535
O     14.656980    11.325292    16.069058    -0.555235
O     16.128796    12.942192    16.361759    -0.587323
O      6.605692     0.325128    18.090737    -0.552505
O      7.194768     4.424188    17.328353    -0.487875
O      2.167520     2.160528    16.999348    -0.516170
O      8.021572     2.045160    18.036281    -0.584535
O      2.823020     6.154708    16.069058    -0.555235
O      1.351204     4.537808    16.361759    -0.587323
O     17.154872     6.605692     4.599263    -0.552506
O     13.055812     7.194768     5.361647    -0.487875
O     15.319472     2.167520     5.690652    -0.516170
O     15.434840     8.021572     4.653719    -0.584535
O     11.325292     2.823020     6.620942    -0.555235
O     12.942192     1.351204     6.328241    -0.587323
O      0.325128    10.874308     4.599263    -0.552505
O      4.424188    10.285232     5.361647    -0.487875
O      2.160528    15.312480     5.690652    -0.516170
O      2.045160     9.458428     4.653719    -0.584535
O      6.154708    14.656980     6.620942    -0.555235
O      4.537808    16.128796     6.328241    -0.587323
O     15.345692     8.414872    15.944263    -0.552506
O     15.934768     4.315812    16.706647    -0.487875
O     10.907520     6.579472    17.035652    -0.516170
O     16.761572     6.694840    15.998719    -0.584535
O     11.563020     2.585292    17.965942    -0.555235
O     10.091204     4.202192    17.673241    -0.587323
O      2.134308     9.065128    15.944263    -0.552505
O      1.545232    13.164188    16.706647    -0.487875
O      6.572480    10.900528    17.035652    -0.516170
O      0.718428    10.785160    15.998719    -0.584535
O      5.916980    14.894708    17.965942    -0.555235
O      7.388796    13.277808    17.673241    -0.587323
O      9.065128    15.345692     6.745737    -0.552506
O     13.164188    15.934768     5.983353    -0.487875
O     10.900528    10.907520     5.654348    -0.516170
O     10.785160    16.761572     6.691281    -0.584535
O     14.894708    11.563020     4.724058    -0.555235
O     13.277808    10.091204     5.016759    -0.587323
O      8.414872     2.134308     6.745737    -0.552505
O      4.315812     1.545232     5.983353    -0.487875
O      6.579472     6.572480     5.654348    -0.516170
O      6.694840     0.718428     6.691281    -0.584535
O      2.585292     5.916980     4.724058    -0.555235
O      4.202192     7.388796     5.016759    -0.587323

The following XYZ coordinates are in angstroms. Other properties are in atomic units.
The sperically averaged electron density of each atom fit to a function of the form exp(a - br)
eigen_1, eigen_2 and eigen_3 are the three eigenvalues of traceless quadrupole moment tensor
  atom number  atomic symbol              X              Y              Z     net charge C6 coefficient C8 coefficient C10 coefficient fluctuating dipole atomic polarizability isotropic forcefield polarizability              a              b squared Pearson coefficient          <r^3>          <r^4>         wp_QDO          m_QDO          q_QDO       dipole_x       dipole_y       dipole_z         dipole            Qxy            Qxz            Qyz     Q(x^2-y^2)  Q(3z^2 - R^2)        eigen_1        eigen_2        eigen_3 static polarizability      alpha(xx)      alpha(xy)      alpha(xz)      alpha(yy)      alpha(yz)      alpha(zz) atomic spin moment
            1             Zn       9.934408       1.449966      18.084838       0.799791     114.240363 0.20652332E+04  0.67504773E+05                                19.678505                           15.246692       0.331892       1.941583                    0.997419      48.798724     135.964790       0.443943       0.422098      -1.126216       0.023532       0.022757      -0.005457       0.033188      -0.063552       0.003951      -0.000015       0.031953      -0.442401      -0.147539       0.008241       0.139297             26.789971      21.493818       3.460842      -0.950815      24.231085      -1.311422      34.645009           0.000000
            2             Zn       7.545592      16.030034      18.084838       0.799791     114.240364 0.20652332E+04  0.67504773E+05                                19.678505                           15.246692       0.331892       1.941583                    0.997419      48.798724     135.964789       0.443943       0.422098      -1.126216      -0.023532      -0.022757      -0.005457       0.033188      -0.063552      -0.003951       0.000015       0.031953      -0.442401      -0.147539       0.008241       0.139297             26.789971      21.493819       3.460842       0.950815      24.231085       1.311422      34.645009           0.000000
            3             Zn       1.449966       7.545592       4.605162       0.799791     114.240360 0.20652332E+04  0.67504771E+05                                19.678505                           15.246692       0.331892       1.941583                    0.997419      48.798723     135.964787       0.443943       0.422098      -1.126216       0.022757      -0.023532       0.005457       0.033188       0.063552       0.000015       0.003951      -0.031953      -0.442401      -0.147539       0.008241       0.139297             26.789971      24.231084      -3.460842       1.311422      21.493818      -0.950815      34.645011           0.000000
            4             Zn      16.030034       9.934408       4.605162       0.799791     114.240364 0.20652333E+04  0.67504774E+05                                19.678505                           15.246692       0.331892       1.941583                    0.997419      48.798724     135.964789       0.443943       0.422098      -1.126216      -0.022757       0.023532       0.005457       0.033188       0.063552      -0.000015      -0.003951      -0.031953      -0.442401      -0.147539       0.008241       0.139297             26.789972      24.231084      -3.460841      -1.311421      21.493818       0.950815      34.645013           0.000000
            5             Zn      16.285592      10.189966      15.950162       0.799791     114.240364 0.20652333E+04  0.67504773E+05                                19.678505                           15.246692       0.331892       1.941583                    0.997419      48.798724     135.964789       0.443943       0.422098      -1.126216      -0.023532       0.022757       0.005457       0.033188       0.063552       0.003951       0.000015       0.031953      -0.442401      -0.147539       0.008241       0.139297             26.789972      21.493819      -3.460842      -0.950816      24.231085       1.311422      34.645012           0.000000
            6             Zn       1.194408       7.290034      15.950162       0.799791     114.240363 0.20652333E+04  0.67504774E+05                                19.678505                           15.246692       0.331892       1.941583                    0.997419      48.798724     135.964789       0.443943       0.422098      -1.126216       0.023532      -0.022757       0.005457       0.033188       0.063552      -0.003951      -0.000015       0.031953      -0.442401      -0.147539       0.008241       0.139297             26.789972      21.493818      -3.460841       0.950815      24.231085      -1.311422      34.645012           0.000000
            7             Zn       7.290034      16.285592       6.739838       0.799791     114.240360 0.20652331E+04  0.67504770E+05                                19.678505                           15.246692       0.331893       1.941583                    0.997419      48.798723     135.964788       0.443943       0.422098      -1.126216      -0.022757      -0.023532      -0.005457       0.033188      -0.063552       0.000015      -0.003951      -0.031953      -0.442401      -0.147539       0.008241       0.139297             26.789971      24.231085       3.460842       1.311422      21.493818       0.950815      34.645010           0.000000
            8             Zn      10.189966       1.194408       6.739838       0.799791     114.240364 0.20652333E+04  0.67504774E+05                                19.678505                           15.246692       0.331893       1.941583                    0.997419      48.798724     135.964790       0.443943       0.422098      -1.126216       0.022757       0.023532      -0.005457       0.033188      -0.063552      -0.000015       0.003951      -0.031953      -0.442401      -0.147539       0.008241       0.139297             26.789971      24.231085       3.460841      -1.311422      21.493818      -0.950815      34.645009           0.000000
            9              H      11.185452      17.041252      11.458450       0.127908       1.122956 0.83823265E+01  0.81520248E+02                                 1.652256                            1.592698      -0.894183       2.456448                    0.999007       3.191853       8.301841       0.554973       1.134837      -0.746114       0.019175      -0.027045       0.015621       0.036648      -0.015822       0.000132      -0.001325      -0.014909       0.006460      -0.018584       0.002072       0.016512              1.659638       1.457582      -0.215185       0.179777       1.669913      -0.272297       1.851419           0.000000
           10              H       9.692660      13.618668      17.516680       0.391836       0.479289 0.27553524E+01  0.21394945E+02                                 1.132471                            1.058774      -1.464081       2.319145                    0.997760       2.559255       7.072750       0.517025       1.525669      -0.657118      -0.017426       0.006049       0.003766       0.018827       0.004285      -0.001100      -0.001686       0.012469      -0.014805      -0.006373      -0.003819       0.010192              1.192365       1.466243      -0.215363      -0.087012       1.157458       0.055131       0.953393          -0.000000
           11              H      12.403808      11.970304      16.668074       0.145442       1.159365 0.85498419E+01  0.84387926E+02                                 1.756798                            1.659256      -1.134323       2.358811                    0.996860       3.294102       8.913261       0.513906       1.207536      -0.727429      -0.009520      -0.036772      -0.007727       0.038762       0.010758       0.000555       0.003376      -0.010435      -0.031546      -0.011249      -0.006320       0.017569              1.808602       1.685682      -0.158665      -0.046785       2.329385       0.194965       1.410740           0.000000
           12              H       8.170152       2.223456      15.563071       0.092471       1.183938 0.85815896E+01  0.86393498E+02                                 1.900322                            1.746778      -1.155267       2.322781                    0.994713       3.799252      11.041836       0.456303       1.333334      -0.696373      -0.037927       0.022667       0.017719       0.047605      -0.013040       0.000283      -0.002729       0.017675       0.000705      -0.016187       0.000401       0.015787              2.014609       2.268908      -0.373015      -0.633559       1.646597       0.319666       2.128321           0.000000
           13              H      15.882328      14.716412      16.854132       0.394901       0.520959 0.30618005E+01  0.24151702E+02                                 1.157801                            1.087953      -1.235765       2.437229                    0.999641       2.393488       6.439555       0.535625       1.449688      -0.672671       0.022400      -0.004384      -0.001734       0.022891       0.007883      -0.001569      -0.001097       0.030389      -0.037627      -0.012869      -0.010609       0.023477              1.205012       1.402217      -0.278742      -0.076527       1.275320       0.073784       0.937498          -0.000000
           14              H       9.299360       2.947128       8.989778       0.110771       1.210991 0.86598291E+01  0.85343921E+02                                 1.782278                            1.648745      -0.856591       2.477103                    0.999088       3.270697       8.708126       0.527976       1.177142      -0.735538      -0.016738       0.041504      -0.025616       0.051565      -0.014925      -0.001497      -0.004266      -0.023953      -0.000193      -0.019633      -0.000060       0.019693              1.862683       1.550771      -0.245355       0.283867       1.912861      -0.480798       2.124418          -0.000000
           15              H      11.699364       0.541880      15.814930       0.103073       1.203396 0.87030652E+01  0.86824433E+02                                 1.838517                            1.699307      -1.011778       2.397812                    0.997287       3.515758       9.761660       0.493439       1.244235      -0.717498       0.042210      -0.015483       0.026499       0.052188      -0.010995       0.003059      -0.000157       0.028059       0.001517      -0.018117       0.000051       0.018066              1.931329       2.025306      -0.287023       0.532772       1.673928      -0.307426       2.094752          -0.000000
           16              H      11.152240      16.964340       9.180374       0.101361       1.211897 0.88105081E+01  0.87560141E+02                                 1.810618                            1.683617      -0.796497       2.497264                    0.999485       3.358174       9.098884       0.510838       1.206472      -0.728054       0.026170      -0.040123      -0.020636       0.052159      -0.016158      -0.000389       0.000777      -0.017690      -0.010142      -0.016730      -0.003412       0.020143              1.886807       1.570101      -0.311949      -0.267975       1.990333       0.524714       2.099986           0.000000
           17              H       9.231188       3.076480      11.274661       0.128212       1.090545 0.79996260E+01  0.76620612E+02                                 1.598758                            1.538732      -0.899640       2.458167                    0.998879       3.106393       7.925164       0.576159       1.109909      -0.752953      -0.012981       0.032549       0.014375       0.037876      -0.013264       0.000781       0.001256      -0.020690       0.010054      -0.018569       0.003371       0.015198              1.601918       1.355379      -0.203811      -0.147380       1.755599       0.245609       1.694776          -0.000001
           18              H       8.257552       2.226952      13.271381       0.126968       1.150097 0.87791961E+01  0.86876941E+02                                 1.722166                            1.666007      -0.895747       2.458589                    0.998941       3.263186       8.725692       0.522067       1.185579      -0.733719      -0.029638       0.017214      -0.015966       0.037810      -0.014222       0.001483       0.000184       0.018991       0.005238      -0.018011       0.001681       0.016330              1.723154       1.792481      -0.190454       0.278916       1.470140      -0.139595       1.906842           0.000000
           19              H      13.155448      16.469656      17.609709       0.145770       1.135559 0.82583142E+01  0.81206779E+02                                 1.768144                            1.657850      -1.050399       2.398345                    0.997822       3.309248       9.082928       0.499085       1.248045      -0.717898       0.011500       0.036611       0.007182       0.039041       0.010102      -0.001049       0.003642      -0.010985      -0.033904      -0.012649      -0.004737       0.017386              1.834795       1.661867      -0.091619      -0.022829       2.396583       0.179690       1.445937          -0.000000
           20              H      11.898636       0.487692      13.511895       0.135144       1.073866 0.78768374E+01  0.75312983E+02                                 1.598707                            1.541013      -0.861235       2.480878                    0.999207       3.075238       7.893355       0.566625       1.130556      -0.747903       0.033679      -0.012362      -0.012649       0.038041      -0.012033      -0.001296      -0.000884       0.022641       0.007931      -0.017928       0.002673       0.015255              1.598209       1.797886      -0.196309      -0.214840       1.349658       0.118294       1.647083          -0.000000
           21              H       6.294548       0.438748      11.458450       0.127908       1.122956 0.83823245E+01  0.81520222E+02                                 1.652255                            1.592697      -0.894183       2.456448                    0.999007       3.191853       8.301840       0.554973       1.134837      -0.746114      -0.019175       0.027045       0.015621       0.036648      -0.015822      -0.000132       0.001325      -0.014909       0.006460      -0.018584       0.002072       0.016512              1.659638       1.457582      -0.215185      -0.179777       1.669913       0.272296       1.851419           0.000000
           22              H       7.787340       3.861332      17.516680       0.391836       0.479289 0.27553524E+01  0.21394945E+02                                 1.132471                            1.058774      -1.464081       2.319145                    0.997760       2.559255       7.072750       0.517025       1.525669      -0.657118       0.017426      -0.006049       0.003766       0.018827       0.004285       0.001100       0.001686       0.012469      -0.014805      -0.006373      -0.003819       0.010192              1.192365       1.466243      -0.215363       0.087012       1.157458      -0.055131       0.953393          -0.000000
           23              H       5.076192       5.509696      16.668074       0.145442       1.159365 0.85498389E+01  0.84387896E+02                                 1.756799                            1.659256      -1.134323       2.358811                    0.996860       3.294101       8.913261       0.513906       1.207537      -0.727429       0.009520       0.036772      -0.007727       0.038762       0.010758      -0.000555      -0.003376      -0.010435      -0.031546      -0.011249      -0.006320       0.017569              1.808603       1.685683      -0.158665       0.046785       2.329385      -0.194965       1.410740           0.000000
           24              H       9.309848      15.256544      15.563071       0.092471       1.183937 0.85815889E+01  0.86393492E+02                                 1.900322                            1.746778      -1.155267       2.322781                    0.994713       3.799252      11.041837       0.456303       1.333335      -0.696373       0.037927      -0.022667       0.017719       0.047605      -0.013040      -0.000283       0.002729       0.017675       0.000705      -0.016187       0.000401       0.015787              2.014609       2.268908      -0.373015       0.633559       1.646597      -0.319666       2.128321          -0.000000
           25              H       1.597672       2.763588      16.854132       0.394901       0.520959 0.30618022E+01  0.24151719E+02                                 1.157801                            1.087953      -1.235765       2.437228                    0.999641       2.393489       6.439558       0.535625       1.449688      -0.672671      -0.022400       0.004384      -0.001734       0.022891       0.007883       0.001569       0.001097       0.030389      -0.037627      -0.012869      -0.010609       0.023477              1.205012       1.402218      -0.278742       0.076527       1.275320      -0.073784       0.937498          -0.000000
           26              H       8.180640      14.532872       8.989778       0.110771       1.210991 0.86598314E+01  0.85343954E+02                                 1.782279                            1.648745      -0.856591       2.477103                    0.999088       3.270697       8.708128       0.527976       1.177142      -0.735538       0.016738      -0.041504      -0.025616       0.051565      -0.014925       0.001497       0.004266      -0.023953      -0.000193      -0.019633      -0.000060       0.019693              1.862684       1.550771      -0.245355      -0.283867       1.912861       0.480798       2.124419          -0.000000
           27              H       5.780636      16.938120      15.814930       0.103073       1.203396 0.87030640E+01  0.86824416E+02                                 1.838516                            1.699306      -1.011778       2.397812                    0.997287       3.515758       9.761659       0.493440       1.244235      -0.717499      -0.042210       0.015483       0.026499       0.052188      -0.010995      -0.003059       0.000157       0.028059       0.001517      -0.018117       0.000051       0.018066              1.931328       2.025305      -0.287023      -0.532772       1.673928       0.307426       2.094752          -0.000000
           28              H       6.327760       0.515660       9.180374       0.101361       1.211897 0.88105079E+01  0.87560135E+02                                 1.810617                            1.683617      -0.796497       2.497264                    0.999485       3.358174       9.098883       0.510838       1.206471      -0.728054      -0.026170       0.040123      -0.020636       0.052159      -0.016158       0.000389      -0.000777      -0.017690      -0.010142      -0.016730      -0.003412       0.020143              1.886807       1.570101      -0.311948       0.267975       1.990333      -0.524714       2.099985           0.000000
           29              H       8.248812      14.403520      11.274661       0.128212       1.090545 0.79996260E+01  0.76620612E+02                                 1.598758                            1.538732      -0.899640       2.458167                    0.998879       3.106393       7.925164       0.576159       1.109909      -0.752953       0.012981      -0.032549       0.014375       0.037876      -0.013264      -0.000781      -0.001256      -0.020690       0.010054      -0.018569       0.003371       0.015198              1.601918       1.355379      -0.203811       0.147380       1.755599      -0.245609       1.694776          -0.000000
           30              H       9.222448      15.253048      13.271381       0.126968       1.150096 0.87791946E+01  0.86876927E+02                                 1.722167                            1.666008      -0.895747       2.458589                    0.998941       3.263185       8.725691       0.522066       1.185579      -0.733719       0.029638      -0.017214      -0.015966       0.037810      -0.014222      -0.001483      -0.000184       0.018991       0.005238      -0.018011       0.001681       0.016330              1.723155       1.792482      -0.190454      -0.278916       1.470140       0.139595       1.906843           0.000000
           31              H       4.324552       1.010344      17.609709       0.145769       1.135558 0.82583115E+01  0.81206749E+02                                 1.768144                            1.657850      -1.050399       2.398345                    0.997822       3.309247       9.082926       0.499085       1.248046      -0.717898      -0.011500      -0.036611       0.007182       0.039041       0.010102       0.001049      -0.003642      -0.010985      -0.033904      -0.012649      -0.004737       0.017386              1.834796       1.661867      -0.091619       0.022829       2.396583      -0.179691       1.445937          -0.000000
           32              H       5.581364      16.992308      13.511895       0.135144       1.073866 0.78768374E+01  0.75312983E+02                                 1.598707                            1.541013      -0.861235       2.480878                    0.999207       3.075238       7.893355       0.566625       1.130556      -0.747903      -0.033679       0.012362      -0.012649       0.038041      -0.012033       0.001296       0.000884       0.022641       0.007931      -0.017928       0.002673       0.015255              1.598209       1.797886      -0.196309       0.214840       1.349658      -0.118294       1.647083          -0.000000
           33              H      17.041252       6.294548      11.231550       0.127908       1.122955 0.83823159E+01  0.81520157E+02                                 1.652259                            1.592701      -0.894183       2.456448                    0.999007       3.191846       8.301836       0.554970       1.134842      -0.746113      -0.027045      -0.019175      -0.015621       0.036648       0.015822       0.001325       0.000132       0.014909       0.006460      -0.018584       0.002072       0.016512              1.659641       1.669916       0.215186       0.272297       1.457585       0.179777       1.851423           0.000000
           34              H      13.618668       7.787340       5.173320       0.391836       0.479289 0.27553524E+01  0.21394945E+02                                 1.132471                            1.058774      -1.464081       2.319145                    0.997760       2.559255       7.072750       0.517025       1.525669      -0.657118       0.006049       0.017426      -0.003766       0.018827      -0.004285       0.001686      -0.001100      -0.012469      -0.014805      -0.006373      -0.003819       0.010192              1.192365       1.157458       0.215363      -0.055131       1.466243      -0.087012       0.953393          -0.000000
           35              H      11.970304       5.076192       6.021926       0.145442       1.159365 0.85498382E+01  0.84387884E+02                                 1.756798                            1.659256      -1.134323       2.358811                    0.996860       3.294101       8.913259       0.513906       1.207536      -0.727429      -0.036772       0.009520       0.007727       0.038762      -0.010758      -0.003376       0.000555       0.010435      -0.031546      -0.011249      -0.006320       0.017569              1.808602       2.329384       0.158665      -0.194965       1.685682      -0.046785       1.410740           0.000000
           36              H       2.223456       9.309848       7.126929       0.092471       1.183938 0.85815896E+01  0.86393498E+02                                 1.900322                            1.746778      -1.155267       2.322781                    0.994713       3.799252      11.041836       0.456303       1.333334      -0.696373       0.022667       0.037927      -0.017719       0.047605       0.013040       0.002729       0.000283      -0.017675       0.000705      -0.016187       0.000401       0.015787              2.014609       1.646597       0.373015      -0.319666       2.268908      -0.633559       2.128321           0.000000
           37              H      14.716412       1.597672       5.835868       0.394901       0.520959 0.30617996E+01  0.24151695E+02                                 1.157801                            1.087953      -1.235765       2.437228                    0.999641       2.393488       6.439557       0.535624       1.449689      -0.672671      -0.004384      -0.022400       0.001734       0.022891      -0.007883       0.001097      -0.001569      -0.030389      -0.037627      -0.012869      -0.010609       0.023477              1.205012       1.275320       0.278742      -0.073784       1.402218      -0.076527       0.937498          -0.000000
           38              H       2.947128       8.180640      13.700222       0.110771       1.210991 0.86598309E+01  0.85343945E+02                                 1.782279                            1.648745      -0.856591       2.477103                    0.999088       3.270697       8.708127       0.527976       1.177142      -0.735538       0.041504       0.016738       0.025616       0.051565       0.014925       0.004266      -0.001497       0.023953      -0.000193      -0.019633      -0.000060       0.019693              1.862684       1.912861       0.245355       0.480798       1.550771       0.283867       2.124418          -0.000000
           39              H       0.541880       5.780636       6.875070       0.103073       1.203396 0.87030652E+01  0.86824433E+02                                 1.838517                            1.699307      -1.011778       2.397812                    0.997287       3.515758       9.761660       0.493439       1.244235      -0.717498      -0.015483      -0.042210      -0.026499       0.052188       0.010995       0.000157       0.003059      -0.028059       0.001517      -0.018117       0.000051       0.018066              1.931329       1.673928       0.287023       0.307426       2.025306       0.532772       2.094752          -0.000000
           40              H      16.964340       6.327760      13.509626       0.101361       1.211897 0.88105026E+01  0.87560071E+02                                 1.810617                            1.683617      -0.796497       2.497264                    0.999485       3.358173       9.098880       0.510838       1.206472      -0.728054      -0.040123      -0.026170       0.020636       0.052159       0.016158      -0.000777      -0.000389       0.017690      -0.010142      -0.016730      -0.003412       0.020143              1.886806       1.990333       0.311948      -0.524714       1.570101      -0.267975       2.099985           0.000000
           41              H       3.076480       8.248812      11.415339       0.128212       1.090544 0.79996229E+01  0.76620570E+02                                 1.598758                            1.538731      -0.899640       2.458168                    0.998879       3.106393       7.925162       0.576160       1.109909      -0.752953       0.032549       0.012981      -0.014375       0.037876       0.013264      -0.001256       0.000781       0.020690       0.010054      -0.018569       0.003371       0.015198              1.601917       1.755598       0.203811      -0.245609       1.355378      -0.147380       1.694776          -0.000001
           42              H       2.226952       9.222448       9.418619       0.126968       1.150097 0.87791974E+01  0.86876957E+02                                 1.722166                            1.666008      -0.895747       2.458589                    0.998941       3.263186       8.725692       0.522067       1.185579      -0.733719       0.017214       0.029638       0.015966       0.037810       0.014222      -0.000184       0.001483      -0.018991       0.005238      -0.018011       0.001681       0.016330              1.723155       1.470140       0.190454       0.139595       1.792481       0.278916       1.906842           0.000000
           43              H      16.469656       4.324552       5.080291       0.145770       1.135558 0.82583116E+01  0.81206750E+02                                 1.768144                            1.657850      -1.050398       2.398345                    0.997822       3.309247       9.082926       0.499085       1.248046      -0.717898       0.036611      -0.011500      -0.007182       0.039041      -0.010102      -0.003642      -0.001049       0.010985      -0.033904      -0.012649      -0.004737       0.017386              1.834795       2.396583       0.091619      -0.179690       1.661867      -0.022829       1.445937          -0.000000
           44              H       0.487692       5.581364       9.178105       0.135144       1.073866 0.78768374E+01  0.75312983E+02                                 1.598707                            1.541013      -0.861235       2.480878                    0.999207       3.075238       7.893355       0.566625       1.130556      -0.747903      -0.012362      -0.033679       0.012649       0.038041       0.012033       0.000884      -0.001296      -0.022641       0.007931      -0.017928       0.002673       0.015255              1.598209       1.349658       0.196309      -0.118294       1.797886      -0.214840       1.647083          -0.000000
           45              H       0.438748      11.185452      11.231550       0.127908       1.122955 0.83823159E+01  0.81520157E+02                                 1.652259                            1.592701      -0.894183       2.456448                    0.999007       3.191846       8.301836       0.554970       1.134842      -0.746113       0.027045       0.019175      -0.015621       0.036648       0.015822      -0.001325      -0.000132       0.014909       0.006460      -0.018584       0.002072       0.016512              1.659641       1.669916       0.215186      -0.272297       1.457585      -0.179777       1.851423           0.000000
           46              H       3.861332       9.692660       5.173320       0.391836       0.479289 0.27553492E+01  0.21394916E+02                                 1.132471                            1.058773      -1.464081       2.319145                    0.997760       2.559254       7.072749       0.517025       1.525670      -0.657118      -0.006049      -0.017426      -0.003766       0.018827      -0.004285      -0.001686       0.001100      -0.012469      -0.014805      -0.006373      -0.003819       0.010192              1.192365       1.157458       0.215363       0.055131       1.466243       0.087012       0.953393          -0.000000
           47              H       5.509696      12.403808       6.021926       0.145442       1.159365 0.85498382E+01  0.84387884E+02                                 1.756798                            1.659256      -1.134323       2.358811                    0.996860       3.294101       8.913259       0.513906       1.207536      -0.727429       0.036772      -0.009520       0.007727       0.038762      -0.010758       0.003376      -0.000555       0.010435      -0.031545      -0.011249      -0.006320       0.017569              1.808602       2.329384       0.158665       0.194965       1.685682       0.046785       1.410740           0.000000
           48              H      15.256544       8.170152       7.126929       0.092471       1.183938 0.85815896E+01  0.86393498E+02                                 1.900322                            1.746778      -1.155267       2.322781                    0.994713       3.799252      11.041836       0.456303       1.333334      -0.696373      -0.022667      -0.037927      -0.017719       0.047605       0.013040      -0.002729      -0.000283      -0.017675       0.000705      -0.016187       0.000401       0.015787              2.014609       1.646597       0.373015       0.319666       2.268908       0.633559       2.128321          -0.000000
           49              H       2.763588      15.882328       5.835868       0.394901       0.520959 0.30618000E+01  0.24151698E+02                                 1.157801                            1.087953      -1.235765       2.437228                    0.999641       2.393488       6.439556       0.535625       1.449689      -0.672671       0.004384       0.022400       0.001734       0.022891      -0.007883      -0.001097       0.001569      -0.030389      -0.037627      -0.012869      -0.010609       0.023477              1.205012       1.275320       0.278742       0.073784       1.402217       0.076527       0.937498          -0.000000
           50              H      14.532872       9.299360      13.700222       0.110771       1.210991 0.86598315E+01  0.85343954E+02                                 1.782279                            1.648745      -0.856591       2.477103                    0.999088       3.270697       8.708128       0.527976       1.177142      -0.735538      -0.041504      -0.016738       0.025616       0.051565       0.014925      -0.004266       0.001497       0.023953      -0.000193      -0.019633      -0.000060       0.019693              1.862684       1.912861       0.245355      -0.480798       1.550771      -0.283867       2.124419          -0.000000
           51              H      16.938120      11.699364       6.875070       0.103073       1.203396 0.87030652E+01  0.86824433E+02                                 1.838517                            1.699307      -1.011778       2.397812                    0.997287       3.515758       9.761660       0.493439       1.244235      -0.717498       0.015483       0.042210      -0.026499       0.052188       0.010995      -0.000157      -0.003059      -0.028059       0.001517      -0.018117       0.000051       0.018066              1.931329       1.673928       0.287023      -0.307426       2.025306      -0.532772       2.094752          -0.000000
           52              H       0.515660      11.152240      13.509626       0.101361       1.211897 0.88105028E+01  0.87560076E+02                                 1.810617                            1.683617      -0.796497       2.497264                    0.999485       3.358173       9.098881       0.510838       1.206472      -0.728054       0.040123       0.026170       0.020636       0.052159       0.016158       0.000777       0.000389       0.017690      -0.010142      -0.016730      -0.003412       0.020143              1.886806       1.990333       0.311949       0.524714       1.570101       0.267975       2.099985           0.000000
           53              H      14.403520       9.231188      11.415339       0.128212       1.090544 0.79996229E+01  0.76620570E+02                                 1.598758                            1.538731      -0.899640       2.458168                    0.998879       3.106393       7.925162       0.576160       1.109909      -0.752953      -0.032549      -0.012981      -0.014375       0.037876       0.013264       0.001256      -0.000781       0.020690       0.010054      -0.018569       0.003371       0.015198              1.601917       1.755598       0.203811       0.245609       1.355378       0.147380       1.694776          -0.000000
           54              H      15.253048       8.257552       9.418619       0.126968       1.150097 0.87791961E+01  0.86876941E+02                                 1.722166                            1.666007      -0.895747       2.458589                    0.998941       3.263186       8.725692       0.522067       1.185579      -0.733719      -0.017214      -0.029638       0.015966       0.037810       0.014222       0.000184      -0.001483      -0.018991       0.005238      -0.018011       0.001681       0.016330              1.723154       1.470140       0.190454      -0.139595       1.792481      -0.278916       1.906842           0.000000
           55              H       1.010344      13.155448       5.080291       0.145769       1.135559 0.82583171E+01  0.81206824E+02                                 1.768146                            1.657851      -1.050399       2.398345                    0.997822       3.309248       9.082932       0.499085       1.248047      -0.717898      -0.036611       0.011500      -0.007182       0.039041      -0.010102       0.003642       0.001049       0.010985      -0.033904      -0.012649      -0.004737       0.017386              1.834797       2.396585       0.091620       0.179691       1.661868       0.022829       1.445938          -0.000000
           56              H      16.992308      11.898636       9.178105       0.135144       1.073866 0.78768385E+01  0.75312989E+02                                 1.598706                            1.541013      -0.861235       2.480878                    0.999207       3.075239       7.893355       0.566626       1.130555      -0.747903       0.012362       0.033679       0.012649       0.038041       0.012033      -0.000884       0.001296      -0.022641       0.007931      -0.017928       0.002673       0.015255              1.598208       1.349657       0.196309       0.118294       1.797885       0.214840       1.647082          -0.000000
           57              H      15.034548       8.301252      22.576550       0.127908       1.122955 0.83823179E+01  0.81520183E+02                                 1.652259                            1.592701      -0.894183       2.456448                    0.999007       3.191846       8.301837       0.554970       1.134843      -0.746113      -0.019175      -0.027045      -0.015621       0.036648       0.015822       0.000132       0.001325      -0.014909       0.006460      -0.018584       0.002072       0.016512              1.659642       1.457585       0.215186       0.179777       1.669916       0.272297       1.851424           0.000000
           58              H      16.527340       4.878668      16.518320       0.391836       0.479289 0.27553523E+01  0.21394945E+02                                 1.132471                            1.058774      -1.464081       2.319145                    0.997760       2.559255       7.072750       0.517025       1.525669      -0.657118       0.017426       0.006049      -0.003766       0.018827      -0.004285      -0.001100       0.001686       0.012469      -0.014805      -0.006373      -0.003819       0.010192              1.192365       1.466243       0.215363      -0.087012       1.157458      -0.055131       0.953393          -0.000000
           59              H      13.816192       3.230304      17.366926       0.145442       1.159365 0.85498389E+01  0.84387896E+02                                 1.756799                            1.659256      -1.134323       2.358811                    0.996860       3.294101       8.913261       0.513906       1.207537      -0.727429       0.009520      -0.036772       0.007727       0.038762      -0.010758       0.000555      -0.003376      -0.010435      -0.031545      -0.011249      -0.006320       0.017569              1.808603       1.685683       0.158665      -0.046785       2.329385      -0.194965       1.410740           0.000000
           60              H       0.569848      10.963456      18.471929       0.092471       1.183938 0.85815902E+01  0.86393504E+02                                 1.900322                            1.746778      -1.155267       2.322781                    0.994713       3.799252      11.041835       0.456304       1.333334      -0.696373       0.037927       0.022667      -0.017719       0.047605       0.013040       0.000283       0.002729       0.017675       0.000705      -0.016187       0.000401       0.015787              2.014608       2.268908       0.373015      -0.633559       1.646597      -0.319666       2.128321           0.000000
           61              H      10.337672       5.976412      17.180868       0.394901       0.520959 0.30618022E+01  0.24151719E+02                                 1.157801                            1.087953      -1.235765       2.437228                    0.999641       2.393489       6.439558       0.535625       1.449688      -0.672671      -0.022400      -0.004384       0.001734       0.022891      -0.007883      -0.001569       0.001097       0.030389      -0.037627      -0.012869      -0.010609       0.023477              1.205012       1.402218       0.278742      -0.076527       1.275320      -0.073784       0.937498          -0.000000
           62              H      16.920640      11.687128       2.355222       0.110771       1.210991 0.86598296E+01  0.85343930E+02                                 1.782279                            1.648745      -0.856591       2.477103                    0.999088       3.270697       8.708127       0.527976       1.177142      -0.735538       0.016738       0.041504       0.025616       0.051565       0.014925      -0.001497       0.004266      -0.023953      -0.000193      -0.019633      -0.000060       0.019693              1.862683       1.550771       0.245355       0.283867       1.912861       0.480798       2.124418          -0.000000
           63              H      14.520636       9.281880      18.220070       0.103073       1.203396 0.87030686E+01  0.86824468E+02                                 1.838516                            1.699306      -1.011779       2.397812                    0.997287       3.515759       9.761660       0.493440       1.244234      -0.717499      -0.042210      -0.015483      -0.026499       0.052188       0.010995       0.003059       0.000157       0.028059       0.001517      -0.018117       0.000051       0.018066              1.931328       2.025305       0.287023       0.532772       1.673928       0.307426       2.094752          -0.000000
           64              H      15.067760       8.224340       2.164626       0.101361       1.211897 0.88105042E+01  0.87560093E+02                                 1.810617                            1.683617      -0.796497       2.497264                    0.999485       3.358173       9.098881       0.510838       1.206472      -0.728054      -0.026170      -0.040123       0.020636       0.052159       0.016158      -0.000389      -0.000777      -0.017690      -0.010142      -0.016730      -0.003412       0.020143              1.886807       1.570101       0.311949      -0.267975       1.990333      -0.524714       2.099986           0.000000
           65              H      16.988812      11.816480       0.070339       0.128212       1.090545 0.79996250E+01  0.76620597E+02                                 1.598758                            1.538732      -0.899640       2.458168                    0.998879       3.106393       7.925163       0.576160       1.109909      -0.752953       0.012981       0.032549      -0.014375       0.037876       0.013264       0.000781      -0.001256      -0.020690       0.010054      -0.018569       0.003371       0.015198              1.601918       1.355379       0.203811      -0.147380       1.755598      -0.245609       1.694776          -0.000000
           66              H       0.482448      10.966952      20.763619       0.126968       1.150097 0.87791955E+01  0.86876931E+02                                 1.722166                            1.666007      -0.895747       2.458589                    0.998941       3.263186       8.725691       0.522067       1.185578      -0.733719       0.029638       0.017214       0.015966       0.037810       0.014222       0.001483      -0.000184       0.018991       0.005238      -0.018011       0.001681       0.016330              1.723154       1.792481       0.190454       0.278916       1.470140       0.139595       1.906842           0.000000
           67              H      13.064552       7.729656      16.425291       0.145769       1.135559 0.82583156E+01  0.81206798E+02                                 1.768145                            1.657851      -1.050399       2.398345                    0.997822       3.309248       9.082929       0.499085       1.248046      -0.717898      -0.011500       0.036611      -0.007182       0.039041      -0.010102      -0.001049      -0.003642      -0.010985      -0.033904      -0.012649      -0.004737       0.017386              1.834796       1.661867       0.091619      -0.022829       2.396584      -0.179691       1.445937          -0.000000
           68              H      14.321364       9.227692      20.523105       0.135144       1.073866 0.78768394E+01  0.75313003E+02                                 1.598706                            1.541013      -0.861235       2.480878                    0.999207       3.075239       7.893356       0.566626       1.130556      -0.747903      -0.033679      -0.012362       0.012649       0.038041       0.012033      -0.001296       0.000884       0.022641       0.007931      -0.017928       0.002673       0.015255              1.598209       1.797885       0.196309      -0.214840       1.349658      -0.118294       1.647083          -0.000000
           69              H       2.445452       9.178748      22.576550       0.127908       1.122955 0.83823162E+01  0.81520159E+02                                 1.652258                            1.592700      -0.894183       2.456448                    0.999007       3.191846       8.301835       0.554970       1.134842      -0.746113       0.019175       0.027045      -0.015621       0.036648       0.015822      -0.000132      -0.001325      -0.014909       0.006460      -0.018584       0.002072       0.016512              1.659641       1.457584       0.215186      -0.179777       1.669916      -0.272297       1.851423           0.000000
           70              H       0.952660      12.601332      16.518320       0.391836       0.479289 0.27553492E+01  0.21394916E+02                                 1.132471                            1.058773      -1.464081       2.319145                    0.997760       2.559254       7.072749       0.517025       1.525670      -0.657118      -0.017426      -0.006049      -0.003766       0.018827      -0.004285       0.001100      -0.001686       0.012469      -0.014805      -0.006373      -0.003819       0.010192              1.192365       1.466243       0.215363       0.087012       1.157458       0.055131       0.953393          -0.000000
           71              H       3.663808      14.249696      17.366926       0.145442       1.159365 0.85498399E+01  0.84387906E+02                                 1.756798                            1.659256      -1.134323       2.358811                    0.996860       3.294101       8.913260       0.513906       1.207536      -0.727429      -0.009520       0.036772       0.007727       0.038762      -0.010758      -0.000555       0.003376      -0.010435      -0.031546      -0.011249      -0.006320       0.017569              1.808603       1.685683       0.158665       0.046785       2.329385       0.194965       1.410740           0.000000
           72              H      16.910152       6.516544      18.471929       0.092471       1.183938 0.85815896E+01  0.86393498E+02                                 1.900322                            1.746778      -1.155267       2.322781                    0.994713       3.799252      11.041836       0.456303       1.333334      -0.696373      -0.037927      -0.022667      -0.017719       0.047605       0.013040      -0.000283      -0.002729       0.017675       0.000705      -0.016187       0.000401       0.015787              2.014609       2.268908       0.373015       0.633559       1.646597       0.319666       2.128321           0.000000
           73              H       7.142328      11.503588      17.180868       0.394901       0.520959 0.30618000E+01  0.24151699E+02                                 1.157801                            1.087953      -1.235765       2.437228                    0.999641       2.393488       6.439556       0.535625       1.449689      -0.672671       0.022400       0.004384       0.001734       0.022891      -0.007883       0.001569      -0.001097       0.030389      -0.037627      -0.012869      -0.010609       0.023477              1.205012       1.402218       0.278742       0.076527       1.275320       0.073784       0.937498          -0.000000
           74              H       0.559360       5.792872       2.355222       0.110771       1.210991 0.86598309E+01  0.85343945E+02                                 1.782279                            1.648745      -0.856591       2.477103                    0.999088       3.270697       8.708127       0.527976       1.177142      -0.735538      -0.016738      -0.041504       0.025616       0.051565       0.014925       0.001497      -0.004266      -0.023953      -0.000193      -0.019633      -0.000060       0.019693              1.862684       1.550771       0.245355      -0.283867       1.912861      -0.480798       2.124418          -0.000000
           75              H       2.959364       8.198120      18.220070       0.103073       1.203396 0.87030652E+01  0.86824433E+02                                 1.838517                            1.699307      -1.011778       2.397812                    0.997287       3.515758       9.761660       0.493439       1.244235      -0.717498       0.042210       0.015483      -0.026499       0.052188       0.010995      -0.003059      -0.000157       0.028059       0.001517      -0.018117       0.000051       0.018066              1.931329       2.025306       0.287023      -0.532772       1.673928      -0.307426       2.094752          -0.000000
           76              H       2.412240       9.255660       2.164626       0.101361       1.211897 0.88105023E+01  0.87560065E+02                                 1.810617                            1.683617      -0.796497       2.497264                    0.999485       3.358173       9.098879       0.510839       1.206471      -0.728054       0.026170       0.040123       0.020636       0.052159       0.016158       0.000389       0.000777      -0.017690      -0.010142      -0.016730      -0.003412       0.020143              1.886806       1.570101       0.311948       0.267975       1.990332       0.524714       2.099985           0.000000
           77              H       0.491188       5.663520       0.070339       0.128212       1.090545 0.79996270E+01  0.76620616E+02                                 1.598758                            1.538731      -0.899640       2.458167                    0.998879       3.106394       7.925164       0.576160       1.109908      -0.752953      -0.012981      -0.032549      -0.014375       0.037876       0.013264      -0.000781       0.001256      -0.020690       0.010054      -0.018569       0.003371       0.015198              1.601917       1.355378       0.203811       0.147380       1.755598       0.245609       1.694776          -0.000000
           78              H      16.997552       6.513048      20.763619       0.126968       1.150097 0.87791974E+01  0.86876957E+02                                 1.722166                            1.666008      -0.895747       2.458589                    0.998941       3.263186       8.725692       0.522067       1.185579      -0.733719      -0.029638      -0.017214       0.015966       0.037810       0.014222      -0.001483       0.000184       0.018991       0.005238      -0.018011       0.001681       0.016330              1.723155       1.792481       0.190454      -0.278916       1.470140      -0.139595       1.906842           0.000000
           79              H       4.415448       9.750344      16.425291       0.145769       1.135559 0.82583171E+01  0.81206821E+02                                 1.768145                            1.657851      -1.050399       2.398345                    0.997822       3.309248       9.082931       0.499085       1.248047      -0.717898       0.011500      -0.036611      -0.007182       0.039041      -0.010102       0.001049       0.003642      -0.010985      -0.033904      -0.012649      -0.004737       0.017386              1.834797       1.661868       0.091620       0.022829       2.396585       0.179691       1.445938          -0.000000
           80              H       3.158636       8.252308      20.523105       0.135144       1.073866 0.78768355E+01  0.75312956E+02                                 1.598706                            1.541013      -0.861235       2.480878                    0.999207       3.075238       7.893353       0.566626       1.130556      -0.747903       0.033679       0.012362       0.012649       0.038041       0.012033       0.001296      -0.000884       0.022641       0.007931      -0.017928       0.002673       0.015255              1.598208       1.797885       0.196309       0.214840       1.349657       0.118294       1.647082          -0.000000
           81              H       9.178748      15.034548       0.113450       0.127908       1.122956 0.83823237E+01  0.81520210E+02                                 1.652255                            1.592697      -0.894183       2.456448                    0.999007       3.191853       8.301839       0.554973       1.134836      -0.746114       0.027045      -0.019175       0.015621       0.036648      -0.015822       0.001325      -0.000132       0.014909       0.006460      -0.018584       0.002072       0.016512              1.659637       1.669912      -0.215185       0.272296       1.457582      -0.179777       1.851419           0.000000
           82              H      12.601332      16.527340       6.171680       0.391836       0.479289 0.27553486E+01  0.21394911E+02                                 1.132471                            1.058773      -1.464081       2.319145                    0.997760       2.559254       7.072750       0.517025       1.525671      -0.657118      -0.006049       0.017426       0.003766       0.018827       0.004285       0.001686       0.001100      -0.012469      -0.014805      -0.006373      -0.003819       0.010192              1.192365       1.157458      -0.215363      -0.055131       1.466243       0.087012       0.953393          -0.000000
           83              H      14.249696      13.816192       5.323074       0.145442       1.159365 0.85498419E+01  0.84387926E+02                                 1.756798                            1.659256      -1.134323       2.358811                    0.996860       3.294102       8.913261       0.513906       1.207536      -0.727429       0.036772       0.009520      -0.007727       0.038762       0.010758      -0.003376      -0.000555       0.010435      -0.031545      -0.011249      -0.006320       0.017569              1.808602       2.329385      -0.158665      -0.194965       1.685682       0.046785       1.410740           0.000000
           84              H       6.516544       0.569848       4.218071       0.092471       1.183937 0.85815889E+01  0.86393492E+02                                 1.900322                            1.746778      -1.155267       2.322781                    0.994713       3.799252      11.041837       0.456303       1.333335      -0.696373      -0.022667       0.037927       0.017719       0.047605      -0.013040       0.002729      -0.000283      -0.017675       0.000705      -0.016187       0.000401       0.015787              2.014609       1.646597      -0.373015      -0.319666       2.268908       0.633559       2.128321           0.000000
           85              H      11.503588      10.337672       5.509132       0.394901       0.520960 0.30618027E+01  0.24151722E+02                                 1.157801                            1.087953      -1.235765       2.437228                    0.999641       2.393489       6.439557       0.535625       1.449687      -0.672672       0.004384      -0.022400      -0.001734       0.022891       0.007883       0.001097       0.001569      -0.030389      -0.037627      -0.012869      -0.010609       0.023477              1.205012       1.275320      -0.278742      -0.073784       1.402217       0.076527       0.937498          -0.000000
           86              H       5.792872      16.920640      20.334778       0.110771       1.210992 0.86598328E+01  0.85343970E+02                                 1.782279                            1.648745      -0.856591       2.477103                    0.999088       3.270697       8.708128       0.527976       1.177142      -0.735538      -0.041504       0.016738      -0.025616       0.051565      -0.014925       0.004266       0.001497       0.023953      -0.000193      -0.019633      -0.000060       0.019693              1.862684       1.912862      -0.245355       0.480798       1.550772      -0.283867       2.124419          -0.000000
           87              H       8.198120      14.520636       4.469930       0.103073       1.203396 0.87030687E+01  0.86824468E+02                                 1.838516                            1.699306      -1.011778       2.397812                    0.997287       3.515759       9.761660       0.493440       1.244234      -0.717499       0.015483      -0.042210       0.026499       0.052188      -0.010995       0.000157      -0.003059      -0.028059       0.001517      -0.018117       0.000051       0.018066              1.931328       1.673928      -0.287023       0.307426       2.025305      -0.532772       2.094752          -0.000000
           88              H       9.255660      15.067760      20.525374       0.101361       1.211897 0.88105081E+01  0.87560141E+02                                 1.810618                            1.683617      -0.796497       2.497264                    0.999485       3.358174       9.098884       0.510838       1.206472      -0.728054       0.040123      -0.026170      -0.020636       0.052159      -0.016158      -0.000777       0.000389       0.017690      -0.010142      -0.016730      -0.003412       0.020143              1.886807       1.990333      -0.311949      -0.524714       1.570101       0.267975       2.099986           0.000000
           89              H       5.663520      16.988812      22.619661       0.128212       1.090544 0.79996239E+01  0.76620584E+02                                 1.598758                            1.538731      -0.899640       2.458167                    0.998879       3.106393       7.925163       0.576160       1.109909      -0.752953      -0.032549       0.012981       0.014375       0.037876      -0.013264      -0.001256      -0.000781       0.020690       0.010054      -0.018569       0.003371       0.015198              1.601918       1.755598      -0.203811      -0.245609       1.355379       0.147380       1.694776          -0.000000
           90              H       6.513048       0.482448       1.926381       0.126968       1.150097 0.87791969E+01  0.86876947E+02                                 1.722166                            1.666007      -0.895747       2.458589                    0.998941       3.263186       8.725691       0.522067       1.185578      -0.733719      -0.017214       0.029638      -0.015966       0.037810      -0.014222      -0.000184      -0.001483      -0.018991       0.005238      -0.018011       0.001681       0.016330              1.723154       1.470140      -0.190454       0.139595       1.792481      -0.278916       1.906842           0.000000
           91              H       9.750344      13.064552       6.264709       0.145769       1.135559 0.82583155E+01  0.81206798E+02                                 1.768145                            1.657851      -1.050399       2.398345                    0.997822       3.309248       9.082929       0.499085       1.248046      -0.717898      -0.036611      -0.011500       0.007182       0.039041       0.010102      -0.003642       0.001049       0.010985      -0.033904      -0.012649      -0.004737       0.017386              1.834796       2.396584      -0.091619      -0.179691       1.661867       0.022829       1.445937          -0.000000
           92              H       8.252308      14.321364       2.166895       0.135144       1.073866 0.78768374E+01  0.75312983E+02                                 1.598707                            1.541013      -0.861235       2.480878                    0.999207       3.075238       7.893355       0.566625       1.130556      -0.747903       0.012362      -0.033679      -0.012649       0.038041      -0.012033       0.000884       0.001296      -0.022641       0.007931      -0.017928       0.002673       0.015255              1.598209       1.349658      -0.196309      -0.118294       1.797886       0.214840       1.647083          -0.000000
           93              H       8.301252       2.445452       0.113450       0.127908       1.122956 0.83823225E+01  0.81520200E+02                                 1.652255                            1.592697      -0.894183       2.456448                    0.999007       3.191852       8.301838       0.554973       1.134837      -0.746114      -0.027045       0.019175       0.015621       0.036648      -0.015822      -0.001325       0.000132       0.014909       0.006460      -0.018584       0.002072       0.016512              1.659638       1.669913      -0.215185      -0.272297       1.457582       0.179777       1.851419           0.000000
           94              H       4.878668       0.952660       6.171680       0.391836       0.479289 0.27553492E+01  0.21394916E+02                                 1.132471                            1.058773      -1.464081       2.319145                    0.997760       2.559254       7.072749       0.517025       1.525670      -0.657118       0.006049      -0.017426       0.003766       0.018827       0.004285      -0.001686      -0.001100      -0.012469      -0.014805      -0.006373      -0.003819       0.010192              1.192365       1.157458      -0.215363       0.055131       1.466243      -0.087012       0.953393          -0.000000
           95              H       3.230304       3.663808       5.323074       0.145442       1.159366 0.85498436E+01  0.84387949E+02                                 1.756799                            1.659256      -1.134323       2.358810                    0.996860       3.294102       8.913262       0.513906       1.207536      -0.727429      -0.036772      -0.009520      -0.007727       0.038762       0.010758       0.003376       0.000555       0.010435      -0.031546      -0.011249      -0.006320       0.017569              1.808603       2.329385      -0.158665       0.194965       1.685683      -0.046785       1.410740           0.000000
           96              H      10.963456      16.910152       4.218071       0.092471       1.183937 0.85815889E+01  0.86393492E+02                                 1.900322                            1.746778      -1.155267       2.322781                    0.994713       3.799252      11.041837       0.456303       1.333335      -0.696373       0.022667      -0.037927       0.017719       0.047605      -0.013040      -0.002729       0.000283      -0.017675       0.000705      -0.016187       0.000401       0.015787              2.014609       1.646597      -0.373015       0.319666       2.268908      -0.633559       2.128321           0.000000
           97              H       5.976412       7.142328       5.509132       0.394901       0.520960 0.30618027E+01  0.24151722E+02                                 1.157801                            1.087953      -1.235765       2.437228                    0.999641       2.393489       6.439557       0.535625       1.449687      -0.672672      -0.004384       0.022400      -0.001734       0.022891       0.007883      -0.001097      -0.001569      -0.030389      -0.037627      -0.012869      -0.010609       0.023477              1.205012       1.275320      -0.278742       0.073784       1.402217      -0.076527       0.937498          -0.000000
           98              H      11.687128       0.559360      20.334778       0.110771       1.210991 0.86598315E+01  0.85343954E+02                                 1.782279                            1.648745      -0.856591       2.477103                    0.999088       3.270697       8.708128       0.527976       1.177142      -0.735538       0.041504      -0.016738      -0.025616       0.051565      -0.014925      -0.004266      -0.001497       0.023953      -0.000193      -0.019633      -0.000060       0.019693              1.862684       1.912861      -0.245355      -0.480798       1.550771       0.283867       2.124419          -0.000000
           99              H       9.281880       2.959364       4.469930       0.103073       1.203396 0.87030652E+01  0.86824433E+02                                 1.838517                            1.699307      -1.011778       2.397812                    0.997287       3.515758       9.761660       0.493439       1.244235      -0.717498      -0.015483       0.042210       0.026499       0.052188      -0.010995      -0.000157       0.003059      -0.028059       0.001517      -0.018117       0.000051       0.018066              1.931329       1.673928      -0.287023      -0.307426       2.025306       0.532772       2.094752          -0.000000
          100              H       8.224340       2.412240      20.525374       0.101361       1.211897 0.88105081E+01  0.87560141E+02                                 1.810618                            1.683617      -0.796497       2.497264                    0.999485       3.358174       9.098884       0.510838       1.206472      -0.728054      -0.040123       0.026170      -0.020636       0.052159      -0.016158       0.000777      -0.000389       0.017690      -0.010142      -0.016730      -0.003412       0.020143              1.886807       1.990333      -0.311949       0.524714       1.570101      -0.267975       2.099986           0.000000
          101              H      11.816480       0.491188      22.619661       0.128212       1.090544 0.79996229E+01  0.76620570E+02                                 1.598758                            1.538731      -0.899640       2.458168                    0.998879       3.106393       7.925162       0.576160       1.109909      -0.752953       0.032549      -0.012981       0.014375       0.037876      -0.013264       0.001256       0.000781       0.020690       0.010054      -0.018569       0.003371       0.015198              1.601917       1.755598      -0.203811       0.245609       1.355378      -0.147380       1.694776          -0.000000
          102              H      10.966952      16.997552       1.926381       0.126968       1.150097 0.87791955E+01  0.86876931E+02                                 1.722166                            1.666007      -0.895747       2.458589                    0.998941       3.263186       8.725691       0.522067       1.185578      -0.733719       0.017214      -0.029638      -0.015966       0.037810      -0.014222       0.000184       0.001483      -0.018991       0.005238      -0.018011       0.001681       0.016330              1.723154       1.470140      -0.190454      -0.139595       1.792481       0.278916       1.906842           0.000000
          103              H       7.729656       4.415448       6.264709       0.145769       1.135559 0.82583170E+01  0.81206821E+02                                 1.768145                            1.657851      -1.050399       2.398345                    0.997821       3.309248       9.082931       0.499085       1.248047      -0.717898       0.036611       0.011500       0.007182       0.039041       0.010102       0.003642      -0.001049       0.010985      -0.033904      -0.012649      -0.004737       0.017386              1.834797       2.396585      -0.091620       0.179691       1.661868      -0.022829       1.445938          -0.000000
          104              H       9.227692       3.158636       2.166895       0.135144       1.073866 0.78768365E+01  0.75312970E+02                                 1.598706                            1.541013      -0.861235       2.480878                    0.999207       3.075238       7.893354       0.566625       1.130556      -0.747903      -0.012362       0.033679      -0.012649       0.038041      -0.012033      -0.000884      -0.001296      -0.022641       0.007931      -0.017928       0.002673       0.015255              1.598209       1.349658      -0.196309       0.118294       1.797885      -0.214840       1.647083          -0.000000
          105              C      10.166368       1.324984      11.653584       0.107210      36.857640 0.40276333E+03  0.92526941E+04                                 9.832481                            6.769044      -0.128443       1.975378                    0.999400      26.158460      73.373401       0.624959       0.426615      -1.062022       0.008461       0.002925      -0.004218       0.009896       0.005061       0.000012       0.005663       0.032059      -0.000013      -0.018502       0.001642       0.016860             13.617289       5.936999      -1.235844      -0.584413       7.909310       0.060663      27.005558          -0.000000
          106              C      10.094700       1.351204      13.128434       0.105530      36.319540 0.40297970E+03  0.92623837E+04                                 9.736188                            6.771697      -0.147272       1.968331                    0.999347      26.212029      73.632614       0.624487       0.426720      -1.061558       0.004019       0.008375       0.005584       0.010839       0.001871      -0.002706       0.003665      -0.033873       0.016170      -0.020070       0.004488       0.015583             13.315508       8.353529      -1.186948      -0.370877       5.724674       0.249338      25.868322          -0.000000
          107              C      10.608612      15.950500      17.931907       0.606183      24.867574 0.24682039E+03  0.51225580E+04                                 7.952818                            5.620139       0.046084       2.068592                    0.999696      22.779487      65.011682       0.614973       0.479893      -1.009954      -0.041654       0.034633       0.023559       0.059072       0.022842       0.027632      -0.028601       0.008281       0.236805      -0.073044      -0.016317       0.089361             10.189244      12.783953      -2.386177      -1.676051      12.301607       1.652204       5.482171          -0.000000
          108              C      10.765932       0.262200      10.970615      -0.193466      33.469694 0.43607730E+03  0.10242670E+05                                 9.013862                            6.943789       0.225218       2.042346                    0.999720      29.566776      84.493337       0.628920       0.414630      -1.067147       0.006118       0.012297      -0.007383       0.015593      -0.013297       0.007297      -0.013762      -0.000862      -0.063186      -0.026322      -0.002094       0.028416             10.987222       5.774948      -1.424115      -0.680998       7.525580       1.353039      19.661139           0.000000
          109              C      11.711600      15.025808      17.543908      -0.189318      48.133326 0.53559494E+03  0.13177291E+05                                11.373857                            7.612749      -0.035582       1.951943                    0.999467      30.364101      87.364248       0.613534       0.405768      -1.078321       0.062638       0.020371       0.004313       0.066008       0.007943      -0.010763       0.000471       0.046091      -0.046842      -0.019486      -0.014921       0.034407             15.767384      22.470750      -7.871735      -3.235592      17.968327       2.988674       6.863075           0.000000
          110              C      12.552388      12.886256      16.872284      -0.221214      42.465508 0.48182351E+03  0.11651688E+05                                10.639604                            7.361123      -0.174403       1.898648                    0.999185      31.276251      91.939861       0.600584       0.421727      -1.058185       0.035427      -0.010471      -0.007034       0.037606       0.038252       0.008763      -0.002934      -0.020130       0.007264      -0.042468       0.003864       0.038603             14.292288      22.600074      -7.318914      -3.025580      14.002415       2.191882       6.274374          -0.000000
          111              C      11.480864      13.669360      17.262552       0.300014      32.845672 0.34501487E+03  0.76519402E+04                                 9.099220                            6.324635      -0.012317       2.011205                    0.999374      24.846708      69.264900       0.635196       0.434775      -1.053314      -0.075323      -0.053343       0.010669       0.092914       0.033795      -0.008111       0.003161       0.030461      -0.089783      -0.034309      -0.018041       0.052350             11.892107      18.029873      -4.213235      -2.143555      12.350985       1.754768       5.295462           0.000000
          112              C      13.840664      13.401916      16.765641      -0.142199      47.051133 0.49690330E+03  0.11997498E+05                                11.263850                            7.354676      -0.061805       1.958461                    0.999327      29.286074      83.454912       0.621442       0.408213      -1.076777      -0.048240      -0.024348       0.004028       0.054187       0.010925       0.002759      -0.004514       0.035490       0.033121      -0.027041       0.011234       0.015807             16.446605      23.022597      -9.898345      -3.493890      19.532848       3.350664       6.784371          -0.000000
          113              C       8.937524       1.861620      15.136499       0.108296      26.522513 0.33391354E+03  0.73994587E+04                                 7.956402                            6.228951       0.095468       2.053752                    0.999363      26.091130      74.464769       0.634327       0.435740      -1.045043       0.049070      -0.004485       0.011356       0.050566       0.013438      -0.003061       0.004705      -0.021785      -0.135223      -0.045625       0.005688       0.039938              9.438343       8.231930      -1.532600      -0.902547       5.185234       0.683528      14.897865          -0.000000
          114              C       9.664692       2.233944       9.500303       0.106185      26.404903 0.31692710E+03  0.68857771E+04                                 7.768801                            5.959604       0.183645       2.081309                    0.999737      25.383989      70.185416       0.670820       0.420249      -1.061617       0.032487      -0.034643      -0.008507       0.048248       0.010331       0.002775      -0.012530       0.021792      -0.119762      -0.043300       0.008264       0.035036              9.407211       5.018884      -1.299968       0.200854       7.226873      -0.177177      15.975876           0.000000
          115              C      10.989676       0.884488      15.283984       0.110393      25.680477 0.32752070E+03  0.71927941E+04                                 7.677941                            6.106298       0.183948       2.083303                    0.999689      25.631991      71.842304       0.653279       0.426922      -1.054780      -0.031633       0.032858       0.004574       0.045839       0.012608       0.010503      -0.003629      -0.026949      -0.122391      -0.043511       0.004657       0.038855              8.923276       7.729623      -1.418750       0.418611       5.184824      -0.260034      13.855382          -0.000000
          116              C      10.748452       0.227240       9.616022       0.107303      26.389148 0.31721563E+03  0.69053996E+04                                 7.802212                            5.984259       0.254454       2.104680                    0.999790      25.487425      70.934347       0.664622       0.423348      -1.057860      -0.012157       0.045673      -0.015675       0.049795       0.007726      -0.009554       0.005604       0.016540      -0.132451      -0.046075       0.012059       0.034016              9.481632       5.108210      -1.435557      -0.266763       7.179732       0.557225      16.156954           0.000000
          117              C       9.631480       2.317848      10.863972      -0.185635      33.082495 0.41873677E+03  0.97207606E+04                                 8.888366                            6.765988       0.252225       2.052799                    0.999816      29.118914      82.302129       0.643568       0.409970      -1.071856       0.014644       0.002393      -0.008867       0.017286      -0.013223      -0.009436       0.012133      -0.017235      -0.058997      -0.024585      -0.005654       0.030239             10.864390       5.306889      -1.219184       0.421207       7.817802      -0.978404      19.468478          -0.000000
          118              C      14.057416      14.761860      17.049266       0.299930      33.246181 0.35329117E+03  0.78859705E+04                                 9.205969                            6.426997      -0.093196       1.985319                    0.999457      25.007384      70.050102       0.625848       0.438445      -1.050583       0.081561       0.050111      -0.000701       0.095728       0.033560      -0.009810       0.001997       0.025529      -0.107690      -0.038901      -0.015491       0.054392             11.893937      17.214332      -4.720988      -2.127445      13.193946       1.969255       5.273533          -0.000000
          119              C       8.981224       1.870360      13.772830      -0.186638      32.262442 0.43499376E+03  0.10230104E+05                                 8.833962                            6.956137       0.198984       2.037578                    0.999571      29.570376      85.078361       0.624345       0.417143      -1.063533       0.006194       0.010874       0.007941       0.014821      -0.011245       0.012613      -0.004600       0.000166      -0.063923      -0.025690       0.000507       0.025183             10.495140       7.972990      -1.268266      -1.644246       5.452273       0.841657      18.060158           0.000000
          120              C      13.005120      15.550208      17.425920      -0.232933      42.729418 0.48908530E+03  0.11879581E+05                                10.658763                            7.410550      -0.148755       1.901676                    0.999340      31.623018      93.368961       0.598883       0.421063      -1.057891      -0.043968       0.005266       0.017285       0.047536       0.046052       0.009184      -0.003111      -0.026605      -0.013322      -0.047681      -0.002645       0.050326             13.961535      21.199212      -6.485367      -2.755469      14.401525       2.114017       6.283870          -0.000000
          121              C      11.117280       0.851276      13.913508      -0.188926      32.077476 0.42599987E+03  0.99328661E+04                                 8.703943                            6.831489       0.282173       2.062987                    0.999803      29.195952      82.725330       0.639423       0.410821      -1.071205       0.006132       0.013698       0.007514       0.016784      -0.010628      -0.008753       0.008387       0.013852      -0.057665      -0.022775      -0.002611       0.025386             10.265688       8.110577      -1.199161       1.152089       5.209229      -0.463005      17.477258          -0.000000
          122              C      14.943652      12.503444      16.366297       0.585977      25.789389 0.25656489E+03  0.53482350E+04                                 8.118734                            5.665816      -0.110161       2.010158                    0.999479      22.747079      63.947697       0.626230       0.469201      -1.021044       0.025288      -0.038525      -0.021361       0.050793       0.005436       0.014201      -0.037396      -0.004429       0.246928      -0.056420      -0.037579       0.093999             11.091723      14.246792      -5.981956      -1.877544      13.718501       2.318913       5.309877          -0.000000
          123              C       7.313632      16.155016      11.653584       0.107210      36.857640 0.40276333E+03  0.92526942E+04                                 9.832481                            6.769044      -0.128443       1.975378                    0.999400      26.158460      73.373403       0.624959       0.426615      -1.062022      -0.008461      -0.002925      -0.004218       0.009896       0.005061      -0.000012      -0.005663       0.032059      -0.000013      -0.018502       0.001642       0.016860             13.617290       5.936999      -1.235844       0.584413       7.909310      -0.060663      27.005561           0.000000
          124              C       7.385300      16.128796      13.128434       0.105530      36.319542 0.40297971E+03  0.92623839E+04                                 9.736188                            6.771698      -0.147272       1.968331                    0.999347      26.212029      73.632617       0.624487       0.426720      -1.061558      -0.004020      -0.008375       0.005584       0.010839       0.001871       0.002706      -0.003665      -0.033873       0.016170      -0.020070       0.004488       0.015583             13.315510       8.353529      -1.186948       0.370877       5.724675      -0.249338      25.868325          -0.000000
          125              C       6.871388       1.529500      17.931907       0.606183      24.867574 0.24682040E+03  0.51225581E+04                                 7.952818                            5.620138       0.046084       2.068592                    0.999696      22.779487      65.011680       0.614973       0.479893      -1.009954       0.041654      -0.034633       0.023559       0.059072       0.022842      -0.027632       0.028601       0.008281       0.236806      -0.073044      -0.016317       0.089361             10.189243      12.783952      -2.386177       1.676051      12.301606      -1.652204       5.482171          -0.000000
          126              C       6.714068      17.217800      10.970615      -0.193466      33.469696 0.43607734E+03  0.10242671E+05                                 9.013862                            6.943790       0.225218       2.042346                    0.999720      29.566777      84.493340       0.628920       0.414630      -1.067147      -0.006118      -0.012297      -0.007383       0.015593      -0.013297      -0.007297       0.013762      -0.000862      -0.063186      -0.026322      -0.002094       0.028416             10.987223       5.774948      -1.424115       0.680998       7.525580      -1.353039      19.661140           0.000000
          127              C       5.768400       2.454192      17.543908      -0.189318      48.133322 0.53559490E+03  0.13177290E+05                                11.373856                            7.612749      -0.035582       1.951943                    0.999467      30.364100      87.364241       0.613534       0.405768      -1.078321      -0.062638      -0.020371       0.004313       0.066008       0.007943       0.010763      -0.000471       0.046091      -0.046842      -0.019486      -0.014921       0.034407             15.767382      22.470747      -7.871733       3.235591      17.968325      -2.988674       6.863074           0.000000
          128              C       4.927612       4.593744      16.872284      -0.221214      42.465505 0.48182349E+03  0.11651687E+05                                10.639603                            7.361123      -0.174402       1.898648                    0.999185      31.276250      91.939856       0.600584       0.421727      -1.058185      -0.035427       0.010471      -0.007034       0.037606       0.038252      -0.008763       0.002934      -0.020130       0.007265      -0.042468       0.003864       0.038603             14.292286      22.600071      -7.318913       3.025580      14.002414      -2.191882       6.274373          -0.000000
          129              C       5.999136       3.810640      17.262552       0.300014      32.845670 0.34501485E+03  0.76519396E+04                                 9.099220                            6.324635      -0.012317       2.011205                    0.999374      24.846707      69.264896       0.635196       0.434775      -1.053314       0.075323       0.053343       0.010669       0.092914       0.033795       0.008111      -0.003161       0.030461      -0.089783      -0.034309      -0.018041       0.052350             11.892106      18.029872      -4.213235       2.143555      12.350984      -1.754768       5.295462           0.000000
          130              C       3.639336       4.078084      16.765641      -0.142199      47.051130 0.49690328E+03  0.11997497E+05                                11.263850                            7.354676      -0.061805       1.958461                    0.999327      29.286073      83.454909       0.621442       0.408213      -1.076777       0.048240       0.024348       0.004028       0.054187       0.010925      -0.002759       0.004514       0.035490       0.033121      -0.027041       0.011234       0.015807             16.446605      23.022596      -9.898344       3.493890      19.532847      -3.350663       6.784371          -0.000000
          131              C       8.542476      15.618380      15.136499       0.108296      26.522514 0.33391357E+03  0.73994594E+04                                 7.956403                            6.228951       0.095468       2.053752                    0.999363      26.091131      74.464774       0.634327       0.435740      -1.045043      -0.049070       0.004485       0.011356       0.050566       0.013438       0.003061      -0.004705      -0.021785      -0.135223      -0.045625       0.005688       0.039938              9.438344       8.231930      -1.532600       0.902547       5.185234      -0.683528      14.897867          -0.000000
          132              C       7.815308      15.246056       9.500303       0.106185      26.404904 0.31692712E+03  0.68857775E+04                                 7.768801                            5.959605       0.183644       2.081309                    0.999737      25.383990      70.185422       0.670820       0.420249      -1.061617      -0.032487       0.034643      -0.008507       0.048248       0.010331      -0.002775       0.012530       0.021792      -0.119762      -0.043300       0.008264       0.035037              9.407212       5.018885      -1.299968      -0.200854       7.226874       0.177178      15.975878           0.000000
          133              C       6.490324      16.595512      15.283984       0.110393      25.680478 0.32752071E+03  0.71927942E+04                                 7.677941                            6.106298       0.183948       2.083303                    0.999689      25.631991      71.842304       0.653279       0.426922      -1.054780       0.031633      -0.032858       0.004574       0.045839       0.012608      -0.010503       0.003629      -0.026949      -0.122391      -0.043511       0.004657       0.038855              8.923276       7.729623      -1.418750      -0.418611       5.184824       0.260034      13.855383          -0.000000
          134              C       6.731548      17.252760       9.616022       0.107303      26.389148 0.31721563E+03  0.69053996E+04                                 7.802212                            5.984259       0.254454       2.104680                    0.999790      25.487425      70.934346       0.664622       0.423348      -1.057860       0.012157      -0.045673      -0.015675       0.049795       0.007726       0.009554      -0.005604       0.016540      -0.132451      -0.046075       0.012059       0.034016              9.481632       5.108210      -1.435557       0.266763       7.179732      -0.557226      16.156954           0.000000
          135              C       7.848520      15.162152      10.863972      -0.185635      33.082499 0.41873682E+03  0.97207622E+04                                 8.888367                            6.765988       0.252224       2.052799                    0.999816      29.118916      82.302137       0.643568       0.409970      -1.071856      -0.014644      -0.002393      -0.008867       0.017286      -0.013223       0.009436      -0.012133      -0.017235      -0.058997      -0.024585      -0.005654       0.030239             10.864391       5.306889      -1.219184      -0.421207       7.817803       0.978405      19.468481          -0.000000
          136              C       3.422584       2.718140      17.049266       0.299930      33.246179 0.35329115E+03  0.78859698E+04                                 9.205969                            6.426997      -0.093195       1.985319                    0.999457      25.007383      70.050097       0.625848       0.438445      -1.050583      -0.081561      -0.050111      -0.000701       0.095727       0.033560       0.009810      -0.001997       0.025529      -0.107690      -0.038901      -0.015491       0.054392             11.893936      17.214331      -4.720988       2.127445      13.193945      -1.969254       5.273533          -0.000000
          137              C       8.498776      15.609640      13.772830      -0.186638      32.262444 0.43499378E+03  0.10230104E+05                                 8.833961                            6.956137       0.198984       2.037578                    0.999571      29.570377      85.078363       0.624345       0.417142      -1.063533      -0.006194      -0.010874       0.007941       0.014821      -0.011245      -0.012613       0.004600       0.000166      -0.063923      -0.025690       0.000507       0.025183             10.495140       7.972990      -1.268266       1.644245       5.452273      -0.841657      18.060157           0.000000
          138              C       4.474880       1.929792      17.425920      -0.232933      42.729415 0.48908527E+03  0.11879580E+05                                10.658762                            7.410550      -0.148755       1.901676                    0.999340      31.623017      93.368954       0.598883       0.421063      -1.057891       0.043968      -0.005266       0.017285       0.047536       0.046052      -0.009184       0.003111      -0.026605      -0.013322      -0.047681      -0.002645       0.050326             13.961534      21.199209      -6.485366       2.755469      14.401523      -2.114017       6.283869          -0.000000
          139              C       6.362720      16.628724      13.913508      -0.188926      32.077475 0.42599985E+03  0.99328655E+04                                 8.703943                            6.831489       0.282173       2.062988                    0.999803      29.195951      82.725328       0.639423       0.410821      -1.071204      -0.006132      -0.013698       0.007514       0.016784      -0.010628       0.008753      -0.008387       0.013852      -0.057665      -0.022775      -0.002611       0.025386             10.265688       8.110578      -1.199161      -1.152089       5.209230       0.463005      17.477258          -0.000000
          140              C       2.536348       4.976556      16.366297       0.585977      25.789389 0.25656489E+03  0.53482350E+04                                 8.118733                            5.665815      -0.110161       2.010158                    0.999479      22.747079      63.947693       0.626230       0.469201      -1.021044      -0.025288       0.038525      -0.021361       0.050793       0.005436      -0.014201       0.037396      -0.004429       0.246928      -0.056420      -0.037579       0.093999             11.091722      14.246791      -5.981955       1.877544      13.718499      -2.318913       5.309876          -0.000000
          141              C       1.324984       7.313632      11.036416       0.107210      36.857632 0.40276328E+03  0.92526926E+04                                 9.832477                            6.769042      -0.128443       1.975378                    0.999400      26.158458      73.373390       0.624960       0.426615      -1.062022       0.002925      -0.008461       0.004218       0.009896      -0.005061      -0.005663       0.000012      -0.032059      -0.000013      -0.018502       0.001642       0.016860             13.617284       7.909308       1.235844      -0.060664       5.936998      -0.584413      27.005546          -0.000000
          142              C       1.351204       7.385300       9.561566       0.105530      36.319542 0.40297973E+03  0.92623847E+04                                 9.736189                            6.771698      -0.147272       1.968331                    0.999347      26.212030      73.632620       0.624487       0.426720      -1.061558       0.008375      -0.004019      -0.005584       0.010839      -0.001871      -0.003665      -0.002706       0.033873       0.016170      -0.020070       0.004488       0.015583             13.315510       5.724675       1.186948      -0.249339       8.353530      -0.370878      25.868327          -0.000000
          143              C      15.950500       6.871388       4.758093       0.606183      24.867573 0.24682037E+03  0.51225575E+04                                 7.952818                            5.620138       0.046084       2.068592                    0.999696      22.779486      65.011678       0.614973       0.479893      -1.009954       0.034633       0.041654      -0.023559       0.059072      -0.022842       0.028601       0.027632      -0.008281       0.236806      -0.073044      -0.016317       0.089361             10.189243      12.301606       2.386177      -1.652204      12.783952      -1.676051       5.482171          -0.000000
          144              C       0.262200       6.714068      11.719385      -0.193466      33.469614 0.43607588E+03  0.10242634E+05                                 9.013879                            6.943802       0.225218       2.042346                    0.999720      29.566684      84.493239       0.628916       0.414633      -1.067145       0.012297      -0.006118       0.007383       0.015593       0.013297       0.013762       0.007297       0.000862      -0.063186      -0.026322      -0.002094       0.028416             10.987245       7.525593       1.424118      -1.353041       5.774958      -0.680999      19.661184           0.000000
          145              C      15.025808       5.768400       5.146092      -0.189318      48.133325 0.53559494E+03  0.13177291E+05                                11.373857                            7.612749      -0.035582       1.951943                    0.999467      30.364101      87.364246       0.613534       0.405768      -1.078321       0.020371      -0.062638      -0.004313       0.066008      -0.007943      -0.000471      -0.010763      -0.046091      -0.046842      -0.019486      -0.014921       0.034407             15.767383      17.968326       7.871734      -2.988674      22.470749      -3.235591       6.863075           0.000000
          146              C      12.886256       4.927612       5.817716      -0.221214      42.465504 0.48182347E+03  0.11651686E+05                                10.639603                            7.361123      -0.174402       1.898648                    0.999185      31.276249      91.939854       0.600584       0.421727      -1.058185      -0.010471      -0.035427       0.007034       0.037606      -0.038252       0.002934       0.008763       0.020130       0.007264      -0.042468       0.003864       0.038603             14.292287      14.002414       7.318913      -2.191882      22.600073      -3.025580       6.274373          -0.000000
          147              C      13.669360       5.999136       5.427448       0.300014      32.845671 0.34501487E+03  0.76519400E+04                                 9.099220                            6.324635      -0.012317       2.011205                    0.999374      24.846708      69.264896       0.635196       0.434775      -1.053314      -0.053343       0.075323      -0.010669       0.092914      -0.033795      -0.003161      -0.008111      -0.030461      -0.089783      -0.034309      -0.018041       0.052350             11.892106      12.350983       4.213234      -1.754768      18.029871      -2.143555       5.295462           0.000000
          148              C      13.401916       3.639336       5.924359      -0.142199      47.051135 0.49690334E+03  0.11997499E+05                                11.263850                            7.354676      -0.061805       1.958460                    0.999327      29.286075      83.454917       0.621442       0.408213      -1.076777      -0.024348       0.048240      -0.004028       0.054187      -0.010925       0.004514       0.002759      -0.035490       0.033121      -0.027041       0.011234       0.015807             16.446606      19.532848       9.898345      -3.350664      23.022598      -3.493890       6.784371          -0.000000
          149              C       1.861620       8.542476       7.553501       0.108296      26.522513 0.33391354E+03  0.73994587E+04                                 7.956402                            6.228951       0.095468       2.053752                    0.999363      26.091130      74.464769       0.634327       0.435740      -1.045043      -0.004485      -0.049070      -0.011356       0.050566      -0.013438      -0.004705      -0.003061       0.021786      -0.135223      -0.045625       0.005688       0.039938              9.438343       5.185234       1.532600      -0.683528       8.231930      -0.902547      14.897866          -0.000000
          150              C       2.233944       7.815308      13.189697       0.106185      26.404900 0.31692705E+03  0.68857756E+04                                 7.768800                            5.959604       0.183645       2.081310                    0.999737      25.383987      70.185408       0.670820       0.420249      -1.061617      -0.034643      -0.032487       0.008507       0.048248      -0.010331       0.012530       0.002775      -0.021792      -0.119762      -0.043300       0.008264       0.035036              9.407210       7.226872       1.299968       0.177179       5.018884       0.200855      15.975873           0.000000
          151              C       0.884488       6.490324       7.406016       0.110393      25.680477 0.32752070E+03  0.71927940E+04                                 7.677941                            6.106298       0.183948       2.083303                    0.999689      25.631991      71.842302       0.653279       0.426922      -1.054780       0.032858       0.031633      -0.004574       0.045839      -0.012608       0.003629       0.010503       0.026949      -0.122391      -0.043511       0.004657       0.038855              8.923276       5.184824       1.418750       0.260034       7.729622       0.418611      13.855383          -0.000000
          152              C       0.227240       6.731548      13.073978       0.107303      26.389115 0.31721518E+03  0.69053875E+04                                 7.802207                            5.984255       0.254454       2.104680                    0.999790      25.487402      70.934275       0.664622       0.423348      -1.057860       0.045673       0.012157       0.015675       0.049795      -0.007726      -0.005604      -0.009554      -0.016540      -0.132451      -0.046075       0.012059       0.034016              9.481626       7.179727       1.435556      -0.557224       5.108207      -0.266762      16.156944           0.000000
          153              C       2.317848       7.848520      11.826028      -0.185635      33.082498 0.41873679E+03  0.97207613E+04                                 8.888366                            6.765988       0.252225       2.052799                    0.999816      29.118914      82.302128       0.643568       0.409970      -1.071856       0.002393      -0.014644       0.008867       0.017286       0.013223      -0.012133      -0.009436       0.017235      -0.058997      -0.024585      -0.005654       0.030239             10.864390       7.817803       1.219184       0.978405       5.306889       0.421208      19.468477          -0.000000
          154              C      14.761860       3.422584       5.640734       0.299930      33.246179 0.35329115E+03  0.78859698E+04                                 9.205969                            6.426997      -0.093195       1.985319                    0.999457      25.007383      70.050099       0.625848       0.438445      -1.050583       0.050111      -0.081561       0.000702       0.095728      -0.033560      -0.001997      -0.009810      -0.025529      -0.107690      -0.038901      -0.015491       0.054392             11.893937      13.193946       4.720988      -1.969254      17.214332      -2.127445       5.273533          -0.000000
          155              C       1.870360       8.498776       8.917170      -0.186638      32.262441 0.43499375E+03  0.10230103E+05                                 8.833961                            6.956137       0.198984       2.037578                    0.999571      29.570376      85.078360       0.624345       0.417143      -1.063533       0.010874      -0.006194      -0.007941       0.014821       0.011245       0.004600       0.012613      -0.000166      -0.063923      -0.025690       0.000507       0.025183             10.495140       5.452273       1.268266      -0.841657       7.972990      -1.644246      18.060157           0.000000
          156              C      15.550208       4.474880       5.264080      -0.232933      42.729413 0.48908525E+03  0.11879579E+05                                10.658762                            7.410550      -0.148755       1.901676                    0.999340      31.623016      93.368950       0.598883       0.421063      -1.057891       0.005266       0.043968      -0.017285       0.047536      -0.046052       0.003111       0.009184       0.026605      -0.013322      -0.047681      -0.002645       0.050326             13.961533      14.401523       6.485366      -2.114017      21.199209      -2.755469       6.283869          -0.000000
          157              C       0.851276       6.362720       8.776492      -0.188926      32.077478 0.42599990E+03  0.99328671E+04                                 8.703944                            6.831489       0.282173       2.062987                    0.999803      29.195953      82.725336       0.639423       0.410821      -1.071204       0.013698      -0.006132      -0.007514       0.016784       0.010628      -0.008387      -0.008753      -0.013852      -0.057665      -0.022775      -0.002611       0.025386             10.265690       5.209230       1.199161       0.463004       8.110578       1.152089      17.477262          -0.000000
          158              C      12.503444       2.536348       6.323703       0.585978      25.789387 0.25656488E+03  0.53482346E+04                                 8.118733                            5.665815      -0.110160       2.010158                    0.999479      22.747078      63.947691       0.626230       0.469201      -1.021044      -0.038525      -0.025288       0.021361       0.050793      -0.005436       0.037396       0.014201       0.004429       0.246928      -0.056420      -0.037579       0.093999             11.091722      13.718499       5.981955      -2.318913      14.246790      -1.877544       5.309876          -0.000000
          159              C      16.155016      10.166368      11.036416       0.107210      36.857633 0.40276329E+03  0.92526928E+04                                 9.832478                            6.769042      -0.128443       1.975378                    0.999400      26.158458      73.373393       0.624960       0.426615      -1.062022      -0.002925       0.008461       0.004218       0.009896      -0.005061       0.005663      -0.000012      -0.032059      -0.000013      -0.018502       0.001642       0.016860             13.617285       7.909309       1.235844       0.060664       5.936998       0.584413      27.005549           0.000000
          160              C      16.128796      10.094700       9.561566       0.105530      36.319544 0.40297975E+03  0.92623853E+04                                 9.736189                            6.771698      -0.147273       1.968331                    0.999347      26.212031      73.632623       0.624487       0.426720      -1.061558      -0.008375       0.004019      -0.005584       0.010839      -0.001871       0.003665       0.002706       0.033873       0.016170      -0.020070       0.004488       0.015583             13.315511       5.724675       1.186948       0.249339       8.353530       0.370878      25.868329          -0.000000
          161              C       1.529500      10.608612       4.758093       0.606183      24.867574 0.24682039E+03  0.51225580E+04                                 7.952818                            5.620139       0.046084       2.068592                    0.999696      22.779487      65.011681       0.614973       0.479893      -1.009954      -0.034633      -0.041654      -0.023559       0.059072      -0.022842      -0.028601      -0.027632      -0.008281       0.236805      -0.073044      -0.016317       0.089361             10.189243      12.301606       2.386177       1.652204      12.783953       1.676051       5.482171          -0.000000
          162              C      17.217800      10.765932      11.719385      -0.193466      33.469618 0.43607594E+03  0.10242636E+05                                 9.013880                            6.943802       0.225218       2.042346                    0.999720      29.566686      84.493249       0.628916       0.414633      -1.067144      -0.012297       0.006118       0.007383       0.015593       0.013297      -0.013762      -0.007297       0.000862      -0.063186      -0.026322      -0.002094       0.028416             10.987247       7.525594       1.424118       1.353042       5.774959       0.681000      19.661187           0.000000
          163              C       2.454192      11.711600       5.146092      -0.189318      48.133328 0.53559496E+03  0.13177292E+05                                11.373857                            7.612750      -0.035582       1.951943                    0.999467      30.364102      87.364251       0.613534       0.405768      -1.078321      -0.020371       0.062638      -0.004313       0.066008      -0.007943       0.000471       0.010763      -0.046091      -0.046842      -0.019486      -0.014921       0.034407             15.767384      17.968327       7.871734       2.988674      22.470750       3.235591       6.863075           0.000000
          164              C       4.593744      12.552388       5.817716      -0.221214      42.465505 0.48182349E+03  0.11651687E+05                                10.639603                            7.361123      -0.174402       1.898649                    0.999185      31.276250      91.939855       0.600584       0.421727      -1.058185       0.010471       0.035427       0.007034       0.037606      -0.038252      -0.002934      -0.008763       0.020130       0.007264      -0.042468       0.003864       0.038603             14.292286      14.002414       7.318912       2.191882      22.600071       3.025580       6.274373          -0.000000
          165              C       3.810640      11.480864       5.427448       0.300014      32.845671 0.34501487E+03  0.76519402E+04                                 9.099220                            6.324635      -0.012317       2.011205                    0.999374      24.846708      69.264899       0.635196       0.434775      -1.053314       0.053343      -0.075323      -0.010669       0.092914      -0.033795       0.003161       0.008111      -0.030461      -0.089783      -0.034309      -0.018041       0.052350             11.892106      12.350984       4.213234       1.754768      18.029872       2.143555       5.295462           0.000000
          166              C       4.078084      13.840664       5.924359      -0.142199      47.051132 0.49690328E+03  0.11997498E+05                                11.263850                            7.354676      -0.061805       1.958461                    0.999327      29.286073      83.454912       0.621442       0.408213      -1.076777       0.024348      -0.048240      -0.004028       0.054187      -0.010925      -0.004514      -0.002759      -0.035490       0.033121      -0.027041       0.011234       0.015807             16.446606      19.532849       9.898345       3.350664      23.022597       3.493890       6.784371          -0.000000
          167              C      15.618380       8.937524       7.553501       0.108296      26.522513 0.33391354E+03  0.73994588E+04                                 7.956403                            6.228951       0.095468       2.053752                    0.999363      26.091130      74.464773       0.634327       0.435740      -1.045043       0.004485       0.049070      -0.011356       0.050566      -0.013438       0.004705       0.003061       0.021785      -0.135223      -0.045625       0.005688       0.039938              9.438344       5.185234       1.532600       0.683528       8.231930       0.902547      14.897868          -0.000000
          168              C      15.246056       9.664692      13.189697       0.106185      26.404898 0.31692703E+03  0.68857749E+04                                 7.768799                            5.959603       0.183645       2.081310                    0.999737      25.383986      70.185404       0.670820       0.420249      -1.061617       0.034643       0.032487       0.008507       0.048248      -0.010331      -0.012530      -0.002775      -0.021792      -0.119762      -0.043300       0.008264       0.035037              9.407209       7.226872       1.299968      -0.177179       5.018883      -0.200855      15.975872           0.000000
          169              C      16.595512      10.989676       7.406016       0.110393      25.680477 0.32752070E+03  0.71927940E+04                                 7.677941                            6.106298       0.183948       2.083303                    0.999689      25.631991      71.842302       0.653279       0.426922      -1.054780      -0.032858      -0.031633      -0.004574       0.045839      -0.012608      -0.003629      -0.010503       0.026949      -0.122391      -0.043511       0.004657       0.038855              8.923276       5.184824       1.418750      -0.260034       7.729622      -0.418611      13.855383          -0.000000
          170              C      17.252760      10.748452      13.073978       0.107303      26.389118 0.31721522E+03  0.69053886E+04                                 7.802208                            5.984255       0.254454       2.104680                    0.999790      25.487404      70.934283       0.664622       0.423348      -1.057860      -0.045673      -0.012157       0.015675       0.049795      -0.007726       0.005604       0.009554      -0.016540      -0.132451      -0.046075       0.012059       0.034016              9.481627       7.179728       1.435556       0.557224       5.108207       0.266762      16.156946           0.000000
          171              C      15.162152       9.631480      11.826028      -0.185635      33.082494 0.41873675E+03  0.97207599E+04                                 8.888365                            6.765987       0.252225       2.052799                    0.999816      29.118913      82.302121       0.643568       0.409970      -1.071856      -0.002393       0.014644       0.008867       0.017286       0.013223       0.012133       0.009436       0.017235      -0.058997      -0.024585      -0.005654       0.030239             10.864388       7.817802       1.219184      -0.978405       5.306888      -0.421208      19.468475          -0.000000
          172              C       2.718140      14.057416       5.640734       0.299930      33.246182 0.35329116E+03  0.78859704E+04                                 9.205970                            6.426998      -0.093196       1.985319                    0.999457      25.007384      70.050105       0.625848       0.438445      -1.050583      -0.050111       0.081561       0.000702       0.095727      -0.033560       0.001997       0.009810      -0.025529      -0.107690      -0.038900      -0.015491       0.054392             11.893938      13.193948       4.720989       1.969255      17.214333       2.127446       5.273534          -0.000000
          173              C      15.609640       8.981224       8.917170      -0.186638      32.262443 0.43499378E+03  0.10230104E+05                                 8.833962                            6.956137       0.198984       2.037578                    0.999571      29.570377      85.078365       0.624345       0.417143      -1.063533      -0.010874       0.006194      -0.007941       0.014821       0.011245      -0.004600      -0.012613      -0.000166      -0.063923      -0.025690       0.000507       0.025183             10.495141       5.452273       1.268266       0.841658       7.972990       1.644246      18.060159           0.000000
          174              C       1.929792      13.005120       5.264080      -0.232933      42.729423 0.48908536E+03  0.11879583E+05                                10.658764                            7.410551      -0.148755       1.901676                    0.999340      31.623021      93.368975       0.598883       0.421063      -1.057891      -0.005266      -0.043968      -0.017285       0.047536      -0.046052      -0.003111      -0.009184       0.026605      -0.013322      -0.047680      -0.002645       0.050326             13.961536      14.401526       6.485368       2.114017      21.199213       2.755469       6.283870          -0.000000
          175              C      16.628724      11.117280       8.776492      -0.188926      32.077480 0.42599992E+03  0.99328676E+04                                 8.703944                            6.831490       0.282173       2.062987                    0.999803      29.195954      82.725337       0.639423       0.410821      -1.071204      -0.013698       0.006132      -0.007514       0.016784       0.010628       0.008387       0.008753      -0.013852      -0.057665      -0.022775      -0.002611       0.025386             10.265690       5.209230       1.199161      -0.463005       8.110578      -1.152089      17.477263          -0.000000
          176              C       4.976556      14.943652       6.323703       0.585978      25.789388 0.25656488E+03  0.53482347E+04                                 8.118733                            5.665815      -0.110160       2.010158                    0.999479      22.747078      63.947690       0.626230       0.469201      -1.021044       0.038525       0.025288       0.021361       0.050793      -0.005436      -0.037396      -0.014201       0.004429       0.246928      -0.056420      -0.037579       0.093999             11.091722      13.718499       5.981955       2.318913      14.246790       1.877544       5.309876          -0.000000
          177              C      16.053632      10.064984      22.381416       0.107210      36.857633 0.40276328E+03  0.92526927E+04                                 9.832478                            6.769042      -0.128443       1.975378                    0.999400      26.158458      73.373392       0.624960       0.426615      -1.062022      -0.008461       0.002925       0.004218       0.009896      -0.005061       0.000012      -0.005663       0.032059      -0.000013      -0.018502       0.001642       0.016860             13.617285       5.936998       1.235844      -0.584413       7.909309      -0.060664      27.005548           0.000000
          178              C      16.125300      10.091204      20.906566       0.105530      36.319543 0.40297973E+03  0.92623847E+04                                 9.736189                            6.771698      -0.147272       1.968331                    0.999347      26.212030      73.632621       0.624487       0.426720      -1.061558      -0.004020       0.008375      -0.005584       0.010839      -0.001871      -0.002706      -0.003665      -0.033873       0.016170      -0.020070       0.004488       0.015583             13.315511       8.353530       1.186948      -0.370878       5.724675      -0.249339      25.868328          -0.000000
          179              C      15.611388       7.210500      16.103093       0.606183      24.867574 0.24682039E+03  0.51225579E+04                                 7.952818                            5.620139       0.046084       2.068592                    0.999696      22.779487      65.011683       0.614973       0.479893      -1.009954       0.041654       0.034633      -0.023559       0.059072      -0.022842       0.027632       0.028601       0.008281       0.236806      -0.073044      -0.016317       0.089361             10.189244      12.783953       2.386177      -1.676051      12.301607      -1.652204       5.482172          -0.000000
          180              C      15.454068       9.002200       0.374385      -0.193466      33.469615 0.43607589E+03  0.10242635E+05                                 9.013880                            6.943802       0.225218       2.042346                    0.999720      29.566685      84.493244       0.628916       0.414633      -1.067145      -0.006118       0.012297       0.007383       0.015593       0.013297       0.007297       0.013762      -0.000862      -0.063186      -0.026322      -0.002094       0.028416             10.987246       5.774959       1.424118      -0.680999       7.525594      -1.353041      19.661185           0.000000
          181              C      14.508400       6.285808      16.491092      -0.189318      48.133330 0.53559500E+03  0.13177293E+05                                11.373857                            7.612750      -0.035582       1.951943                    0.999467      30.364103      87.364254       0.613534       0.405768      -1.078321      -0.062638       0.020371      -0.004313       0.066008      -0.007943      -0.010763      -0.000471       0.046091      -0.046842      -0.019486      -0.014921       0.034407             15.767385      22.470751       7.871734      -3.235592      17.968328      -2.988675       6.863075           0.000000
          182              C      13.667612       4.146256      17.162716      -0.221214      42.465499 0.48182340E+03  0.11651684E+05                                10.639602                            7.361122      -0.174402       1.898649                    0.999185      31.276247      91.939844       0.600584       0.421727      -1.058185      -0.035427      -0.010471       0.007034       0.037606      -0.038252       0.008763       0.002934      -0.020130       0.007264      -0.042468       0.003864       0.038603             14.292285      22.600069       7.318912      -3.025579      14.002413      -2.191881       6.274373          -0.000000
          183              C      14.739136       4.929360      16.772448       0.300014      32.845673 0.34501489E+03  0.76519406E+04                                 9.099220                            6.324635      -0.012317       2.011205                    0.999374      24.846709      69.264901       0.635196       0.434775      -1.053314       0.075323      -0.053343      -0.010669       0.092914      -0.033795      -0.008111      -0.003161       0.030461      -0.089783      -0.034309      -0.018041       0.052350             11.892106      18.029873       4.213234      -2.143555      12.350984      -1.754768       5.295462           0.000000
          184              C      12.379336       4.661916      17.269359      -0.142199      47.051130 0.49690328E+03  0.11997497E+05                                11.263849                            7.354676      -0.061805       1.958461                    0.999327      29.286073      83.454908       0.621442       0.408213      -1.076777       0.048240      -0.024348      -0.004028       0.054187      -0.010925       0.002759       0.004514       0.035490       0.033121      -0.027041       0.011234       0.015807             16.446604      23.022596       9.898345      -3.493890      19.532847      -3.350663       6.784371          -0.000000
          185              C      17.282476      10.601620      18.898501       0.108296      26.522513 0.33391354E+03  0.73994587E+04                                 7.956402                            6.228951       0.095468       2.053752                    0.999363      26.091130      74.464769       0.634327       0.435740      -1.045043      -0.049070      -0.004485      -0.011356       0.050566      -0.013438      -0.003061      -0.004705      -0.021786      -0.135223      -0.045625       0.005688       0.039938              9.438343       8.231930       1.532600      -0.902547       5.185234      -0.683528      14.897866          -0.000000
          186              C      16.555308      10.973944       1.844697       0.106185      26.404902 0.31692708E+03  0.68857766E+04                                 7.768801                            5.959604       0.183644       2.081309                    0.999737      25.383988      70.185415       0.670820       0.420249      -1.061617      -0.032487      -0.034643       0.008507       0.048248      -0.010331       0.002775       0.012530       0.021792      -0.119762      -0.043300       0.008264       0.035036              9.407211       5.018884       1.299968       0.200855       7.226873       0.177179      15.975875           0.000000
          187              C      15.230324       9.624488      18.751016       0.110393      25.680477 0.32752069E+03  0.71927937E+04                                 7.677941                            6.106298       0.183948       2.083303                    0.999689      25.631991      71.842301       0.653279       0.426922      -1.054780       0.031633       0.032858      -0.004574       0.045839      -0.012608       0.010503       0.003629      -0.026949      -0.122391      -0.043511       0.004657       0.038855              8.923276       7.729622       1.418750       0.418611       5.184824       0.260034      13.855383          -0.000000
          188              C      15.471548       8.967240       1.728978       0.107303      26.389118 0.31721522E+03  0.69053886E+04                                 7.802208                            5.984255       0.254454       2.104680                    0.999790      25.487404      70.934284       0.664622       0.423348      -1.057860       0.012157       0.045673       0.015675       0.049795      -0.007726      -0.009554      -0.005604       0.016540      -0.132451      -0.046075       0.012059       0.034016              9.481627       5.108207       1.435556      -0.266762       7.179728      -0.557224      16.156947           0.000000
          189              C      16.588520      11.057848       0.481028      -0.185635      33.082499 0.41873681E+03  0.97207616E+04                                 8.888367                            6.765988       0.252224       2.052799                    0.999816      29.118915      82.302132       0.643568       0.409970      -1.071856      -0.014644       0.002393       0.008867       0.017286       0.013223      -0.009436      -0.012133      -0.017235      -0.058997      -0.024585      -0.005654       0.030239             10.864390       5.306889       1.219185       0.421208       7.817803       0.978405      19.468477          -0.000000
          190              C      12.162584       6.021860      16.985734       0.299929      33.246183 0.35329118E+03  0.78859707E+04                                 9.205970                            6.426998      -0.093196       1.985319                    0.999457      25.007384      70.050105       0.625848       0.438445      -1.050583      -0.081561       0.050111       0.000702       0.095728      -0.033560      -0.009810      -0.001997       0.025529      -0.107690      -0.038901      -0.015491       0.054392             11.893939      17.214334       4.720989      -2.127446      13.193948      -1.969255       5.273534          -0.000000
          191              C      17.238776      10.610360      20.262170      -0.186638      32.262442 0.43499376E+03  0.10230103E+05                                 8.833962                            6.956137       0.198984       2.037578                    0.999571      29.570376      85.078360       0.624345       0.417143      -1.063533      -0.006194       0.010874      -0.007941       0.014821       0.011245       0.012613       0.004600       0.000166      -0.063923      -0.025690       0.000507       0.025183             10.495140       7.972990       1.268266      -1.644246       5.452273      -0.841658      18.060158           0.000000
          192              C      13.214880       6.810208      16.609080      -0.232933      42.729417 0.48908528E+03  0.11879580E+05                                10.658763                            7.410550      -0.148755       1.901676                    0.999340      31.623018      93.368960       0.598883       0.421063      -1.057891       0.043968       0.005266      -0.017285       0.047536      -0.046052       0.009184       0.003111      -0.026605      -0.013322      -0.047681      -0.002646       0.050326             13.961534      21.199210       6.485367      -2.755469      14.401524      -2.114017       6.283869          -0.000000
          193              C      15.102720       9.591276      20.121492      -0.188926      32.077479 0.42599990E+03  0.99328671E+04                                 8.703944                            6.831490       0.282173       2.062987                    0.999803      29.195953      82.725336       0.639423       0.410821      -1.071204      -0.006132       0.013698      -0.007514       0.016784       0.010628      -0.008753      -0.008387       0.013852      -0.057665      -0.022775      -0.002611       0.025386             10.265690       8.110578       1.199161       1.152089       5.209230       0.463004      17.477262          -0.000000
          194              C      11.276348       3.763444      17.668703       0.585977      25.789389 0.25656489E+03  0.53482350E+04                                 8.118733                            5.665815      -0.110161       2.010158                    0.999479      22.747079      63.947695       0.626230       0.469201      -1.021044      -0.025288      -0.038525       0.021361       0.050793      -0.005436       0.014201       0.037396      -0.004429       0.246928      -0.056420      -0.037579       0.093999             11.091723      14.246791       5.981955      -1.877544      13.718500      -2.318913       5.309876          -0.000000
          195              C       1.426368       7.415016      22.381416       0.107210      36.857630 0.40276326E+03  0.92526919E+04                                 9.832477                            6.769041      -0.128443       1.975378                    0.999400      26.158457      73.373386       0.624960       0.426615      -1.062022       0.008461      -0.002925       0.004218       0.009896      -0.005061      -0.000012       0.005663       0.032059      -0.000013      -0.018502       0.001642       0.016860             13.617284       5.936997       1.235844       0.584413       7.909308       0.060663      27.005545           0.000000
          196              C       1.354700       7.388796      20.906566       0.105530      36.319542 0.40297973E+03  0.92623847E+04                                 9.736189                            6.771698      -0.147272       1.968331                    0.999347      26.212030      73.632620       0.624487       0.426720      -1.061558       0.004019      -0.008375      -0.005584       0.010839      -0.001871       0.002706       0.003665      -0.033873       0.016170      -0.020070       0.004488       0.015583             13.315510       8.353529       1.186948       0.370878       5.724675       0.249339      25.868327           0.000000
          197              C       1.868612      10.269500      16.103093       0.606183      24.867573 0.24682037E+03  0.51225575E+04                                 7.952818                            5.620139       0.046084       2.068592                    0.999696      22.779486      65.011680       0.614973       0.479893      -1.009954      -0.041654      -0.034633      -0.023559       0.059072      -0.022842      -0.027632      -0.028601       0.008281       0.236806      -0.073044      -0.016317       0.089361             10.189244      12.783953       2.386177       1.676051      12.301606       1.652204       5.482172          -0.000000
          198              C       2.025932       8.477800       0.374385      -0.193466      33.469611 0.43607584E+03  0.10242633E+05                                 9.013879                            6.943801       0.225218       2.042346                    0.999720      29.566683      84.493233       0.628916       0.414633      -1.067145       0.006118      -0.012297       0.007383       0.015593       0.013297      -0.007297      -0.013762      -0.000862      -0.063186      -0.026322      -0.002094       0.028416             10.987244       5.774958       1.424118       0.680999       7.525593       1.353041      19.661182           0.000000
          199              C       2.971600      11.194192      16.491092      -0.189318      48.133328 0.53559496E+03  0.13177292E+05                                11.373857                            7.612749      -0.035582       1.951943                    0.999467      30.364102      87.364250       0.613534       0.405768      -1.078321       0.062638      -0.020371      -0.004313       0.066008      -0.007943       0.010763       0.000471       0.046091      -0.046842      -0.019486      -0.014921       0.034407             15.767384      22.470750       7.871734       3.235592      17.968327       2.988674       6.863075           0.000000
          200              C       3.812388      13.333744      17.162716      -0.221214      42.465501 0.48182345E+03  0.11651686E+05                                10.639602                            7.361122      -0.174402       1.898648                    0.999185      31.276249      91.939852       0.600584       0.421727      -1.058185       0.035427       0.010471       0.007034       0.037606      -0.038252      -0.008763      -0.002934      -0.020130       0.007264      -0.042468       0.003864       0.038603             14.292285      22.600069       7.318912       3.025580      14.002414       2.191882       6.274373          -0.000000
          201              C       2.740864      12.550640      16.772448       0.300014      32.845672 0.34501488E+03  0.76519404E+04                                 9.099220                            6.324635      -0.012317       2.011205                    0.999374      24.846708      69.264898       0.635196       0.434775      -1.053314      -0.075323       0.053343      -0.010669       0.092914      -0.033795       0.008111       0.003161       0.030461      -0.089783      -0.034309      -0.018041       0.052350             11.892106      18.029872       4.213235       2.143555      12.350985       1.754768       5.295462           0.000000
          202              C       5.100664      12.818084      17.269359      -0.142199      47.051139 0.49690337E+03  0.11997500E+05                                11.263851                            7.354677      -0.061805       1.958460                    0.999327      29.286076      83.454922       0.621442       0.408213      -1.076777      -0.048240       0.024348      -0.004028       0.054187      -0.010925      -0.002759      -0.004514       0.035490       0.033121      -0.027041       0.011234       0.015807             16.446608      23.022600       9.898347       3.493890      19.532851       3.350664       6.784372          -0.000000
          203              C       0.197524       6.878380      18.898501       0.108296      26.522514 0.33391357E+03  0.73994594E+04                                 7.956403                            6.228951       0.095468       2.053752                    0.999363      26.091131      74.464775       0.634327       0.435740      -1.045043       0.049070       0.004485      -0.011356       0.050566      -0.013438       0.003061       0.004705      -0.021785      -0.135223      -0.045625       0.005688       0.039938              9.438344       8.231930       1.532600       0.902547       5.185234       0.683528      14.897868          -0.000000
          204              C       0.924692       6.506056       1.844697       0.106185      26.404903 0.31692710E+03  0.68857769E+04                                 7.768801                            5.959604       0.183644       2.081309                    0.999737      25.383989      70.185416       0.670820       0.420249      -1.061617       0.032487       0.034643       0.008507       0.048248      -0.010331      -0.002775      -0.012530       0.021792      -0.119762      -0.043300       0.008264       0.035036              9.407211       5.018884       1.299968      -0.200855       7.226873      -0.177179      15.975875          -0.000000
          205              C       2.249676       7.855512      18.751016       0.110393      25.680477 0.32752070E+03  0.71927940E+04                                 7.677941                            6.106298       0.183948       2.083303                    0.999689      25.631991      71.842303       0.653279       0.426922      -1.054780      -0.031633      -0.032858      -0.004574       0.045839      -0.012608      -0.010503      -0.003629      -0.026949      -0.122391      -0.043511       0.004657       0.038855              8.923276       7.729623       1.418750      -0.418611       5.184824      -0.260034      13.855383          -0.000000
          206              C       2.008452       8.512760       1.728978       0.107303      26.389116 0.31721520E+03  0.69053880E+04                                 7.802207                            5.984255       0.254454       2.104680                    0.999790      25.487403      70.934276       0.664622       0.423348      -1.057860      -0.012157      -0.045673       0.015675       0.049795      -0.007726       0.009554       0.005604       0.016541      -0.132451      -0.046075       0.012059       0.034016              9.481626       5.108207       1.435556       0.266762       7.179727       0.557224      16.156944           0.000000
          207              C       0.891480       6.422152       0.481028      -0.185635      33.082498 0.41873679E+03  0.97207612E+04                                 8.888366                            6.765988       0.252224       2.052799                    0.999816      29.118915      82.302129       0.643568       0.409970      -1.071856       0.014644      -0.002393       0.008867       0.017286       0.013223       0.009436       0.012133      -0.017235      -0.058997      -0.024585      -0.005654       0.030239             10.864389       5.306889       1.219184      -0.421208       7.817802      -0.978405      19.468477          -0.000000
          208              C       5.317416      11.458140      16.985734       0.299930      33.246184 0.35329119E+03  0.78859712E+04                                 9.205970                            6.426998      -0.093196       1.985319                    0.999457      25.007385      70.050107       0.625848       0.438445      -1.050583       0.081561      -0.050111       0.000702       0.095727      -0.033560       0.009810       0.001997       0.025529      -0.107690      -0.038901      -0.015491       0.054392             11.893938      17.214334       4.720989       2.127446      13.193948       1.969255       5.273534          -0.000000
          209              C       0.241224       6.869640      20.262170      -0.186638      32.262442 0.43499375E+03  0.10230103E+05                                 8.833962                            6.956137       0.198984       2.037578                    0.999571      29.570376      85.078363       0.624345       0.417143      -1.063533       0.006194      -0.010874      -0.007941       0.014821       0.011245      -0.012613      -0.004600       0.000166      -0.063923      -0.025690       0.000507       0.025183             10.495141       7.972990       1.268266       1.644246       5.452273       0.841657      18.060159           0.000000
          210              C       4.265120      10.669792      16.609080      -0.232933      42.729421 0.48908533E+03  0.11879582E+05                                10.658764                            7.410550      -0.148755       1.901676                    0.999340      31.623020      93.368971       0.598883       0.421063      -1.057891      -0.043968      -0.005266      -0.017285       0.047536      -0.046052      -0.009184      -0.003111      -0.026605      -0.013322      -0.047681      -0.002646       0.050326             13.961536      21.199212       6.485368       2.755469      14.401526       2.114017       6.283870          -0.000000
          211              C       2.377280       7.888724      20.121492      -0.188926      32.077478 0.42599990E+03  0.99328672E+04                                 8.703943                            6.831489       0.282173       2.062987                    0.999803      29.195953      82.725334       0.639423       0.410821      -1.071204       0.006132      -0.013698      -0.007514       0.016784       0.010628       0.008753       0.008387       0.013852      -0.057665      -0.022775      -0.002611       0.025386             10.265690       8.110578       1.199161      -1.152089       5.209230      -0.463005      17.477262          -0.000000
          212              C       6.203652      13.716556      17.668703       0.585977      25.789389 0.25656489E+03  0.53482349E+04                                 8.118733                            5.665815      -0.110161       2.010158                    0.999479      22.747079      63.947695       0.626230       0.469201      -1.021044       0.025288       0.038525       0.021361       0.050793      -0.005436      -0.014201      -0.037396      -0.004429       0.246928      -0.056420      -0.037579       0.093999             11.091723      14.246792       5.981956       1.877544      13.718501       2.318913       5.309877          -0.000000
          213              C       7.415016      16.053632       0.308584       0.107210      36.857643 0.40276336E+03  0.92526950E+04                                 9.832482                            6.769044      -0.128443       1.975378                    0.999400      26.158461      73.373406       0.624959       0.426615      -1.062022      -0.002925      -0.008461      -0.004218       0.009896       0.005061      -0.005663      -0.000012      -0.032059      -0.000013      -0.018502       0.001642       0.016860             13.617291       7.909311      -1.235844      -0.060663       5.937000       0.584413      27.005563          -0.000000
          214              C       7.388796      16.125300       1.783434       0.105530      36.319543 0.40297973E+03  0.92623845E+04                                 9.736189                            6.771698      -0.147273       1.968331                    0.999347      26.212030      73.632620       0.624487       0.426720      -1.061558      -0.008375      -0.004019       0.005584       0.010839       0.001871      -0.003665       0.002706       0.033873       0.016170      -0.020070       0.004488       0.015583             13.315510       5.724675      -1.186948      -0.249338       8.353529       0.370877      25.868326           0.000000
          215              C      10.269500      15.611388       6.586907       0.606183      24.867574 0.24682039E+03  0.51225580E+04                                 7.952818                            5.620139       0.046084       2.068592                    0.999696      22.779487      65.011681       0.614973       0.479893      -1.009954      -0.034633       0.041654       0.023559       0.059072       0.022842       0.028601      -0.027632      -0.008281       0.236806      -0.073044      -0.016317       0.089361             10.189243      12.301606      -2.386177      -1.652204      12.783953       1.676051       5.482171          -0.000000
          216              C       8.477800      15.454068      22.315615      -0.193466      33.469691 0.43607726E+03  0.10242668E+05                                 9.013861                            6.943789       0.225218       2.042346                    0.999720      29.566774      84.493327       0.628920       0.414630      -1.067147      -0.012297      -0.006118      -0.007383       0.015593      -0.013297       0.013762      -0.007297       0.000862      -0.063186      -0.026322      -0.002094       0.028416             10.987222       7.525579      -1.424115      -1.353039       5.774948       0.680998      19.661138           0.000000
          217              C      11.194192      14.508400       6.198908      -0.189318      48.133325 0.53559494E+03  0.13177291E+05                                11.373856                            7.612749      -0.035582       1.951943                    0.999467      30.364101      87.364246       0.613534       0.405768      -1.078321      -0.020371      -0.062638       0.004313       0.066008       0.007943      -0.000471       0.010763      -0.046091      -0.046842      -0.019486      -0.014921       0.034407             15.767383      17.968326      -7.871733      -2.988674      22.470748       3.235591       6.863075           0.000000
          218              C      13.333744      13.667612       5.527284      -0.221214      42.465497 0.48182339E+03  0.11651684E+05                                10.639601                            7.361122      -0.174402       1.898649                    0.999185      31.276247      91.939842       0.600584       0.421727      -1.058185       0.010471      -0.035427      -0.007034       0.037606       0.038252       0.002934      -0.008763       0.020130       0.007265      -0.042468       0.003864       0.038603             14.292284      14.002412      -7.318911      -2.191881      22.600068       3.025579       6.274372          -0.000000
          219              C      12.550640      14.739136       5.917552       0.300014      32.845671 0.34501487E+03  0.76519402E+04                                 9.099220                            6.324635      -0.012317       2.011205                    0.999374      24.846708      69.264898       0.635196       0.434775      -1.053314       0.053343       0.075323       0.010669       0.092914       0.033795      -0.003161       0.008111      -0.030461      -0.089783      -0.034309      -0.018041       0.052350             11.892106      12.350984      -4.213234      -1.754768      18.029872       2.143555       5.295462           0.000000
          220              C      12.818084      12.379336       5.420641      -0.142199      47.051127 0.49690325E+03  0.11997496E+05                                11.263849                            7.354676      -0.061805       1.958461                    0.999327      29.286072      83.454904       0.621442       0.408213      -1.076777       0.024348       0.048240       0.004028       0.054187       0.010925       0.004514      -0.002759      -0.035490       0.033121      -0.027041       0.011234       0.015807             16.446604      19.532846      -9.898344      -3.350663      23.022594       3.493889       6.784370          -0.000000
          221              C       6.878380      17.282476       3.791499       0.108296      26.522513 0.33391355E+03  0.73994589E+04                                 7.956403                            6.228951       0.095468       2.053752                    0.999363      26.091130      74.464774       0.634327       0.435740      -1.045043       0.004485      -0.049070       0.011356       0.050566       0.013438      -0.004705       0.003061       0.021785      -0.135223      -0.045625       0.005688       0.039938              9.438344       5.185234      -1.532600      -0.683528       8.231931       0.902547      14.897867          -0.000000
          222              C       6.506056      16.555308      20.845303       0.106185      26.404899 0.31692705E+03  0.68857756E+04                                 7.768800                            5.959604       0.183645       2.081309                    0.999737      25.383987      70.185411       0.670820       0.420249      -1.061617       0.034643      -0.032487      -0.008507       0.048248       0.010331       0.012530      -0.002775      -0.021792      -0.119762      -0.043300       0.008264       0.035036              9.407211       7.226873      -1.299968       0.177178       5.018884      -0.200855      15.975875           0.000000
          223              C       7.855512      15.230324       3.938984       0.110393      25.680477 0.32752069E+03  0.71927938E+04                                 7.677941                            6.106298       0.183948       2.083303                    0.999689      25.631991      71.842303       0.653279       0.426922      -1.054780      -0.032858       0.031633       0.004574       0.045839       0.012608       0.003629      -0.010503       0.026949      -0.122391      -0.043511       0.004657       0.038855              8.923276       5.184824      -1.418750       0.260034       7.729622      -0.418611      13.855382          -0.000000
          224              C       8.512760      15.471548      20.961022       0.107303      26.389145 0.31721559E+03  0.69053984E+04                                 7.802212                            5.984258       0.254454       2.104680                    0.999790      25.487423      70.934340       0.664622       0.423348      -1.057860      -0.045673       0.012157      -0.015675       0.049795       0.007726      -0.005604       0.009554      -0.016541      -0.132451      -0.046075       0.012059       0.034016              9.481631       7.179731      -1.435557      -0.557226       5.108209       0.266763      16.156953           0.000000
          225              C       6.422152      16.588520      22.208972      -0.185635      33.082500 0.41873683E+03  0.97207623E+04                                 8.888367                            6.765988       0.252224       2.052799                    0.999816      29.118916      82.302135       0.643568       0.409970      -1.071856      -0.002393      -0.014644      -0.008867       0.017286      -0.013223      -0.012133       0.009436       0.017235      -0.058997      -0.024585      -0.005654       0.030239             10.864391       7.817803      -1.219184       0.978405       5.306889      -0.421207      19.468482          -0.000000
          226              C      11.458140      12.162584       5.704266       0.299929      33.246180 0.35329115E+03  0.78859698E+04                                 9.205969                            6.426997      -0.093196       1.985319                    0.999457      25.007383      70.050098       0.625848       0.438445      -1.050583      -0.050111      -0.081561      -0.000702       0.095728       0.033560      -0.001997       0.009810      -0.025529      -0.107690      -0.038901      -0.015491       0.054392             11.893937      13.193946      -4.720988      -1.969255      17.214332       2.127445       5.273533          -0.000000
          227              C       6.869640      17.238776       2.427830      -0.186638      32.262443 0.43499376E+03  0.10230103E+05                                 8.833962                            6.956137       0.198984       2.037578                    0.999571      29.570376      85.078362       0.624345       0.417143      -1.063533      -0.010874      -0.006194       0.007941       0.014821      -0.011245       0.004600      -0.012613      -0.000166      -0.063923      -0.025690       0.000507       0.025183             10.495141       5.452273      -1.268266      -0.841657       7.972990       1.644246      18.060159           0.000000
          228              C      10.669792      13.214880       6.080920      -0.232933      42.729415 0.48908526E+03  0.11879580E+05                                10.658762                            7.410550      -0.148755       1.901676                    0.999340      31.623017      93.368956       0.598883       0.421063      -1.057891      -0.005266       0.043968       0.017285       0.047536       0.046052       0.003111      -0.009184       0.026605      -0.013322      -0.047681      -0.002645       0.050326             13.961534      14.401524      -6.485366      -2.114017      21.199209       2.755469       6.283869          -0.000000
          229              C       7.888724      15.102720       2.568508      -0.188926      32.077479 0.42599990E+03  0.99328670E+04                                 8.703943                            6.831489       0.282173       2.062987                    0.999803      29.195953      82.725335       0.639423       0.410821      -1.071204      -0.013698      -0.006132       0.007514       0.016784      -0.010628      -0.008387       0.008753      -0.013852      -0.057665      -0.022775      -0.002611       0.025386             10.265689       5.209230      -1.199161       0.463005       8.110578      -1.152089      17.477259          -0.000000
          230              C      13.716556      11.276348       5.021297       0.585978      25.789387 0.25656488E+03  0.53482347E+04                                 8.118733                            5.665815      -0.110160       2.010158                    0.999479      22.747078      63.947690       0.626230       0.469201      -1.021044       0.038525      -0.025288      -0.021361       0.050793       0.005436       0.037396      -0.014201       0.004429       0.246928      -0.056420      -0.037579       0.093999             11.091722      13.718499      -5.981954      -2.318913      14.246790       1.877544       5.309876          -0.000000
          231              C      10.064984       1.426368       0.308584       0.107210      36.857640 0.40276333E+03  0.92526941E+04                                 9.832481                            6.769043      -0.128443       1.975378                    0.999400      26.158460      73.373399       0.624960       0.426615      -1.062022       0.002925       0.008461      -0.004218       0.009896       0.005061       0.005663       0.000012      -0.032059      -0.000013      -0.018502       0.001642       0.016860             13.617289       7.909310      -1.235844       0.060663       5.936999      -0.584413      27.005559          -0.000000
          232              C      10.091204       1.354700       1.783434       0.105530      36.319541 0.40297970E+03  0.92623838E+04                                 9.736188                            6.771697      -0.147272       1.968331                    0.999347      26.212029      73.632615       0.624487       0.426720      -1.061558       0.008375       0.004019       0.005584       0.010839       0.001871       0.003665      -0.002706       0.033873       0.016170      -0.020070       0.004488       0.015583             13.315509       5.724674      -1.186948       0.249338       8.353529      -0.370877      25.868324          -0.000000
          233              C       7.210500       1.868612       6.586907       0.606183      24.867574 0.24682039E+03  0.51225581E+04                                 7.952818                            5.620139       0.046084       2.068592                    0.999696      22.779487      65.011681       0.614973       0.479893      -1.009954       0.034633      -0.041654       0.023559       0.059072       0.022842      -0.028601       0.027632      -0.008281       0.236806      -0.073044      -0.016317       0.089361             10.189244      12.301606      -2.386177       1.652204      12.783953      -1.676051       5.482171          -0.000000
          234              C       9.002200       2.025932      22.315615      -0.193466      33.469689 0.43607723E+03  0.10242667E+05                                 9.013861                            6.943788       0.225218       2.042346                    0.999720      29.566773      84.493322       0.628920       0.414630      -1.067147       0.012297       0.006118      -0.007383       0.015593      -0.013297      -0.013762       0.007297       0.000862      -0.063186      -0.026322      -0.002094       0.028416             10.987221       7.525579      -1.424115       1.353039       5.774947      -0.680998      19.661136           0.000000
          235              C       6.285808       2.971600       6.198908      -0.189318      48.133326 0.53559493E+03  0.13177291E+05                                11.373856                            7.612749      -0.035582       1.951943                    0.999467      30.364101      87.364246       0.613534       0.405768      -1.078321       0.020371       0.062638       0.004313       0.066008       0.007943       0.000471      -0.010763      -0.046091      -0.046842      -0.019486      -0.014921       0.034407             15.767383      17.968326      -7.871734       2.988674      22.470749      -3.235591       6.863075           0.000000
          236              C       4.146256       3.812388       5.527284      -0.221214      42.465498 0.48182340E+03  0.11651684E+05                                10.639602                            7.361122      -0.174402       1.898649                    0.999185      31.276248      91.939847       0.600584       0.421727      -1.058185      -0.010471       0.035427      -0.007034       0.037606       0.038252      -0.002934       0.008763       0.020130       0.007265      -0.042468       0.003864       0.038603             14.292284      14.002413      -7.318911       2.191881      22.600068      -3.025579       6.274372          -0.000000
          237              C       4.929360       2.740864       5.917552       0.300014      32.845672 0.34501488E+03  0.76519403E+04                                 9.099220                            6.324635      -0.012317       2.011205                    0.999374      24.846708      69.264897       0.635196       0.434775      -1.053314      -0.053343      -0.075323       0.010669       0.092914       0.033795       0.003161      -0.008111      -0.030461      -0.089783      -0.034309      -0.018041       0.052350             11.892106      12.350984      -4.213234       1.754768      18.029872      -2.143555       5.295462           0.000000
          238              C       4.661916       5.100664       5.420641      -0.142199      47.051135 0.49690334E+03  0.11997499E+05                                11.263850                            7.354676      -0.061805       1.958460                    0.999327      29.286075      83.454916       0.621442       0.408213      -1.076777      -0.024348      -0.048240       0.004028       0.054187       0.010925      -0.004514       0.002759      -0.035490       0.033121      -0.027041       0.011234       0.015807             16.446606      19.532849      -9.898345       3.350664      23.022597      -3.493890       6.784371          -0.000000
          239              C      10.601620       0.197524       3.791499       0.108296      26.522514 0.33391357E+03  0.73994594E+04                                 7.956403                            6.228951       0.095468       2.053752                    0.999363      26.091131      74.464774       0.634327       0.435740      -1.045043      -0.004485       0.049070       0.011356       0.050566       0.013438       0.004705      -0.003061       0.021786      -0.135223      -0.045625       0.005688       0.039938              9.438344       5.185234      -1.532600       0.683528       8.231930      -0.902547      14.897866          -0.000000
          240              C      10.973944       0.924692      20.845303       0.106185      26.404898 0.31692703E+03  0.68857750E+04                                 7.768800                            5.959604       0.183645       2.081310                    0.999737      25.383986      70.185406       0.670820       0.420249      -1.061617      -0.034643       0.032487      -0.008507       0.048248       0.010331      -0.012530       0.002775      -0.021792      -0.119762      -0.043300       0.008264       0.035036              9.407210       7.226873      -1.299968      -0.177178       5.018884       0.200855      15.975874           0.000000
          241              C       9.624488       2.249676       3.938984       0.110393      25.680477 0.32752070E+03  0.71927940E+04                                 7.677941                            6.106298       0.183949       2.083303                    0.999689      25.631991      71.842302       0.653279       0.426922      -1.054780       0.032858      -0.031633       0.004574       0.045839       0.012608      -0.003629       0.010503       0.026949      -0.122391      -0.043511       0.004657       0.038855              8.923276       5.184824      -1.418750      -0.260035       7.729622       0.418611      13.855381          -0.000000
          242              C       8.967240       2.008452      20.961022       0.107303      26.389147 0.31721563E+03  0.69053994E+04                                 7.802212                            5.984258       0.254454       2.104680                    0.999790      25.487425      70.934344       0.664622       0.423348      -1.057860       0.045673      -0.012157      -0.015675       0.049795       0.007726       0.005604      -0.009554      -0.016540      -0.132451      -0.046075       0.012059       0.034016              9.481631       7.179731      -1.435557       0.557225       5.108209      -0.266763      16.156953           0.000000
          243              C      11.057848       0.891480      22.208972      -0.185635      33.082498 0.41873681E+03  0.97207616E+04                                 8.888367                            6.765988       0.252225       2.052799                    0.999816      29.118915      82.302130       0.643568       0.409970      -1.071856       0.002393       0.014644      -0.008867       0.017286      -0.013223       0.012133      -0.009436       0.017235      -0.058997      -0.024585      -0.005654       0.030239             10.864390       7.817802      -1.219184      -0.978405       5.306889       0.421207      19.468480          -0.000000
          244              C       6.021860       5.317416       5.704266       0.299929      33.246184 0.35329118E+03  0.78859709E+04                                 9.205970                            6.426998      -0.093196       1.985319                    0.999457      25.007385      70.050107       0.625848       0.438445      -1.050583       0.050111       0.081561      -0.000702       0.095727       0.033560       0.001997      -0.009810      -0.025529      -0.107690      -0.038901      -0.015491       0.054392             11.893939      13.193948      -4.720989       1.969255      17.214334      -2.127446       5.273534          -0.000000
          245              C      10.610360       0.241224       2.427830      -0.186638      32.262444 0.43499379E+03  0.10230104E+05                                 8.833962                            6.956137       0.198984       2.037578                    0.999571      29.570377      85.078364       0.624345       0.417143      -1.063533       0.010874       0.006194       0.007941       0.014821      -0.011245      -0.004600       0.012613      -0.000166      -0.063923      -0.025690       0.000507       0.025183             10.495141       5.452273      -1.268266       0.841657       7.972990      -1.644246      18.060159           0.000000
          246              C       6.810208       4.265120       6.080920      -0.232933      42.729421 0.48908533E+03  0.11879582E+05                                10.658763                            7.410550      -0.148755       1.901676                    0.999340      31.623020      93.368968       0.598883       0.421063      -1.057891       0.005266      -0.043968       0.017285       0.047536       0.046052      -0.003111       0.009184       0.026605      -0.013322      -0.047681      -0.002646       0.050326             13.961535      14.401525      -6.485367       2.114017      21.199211      -2.755469       6.283869          -0.000000
          247              C       9.591276       2.377280       2.568508      -0.188926      32.077475 0.42599984E+03  0.99328653E+04                                 8.703942                            6.831489       0.282173       2.062988                    0.999803      29.195951      82.725325       0.639423       0.410821      -1.071205       0.013698       0.006132       0.007514       0.016784      -0.010628       0.008387      -0.008753      -0.013852      -0.057665      -0.022775      -0.002611       0.025386             10.265688       5.209229      -1.199161      -0.463005       8.110577       1.152089      17.477257          -0.000000
          248              C       3.763444       6.203652       5.021297       0.585978      25.789387 0.25656488E+03  0.53482346E+04                                 8.118733                            5.665815      -0.110161       2.010158                    0.999479      22.747078      63.947690       0.626230       0.469201      -1.021044      -0.038525       0.025288      -0.021361       0.050793       0.005436      -0.037396       0.014201       0.004429       0.246928      -0.056420      -0.037579       0.093999             11.091722      13.718499      -5.981955       2.318913      14.246790      -1.877543       5.309876          -0.000000
          249              N       9.911160       1.373928      15.903421      -0.210237      34.004039 0.52344682E+03  0.12686270E+05                                 8.897102                            7.500262      -0.124562       1.995673                    0.997658      27.641349      76.573875       0.627095       0.403006      -1.090253       0.022301       0.018422      -0.151562       0.154298      -0.014465       0.015070       0.001909       0.024364      -0.272385      -0.092400       0.027021       0.065379             10.295438      10.011164      -1.681272       0.438355       6.362430       0.336872      14.512720          -0.000000
          250              N      10.192588       1.185144       8.855907      -0.206459      35.482853 0.50723282E+03  0.12168964E+05                                 9.137073                            7.332934       0.003950       2.038471                    0.998312      27.278024      74.621522       0.642215       0.397539      -1.096501       0.017083       0.015845       0.148082       0.149904      -0.020959      -0.002204      -0.015132      -0.025357      -0.253944      -0.086442       0.018651       0.067791             11.238367       6.331616      -1.699589      -0.039002       9.106367      -0.215587      18.277118           0.000000
          251              N       7.568840      16.106072      15.903421      -0.210237      34.004039 0.52344681E+03  0.12686270E+05                                 8.897103                            7.500262      -0.124562       1.995673                    0.997658      27.641349      76.573876       0.627095       0.403006      -1.090253      -0.022301      -0.018422      -0.151562       0.154298      -0.014465      -0.015070      -0.001909       0.024364      -0.272385      -0.092400       0.027021       0.065379             10.295438      10.011164      -1.681271      -0.438355       6.362430      -0.336872      14.512721          -0.000000
          252              N       7.287412      16.294856       8.855907      -0.206459      35.482853 0.50723282E+03  0.12168964E+05                                 9.137073                            7.332934       0.003950       2.038471                    0.998312      27.278024      74.621522       0.642215       0.397539      -1.096501      -0.017083      -0.015845       0.148082       0.149904      -0.020959       0.002204       0.015132      -0.025357      -0.253944      -0.086442       0.018651       0.067791             11.238367       6.331616      -1.699589       0.039002       9.106367       0.215587      18.277118           0.000000
          253              N       1.373928       7.568840       6.786579      -0.210237      34.004037 0.52344678E+03  0.12686269E+05                                 8.897102                            7.500262      -0.124562       1.995673                    0.997658      27.641348      76.573873       0.627095       0.403006      -1.090253       0.018422      -0.022301       0.151562       0.154298       0.014465      -0.001909       0.015070      -0.024364      -0.272385      -0.092400       0.027021       0.065379             10.295438       6.362430       1.681271      -0.336872      10.011164       0.438355      14.512721          -0.000000
          254              N       1.185144       7.287412      13.834093      -0.206459      35.482853 0.50723283E+03  0.12168964E+05                                 9.137073                            7.332934       0.003950       2.038471                    0.998312      27.278023      74.621518       0.642215       0.397539      -1.096501       0.015845      -0.017083      -0.148082       0.149904       0.020959       0.015132      -0.002204       0.025357      -0.253944      -0.086442       0.018651       0.067791             11.238368       9.106366       1.699589       0.215588       6.331616      -0.039001      18.277121          -0.000000
          255              N      16.106072       9.911160       6.786579      -0.210237      34.004037 0.52344678E+03  0.12686269E+05                                 8.897102                            7.500262      -0.124562       1.995673                    0.997658      27.641348      76.573874       0.627095       0.403006      -1.090253      -0.018422       0.022301       0.151562       0.154298       0.014465       0.001909      -0.015070      -0.024364      -0.272385      -0.092400       0.027021       0.065379             10.295439       6.362430       1.681271       0.336872      10.011164      -0.438355      14.512722          -0.000000
          256              N      16.294856      10.192588      13.834093      -0.206459      35.482853 0.50723284E+03  0.12168964E+05                                 9.137073                            7.332934       0.003949       2.038471                    0.998312      27.278023      74.621520       0.642215       0.397539      -1.096501      -0.015845       0.017083      -0.148082       0.149904       0.020959      -0.015132       0.002204       0.025357      -0.253944      -0.086442       0.018651       0.067791             11.238368       9.106367       1.699589      -0.215589       6.331616       0.039001      18.277122          -0.000000
          257              N      16.308840      10.113928      18.131579      -0.210237      34.004037 0.52344678E+03  0.12686269E+05                                 8.897102                            7.500262      -0.124562       1.995673                    0.997658      27.641348      76.573873       0.627095       0.403006      -1.090253      -0.022301       0.018422       0.151562       0.154298       0.014465       0.015070      -0.001909       0.024364      -0.272385      -0.092400       0.027021       0.065379             10.295438      10.011164       1.681271       0.438355       6.362430      -0.336872      14.512722          -0.000000
          258              N      16.027412       9.925144       2.489093      -0.206459      35.482853 0.50723282E+03  0.12168964E+05                                 9.137073                            7.332934       0.003950       2.038471                    0.998312      27.278023      74.621518       0.642215       0.397539      -1.096501      -0.017083       0.015845      -0.148082       0.149904       0.020959      -0.002204       0.015132      -0.025357      -0.253944      -0.086442       0.018651       0.067791             11.238368       6.331616       1.699589      -0.039001       9.106366       0.215588      18.277121          -0.000000
          259              N       1.171160       7.366072      18.131579      -0.210237      34.004038 0.52344681E+03  0.12686270E+05                                 8.897102                            7.500262      -0.124562       1.995673                    0.997658      27.641349      76.573875       0.627095       0.403006      -1.090253       0.022301      -0.018422       0.151562       0.154298       0.014465      -0.015070       0.001909       0.024364      -0.272385      -0.092400       0.027021       0.065379             10.295438      10.011164       1.681271      -0.438355       6.362430       0.336872      14.512721          -0.000000
          260              N       1.452588       7.554856       2.489093      -0.206459      35.482852 0.50723282E+03  0.12168964E+05                                 9.137072                            7.332933       0.003950       2.038471                    0.998312      27.278023      74.621516       0.642215       0.397539      -1.096501       0.017083      -0.015845      -0.148082       0.149904       0.020959       0.002204      -0.015132      -0.025357      -0.253944      -0.086442       0.018651       0.067791             11.238367       6.331615       1.699589       0.039001       9.106366      -0.215588      18.277120          -0.000000
          261              N       7.366072      16.308840       4.558421      -0.210237      34.004039 0.52344681E+03  0.12686270E+05                                 8.897103                            7.500262      -0.124562       1.995673                    0.997658      27.641349      76.573877       0.627095       0.403006      -1.090253      -0.018422      -0.022301      -0.151562       0.154298      -0.014465      -0.001909      -0.015070      -0.024364      -0.272385      -0.092400       0.027021       0.065379             10.295439       6.362430      -1.681271      -0.336872      10.011164      -0.438355      14.512721          -0.000000
          262              N       7.554856      16.027412      20.200907      -0.206459      35.482853 0.50723283E+03  0.12168964E+05                                 9.137073                            7.332934       0.003950       2.038471                    0.998312      27.278024      74.621524       0.642215       0.397539      -1.096501      -0.015845      -0.017083       0.148082       0.149904      -0.020959       0.015132       0.002204       0.025357      -0.253944      -0.086442       0.018651       0.067791             11.238367       9.106367      -1.699589       0.215587       6.331616       0.039002      18.277119           0.000000
          263              N      10.113928       1.171160       4.558421      -0.210237      34.004039 0.52344681E+03  0.12686270E+05                                 8.897102                            7.500262      -0.124562       1.995673                    0.997658      27.641349      76.573876       0.627095       0.403006      -1.090253       0.018422       0.022301      -0.151562       0.154298      -0.014465       0.001909       0.015070      -0.024364      -0.272385      -0.092400       0.027021       0.065379             10.295438       6.362430      -1.681272       0.336872      10.011164       0.438355      14.512721          -0.000000
          264              N       9.925144       1.452588      20.200907      -0.206459      35.482853 0.50723283E+03  0.12168965E+05                                 9.137073                            7.332934       0.003949       2.038471                    0.998312      27.278024      74.621525       0.642215       0.397539      -1.096501       0.015845       0.017083       0.148082       0.149904      -0.020959      -0.015132      -0.002204       0.025357      -0.253944      -0.086442       0.018651       0.067791             11.238367       9.106367      -1.699589      -0.215587       6.331616      -0.039002      18.277119           0.000000
          265              O      10.874308      17.154872      18.090737      -0.552505      44.593091 0.60627083E+03  0.15058376E+05                                10.130240                            7.710782      -0.064776       2.034462                    0.994778      27.983241      75.411442       0.670553       0.367757      -1.129180       0.004622      -0.011105       0.000472       0.012038       0.015496       0.019272      -0.004325      -0.119521       0.057988      -0.075481       0.023294       0.052188             12.568992       7.602199      -1.651216      -0.450036      21.519178       2.339016       8.585600           0.000000
          266              O      10.285232      13.055812      17.328353      -0.487875      24.920502 0.33066781E+03  0.70852800E+04                                 6.758808                            5.525623       0.166504       2.137528                    0.998760      25.120942      63.674353       0.825542       0.346260      -1.141907       0.091608       0.030184       0.002291       0.096480       0.009684      -0.034505       0.004847       0.182901      -0.240282      -0.086717      -0.050677       0.137393              7.748296      12.878650      -0.077945      -0.779835       6.159535       0.144374       4.206703           0.000000
          267              O      15.312480      15.319472      16.999348      -0.516170      23.366298 0.32372017E+03  0.68941474E+04                                 6.395705                            5.419721       0.291873       2.167885                    0.999050      25.447217      64.136096       0.845240       0.340263      -1.147826      -0.093016      -0.042672       0.000263       0.102337      -0.008763      -0.032643       0.007238       0.241740      -0.338652      -0.117249      -0.064058       0.181307              7.003548      10.801972      -0.237532      -0.601375       6.299046       0.248351       3.909626          -0.000001
          268              O       9.458428      15.434840      18.036281      -0.584535      46.191812 0.68395114E+03  0.17531641E+05                                10.420159                            8.239425      -0.295635       1.945834                    0.994802      29.065253      79.929023       0.641961       0.372220      -1.124235       0.012763       0.006820       0.006517       0.015871       0.031267       0.009269      -0.020328       0.075212       0.085926      -0.068342       0.032361       0.035981             12.808325      20.912399       0.964252      -1.919200       8.694172       0.377064       8.818404           0.000000
          269              O      14.656980      11.325292      16.069058      -0.555235      37.229953 0.51220664E+03  0.12179231E+05                                 8.946107                            6.978887       0.198611       2.114797                    0.997236      27.461006      72.065052       0.722392       0.356581      -1.139581       0.015746       0.025200       0.004290       0.030023      -0.016090      -0.000649       0.005957      -0.121181      -0.004489      -0.061942      -0.002044       0.063986             11.428045       9.523044      -5.416424      -1.065851      17.625245       2.750847       7.135846          -0.000000
          270              O      16.128796      12.942192      16.361759      -0.587323      33.978619 0.51775875E+03  0.12324394E+05                                 8.358857                            7.043508       0.584165       2.235720                    0.996678      27.799712      72.605684       0.716120       0.359320      -1.139257      -0.007482      -0.005749      -0.004520       0.010462       0.044072       0.016810      -0.019701       0.094226      -0.011789      -0.071498       0.003964       0.067534              9.814982      15.541854      -1.743726      -0.631418       8.462367       0.409693       5.440724          -0.000000
          271              O       6.605692       0.325128      18.090737      -0.552505      44.593090 0.60627081E+03  0.15058376E+05                                10.130240                            7.710782      -0.064776       2.034462                    0.994778      27.983241      75.411440       0.670553       0.367757      -1.129180      -0.004622       0.011105       0.000472       0.012038       0.015496      -0.019272       0.004325      -0.119521       0.057988      -0.075481       0.023294       0.052188             12.568991       7.602199      -1.651216       0.450036      21.519177      -2.339016       8.585599           0.000000
          272              O       7.194768       4.424188      17.328353      -0.487875      24.920502 0.33066780E+03  0.70852797E+04                                 6.758808                            5.525623       0.166504       2.137528                    0.998760      25.120941      63.674351       0.825542       0.346260      -1.141907      -0.091608      -0.030184       0.002291       0.096480       0.009684       0.034505      -0.004847       0.182901      -0.240282      -0.086717      -0.050677       0.137393              7.748296      12.878650      -0.077945       0.779835       6.159535      -0.144374       4.206703           0.000000
          273              O       2.167520       2.160528      16.999348      -0.516170      23.366298 0.32372017E+03  0.68941473E+04                                 6.395705                            5.419721       0.291873       2.167885                    0.999050      25.447217      64.136097       0.845240       0.340263      -1.147826       0.093016       0.042672       0.000263       0.102337      -0.008763       0.032643      -0.007238       0.241740      -0.338652      -0.117249      -0.064058       0.181307              7.003548      10.801972      -0.237533       0.601375       6.299046      -0.248351       3.909626          -0.000001
          274              O       8.021572       2.045160      18.036281      -0.584535      46.191813 0.68395115E+03  0.17531641E+05                                10.420159                            8.239425      -0.295635       1.945834                    0.994802      29.065253      79.929025       0.641961       0.372220      -1.124235      -0.012763      -0.006820       0.006517       0.015871       0.031267      -0.009269       0.020327       0.075212       0.085926      -0.068342       0.032361       0.035981             12.808325      20.912399       0.964252       1.919200       8.694172      -0.377064       8.818404           0.000000
          275              O       2.823020       6.154708      16.069058      -0.555235      37.229951 0.51220661E+03  0.12179230E+05                                 8.946107                            6.978887       0.198612       2.114797                    0.997236      27.461005      72.065050       0.722392       0.356581      -1.139581      -0.015746      -0.025200       0.004290       0.030023      -0.016090       0.000649      -0.005957      -0.121181      -0.004489      -0.061942      -0.002044       0.063986             11.428045       9.523044      -5.416424       1.065851      17.625245      -2.750847       7.135845          -0.000000
          276              O       1.351204       4.537808      16.361759      -0.587323      33.978619 0.51775873E+03  0.12324394E+05                                 8.358857                            7.043508       0.584165       2.235720                    0.996678      27.799712      72.605683       0.716120       0.359320      -1.139257       0.007482       0.005749      -0.004520       0.010462       0.044072      -0.016810       0.019701       0.094225      -0.011789      -0.071498       0.003964       0.067534              9.814982      15.541854      -1.743725       0.631418       8.462367      -0.409693       5.440724          -0.000000
          277              O      17.154872       6.605692       4.599263      -0.552506      44.593092 0.60627085E+03  0.15058377E+05                                10.130240                            7.710782      -0.064776       2.034462                    0.994778      27.983242      75.411442       0.670553       0.367757      -1.129180      -0.011105      -0.004622      -0.000472       0.012038      -0.015496       0.004325       0.019272       0.119521       0.057988      -0.075481       0.023294       0.052188             12.568992      21.519176       1.651216      -2.339016       7.602199      -0.450036       8.585600           0.000000
          278              O      13.055812       7.194768       5.361647      -0.487875      24.920503 0.33066781E+03  0.70852802E+04                                 6.758808                            5.525623       0.166504       2.137528                    0.998760      25.120941      63.674352       0.825542       0.346260      -1.141907       0.030184      -0.091608      -0.002291       0.096480      -0.009684      -0.004847      -0.034505      -0.182901      -0.240282      -0.086717      -0.050677       0.137393              7.748297       6.159535       0.077945      -0.144374      12.878651      -0.779835       4.206704           0.000000
          279              O      15.319472       2.167520       5.690652      -0.516170      23.366300 0.32372021E+03  0.68941484E+04                                 6.395705                            5.419721       0.291873       2.167885                    0.999050      25.447217      64.136098       0.845240       0.340263      -1.147826      -0.042672       0.093016      -0.000262       0.102337       0.008763      -0.007238      -0.032643      -0.241740      -0.338652      -0.117249      -0.064058       0.181307              7.003548       6.299046       0.237532      -0.248351      10.801972      -0.601375       3.909627          -0.000001
          280              O      15.434840       8.021572       4.653719      -0.584535      46.191812 0.68395114E+03  0.17531641E+05                                10.420159                            8.239425      -0.295635       1.945834                    0.994802      29.065253      79.929023       0.641961       0.372220      -1.124235       0.006820      -0.012763      -0.006517       0.015871      -0.031267       0.020328       0.009269      -0.075212       0.085926      -0.068342       0.032361       0.035981             12.808324       8.694171      -0.964252      -0.377064      20.912398      -1.919200       8.818404           0.000000
          281              O      11.325292       2.823020       6.620942      -0.555235      37.229950 0.51220659E+03  0.12179230E+05                                 8.946107                            6.978887       0.198612       2.114797                    0.997236      27.461005      72.065048       0.722392       0.356581      -1.139581       0.025200      -0.015746      -0.004290       0.030023       0.016090      -0.005957      -0.000649       0.121180      -0.004489      -0.061942      -0.002044       0.063986             11.428044      17.625244       5.416423      -2.750847       9.523043      -1.065851       7.135845          -0.000000
          282              O      12.942192       1.351204       6.328241      -0.587323      33.978619 0.51775875E+03  0.12324395E+05                                 8.358857                            7.043508       0.584166       2.235720                    0.996678      27.799712      72.605684       0.716120       0.359320      -1.139256      -0.005749       0.007482       0.004520       0.010462      -0.044072       0.019701       0.016810      -0.094226      -0.011789      -0.071498       0.003964       0.067534              9.814982       8.462367       1.743726      -0.409693      15.541855      -0.631418       5.440724          -0.000000
          283              O       0.325128      10.874308       4.599263      -0.552505      44.593091 0.60627082E+03  0.15058376E+05                                10.130240                            7.710782      -0.064776       2.034462                    0.994778      27.983241      75.411441       0.670553       0.367757      -1.129180       0.011105       0.004622      -0.000472       0.012038      -0.015496      -0.004325      -0.019272       0.119521       0.057988      -0.075481       0.023294       0.052188             12.568992      21.519176       1.651216       2.339016       7.602199       0.450036       8.585600           0.000000
          284              O       4.424188      10.285232       5.361647      -0.487875      24.920502 0.33066782E+03  0.70852803E+04                                 6.758808                            5.525623       0.166504       2.137528                    0.998760      25.120941      63.674350       0.825542       0.346260      -1.141907      -0.030184       0.091608      -0.002291       0.096480      -0.009684       0.004847       0.034505      -0.182901      -0.240282      -0.086717      -0.050677       0.137393              7.748296       6.159535       0.077945       0.144374      12.878650       0.779835       4.206703           0.000000
          285              O       2.160528      15.312480       5.690652      -0.516170      23.366306 0.32372031E+03  0.68941509E+04                                 6.395706                            5.419722       0.291872       2.167885                    0.999050      25.447220      64.136109       0.845240       0.340263      -1.147826       0.042672      -0.093016      -0.000262       0.102337       0.008763       0.007238       0.032643      -0.241740      -0.338652      -0.117249      -0.064058       0.181307              7.003550       6.299047       0.237532       0.248351      10.801975       0.601375       3.909627          -0.000001
          286              O       2.045160       9.458428       4.653719      -0.584535      46.191812 0.68395114E+03  0.17531641E+05                                10.420158                            8.239425      -0.295635       1.945834                    0.994802      29.065253      79.929022       0.641961       0.372220      -1.124235      -0.006820       0.012763      -0.006517       0.015871      -0.031267      -0.020328      -0.009269      -0.075212       0.085926      -0.068342       0.032361       0.035981             12.808324       8.694171      -0.964252       0.377064      20.912398       1.919200       8.818404           0.000000
          287              O       6.154708      14.656980       6.620942      -0.555235      37.229951 0.51220660E+03  0.12179230E+05                                 8.946107                            6.978887       0.198612       2.114797                    0.997236      27.461005      72.065049       0.722392       0.356581      -1.139581      -0.025200       0.015746      -0.004290       0.030023       0.016090       0.005957       0.000649       0.121181      -0.004489      -0.061942      -0.002044       0.063986             11.428045      17.625245       5.416424       2.750847       9.523044       1.065851       7.135845          -0.000000
          288              O       4.537808      16.128796       6.328241      -0.587323      33.978612 0.51775863E+03  0.12324391E+05                                 8.358856                            7.043507       0.584166       2.235720                    0.996678      27.799710      72.605675       0.716120       0.359320      -1.139257       0.005749      -0.007482       0.004520       0.010462      -0.044072      -0.019701      -0.016809      -0.094225      -0.011789      -0.071498       0.003964       0.067534              9.814980       8.462366       1.743725       0.409693      15.541852       0.631418       5.440724          -0.000000
          289              O      15.345692       8.414872      15.944263      -0.552506      44.593094 0.60627086E+03  0.15058377E+05                                10.130240                            7.710783      -0.064776       2.034462                    0.994778      27.983242      75.411444       0.670553       0.367757      -1.129180      -0.004622      -0.011105      -0.000472       0.012038      -0.015496       0.019272       0.004325      -0.119521       0.057988      -0.075481       0.023294       0.052188             12.568992       7.602199       1.651216      -0.450036      21.519178      -2.339016       8.585600           0.000000
          290              O      15.934768       4.315812      16.706647      -0.487875      24.920506 0.33066786E+03  0.70852815E+04                                 6.758809                            5.525623       0.166504       2.137528                    0.998760      25.120942      63.674357       0.825542       0.346260      -1.141907      -0.091608       0.030184      -0.002291       0.096480      -0.009684      -0.034505      -0.004847       0.182901      -0.240282      -0.086717      -0.050677       0.137393              7.748297      12.878652       0.077945      -0.779835       6.159536      -0.144374       4.206704           0.000000
          291              O      10.907520       6.579472      17.035652      -0.516170      23.366297 0.32372014E+03  0.68941465E+04                                 6.395704                            5.419720       0.291873       2.167885                    0.999050      25.447217      64.136095       0.845240       0.340263      -1.147826       0.093016      -0.042672      -0.000263       0.102337       0.008763      -0.032643      -0.007238       0.241740      -0.338653      -0.117249      -0.064058       0.181307              7.003548      10.801971       0.237533      -0.601375       6.299046      -0.248351       3.909626          -0.000001
          292              O      16.761572       6.694840      15.998719      -0.584535      46.191811 0.68395111E+03  0.17531640E+05                                10.420159                            8.239425      -0.295635       1.945834                    0.994802      29.065252      79.929022       0.641961       0.372220      -1.124235      -0.012763       0.006820      -0.006517       0.015871      -0.031267       0.009269       0.020328       0.075212       0.085926      -0.068342       0.032361       0.035981             12.808325      20.912399      -0.964252      -1.919200       8.694172      -0.377064       8.818404           0.000000
          293              O      11.563020       2.585292      17.965942      -0.555235      37.229951 0.51220661E+03  0.12179230E+05                                 8.946107                            6.978887       0.198612       2.114797                    0.997236      27.461005      72.065050       0.722392       0.356581      -1.139581      -0.015746       0.025200      -0.004290       0.030023       0.016090      -0.000649      -0.005957      -0.121181      -0.004489      -0.061942      -0.002044       0.063986             11.428045       9.523044       5.416424      -1.065851      17.625245      -2.750847       7.135845          -0.000000
          294              O      10.091204       4.202192      17.673241      -0.587323      33.978622 0.51775879E+03  0.12324396E+05                                 8.358857                            7.043509       0.584165       2.235720                    0.996678      27.799713      72.605688       0.716120       0.359320      -1.139256       0.007482      -0.005749       0.004520       0.010462      -0.044072       0.016810       0.019701       0.094225      -0.011789      -0.071498       0.003964       0.067534              9.814983      15.541856       1.743726      -0.631418       8.462368      -0.409693       5.440725          -0.000000
          295              O       2.134308       9.065128      15.944263      -0.552505      44.593091 0.60627083E+03  0.15058376E+05                                10.130240                            7.710782      -0.064776       2.034462                    0.994778      27.983241      75.411441       0.670553       0.367757      -1.129180       0.004622       0.011105      -0.000472       0.012038      -0.015496      -0.019272      -0.004325      -0.119521       0.057988      -0.075481       0.023294       0.052188             12.568992       7.602199       1.651216       0.450036      21.519177       2.339016       8.585600           0.000000
          296              O       1.545232      13.164188      16.706647      -0.487875      24.920494 0.33066769E+03  0.70852767E+04                                 6.758806                            5.525621       0.166505       2.137528                    0.998760      25.120938      63.674337       0.825542       0.346260      -1.141907       0.091608      -0.030184      -0.002291       0.096480      -0.009684       0.034505       0.004847       0.182901      -0.240282      -0.086717      -0.050677       0.137393              7.748294      12.878646       0.077945       0.779835       6.159533       0.144374       4.206702           0.000000
          297              O       6.572480      10.900528      17.035652      -0.516170      23.366298 0.32372016E+03  0.68941471E+04                                 6.395704                            5.419721       0.291873       2.167885                    0.999050      25.447216      64.136094       0.845240       0.340263      -1.147826      -0.093015       0.042672      -0.000263       0.102337       0.008762       0.032643       0.007238       0.241740      -0.338652      -0.117249      -0.064058       0.181307              7.003548      10.801972       0.237533       0.601375       6.299046       0.248351       3.909626          -0.000001
          298              O       0.718428      10.785160      15.998719      -0.584535      46.191810 0.68395110E+03  0.17531640E+05                                10.420159                            8.239425      -0.295635       1.945834                    0.994802      29.065252      79.929021       0.641961       0.372220      -1.124235       0.012763      -0.006820      -0.006517       0.015871      -0.031267      -0.009269      -0.020328       0.075212       0.085926      -0.068342       0.032361       0.035981             12.808325      20.912399      -0.964252       1.919200       8.694171       0.377064       8.818404           0.000000
          299              O       5.916980      14.894708      17.965942      -0.555235      37.229955 0.51220666E+03  0.12179232E+05                                 8.946108                            6.978888       0.198611       2.114797                    0.997236      27.461006      72.065054       0.722392       0.356581      -1.139581       0.015746      -0.025200      -0.004290       0.030023       0.016090       0.000649       0.005957      -0.121181      -0.004489      -0.061942      -0.002044       0.063986             11.428046       9.523045       5.416425       1.065851      17.625247       2.750847       7.135846          -0.000000
          300              O       7.388796      13.277808      17.673241      -0.587323      33.978618 0.51775873E+03  0.12324394E+05                                 8.358857                            7.043508       0.584165       2.235720                    0.996678      27.799712      72.605683       0.716120       0.359320      -1.139257      -0.007482       0.005749       0.004520       0.010462      -0.044072      -0.016810      -0.019701       0.094225      -0.011789      -0.071498       0.003964       0.067534              9.814982      15.541854       1.743726       0.631418       8.462367       0.409693       5.440724          -0.000000
          301              O       9.065128      15.345692       6.745737      -0.552506      44.593094 0.60627087E+03  0.15058378E+05                                10.130241                            7.710783      -0.064776       2.034462                    0.994778      27.983242      75.411445       0.670553       0.367757      -1.129180       0.011105      -0.004622       0.000472       0.012038       0.015496       0.004325      -0.019272       0.119521       0.057988      -0.075481       0.023294       0.052188             12.568993      21.519178      -1.651216      -2.339016       7.602199       0.450036       8.585600           0.000000
          302              O      13.164188      15.934768       5.983353      -0.487875      24.920501 0.33066781E+03  0.70852801E+04                                 6.758808                            5.525623       0.166504       2.137528                    0.998760      25.120940      63.674348       0.825542       0.346260      -1.141907      -0.030184      -0.091608       0.002291       0.096480       0.009684      -0.004847       0.034505      -0.182901      -0.240282      -0.086716      -0.050677       0.137393              7.748296       6.159535      -0.077945      -0.144374      12.878650       0.779835       4.206703           0.000000
          303              O      10.900528      10.907520       5.654348      -0.516170      23.366295 0.32372011E+03  0.68941456E+04                                 6.395704                            5.419720       0.291873       2.167885                    0.999050      25.447215      64.136090       0.845240       0.340263      -1.147826       0.042672       0.093016       0.000262       0.102337      -0.008763      -0.007238       0.032643      -0.241740      -0.338652      -0.117249      -0.064058       0.181307              7.003547       6.299046      -0.237533      -0.248351      10.801971       0.601375       3.909626          -0.000001
          304              O      10.785160      16.761572       6.691281      -0.584535      46.191810 0.68395110E+03  0.17531640E+05                                10.420159                            8.239425      -0.295635       1.945834                    0.994802      29.065252      79.929021       0.641961       0.372220      -1.124235      -0.006820      -0.012763       0.006517       0.015871       0.031267       0.020328      -0.009269      -0.075212       0.085926      -0.068342       0.032361       0.035981             12.808324       8.694171       0.964252      -0.377064      20.912398       1.919200       8.818404           0.000000
          305              O      14.894708      11.563020       4.724058      -0.555235      37.229950 0.51220660E+03  0.12179230E+05                                 8.946107                            6.978887       0.198612       2.114797                    0.997236      27.461005      72.065049       0.722392       0.356581      -1.139581      -0.025200      -0.015746       0.004290       0.030023      -0.016090      -0.005957       0.000649       0.121181      -0.004489      -0.061942      -0.002044       0.063986             11.428044      17.625244      -5.416423      -2.750847       9.523043       1.065851       7.135845          -0.000000
          306              O      13.277808      10.091204       5.016759      -0.587323      33.978617 0.51775871E+03  0.12324393E+05                                 8.358856                            7.043508       0.584165       2.235720                    0.996678      27.799712      72.605682       0.716120       0.359320      -1.139257       0.005749       0.007482      -0.004520       0.010462       0.044072       0.019701      -0.016810      -0.094225      -0.011789      -0.071498       0.003964       0.067534              9.814981       8.462366      -1.743725      -0.409693      15.541853       0.631418       5.440724          -0.000000
          307              O       8.414872       2.134308       6.745737      -0.552505      44.593091 0.60627083E+03  0.15058376E+05                                10.130240                            7.710782      -0.064776       2.034462                    0.994778      27.983241      75.411442       0.670553       0.367757      -1.129180      -0.011105       0.004622       0.000472       0.012038       0.015496      -0.004325       0.019272       0.119521       0.057988      -0.075481       0.023294       0.052188             12.568992      21.519177      -1.651216       2.339016       7.602199      -0.450036       8.585599           0.000000
          308              O       4.315812       1.545232       5.983353      -0.487875      24.920497 0.33066774E+03  0.70852781E+04                                 6.758807                            5.525622       0.166505       2.137528                    0.998760      25.120939      63.674342       0.825542       0.346260      -1.141907       0.030184       0.091608       0.002291       0.096480       0.009684       0.004847      -0.034505      -0.182901      -0.240282      -0.086716      -0.050677       0.137393              7.748295       6.159534      -0.077945       0.144374      12.878647      -0.779835       4.206703           0.000000
          309              O       6.579472       6.572480       5.654348      -0.516170      23.366303 0.32372025E+03  0.68941495E+04                                 6.395706                            5.419722       0.291872       2.167885                    0.999050      25.447218      64.136104       0.845240       0.340264      -1.147826      -0.042672      -0.093016       0.000263       0.102337      -0.008763       0.007238      -0.032643      -0.241740      -0.338652      -0.117249      -0.064058       0.181307              7.003550       6.299047      -0.237532       0.248351      10.801974      -0.601375       3.909627          -0.000001
          310              O       6.694840       0.718428       6.691281      -0.584535      46.191810 0.68395109E+03  0.17531639E+05                                10.420158                            8.239425      -0.295635       1.945834                    0.994802      29.065252      79.929020       0.641961       0.372220      -1.124235       0.006820       0.012763       0.006517       0.015871       0.031267      -0.020328       0.009269      -0.075212       0.085926      -0.068342       0.032361       0.035981             12.808324       8.694171       0.964252       0.377064      20.912398      -1.919200       8.818404           0.000000
          311              O       2.585292       5.916980       4.724058      -0.555235      37.229954 0.51220665E+03  0.12179232E+05                                 8.946107                            6.978888       0.198612       2.114797                    0.997236      27.461006      72.065053       0.722392       0.356581      -1.139581       0.025200       0.015746       0.004290       0.030023      -0.016090       0.005957      -0.000649       0.121181      -0.004489      -0.061942      -0.002044       0.063986             11.428045      17.625246      -5.416424       2.750847       9.523044      -1.065851       7.135846          -0.000000
          312              O       4.202192       7.388796       5.016759      -0.587323      33.978615 0.51775868E+03  0.12324392E+05                                 8.358856                            7.043508       0.584165       2.235720                    0.996678      27.799711      72.605679       0.716120       0.359320      -1.139257      -0.005749      -0.007482      -0.004520       0.010462       0.044072      -0.019701       0.016810      -0.094225      -0.011789      -0.071498       0.003964       0.067534              9.814981       8.462366      -1.743725       0.409693      15.541853      -0.631418       5.440724          -0.000000

******************************************************
Auxiliary information for the entire system
The total spin magnetic moment of the unit cell is   -0.000014
The total net atomic charge of the unit cell is   0.000000
Accuracy of reproducing the electrostatic potential in the unit cell:
  The inner radius (bohr) =    5.0000
  The outer radius (bohr) =   12.0000
  Valid grid points have density less than (e/(bohr^3)) =    0.0001
  The number of valid grid points were=       673804
  The rms potential error without charges in kcal/mol is=      7.85858
  The rms potential error with partial charges in kcal/mol is=      0.59774
  The RRMSE value at monopole order=      0.07606
  The rms potential error with partial charges and cloud penetration in kcal/mol is=      0.59746
  The RRMSE value at monopole order with cloud penetration is=      0.07603
  The rms potential error with partial charges and atomic dipoles in kcal/mol is=      0.27062
  The RRMSE value at dipole order=      0.03444
  The rms potential error with partial charges, atomic dipoles and cloud penetration in kcal/mol is=      0.26375
  The RRMSE value at dipole order with cloud penetration=      0.03356

******************************************************
The electron densities and ab initio electrostatic potential were computed in VASP using the PBE functional and
projector augmented wave method. See the main text of the journal article for a description of computational details.
The atomic charges, dipoles, and quadrupoles were computed with the DDEC6 method as described in
(a) T. A. Manz and N. Gabaldon Limas, RSC Adv. 6 (2016) 47771-47801 DOI: 10.1039/c6ra04656h
(b) N. Gabaldon Limas and T. A. Manz, RSC Adv. 8 (2018) 2678-2707 DOI: 10.1039/c7ra11829e.
For each atom in the material, the electron cloud parameters were fit to the spherically averaged atom-in-material
electron density using radial positions for which this density was between 10^-4 and 10^-2 electrons per cubic bohr.
The polarizabilities, dispersion coefficients, and quantum Drude oscillator (QDO) parameters were fit using the MCLF method.
The magnetic structure of the system was optimized in VASP from the default ferromagnetic initial guess using spin polarization.
The atomic spin moments (ASMs) were computed on this optimized magnetic structure using the DDEC6 partition as inputs
to the method of T. A. Manz and D. S. Sholl, J. Chem. Theory Comput. 7 (2011) 4146-4164 DOI: 10.1021/ct200539n.
The RMSE and RRMSE were computed using a uniform grid with Ewald summation.
