# Supplementary material for: A collection of forcefield precursors for metal–organic frameworks
Source: RSC Adv. 2019 Nov 13;9(63):36492–507. doi: 10.1039/c9ra07327b (PMC9075174; doi:10.1039/c9ra07327b)
Supplement: RA-009-C9RA07327B-s5644 [file RA-009-C9RA07327B-s5644.xyz]

   96
jmolscript: load "" {1 1 1} spacegroup "x,y,z" unitcell [{      8.348700     0.000000     0.000000 }, {     -0.000052    14.802200     0.000000 }, {     -4.174333    -7.401172    13.665299 }]
Al     1.935203     6.015574     7.615944     1.818555
Al     1.995305     8.877446     4.770556     1.804537
Al     1.963585     6.021619    12.149271     1.820058
Al     1.976980    -4.053043     9.969656     1.809724
Al     6.109570     1.385454     6.049355     1.822281
Al    -2.179011    -1.476418     8.894743     1.802633
Al     6.137958     1.379409     1.516028     1.820310
Al     6.151279    11.454071     3.695643     1.809402
Al     1.935230    -1.385518     6.049355     1.820560
Al     1.995328     1.476325     8.894743     1.804748
Al     1.963566    13.422775     1.516028     1.821787
Al     1.976958     3.348090     3.695643     1.810478
Al    -2.239157     8.786546     7.615944     1.820976
Al     6.169665     5.924703     4.770556     1.806738
Al    -2.210723    -6.021747    12.149271     1.822231
Al    -2.197399     4.052938     9.969656     1.810899
P      2.985459     8.850935     7.708322     1.839241
P      3.016361     5.995310     4.663967     1.828295
P      3.024713     4.145304     9.852134     1.845717
P      2.982168    -5.904514    12.220877     1.830070
P     -1.188854    -1.449907     5.956977     1.838705
P     -1.157976     1.405718     9.001332     1.826606
P     -1.149630     3.255724     3.813165     1.843262
P      7.156458    13.305542     1.444422     1.833431
P      2.985486     1.449844     5.956977     1.839669
P      3.016384    -1.405812     9.001332     1.830085
P      3.024691    11.546436     3.813165     1.844301
P      2.982149     1.496643     1.444422     1.834045
P     -1.188881     5.951184     7.708322     1.840513
P     -1.157999     8.806840     4.663967     1.832284
P     -1.149608    -4.145408     9.852134     1.845039
P     -1.192223     5.904385    12.220877     1.833998
O      2.328416     9.184731     6.398093    -0.926419
O      2.473688     7.519474     8.252474    -0.919884
O      2.780076     9.945552     8.712995    -0.904800
O      4.442308     8.752502     7.438569    -0.928113
O      2.583064     5.744702     6.066846    -0.936092
O      2.421103     5.005345     3.679792    -0.878698
O      4.494081     5.883850     4.618324    -0.919248
O      2.632316     7.393677     4.216018    -0.899946
O      2.605613     2.684919     9.943691    -0.891906
O      2.412752     4.744060     8.621710    -0.919349
O      4.501598     4.220056     9.710835    -0.923820
O      2.560522     4.813617    11.105242    -0.898953
O      2.441126     7.593467    11.614958    -0.928290
O      6.743239     1.684490    -0.023504    -0.919370
O      2.432820    -4.714561    11.462179    -0.888322
O      4.460723    -5.904662    12.169769    -0.915253
O     -1.845896    -1.783703     7.267206    -0.925061
O      6.648067    -0.118446     5.412825    -0.919962
O     -1.394227    -2.544524     4.952304    -0.905735
O      0.267994    -1.351474     6.226730    -0.928642
O     -1.591273     1.656326     7.598453    -0.937198
O     -1.753242     2.395683     9.985507    -0.878236
O      0.319744     1.517178     9.046975    -0.917651
O     -1.542011     0.007351     9.449281    -0.898776
O      6.779960     4.716109     3.721608    -0.891826
O      6.587112     2.656968     5.043589    -0.919381
O      0.327255     3.180972     3.954464    -0.922996
O      6.734886     2.587411     2.560057    -0.898722
O      6.615509    -0.192439     2.050341    -0.929641
O      6.743199    13.117710     0.023504    -0.920518
O      6.607117    12.115589     2.203120    -0.888321
O      0.286313    13.305690     1.495530    -0.914976
O      2.328441     1.783627     7.267206    -0.925527
O      2.473716     0.118389     5.412825    -0.920095
O      2.780105     2.544472     4.952304    -0.906070
O      4.442334     1.351408     6.226730    -0.929424
O      2.583089    -1.656406     7.598453    -0.938573
O      2.421125    -2.395789     9.985507    -0.878849
O      4.494105    -1.517273     9.046975    -0.917560
O      2.632339    -0.007451     9.449281    -0.900179
O      2.605591    10.086051     3.721608    -0.891584
O      2.412780    -2.657021     5.043589    -0.919571
O      4.501576    11.621186     3.954464    -0.923185
O      2.560502    12.214762     2.560057    -0.898996
O      2.441158     0.192418     2.050341    -0.930090
O      2.568889     1.684490     0.023504    -0.921891
O      2.432800     2.686588     2.203120    -0.889247
O      4.460704     1.496495     1.495530    -0.914754
O     -1.845922     5.617401     6.398093    -0.925913
O     -1.700661     7.282639     8.252474    -0.921055
O     -1.394256     4.856556     8.712995    -0.906441
O      0.267967     6.049620     7.438569    -0.928040
O     -1.591298     9.057434     6.066846    -0.938751
O      6.595436     9.796817     3.679792    -0.880062
O      0.319721     8.918301     4.618324    -0.917456
O      6.806666     7.408479     4.216018    -0.901709
O     -1.568718    -2.685023     9.943691    -0.891465
O     -1.761617    10.058049     8.621710    -0.920377
O      0.327277    -4.220158     9.710835    -0.923470
O     -1.613794    -4.813734    11.105242    -0.898672
O     -1.733223     7.208610    11.614958    -0.929710
O      2.568849    13.117710    -0.023504    -0.921815
O     -1.741563     4.714440    11.462179    -0.889576
O      0.286332     5.904533    12.169769    -0.914968

The following XYZ coordinates are in angstroms. Other properties are in atomic units.
The sperically averaged electron density of each atom fit to a function of the form exp(a - br)
eigen_1, eigen_2 and eigen_3 are the three eigenvalues of traceless quadrupole moment tensor
  atom number  atomic symbol              X              Y              Z     net charge C6 coefficient C8 coefficient C10 coefficient fluctuating dipole atomic polarizability isotropic forcefield polarizability              a              b squared Pearson coefficient          <r^3>          <r^4>         wp_QDO          m_QDO          q_QDO       dipole_x       dipole_y       dipole_z         dipole            Qxy            Qxz            Qyz     Q(x^2-y^2)  Q(3z^2 - R^2)        eigen_1        eigen_2        eigen_3 static polarizability      alpha(xx)      alpha(xy)      alpha(xz)      alpha(yy)      alpha(yz)      alpha(zz) atomic spin moment
            1             Al       1.935203       6.015574       7.615944       1.818555      34.802364 0.48477789E+03  0.11992103E+05                                11.002412                            8.764443      -0.556637       1.799533                    0.999542      26.383234      84.053404       0.416693       0.594206      -0.950927      -0.001562      -0.026433       0.003959       0.026773      -0.007386       0.002974       0.039980      -0.006674      -0.015374      -0.041221       0.000158       0.041062             12.381159      14.020658       0.106338       0.008875      12.123117      -0.768464      10.999701           0.000002
            2             Al       1.995305       8.877446       4.770556       1.804537      38.157558 0.52390119E+03  0.13195080E+05                                11.685317                            9.118677      -0.572188       1.789276                    0.999720      26.807940      85.779187       0.408600       0.595176      -0.951890      -0.007652       0.012807      -0.029757       0.033287      -0.006809      -0.008702       0.041427       0.026653       0.143005      -0.054248      -0.011771       0.066020             13.648578      14.118553      -0.278840       0.315961      16.232053      -1.891536      10.595128          -0.000003
            3             Al       1.963585       6.021619      12.149271       1.820058      38.909295 0.50440727E+03  0.12578729E+05                                11.768935                            8.929921      -0.592423       1.786311                    0.999562      26.397530      83.927980       0.414291       0.592850      -0.953239      -0.005565      -0.030779      -0.013125       0.033920      -0.006910       0.002268      -0.050777      -0.020690      -0.016989      -0.048065      -0.008055       0.056120             13.975778      14.278483       0.047571       0.328896      11.282533       2.291130      16.366317          -0.000001
            4             Al       1.976980      -4.053043       9.969656       1.809724      38.632065 0.50978039E+03  0.12726192E+05                                11.694195                            8.950046      -0.525287       1.806822                    0.999601      26.312874      83.269550       0.416382       0.589249      -0.956212      -0.005285       0.014501       0.017419       0.023273       0.000496      -0.004289       0.038116       0.016850       0.086689      -0.043224      -0.006091       0.049315             13.805818      14.071210      -0.253252       0.181408      14.118102      -2.939660      13.228143          -0.000002
            5             Al       6.109570       1.385454       6.049355       1.822281      34.665092 0.48247116E+03  0.11925978E+05                                10.997520                            8.760839      -0.571016       1.796253                    0.999567      26.335973      83.989635       0.415367       0.596556      -0.949578      -0.002295       0.026855      -0.003720       0.027209       0.007272      -0.002720       0.039875      -0.006529      -0.014471      -0.040964      -0.000009       0.040972             12.375579      14.012256      -0.106134      -0.009886      12.120306      -0.769428      10.994174           0.000002
            6             Al      -2.179011      -1.476418       8.894743       1.802633      38.180724 0.52434726E+03  0.13202587E+05                                11.665772                            9.105098      -0.554507       1.794052                    0.999668      26.801011      85.606352       0.410284       0.592900      -0.953274      -0.007819      -0.012646       0.030009       0.033491       0.006302       0.008804       0.041433       0.027384       0.142698      -0.054470      -0.011405       0.065875             13.623472      14.094879       0.277828      -0.315866      16.196344      -1.886572      10.579194          -0.000003
            7             Al       6.137958       1.379409       1.516028       1.820310      38.893300 0.50408658E+03  0.12568943E+05                                11.766941                            8.927721      -0.592145       1.786479                    0.999551      26.390561      83.904442       0.414291       0.592935      -0.953189      -0.005400       0.030778       0.013537       0.034054       0.006634      -0.002470      -0.050913      -0.021134      -0.016119      -0.047956      -0.008436       0.056392             13.974831      14.275865      -0.046406      -0.329644      11.278605       2.290380      16.370024          -0.000001
            8             Al       6.151279      11.454071       3.695643       1.809402      38.635120 0.50977921E+03  0.12724441E+05                                11.687504                            8.944660      -0.520570       1.808104                    0.999595      26.311927      83.224283       0.416939       0.588541      -0.956628      -0.004911      -0.014704      -0.016756       0.022828      -0.000131       0.004626       0.038513       0.016871       0.085506      -0.043476      -0.005966       0.049442             13.797413      14.066825       0.253769      -0.179535      14.107506      -2.931823      13.217909          -0.000003
            9             Al       1.935230      -1.385518       6.049355       1.820560      34.759059 0.48406283E+03  0.11976789E+05                                11.020053                            8.777540      -0.573936       1.794871                    0.999594      26.391230      84.243209       0.414756       0.596864      -0.949328      -0.001462      -0.026906      -0.003717       0.027201      -0.007178      -0.002521      -0.039828      -0.005445      -0.014590      -0.041081       0.000452       0.040629             12.401628      14.044438       0.105408      -0.008715      12.141632       0.770833      11.018814           0.000002
           10             Al       1.995328       1.476325       8.894743       1.804748      38.157236 0.52394233E+03  0.13194865E+05                                11.680101                            9.115443      -0.568842       1.790206                    0.999704      26.802194      85.724680       0.408960       0.594707      -0.952186      -0.008070       0.012370       0.029448       0.032944      -0.006426       0.008772      -0.041375       0.029100       0.142877      -0.055197      -0.010584       0.065781             13.641585      14.109160      -0.280427      -0.315360      16.225453       1.890291      10.590141          -0.000003
           11             Al       1.963566      13.422775       1.516028       1.821787      38.905065 0.50425763E+03  0.12579499E+05                                11.788776                            8.943309      -0.581322       1.790714                    0.999502      26.409938      84.101076       0.412781       0.594806      -0.952043      -0.005029      -0.031094       0.013112       0.034119      -0.007028      -0.002622       0.051694      -0.022159      -0.016512      -0.048580      -0.008936       0.057516             14.001725      14.302178       0.046477      -0.329916      11.299681      -2.297094      16.403315          -0.000001
           12             Al       1.976958       3.348090       3.695643       1.810478      38.689683 0.51061077E+03  0.12756844E+05                                11.721098                            8.968507      -0.537171       1.803265                    0.999629      26.350196      83.521328       0.415022       0.590720      -0.955261      -0.004922       0.014523      -0.017302       0.023120       0.000192       0.004537      -0.038015       0.017288       0.086306      -0.043269      -0.005880       0.049150             13.839017      14.107235      -0.254527      -0.180391      14.150651       2.946225      13.259166          -0.000002
           13             Al      -2.239157       8.786546       7.615944       1.820976      34.759220 0.48406969E+03  0.11977433E+05                                11.021400                            8.778525      -0.575240       1.794429                    0.999607      26.394072      84.263864       0.414652       0.596989      -0.949244      -0.001113       0.026739       0.003990       0.027058       0.007357       0.002539      -0.040268      -0.006410      -0.015390      -0.041438       0.000121       0.041317             12.403321      14.046329      -0.106070       0.010060      12.144942       0.771004      11.018691           0.000002
           14             Al       6.169665       5.924703       4.770556       1.806738      38.144075 0.52368709E+03  0.13193613E+05                                11.702371                            9.131382      -0.586523       1.785400                    0.999772      26.814069      85.923672       0.407176       0.597080      -0.950750      -0.008874      -0.012192      -0.029737       0.033342       0.006674      -0.008655      -0.041629       0.028653       0.141674      -0.055096      -0.010578       0.065674             13.669152      14.140751       0.279998       0.316348      16.257987       1.895365      10.608719          -0.000003
           15             Al      -2.210723      -6.021747      12.149271       1.822231      38.858467 0.50358187E+03  0.12558333E+05                                11.780551                            8.938135      -0.582360       1.790656                    0.999511      26.390245      84.021845       0.412847       0.594915      -0.952007      -0.005628       0.031151      -0.012759       0.034130       0.007022       0.002690       0.051528      -0.021295      -0.017030      -0.048651      -0.008446       0.057097             13.990544      14.293563      -0.047801       0.330610      11.291097      -2.292754      16.386973          -0.000000
           16             Al      -2.197399       4.052938       9.969656       1.810899      38.549189 0.50838303E+03  0.12682712E+05                                11.679637                            8.938866      -0.525332       1.807281                    0.999611      26.278977      83.136458       0.416562       0.589393      -0.956145      -0.004862      -0.014147       0.017442       0.022978      -0.000441      -0.004359      -0.038016       0.016918       0.086054      -0.043130      -0.005966       0.049095             13.788161      14.053720       0.254481       0.180742      14.097476       2.932339      13.213287          -0.000003
           17              P       2.985459       8.850935       7.708322       1.839241      51.800605 0.73508319E+03  0.19510649E+05                                11.328124                            8.686858       0.542370       2.016358                    0.998869      38.935491     115.112485       0.599447       0.384964      -1.096206       0.007546       0.033133       0.014506       0.036948      -0.009717      -0.006306      -0.053030      -0.000647      -0.024613      -0.057338       0.005620       0.051718             12.754476      13.920873       0.211228      -0.044165      12.577948       0.684664      11.764608          -0.000003
           18              P       3.016361       5.995310       4.663967       1.828295      57.117237 0.78732861E+03  0.21191100E+05                                11.993684                            8.901743       0.559292       2.017913                    0.998664      39.073892     115.118619       0.602953       0.377420      -1.105181       0.015614      -0.004376      -0.042650       0.045629      -0.002069       0.007278      -0.054585       0.033736       0.192924      -0.071048      -0.015829       0.086877             14.036306      14.432292      -0.143113      -0.185338      16.561347       2.012195      11.115278          -0.000005
           19              P       3.024713       4.145304       9.852134       1.845717      57.812428 0.76401747E+03  0.20380486E+05                                12.028718                            8.730660       0.547345       2.018597                    0.998574      38.380611     112.045018       0.613723       0.374130      -1.109194       0.008587      -0.010100       0.016863       0.021450       0.009764      -0.010440      -0.038028       0.024795       0.123120      -0.049593      -0.010172       0.059764             14.267113      14.586716      -0.358202      -0.167004      14.176122       2.940863      14.038501          -0.000004
           20              P       2.982168      -5.904514      12.220877       1.830070      58.215165 0.79393133E+03  0.21429131E+05                                12.146467                            8.950180       0.508226       2.001087                    0.998414      39.290443     116.196948       0.599753       0.378366      -1.103683       0.010907       0.041312      -0.004071       0.042921      -0.002016       0.006112       0.068828      -0.013890      -0.007351      -0.066735      -0.005250       0.071985             14.315844      14.717369      -0.221109      -0.229707      11.498854      -1.917415      16.731308          -0.000004
           21              P      -1.188854      -1.449907       5.956977       1.838705      51.933351 0.73735565E+03  0.19592680E+05                                11.360229                            8.710458       0.529860       2.011835                    0.998934      39.035691     115.600026       0.597383       0.385866      -1.095195       0.008268      -0.033665      -0.014201       0.037462       0.009277       0.006758      -0.052404       0.000299      -0.022874      -0.056765       0.005914       0.050851             12.790921      13.961273      -0.211967       0.045014      12.615677       0.687760      11.795815          -0.000003
           22              P      -1.157976       1.405718       9.001332       1.826606      57.156654 0.78818682E+03  0.21217947E+05                                11.993740                            8.903107       0.559206       2.017805                    0.998686      39.090262     115.141024       0.603318       0.377125      -1.105503       0.015118       0.004278       0.042087       0.044924       0.001939      -0.006970      -0.054197       0.033538       0.194434      -0.070841      -0.016129       0.086970             14.034580      14.429738       0.143095       0.185808      16.557440       2.011689      11.116563          -0.000005
           23              P      -1.149630       3.255724       3.813165       1.843262      57.960409 0.76641308E+03  0.20462708E+05                                12.051451                            8.746122       0.546249       2.017569                    0.998586      38.460699     112.370546       0.612924       0.374282      -1.108955       0.008284       0.010682      -0.017715       0.022284      -0.009997       0.010177      -0.037665       0.024645       0.124285      -0.049478      -0.010263       0.059741             14.294994      14.617352       0.358746       0.166450      14.203213       2.948108      14.064418          -0.000004
           24              P       7.156458      13.305542       1.444422       1.833431      57.744281 0.78600744E+03  0.21143377E+05                                12.046689                            8.878096       0.539439       2.011940                    0.998338      39.012544     114.846559       0.605500       0.376049      -1.106359       0.010149      -0.041150       0.003937       0.042566       0.002072      -0.006376       0.069216      -0.013879      -0.007307      -0.067161      -0.005220       0.072381             14.197477      14.599597       0.220266       0.227260      11.410424      -1.896282      16.582410          -0.000004
           25              P       2.985486       1.449844       5.956977       1.839669      51.696948 0.73324449E+03  0.19445541E+05                                11.305426                            8.669835       0.549041       2.018939                    0.998840      38.863144     114.770928       0.600801       0.384418      -1.096827       0.008140       0.032926      -0.015036       0.037101      -0.008853       0.006767       0.052876       0.000862      -0.024886      -0.057438       0.006414       0.051024             12.728562      13.889309       0.210120       0.045570      12.555233      -0.685843      11.741143          -0.000003
           26              P       3.016384      -1.405812       9.001332       1.830085      57.196367 0.78857875E+03  0.21241404E+05                                12.021457                            8.921692       0.544880       2.013422                    0.998709      39.133052     115.484327       0.600741       0.378513      -1.103955       0.014964      -0.004782       0.041548       0.044419      -0.003322      -0.006922       0.054605       0.035047       0.192163      -0.071545      -0.015080       0.086624             14.068643      14.462746      -0.144289       0.186788      16.601446      -2.017751      11.141738          -0.000005
           27              P       3.024691      11.546436       3.813165       1.844301      58.006846 0.76709346E+03  0.20489803E+05                                12.067319                            8.757159       0.537393       2.014738                    0.998635      38.492214     112.565807       0.611656       0.374895      -1.108265       0.008210      -0.009380      -0.016816       0.020932       0.009284       0.010592       0.038142       0.025546       0.123736      -0.049929      -0.010001       0.059930             14.314241      14.634859      -0.360204       0.166599      14.222931      -2.953824      14.084933          -0.000005
           28              P       2.982149       1.496643       1.444422       1.834045      57.635963 0.78404523E+03  0.21076054E+05                                12.030555                            8.865440       0.482423       1.995047                    0.998795      38.956547     114.617930       0.606132       0.375916      -1.106529       0.009917       0.041792       0.003796       0.043120      -0.001667      -0.006194      -0.069235      -0.013192      -0.005572      -0.067083      -0.005261       0.072344             14.179342      14.578701      -0.220594       0.226571      11.397757       1.893934      16.561568          -0.000004
           29              P      -1.188881       5.951184       7.708322       1.840513      51.634459 0.73206644E+03  0.19404922E+05                                11.292613                            8.659592       0.550121       2.019276                    0.998838      38.823285     114.595154       0.601546       0.384128      -1.097124       0.008054      -0.032853       0.015403       0.037168       0.008727      -0.005923       0.052292       0.001175      -0.023453      -0.056555       0.006073       0.050482             12.714525      13.874617      -0.210679      -0.045157      12.539845      -0.682711      11.729111          -0.000003
           30              P      -1.157999       8.806840       4.663967       1.832284      56.940715 0.78423679E+03  0.21086070E+05                                11.970221                            8.884494       0.556329       2.018042                    0.998642      38.980644     114.765693       0.603543       0.377441      -1.105221       0.014036       0.004690      -0.041925       0.044460       0.002152       0.007019       0.054594       0.033434       0.193419      -0.070967      -0.016034       0.087002             14.008591      14.403786       0.144223      -0.184943      16.526267      -2.005155      11.095721          -0.000005
           31              P      -1.149608      -4.145408       9.852134       1.845039      57.928136 0.76593204E+03  0.20448893E+05                                12.053403                            8.748328       0.539390       2.015765                    0.998606      38.448910     112.373614       0.612259       0.374706      -1.108520       0.008495       0.009492       0.016391       0.020759      -0.009871      -0.010115       0.038050       0.025726       0.123473      -0.050084      -0.009630       0.059714             14.296310      14.617618       0.360173      -0.165783      14.203413      -2.947337      14.067900          -0.000005
           32              P      -1.192223       5.904385      12.220877       1.833998      57.851337 0.78770398E+03  0.21208702E+05                                12.078325                            8.900435       0.528385       2.008181                    0.998346      39.086646     115.264790       0.603204       0.377130      -1.105135       0.009823      -0.042135      -0.003645       0.043418       0.001329       0.006794      -0.068984      -0.013711      -0.006607      -0.066861      -0.005359       0.072219             14.235316      14.635212       0.220597      -0.228758      11.439153       1.902789      16.631585          -0.000004
           33              O       2.328416       9.184731       6.398093      -0.926419      45.409958 0.76468020E+03  0.19967189E+05                                 9.834264                            8.361917       0.083438       2.047956                    0.997001      30.669939      82.557252       0.684078       0.342897      -1.158351      -0.032562       0.099910       0.035716       0.110986      -0.004613      -0.024516      -0.001278       0.032125      -0.194027      -0.069818       0.015850       0.053968             10.513844       9.049936      -0.644203       4.793527       7.265222      -1.404584      15.226375           0.000002
           34              O       2.473688       7.519474       8.252474      -0.919884      44.557834 0.75351230E+03  0.19564376E+05                                 9.717062                            8.271488       0.255569       2.103224                    0.997466      30.523057      81.398646       0.692823       0.340493      -1.162701       0.006083       0.016250       0.137020       0.138114      -0.023271      -0.007458      -0.018539       0.070733       0.022547      -0.052677       0.013973       0.038704             10.716375       8.340851       4.503543      -0.271994      16.549492      -0.530234       7.258783           0.000001
           35              O       2.780076       9.945552       8.712995      -0.904800      47.564427 0.73728048E+03  0.19047213E+05                                10.170247                            8.194474       0.160803       2.086921                    0.995998      29.935343      79.743857       0.694171       0.341539      -1.161308       0.061573       0.033829      -0.036095       0.078984       0.023881       0.028956      -0.048575       0.024932      -0.057327      -0.074803       0.036449       0.038354             11.177948       8.518190      -2.873955      -3.390997      12.358498       5.510385      12.657157          -0.000001
           36              O       4.442308       8.752502       7.438569      -0.928113      53.599427 0.74362837E+03  0.19269544E+05                                11.079810                            8.220046       0.182910       2.085979                    0.997229      30.267693      80.986283       0.693692       0.340741      -1.160956      -0.026355       0.006275      -0.045819       0.053229       0.000261      -0.004698      -0.015437      -0.136997       0.110394      -0.087076       0.026765       0.060311             13.425939      26.644256      -0.563192      -0.824868       6.949046       0.077201       6.684514           0.000001
           37              O       2.583064       5.744702       6.066846      -0.936092      47.110208 0.79322477E+03  0.20916283E+05                                10.113025                            8.544640       0.025217       2.024744                    0.996671      31.016225      84.070852       0.672969       0.345162      -1.155722       0.033571      -0.079575       0.000893       0.086371       0.002121       0.035413      -0.022162       0.031037      -0.180501      -0.076185       0.019315       0.056869             10.796721       9.132248      -0.168784      -4.929382       7.385095       0.671743      15.872818           0.000002
           38              O       2.421103       5.005345       3.679792      -0.878698      39.564927 0.54190709E+03  0.12953839E+05                                 9.000398                            6.917115       0.404745       2.174745                    0.997126      28.722772      73.435021       0.773884       0.331098      -1.171161      -0.006440       0.077645      -0.129681       0.151286      -0.014683       0.001224      -0.011727       0.049516       0.079845      -0.043813       0.014216       0.029597             10.864848       7.417780       3.972873       2.030862      16.737907       5.150820       8.438858          -0.000002
           39              O       4.494081       5.883850       4.618324      -0.919248      50.429807 0.67874824E+03  0.17195296E+05                                10.591862                            7.826505       0.180299       2.088272                    0.996914      29.913840      79.198095       0.714409       0.338422      -1.162679      -0.021822      -0.020998      -0.034816       0.046144      -0.004327      -0.007173      -0.022872      -0.110849       0.196934      -0.088849       0.013174       0.075674             12.562151      24.488164      -0.622990       0.195625       7.099187       0.407199       6.099103          -0.000002
           40              O       2.632316       7.393677       4.216018      -0.899946      41.654134 0.59127116E+03  0.14463826E+05                                 9.325277                            7.261670       0.320734       2.136640                    0.997545      29.429959      76.436106       0.748673       0.334439      -1.166727       0.033449      -0.011031      -0.151580       0.155618       0.020823       0.009275      -0.017288       0.048666       0.063469      -0.048067       0.020367       0.027700             11.106234       7.671799      -4.569339       0.019313      19.683486      -0.319518       5.963415          -0.000002
           41              O       2.605613       2.684919       9.943691      -0.891906      40.570957 0.55953676E+03  0.13484813E+05                                 9.170552                            7.032930       0.323071       2.143634                    0.997083      28.999684      74.483366       0.766681       0.331494      -1.170632       0.010392      -0.035636       0.136575       0.141529      -0.012478      -0.014006      -0.035051       0.020374       0.022413      -0.046288       0.012230       0.034058             11.125350       7.451957       4.070076       1.529134      18.215677       4.491033       7.708415          -0.000001
           42              O       2.412752       4.744060       8.621710      -0.919349      47.665194 0.74310971E+03  0.19227845E+05                                10.166276                            8.210523       0.181830       2.089757                    0.996434      30.087097      80.104631       0.695838       0.340189      -1.162931      -0.003338      -0.074937      -0.042317       0.086125       0.022745      -0.022296       0.048940       0.063059      -0.014824      -0.076483       0.032343       0.044139             11.201394       8.960299      -3.065666       4.073828      11.535777      -4.874473      13.108106           0.000001
           43              O       4.501598       4.220056       9.710835      -0.923820      50.728181 0.69463495E+03  0.17665554E+05                                10.571117                            7.884891       0.297157       2.123367                    0.998276      29.861734      78.712031       0.717579       0.335634      -1.167348      -0.020130       0.018166      -0.043276       0.051069       0.003949      -0.007471      -0.010458      -0.112495       0.164117      -0.084105       0.025203       0.058902             12.539115      24.481291      -0.130905       0.091633       6.620042       0.405095       6.516013          -0.000000
           44              O       2.560522       4.813617      11.105242      -0.898953      49.062361 0.61842297E+03  0.15264396E+05                                10.397222                            7.412372       0.323729       2.143845                    0.997222      29.119313      75.413088       0.744821       0.333166      -1.170471       0.008640      -0.078622       0.045204       0.091102       0.023220       0.019568      -0.054424       0.016457      -0.047658      -0.073159       0.025315       0.047843             13.158513       8.526079      -3.310983      -4.802819      12.009412       8.690090      18.940049          -0.000000
           45              O       2.441126       7.593467      11.614958      -0.928290      43.258146 0.77990122E+03  0.20428401E+05                                 9.478275                            8.420513       0.229620       2.087951                    0.997486      30.930684      82.900180       0.685871       0.340933      -1.162107      -0.004495       0.026303      -0.142820       0.145292      -0.017596       0.007085       0.021825       0.075607       0.031823      -0.054964       0.018325       0.036639              9.925109       7.982516       3.630763       0.501568      13.817183       0.666010       7.975629          -0.000000
           46              O       6.743239       1.684490      -0.023504      -0.919370      50.745018 0.66796265E+03  0.16851245E+05                                10.661034                            7.752044       0.160902       2.078411                    0.997398      29.967485      79.125145       0.719639       0.337374      -1.163801       0.027285       0.111081      -0.015462       0.115423      -0.006292       0.034825       0.009471      -0.000389      -0.206368      -0.080493       0.034607       0.045886             13.433299       8.912888       0.070124      -6.064480       6.394980      -0.256177      24.992029           0.000001
           47              O       2.432820      -4.714561      11.462179      -0.888322      43.250116 0.57323627E+03  0.13882145E+05                                 9.543979                            7.106242       0.409993       2.174983                    0.997667      28.794480      73.846707       0.765606       0.330353      -1.173044      -0.006480       0.072537       0.095761       0.120307       0.010709      -0.018119       0.042909       0.000083      -0.089672      -0.061674       0.020762       0.040912             11.740517       7.695928      -3.021761       3.869154      11.389141      -7.472639      16.136483          -0.000001
           48              O       4.460723      -5.904662      12.169769      -0.915253      50.414149 0.67544756E+03  0.17070646E+05                                10.555754                            7.784421       0.258784       2.114392                    0.997839      29.700821      78.237119       0.720370       0.336428      -1.165775      -0.020718       0.037188      -0.000048       0.042570       0.007498       0.000411       0.025527      -0.143702       0.124666      -0.093025       0.020523       0.072502             12.556148      24.546238      -0.311975      -0.543998       6.059937      -0.334287       7.062271          -0.000001
           49              O      -1.845896      -1.783703       7.267206      -0.925061      45.366593 0.76368424E+03  0.19935237E+05                                 9.829785                            8.358211       0.078945       2.047081                    0.996988      30.647295      82.491435       0.683997       0.343039      -1.158199      -0.032884      -0.100265      -0.035134       0.111215       0.004255       0.024161      -0.000558       0.032744      -0.192906      -0.069281       0.015371       0.053911             10.508703       9.045394       0.643714      -4.790835       7.261581      -1.403607      15.219134           0.000002
           50              O       6.648067      -0.118446       5.412825      -0.919962      44.545874 0.75329550E+03  0.19557253E+05                                 9.715120                            8.269345       0.257185       2.103744                    0.997514      30.517773      81.380273       0.693035       0.340415      -1.162773       0.006617      -0.017142      -0.137272       0.138496       0.023445       0.007520      -0.018364       0.070674       0.021942      -0.052582       0.013699       0.038883             10.714694       8.338157      -4.502316       0.272102      16.549812      -0.530815       7.256114           0.000001
           51              O      -1.394227      -2.544524       4.952304      -0.905735      47.662475 0.73898694E+03  0.19103621E+05                                10.185365                            8.204918       0.155730       2.085071                    0.995784      29.966231      79.869447       0.693560       0.341620      -1.161162       0.061661      -0.034153       0.036121       0.079204      -0.024155      -0.029479      -0.049583       0.026278      -0.059709      -0.076420       0.037449       0.038972             11.195204       8.531824       2.879949       3.397566      12.378453       5.520689      12.675335          -0.000001
           52              O       0.267994      -1.351474       6.226730      -0.928642      53.582774 0.74335905E+03  0.19259866E+05                                11.074214                            8.215828       0.186014       2.086847                    0.997146      30.268872      80.970657       0.694250       0.340514      -1.161207      -0.024993      -0.006055       0.045555       0.052312      -0.000978       0.005150      -0.015470      -0.139186       0.112373      -0.088533       0.027423       0.061110             13.418906      26.629656       0.562921       0.827218       6.945607       0.077377       6.681456           0.000001
           53              O      -1.591273       1.656326       7.598453      -0.937198      47.111833 0.79343577E+03  0.20921950E+05                                10.110364                            8.542941       0.029838       2.026034                    0.996752      31.025470      84.079206       0.673413       0.344933      -1.155985       0.033934       0.079737       0.000031       0.086657      -0.001827      -0.035820      -0.022377       0.031117      -0.182484      -0.076980       0.019522       0.057458             10.793192       9.127943       0.168583       4.926293       7.383198       0.671184      15.868434           0.000002
           54              O      -1.753242       2.395683       9.985507      -0.878236      39.539333 0.54157293E+03  0.12943831E+05                                 8.996729                            6.915488       0.399742       2.173139                    0.997138      28.719757      73.421142       0.773892       0.331146      -1.171121      -0.006697      -0.077673       0.129096       0.150810       0.014369      -0.000894      -0.011635       0.048732       0.079913      -0.043339       0.013933       0.029405             10.858903       7.413987      -3.969078      -2.029400      16.726829       5.147396       8.435893          -0.000002
           55              O       0.319744       1.517178       9.046975      -0.917651      50.356391 0.67762933E+03  0.17160114E+05                                10.583020                            7.821975       0.179656       2.088413                    0.996938      29.890843      79.125133       0.714342       0.338588      -1.162520      -0.022248       0.021097       0.034420       0.046096       0.004252       0.006979      -0.023082      -0.110225       0.195603      -0.088292       0.012862       0.075431             12.549410      24.459555       0.621652      -0.194736       7.093822       0.406923       6.094853          -0.000002
           56              O      -1.542011       0.007351       9.449281      -0.898776      41.594215 0.59031765E+03  0.14434620E+05                                 9.316270                            7.256469       0.319659       2.136580                    0.997474      29.413286      76.376291       0.748842       0.334500      -1.166678       0.033613       0.010913       0.150926       0.155009      -0.020478      -0.009665      -0.017469       0.047943       0.062744      -0.047674       0.019834       0.027840             11.093280       7.663909       4.562088      -0.019235      19.657214      -0.319111       5.958717          -0.000002
           57              O       6.779960       4.716109       3.721608      -0.891826      40.561365 0.55940727E+03  0.13480736E+05                                 9.168402                            7.031084       0.321905       2.143325                    0.997142      28.994905      74.465266       0.766960       0.331396      -1.170733       0.010934       0.034966      -0.136991       0.141805       0.012703       0.014220      -0.035322       0.020790       0.022435      -0.046808       0.012543       0.034265             11.123055       7.451343      -4.070214      -1.529221      18.211232       4.489663       7.706590          -0.000001
           58              O       6.587112       2.656968       5.043589      -0.919381      47.703490 0.74388766E+03  0.19254004E+05                                10.173750                            8.215787       0.178086       2.088598                    0.996442      30.097503      80.158406       0.695457       0.340269      -1.162802      -0.002435       0.076029       0.040931       0.086381      -0.022884       0.022168       0.048520       0.063716      -0.012491      -0.076255       0.032125       0.044130             11.210211       8.967457       3.068686      -4.077544      11.545992      -4.879089      13.117183           0.000001
           59              O       0.327255       3.180972       3.954464      -0.922996      50.724078 0.69443852E+03  0.17659859E+05                                10.571295                            7.883783       0.296793       2.123419                    0.998166      29.854209      78.698641       0.717606       0.335635      -1.167311      -0.020873      -0.018338       0.043437       0.051563      -0.003927       0.007391      -0.010524      -0.113121       0.163449      -0.084296       0.025511       0.058786             12.540398      24.486003       0.132085      -0.092086       6.619715       0.404690       6.515476          -0.000001
           60              O       6.734886       2.587411       2.560057      -0.898722      49.050144 0.61821963E+03  0.15257932E+05                                10.394934                            7.410601       0.324174       2.144113                    0.997305      29.114799      75.394745       0.745003       0.333116      -1.170529       0.008836       0.078169      -0.045320       0.090787      -0.023483      -0.019939      -0.054813       0.016590      -0.048911      -0.073904       0.025761       0.048143             13.155979       8.524923       3.310434       4.802499      12.006174       8.687891      18.936840          -0.000000
           61              O       6.615509      -0.192439       2.050341      -0.929641      43.324808 0.78139441E+03  0.20477119E+05                                 9.489462                            8.429968       0.230074       2.087556                    0.997525      30.956249      82.985736       0.685322       0.341046      -1.162021      -0.004558      -0.026583       0.142854       0.145378       0.016981      -0.007254       0.022619       0.074955       0.033163      -0.055125       0.019211       0.035914              9.937911       7.992944      -3.636570      -0.501765      13.834437       0.665185       7.986350          -0.000000
           62              O       6.743199      13.117710       0.023504      -0.920518      50.784225 0.66863949E+03  0.16872265E+05                                10.666605                            7.756475       0.168796       2.080299                    0.997310      29.988986      79.186158       0.719377       0.337418      -1.163785       0.027242      -0.110817       0.015155       0.115118       0.006347      -0.034377       0.010149      -0.000293      -0.204758      -0.079908       0.034484       0.045425             13.440165       8.918221      -0.069903       6.068522       6.398277      -0.256166      25.003998           0.000001
           63              O       6.607117      12.115589       2.203120      -0.888321      43.272570 0.57352675E+03  0.13891587E+05                                 9.551148                            7.111255       0.404963       2.173446                    0.997631      28.799691      73.877745       0.764782       0.330651      -1.172724      -0.006566      -0.072322      -0.095046       0.119613      -0.010233       0.017561       0.042043      -0.001364      -0.088497      -0.060260       0.019622       0.040638             11.749980       7.702755       3.025274      -3.873396      11.397984      -7.478914      16.149201          -0.000001
           64              O       0.286313      13.305690       1.495530      -0.914976      50.484182 0.67636370E+03  0.17101660E+05                                10.573449                            7.795951       0.252974       2.112782                    0.997884      29.708181      78.305416       0.718884       0.336968      -1.165167      -0.021255      -0.036868      -0.000173       0.042556      -0.007399      -0.000060       0.025365      -0.141479       0.122127      -0.091492       0.019921       0.071572             12.579202      24.594484       0.311238       0.546140       6.068907      -0.335467       7.074215          -0.000001
           65              O       2.328441       1.783627       7.267206      -0.925527      45.355559 0.76357933E+03  0.19930718E+05                                 9.826378                            8.356190       0.084001       2.048552                    0.997073      30.649582      82.479090       0.684295       0.342921      -1.158363      -0.032435       0.099446      -0.036992       0.110950      -0.004689       0.023537       0.001512       0.032667      -0.192513      -0.068962       0.015332       0.053630             10.504622       9.040338      -0.642666      -4.787110       7.259641       1.401329      15.213887           0.000002
           66              O       2.473716       0.118389       5.412825      -0.920095      44.544693 0.75330186E+03  0.19556845E+05                                 9.714062                            8.268984       0.264948       2.106190                    0.997585      30.519165      81.374427       0.693122       0.340382      -1.162838       0.006405       0.016438      -0.137132       0.138262      -0.022886       0.007887       0.018344       0.070335       0.021767      -0.052206       0.013669       0.038537             10.713219       8.336809       4.501135       0.271196      16.547252       0.527928       7.255595           0.000001
           67              O       2.780105       2.544472       4.952304      -0.906070      47.689191 0.73953635E+03  0.19121190E+05                                10.189054                            8.207592       0.157525       2.085185                    0.995901      29.977188      79.903147       0.693501       0.341589      -1.161200       0.061729       0.033381       0.036872       0.079273       0.023970      -0.029244       0.048694       0.025624      -0.058232      -0.075251       0.036884       0.038367             11.199780       8.535087      -2.881324       3.399963      12.382902      -5.523568      12.681351          -0.000001
           68              O       4.442334       1.351408       6.226730      -0.929424      53.627476 0.74424900E+03  0.19288435E+05                                11.080715                            8.221578       0.188829       2.087437                    0.997076      30.287091      81.027432       0.693911       0.340583      -1.161163      -0.026852       0.006063       0.045532       0.053207       0.000449       0.005180       0.015059      -0.139136       0.111218      -0.088319       0.027601       0.060717             13.426022      26.642337      -0.563920       0.827037       6.950522      -0.077859       6.685208           0.000001
           69              O       2.583089      -1.656406       7.598453      -0.938573      47.200028 0.79514207E+03  0.20979107E+05                                10.122429                            8.551295       0.027064       2.024714                    0.996539      31.056652      84.199931       0.673153       0.344866      -1.155991       0.033167      -0.080468      -0.001874       0.087055       0.001807      -0.036523       0.022167       0.031642      -0.184744      -0.077850       0.019495       0.058355             10.806889       9.139374      -0.168852       4.934664       7.390512      -0.671639      15.890780           0.000002
           70              O       2.421125      -2.395789       9.985507      -0.878849      39.578119 0.54213016E+03  0.12960607E+05                                 9.002219                            6.918638       0.404155       2.174480                    0.997212      28.727112      73.452073       0.773776       0.331107      -1.171144      -0.006849       0.077228       0.129922       0.151297      -0.014409      -0.000693       0.011868       0.049917       0.080029      -0.043966       0.014510       0.029456             10.866544       7.418412       3.972878      -2.031180      16.739590      -5.152537       8.441630          -0.000002
           71              O       4.494105      -1.517273       9.046975      -0.917560      50.372077 0.67768914E+03  0.17162670E+05                                10.586799                            7.823646       0.177686       2.088021                    0.996962      29.886349      79.125605       0.714057       0.338703      -1.162376      -0.019586      -0.020759       0.034091       0.044461      -0.004596       0.007033       0.022919      -0.109956       0.196147      -0.088288       0.012864       0.075425             12.555052      24.472245      -0.624772      -0.194919       7.095899      -0.406863       6.097013          -0.000002
           72              O       2.632339      -0.007451       9.449281      -0.900179      41.667455 0.59147602E+03  0.14470065E+05                                 9.326378                            7.262330       0.320218       2.136492                    0.997567      29.433681      76.448572       0.748733       0.334384      -1.166777       0.033158      -0.010072       0.151630       0.155539       0.020744      -0.009373       0.016879       0.049833       0.065233      -0.048478       0.020242       0.028235             11.107423       7.671343      -4.568624      -0.019574      19.686519       0.320849       5.964407          -0.000002
           73              O       2.605591      10.086051       3.721608      -0.891584      40.581329 0.55969361E+03  0.13489634E+05                                 9.171999                            7.033644       0.317727       2.142039                    0.997146      28.998456      74.484809       0.766681       0.331468      -1.170646       0.011065      -0.034666      -0.137166       0.141911      -0.012474       0.014361       0.034536       0.019962       0.021903      -0.045887       0.012221       0.033666             11.127452       7.453917       4.071707      -1.529831      18.218786      -4.491626       7.709654          -0.000001
           74              O       2.412780      -2.657021       5.043589      -0.919571      47.696665 0.74369503E+03  0.19247874E+05                                10.172334                            8.214216       0.183526       2.090388                    0.996379      30.092021      80.142801       0.695584       0.340227      -1.162832      -0.002958      -0.076109       0.041983       0.086971       0.022704       0.022399      -0.048736       0.063023      -0.015490      -0.076317       0.032057       0.044260             11.208655       8.965998      -3.068437      -4.077473      11.543002       4.878832      13.116965           0.000001
           75              O       4.501576      11.621186       3.954464      -0.923185      50.726530 0.69444296E+03  0.17660190E+05                                10.572310                            7.884861       0.302726       2.125603                    0.998174      29.852585      78.697615       0.717405       0.335724      -1.167221      -0.019190       0.018095       0.043751       0.051086       0.003841       0.007093       0.010721      -0.113876       0.165032      -0.084899       0.025546       0.059352             12.541452      24.487617      -0.132650      -0.091037       6.620563      -0.404796       6.516177          -0.000000
           76              O       2.560502      12.214762       2.560057      -0.898996      49.029866 0.61794915E+03  0.15249253E+05                                10.391176                            7.407608       0.323389       2.144108                    0.997212      29.107792      75.366255       0.745377       0.332993      -1.170663       0.009325      -0.078135      -0.045159       0.090726       0.023180      -0.019755       0.055420       0.016484      -0.050139      -0.074332       0.025658       0.048674             13.151880       8.521039      -3.309052       4.800223      12.003081      -8.685871      18.931519          -0.000000
           77              O       2.441158       0.192418       2.050341      -0.930090      43.355349 0.78206844E+03  0.20499032E+05                                 9.493087                            8.432539       0.229678       2.087342                    0.997479      30.968596      83.025202       0.685353       0.340960      -1.162104      -0.003944       0.027464       0.142868       0.145537      -0.017209      -0.007479      -0.022743       0.075822       0.033765      -0.055733       0.019385       0.036348              9.942112       7.995036       3.638151      -0.501910      13.842215      -0.666058       7.989087          -0.000000
           78              O       2.568889       1.684490       0.023504      -0.921891      50.878019 0.67004920E+03  0.16917087E+05                                10.680057                            7.764332       0.171159       2.080641                    0.997410      30.017450      79.288290       0.719042       0.337390      -1.163785       0.027346       0.110470       0.016184       0.114950      -0.006495      -0.034541      -0.010264      -0.000068      -0.205711      -0.080294       0.034515       0.045778             13.459430       8.929305       0.070342       6.078332       6.405340       0.257520      25.043645           0.000001
           79              O       2.432800       2.686588       2.203120      -0.889247      43.341026 0.57451621E+03  0.13921621E+05                                 9.561052                            7.116658       0.405723       2.173405                    0.997683      28.819083      73.944812       0.764605       0.330583      -1.172779      -0.006412       0.072270      -0.096538       0.120763       0.010092       0.017880      -0.042005      -0.000854      -0.088411      -0.060360       0.019935       0.040425             11.764380       7.709969      -3.029206      -3.878912      11.411352       7.490816      16.171818          -0.000001
           80              O       4.460704       1.496495       1.495530      -0.914754      50.500066 0.67650298E+03  0.17106491E+05                                10.577605                            7.798586       0.255600       2.113590                    0.997899      29.708787      78.316418       0.718492       0.337127      -1.165001      -0.021354       0.037019      -0.000292       0.042737       0.007549       0.000205      -0.025262      -0.140274       0.121802      -0.090862       0.019763       0.071099             12.584904      24.606508      -0.311619       0.546712       6.071078       0.335606       7.077127          -0.000001
           81              O      -1.845922       5.617401       6.398093      -0.925913      45.372706 0.76391688E+03  0.19941898E+05                                 9.829134                            8.357770       0.084098       2.048513                    0.997067      30.652987      82.495407       0.684258       0.342899      -1.158372      -0.031912      -0.099704       0.037046       0.111048       0.004677      -0.023239       0.001365       0.032923      -0.191469      -0.068507       0.015019       0.053487             10.508234       9.044303       0.643304       4.790190       7.261163       1.403198      15.219237           0.000002
           82              O      -1.700661       7.282639       8.252474      -0.921055      44.616601 0.75474197E+03  0.19604194E+05                                 9.725389                            8.277628       0.264719       2.105791                    0.997560      30.543365      81.467857       0.692645       0.340443      -1.162750       0.006261      -0.016649       0.137594       0.138739       0.023529      -0.007740       0.018590       0.070359       0.022187      -0.052706       0.013930       0.038776             10.726311       8.347605      -4.508619      -0.271957      16.567344       0.529801       7.263985           0.000001
           83              O      -1.394256       4.856556       8.712995      -0.906441      47.711889 0.73996794E+03  0.19135290E+05                                10.193800                            8.211468       0.156613       2.084913                    0.995881      29.983000      79.926827       0.693145       0.341712      -1.161086       0.061424      -0.033670      -0.036618       0.079041      -0.024494       0.029237       0.048668       0.025384      -0.057301      -0.075345       0.037095       0.038249             11.205132       8.538429       2.882108      -3.401351      12.388457      -5.525630      12.688510          -0.000001
           84              O       0.267967       6.049620       7.438569      -0.928040      53.655745 0.74439719E+03  0.19295199E+05                                11.089716                            8.227047       0.177823       2.084242                    0.997086      30.279740      81.040835       0.693022       0.340969      -1.160717      -0.026113      -0.006101      -0.045251       0.052600      -0.000728      -0.005342       0.015395      -0.136436       0.109074      -0.086629       0.026499       0.060130             13.438143      26.668797       0.563989      -0.828820       6.955307      -0.077477       6.690327           0.000001
           85              O      -1.591298       9.057434       6.066846      -0.938751      47.165734 0.79448525E+03  0.20955989E+05                                10.116118                            8.546813       0.027562       2.025028                    0.996658      31.044544      84.136350       0.673488       0.344789      -1.156136       0.032922       0.080490       0.001837       0.086982      -0.001690       0.036483       0.022219       0.030512      -0.182467      -0.077240       0.019639       0.057601             10.800129       9.134231       0.168694      -4.930971       7.386965      -0.670733      15.879192           0.000002
           86              O       6.595436       9.796817       3.679792      -0.880062      39.612092 0.54267878E+03  0.12976969E+05                                 9.007377                            6.922272       0.400976       2.173246                    0.997077      28.747141      73.511843       0.773553       0.331120      -1.171135      -0.007321      -0.076983      -0.130566       0.151748       0.014898       0.000843       0.012080       0.050579       0.080338      -0.044579       0.014841       0.029739             10.873312       7.423575      -3.976475       2.032561      16.751401      -5.154815       8.444959          -0.000002
           87              O       0.319721       8.918301       4.618324      -0.917456      50.411034 0.67830127E+03  0.17182854E+05                                10.595756                            7.829178       0.174069       2.086751                    0.997047      29.892141      79.163821       0.713497       0.338876      -1.162174      -0.020623       0.020710      -0.034091       0.044904       0.004253      -0.006949       0.022899      -0.107092       0.193676      -0.086415       0.011854       0.074562             12.567307      24.498600       0.625248       0.195500       7.102134      -0.407268       6.101186          -0.000002
           88              O       6.806666       7.408479       4.216018      -0.901709      41.712039 0.59227432E+03  0.14494081E+05                                 9.331728                            7.265824       0.324981       2.137455                    0.997554      29.457572      76.515561       0.748790       0.334255      -1.166922       0.033261       0.010711      -0.152276       0.156234      -0.021328       0.009709       0.017528       0.049617       0.065138      -0.049122       0.020606       0.028517             11.114758       7.677259       4.573910       0.019680      19.699939       0.320988       5.967076          -0.000002
           89              O      -1.568718      -2.685023       9.943691      -0.891465      40.563017 0.55944895E+03  0.13482294E+05                                 9.169127                            7.032666       0.320132       2.142783                    0.997101      28.997777      74.479639       0.766641       0.331521      -1.170597       0.010431       0.035018       0.136694       0.141493       0.012827      -0.014119       0.034869       0.020083       0.022623      -0.046285       0.012348       0.033937             11.122167       7.451704      -4.069218       1.528979      18.207775      -4.488226       7.707021          -0.000001
           90              O      -1.761617      10.058049       8.621710      -0.920377      47.716536 0.74412056E+03  0.19260909E+05                                10.172988                            8.214855       0.183432       2.090042                    0.996300      30.105707      80.173511       0.695801       0.340085      -1.162997      -0.003028       0.075736      -0.041997       0.086654      -0.022739      -0.022390      -0.049345       0.063027      -0.015867      -0.076884       0.032604       0.044280             11.209360       8.966429       3.068818       4.077473      11.544597       4.879157      13.117052           0.000001
           91              O       0.327277      -4.220158       9.710835      -0.923470      50.697241 0.69411979E+03  0.17649294E+05                                10.566832                            7.881919       0.298042       2.124228                    0.998205      29.848497      78.671793       0.717716       0.335630      -1.167344      -0.019719      -0.017747      -0.043890       0.051285      -0.004223      -0.006715       0.010141      -0.114142       0.165217      -0.085052       0.026026       0.059026             12.533655      24.470382       0.134046       0.092967       6.617334      -0.404615       6.513248          -0.000001
           92              O      -1.613794      -4.813734      11.105242      -0.898672      48.985512 0.61744723E+03  0.15233379E+05                                10.384308                            7.404300       0.320307       2.143170                    0.997301      29.098373      75.326888       0.745607       0.332966      -1.170717       0.009187       0.078514       0.044669       0.090797      -0.023440       0.019701       0.054783       0.016285      -0.048832      -0.073701       0.025455       0.048246             13.141199       8.514759       3.305013      -4.794878      11.992629      -8.676836      18.916211          -0.000000
           93              O      -1.733223       7.208610      11.614958      -0.929710      43.328936 0.78153422E+03  0.20482017E+05                                 9.489582                            8.429957       0.227547       2.086953                    0.997493      30.956508      82.993145       0.685405       0.340984      -1.162056      -0.004172      -0.026959      -0.142858       0.145440       0.016916       0.007417      -0.022471       0.076412       0.032533      -0.055546       0.018832       0.036714              9.937538       7.991784      -3.635967       0.501467      13.835036      -0.665545       7.985795          -0.000000
           94              O       2.568849      13.117710      -0.023504      -0.921815      50.822602 0.66921798E+03  0.16889857E+05                                10.668888                            7.756685       0.170544       2.080908                    0.997341      30.003697      79.221963       0.719833       0.337144      -1.164067       0.027039      -0.110789      -0.014904       0.115011       0.006415       0.035077      -0.009829      -0.000250      -0.209574      -0.081616       0.035115       0.046501             13.444807       8.919245      -0.070040      -6.070508       6.399201       0.256018      25.015974           0.000001
           95              O      -1.741563       4.714440      11.462179      -0.889576      43.345683 0.57464292E+03  0.13925631E+05                                 9.561353                            7.117513       0.408704       2.174223                    0.997647      28.823807      73.962408       0.764539       0.330590      -1.172758      -0.006556      -0.072806       0.096286       0.120891      -0.009993      -0.018078      -0.042493       0.000126      -0.089702      -0.061135       0.020580       0.040555             11.763559       7.709536       3.028221       3.877987      11.410018       7.489258      16.171123          -0.000001
           96              O       0.286332       5.904533      12.169769      -0.914968      50.444465 0.67574116E+03  0.17081271E+05                                10.565609                            7.790927       0.254578       2.113518                    0.997808      29.699424      78.260990       0.719345       0.336844      -1.165323      -0.020470      -0.037024      -0.000134       0.042306      -0.007646       0.000035      -0.025541      -0.141557       0.122790      -0.091669       0.019865       0.071804             12.569075      24.573429       0.311784      -0.546495       6.065001       0.334836       7.068794          -0.000001

******************************************************
Auxiliary information for the entire system
The total spin magnetic moment of the unit cell is   -0.000089
The total net atomic charge of the unit cell is   -0.000002
Accuracy of reproducing the electrostatic potential in the unit cell:
  The inner radius (bohr) =    5.0000
  The outer radius (bohr) =   12.0000
  Valid grid points have density less than (e/(bohr^3)) =    0.0001
  The number of valid grid points were=        57116
  The rms potential error without charges in kcal/mol is=      2.25511
  The rms potential error with partial charges in kcal/mol is=      0.89244
  The RRMSE value at monopole order=      0.39574
  The rms potential error with partial charges and cloud penetration in kcal/mol is=      0.91488
  The RRMSE value at monopole order with cloud penetration is=      0.40569
  The rms potential error with partial charges and atomic dipoles in kcal/mol is=      0.20071
  The RRMSE value at dipole order=      0.08900
  The rms potential error with partial charges, atomic dipoles and cloud penetration in kcal/mol is=      0.17891
  The RRMSE value at dipole order with cloud penetration=      0.07934

******************************************************
The electron densities and ab initio electrostatic potential were computed in VASP using the PBE functional and
projector augmented wave method. See the main text of the journal article for a description of computational details.
The atomic charges, dipoles, and quadrupoles were computed with the DDEC6 method as described in
(a) T. A. Manz and N. Gabaldon Limas, RSC Adv. 6 (2016) 47771-47801 DOI: 10.1039/c6ra04656h
(b) N. Gabaldon Limas and T. A. Manz, RSC Adv. 8 (2018) 2678-2707 DOI: 10.1039/c7ra11829e.
For each atom in the material, the electron cloud parameters were fit to the spherically averaged atom-in-material
electron density using radial positions for which this density was between 10^-4 and 10^-2 electrons per cubic bohr.
The polarizabilities, dispersion coefficients, and quantum Drude oscillator (QDO) parameters were fit using the MCLF method.
The magnetic structure of the system was optimized in VASP from the default ferromagnetic initial guess using spin polarization.
The atomic spin moments (ASMs) were computed on this optimized magnetic structure using the DDEC6 partition as inputs
to the method of T. A. Manz and D. S. Sholl, J. Chem. Theory Comput. 7 (2011) 4146-4164 DOI: 10.1021/ct200539n.
The RMSE and RRMSE were computed using a uniform grid with Ewald summation.
