# Supplementary material for: A collection of forcefield precursors for metal–organic frameworks
Source: RSC Adv. 2019 Nov 13;9(63):36492–507. doi: 10.1039/c9ra07327b (PMC9075174; doi:10.1039/c9ra07327b)
Supplement: RA-009-C9RA07327B-s5645 [file RA-009-C9RA07327B-s5645.xyz]

  142
jmolscript: load "" {1 1 1} spacegroup "x,y,z" unitcell [{      8.896200     0.000000     0.000000 }, {      4.448117    15.970315     0.000000 }, {      4.448089    -0.000006    15.970323 }]
Cd     2.902470     1.564289     8.559295     0.982782
Cd    11.798684    14.406020     7.411028     0.982519
Cd    10.441825     8.559285    14.406030     0.982626
Cd    10.441833     7.411024     1.564293     0.982536
H     10.832014     5.945745     7.903713     0.095881
H      9.781374     6.736276     7.039718     0.097737
H      9.204008     4.438148     7.654576     0.126416
H      7.447007     2.935341     7.688113     0.118072
H      5.497850     5.300544    10.321620     0.111073
H      7.250403     6.763425    10.299261     0.124301
H      5.769177     1.397397    15.208539     0.101252
H      4.749672     0.883153    14.125751     0.100576
H      6.238898     1.620982    12.729944     0.133675
H      7.849112     2.056972    11.089792     0.119227
H     14.520385    14.929046    12.434493     0.120399
H     12.871028    14.464309    14.007570     0.128408
H     10.832018    10.024564     8.066610     0.095326
H      9.781376     9.234033     8.930605     0.098260
H      9.204015    11.532161     8.315747     0.127093
H      7.447017    13.034968     8.282210     0.117800
H      5.497859    10.669765     5.648703     0.111303
H      7.250409     9.206884     5.671062     0.124330
H      5.769201    14.572912     0.761784     0.100932
H      4.749696    15.087156     1.844572     0.100718
H      6.238918    14.349327     3.240379     0.133297
H      7.849129    13.913337     4.880531     0.118710
H      5.624176     1.041263     3.535830     0.118484
H      3.974822     1.506000     1.962753     0.128617
H     11.408488     7.903705    10.024572     0.096521
H     12.459129     7.039711     9.234041     0.098242
H     13.036492     7.654568    11.532170     0.126482
H      5.897290     7.688105    13.034978     0.117890
H      7.846452    10.321611    10.669773     0.112387
H      6.093902    10.299253     9.206891     0.123281
H     16.471320    15.208525    14.572920     0.100383
H      8.594623    14.125738    15.087164     0.099332
H     16.001599    12.729933    14.349335     0.133779
H     14.391385    11.089782    13.913345     0.118697
H      7.720135    12.434487     1.041265     0.119706
H      9.369492    14.007563     1.506001     0.127588
H     11.408491     8.066604     5.945751     0.096646
H     12.459133     8.930598     6.736282     0.099349
H      4.140297     8.315741     4.438153     0.127001
H      5.897298     8.282204     2.935345     0.118603
H      7.846451     5.648698     5.300550     0.112424
H      6.093898     5.671056     6.763432     0.123899
H      7.575114     0.761784     1.397403     0.101397
H      8.594620     1.844571     0.883159     0.100753
H      7.105397     3.240376     1.620988     0.132235
H      5.495187     4.880527     2.056978     0.118689
H      7.720116     3.535822    14.929058     0.118313
H      9.369470     1.962746    14.464322     0.128101
C     10.268885     6.734679     7.878160    -0.076065
C      8.374883     5.770071     8.951366     0.285528
C      8.454058     4.605836     8.176805    -0.237542
C      7.401637     3.708304     8.202358    -0.061637
C      6.263812     3.947858     8.991292    -0.065032
C      6.236235     5.126467     9.783420    -0.082555
C      7.276202     6.004835     9.764255    -0.215334
C      5.072610     3.064700     8.929008     0.586362
C      5.306574     0.613255    14.871565    -0.075712
C      7.168549    -0.022364    13.501311     0.279285
C      6.990626     1.077992    12.650093    -0.241096
C      7.967430     1.346293    11.679097    -0.085474
C      9.093688     0.573330    11.592857    -0.046515
C     13.749085    15.446484    12.482404    -0.096817
C     12.759827    15.178182    13.421459    -0.216198
C     10.119421     0.868781    10.540413     0.571757
C     10.268888     9.235630     8.092163    -0.076524
C      8.374889    10.200238     7.018957     0.286130
C      8.454066    11.364473     7.793518    -0.237749
C      7.401646    12.262005     7.767965    -0.062175
C      6.263822    12.022451     6.979031    -0.063152
C      6.236243    10.843842     6.186903    -0.082653
C      7.276208     9.965474     6.206068    -0.215716
C     13.968822    12.905609     7.041315     0.584433
C      5.306599    15.357054     1.098758    -0.075717
C      2.720456     0.022358     2.469012     0.279180
C      6.990648    14.892317     3.320230    -0.240830
C      7.967449    14.624016     4.291226    -0.084984
C      9.093709    15.396979     4.377466    -0.046304
C      4.852875     0.523825     3.487919    -0.094743
C      3.863619     0.792127     2.548864    -0.215962
C     10.119440    15.101528     5.429910     0.571382
C     11.971618     7.878153     9.235638    -0.076530
C     13.865620     8.951358    10.200245     0.286625
C     13.786442     8.176797    11.364482    -0.239068
C      5.942662     8.202349    12.262014    -0.061183
C      7.080487     8.991283    12.022459    -0.062236
C      7.108067     9.783411    10.843849    -0.085562
C      6.068102     9.764247     9.965482    -0.213556
C      8.271687     8.928998    12.905618     0.584466
C     16.933922    14.871552    15.357063    -0.071826
C     10.623856    13.501304     0.022358     0.278782
C     15.249869    12.650081    14.892326    -0.241282
C     14.273066    11.679086    14.624025    -0.084912
C     13.146806    11.592846    15.396988    -0.045988
C      8.491436    12.482398     0.523827    -0.095780
C      9.480694    13.421452     0.792128    -0.215277
C     12.121073    10.540402    15.101537     0.571910
C     11.971620     8.092156     6.734685    -0.079249
C      4.969421     7.018951     5.770078     0.287126
C      4.890246     7.793512     4.605841    -0.238828
C      5.942667     7.767960     3.708309    -0.063222
C      7.080490     6.979026     3.947864    -0.061896
C      7.108067     6.186898     5.126474    -0.086249
C      6.068100     6.206062     6.004841    -0.213731
C      8.271692     7.041311     3.064705     0.586175
C      8.037717     1.098757     0.613260    -0.076317
C      6.175745     2.469011    -0.022358     0.277598
C      6.353669     3.320228     1.077997    -0.238361
C      5.376867     4.291223     1.346298    -0.085751
C      4.250609     4.377463     0.573335    -0.046930
C      8.491416     3.487911    15.446496    -0.093719
C      9.480673     2.548857    15.178195    -0.215581
C      3.224878     5.429907     0.868786     0.570557
C     11.120253     7.985155     7.985162     0.090745
C      0.000000     0.000000     0.000000     0.086081
O      9.355245     6.718069     8.973086    -0.193156
O      5.211390     1.902061     8.427539    -0.576610
O      3.982826     3.460764     9.325072    -0.548699
O     10.706583    15.591015    14.445956    -0.198152
O      9.724431     1.448504     9.478387    -0.552083
O     11.322187     0.562151    10.728863    -0.558301
O      9.355249     9.252240     6.997237    -0.193681
O     14.107604    14.068248     7.542784    -0.576513
O     12.879037    12.509545     6.645251    -0.547909
O      1.810376     0.379294     1.524367    -0.198682
O      9.724447    14.521805     6.491936    -0.552254
O     11.322207    15.408158     5.241460    -0.557729
O     12.885259     8.973078     9.252247    -0.194157
O      8.132905     8.427530    14.068258    -0.577036
O      9.361473     9.325062    12.509554    -0.547898
O     11.533938    14.445948     0.379295    -0.199249
O     12.516064     9.478376    14.521815    -0.551715
O     10.918307    10.728852    15.408168    -0.558707
O      3.989059     6.997231     6.718076    -0.193739
O      8.132913     7.542779     1.902065    -0.577356
O      9.361476     6.645247     3.460769    -0.548425
O     11.533914     1.524361    15.591028    -0.197596
O      3.619870     6.491933     1.448508    -0.551297
O      2.022111     5.241457     0.562155    -0.557713

The following XYZ coordinates are in angstroms. Other properties are in atomic units.
The sperically averaged electron density of each atom fit to a function of the form exp(a - br)
eigen_1, eigen_2 and eigen_3 are the three eigenvalues of traceless quadrupole moment tensor
  atom number  atomic symbol              X              Y              Z     net charge C6 coefficient C8 coefficient C10 coefficient fluctuating dipole atomic polarizability isotropic forcefield polarizability              a              b squared Pearson coefficient          <r^3>          <r^4>         wp_QDO          m_QDO          q_QDO       dipole_x       dipole_y       dipole_z         dipole            Qxy            Qxz            Qyz     Q(x^2-y^2)  Q(3z^2 - R^2)        eigen_1        eigen_2        eigen_3 static polarizability      alpha(xx)      alpha(xy)      alpha(xz)      alpha(yy)      alpha(yz)      alpha(zz) atomic spin moment
            1             Cd       2.902470       1.564289       8.559295       0.982782     130.692870 0.33155447E+04  0.11818412E+06                                19.783136                           17.913164       0.864599       1.999850                    0.999447      75.192762     197.276234       0.473457       0.362928      -1.207195      -0.004601      -0.022701      -0.032523       0.039928      -0.052011       0.065464       0.045501      -0.127173       0.248365      -0.149308       0.035603       0.113705             21.897963      28.063611       8.632657      -5.865291      19.466788      -1.491664      18.163488           0.000002
            2             Cd      11.798684      14.406020       7.411028       0.982519     130.580150 0.33117474E+04  0.11801108E+06                                19.768135                           17.899447       0.866745       2.000451                    0.999473      75.182700     197.197237       0.473791       0.362788      -1.207351      -0.004637       0.023485       0.032875       0.040667       0.052476      -0.065053       0.044993      -0.126423       0.250049      -0.149207       0.035630       0.113578             21.881775      28.044528      -8.625403       5.860390      19.452290      -1.489277      18.148508           0.000002
            3             Cd      10.441825       8.559285      14.406030       0.982626     130.694480 0.33153822E+04  0.11817592E+06                                19.782545                           17.911926       0.865813       2.000094                    0.999451      75.195677     197.276654       0.473509       0.362896      -1.207232       0.003717      -0.032679       0.023009       0.040139      -0.066155      -0.051818      -0.045194      -0.188610       0.065479      -0.149675       0.035434       0.114242             21.898213      28.067419       5.865309       8.632925      18.161637       1.491342      19.465584           0.000002
            4             Cd      10.441833       7.411024       1.564293       0.982536     130.706974 0.33158127E+04  0.11819539E+06                                19.784084                           17.913317       0.865320       1.999990                    0.999451      75.198662     197.289448       0.473481       0.362905      -1.207221       0.004637       0.032751      -0.023554       0.040608       0.065241       0.052636      -0.044767      -0.187521       0.064231      -0.149080       0.035846       0.113234             21.900054      28.068440      -5.866227      -8.633273      18.164005       1.491324      19.467718           0.000002
            5              H      10.832014       5.945745       7.903713       0.095881       1.189038 0.94652538E+01  0.96960463E+02                                 1.862556                            1.802505      -1.087904       2.352576                    0.995081       3.731794      10.688958       0.464507       1.287217      -0.707548       0.021603      -0.028660       0.004104       0.036124      -0.005316      -0.000627      -0.003915      -0.012432       0.014436      -0.010838       0.001972       0.008867              1.896734       2.129243      -0.265024       0.005550       2.088721      -0.071974       1.472240          -0.000001
            6              H       9.781374       6.736276       7.039718       0.097737       1.126120 0.90115813E+01  0.91875323E+02                                 1.840315                            1.791304      -1.212904       2.291275                    0.993786       3.889251      11.390089       0.449924       1.335269      -0.695839      -0.016580       0.002367      -0.032520       0.036579       0.000705      -0.000958       0.003004       0.020739       0.027876      -0.015413       0.005572       0.009841              1.872956       1.969864       0.104439       0.388047       1.601881      -0.069988       2.047124           0.000000
            7              H       9.204008       4.438148       7.654576       0.126416       1.066305 0.78182140E+01  0.75694496E+02                                 1.677479                            1.600419      -0.867701       2.469027                    0.999416       3.291086       8.909565       0.514942       1.228544      -0.722056       0.025770      -0.012410      -0.021020       0.035496       0.002347      -0.011330       0.013218       0.000669      -0.004654      -0.018982       0.003146       0.015836              1.704189       2.015061       0.026843      -0.322763       1.559339       0.023453       1.538168          -0.000000
            8              H       7.447007       2.935341       7.688113       0.118072       1.127255 0.82417307E+01  0.81171044E+02                                 1.771025                            1.666741      -0.891185       2.463406                    0.998884       3.375340       9.334586       0.492010       1.264006      -0.714139       0.005337      -0.034288      -0.021862       0.041014      -0.000537      -0.008851       0.011609       0.000416      -0.003072      -0.014661       0.000049       0.014612              1.816623       1.516088       0.041459       0.003150       2.250233       0.389276       1.683546           0.000000
            9              H       5.497850       5.300544      10.321620       0.111073       1.163224 0.87567537E+01  0.87218796E+02                                 1.766682                            1.685040      -1.115407       2.348711                    0.996296       3.493301       9.592077       0.505744       1.215930      -0.723919      -0.030091       0.006159       0.024324       0.039179       0.002007      -0.011508       0.004795       0.007610       0.007840      -0.012254      -0.002024       0.014278              1.787926       2.041975      -0.101632      -0.380177       1.622923       0.113010       1.698880           0.000000
           10              H       7.250403       6.763425      10.299261       0.124301       1.053959 0.76367998E+01  0.74947703E+02                                 1.765387                            1.654134      -1.517627       2.160188                    0.992088       3.819898      11.093806       0.464513       1.343573      -0.692491      -0.000736       0.023920       0.017482       0.029637       0.005090      -0.001828       0.003785      -0.000469      -0.010087      -0.007402       0.000381       0.007021              1.809857       1.511398      -0.046967      -0.101621       2.162829       0.535747       1.755345           0.000000
           11              H       5.769177       1.397397      15.208539       0.101252       1.137084 0.91167335E+01  0.92792905E+02                                 1.824803                            1.781172      -1.148985       2.325341                    0.994921       3.765319      10.854950       0.461134       1.304979      -0.703043       0.015759       0.029843       0.014431       0.036704      -0.000232      -0.001772       0.007583      -0.002953      -0.039683      -0.015775       0.005155       0.010620              1.845645       1.901412       0.370077       0.058616       1.921291       0.204407       1.714231           0.000000
           12              H       4.749672       0.883153      14.125751       0.100576       1.176060 0.93288384E+01  0.94699310E+02                                 1.815393                            1.763934      -0.977160       2.409122                    0.996796       3.583582      10.037643       0.482412       1.250744      -0.716545      -0.022228       0.008022      -0.029426       0.037741      -0.003699       0.006547       0.001959      -0.009031       0.020069      -0.011714       0.002477       0.009237              1.837663       2.017848      -0.071826       0.200568       1.486411      -0.178513       2.008730          -0.000000
           13              H       6.238898       1.620982      12.729944       0.133675       0.994208 0.71810838E+01  0.67925526E+02                                 1.587851                            1.523650      -0.862638       2.477282                    0.999478       3.173674       8.435951       0.534136       1.212304      -0.725939      -0.027512       0.024828      -0.002607       0.037150      -0.012019      -0.005218      -0.009844      -0.001638      -0.018666      -0.018372       0.002467       0.015905              1.601739       1.847646      -0.272153      -0.160962       1.486114      -0.059080       1.471456          -0.000000
           14              H       7.849112       2.056972      11.089792       0.119227       1.061966 0.75274353E+01  0.73139723E+02                                 1.749271                            1.625388      -1.071731       2.376823                    0.996892       3.539554      10.017147       0.478962       1.316129      -0.700534      -0.004709       0.030059      -0.024824       0.039268      -0.004049      -0.006110      -0.007961       0.000110      -0.014815      -0.013404       0.005890       0.007514              1.818545       1.470769      -0.128972       0.034615       1.996486      -0.620650       1.988381           0.000000
           15              H      14.520385      14.929046      12.434493       0.120399       1.139542 0.84913205E+01  0.84322271E+02                                 1.780307                            1.689715      -1.065926       2.380591                    0.996940       3.464435       9.645606       0.489166       1.260907      -0.714010       0.033397      -0.022594      -0.002534       0.040401      -0.011713      -0.005997      -0.003574       0.002630      -0.014472      -0.014191      -0.000258       0.014449              1.804301       2.076440      -0.423097      -0.067607       1.769001      -0.031937       1.567463           0.000001
           16              H      12.871028      14.464309      14.007570       0.128408       1.034835 0.75345666E+01  0.73803337E+02                                 1.761068                            1.657249      -1.395639       2.225900                    0.992162       3.751242      10.936050       0.457446       1.366937      -0.688506       0.003968      -0.025344       0.020223       0.032665      -0.002460      -0.005091      -0.007094      -0.000527      -0.006886      -0.010485       0.003278       0.007207              1.798399       1.530672      -0.180608       0.061982       2.053459      -0.519275       1.811067           0.000001
           17              H      10.832018      10.024564       8.066610       0.095326       1.191551 0.94890606E+01  0.97251701E+02                                 1.863855                            1.803680      -1.094084       2.349707                    0.995121       3.735742      10.697950       0.464841       1.285663      -0.707861       0.021545       0.028567      -0.004398       0.036049       0.005378       0.000390      -0.003838      -0.012480       0.014192      -0.010798       0.001925       0.008873              1.898087       2.130800       0.265278      -0.005406       2.090430      -0.071949       1.473029          -0.000001
           18              H       9.781376       9.234033       8.930605       0.098260       1.125010 0.89974331E+01  0.91670268E+02                                 1.836941                            1.788152      -1.199795       2.296544                    0.993913       3.883755      11.360187       0.451102       1.332666      -0.696366      -0.016516      -0.002051       0.032430       0.036451      -0.000536       0.000859       0.002885       0.020570       0.028040      -0.015315       0.005482       0.009833              1.869433       1.965967      -0.104002      -0.387079       1.599129      -0.069861       2.043202           0.000000
           19              H       9.204015      11.532161       8.315747       0.127093       1.067667 0.78323787E+01  0.75883979E+02                                 1.680700                            1.603279      -0.877955       2.465127                    0.999329       3.292867       8.924383       0.513682       1.230710      -0.721566       0.025466       0.012584       0.020993       0.035321      -0.002591       0.011171       0.013196       0.000876      -0.004694      -0.018996       0.003410       0.015585              1.707531       2.019481      -0.026893       0.323881       1.562139       0.023559       1.540974          -0.000000
           20              H       7.447017      13.034968       8.282210       0.117800       1.126374 0.82316375E+01  0.81014495E+02                                 1.766674                            1.663014      -0.875081       2.469408                    0.999046       3.374317       9.316325       0.493961       1.259903      -0.715005       0.004701       0.034706       0.021846       0.041278       0.000861       0.009038       0.011780       0.000718      -0.003111      -0.014792      -0.000222       0.015014              1.811994       1.512821      -0.041327      -0.003153       2.243677       0.387507       1.679484           0.000000
           21              H       5.497859      10.669765       5.648703       0.111303       1.162223 0.87481017E+01  0.87124019E+02                                 1.767060                            1.685287      -1.122303       2.346232                    0.996355       3.491515       9.591348       0.505146       1.217490      -0.723580      -0.029980      -0.006139      -0.024181       0.039003      -0.002067       0.011661       0.005058       0.007688       0.008053      -0.012574      -0.001926       0.014499              1.788355       2.042558       0.101791       0.380508       1.623188       0.113128       1.699320           0.000000
           22              H       7.250409       9.206884       5.671062       0.124330       1.052868 0.76214112E+01  0.74686139E+02                                 1.756755                            1.646766      -1.500025       2.166397                    0.992213       3.807343      11.014047       0.468427       1.334319      -0.694365      -0.000645      -0.024002      -0.017546       0.029739      -0.005107       0.002012       0.003732      -0.000952      -0.010049      -0.007471       0.000445       0.007026              1.800687       1.504858       0.046519       0.100785       2.150648       0.531162       1.746554           0.000000
           23              H       5.769201      14.572912       0.761784       0.100932       1.137686 0.91188912E+01  0.92784301E+02                                 1.822321                            1.778830      -1.133671       2.331148                    0.995061       3.763392      10.833850       0.462611       1.301242      -0.703820       0.015836      -0.030008      -0.014669       0.036966       0.000330       0.001756       0.007718      -0.002853      -0.040388      -0.016051       0.005286       0.010765              1.843092       1.898668      -0.369325      -0.058614       1.918617       0.204076       1.711991           0.000000
           24              H       4.749696      15.087156       1.844572       0.100718       1.176702 0.93363636E+01  0.94806954E+02                                 1.817074                            1.765470      -0.974505       2.410328                    0.996905       3.584983      10.047427       0.481803       1.251914      -0.716286      -0.021993      -0.008238       0.029236       0.037501       0.003702      -0.006617       0.001950      -0.008595       0.020486      -0.011651       0.002232       0.009419              1.839413       2.019915       0.072074      -0.200739       1.487661      -0.178873       2.010663          -0.000000
           25              H       6.238918      14.349327       3.240379       0.133297       0.995595 0.71943648E+01  0.68090378E+02                                 1.590264                            1.525815      -0.869689       2.474299                    0.999433       3.175804       8.447200       0.533299       1.213507      -0.725676      -0.027629      -0.024723       0.002479       0.037158       0.011912       0.004913      -0.009979      -0.001613      -0.018247      -0.018193       0.002331       0.015862              1.604213       1.850795       0.272932       0.161367       1.488333      -0.059212       1.473510          -0.000000
           26              H       7.849129      13.913337       4.880531       0.118710       1.062060 0.75271349E+01  0.73121408E+02                                 1.747909                            1.624242      -1.069392       2.377832                    0.997004       3.538377      10.006204       0.479721       1.314325      -0.700915      -0.004727      -0.030193       0.025206       0.039615       0.004098       0.006312      -0.007860       0.000192      -0.014461      -0.013437       0.006058       0.007379              1.817056       1.469734       0.128764      -0.034531       1.994760      -0.619833       1.986674           0.000000
           27              H       5.624176       1.041263       3.535830       0.118484       1.144199 0.85303629E+01  0.84768209E+02                                 1.781228                            1.690468      -1.054394       2.384074                    0.997146       3.471860       9.655093       0.490640       1.256255      -0.714999       0.034084       0.022787       0.002335       0.041066       0.011886       0.006083      -0.003508       0.002445      -0.015159      -0.014322      -0.000415       0.014737              1.805274       2.077790       0.423642       0.067677       1.769942      -0.031926       1.568091           0.000001
           28              H       3.974822       1.506000       1.962753       0.128617       1.034528 0.75321398E+01  0.73773543E+02                                 1.760685                            1.656948      -1.396268       2.225445                    0.992166       3.750735      10.934086       0.457502       1.366881      -0.688514       0.004012       0.025213      -0.020148       0.032522       0.002604       0.005318      -0.007001      -0.000316      -0.006901      -0.010638       0.003530       0.007108              1.797984       1.530446       0.180572      -0.061970       2.052885      -0.518986       1.810620           0.000001
           29              H      11.408488       7.903705      10.024572       0.096521       1.187130 0.94478522E+01  0.96755876E+02                                 1.862166                            1.802123      -1.025116       2.381995                    0.996059       3.729755      10.688225       0.463975       1.289042      -0.707165      -0.021179       0.004270       0.028192       0.035519       0.000439      -0.005437       0.003768      -0.013194       0.011969      -0.010818       0.001997       0.008821              1.896340       2.128742      -0.005586      -0.265053       1.471989       0.072007       2.088289          -0.000001
           30              H      12.459129       7.039711       9.234041       0.098242       1.124646 0.90008837E+01  0.91777538E+02                                 1.842117                            1.793010      -1.229659       2.285188                    0.993593       3.890364      11.409686       0.448480       1.339404      -0.695009       0.016680      -0.032200      -0.001980       0.036317       0.001030       0.000470      -0.002819      -0.003723      -0.044881      -0.015300       0.005414       0.009886              1.874815       1.971815      -0.388555       0.104622       2.049259       0.070091       1.603371           0.000000
           31              H      13.036492       7.654568      11.532170       0.126482       1.067199 0.78260070E+01  0.75780695E+02                                 1.677414                            1.600408      -0.862421       2.470856                    0.999400       3.292720       8.911499       0.515389       1.227305      -0.722315      -0.025692      -0.020819       0.012374       0.035308       0.011381       0.002427      -0.013151       0.002671       0.000768      -0.018994       0.003201       0.015792              1.704101       2.014832       0.322611       0.026891       1.538080      -0.023415       1.559390          -0.000000
           32              H       5.897290       7.688105      13.034978       0.117890       1.127365 0.82431604E+01  0.81192527E+02                                 1.771542                            1.667204      -0.892041       2.463202                    0.998911       3.375988       9.338262       0.491778       1.264488      -0.714037      -0.005243      -0.021995       0.034631       0.041359       0.008888      -0.000589      -0.011561       0.002047       0.000529      -0.014672       0.000082       0.014590              1.817175       1.516529      -0.003174       0.041555       1.683990      -0.389413       2.251006           0.000000
           33              H       7.846452      10.321611      10.669773       0.112387       1.156108 0.86902595E+01  0.86380557E+02                                 1.758483                            1.677855      -1.109467       2.351972                    0.996508       3.482284       9.548073       0.507242       1.214807      -0.724180       0.029867       0.024254      -0.005844       0.038916       0.011287       0.001884      -0.004774      -0.000399      -0.015106      -0.012005      -0.002042       0.014047              1.779440       2.031226       0.376820      -0.100680       1.691069      -0.112002       1.616026           0.000000
           34              H       6.093902      10.299253       9.206891       0.123281       1.057619 0.76651819E+01  0.75259325E+02                                 1.765598                            1.654177      -1.503676       2.164621                    0.992173       3.822306      11.085563       0.466010       1.338667      -0.693462       0.000574       0.017503      -0.024069       0.029766       0.002111       0.005156      -0.003900       0.004615       0.005922      -0.007683       0.000643       0.007040              1.810138       1.511396       0.101646      -0.047017       1.755648      -0.536107       2.163369           0.000000
           35              H      16.471320      15.208525      14.572920       0.100383       1.138390 0.91265043E+01  0.92893563E+02                                 1.824190                            1.780498      -1.138727       2.328902                    0.995114       3.765768      10.847284       0.461972       1.302596      -0.703543      -0.015885       0.014401      -0.030319       0.037134       0.001679      -0.000354      -0.007678       0.018679       0.024164      -0.015939       0.005279       0.010660              1.845013       1.900603      -0.058812       0.370201       1.713584      -0.204615       1.920853           0.000000
           36              H       8.594623      14.125738      15.087164       0.099332       1.179833 0.93630891E+01  0.95107002E+02                                 1.816826                            1.765162      -0.963498       2.413858                    0.996900       3.588891      10.046327       0.483205       1.247905      -0.717157       0.022074      -0.029732      -0.008247       0.037938      -0.006821      -0.003785      -0.001832      -0.014527       0.002517      -0.011778       0.002221       0.009557              1.839151       2.019596      -0.201092      -0.072084       2.010610       0.178925       1.487248          -0.000000
           37              H      16.001599      12.729933      14.349335       0.133779       0.997249 0.72106910E+01  0.68294182E+02                                 1.593033                            1.528332      -0.875386       2.471631                    0.999416       3.178589       8.461950       0.532365       1.214759      -0.725376       0.027410      -0.002588      -0.024452       0.036822       0.005307      -0.012017       0.009871       0.008696       0.011822      -0.018469       0.002545       0.015924              1.607033       1.854372       0.161820      -0.273784       1.475909       0.059354       1.490818          -0.000000
           38              H      14.391385      11.089782      13.913345       0.118697       1.063841 0.75418933E+01  0.73292383E+02                                 1.748847                            1.625032      -1.068838       2.377764                    0.996897       3.540509      10.010425       0.480013       1.313030      -0.701167       0.004835      -0.024978      -0.029986       0.039324       0.006007      -0.003933       0.008181       0.007540       0.007528      -0.013486       0.005734       0.007751              1.818070       1.470393      -0.034563      -0.128872       1.987885       0.620447       1.995932           0.000000
           39              H       7.720135      12.434487       1.041265       0.119706       1.140611 0.84991570E+01  0.84402167E+02                                 1.779764                            1.689158      -1.061342       2.382090                    0.997043       3.465814       9.643073       0.489928       1.258914      -0.714440      -0.033827      -0.002991       0.022738       0.040869       0.005798      -0.011631       0.003671       0.008523       0.003451      -0.014069      -0.000250       0.014319              1.803779       2.075927       0.067587      -0.423061       1.566934       0.031876       1.768474           0.000001
           40              H       9.369492      14.007563       1.506001       0.127588       1.035662 0.75395320E+01  0.73833368E+02                                 1.758855                            1.655361      -1.383023       2.230364                    0.992377       3.749428      10.914519       0.458908       1.362927      -0.689299      -0.004328       0.020146       0.025888       0.033088       0.005093      -0.002407       0.007104       0.002799       0.003750      -0.010393       0.003121       0.007272              1.796066       1.529029      -0.061840      -0.180249       1.808688       0.518057       2.050481           0.000001
           41              H      11.408491       8.066604       5.945751       0.096646       1.188330 0.94610587E+01  0.96929643E+02                                 1.863734                            1.803631      -1.098353       2.348706                    0.994988       3.731957      10.698347       0.463663       1.289398      -0.707082      -0.020953      -0.004051      -0.028266       0.035418      -0.000541       0.005546       0.003802      -0.013014       0.011745      -0.010822       0.002019       0.008803              1.897973       2.130701       0.005456       0.265032       1.473168       0.071997       2.090049          -0.000001
           42              H      12.459133       8.930598       6.736282       0.099349       1.122911 0.89824725E+01  0.91532026E+02                                 1.839187                            1.790321      -1.222393       2.288164                    0.993713       3.885426      11.387175       0.449192       1.338127      -0.695258       0.016494       0.031965       0.001992       0.036025      -0.001152      -0.000443      -0.002931      -0.003609      -0.044326      -0.015145       0.005318       0.009826              1.871776       1.968553       0.387483      -0.104275       2.045645       0.069979       1.601129           0.000000
           43              H       4.140297       8.315741       4.438153       0.127001       1.067240 0.78272913E+01  0.75809513E+02                                 1.678832                            1.601623      -0.870325       2.468081                    0.999393       3.292517       8.917011       0.514581       1.228967      -0.721945      -0.025423       0.020960      -0.012312       0.035175      -0.011378      -0.002347      -0.013203       0.002898       0.000890      -0.019027       0.003194       0.015833              1.705599       2.016852      -0.323190      -0.026915       1.539369      -0.023471       1.560575          -0.000000
           44              H       5.897298       8.282204       2.935345       0.118603       1.124315 0.82170076E+01  0.80882523E+02                                 1.769677                            1.665624      -0.894128       2.462937                    0.998900       3.371219       9.326519       0.491466       1.266110      -0.713704      -0.004868       0.021938      -0.034195       0.040918      -0.009026       0.000669      -0.011494       0.002016       0.000678      -0.014659      -0.000012       0.014671              1.815193       1.515177       0.003163      -0.041513       1.682299      -0.388631       2.248104           0.000000
           45              H       7.846451       5.648698       5.300550       0.112424       1.158370 0.87140888E+01  0.86706038E+02                                 1.763578                            1.682412      -1.122358       2.346857                    0.996294       3.485835       9.573262       0.505365       1.218075      -0.723449       0.029487      -0.024172       0.006051       0.038605      -0.011487      -0.001959      -0.004802      -0.000052      -0.015498      -0.012215      -0.002074       0.014290              1.784692       2.037754      -0.378613       0.101133       1.695803      -0.112563       1.620519           0.000000
           46              H       6.093898       5.671056       6.763432       0.123899       1.053695 0.76346939E+01  0.74933241E+02                                 1.766400                            1.654933      -1.512165       2.162481                    0.992068       3.820793      11.102367       0.463898       1.345242      -0.692171       0.000766      -0.018028       0.024117       0.030120      -0.002058      -0.005125      -0.003593       0.004887       0.005664      -0.007433       0.000458       0.006975              1.810965       1.512089      -0.101709       0.047007       1.756356      -0.536387       2.164451           0.000000
           47              H       7.575114       0.761784       1.397403       0.101397       1.135478 0.90976667E+01  0.92524782E+02                                 1.820880                            1.777539      -1.136785       2.330349                    0.995049       3.760293      10.826337       0.462422       1.302386      -0.703587      -0.015773      -0.014462       0.029646       0.036562      -0.001786       0.000174      -0.007674       0.018711       0.025096      -0.016087       0.005213       0.010874              1.841608       1.897137       0.058399      -0.368759       1.710765      -0.203641       1.916923           0.000000
           48              H       8.594620       1.844571       0.883159       0.100753       1.175279 0.93213483E+01  0.94605668E+02                                 1.814560                            1.763206      -0.967919       2.412747                    0.996843       3.583299      10.036398       0.482513       1.250716      -0.716539       0.022136       0.029281       0.008400       0.037656       0.006758       0.003875      -0.001957      -0.014638       0.002657      -0.011870       0.002329       0.009541              1.836814       2.016893       0.200031       0.071727       2.007671       0.178451       1.485880          -0.000000
           49              H       7.105397       3.240376       1.620988       0.132235       1.000924 0.72434922E+01  0.68686635E+02                                 1.597459                            1.532218      -0.878379       2.470221                    0.999419       3.185049       8.485773       0.531444       1.215414      -0.725237       0.027721       0.002422       0.025139       0.037500      -0.005113       0.011864       0.009842       0.008971       0.011675      -0.018263       0.002419       0.015844              1.611615       1.860380      -0.162606       0.275337       1.479619       0.059522       1.494847          -0.000000
           50              H       5.495187       4.880527       2.056978       0.118689       1.061581 0.75248861E+01  0.73107271E+02                                 1.748779                            1.625103      -1.072480       2.376820                    0.996971       3.539312      10.015268       0.479019       1.316113      -0.700550       0.004482       0.025199       0.030102       0.039513      -0.005910       0.004098       0.007849       0.007232       0.007495      -0.013176       0.005652       0.007524              1.817933       1.470513       0.034494       0.128837       1.987627       0.620104       1.995657           0.000000
           51              H       7.720116       3.535822      14.929058       0.118313       1.146309 0.85497738E+01  0.85019191E+02                                 1.784427                            1.693167      -1.060279       2.381540                    0.997039       3.474595       9.669642       0.489855       1.257408      -0.714752      -0.034184       0.002766      -0.022848       0.041210      -0.005847       0.011827       0.003699       0.008738       0.003998      -0.014253      -0.000344       0.014597              1.808624       2.082252      -0.067887       0.425285       1.570430       0.031966       1.773191           0.000001
           52              H       9.369470       1.962746      14.464322       0.128101       1.033170 0.75211276E+01  0.73648461E+02                                 1.760389                            1.656761      -1.374627       2.234892                    0.992504       3.749483      10.933870       0.457043       1.368574      -0.688210      -0.004428      -0.020000      -0.025569       0.032763      -0.005093       0.002153       0.007195       0.002622       0.004267      -0.010329       0.002807       0.007522              1.797650       1.530294       0.061901       0.180482       1.810263       0.518695       2.052391           0.000001
           53              C      10.268885       6.734679       7.878160      -0.076065      27.212579 0.38306367E+03  0.88223499E+04                                 8.162121                            6.634908      -0.418199       1.870934                    0.996968      28.767434      84.866656       0.617110       0.430953      -1.043507      -0.033307       0.028511       0.076240       0.087948       0.011176      -0.040048      -0.002348       0.030003       0.085854      -0.036745      -0.021136       0.057881              9.777682      13.136824       3.791635      -1.434448       9.337872      -1.027781       6.858350          -0.000001
           54              C       8.374883       5.770071       8.951366       0.285528      29.871319 0.34367618E+03  0.76068050E+04                                 8.534190                            6.312174       0.082160       2.053322                    0.999580      24.509384      68.020157       0.636522       0.434750      -1.054442       0.035511       0.035801       0.003842       0.050572       0.026452      -0.004872      -0.006878       0.015939      -0.039296      -0.021962      -0.013537       0.035500             10.339477      13.585620       4.620260      -3.045012      10.711163       0.464330       6.721647           0.000001
           55              C       8.454058       4.605836       8.176805      -0.237542      34.235999 0.47695789E+03  0.11475789E+05                                 9.133063                            7.284967       0.070535       1.989012                    0.999334      30.655845      89.150170       0.610095       0.417260      -1.063688      -0.019047      -0.041283      -0.006709       0.045957      -0.007272      -0.018522       0.007204       0.027371       0.005080      -0.017273      -0.011699       0.028972             10.307238      11.838537       4.205744      -1.248889      12.587602       0.989395       6.495575          -0.000001
           56              C       7.401637       3.708304       8.202358      -0.061637      31.370102 0.42210413E+03  0.98911179E+04                                 8.758758                            6.954711       0.008477       1.983571                    0.999536      28.971213      84.271128       0.608290       0.429704      -1.051562       0.020824       0.023566       0.014120       0.034472      -0.016351       0.005214       0.007666      -0.022645       0.034340      -0.027356       0.009371       0.017984              9.828774      11.762287       3.385026      -1.662608      11.145795       0.741458       6.578238           0.000001
           57              C       6.263812       3.947858       8.991292      -0.065032      38.165375 0.47834136E+03  0.11417036E+05                                 9.771089                            7.241371       0.126691       2.042051                    0.999424      27.768096      78.161641       0.624246       0.411088      -1.077044       0.032887       0.023981       0.004267       0.040925       0.000405      -0.012427       0.012244      -0.009420      -0.049975      -0.025859       0.007161       0.018698             11.706373      14.408523       5.611143      -1.321694      13.594435       1.559249       7.116162          -0.000000
           58              C       6.236235       5.126467       9.783420      -0.082555      31.202730 0.42575250E+03  0.99992936E+04                                 8.692490                            6.960279      -0.035702       1.959605                    0.999671      29.452604      85.802238       0.611177       0.426705      -1.053280       0.022316       0.000487      -0.013672       0.026176      -0.010944      -0.007458      -0.010053       0.019867       0.046980      -0.026193       0.006424       0.019768              9.696974      10.413851       3.389954      -1.122326      11.944533       1.933490       6.732538          -0.000001
           59              C       7.276202       6.004835       9.764255      -0.215334      34.768047 0.46808468E+03  0.11264394E+05                                 9.336678                            7.294249      -0.188790       1.904595                    0.998410      30.899449      91.311238       0.597111       0.426254      -1.052880      -0.024541      -0.014329       0.007647       0.029429       0.001104       0.024000      -0.001085      -0.032180       0.015567      -0.033601       0.013526       0.020075             10.573871      12.913977       3.042272      -2.869562      10.910840       1.754499       7.896798          -0.000000
           60              C       5.072610       3.064700       8.929008       0.586362      23.531448 0.25442731E+03  0.52864655E+04                                 7.564393                            5.641974      -0.054577       2.030418                    0.999598      22.531212      62.999089       0.628311       0.469169      -1.022245      -0.033806      -0.034854       0.006219       0.048952      -0.030649       0.008870      -0.045817      -0.038060       0.275463      -0.083406      -0.026011       0.109418              8.906924      11.585972       3.295350      -0.669491      10.399775       1.095677       4.735026           0.000002
           61              C       5.306574       0.613255      14.871565      -0.075712      27.193534 0.38551503E+03  0.88759772E+04                                 8.125405                            6.637424      -0.389532       1.878644                    0.997037      28.652787      83.988353       0.620786       0.428538      -1.046975       0.036825      -0.081010      -0.001858       0.089006      -0.035985      -0.027139       0.019021      -0.014669      -0.058506      -0.038491      -0.021018       0.059508              9.598684      12.563364       0.296763      -3.993005       6.487434      -0.301587       9.745252          -0.000000
           62              C       7.168549      -0.022364      13.501311       0.279285      30.544800 0.34490715E+03  0.76427042E+04                                 8.647519                            6.316295       0.048477       2.039197                    0.999655      24.693136      68.622504       0.637246       0.433764      -1.054789      -0.032337      -0.017903       0.036982       0.052286       0.002023      -0.030807      -0.001811       0.023939       0.014681      -0.023685      -0.014556       0.038241             10.454955      13.126065      -1.101904      -5.430817       7.539209      -2.081932      10.699592           0.000002
           63              C       6.990626       1.077992      12.650093      -0.241096      34.912927 0.48004999E+03  0.11549712E+05                                 9.223030                            7.284026       0.211162       2.028649                    0.999784      30.656215      88.668301       0.614234       0.414465      -1.067243       0.020393       0.024587      -0.037257       0.049077      -0.023646      -0.005273      -0.006078       0.031630      -0.057360      -0.026875      -0.011189       0.038064             10.444039      10.796600       0.076510      -4.489572       8.243058      -3.508763      12.292458           0.000000
           64              C       7.967430       1.346293      11.679097      -0.085474      32.871902 0.43191522E+03  0.10184755E+05                                 9.031531                            7.028436       0.000820       1.973434                    0.999639      29.475403      86.157167       0.605625       0.428894      -1.051498      -0.018217      -0.013679       0.028071       0.036152      -0.000039       0.005997      -0.012785      -0.017772       0.008223      -0.014102      -0.004563       0.018665             10.192788      11.064273      -1.081822      -3.894189       8.219989      -2.923847      11.294102          -0.000001
           65              C       9.093688       0.573330      11.592857      -0.046515      37.622917 0.46400346E+03  0.11018540E+05                                 9.732535                            7.162681      -0.043916       1.985594                    0.999385      27.857945      78.859856       0.622074       0.414631      -1.072039      -0.020548      -0.007255       0.035542       0.041690      -0.005597      -0.006341      -0.023741       0.022795       0.009277      -0.031625       0.011110       0.020515             11.569781      12.260008      -0.547309      -5.414224       8.935781      -3.694476      13.513555           0.000000
           66              C      13.749085      15.446484      12.482404      -0.096817      32.918808 0.45070932E+03  0.10739426E+05                                 9.044304                            7.183405      -0.028688       1.958651                    0.999583      29.965319      87.986521       0.598723       0.429334      -1.051451      -0.017249       0.012331       0.013554       0.025165      -0.015911      -0.002251       0.004092       0.006394      -0.030947      -0.012711      -0.009259       0.021970             10.077708      10.075037      -0.718467      -3.364970       8.882907      -3.400741      11.275180           0.000001
           67              C      12.759827      15.178182      13.421459      -0.216198      35.410964 0.47907767E+03  0.11594425E+05                                 9.459092                            7.379397      -0.116827       1.926587                    0.998653      31.078197      92.058032       0.593739       0.426253      -1.053027       0.025635       0.001225      -0.017270       0.030934       0.019650       0.006855      -0.012871      -0.025464       0.030375      -0.032095       0.007971       0.024124             10.642607      12.637050      -1.954097      -3.902358       9.061690      -2.288182      10.229080           0.000001
           68              C      10.119421       0.868781      10.540413       0.571757      24.482726 0.27132944E+03  0.57307781E+04                                 7.798920                            5.849484      -0.129268       2.002239                    0.999528      22.990615      64.876593       0.613225       0.472900      -1.019914       0.030419       0.018416      -0.037000       0.051318       0.005217       0.031079       0.050357      -0.156977      -0.124408      -0.086216      -0.030405       0.116622              9.105295      10.722187       0.265684      -3.152161       5.539794      -2.638951      11.053903           0.000002
           69              C      10.268888       9.235630       8.092163      -0.076524      27.190083 0.38267004E+03  0.88107307E+04                                 8.157728                            6.631792      -0.424296       1.869497                    0.996885      28.751626      84.798661       0.617234       0.430991      -1.043518      -0.033265      -0.027575      -0.076755       0.088081      -0.009729       0.041200      -0.002322       0.030869       0.082962      -0.035739      -0.022767       0.058506              9.771813      13.127699      -3.787909       1.433507       9.334072      -1.026548       6.853667          -0.000001
           70              C       8.374889      10.200238       7.018957       0.286130      29.873011 0.34370550E+03  0.76074037E+04                                 8.532812                            6.311088       0.079286       2.052523                    0.999567      24.512517      68.022414       0.636800       0.434563      -1.054585       0.035466      -0.036191      -0.002919       0.050756      -0.027890       0.005071      -0.007200       0.015639      -0.040003      -0.023129      -0.013904       0.037034             10.338019      13.583885      -4.621813       3.042637      10.711179       0.463823       6.718992           0.000001
           71              C       8.454066      11.364473       7.793518      -0.237749      34.221139 0.47668756E+03  0.11467544E+05                                 9.128656                            7.281268       0.072668       1.989846                    0.999303      30.650800      89.125782       0.610461       0.417072      -1.063818      -0.019902       0.041230       0.006213       0.046202       0.006981       0.017753       0.006596       0.027313       0.004159      -0.016769      -0.011223       0.027992             10.302091      11.835230      -4.202192       1.250327      12.578190       0.988558       6.492854          -0.000001
           72              C       7.401646      12.262005       7.767965      -0.062175      31.397235 0.42254664E+03  0.99042784E+04                                 8.766027                            6.960679       0.004622       1.982454                    0.999542      28.984274      84.326487       0.607712       0.429991      -1.051366       0.021073      -0.022312      -0.013897       0.033690       0.016986      -0.005107       0.007312      -0.021825       0.037025      -0.027958       0.010086       0.017872              9.837314      11.777479      -3.390459       1.665121      11.152007       0.738541       6.582456           0.000001
           73              C       6.263822      12.022451       6.979031      -0.063152      38.132637 0.47782344E+03  0.11402150E+05                                 9.767906                            7.239203       0.125050       2.041691                    0.999398      27.752060      78.120494       0.624082       0.411287      -1.076861       0.031041      -0.023461      -0.003917       0.039107      -0.000791       0.013055       0.011784      -0.008883      -0.050488      -0.026235       0.008030       0.018204             11.702567      14.405290      -5.610084       1.321354      13.588983       1.557596       7.113429          -0.000000
           74              C       6.236243      10.843842       6.186903      -0.082653      31.193293 0.42563936E+03  0.99951653E+04                                 8.686410                            6.956024      -0.028658       1.961724                    0.999673      29.448640      85.761766       0.611852       0.426296      -1.053617       0.023415      -0.001280       0.013349       0.026983       0.011146       0.007548      -0.010543       0.020053       0.046103      -0.026544       0.006825       0.019720              9.689585      10.407869      -3.384768       1.123827      11.932122       1.930904       6.728765          -0.000001
           75              C       7.276208       9.965474       6.206068      -0.215716      34.771413 0.46813325E+03  0.11266213E+05                                 9.342420                            7.300322      -0.191449       1.904265                    0.998384      30.893949      91.307099       0.596145       0.426919      -1.052436      -0.024028       0.013533      -0.007729       0.028639      -0.000880      -0.024571      -0.001680      -0.031982       0.014826      -0.034032       0.013448       0.020584             10.580166      12.928533      -3.046497       2.873140      10.912403       1.749731       7.899561          -0.000000
           76              C      13.968822      12.905609       7.041315       0.584433      23.567303 0.25487450E+03  0.52980851E+04                                 7.571825                            5.646847      -0.062243       2.027918                    0.999642      22.551920      63.070953       0.628053       0.469156      -1.022252      -0.035292       0.035001      -0.006136       0.050082       0.031542      -0.008907      -0.045122      -0.038924       0.278146      -0.084748      -0.025075       0.109824              8.916359      11.599048      -3.300548       0.670152      10.410994       1.096552       4.739036           0.000002
           77              C       5.306599      15.357054       1.098758      -0.075717      27.185846 0.38534468E+03  0.88707614E+04                                 8.122853                            6.635197      -0.393213       1.877628                    0.997087      28.647538      83.957152       0.621019       0.428440      -1.047072       0.037053       0.081285       0.001929       0.089352       0.035555       0.026615       0.018708      -0.015288      -0.060715      -0.038371      -0.020614       0.058984              9.595831      12.560047      -0.296066       3.991029       6.485572      -0.302332       9.741875          -0.000000
           78              C       2.720456       0.022358       2.469012       0.279180      30.572376 0.34521187E+03  0.76516690E+04                                 8.654356                            6.320263       0.045937       2.038141                    0.999622      24.706443      68.684770       0.636825       0.433926      -1.054618      -0.033771       0.018502      -0.037644       0.053850      -0.002220       0.030313      -0.001968       0.023498       0.017020      -0.023065      -0.014752       0.037817             10.464270      13.138726       1.102278       5.437058       7.544910      -2.084135      10.709174           0.000002
           79              C       6.990648      14.892317       3.320230      -0.240830      34.894944 0.47970530E+03  0.11539277E+05                                 9.218684                            7.280229       0.214511       2.029818                    0.999783      30.648962      88.637349       0.614547       0.414330      -1.067336       0.020060      -0.024950       0.036363       0.048448       0.024372       0.004579      -0.006345       0.032564      -0.057603      -0.027222      -0.011708       0.038930             10.439187      10.792905      -0.075076       4.487213       8.239743      -3.506397      12.284914           0.000000
           80              C       7.967449      14.624016       4.291226      -0.084984      32.870485 0.43187042E+03  0.10183349E+05                                 9.031212                            7.028285      -0.007253       1.971130                    0.999662      29.474088      86.149475       0.605609       0.428920      -1.051491      -0.019222       0.012708      -0.028592       0.036722      -0.000437      -0.005990      -0.013093      -0.018764       0.008050      -0.014693      -0.004444       0.019136             10.192604      11.065284       1.081116       3.895878       8.218513      -2.922691      11.294016          -0.000001
           81              C       9.093709      15.396979       4.377466      -0.046304      37.649679 0.46437355E+03  0.11030099E+05                                 9.738904                            7.166847      -0.041640       1.985983                    0.999386      27.868158      78.912064       0.621690       0.414782      -1.071885      -0.020610       0.006864      -0.035121       0.041296       0.005646       0.006377      -0.023271       0.023765       0.010973      -0.031516       0.011244       0.020272             11.578133      12.268127       0.546435       5.419822       8.940983      -3.697582      13.525291           0.000000
           82              C       4.852875       0.523825       3.487919      -0.094743      32.868469 0.44975415E+03  0.10711350E+05                                 9.037352                            7.177751      -0.032179       1.958062                    0.999569      29.935780      87.887788       0.598693       0.429569      -1.051271      -0.015278      -0.010871      -0.012325       0.022439       0.017023       0.001957       0.003678       0.007972      -0.031806      -0.013361      -0.009856       0.023217             10.070063      10.069172       0.719297       3.362156       8.875773      -3.396797      11.265243           0.000001
           83              C       3.863619       0.792127       2.548864      -0.215962      35.422581 0.47922986E+03  0.11599333E+05                                 9.462366                            7.381471      -0.114170       1.927544                    0.998641      31.080845      92.078602       0.593531       0.426357      -1.052936       0.025860      -0.001552       0.017767       0.031414      -0.019795      -0.007011      -0.012749      -0.026042       0.029583      -0.032275       0.008090       0.024185             10.646999      12.644383       1.955236       3.905318       9.063758      -2.287945      10.232856           0.000001
           84              C      10.119440      15.101528       5.429910       0.571382      24.497147 0.27151968E+03  0.57357598E+04                                 7.801750                            5.851330      -0.133675       2.000784                    0.999538      22.998290      64.902179       0.613165       0.472867      -1.019939       0.030228      -0.018907       0.037624       0.051834      -0.004835      -0.030177       0.050525      -0.156630      -0.124939      -0.085422      -0.031101       0.116523              9.108993      10.726300      -0.266156       3.154374       5.541705      -2.640084      11.058973           0.000002
           85              C      11.971618       7.878153       9.235638      -0.076530      27.221562 0.38325450E+03  0.88281524E+04                                 8.163710                            6.636179      -0.416658       1.871356                    0.996909      28.775183      84.905974       0.617083       0.430904      -1.043500       0.034088       0.077335      -0.029813       0.089619       0.040775       0.010531       0.001818      -0.027400      -0.088336      -0.036718      -0.021686       0.058404              9.779260      13.136827       1.434236       3.792342       6.860001       1.027950       9.340951          -0.000001
           86              C      13.865620       8.951358      10.200245       0.286625      29.858008 0.34349833E+03  0.76018541E+04                                 8.531440                            6.310303       0.087258       2.054868                    0.999596      24.501948      67.994083       0.636655       0.434717      -1.054466      -0.036196       0.002385      -0.035543       0.050785       0.004744       0.027207       0.006484       0.028683      -0.004214      -0.022340      -0.014081       0.036422             10.335951      13.579824       3.043664       4.619425       6.719312      -0.463769      10.708719           0.000001
           87              C      13.786442       8.176797      11.364482      -0.239068      34.253407 0.47724631E+03  0.11484780E+05                                 9.137425                            7.288402       0.070098       1.988779                    0.999298      30.666816      89.198064       0.609779       0.417401      -1.063569       0.019206      -0.007738       0.042177       0.046986       0.018605      -0.008152      -0.006733       0.010171      -0.047153      -0.018203      -0.011406       0.029609             10.312442      11.843232       1.248629       4.209382       6.497990      -0.989638      12.596103          -0.000001
           88              C       5.942662       8.202349      12.262014      -0.061183      31.383047 0.42232253E+03  0.98974581E+04                                 8.760543                            6.956006       0.010187       1.983935                    0.999536      28.978153      84.294926       0.608303       0.429642      -1.051606      -0.021854       0.014301      -0.024060       0.035511      -0.005516      -0.016121      -0.008308      -0.027396       0.015255      -0.026963       0.008888       0.018075              9.831018      11.764555       1.662794       3.386765       6.579246      -0.741733      11.149255           0.000001
           89              C       7.080487       8.991283      12.022459      -0.062236      38.065086 0.47677332E+03  0.11370258E+05                                 9.755396                            7.230178       0.132606       2.044687                    0.999328      27.719986      77.993838       0.624641       0.411166      -1.076995      -0.031054       0.004469      -0.023349       0.039109       0.011987       0.000455      -0.013050       0.019966       0.040797      -0.026102       0.006605       0.019497             11.687324      14.384556       1.318842       5.602197       7.105188      -1.556566      13.572227          -0.000000
           90              C       7.108067       9.783411      10.843849      -0.085562      31.317685 0.42777670E+03  0.10058799E+05                                 8.715032                            6.978542      -0.038593       1.957966                    0.999658      29.513630      86.032458       0.610146       0.426917      -1.053144      -0.023498      -0.014664      -0.001380       0.027733       0.007359      -0.011120       0.011066      -0.012807      -0.051900      -0.026486       0.006949       0.019537              9.722962      10.436806       1.119520       3.405278       6.747494      -1.939215      11.984587          -0.000001
           91              C       6.068102       9.764247       9.965482      -0.213556      34.701933 0.46686931E+03  0.11228571E+05                                 9.328561                            7.288000      -0.194893       1.903462                    0.998363      30.861795      91.192511       0.596931       0.426631      -1.052579       0.024591       0.009217       0.013550       0.029551      -0.023700       0.000737       0.000937      -0.024371       0.042814      -0.033811       0.014264       0.019547             10.564319      12.898660       2.865711       3.038719       7.890822      -1.754499      10.903474          -0.000000
           92              C       8.271687       8.928998      12.905618       0.584466      23.572088 0.25492905E+03  0.52994559E+04                                 7.572262                            5.646975      -0.057937       2.029061                    0.999643      22.555737      63.081220       0.628131       0.469076      -1.022304       0.034631       0.005852       0.035996       0.050292      -0.009464      -0.030848       0.045652      -0.157746      -0.079647      -0.083844      -0.025920       0.109764              8.917177      11.600089       0.669971       3.301654       4.739331      -1.096686      10.412111           0.000002
           93              C      16.933922      14.871552      15.357063      -0.071826      27.086117 0.38364190E+03  0.88222209E+04                                 8.106152                            6.622995      -0.393511       1.878211                    0.997092      28.581417      83.732405       0.621212       0.428760      -1.046826      -0.036115      -0.002136       0.081556       0.089220       0.026833      -0.036501      -0.018912       0.023248       0.048799      -0.038061      -0.021677       0.059738              9.573816      12.527566       3.975912       0.295933       9.719602       0.300340       6.474281          -0.000000
           94              C      10.623856      13.501304       0.022358       0.278782      30.555659 0.34503058E+03  0.76463524E+04                                 8.650033                            6.317743       0.049711       2.039324                    0.999644      24.699632      68.651383       0.637106       0.433808      -1.054731       0.033412       0.037966       0.018230       0.053759       0.030408       0.002030       0.001856       0.004572      -0.043631      -0.023222      -0.014688       0.037910             10.458099      13.129422       5.432203      -1.101646      10.702967       2.083655       7.541909           0.000002
           95              C      15.249869      12.650081      14.892326      -0.241282      34.885254 0.47956620E+03  0.11534660E+05                                 9.214502                            7.277152       0.213105       2.029314                    0.999794      30.648623      88.620591       0.614956       0.414100      -1.067524      -0.020656      -0.036826      -0.023956       0.048546       0.004421      -0.024711       0.005971       0.045204      -0.015868      -0.026902      -0.012140       0.039041             10.433852      10.788213       4.483490       0.073014      12.276925       3.503832       8.236419           0.000000
           96              C      14.273066      11.679086      14.624025      -0.084912      32.851080 0.43153002E+03  0.10173139E+05                                 9.027479                            7.025444      -0.005328       1.971767                    0.999684      29.462584      86.101697       0.605751       0.428912      -1.051514       0.018809       0.027999       0.012417       0.035943      -0.005577      -0.000148       0.012832      -0.013901       0.022583      -0.013913      -0.004935       0.018848             10.188268      11.060691       3.893608      -1.081248      11.288763       2.921430       8.215351          -0.000001
           97              C      13.146806      11.592846      15.396988      -0.045988      37.629664 0.46406950E+03  0.11020977E+05                                 9.735729                            7.164739      -0.044931       1.985253                    0.999371      27.857919      78.874040       0.621756       0.414810      -1.071876       0.021092       0.035523       0.007322       0.041957       0.006869      -0.005767       0.023060       0.006254      -0.040698      -0.031388       0.011103       0.020285             11.574135      12.264538       5.417555      -0.546855      13.519849       3.695678       8.938019           0.000000
           98              C       8.491436      12.482398       0.523827      -0.095780      32.898307 0.45032181E+03  0.10727417E+05                                 9.038727                            7.178971      -0.027417       1.959108                    0.999567      29.954065      87.929566       0.599103       0.429173      -1.051595       0.016820       0.013556      -0.011386       0.024420       0.001963      -0.015814      -0.003359       0.019614       0.005193      -0.012377      -0.009584       0.021961             10.071615      10.070084       3.362920      -0.718773      11.267809       3.397541       8.876953           0.000000
           99              C       9.480694      13.421452       0.792128      -0.215277      35.418926 0.47912367E+03  0.11596679E+05                                 9.465156                            7.383885      -0.116794       1.926705                    0.998654      31.076223      92.079071       0.593016       0.426730      -1.052654      -0.024908      -0.015974      -0.001054       0.029608      -0.007654       0.019430       0.013374      -0.027311       0.023035      -0.032274       0.008108       0.024166             10.650094      12.648824       3.907167      -1.955723      10.235925       2.287777       9.065534           0.000001
          100              C      12.121073      10.540402      15.101537       0.571910      24.503729 0.27160402E+03  0.57380073E+04                                 7.803086                            5.852226      -0.132286       2.001171                    0.999542      23.001859      64.915641       0.613118       0.472865      -1.019936      -0.030910      -0.036943      -0.018647       0.051652      -0.030656       0.004865      -0.051163      -0.015439       0.294351      -0.085557      -0.030508       0.116065              9.110671      10.728516       3.155175       0.266107      11.060982       2.640551       5.542516           0.000002
          101              C      11.971620       8.092156       6.734685      -0.079249      27.272151 0.38410316E+03  0.88523285E+04                                 8.172532                            6.642726      -0.423165       1.869123                    0.996896      28.809245      85.020342       0.616908       0.430800      -1.043594       0.032300      -0.077424       0.029209       0.088831      -0.040498      -0.010638       0.003494      -0.025348      -0.088444      -0.035675      -0.022454       0.058129              9.791155      13.155454      -1.438315      -3.799212       6.865646       1.029722       9.352366          -0.000001
          102              C       4.969421       7.018951       5.770078       0.287126      29.864112 0.34355645E+03  0.76036565E+04                                 8.533822                            6.311683       0.082136       2.053276                    0.999602      24.503870      68.007410       0.636441       0.434834      -1.054369      -0.036684      -0.002261       0.035390       0.051022      -0.004768      -0.027913       0.007266       0.028696      -0.004652      -0.023368      -0.013866       0.037233             10.339309      13.585413      -3.045742      -4.620719       6.721289      -0.463730      10.711226           0.000001
          103              C       4.890246       7.793512       4.605841      -0.238828      34.239642 0.47701431E+03  0.11477425E+05                                 9.132934                            7.284639       0.071093       1.989206                    0.999257      30.661712      89.166759       0.610207       0.417173      -1.063749       0.019333       0.006941      -0.042241       0.046970      -0.017868       0.007573      -0.006158       0.010302      -0.044960      -0.017206      -0.011082       0.028288             10.307188      11.838360      -1.249800      -4.206050       6.495545      -0.989223      12.587659          -0.000001
          104              C       5.942667       7.767960       3.708309      -0.063222      31.428905 0.42314097E+03  0.99210960E+04                                 8.767575                            6.961585       0.011331       1.983927                    0.999535      29.005016      84.382464       0.608232       0.429499      -1.051730      -0.021519      -0.014510       0.023166       0.034789       0.005151       0.016854      -0.007340      -0.028324       0.014920      -0.027526       0.009850       0.017676              9.839009      11.776270      -1.664955      -3.390557       6.584073      -0.741316      11.156685           0.000001
          105              C       7.080490       6.979026       3.947864      -0.061896      38.038082 0.47640819E+03  0.11359402E+05                                 9.751615                            7.227889       0.131496       2.044451                    0.999358      27.708598      77.955052       0.624676       0.411221      -1.076956      -0.032457      -0.003966       0.024430       0.040817      -0.012591      -0.000793      -0.012423       0.019030       0.039474      -0.025800       0.007012       0.018787             11.682206      14.377853      -1.318346      -5.597635       7.102723      -1.557557      13.566042          -0.000000
          106              C       7.108067       6.186898       5.126474      -0.086249      31.317707 0.42777385E+03  0.10058711E+05                                 8.713419                            6.976617      -0.037098       1.958345                    0.999668      29.520163      86.051283       0.610480       0.426684      -1.053288      -0.022571       0.014082       0.000756       0.026615      -0.006929       0.011555       0.010967      -0.013298      -0.055797      -0.027471       0.007451       0.020020              9.721266      10.437605      -1.121830      -3.402854       6.746258      -1.938780      11.979935          -0.000001
          107              C       6.068100       6.206062       6.004841      -0.213731      34.741049 0.46761855E+03  0.11250600E+05                                 9.332066                            7.290301      -0.186043       1.905733                    0.998396      30.885661      91.266039       0.597299       0.426217      -1.052882       0.024909      -0.007843      -0.013826       0.029549       0.024019      -0.001062       0.001480      -0.023123       0.041132      -0.033572       0.013693       0.019879             10.568684      12.906191      -2.867843      -3.040633       7.892829      -1.754301      10.907032          -0.000000
          108              C       8.271692       7.041311       3.064705       0.586175      23.549728 0.25464752E+03  0.52923464E+04                                 7.569693                            5.645452      -0.059208       2.028867                    0.999631      22.539169      63.035376       0.627925       0.469342      -1.022120       0.035053      -0.006432      -0.035996       0.050654       0.008644       0.030209       0.045184      -0.156730      -0.080244      -0.082984      -0.025901       0.108885              8.913930      11.595600      -0.669306      -3.299790       4.737796      -1.096816      10.408392           0.000002
          109              C       8.037717       1.098757       0.613260      -0.076317      27.200816 0.38559115E+03  0.88784642E+04                                 8.129884                            6.640720      -0.391507       1.878115                    0.997143      28.652897      84.001300       0.620241       0.428879      -1.046732      -0.036849       0.001482      -0.081420       0.089383      -0.027482       0.035756      -0.019057       0.023276       0.051169      -0.038888      -0.020760       0.059648              9.605177      12.574739      -3.999027      -0.296492       9.751228       0.302439       6.489563          -0.000000
          110              C       6.175745       2.469011      -0.022358       0.277598      30.585461 0.34542349E+03  0.76571566E+04                                 8.655468                            6.321347       0.047116       2.038476                    0.999634      24.712377      68.693820       0.636930       0.433809      -1.054741       0.032076      -0.037415      -0.018487       0.052636      -0.030561      -0.002188       0.001516       0.003877      -0.044045      -0.023300      -0.014795       0.038095             10.465299      13.139137      -5.435810       1.103473      10.709427       2.085074       7.547333           0.000002
          111              C       6.353669       3.320228       1.077997      -0.238361      34.806028 0.47811674E+03  0.11491150E+05                                 9.200277                            7.265172       0.219774       2.031899                    0.999797      30.607557      88.469862       0.615584       0.413989      -1.067591      -0.019113       0.036511       0.025006       0.048204      -0.005286       0.024616       0.006642       0.045719      -0.018748      -0.028018      -0.011310       0.039329             10.417756      10.775884      -4.475824      -0.068833      12.253249       3.495309       8.224135           0.000000
          112              C       5.376867       4.291223       1.346298      -0.085751      32.903887 0.43241920E+03  0.10199786E+05                                 9.038077                            7.033143      -0.007468       1.970553                    0.999674      29.492161      86.224243       0.605334       0.428968      -1.051434       0.018651      -0.027922      -0.012287       0.035756       0.006526      -0.000001       0.013541      -0.011880       0.024074      -0.014829      -0.004610       0.019439             10.200793      11.077314      -3.901245       1.082592      11.302143       2.923079       8.222921          -0.000001
          113              C       4.250609       4.377463       0.573335      -0.046930      37.687547 0.46488340E+03  0.11045652E+05                                 9.746548                            7.171668      -0.047640       1.984118                    0.999393      27.884670      78.980778       0.621343       0.414885      -1.071779       0.021534      -0.034878      -0.006801       0.041551      -0.005872       0.005441       0.023215       0.006661      -0.042065      -0.031477       0.011442       0.020036             11.587772      12.279389      -5.424950       0.547581      13.535966       3.700407       8.947960           0.000000
          114              C       8.491416       3.487911      15.446496      -0.093719      32.800609 0.44856858E+03  0.10675050E+05                                 9.020431                            7.164156      -0.027643       1.959819                    0.999581      29.900809      87.724665       0.599836       0.429074      -1.051674       0.015596      -0.012851       0.011129       0.023070      -0.002279       0.016857      -0.003816       0.019742       0.004266      -0.013170      -0.009932       0.023101             10.050852      10.052878      -3.353673       0.721461      11.239749       3.388305       8.859927           0.000001
          115              C       9.480673       2.548857      15.178195      -0.215581      35.444725 0.47963501E+03  0.11612162E+05                                 9.469058                            7.386722      -0.116091       1.926439                    0.998636      31.088273      92.127363       0.593035       0.426603      -1.052732      -0.024780       0.016334       0.001357       0.029710       0.005963      -0.018865       0.013225      -0.026653       0.022176      -0.030731       0.006611       0.024120             10.654606      12.654186      -3.908745       1.956633      10.239947       2.289146       9.069685           0.000001
          116              C       3.224878       5.429907       0.868786       0.570557      24.517648 0.27177611E+03  0.57426670E+04                                 7.806226                            5.854247      -0.134707       2.000198                    0.999540      23.011550      64.953020       0.612973       0.472892      -1.019901      -0.030389       0.036422       0.019038       0.051113       0.031164      -0.005548      -0.050902      -0.015824       0.296495      -0.086156      -0.030503       0.116659              9.114538      10.733815      -3.157504      -0.266346      11.065417       2.641341       5.544381           0.000002
          117              C      11.120253       7.985155       7.985162       0.090745      30.309300 0.37500542E+03  0.85662273E+04                                 9.481966                            7.202858      -0.729078       1.807175                    0.996292      26.518627      77.181597       0.516833       0.518804      -0.999090      -0.000461       0.000314       0.000010       0.000558      -0.000520      -0.000563      -0.000568      -0.021427       0.020100      -0.014092       0.006401       0.007691             12.082698      16.413250       0.000126       0.000795       9.916588      -0.000288       9.918256           0.000001
          118              C       0.000000       0.000000       0.000000       0.086081      31.559211 0.39399407E+03  0.90868138E+04                                 9.568130                            7.250945      -0.728557       1.805509                    0.996246      26.566932      77.000179       0.530705       0.500416      -1.010918       0.000231       0.000407       0.000546       0.000719      -0.000837      -0.000164      -0.000405      -0.021733       0.021888      -0.014548       0.006875       0.007673             12.102794      16.354279       0.000435       0.000146       9.976911      -0.000815       9.977192           0.000001
          119              O       9.355245       6.718069       8.973086      -0.193156      28.604566 0.33672145E+03  0.71929648E+04                                 7.578642                            5.659224       0.448387       2.279533                    0.999104      22.342594      55.160285       0.803886       0.356676      -1.142116       0.019409      -0.096774      -0.148859       0.178608       0.083098      -0.110454      -0.024558       0.124569      -0.063676      -0.112786      -0.063545       0.176331              9.539711      13.771400       5.839980      -3.355982       8.666813      -1.581784       6.180921          -0.000001
          120              O       5.211390       1.902061       8.427539      -0.576610      34.594235 0.54385766E+03  0.13089943E+05                                 8.345456                            7.154605       0.665500       2.237667                    0.999230      28.328519      74.104777       0.721002       0.352953      -1.145744       0.025792       0.032848       0.026352       0.049382       0.015369      -0.001486       0.017537      -0.074211       0.012140      -0.042736      -0.002407       0.045143              9.167866       7.733095       1.371102       0.013291      13.296787       2.707831       6.473718           0.000001
          121              O       3.982826       3.460764       9.325072      -0.548699      27.989049 0.42706187E+03  0.96809869E+04                                 7.151558                            6.275435       0.809690       2.307588                    0.999556      26.852725      68.286305       0.781356       0.345803      -1.151026       0.031532      -0.006739       0.019662       0.037766      -0.013099      -0.009339      -0.025704       0.081004       0.033978      -0.058582       0.020220       0.038361              7.630224      11.254916       0.167398      -1.447116       6.668961       0.217969       4.966794          -0.000002
          122              O      10.706583      15.591015      14.445956      -0.198152      28.961145 0.33844997E+03  0.72354422E+04                                 7.629222                            5.663243       0.402906       2.261618                    0.999026      22.413533      55.264118       0.806247       0.355359      -1.143759      -0.026379       0.168515      -0.044744       0.176338      -0.072594      -0.123302       0.026967       0.110215      -0.075314      -0.117263      -0.061355       0.178618              9.518459      13.182317      -0.684154      -6.810029       5.325337       0.044871      10.047723           0.000000
          123              O       9.724431       1.448504       9.478387      -0.552083      34.163083 0.53877407E+03  0.12927039E+05                                 8.272086                            7.120368       0.693304       2.260515                    0.998805      27.762324      72.324574       0.723410       0.352882      -1.146701      -0.009342       0.000177       0.049292       0.050170      -0.006232       0.004810      -0.019407      -0.032305       0.113593      -0.036267      -0.009943       0.046211              9.018344       7.690522      -0.476544      -0.107892       7.507570      -3.405595      11.856940          -0.000001
          124              O      11.322187       0.562151      10.728863      -0.558301      28.579428 0.44866984E+03  0.10289145E+05                                 7.228578                            6.421407       0.738178       2.271160                    0.999470      27.388843      69.877111       0.774977       0.344639      -1.152886      -0.019482       0.005812       0.023217       0.030860       0.003820       0.011349       0.023139       0.030616      -0.199754      -0.073333       0.022348       0.050984              7.586969      11.103591      -0.544395      -0.669958       5.262848      -0.715564       6.394470           0.000001
          125              O       9.355249       9.252240       6.997237      -0.193681      28.631920 0.33706208E+03  0.72023823E+04                                 7.585152                            5.663287       0.450477       2.280010                    0.999123      22.349278      55.193023       0.803306       0.356828      -1.141944       0.020317       0.096836       0.147938       0.177977      -0.082850       0.111144      -0.024870       0.124635      -0.064718      -0.112865      -0.064043       0.176908              9.548874      13.785631      -5.847535       3.358036       8.676509      -1.582854       6.184483          -0.000001
          126              O      14.107604      14.068248       7.542784      -0.576513      34.566901 0.54331895E+03  0.13073383E+05                                 8.339748                            7.149884       0.669888       2.239060                    0.999233      28.323121      74.073906       0.721437       0.352837      -1.145870       0.026245      -0.032454      -0.026770       0.049586      -0.015724       0.001924       0.017624      -0.072336       0.013239      -0.042338      -0.002067       0.044405              9.161425       7.726819      -1.369655      -0.013501      13.287801       2.705806       6.469654           0.000001
          127              O      12.879037      12.509545       6.645251      -0.547909      27.955252 0.42640748E+03  0.96623603E+04                                 7.145523                            6.270382       0.812215       2.308440                    0.999560      26.837843      68.233058       0.781724       0.345776      -1.151059       0.032038       0.007765      -0.018772       0.037936       0.013678       0.009989      -0.025197       0.082108       0.033026      -0.058857       0.019431       0.039426              7.623582      11.244865      -0.166258       1.445805       6.662715       0.217753       4.963167          -0.000002
          128              O       1.810376       0.379294       1.524367      -0.198682      28.999196 0.33888313E+03  0.72475715E+04                                 7.638406                            5.668768       0.390199       2.257364                    0.998999      22.420358      55.305651       0.805388       0.355597      -1.143480      -0.026424      -0.168607       0.044621       0.176402       0.072225       0.122986       0.026752       0.109782      -0.076665      -0.117121      -0.060907       0.178028              9.531449      13.202587       0.684203       6.821213       5.330697       0.043946      10.061064           0.000000
          129              O       9.724447      14.521805       6.491936      -0.552254      34.174462 0.53899593E+03  0.12933861E+05                                 8.274458                            7.122271       0.689341       2.259549                    0.998818      27.766108      72.341679       0.723237       0.352925      -1.146651      -0.009812      -0.000375      -0.048952       0.049927       0.005986      -0.004204      -0.019428      -0.032883       0.114262      -0.036550      -0.009784       0.046334              9.021198       7.692267       0.475886       0.109166       7.509892      -3.406763      11.861436          -0.000001
          130              O      11.322207      15.408158       5.241460      -0.557729      28.524384 0.44757747E+03  0.10257351E+05                                 7.217632                            6.412076       0.736244       2.270945                    0.999472      27.369370      69.793607       0.775852       0.344477      -1.153077      -0.019841      -0.006245      -0.023337       0.031262      -0.003894      -0.010875       0.022929       0.030095      -0.199606      -0.073101       0.022476       0.050624              7.575234      11.086302       0.544064       0.667739       5.255497      -0.713591       6.383903           0.000001
          131              O      12.885259       8.973078       9.252247      -0.194157      28.635182 0.33713849E+03  0.72043734E+04                                 7.584964                            5.663532       0.448169       2.279276                    0.999133      22.353129      55.202650       0.803379       0.356778      -1.141992      -0.019416      -0.147834       0.097232       0.178005       0.110299       0.082746       0.024278       0.095177      -0.155726      -0.112606      -0.063604       0.176210              9.547967      13.781876       3.358910       5.846593       6.185987       1.583866       8.676040          -0.000001
          132              O       8.132905       8.427530      14.068258      -0.577036      34.622507 0.54439938E+03  0.13106628E+05                                 8.350787                            7.158911       0.670135       2.238999                    0.999234      28.338969      74.149530       0.720651       0.353027      -1.145651      -0.025772       0.026223      -0.032318       0.048952       0.001226       0.015016      -0.017339      -0.043750       0.104050      -0.042621      -0.002055       0.044676              9.174002       7.738692      -0.013409       1.372842       6.477608      -2.709631      13.305706           0.000001
          133              O       9.361473       9.325062      12.509554      -0.547898      27.956385 0.42642749E+03  0.96628008E+04                                 7.144923                            6.269838       0.809848       2.307729                    0.999569      26.842283      68.241388       0.781897       0.345699      -1.151137      -0.032113       0.019521       0.007172       0.038259       0.009202      -0.013412       0.025327       0.024584      -0.139495      -0.058722       0.019744       0.038978              7.622834      11.243393       1.445731       0.165687       4.962987      -0.217918       6.662123          -0.000002
          134              O      11.533938      14.445948       0.379295      -0.199249      29.021387 0.33921283E+03  0.72565138E+04                                 7.642941                            5.672092       0.390184       2.257135                    0.999030      22.428292      55.335605       0.805017       0.355669      -1.143403       0.026175      -0.044625      -0.168374       0.176143       0.123203      -0.072504      -0.026987       0.093967      -0.125555      -0.117458      -0.061012       0.178471              9.537065      13.209809       6.825880      -0.684402      10.067594      -0.043872       5.333792           0.000000
          135              O      12.516064       9.478376      14.521815      -0.551715      34.146958 0.53845326E+03  0.12917307E+05                                 8.269177                            7.117948       0.687961       2.259143                    0.998825      27.756627      72.301992       0.723585       0.352852      -1.146735       0.009070       0.049113      -0.000584       0.049947      -0.004101      -0.006246       0.019165      -0.073357      -0.009427      -0.036288      -0.009931       0.046219              9.015227       7.687298       0.108116      -0.476146      11.853178       3.404281       7.505206          -0.000001
          136              O      10.918307      10.728852      15.408168      -0.558707      28.544885 0.44797917E+03  0.10268870E+05                                 7.220861                            6.414795       0.735995       2.270731                    0.999477      27.380506      69.830094       0.775715       0.344460      -1.153090       0.019051       0.023448      -0.005576       0.030722      -0.011313       0.004227      -0.023280       0.114225       0.056310      -0.073255       0.022876       0.050379              7.578765      11.091531       0.668558      -0.544240       6.387113       0.714128       5.257652           0.000001
          137              O       3.989059       6.997231       6.718076      -0.193739      28.621710 0.33694831E+03  0.71990042E+04                                 7.581029                            5.660788       0.450158       2.279935                    0.999112      22.349683      55.181889       0.803850       0.356633      -1.142154      -0.020361       0.148046      -0.095967       0.177600      -0.111039      -0.082424       0.024829       0.094927      -0.155128      -0.112527      -0.064158       0.176685              9.542944      13.775730      -3.357261      -5.842586       6.182512       1.582741       8.670591          -0.000001
          138              O       8.132913       7.542779       1.902065      -0.577356      34.603105 0.54404199E+03  0.13095335E+05                                 8.345919                            7.155036       0.669437       2.238753                    0.999240      28.336446      74.125367       0.721106       0.352876      -1.145820      -0.025774      -0.025978       0.031915       0.048556      -0.000988      -0.015093      -0.017152      -0.042909       0.104613      -0.042286      -0.002397       0.044683              9.168428       7.733875       0.013467      -1.371424       6.474224      -2.708031      13.297186           0.000001
          139              O       9.361476       6.645247       3.460769      -0.548425      27.955182 0.42641985E+03  0.96624917E+04                                 7.144521                            6.269642       0.811595       2.308279                    0.999568      26.840841      68.235100       0.781943       0.345684      -1.151161      -0.031499      -0.019356      -0.007027       0.037633      -0.009434       0.013080       0.025567       0.024047      -0.139835      -0.058867       0.020006       0.038860              7.622401      11.242655      -1.445064      -0.165999       4.962404      -0.217924       6.662144          -0.000002
          140              O      11.533914       1.524361      15.591028      -0.197596      28.955051 0.33833778E+03  0.72326686E+04                                 7.629208                            5.663186       0.397239       2.259830                    0.999015      22.406109      55.249972       0.806038       0.355470      -1.143634       0.027021       0.045380       0.168983       0.177044      -0.123659       0.073085      -0.026595       0.093554      -0.127310      -0.118053      -0.061085       0.179138              9.518721      13.184263      -6.810083       0.683549      10.047098      -0.044311       5.324802           0.000000
          141              O       3.619870       6.491933       1.448508      -0.551297      34.138760 0.53827662E+03  0.12912074E+05                                 8.268190                            7.117041       0.689027       2.259683                    0.998841      27.750635      72.284777       0.723587       0.352878      -1.146708       0.009207      -0.049815      -0.000022       0.050658       0.004766       0.006400       0.019590      -0.073336      -0.008315      -0.036513      -0.009989       0.046502              9.014190       7.685944      -0.108565       0.475778      11.852296       3.403890       7.504331          -0.000001
          142              O       2.022111       5.241457       0.562155      -0.557713      28.537987 0.44783698E+03  0.10264980E+05                                 7.220586                            6.414495       0.739416       2.271684                    0.999445      27.372477      69.811562       0.775589       0.344537      -1.153005       0.020284      -0.023155       0.005585       0.031285       0.011390      -0.004422      -0.023351       0.115780       0.053602      -0.073643       0.022063       0.051580              7.578531      11.091826      -0.668713       0.544251       6.386437       0.713833       5.257331           0.000001

******************************************************
Auxiliary information for the entire system
The total spin magnetic moment of the unit cell is   0.000031
The total net atomic charge of the unit cell is   -0.000007
Accuracy of reproducing the electrostatic potential in the unit cell:
  The inner radius (bohr) =    5.0000
  The outer radius (bohr) =   12.0000
  Valid grid points have density less than (e/(bohr^3)) =    0.0001
  The number of valid grid points were=        52339
  The rms potential error without charges in kcal/mol is=      6.00937
  The rms potential error with partial charges in kcal/mol is=      0.91269
  The RRMSE value at monopole order=      0.15188
  The rms potential error with partial charges and cloud penetration in kcal/mol is=      0.92983
  The RRMSE value at monopole order with cloud penetration is=      0.15473
  The rms potential error with partial charges and atomic dipoles in kcal/mol is=      0.31284
  The RRMSE value at dipole order=      0.05206
  The rms potential error with partial charges, atomic dipoles and cloud penetration in kcal/mol is=      0.31086
  The RRMSE value at dipole order with cloud penetration=      0.05173

******************************************************
The electron densities and ab initio electrostatic potential were computed in VASP using the PBE functional and
projector augmented wave method. See the main text of the journal article for a description of computational details.
The atomic charges, dipoles, and quadrupoles were computed with the DDEC6 method as described in
(a) T. A. Manz and N. Gabaldon Limas, RSC Adv. 6 (2016) 47771-47801 DOI: 10.1039/c6ra04656h
(b) N. Gabaldon Limas and T. A. Manz, RSC Adv. 8 (2018) 2678-2707 DOI: 10.1039/c7ra11829e.
For each atom in the material, the electron cloud parameters were fit to the spherically averaged atom-in-material
electron density using radial positions for which this density was between 10^-4 and 10^-2 electrons per cubic bohr.
The polarizabilities, dispersion coefficients, and quantum Drude oscillator (QDO) parameters were fit using the MCLF method.
The magnetic structure of the system was optimized in VASP from the default ferromagnetic initial guess using spin polarization.
The atomic spin moments (ASMs) were computed on this optimized magnetic structure using the DDEC6 partition as inputs
to the method of T. A. Manz and D. S. Sholl, J. Chem. Theory Comput. 7 (2011) 4146-4164 DOI: 10.1021/ct200539n.
The RMSE and RRMSE were computed using a uniform grid with Ewald summation.
