# Supplementary material for: A collection of forcefield precursors for metal–organic frameworks
Source: RSC Adv. 2019 Nov 13;9(63):36492–507. doi: 10.1039/c9ra07327b (PMC9075174; doi:10.1039/c9ra07327b)
Supplement: RA-009-C9RA07327B-s5646 [file RA-009-C9RA07327B-s5646.xyz]

  248
jmolscript: load "" {1 1 1} spacegroup "x,y,z" unitcell [{     14.471100     0.000000     0.000000 }, {      0.000000    14.616100     0.000000 }, {     -0.074248     0.000000    17.874346 }]
Zn     2.203058     8.748759    17.319526     0.899834
Zn     8.818165    12.364636    12.249468     0.944689
Zn     9.310420    13.048816    17.313449     0.906860
Zn    12.832660     5.348469     5.753573     0.975338
Zn    12.156670     1.440709     9.491993     0.899834
Zn     5.541563     5.056586    14.562051     0.944689
Zn     5.049308     5.740766     9.498070     0.906860
Zn     1.601316    12.656519     3.183600     0.975338
Zn    12.193794     5.867341     0.554820     0.899834
Zn     5.578687     2.251464     5.624878     0.944689
Zn     5.086432     1.567284     0.560897     0.906860
Zn     1.564192     9.267631    12.120773     0.975338
Zn     2.240182    13.175391     8.382353     0.899834
Zn     8.855289     9.559514     3.312295     0.944689
Zn     9.347544     8.875334     8.376276     0.906860
Zn    12.795536     1.959581    14.690746     0.975338
H      1.067414     3.754876     1.875019     0.138686
H      5.364954    11.320169    15.552468     0.138333
H     10.329907     3.696412    15.223580     0.100143
H      9.431609     5.747051    14.789234     0.130239
H     12.664776     6.577245    12.621076     0.137567
H     13.424167     4.481296    13.051847     0.098326
H      8.332274    10.026645    14.328076     0.094446
H      9.091375     7.945312    14.828557     0.130027
H     11.464701     8.142629    11.677310     0.139385
H     10.611241    10.200576    11.248326     0.093888
H     13.366562    11.062926     7.062154     0.138686
H      8.994774     4.012119    11.259051     0.138333
H      4.029821    11.004462    11.587939     0.100143
H      4.928119    13.055101    12.022285     0.130239
H      1.694952    13.885295    14.190443     0.137567
H      0.935561    11.789346    13.759672     0.098326
H      6.027454     2.718595    12.483443     0.094446
H      5.268353     0.637262    11.982962     0.130027
H      2.895027     0.834579    15.134209     0.139385
H      3.748487     2.892526    15.563193     0.093888
H     13.329438    10.861224    15.999327     0.138686
H      9.031898     3.295931     2.321878     0.138333
H      4.066945    10.919688     2.650766     0.100143
H      4.965243     8.869049     3.085112     0.130239
H      1.732076     8.038855     5.253270     0.137567
H      0.972685    10.134804     4.822499     0.098326
H      6.064578     4.589455     3.546270     0.094446
H      5.305477     6.670788     3.045789     0.130027
H      2.932151     6.473471     6.197036     0.139385
H      3.785611     4.415524     6.626020     0.093888
H      1.030290     3.553174    10.812192     0.138686
H      5.402078    10.603981     6.615295     0.138333
H     10.367031     3.611638     6.286407     0.100143
H      9.468733     1.560999     5.852061     0.130239
H     12.701900     0.730805     3.683903     0.137567
H     13.461291     2.826754     4.114674     0.098326
H      8.369398    11.897505     5.390903     0.094446
H      9.128499    13.978838     5.891384     0.130027
H     11.501825    13.781521     2.740137     0.139385
H     10.648365    11.723574     2.311153     0.093888
C      0.453266     8.297998     1.664817     0.527721
C      1.035079     6.928616     1.333069     0.066750
C      0.662130     5.731557     1.932396    -0.055222
C     14.001743     5.619890     2.905654     0.643047
C      1.291878     4.570747     1.487682    -0.072966
C      2.238081     4.601587     0.492438    -0.013877
C      2.903924     3.304846     0.102599     0.599804
C      2.480222     5.838840    17.797129     0.095465
C      3.476980     6.102660    16.684987     0.577232
C      6.885777     0.981910    16.270660     0.533098
C      6.090799    14.322901    16.499094     0.070323
C      6.252836    13.124965    15.811825    -0.054603
C      7.451342    12.832643    14.938485     0.645605
C      5.316629    12.111339    16.038114    -0.091614
C      4.310123    12.279570    16.988493    -0.020827
C      3.222463    11.241827    17.130773     0.586862
C      4.302415    13.455143    17.729385     0.097023
C      3.513774    13.740157     1.068886     0.581739
C     10.808248     4.283979    14.683775     0.119052
C     10.259394     5.521963    14.431747    -0.173955
C     10.950053     6.434007    13.641701     0.111948
C     12.154650     6.007217    13.148369    -0.159615
C     12.615113     4.744386    13.428996     0.139757
C      8.988617     9.653934    13.786483     0.126173
C      9.447514     8.392565    14.095709    -0.168458
C     10.415843     7.787458    13.347668     0.120701
C     10.831363     8.503647    12.254652    -0.164232
C     10.312882     9.753324    12.006198     0.124391
C     13.980710     0.989948     7.272356     0.527721
C     13.398897    14.236666     7.604104     0.066750
C     13.771846    13.039607     7.004777    -0.055222
C      0.432233    12.927940     6.031519     0.643047
C     13.142098    11.878797     7.449491    -0.072966
C     12.195895    11.909637     8.444735    -0.013876
C     11.530052    10.612896     8.834574     0.599804
C     11.879506    13.146890     9.014390     0.095465
C     10.882748    13.410710    10.126532     0.577232
C      7.473951     8.289960    10.540859     0.533098
C      8.268929     7.014851    10.312425     0.070323
C      8.106892     5.816915    10.999694    -0.054603
C      6.908386     5.524593    11.873034     0.645605
C      9.043099     4.803289    10.773405    -0.091614
C     10.049605     4.971520     9.823026    -0.020827
C     11.137265     3.933777     9.680746     0.586862
C     10.057313     6.147093     9.082134     0.097023
C     10.920202     6.432107     7.868287     0.581739
C      3.551480    11.592029    12.127744     0.119052
C      4.100334    12.830013    12.379772    -0.173955
C      3.409675    13.742057    13.169818     0.111948
C      2.205078    13.315267    13.663150    -0.159615
C      1.744615    12.052436    13.382523     0.139757
C      5.371111     2.345884    13.025036     0.126173
C      4.912214     1.084515    12.715810    -0.168458
C      3.943885     0.479408    13.463851     0.120701
C      3.528365     1.195597    14.556867    -0.164232
C      4.046846     2.445274    14.805321     0.124392
C     13.943586     6.318102    16.209529     0.527721
C     13.361773     7.687484    16.541277     0.066750
C     13.734722     8.884543    15.941950    -0.055222
C      0.395109     8.996210    14.968692     0.643047
C     13.104974    10.045353    16.386664    -0.072966
C     12.158771    10.014513    17.381908    -0.013877
C     11.492928    11.311254    17.771747     0.599804
C     11.916630     8.777260     0.077217     0.095465
C     10.919872     8.513440     1.189359     0.577232
C      7.511075    13.634190     1.603686     0.533098
C      8.306053     0.293199     1.375252     0.070323
C      8.144016     1.491135     2.062521    -0.054603
C      6.945510     1.783457     2.935861     0.645605
C      9.080223     2.504761     1.836232    -0.091614
C     10.086729     2.336530     0.885853    -0.020827
C     11.174389     3.374273     0.743573     0.586862
C     10.094437     1.160957     0.144961     0.097023
C     10.883078     0.875943    16.805460     0.581739
C      3.588604    10.332121     3.190571     0.119052
C      4.137458     9.094137     3.442599    -0.173955
C      3.446799     8.182093     4.232645     0.111948
C      2.242202     8.608883     4.725977    -0.159615
C      1.781739     9.871714     4.445350     0.139757
C      5.408235     4.962166     4.087863     0.126173
C      4.949338     6.223535     3.778637    -0.168458
C      3.981009     6.828642     4.526678     0.120701
C      3.565489     6.112453     5.619694    -0.164232
C      4.083970     4.862776     5.868148     0.124391
C      0.416142    13.626152    10.601990     0.527721
C      0.997955     0.379434    10.270242     0.066750
C      0.625006     1.576493    10.869569    -0.055222
C     13.964619     1.688160    11.842827     0.643047
C      1.254754     2.737303    10.424855    -0.072966
C      2.200957     2.706463     9.429611    -0.013877
C      2.866800     4.003204     9.039772     0.599804
C      2.517346     1.469210     8.859956     0.095465
C      3.514104     1.205390     7.747814     0.577232
C      6.922901     6.326140     7.333487     0.533098
C      6.127923     7.601249     7.561921     0.070323
C      6.289960     8.799185     6.874652    -0.054603
C      7.488466     9.091507     6.001312     0.645605
C      5.353753     9.812811     7.100941    -0.091614
C      4.347247     9.644580     8.051320    -0.020827
C      3.259587    10.682323     8.193600     0.586862
C      4.339539     8.469007     8.792212     0.097023
C      3.476650     8.183993    10.006059     0.581739
C     10.845372     3.024071     5.746602     0.119052
C     10.296518     1.786087     5.494574    -0.173955
C     10.987177     0.874043     4.704528     0.111948
C     12.191774     1.300833     4.211196    -0.159615
C     12.652237     2.563664     4.491823     0.139757
C      9.025741    12.270216     4.849310     0.126173
C      9.484638    13.531585     5.158536    -0.168458
C     10.452967    14.136692     4.410495     0.120701
C     10.868487    13.420503     3.317479    -0.164232
C     10.350006    12.170826     3.069025     0.124392
N      1.951638     6.951856     0.367497    -0.274469
N      5.153214    14.440122    17.440178    -0.268432
N     11.979212     3.874143    14.205100    -0.236568
N      9.424662    10.362376    12.768718    -0.233375
N     12.482338    14.259906     8.569676    -0.274469
N      9.206514     7.132072     9.371341    -0.268432
N      2.380516    11.182193    12.606419    -0.236568
N      4.935066     3.054326    14.042801    -0.233375
N     12.445214     7.664244    17.506849    -0.274469
N      9.243638     0.175978     0.434168    -0.268432
N      2.417640    10.741957     3.669246    -0.236568
N      4.972190     4.253724     5.105628    -0.233375
N      1.914514     0.356194     9.304670    -0.274469
N      5.190338     7.484028     8.503005    -0.268432
N     12.016336     3.433907     5.267927    -0.236568
N      9.461786    11.561774     3.831545    -0.233375
O     14.106476     8.370202     2.566577    -0.535984
O      0.880165     9.256815     0.932683    -0.580755
O     12.843489     5.692532     2.415003    -0.527689
O     14.244806     5.385741     4.102520    -0.545782
O      2.193814     2.437527    17.384946    -0.545859
O      4.105969     3.222996     0.502269    -0.566935
O      4.002439     5.120458    16.124448    -0.513226
O      3.693790     7.317112    16.433316    -0.541612
O      6.573188     1.953588    17.040329    -0.597761
O      7.736398     0.982494    15.397319    -0.544315
O      7.289799    12.662951    13.730179    -0.539998
O      8.555168    12.699052    15.537811    -0.530825
O      2.071533    11.544819    16.862658    -0.532905
O      3.621776    10.074147    17.465917    -0.564989
O      3.531664     0.299338     1.499836    -0.528807
O      2.882907    12.766579     1.538981    -0.508800
O      0.327500     1.062152     6.370596    -0.535984
O     13.553811     1.948765     8.004490    -0.580755
O      1.590487    13.000582     6.522170    -0.527689
O      0.189170    12.693791     4.834653    -0.545782
O     12.165914     9.745577     9.426573    -0.545859
O     10.328007    10.531046     8.434904    -0.566935
O     10.357289    12.428508    10.687071    -0.513226
O     10.665938     0.009062    10.378203    -0.541612
O      7.786540     9.261638     9.771190    -0.597761
O      6.623330     8.290544    11.414200    -0.544315
O      7.069929     5.354901    13.081340    -0.539998
O      5.804560     5.391002    11.273708    -0.530825
O     12.288195     4.236769     9.948861    -0.532905
O     10.737952     2.766097     9.345602    -0.564989
O     10.902312     7.607388     7.437337    -0.528807
O     11.551069     5.458529     7.398192    -0.508800
O      0.290376     6.245898    15.307769    -0.535984
O     13.516687     5.359285    16.941663    -0.580755
O      1.553363     8.923568    15.459343    -0.527689
O      0.152046     9.230359    13.771826    -0.545782
O     12.203038    12.178573     0.489400    -0.545859
O     10.290883    11.393104    17.372077    -0.566935
O     10.394413     9.495642     1.749898    -0.513226
O     10.703062     7.298988     1.441030    -0.541612
O      7.823664    12.662512     0.834017    -0.597761
O      6.660454    13.633606     2.477027    -0.544315
O      7.107053     1.953149     4.144167    -0.539998
O      5.841684     1.917048     2.336535    -0.530825
O     12.325319     3.071281     1.011688    -0.532905
O     10.775076     4.541953     0.408429    -0.564989
O     10.865188    14.316762    16.374510    -0.528807
O     11.513945     1.849521    16.335365    -0.508800
O     14.069352    13.553948    11.503750    -0.535984
O      0.843041    12.667335     9.869856    -0.580755
O     12.806365     1.615518    11.352176    -0.527689
O     14.207682     1.922309    13.039693    -0.545782
O      2.230938     4.870523     8.447773    -0.545859
O      4.068845     4.085054     9.439442    -0.566935
O      4.039563     2.187592     7.187275    -0.513226
O      3.730914    -0.009062     7.496143    -0.541612
O      6.610312     5.354462     8.103156    -0.597761
O      7.773522     6.325556     6.460146    -0.544315
O      7.326923     9.261199     4.793006    -0.539998
O      8.592292     9.225098     6.600638    -0.530825
O      2.108657    10.379331     7.925485    -0.532905
O      3.658900    11.850003     8.528744    -0.564989
O      3.494540     7.008712    10.437009    -0.528807
O      2.845783     9.157571    10.476154    -0.508800

The following XYZ coordinates are in angstroms. Other properties are in atomic units.
The sperically averaged electron density of each atom fit to a function of the form exp(a - br)
eigen_1, eigen_2 and eigen_3 are the three eigenvalues of traceless quadrupole moment tensor
  atom number  atomic symbol              X              Y              Z     net charge C6 coefficient C8 coefficient C10 coefficient fluctuating dipole atomic polarizability isotropic forcefield polarizability              a              b squared Pearson coefficient          <r^3>          <r^4>         wp_QDO          m_QDO          q_QDO       dipole_x       dipole_y       dipole_z         dipole            Qxy            Qxz            Qyz     Q(x^2-y^2)  Q(3z^2 - R^2)        eigen_1        eigen_2        eigen_3 static polarizability      alpha(xx)      alpha(xy)      alpha(xz)      alpha(yy)      alpha(yz)      alpha(zz) atomic spin moment
            1             Zn       2.203058       8.748759      17.319526       0.899834      89.301252 0.19020536E+04  0.60898678E+05                                16.569560                           14.436856       0.191515       1.930561                    0.996928      46.151186     127.223706       0.465551       0.410917      -1.133915       0.032749       0.060541      -0.060773       0.091821      -0.026291      -0.004330       0.033199       0.066720       0.038925      -0.061406       0.015760       0.045646             18.925432      15.417478       5.486520      -0.290332      25.204823      -3.341837      16.153994           0.000000
            2             Zn       8.818165      12.364636      12.249468       0.944689      80.584753 0.16557836E+04  0.51086674E+05                                15.678894                           13.648755       0.462892       2.016438                    0.998485      44.384744     119.186232       0.470531       0.421904      -1.129124      -0.074790       0.092965      -0.058364       0.132825       0.048276       0.194264       0.117792       0.193346      -0.013490      -0.203539      -0.077769       0.281307             17.538703      16.927905      -1.999780      -8.220039      15.221906      -0.100296      20.466297           0.000004
            3             Zn       9.310420      13.048816      17.313449       0.906860      91.449067 0.18748617E+04  0.59798016E+05                                16.729066                           14.296730       0.193737       1.933911                    0.996535      45.909466     126.215673       0.469735       0.408823      -1.135636       0.002820      -0.080980      -0.079194       0.113303       0.028774      -0.017403      -0.025888       0.013400       0.031955      -0.037511      -0.010836       0.048347             19.153580      18.566727      -5.274887       1.373269      21.850261       2.781196      17.043753           0.000001
            4             Zn      12.832660       5.348469       5.753573       0.975338      78.275786 0.15483857E+04  0.46947242E+05                                15.351274                           13.167130       0.505012       2.044457                    0.998083      43.241897     114.856815       0.481106       0.419889      -1.131237       0.119684       0.074784       0.068971       0.157079      -0.077499       0.163497      -0.113295       0.171128      -0.125579      -0.183435      -0.078495       0.261930             17.465894      15.448298       1.707424      -7.549684      14.553011       1.763529      22.396373           0.000001
            5             Zn      12.156670       1.440709       9.491993       0.899834      89.301253 0.19020537E+04  0.60898679E+05                                16.569560                           14.436855       0.191515       1.930562                    0.996928      46.151187     127.223706       0.465551       0.410917      -1.133915      -0.032749       0.060541       0.060773       0.091821       0.026291      -0.004330      -0.033199       0.066720       0.038925      -0.061406       0.015760       0.045645             18.925431      15.417477      -5.486520      -0.290332      25.204823       3.341837      16.153994           0.000000
            6             Zn       5.541563       5.056586      14.562051       0.944689      80.584750 0.16557836E+04  0.51086672E+05                                15.678893                           13.648755       0.462892       2.016438                    0.998485      44.384744     119.186231       0.470531       0.421904      -1.129124       0.074790       0.092965       0.058364       0.132825      -0.048276       0.194264      -0.117792       0.193346      -0.013490      -0.203539      -0.077769       0.281308             17.538702      16.927904       1.999780      -8.220039      15.221906       0.100297      20.466296           0.000004
            7             Zn       5.049308       5.740766       9.498070       0.906860      91.449064 0.18748616E+04  0.59798013E+05                                16.729065                           14.296730       0.193736       1.933911                    0.996535      45.909465     126.215670       0.469735       0.408823      -1.135636      -0.002820      -0.080980       0.079194       0.113303      -0.028774      -0.017403       0.025888       0.013400       0.031955      -0.037511      -0.010836       0.048347             19.153580      18.566727       5.274887       1.373269      21.850260      -2.781196      17.043753           0.000001
            8             Zn       1.601316      12.656519       3.183600       0.975338      78.275787 0.15483857E+04  0.46947244E+05                                15.351274                           13.167130       0.505012       2.044457                    0.998083      43.241896     114.856814       0.481106       0.419889      -1.131237      -0.119684       0.074784      -0.068971       0.157079       0.077499       0.163497       0.113295       0.171128      -0.125579      -0.183435      -0.078495       0.261930             17.465895      15.448298      -1.707424      -7.549684      14.553011      -1.763529      22.396374           0.000001
            9             Zn      12.193794       5.867341       0.554820       0.899834      89.301251 0.19020536E+04  0.60898677E+05                                16.569560                           14.436855       0.191515       1.930562                    0.996928      46.151186     127.223704       0.465551       0.410917      -1.133915      -0.032749      -0.060541       0.060773       0.091821      -0.026291      -0.004330       0.033199       0.066720       0.038925      -0.061406       0.015760       0.045646             18.925431      15.417477       5.486520      -0.290332      25.204823      -3.341837      16.153994           0.000000
           10             Zn       5.578687       2.251464       5.624878       0.944689      80.584755 0.16557837E+04  0.51086677E+05                                15.678894                           13.648756       0.462892       2.016439                    0.998485      44.384744     119.186233       0.470531       0.421904      -1.129124       0.074790      -0.092965       0.058364       0.132825       0.048276       0.194264       0.117792       0.193346      -0.013491      -0.203539      -0.077769       0.281307             17.538703      16.927905      -1.999780      -8.220040      15.221907      -0.100297      20.466297           0.000004
           11             Zn       5.086432       1.567284       0.560897       0.906860      91.449071 0.18748618E+04  0.59798019E+05                                16.729066                           14.296730       0.193736       1.933911                    0.996535      45.909467     126.215677       0.469735       0.408823      -1.135636      -0.002820       0.080980       0.079194       0.113303       0.028774      -0.017403      -0.025888       0.013400       0.031954      -0.037511      -0.010836       0.048347             19.153581      18.566728      -5.274888       1.373269      21.850261       2.781196      17.043754           0.000001
           12             Zn       1.564192       9.267631      12.120773       0.975338      78.275787 0.15483857E+04  0.46947243E+05                                15.351274                           13.167130       0.505012       2.044457                    0.998083      43.241896     114.856814       0.481106       0.419889      -1.131237      -0.119684      -0.074784      -0.068971       0.157079      -0.077499       0.163497      -0.113295       0.171128      -0.125579      -0.183435      -0.078495       0.261930             17.465895      15.448299       1.707424      -7.549684      14.553011       1.763529      22.396374           0.000001
           13             Zn       2.240182      13.175391       8.382353       0.899834      89.301254 0.19020537E+04  0.60898679E+05                                16.569560                           14.436856       0.191515       1.930562                    0.996928      46.151187     127.223708       0.465551       0.410917      -1.133915       0.032749      -0.060541      -0.060773       0.091821       0.026291      -0.004330      -0.033199       0.066720       0.038925      -0.061406       0.015760       0.045645             18.925432      15.417478      -5.486520      -0.290332      25.204823       3.341836      16.153994           0.000000
           14             Zn       8.855289       9.559514       3.312295       0.944689      80.584747 0.16557835E+04  0.51086668E+05                                15.678893                           13.648754       0.462892       2.016438                    0.998485      44.384744     119.186229       0.470531       0.421904      -1.129124      -0.074790      -0.092965      -0.058364       0.132825      -0.048276       0.194264      -0.117792       0.193346      -0.013490      -0.203539      -0.077769       0.281308             17.538701      16.927904       1.999780      -8.220039      15.221905       0.100296      20.466296           0.000004
           15             Zn       9.347544       8.875334       8.376276       0.906860      91.449068 0.18748617E+04  0.59798017E+05                                16.729066                           14.296730       0.193737       1.933911                    0.996535      45.909466     126.215676       0.469735       0.408823      -1.135636       0.002820       0.080980      -0.079194       0.113303      -0.028774      -0.017403       0.025888       0.013400       0.031954      -0.037511      -0.010836       0.048347             19.153581      18.566728       5.274888       1.373269      21.850261      -2.781196      17.043754           0.000001
           16             Zn      12.795536       1.959581      14.690746       0.975338      78.275788 0.15483857E+04  0.46947244E+05                                15.351274                           13.167130       0.505012       2.044457                    0.998083      43.241897     114.856816       0.481106       0.419889      -1.131237       0.119684      -0.074784       0.068971       0.157079       0.077499       0.163497       0.113295       0.171128      -0.125579      -0.183435      -0.078495       0.261930             17.465895      15.448299      -1.707424      -7.549684      14.553011      -1.763529      22.396374           0.000001
           17              H       1.067414       3.754876       1.875019       0.138686       0.922942 0.66184396E+01  0.61681058E+02                                 1.551627                            1.497348      -0.754867       2.549642                    0.999754       3.080669       8.276970       0.517355       1.270344      -0.713527      -0.012408      -0.038288       0.013976       0.042606       0.000255      -0.006275      -0.008819      -0.013150      -0.014772      -0.012844      -0.000989       0.013833              1.561157       1.409473       0.120684      -0.147701       1.829025      -0.257341       1.444975          -0.000000
           18              H       5.364954      11.320169      15.552468       0.138333       0.956681 0.69794779E+01  0.65929957E+02                                 1.589229                            1.538193      -0.780544       2.533352                    0.999748       3.136794       8.491031       0.510054       1.271247      -0.713242       0.000976      -0.036591      -0.018830       0.041163       0.000936      -0.003183       0.012367      -0.005885      -0.019304      -0.014701       0.000904       0.013797              1.592278       1.406912       0.026769      -0.059336       1.828380       0.321331       1.541540           0.000000
           19              H      10.329907       3.696412      15.223580       0.100143       1.123543 0.79123703E+01  0.77953327E+02                                 1.829143                            1.675344      -1.027428       2.393212                    0.997264       3.619254      10.361146       0.467353       1.330248      -0.697692      -0.028717      -0.026585       0.031232       0.050069       0.001757      -0.013874      -0.006826       0.008298      -0.019058      -0.016582      -0.000843       0.017425              1.913648       1.683928       0.353733      -0.305156       2.129324      -0.613552       1.927693           0.000000
           20              H       9.431609       5.747051      14.789234       0.130239       1.024227 0.76434656E+01  0.73964303E+02                                 1.664086                            1.609405      -0.913241       2.456800                    0.998946       3.313690       9.120088       0.498084       1.270784      -0.712313      -0.031895       0.006804       0.016373       0.036492      -0.002087      -0.014488      -0.005810       0.003237      -0.018502      -0.018038       0.003091       0.014947              1.657928       1.973247      -0.163835      -0.164382       1.545652      -0.002814       1.454887           0.000000
           21              H      12.664776       6.577245      12.621076       0.137567       0.979067 0.72784980E+01  0.69824907E+02                                 1.641844                            1.591971      -0.838624       2.501933                    0.999409       3.270435       9.067142       0.488965       1.305749      -0.704977       0.023057       0.021007      -0.020908       0.037551      -0.000486      -0.013556      -0.009154       0.004409      -0.016034      -0.018128       0.002164       0.015964              1.639738       1.591160       0.174449      -0.147028       1.757470      -0.262727       1.570584           0.000000
           22              H      13.424167       4.481296      13.051847       0.098326       1.108515 0.79255930E+01  0.77681443E+02                                 1.781514                            1.654902      -0.899170       2.456628                    0.998283       3.473600       9.739349       0.482255       1.295819      -0.706211       0.045206      -0.007280      -0.024836       0.052090      -0.000423      -0.018088      -0.005013       0.014406      -0.013332      -0.018329      -0.003767       0.022095              1.838469       2.185320      -0.409286      -0.378473       1.694839       0.234128       1.635247           0.000000
           23              H       8.332274      10.026645      14.328076       0.094446       1.142054 0.79532055E+01  0.77535103E+02                                 1.774929                            1.624867      -0.800435       2.496372                    0.999387       3.401917       9.321095       0.504690       1.244872      -0.717788      -0.035919       0.015327       0.032107       0.050557      -0.006337      -0.019125      -0.004205       0.006936       0.013988      -0.020230      -0.001927       0.022157              1.850121       1.943013      -0.472149      -0.475952       1.806443       0.378261       1.800908           0.000001
           24              H       9.091375       7.945312      14.828557       0.130027       0.992910 0.72548678E+01  0.68601391E+02                                 1.571962                            1.522481      -0.779306       2.519818                    0.999846       3.112431       8.194459       0.540626       1.198134      -0.730173      -0.013409      -0.016543       0.029567       0.036437      -0.005346      -0.012268      -0.007124      -0.002830       0.015979      -0.017088       0.002704       0.014384              1.565897       1.375339       0.060849      -0.171966       1.590806      -0.255539       1.731546           0.000001
           25              H      11.464701       8.142629      11.677310       0.139385       0.971773 0.73161273E+01  0.70894481E+02                                 1.681924                            1.633282      -1.068009       2.394294                    0.997173       3.459973       9.920654       0.462277       1.367327      -0.690827       0.025906      -0.013945      -0.024096       0.038029      -0.007263      -0.011373       0.003450       0.002467      -0.005899      -0.011879      -0.003683       0.015561              1.680251       1.669127      -0.219380      -0.233046       1.641722       0.081697       1.729903           0.000000
           26              H      10.611241      10.200576      11.248326       0.093888       1.150670 0.79683331E+01  0.79536291E+02                                 1.919534                            1.722156      -1.436837       2.184989                    0.993103       4.048660      12.104744       0.439642       1.395753      -0.681617       0.016230       0.020797      -0.037318       0.045700      -0.000820      -0.004170      -0.007017       0.000465       0.008872      -0.008256      -0.000646       0.008902              2.040761       1.573258       0.227367      -0.379890       2.057487      -0.669431       2.491538           0.000001
           27              H      13.366562      11.062926       7.062154       0.138686       0.922942 0.66184396E+01  0.61681058E+02                                 1.551627                            1.497348      -0.754867       2.549642                    0.999754       3.080669       8.276970       0.517355       1.270344      -0.713527       0.012408      -0.038288      -0.013976       0.042606      -0.000255      -0.006275       0.008819      -0.013150      -0.014772      -0.012844      -0.000989       0.013832              1.561157       1.409473      -0.120684      -0.147701       1.829025       0.257341       1.444975          -0.000000
           28              H       8.994774       4.012119      11.259051       0.138333       0.956681 0.69794767E+01  0.65929941E+02                                 1.589229                            1.538192      -0.780544       2.533352                    0.999748       3.136794       8.491030       0.510054       1.271246      -0.713242      -0.000976      -0.036591       0.018830       0.041163      -0.000936      -0.003183      -0.012367      -0.005885      -0.019304      -0.014701       0.000904       0.013797              1.592277       1.406912      -0.026769      -0.059336       1.828380      -0.321331       1.541540           0.000000
           29              H       4.029821      11.004462      11.587939       0.100143       1.123543 0.79123662E+01  0.77953282E+02                                 1.829143                            1.675344      -1.027428       2.393213                    0.997264       3.619253      10.361145       0.467353       1.330249      -0.697692       0.028717      -0.026585      -0.031232       0.050069      -0.001757      -0.013874       0.006826       0.008298      -0.019058      -0.016582      -0.000843       0.017425              1.913648       1.683928      -0.353733      -0.305156       2.129324       0.613552       1.927693           0.000000
           30              H       4.928119      13.055101      12.022285       0.130239       1.024227 0.76434657E+01  0.73964303E+02                                 1.664086                            1.609405      -0.913241       2.456801                    0.998946       3.313690       9.120087       0.498084       1.270784      -0.712313       0.031895       0.006804      -0.016373       0.036492       0.002087      -0.014488       0.005810       0.003237      -0.018502      -0.018038       0.003091       0.014947              1.657928       1.973247       0.163835      -0.164382       1.545651       0.002814       1.454887           0.000000
           31              H       1.694952      13.885295      14.190443       0.137567       0.979067 0.72784982E+01  0.69824907E+02                                 1.641844                            1.591971      -0.838623       2.501933                    0.999409       3.270435       9.067141       0.488965       1.305749      -0.704977      -0.023057       0.021007       0.020908       0.037551       0.000486      -0.013556       0.009154       0.004409      -0.016034      -0.018128       0.002164       0.015964              1.639738       1.591160      -0.174449      -0.147028       1.757469       0.262727       1.570584           0.000000
           32              H       0.935561      11.789346      13.759672       0.098326       1.108515 0.79255926E+01  0.77681441E+02                                 1.781514                            1.654903      -0.899170       2.456627                    0.998283       3.473600       9.739350       0.482254       1.295819      -0.706211      -0.045206      -0.007280       0.024836       0.052090       0.000423      -0.018088       0.005013       0.014406      -0.013332      -0.018329      -0.003767       0.022095              1.838469       2.185321       0.409286      -0.378473       1.694839      -0.234128       1.635247           0.000000
           33              H       6.027454       2.718595      12.483443       0.094446       1.142054 0.79532055E+01  0.77535103E+02                                 1.774929                            1.624867      -0.800435       2.496372                    0.999387       3.401917       9.321095       0.504690       1.244872      -0.717788       0.035919       0.015327      -0.032107       0.050557       0.006337      -0.019125       0.004205       0.006936       0.013988      -0.020230      -0.001927       0.022157              1.850121       1.943013       0.472149      -0.475952       1.806443      -0.378261       1.800908           0.000001
           34              H       5.268353       0.637262      11.982962       0.130027       0.992910 0.72548664E+01  0.68601372E+02                                 1.571961                            1.522481      -0.779306       2.519818                    0.999846       3.112431       8.194458       0.540626       1.198134      -0.730173       0.013409      -0.016543      -0.029567       0.036437       0.005346      -0.012268       0.007124      -0.002830       0.015979      -0.017088       0.002704       0.014384              1.565897       1.375339      -0.060849      -0.171966       1.590806       0.255539       1.731545           0.000001
           35              H       2.895027       0.834579      15.134209       0.139385       0.971773 0.73161273E+01  0.70894480E+02                                 1.681924                            1.633282      -1.068009       2.394294                    0.997173       3.459973       9.920654       0.462277       1.367327      -0.690827      -0.025906      -0.013945       0.024096       0.038029       0.007263      -0.011373      -0.003450       0.002467      -0.005899      -0.011879      -0.003683       0.015561              1.680251       1.669127       0.219380      -0.233046       1.641722      -0.081697       1.729903           0.000000
           36              H       3.748487       2.892526      15.563193       0.093888       1.150670 0.79683331E+01  0.79536291E+02                                 1.919534                            1.722156      -1.436837       2.184989                    0.993103       4.048660      12.104744       0.439642       1.395753      -0.681617      -0.016230       0.020797       0.037318       0.045700       0.000820      -0.004170       0.007017       0.000465       0.008872      -0.008256      -0.000646       0.008902              2.040761       1.573258      -0.227367      -0.379890       2.057487       0.669431       2.491538           0.000001
           37              H      13.329438      10.861224      15.999327       0.138686       0.922942 0.66184357E+01  0.61681015E+02                                 1.551627                            1.497348      -0.754867       2.549642                    0.999754       3.080668       8.276968       0.517355       1.270345      -0.713527       0.012408       0.038288      -0.013976       0.042606       0.000255      -0.006275      -0.008819      -0.013150      -0.014772      -0.012844      -0.000989       0.013832              1.561157       1.409473       0.120684      -0.147701       1.829025      -0.257341       1.444974          -0.000000
           38              H       9.031898       3.295931       2.321878       0.138333       0.956681 0.69794779E+01  0.65929955E+02                                 1.589229                            1.538193      -0.780544       2.533352                    0.999748       3.136794       8.491030       0.510054       1.271246      -0.713242      -0.000976       0.036591       0.018830       0.041163       0.000936      -0.003183       0.012367      -0.005885      -0.019304      -0.014701       0.000904       0.013797              1.592277       1.406912       0.026769      -0.059336       1.828380       0.321331       1.541540           0.000000
           39              H       4.066945      10.919688       2.650766       0.100143       1.123543 0.79123667E+01  0.77953286E+02                                 1.829142                            1.675344      -1.027428       2.393213                    0.997264       3.619253      10.361144       0.467353       1.330248      -0.697692       0.028717       0.026585      -0.031232       0.050069       0.001757      -0.013874      -0.006826       0.008298      -0.019058      -0.016582      -0.000843       0.017425              1.913648       1.683928       0.353733      -0.305156       2.129324      -0.613552       1.927693           0.000000
           40              H       4.965243       8.869049       3.085112       0.130239       1.024227 0.76434657E+01  0.73964303E+02                                 1.664086                            1.609405      -0.913241       2.456801                    0.998946       3.313690       9.120087       0.498084       1.270784      -0.712313       0.031895      -0.006804      -0.016373       0.036492      -0.002087      -0.014488      -0.005810       0.003237      -0.018502      -0.018038       0.003091       0.014947              1.657928       1.973247      -0.163835      -0.164382       1.545651      -0.002814       1.454887           0.000000
           41              H       1.732076       8.038855       5.253270       0.137567       0.979067 0.72784982E+01  0.69824907E+02                                 1.641844                            1.591971      -0.838623       2.501933                    0.999409       3.270435       9.067141       0.488965       1.305749      -0.704977      -0.023057      -0.021007       0.020908       0.037551      -0.000486      -0.013556      -0.009154       0.004409      -0.016034      -0.018128       0.002164       0.015964              1.639738       1.591160       0.174449      -0.147028       1.757469      -0.262727       1.570584           0.000000
           42              H       0.972685      10.134804       4.822499       0.098326       1.108515 0.79255920E+01  0.77681429E+02                                 1.781514                            1.654902      -0.899170       2.456628                    0.998283       3.473600       9.739348       0.482255       1.295818      -0.706211      -0.045206       0.007280       0.024836       0.052090      -0.000423      -0.018088      -0.005013       0.014406      -0.013332      -0.018329      -0.003767       0.022095              1.838468       2.185320      -0.409286      -0.378473       1.694838       0.234128       1.635247           0.000000
           43              H       6.064578       4.589455       3.546270       0.094446       1.142054 0.79532057E+01  0.77535103E+02                                 1.774928                            1.624867      -0.800435       2.496372                    0.999387       3.401917       9.321094       0.504691       1.244872      -0.717788       0.035919      -0.015327      -0.032107       0.050557      -0.006337      -0.019125      -0.004205       0.006936       0.013988      -0.020230      -0.001927       0.022157              1.850121       1.943013      -0.472149      -0.475952       1.806442       0.378261       1.800908           0.000001
           44              H       5.305477       6.670788       3.045789       0.130027       0.992910 0.72548664E+01  0.68601372E+02                                 1.571961                            1.522481      -0.779306       2.519818                    0.999846       3.112431       8.194458       0.540626       1.198134      -0.730173       0.013409       0.016543      -0.029567       0.036437      -0.005346      -0.012268      -0.007124      -0.002830       0.015979      -0.017088       0.002704       0.014384              1.565897       1.375339       0.060849      -0.171966       1.590806      -0.255539       1.731545           0.000001
           45              H       2.932151       6.473471       6.197036       0.139385       0.971773 0.73161278E+01  0.70894485E+02                                 1.681923                            1.633282      -1.068009       2.394294                    0.997173       3.459973       9.920653       0.462277       1.367327      -0.690827      -0.025906       0.013945       0.024096       0.038029      -0.007263      -0.011373       0.003450       0.002467      -0.005899      -0.011879      -0.003683       0.015561              1.680251       1.669127      -0.219380      -0.233046       1.641722       0.081697       1.729903           0.000000
           46              H       3.785611       4.415524       6.626020       0.093888       1.150670 0.79683384E+01  0.79536352E+02                                 1.919534                            1.722156      -1.436837       2.184989                    0.993103       4.048661      12.104745       0.439643       1.395753      -0.681617      -0.016230      -0.020797       0.037318       0.045700      -0.000820      -0.004170      -0.007017       0.000465       0.008872      -0.008256      -0.000646       0.008902              2.040761       1.573258       0.227367      -0.379890       2.057487      -0.669431       2.491539           0.000001
           47              H       1.030290       3.553174      10.812192       0.138686       0.922942 0.66184357E+01  0.61681015E+02                                 1.551627                            1.497348      -0.754867       2.549642                    0.999754       3.080668       8.276968       0.517355       1.270345      -0.713527      -0.012408       0.038288       0.013976       0.042606      -0.000255      -0.006275       0.008819      -0.013150      -0.014772      -0.012844      -0.000989       0.013832              1.561157       1.409473      -0.120684      -0.147701       1.829025       0.257341       1.444974          -0.000000
           48              H       5.402078      10.603981       6.615295       0.138333       0.956681 0.69794778E+01  0.65929958E+02                                 1.589229                            1.538193      -0.780544       2.533352                    0.999748       3.136794       8.491032       0.510054       1.271247      -0.713242       0.000976       0.036591      -0.018830       0.041163      -0.000936      -0.003183      -0.012367      -0.005885      -0.019304      -0.014701       0.000904       0.013797              1.592278       1.406913      -0.026769      -0.059336       1.828381      -0.321331       1.541540           0.000000
           49              H      10.367031       3.611638       6.286407       0.100143       1.123543 0.79123662E+01  0.77953281E+02                                 1.829143                            1.675344      -1.027428       2.393213                    0.997264       3.619253      10.361145       0.467353       1.330249      -0.697692      -0.028717       0.026585       0.031232       0.050069      -0.001757      -0.013874       0.006826       0.008298      -0.019058      -0.016582      -0.000843       0.017425              1.913648       1.683928      -0.353733      -0.305156       2.129324       0.613552       1.927693           0.000000
           50              H       9.468733       1.560999       5.852061       0.130239       1.024227 0.76434656E+01  0.73964303E+02                                 1.664086                            1.609405      -0.913241       2.456800                    0.998946       3.313690       9.120088       0.498084       1.270784      -0.712313      -0.031895      -0.006804       0.016373       0.036492       0.002087      -0.014488       0.005810       0.003237      -0.018502      -0.018038       0.003091       0.014947              1.657928       1.973247       0.163835      -0.164382       1.545652       0.002814       1.454887           0.000000
           51              H      12.701900       0.730805       3.683903       0.137567       0.979067 0.72784982E+01  0.69824908E+02                                 1.641844                            1.591971      -0.838623       2.501933                    0.999409       3.270435       9.067141       0.488965       1.305749      -0.704977       0.023057      -0.021007      -0.020908       0.037551       0.000486      -0.013556       0.009154       0.004409      -0.016034      -0.018128       0.002164       0.015964              1.639738       1.591160      -0.174449      -0.147028       1.757469       0.262727       1.570584           0.000000
           52              H      13.461291       2.826754       4.114674       0.098326       1.108515 0.79255920E+01  0.77681429E+02                                 1.781514                            1.654902      -0.899170       2.456628                    0.998283       3.473600       9.739348       0.482255       1.295818      -0.706211       0.045206       0.007280      -0.024836       0.052090       0.000423      -0.018088       0.005013       0.014406      -0.013332      -0.018329      -0.003767       0.022095              1.838468       2.185320       0.409286      -0.378473       1.694838      -0.234128       1.635247           0.000000
           53              H       8.369398      11.897505       5.390903       0.094446       1.142054 0.79532053E+01  0.77535103E+02                                 1.774929                            1.624867      -0.800435       2.496372                    0.999387       3.401917       9.321096       0.504690       1.244873      -0.717788      -0.035919      -0.015327       0.032107       0.050557       0.006337      -0.019125       0.004205       0.006936       0.013988      -0.020230      -0.001927       0.022157              1.850122       1.943014       0.472149      -0.475952       1.806443      -0.378261       1.800908           0.000001
           54              H       9.128499      13.978838       5.891384       0.130027       0.992910 0.72548666E+01  0.68601377E+02                                 1.571962                            1.522481      -0.779306       2.519818                    0.999846       3.112431       8.194459       0.540626       1.198134      -0.730173      -0.013409       0.016543       0.029567       0.036437       0.005346      -0.012268       0.007124      -0.002830       0.015979      -0.017088       0.002704       0.014384              1.565897       1.375339      -0.060849      -0.171966       1.590806       0.255539       1.731546           0.000001
           55              H      11.501825      13.781521       2.740137       0.139385       0.971773 0.73161273E+01  0.70894480E+02                                 1.681924                            1.633282      -1.068009       2.394294                    0.997173       3.459973       9.920654       0.462277       1.367327      -0.690827       0.025906       0.013945      -0.024096       0.038029       0.007263      -0.011373      -0.003450       0.002467      -0.005899      -0.011879      -0.003683       0.015561              1.680251       1.669127       0.219380      -0.233046       1.641722      -0.081697       1.729903           0.000000
           56              H      10.648365      11.723574       2.311153       0.093888       1.150670 0.79683384E+01  0.79536352E+02                                 1.919534                            1.722156      -1.436837       2.184989                    0.993103       4.048661      12.104745       0.439643       1.395753      -0.681617       0.016230      -0.020797      -0.037318       0.045700       0.000820      -0.004170       0.007017       0.000465       0.008872      -0.008256      -0.000646       0.008902              2.040761       1.573258      -0.227367      -0.379890       2.057487       0.669431       2.491539           0.000001
           57              C       0.453266       8.297998       1.664817       0.527721      21.156565 0.27951069E+03  0.59852404E+04                                 7.094741                            5.999096      -0.275977       1.949219                    0.998522      24.067277      69.807402       0.592405       0.482841      -1.008239      -0.025398       0.075536      -0.000207       0.079691       0.017038       0.080553       0.012704       0.071799      -0.003804      -0.065123      -0.038501       0.103623              7.555392       6.494451      -0.425739      -2.208743       8.788256      -0.208200       7.383470          -0.000000
           58              C       1.035079       6.928616       1.333069       0.066750      32.521242 0.44374250E+03  0.10536103E+05                                 9.131944                            7.256991      -0.210105       1.935169                    0.999244      28.010254      82.196926       0.579620       0.445055      -1.041666       0.041051      -0.045457      -0.043468       0.075107       0.008758       0.031445       0.014678       0.075143       0.060328      -0.050745      -0.007255       0.058000             10.333420       8.513851      -0.812600      -3.378317      13.655390      -0.424959       8.831020          -0.000001
           59              C       0.662130       5.731557       1.932396      -0.055222      36.486891 0.48087718E+03  0.11571831E+05                                 9.655607                            7.393249      -0.158439       1.951045                    0.998763      28.314396      81.838954       0.597132       0.426253      -1.060039       0.016253      -0.017323      -0.021533       0.032061       0.007633       0.040410       0.009702       0.008180       0.083491      -0.035672      -0.019961       0.055633             11.215157      11.647379      -0.152971      -5.455619      11.488971      -1.072386      10.509121          -0.000001
           60              C      14.001743       5.619890       2.905654       0.643047      23.128960 0.25190426E+03  0.52598418E+04                                 7.651618                            5.761264      -0.362261       1.939320                    0.999160      22.619351      64.954261       0.593660       0.494119      -1.001641      -0.032216      -0.015302       0.044415       0.056963      -0.012132       0.005119       0.023971      -0.162944      -0.175596      -0.065477      -0.049357       0.114835              8.805792       9.621372       0.561743      -0.903566       4.731857      -1.839465      12.064147           0.000001
           61              C       1.291878       4.570747       1.487682      -0.072966      30.311666 0.41516925E+03  0.97058907E+04                                 8.691627                            6.987996      -0.058160       1.980126                    0.997858      28.587503      83.548439       0.593997       0.441074      -1.042837      -0.018312       0.005192      -0.027924       0.033794       0.012191       0.045018      -0.011855       0.014132       0.001979      -0.048451      -0.000380       0.048831              9.672790      10.071424      -2.535576      -4.259357      10.380531       0.896605       8.566415          -0.000001
           62              C       2.238081       4.601587       0.492438      -0.013877      38.961462 0.45542459E+03  0.10795607E+05                                10.115440                            7.196908      -0.167403       1.960762                    0.998470      27.388902      78.197223       0.605855       0.426488      -1.061439      -0.039889       0.011683       0.003836       0.041741       0.016988       0.044949       0.000795       0.066824       0.030213      -0.045561      -0.021324       0.066885             12.497637      11.456090      -5.278094      -4.229287      17.070664       1.236367       8.966155           0.000000
           63              C       2.903924       3.304846       0.102599       0.599804      23.685778 0.25698168E+03  0.53705821E+04                                 7.732255                            5.761935      -0.227839       1.986506                    0.998906      22.532341      63.869778       0.604952       0.484469      -1.010737       0.032722      -0.033868       0.002381       0.047153       0.017338      -0.060440      -0.069848       0.000591       0.211183      -0.076488      -0.052095       0.128583              9.223451       9.962973      -3.793359       0.496915      11.742177       2.253323       5.965203           0.000001
           64              C       2.480222       5.838840      17.797129       0.095465      33.781367 0.41617364E+03  0.96932686E+04                                 9.332523                            7.005345      -0.086299       1.996128                    0.998916      26.711052      76.827214       0.594696       0.442197      -1.046688      -0.053247       0.028231       0.023654       0.064743      -0.001140       0.043372       0.031535       0.048479       0.004107      -0.055819      -0.005691       0.061510             10.891872       9.670913      -1.998335      -4.648829      13.015002      -0.228419       9.989700           0.000000
           65              C       3.476980       6.102660      16.684987       0.577232      25.182587 0.26231450E+03  0.55086891E+04                                 7.923741                            5.779935      -0.213586       1.980663                    0.998983      22.906686      65.028260       0.610696       0.477590      -1.014645       0.031624      -0.008055      -0.053119       0.062342      -0.006900       0.113097       0.006253       0.063941       0.030019      -0.096377      -0.035529       0.131906              9.215080       7.812640      -2.036039      -3.820504      11.488665       1.696567       8.343935           0.000003
           66              C       6.885777       0.981910      16.270660       0.533098      21.157552 0.28012114E+03  0.60094204E+04                                 7.132037                            6.029662      -0.348995       1.925989                    0.998268      24.191316      70.532089       0.586608       0.486711      -1.004917       0.035108       0.070575       0.003054       0.078884      -0.026370       0.078306      -0.025529       0.054781       0.027471      -0.062664      -0.041791       0.104455              7.609896       7.629867       1.166513      -2.250186       8.127962       0.503649       7.071860           0.000001
           67              C       6.090799      14.322901      16.499094       0.070323      32.002053 0.43611739E+03  0.10336588E+05                                 9.180305                            7.322665      -0.325482       1.898491                    0.999064      28.202900      83.379578       0.560488       0.461069      -1.029873      -0.049647      -0.044221       0.040722       0.077965      -0.017848       0.024594      -0.022279       0.057362       0.056501      -0.047206      -0.005331       0.052536             10.389995       9.936582       2.154645      -3.049481      12.565931       1.334751       8.667471           0.000000
           68              C       6.252836      13.124965      15.811825      -0.054603      37.054565 0.48932509E+03  0.11815190E+05                                 9.734006                            7.444873      -0.167906       1.948666                    0.998590      28.319250      81.736284       0.597193       0.424765      -1.061982      -0.018878      -0.014376       0.025408       0.034765      -0.008337       0.032199      -0.022391      -0.005864       0.109792      -0.035756      -0.022888       0.058644             11.327257      13.804915       0.824806      -4.503973      10.739997       2.415585       9.436858           0.000000
           69              C       7.451342      12.832643      14.938485       0.645605      23.316759 0.24612215E+03  0.50999786E+04                                 7.634448                            5.660621      -0.228212       1.984872                    0.999033      22.305111      63.425595       0.605452       0.488212      -1.006505       0.035117      -0.015816      -0.041583       0.056679       0.040700       0.002856      -0.020282      -0.144786      -0.166844      -0.064438      -0.048542       0.112980              8.846737      10.424176      -1.242993      -0.352528       4.754634       1.734004      11.361400           0.000002
           70              C       5.316629      12.111339      16.038114      -0.091614      30.663903 0.42956453E+03  0.10117458E+05                                 8.704236                            7.073053       0.026470       1.999103                    0.998151      29.004588      84.784504       0.595451       0.436734      -1.046546       0.009366       0.002178       0.028317       0.029905      -0.019906       0.036569       0.001405      -0.003210      -0.011737      -0.043258       0.003025       0.040233              9.645363      11.653421       3.261603      -3.371987       9.262168       0.530582       8.020500           0.000001
           71              C       4.310123      12.279570      16.988493      -0.020827      38.883988 0.45933390E+03  0.10906117E+05                                10.080856                            7.216550      -0.085240       1.984048                    0.998900      27.484042      78.405085       0.606740       0.425169      -1.062792       0.036963       0.005362      -0.012517       0.039392      -0.036955       0.031322      -0.024753       0.006913       0.025575      -0.041649      -0.020708       0.062357             12.448818      13.712155       6.658422      -2.988198      14.780363       0.996184       8.853937           0.000000
           72              C       3.222463      11.241827      17.130773       0.586862      23.276732 0.26064408E+03  0.54629328E+04                                 7.640755                            5.784573      -0.193343       1.993829                    0.999097      22.676641      64.237759       0.607019       0.481422      -1.012980      -0.018553      -0.048507       0.017519       0.054809       0.002237      -0.044446       0.049889      -0.008154       0.278177      -0.075291      -0.044103       0.119395              9.112275      10.185723       3.910226       0.233050      12.187190      -1.439459       4.963911           0.000001
           73              C       4.302415      13.455143      17.729385       0.097023      33.817213 0.41121873E+03  0.95666745E+04                                 9.383650                            6.990873      -0.118827       1.987736                    0.998662      26.759087      77.380483       0.590741       0.445678      -1.042733       0.052220       0.018131      -0.028883       0.062369      -0.018557       0.039212      -0.042296       0.052067      -0.045237      -0.061622      -0.010070       0.071692             11.049923      10.303534       3.424886      -4.029948      11.963408       1.345739      10.882829           0.000000
           74              C       3.513774      13.740157       1.068886       0.581739      24.652059 0.26125333E+03  0.54894101E+04                                 7.865519                            5.802484      -0.208523       1.986118                    0.999190      22.901913      65.364986       0.603177       0.483278      -1.010068      -0.041950      -0.008398       0.046747       0.063369      -0.025192       0.099870      -0.026438       0.087297      -0.058290      -0.090361      -0.040681       0.131041              9.119797       7.626100       2.568460      -3.600675      11.054929      -1.056446       8.678363           0.000002
           75              C      10.808248       4.283979      14.683775       0.119052      24.742773 0.32328283E+03  0.70984126E+04                                 7.558785                            6.122787       0.083266       2.053975                    0.999593      25.653795      72.621648       0.641476       0.434858      -1.046715       0.050791       0.015581      -0.014381       0.055039       0.030245       0.009687       0.013991       0.041107       0.092675      -0.052775       0.010462       0.042313              8.269020       7.635552      -1.134750      -1.266807      10.617845      -2.782636       6.553663           0.000001
           76              C      10.259394       5.521963      14.431747      -0.173955      30.418696 0.44018089E+03  0.10390841E+05                                 8.513309                            7.044561       0.188096       2.043089                    0.999326      29.295333      84.657953       0.613732       0.422774      -1.059155       0.005130      -0.003046       0.008529       0.010409       0.000623      -0.006892       0.013590       0.028842       0.031126      -0.025132       0.005669       0.019463              9.245894       8.077408      -1.388845      -0.442542      12.755012      -3.358111       6.905262           0.000001
           77              C      10.950053       6.434007      13.641701       0.111948      31.818857 0.40240870E+03  0.92634475E+04                                 8.934074                            6.820054       0.012213       2.030213                    0.999489      25.940686      73.377212       0.613849       0.433450      -1.055419       0.001233       0.001376       0.003534       0.003988      -0.002440       0.002734       0.000995      -0.004431       0.039863      -0.010297      -0.003351       0.013647             10.430486       8.923560      -3.450372      -0.147209      15.604694      -3.279206       6.763205           0.000001
           78              C      12.154650       6.007217      13.148369      -0.159615      29.464345 0.43271790E+03  0.10200564E+05                                 8.429534                            7.059258       0.034745       2.003359                    0.998307      29.134733      84.934529       0.601648       0.431862      -1.050495       0.011705      -0.006474       0.007909       0.015540       0.018208       0.002615      -0.001381       0.013019       0.057064      -0.028992       0.009638       0.019354              9.046003       8.940424      -2.931724      -0.529457      12.077110      -1.381760       6.120477           0.000001
           79              C      12.615113       4.744386      13.428996       0.139757      24.174941 0.32326719E+03  0.71078718E+04                                 7.497843                            6.174240      -0.038590       2.019960                    0.999114      25.529564      72.649471       0.629929       0.442218      -1.040882      -0.032644      -0.002861       0.030530       0.044787       0.025150       0.002674       0.028498       0.060111       0.092164      -0.061915       0.017253       0.044662              8.089786       7.676070      -1.925363      -1.439175      10.400113      -1.099016       6.193177           0.000001
           80              C       8.988617       9.653934      13.786483       0.126173      24.324774 0.31240448E+03  0.67863296E+04                                 7.414535                            5.987467       0.097336       2.060013                    0.999628      25.263877      70.631533       0.655221       0.430329      -1.051743       0.029384      -0.000175      -0.037744       0.047834       0.021981      -0.000618       0.027479       0.069428       0.047230      -0.058530       0.021503       0.037027              8.042081       6.534100      -2.481791      -1.861637      10.029759      -0.559366       7.562385           0.000001
           81              C       9.447514       8.392565      14.095709      -0.168458      29.228596 0.41636601E+03  0.96787822E+04                                 8.245708                            6.833107       0.287014       2.080256                    0.999578      28.677236      81.845557       0.626568       0.420526      -1.062120      -0.001802       0.006808      -0.002825       0.007588       0.018113       0.000947      -0.008161       0.012096       0.055032      -0.029357       0.008500       0.020857              8.830862       7.210682      -3.249043      -1.191460      11.937910      -0.734116       7.343994           0.000001
           82              C      10.415843       7.787458      13.347668       0.120701      31.634429 0.38968463E+03  0.89035423E+04                                 8.906992                            6.716225       0.000525       2.028039                    0.999474      25.742439      72.671136       0.617573       0.434079      -1.054472       0.000373       0.000048       0.003338       0.003359       0.010958       0.007953       0.002018       0.019585      -0.015406      -0.012510      -0.007372       0.019882             10.452734       7.499582      -4.080503      -0.375231      15.407001      -2.956130       8.451619           0.000000
           83              C      10.831363       8.503647      12.254652      -0.164232      30.449248 0.43750191E+03  0.10349303E+05                                 8.638146                            7.092913      -0.040477       1.979684                    0.997766      29.289192      85.738409       0.600447       0.431222      -1.050115      -0.002886       0.010474      -0.003778       0.011502       0.008277       0.010097       0.024476       0.032642      -0.022476      -0.034649       0.003997       0.030652              9.504049       6.432259      -2.031190      -0.571467      12.871126      -3.341176       9.208764           0.000000
           84              C      10.312882       9.753324      12.006198       0.124391      26.037377 0.33312300E+03  0.74120519E+04                                 8.001487                            6.336089      -0.279717       1.940228                    0.998075      26.200548      76.079518       0.609120       0.451928      -1.030738      -0.030102      -0.002794       0.046184       0.055199       0.042995       0.024544       0.018410       0.056572       0.009880      -0.053545      -0.011277       0.064822              8.902847       6.423827      -1.613745      -1.883221      11.140204      -2.185491       9.144510           0.000001
           85              C      13.980710       0.989948       7.272356       0.527721      21.156565 0.27951069E+03  0.59852403E+04                                 7.094741                            5.999096      -0.275977       1.949219                    0.998522      24.067277      69.807401       0.592405       0.482841      -1.008239       0.025398       0.075536       0.000207       0.079691      -0.017038       0.080553      -0.012704       0.071799      -0.003804      -0.065123      -0.038501       0.103623              7.555392       6.494451       0.425739      -2.208742       8.788256       0.208200       7.383469          -0.000000
           86              C      13.398897      14.236666       7.604104       0.066750      32.521243 0.44374251E+03  0.10536104E+05                                 9.131944                            7.256991      -0.210105       1.935169                    0.999244      28.010254      82.196922       0.579621       0.445055      -1.041667      -0.041051      -0.045457       0.043468       0.075107      -0.008758       0.031445      -0.014678       0.075143       0.060328      -0.050745      -0.007255       0.058000             10.333420       8.513851       0.812600      -3.378317      13.655389       0.424959       8.831019          -0.000001
           87              C      13.771846      13.039607       7.004777      -0.055222      36.486891 0.48087718E+03  0.11571831E+05                                 9.655607                            7.393249      -0.158439       1.951046                    0.998763      28.314396      81.838955       0.597132       0.426253      -1.060039      -0.016253      -0.017323       0.021533       0.032061      -0.007633       0.040410      -0.009702       0.008180       0.083491      -0.035672      -0.019961       0.055633             11.215157      11.647380       0.152971      -5.455619      11.488971       1.072386      10.509121          -0.000001
           88              C       0.432233      12.927940       6.031519       0.643047      23.128960 0.25190426E+03  0.52598418E+04                                 7.651618                            5.761264      -0.362261       1.939320                    0.999160      22.619351      64.954261       0.593660       0.494119      -1.001641       0.032216      -0.015302      -0.044415       0.056963       0.012132       0.005119      -0.023971      -0.162944      -0.175596      -0.065477      -0.049357       0.114835              8.805792       9.621372      -0.561743      -0.903566       4.731857       1.839465      12.064147           0.000001
           89              C      13.142098      11.878797       7.449491      -0.072966      30.311666 0.41516925E+03  0.97058906E+04                                 8.691627                            6.987995      -0.058160       1.980126                    0.997858      28.587503      83.548438       0.593997       0.441074      -1.042837       0.018312       0.005192       0.027924       0.033794      -0.012191       0.045018       0.011855       0.014132       0.001979      -0.048451      -0.000380       0.048831              9.672790      10.071424       2.535576      -4.259357      10.380530      -0.896605       8.566415          -0.000001
           90              C      12.195895      11.909637       8.444735      -0.013876      38.961462 0.45542460E+03  0.10795607E+05                                10.115440                            7.196908      -0.167403       1.960761                    0.998470      27.388902      78.197224       0.605855       0.426488      -1.061439       0.039889       0.011683      -0.003836       0.041741      -0.016988       0.044949      -0.000795       0.066824       0.030213      -0.045561      -0.021324       0.066885             12.497637      11.456090       5.278095      -4.229287      17.070664      -1.236367       8.966155           0.000000
           91              C      11.530052      10.612896       8.834574       0.599804      23.685777 0.25698168E+03  0.53705821E+04                                 7.732255                            5.761935      -0.227839       1.986506                    0.998906      22.532341      63.869779       0.604952       0.484469      -1.010737      -0.032722      -0.033868      -0.002381       0.047153      -0.017338      -0.060440       0.069848       0.000591       0.211183      -0.076488      -0.052095       0.128583              9.223451       9.962974       3.793359       0.496915      11.742177      -2.253323       5.965203           0.000001
           92              C      11.879506      13.146890       9.014390       0.095465      33.781367 0.41617364E+03  0.96932686E+04                                 9.332523                            7.005345      -0.086299       1.996128                    0.998916      26.711052      76.827213       0.594696       0.442197      -1.046688       0.053247       0.028231      -0.023654       0.064743       0.001140       0.043372      -0.031535       0.048479       0.004107      -0.055819      -0.005691       0.061510             10.891872       9.670913       1.998335      -4.648829      13.015002       0.228419       9.989700           0.000001
           93              C      10.882748      13.410710      10.126532       0.577232      25.182586 0.26231448E+03  0.55086887E+04                                 7.923740                            5.779935      -0.213586       1.980663                    0.998983      22.906685      65.028257       0.610696       0.477590      -1.014645      -0.031624      -0.008055       0.053119       0.062342       0.006900       0.113097      -0.006253       0.063941       0.030019      -0.096377      -0.035529       0.131906              9.215080       7.812640       2.036039      -3.820504      11.488665      -1.696567       8.343935           0.000003
           94              C       7.473951       8.289960      10.540859       0.533098      21.157552 0.28012115E+03  0.60094205E+04                                 7.132036                            6.029662      -0.348995       1.925989                    0.998268      24.191316      70.532086       0.586608       0.486711      -1.004917      -0.035108       0.070575      -0.003054       0.078884       0.026370       0.078306       0.025529       0.054781       0.027471      -0.062664      -0.041791       0.104455              7.609896       7.629867      -1.166513      -2.250186       8.127962      -0.503649       7.071859           0.000001
           95              C       8.268929       7.014851      10.312425       0.070323      32.002051 0.43611735E+03  0.10336587E+05                                 9.180305                            7.322665      -0.325482       1.898491                    0.999064      28.202899      83.379576       0.560488       0.461069      -1.029873       0.049647      -0.044221      -0.040722       0.077965       0.017848       0.024594       0.022279       0.057362       0.056501      -0.047206      -0.005331       0.052536             10.389994       9.936582      -2.154645      -3.049481      12.565931      -1.334751       8.667470           0.000000
           96              C       8.106892       5.816915      10.999694      -0.054603      37.054562 0.48932505E+03  0.11815189E+05                                 9.734006                            7.444874      -0.167906       1.948666                    0.998590      28.319249      81.736283       0.597193       0.424765      -1.061982       0.018878      -0.014376      -0.025408       0.034765       0.008337       0.032199       0.022391      -0.005864       0.109792      -0.035756      -0.022888       0.058644             11.327257      13.804915      -0.824806      -4.503973      10.739996      -2.415585       9.436858           0.000000
           97              C       6.908386       5.524593      11.873034       0.645605      23.316759 0.24612215E+03  0.50999787E+04                                 7.634448                            5.660621      -0.228212       1.984872                    0.999033      22.305111      63.425594       0.605452       0.488212      -1.006505      -0.035117      -0.015816       0.041583       0.056679      -0.040700       0.002856       0.020282      -0.144786      -0.166844      -0.064438      -0.048542       0.112980              8.846737      10.424176       1.242993      -0.352528       4.754634      -1.734004      11.361400           0.000002
           98              C       9.043099       4.803289      10.773405      -0.091614      30.663901 0.42956448E+03  0.10117457E+05                                 8.704236                            7.073053       0.026470       1.999103                    0.998151      29.004586      84.784497       0.595451       0.436734      -1.046546      -0.009366       0.002178      -0.028317       0.029905       0.019906       0.036569      -0.001405      -0.003210      -0.011737      -0.043258       0.003025       0.040233              9.645362      11.653420      -3.261603      -3.371987       9.262167      -0.530582       8.020499           0.000001
           99              C      10.049605       4.971520       9.823026      -0.020827      38.883988 0.45933390E+03  0.10906117E+05                                10.080856                            7.216550      -0.085240       1.984048                    0.998900      27.484042      78.405085       0.606740       0.425169      -1.062792      -0.036963       0.005362       0.012517       0.039392       0.036955       0.031322       0.024753       0.006913       0.025575      -0.041649      -0.020708       0.062357             12.448818      13.712155      -6.658422      -2.988198      14.780363      -0.996184       8.853937           0.000000
          100              C      11.137265       3.933777       9.680746       0.586862      23.276732 0.26064408E+03  0.54629328E+04                                 7.640755                            5.784573      -0.193343       1.993829                    0.999097      22.676641      64.237758       0.607019       0.481422      -1.012980       0.018553      -0.048507      -0.017519       0.054809      -0.002237      -0.044446      -0.049889      -0.008154       0.278177      -0.075291      -0.044103       0.119395              9.112274      10.185723      -3.910226       0.233050      12.187190       1.439459       4.963911           0.000001
          101              C      10.057313       6.147093       9.082134       0.097023      33.817215 0.41121875E+03  0.95666753E+04                                 9.383650                            6.990873      -0.118827       1.987736                    0.998662      26.759088      77.380485       0.590741       0.445678      -1.042733      -0.052220       0.018131       0.028883       0.062369       0.018557       0.039212       0.042296       0.052067      -0.045237      -0.061622      -0.010070       0.071692             11.049924      10.303534      -3.424886      -4.029948      11.963408      -1.345739      10.882829           0.000000
          102              C      10.920202       6.432107       7.868287       0.581739      24.652059 0.26125333E+03  0.54894101E+04                                 7.865519                            5.802484      -0.208524       1.986118                    0.999190      22.901913      65.364986       0.603177       0.483278      -1.010068       0.041950      -0.008398      -0.046747       0.063369       0.025192       0.099870       0.026438       0.087297      -0.058290      -0.090361      -0.040681       0.131041              9.119797       7.626101      -2.568460      -3.600675      11.054929       1.056446       8.678363           0.000002
          103              C       3.551480      11.592029      12.127744       0.119052      24.742772 0.32328282E+03  0.70984123E+04                                 7.558785                            6.122787       0.083266       2.053975                    0.999593      25.653794      72.621643       0.641476       0.434857      -1.046715      -0.050791       0.015581       0.014381       0.055039      -0.030245       0.009687      -0.013991       0.041107       0.092675      -0.052775       0.010462       0.042313              8.269020       7.635551       1.134750      -1.266807      10.617844       2.782636       6.553663           0.000001
          104              C       4.100334      12.830013      12.379772      -0.173955      30.418694 0.44018087E+03  0.10390840E+05                                 8.513309                            7.044561       0.188097       2.043089                    0.999326      29.295332      84.657948       0.613732       0.422774      -1.059155      -0.005130      -0.003046      -0.008529       0.010409      -0.000623      -0.006892      -0.013590       0.028842       0.031126      -0.025132       0.005669       0.019463              9.245894       8.077408       1.388845      -0.442542      12.755011       3.358111       6.905262           0.000001
          105              C       3.409675      13.742057      13.169818       0.111948      31.818857 0.40240871E+03  0.92634476E+04                                 8.934074                            6.820053       0.012213       2.030213                    0.999489      25.940686      73.377211       0.613849       0.433450      -1.055419      -0.001233       0.001376      -0.003534       0.003988       0.002440       0.002734      -0.000995      -0.004431       0.039863      -0.010297      -0.003351       0.013647             10.430486       8.923560       3.450372      -0.147209      15.604694       3.279206       6.763205           0.000001
          106              C       2.205078      13.315267      13.663150      -0.159615      29.464345 0.43271790E+03  0.10200564E+05                                 8.429534                            7.059258       0.034745       2.003359                    0.998307      29.134733      84.934527       0.601648       0.431861      -1.050495      -0.011705      -0.006474      -0.007909       0.015540      -0.018208       0.002615       0.001381       0.013019       0.057064      -0.028992       0.009638       0.019354              9.046003       8.940424       2.931724      -0.529457      12.077109       1.381760       6.120477           0.000001
          107              C       1.744615      12.052436      13.382523       0.139757      24.174942 0.32326722E+03  0.71078724E+04                                 7.497843                            6.174240      -0.038590       2.019960                    0.999114      25.529565      72.649474       0.629929       0.442218      -1.040882       0.032644      -0.002861      -0.030530       0.044787      -0.025150       0.002674      -0.028498       0.060111       0.092164      -0.061915       0.017253       0.044662              8.089787       7.676070       1.925363      -1.439175      10.400113       1.099016       6.193177           0.000001
          108              C       5.371111       2.345884      13.025036       0.126173      24.324773 0.31240446E+03  0.67863290E+04                                 7.414535                            5.987467       0.097337       2.060013                    0.999628      25.263876      70.631528       0.655222       0.430329      -1.051743      -0.029384      -0.000175       0.037744       0.047834      -0.021981      -0.000618      -0.027479       0.069428       0.047230      -0.058530       0.021503       0.037027              8.042081       6.534100       2.481791      -1.861637      10.029758       0.559366       7.562384           0.000001
          109              C       4.912214       1.084515      12.715810      -0.168458      29.228595 0.41636599E+03  0.96787818E+04                                 8.245708                            6.833107       0.287014       2.080256                    0.999578      28.677235      81.845553       0.626568       0.420526      -1.062120       0.001802       0.006808       0.002825       0.007588      -0.018113       0.000947       0.008161       0.012096       0.055032      -0.029357       0.008500       0.020857              8.830862       7.210682       3.249043      -1.191460      11.937910       0.734116       7.343993           0.000001
          110              C       3.943885       0.479408      13.463851       0.120701      31.634427 0.38968461E+03  0.89035415E+04                                 8.906992                            6.716225       0.000526       2.028039                    0.999474      25.742438      72.671134       0.617573       0.434079      -1.054472      -0.000373       0.000048      -0.003338       0.003359      -0.010958       0.007953      -0.002018       0.019585      -0.015406      -0.012510      -0.007372       0.019882             10.452734       7.499582       4.080503      -0.375231      15.407001       2.956130       8.451619           0.000000
          111              C       3.528365       1.195597      14.556867      -0.164232      30.449248 0.43750192E+03  0.10349303E+05                                 8.638146                            7.092912      -0.040477       1.979684                    0.997766      29.289192      85.738404       0.600447       0.431222      -1.050115       0.002886       0.010474       0.003778       0.011502      -0.008277       0.010097      -0.024476       0.032642      -0.022476      -0.034649       0.003997       0.030652              9.504049       6.432259       2.031190      -0.571467      12.871124       3.341175       9.208763           0.000000
          112              C       4.046846       2.445274      14.805321       0.124392      26.037377 0.33312301E+03  0.74120519E+04                                 8.001486                            6.336088      -0.279717       1.940228                    0.998075      26.200548      76.079515       0.609120       0.451928      -1.030738       0.030102      -0.002794      -0.046184       0.055199      -0.042995       0.024544      -0.018410       0.056572       0.009880      -0.053545      -0.011277       0.064822              8.902847       6.423827       1.613745      -1.883220      11.140203       2.185491       9.144509           0.000001
          113              C      13.943586       6.318102      16.209529       0.527721      21.156564 0.27951067E+03  0.59852398E+04                                 7.094741                            5.999096      -0.275977       1.949219                    0.998522      24.067276      69.807399       0.592405       0.482841      -1.008239       0.025398      -0.075536       0.000207       0.079691       0.017038       0.080553       0.012704       0.071799      -0.003804      -0.065123      -0.038501       0.103623              7.555392       6.494451      -0.425739      -2.208742       8.788256      -0.208200       7.383469          -0.000000
          114              C      13.361773       7.687484      16.541277       0.066750      32.521245 0.44374253E+03  0.10536104E+05                                 9.131944                            7.256991      -0.210105       1.935169                    0.999244      28.010255      82.196927       0.579620       0.445055      -1.041666      -0.041051       0.045457       0.043468       0.075107       0.008758       0.031445       0.014678       0.075143       0.060328      -0.050745      -0.007255       0.058000             10.333420       8.513851      -0.812600      -3.378317      13.655390      -0.424959       8.831020          -0.000001
          115              C      13.734722       8.884543      15.941950      -0.055222      36.486893 0.48087721E+03  0.11571832E+05                                 9.655608                            7.393249      -0.158439       1.951045                    0.998763      28.314397      81.838958       0.597132       0.426253      -1.060039      -0.016253       0.017323       0.021533       0.032061       0.007633       0.040410       0.009702       0.008180       0.083491      -0.035672      -0.019961       0.055633             11.215158      11.647380      -0.152971      -5.455619      11.488972      -1.072386      10.509121          -0.000001
          116              C       0.395109       8.996210      14.968692       0.643047      23.128960 0.25190425E+03  0.52598416E+04                                 7.651618                            5.761264      -0.362261       1.939320                    0.999160      22.619351      64.954263       0.593660       0.494119      -1.001641       0.032216       0.015302      -0.044415       0.056963      -0.012132       0.005119       0.023971      -0.162944      -0.175596      -0.065477      -0.049357       0.114835              8.805792       9.621373       0.561743      -0.903566       4.731857      -1.839465      12.064147           0.000001
          117              C      13.104974      10.045353      16.386664      -0.072966      30.311670 0.41516932E+03  0.97058927E+04                                 8.691628                            6.987996      -0.058160       1.980126                    0.997858      28.587505      83.548446       0.593997       0.441074      -1.042837       0.018312      -0.005192       0.027924       0.033794       0.012191       0.045018      -0.011855       0.014132       0.001979      -0.048451      -0.000380       0.048831              9.672790      10.071425      -2.535577      -4.259358      10.380531       0.896605       8.566415          -0.000001
          118              C      12.158771      10.014513      17.381908      -0.013877      38.961462 0.45542459E+03  0.10795607E+05                                10.115440                            7.196908      -0.167403       1.960761                    0.998470      27.388902      78.197224       0.605855       0.426488      -1.061439       0.039889      -0.011683      -0.003836       0.041741       0.016988       0.044949       0.000795       0.066824       0.030213      -0.045561      -0.021324       0.066885             12.497637      11.456090      -5.278095      -4.229287      17.070664       1.236367       8.966155           0.000000
          119              C      11.492928      11.311254      17.771747       0.599804      23.685778 0.25698168E+03  0.53705821E+04                                 7.732255                            5.761935      -0.227839       1.986506                    0.998906      22.532341      63.869779       0.604952       0.484469      -1.010737      -0.032722       0.033868      -0.002381       0.047153       0.017338      -0.060440      -0.069848       0.000591       0.211183      -0.076488      -0.052095       0.128583              9.223452       9.962974      -3.793359       0.496915      11.742178       2.253323       5.965203           0.000001
          120              C      11.916630       8.777260       0.077217       0.095465      33.781367 0.41617363E+03  0.96932686E+04                                 9.332523                            7.005345      -0.086299       1.996128                    0.998916      26.711052      76.827216       0.594695       0.442197      -1.046688       0.053247      -0.028231      -0.023654       0.064743      -0.001140       0.043372       0.031535       0.048479       0.004107      -0.055819      -0.005691       0.061510             10.891872       9.670914      -1.998335      -4.648829      13.015002      -0.228419       9.989701           0.000000
          121              C      10.919872       8.513440       1.189359       0.577232      25.182589 0.26231452E+03  0.55086897E+04                                 7.923741                            5.779935      -0.213586       1.980663                    0.998983      22.906687      65.028263       0.610696       0.477590      -1.014645      -0.031624       0.008055       0.053119       0.062343      -0.006900       0.113097       0.006253       0.063941       0.030019      -0.096377      -0.035529       0.131905              9.215080       7.812640      -2.036039      -3.820504      11.488665       1.696567       8.343935           0.000003
          122              C       7.511075      13.634190       1.603686       0.533098      21.157552 0.28012115E+03  0.60094206E+04                                 7.132036                            6.029662      -0.348995       1.925989                    0.998268      24.191316      70.532087       0.586608       0.486711      -1.004917      -0.035108      -0.070575      -0.003054       0.078884      -0.026370       0.078306      -0.025529       0.054781       0.027471      -0.062664      -0.041791       0.104455              7.609896       7.629867       1.166513      -2.250186       8.127962       0.503649       7.071860           0.000001
          123              C       8.306053       0.293199       1.375252       0.070323      32.002051 0.43611735E+03  0.10336587E+05                                 9.180305                            7.322665      -0.325482       1.898491                    0.999064      28.202899      83.379576       0.560488       0.461069      -1.029873       0.049647       0.044221      -0.040722       0.077965      -0.017848       0.024594      -0.022279       0.057362       0.056501      -0.047206      -0.005331       0.052536             10.389994       9.936582       2.154645      -3.049481      12.565931       1.334751       8.667471           0.000000
          124              C       8.144016       1.491135       2.062521      -0.054603      37.054563 0.48932506E+03  0.11815189E+05                                 9.734006                            7.444873      -0.167906       1.948666                    0.998590      28.319249      81.736281       0.597193       0.424765      -1.061982       0.018878       0.014376      -0.025408       0.034765      -0.008337       0.032199      -0.022391      -0.005864       0.109792      -0.035756      -0.022888       0.058644             11.327256      13.804915       0.824806      -4.503973      10.739996       2.415585       9.436858           0.000000
          125              C       6.945510       1.783457       2.935861       0.645605      23.316759 0.24612215E+03  0.50999788E+04                                 7.634448                            5.660621      -0.228212       1.984872                    0.999033      22.305111      63.425594       0.605452       0.488212      -1.006505      -0.035117       0.015816       0.041583       0.056679       0.040700       0.002856      -0.020282      -0.144786      -0.166844      -0.064438      -0.048542       0.112980              8.846737      10.424176      -1.242993      -0.352528       4.754634       1.734004      11.361400           0.000002
          126              C       9.080223       2.504761       1.836232      -0.091614      30.663899 0.42956445E+03  0.10117456E+05                                 8.704236                            7.073053       0.026470       1.999103                    0.998151      29.004585      84.784492       0.595452       0.436734      -1.046546      -0.009366      -0.002178      -0.028317       0.029905      -0.019906       0.036569       0.001405      -0.003210      -0.011737      -0.043258       0.003025       0.040233              9.645362      11.653419       3.261603      -3.371987       9.262167       0.530582       8.020499           0.000001
          127              C      10.086729       2.336530       0.885853      -0.020827      38.883986 0.45933387E+03  0.10906116E+05                                10.080856                            7.216550      -0.085240       1.984048                    0.998900      27.484041      78.405084       0.606740       0.425169      -1.062792      -0.036963      -0.005362       0.012517       0.039392      -0.036955       0.031322      -0.024753       0.006913       0.025575      -0.041649      -0.020708       0.062357             12.448818      13.712155       6.658422      -2.988198      14.780363       0.996184       8.853937           0.000000
          128              C      11.174389       3.374273       0.743573       0.586862      23.276732 0.26064408E+03  0.54629328E+04                                 7.640755                            5.784573      -0.193343       1.993829                    0.999097      22.676641      64.237759       0.607019       0.481422      -1.012980       0.018553       0.048507      -0.017519       0.054809       0.002237      -0.044446       0.049889      -0.008154       0.278177      -0.075291      -0.044103       0.119395              9.112275      10.185723       3.910226       0.233050      12.187190      -1.439459       4.963911           0.000001
          129              C      10.094437       1.160957       0.144961       0.097023      33.817215 0.41121875E+03  0.95666753E+04                                 9.383650                            6.990873      -0.118827       1.987736                    0.998662      26.759088      77.380485       0.590741       0.445678      -1.042733      -0.052220      -0.018131       0.028883       0.062369      -0.018557       0.039212      -0.042296       0.052067      -0.045237      -0.061622      -0.010070       0.071692             11.049924      10.303534       3.424886      -4.029948      11.963408       1.345739      10.882829           0.000000
          130              C      10.883078       0.875943      16.805460       0.581739      24.652059 0.26125333E+03  0.54894100E+04                                 7.865520                            5.802484      -0.208524       1.986118                    0.999190      22.901913      65.364988       0.603177       0.483278      -1.010068       0.041950       0.008398      -0.046747       0.063369      -0.025192       0.099870      -0.026438       0.087297      -0.058290      -0.090361      -0.040681       0.131041              9.119798       7.626101       2.568460      -3.600675      11.054929      -1.056446       8.678363           0.000002
          131              C       3.588604      10.332121       3.190571       0.119052      24.742772 0.32328282E+03  0.70984123E+04                                 7.558785                            6.122787       0.083266       2.053975                    0.999593      25.653794      72.621643       0.641476       0.434857      -1.046715      -0.050791      -0.015581       0.014381       0.055039       0.030245       0.009687       0.013991       0.041107       0.092675      -0.052775       0.010462       0.042313              8.269020       7.635551      -1.134750      -1.266807      10.617844      -2.782636       6.553663           0.000001
          132              C       4.137458       9.094137       3.442599      -0.173955      30.418694 0.44018087E+03  0.10390840E+05                                 8.513309                            7.044561       0.188096       2.043089                    0.999326      29.295332      84.657948       0.613732       0.422774      -1.059155      -0.005130       0.003046      -0.008529       0.010409       0.000623      -0.006892       0.013590       0.028842       0.031126      -0.025132       0.005669       0.019463              9.245894       8.077408      -1.388845      -0.442542      12.755011      -3.358111       6.905262           0.000001
          133              C       3.446799       8.182093       4.232645       0.111948      31.818857 0.40240871E+03  0.92634477E+04                                 8.934074                            6.820053       0.012213       2.030213                    0.999489      25.940686      73.377210       0.613849       0.433450      -1.055419      -0.001233      -0.001376      -0.003534       0.003988      -0.002440       0.002734       0.000995      -0.004431       0.039863      -0.010297      -0.003351       0.013647             10.430486       8.923559      -3.450372      -0.147209      15.604694      -3.279206       6.763205           0.000001
          134              C       2.242202       8.608883       4.725977      -0.159615      29.464345 0.43271790E+03  0.10200564E+05                                 8.429534                            7.059258       0.034745       2.003359                    0.998307      29.134733      84.934527       0.601648       0.431861      -1.050495      -0.011705       0.006474      -0.007909       0.015540       0.018208       0.002615      -0.001381       0.013019       0.057064      -0.028992       0.009638       0.019354              9.046003       8.940423      -2.931724      -0.529457      12.077109      -1.381760       6.120477           0.000001
          135              C       1.781739       9.871714       4.445350       0.139757      24.174944 0.32326724E+03  0.71078731E+04                                 7.497844                            6.174240      -0.038590       2.019960                    0.999114      25.529566      72.649480       0.629929       0.442218      -1.040882       0.032644       0.002861      -0.030530       0.044787       0.025150       0.002674       0.028498       0.060111       0.092164      -0.061915       0.017253       0.044662              8.089787       7.676070      -1.925363      -1.439175      10.400114      -1.099016       6.193178           0.000001
          136              C       5.408235       4.962166       4.087863       0.126173      24.324773 0.31240446E+03  0.67863291E+04                                 7.414535                            5.987467       0.097336       2.060013                    0.999628      25.263876      70.631530       0.655221       0.430329      -1.051743      -0.029384       0.000175       0.037744       0.047834       0.021981      -0.000618       0.027479       0.069428       0.047230      -0.058530       0.021503       0.037027              8.042081       6.534100      -2.481791      -1.861637      10.029759      -0.559366       7.562385           0.000001
          137              C       4.949338       6.223535       3.778637      -0.168458      29.228597 0.41636603E+03  0.96787828E+04                                 8.245709                            6.833108       0.287014       2.080256                    0.999578      28.677236      81.845560       0.626568       0.420526      -1.062120       0.001802      -0.006808       0.002825       0.007588       0.018113       0.000947      -0.008161       0.012096       0.055032      -0.029357       0.008500       0.020857              8.830862       7.210682      -3.249044      -1.191460      11.937911      -0.734116       7.343994           0.000001
          138              C       3.981009       6.828642       4.526678       0.120701      31.634427 0.38968460E+03  0.89035415E+04                                 8.906992                            6.716225       0.000525       2.028039                    0.999474      25.742438      72.671134       0.617573       0.434079      -1.054472      -0.000373      -0.000048      -0.003338       0.003359       0.010958       0.007953       0.002018       0.019585      -0.015406      -0.012510      -0.007372       0.019882             10.452734       7.499582      -4.080503      -0.375231      15.407001      -2.956130       8.451619           0.000000
          139              C       3.565489       6.112453       5.619694      -0.164232      30.449248 0.43750191E+03  0.10349303E+05                                 8.638146                            7.092912      -0.040477       1.979684                    0.997766      29.289192      85.738406       0.600447       0.431222      -1.050115       0.002886      -0.010474       0.003778       0.011502       0.008277       0.010097       0.024476       0.032642      -0.022476      -0.034649       0.003997       0.030652              9.504049       6.432259      -2.031190      -0.571467      12.871125      -3.341176       9.208763           0.000000
          140              C       4.083970       4.862776       5.868148       0.124391      26.037378 0.33312301E+03  0.74120520E+04                                 8.001487                            6.336089      -0.279717       1.940228                    0.998075      26.200549      76.079520       0.609120       0.451928      -1.030738       0.030102       0.002794      -0.046184       0.055199       0.042995       0.024544       0.018410       0.056572       0.009880      -0.053545      -0.011277       0.064822              8.902847       6.423827      -1.613745      -1.883221      11.140204      -2.185491       9.144510           0.000001
          141              C       0.416142      13.626152      10.601990       0.527721      21.156565 0.27951069E+03  0.59852403E+04                                 7.094741                            5.999096      -0.275977       1.949219                    0.998522      24.067277      69.807400       0.592405       0.482841      -1.008239      -0.025398      -0.075536      -0.000207       0.079691      -0.017038       0.080553      -0.012704       0.071799      -0.003804      -0.065123      -0.038501       0.103623              7.555392       6.494451       0.425739      -2.208742       8.788255       0.208200       7.383469          -0.000000
          142              C       0.997955       0.379434      10.270242       0.066750      32.521243 0.44374250E+03  0.10536103E+05                                 9.131944                            7.256991      -0.210105       1.935169                    0.999244      28.010254      82.196924       0.579620       0.445055      -1.041666       0.041051       0.045457      -0.043468       0.075107      -0.008758       0.031445      -0.014678       0.075143       0.060328      -0.050745      -0.007255       0.058000             10.333420       8.513851       0.812600      -3.378317      13.655390       0.424959       8.831020          -0.000001
          143              C       0.625006       1.576493      10.869569      -0.055222      36.486893 0.48087721E+03  0.11571832E+05                                 9.655608                            7.393249      -0.158439       1.951045                    0.998763      28.314397      81.838958       0.597132       0.426253      -1.060039       0.016253       0.017323      -0.021533       0.032061      -0.007633       0.040410      -0.009702       0.008180       0.083491      -0.035672      -0.019961       0.055633             11.215158      11.647380       0.152971      -5.455619      11.488972       1.072386      10.509121          -0.000001
          144              C      13.964619       1.688160      11.842827       0.643047      23.128961 0.25190426E+03  0.52598418E+04                                 7.651618                            5.761264      -0.362261       1.939320                    0.999160      22.619351      64.954261       0.593660       0.494119      -1.001641      -0.032216       0.015302       0.044415       0.056963       0.012132       0.005119      -0.023971      -0.162944      -0.175596      -0.065477      -0.049357       0.114835              8.805792       9.621372      -0.561743      -0.903566       4.731857       1.839465      12.064147           0.000001
          145              C       1.254754       2.737303      10.424855      -0.072966      30.311670 0.41516932E+03  0.97058927E+04                                 8.691628                            6.987996      -0.058160       1.980126                    0.997858      28.587505      83.548446       0.593997       0.441074      -1.042837      -0.018312      -0.005192      -0.027924       0.033794      -0.012191       0.045018       0.011855       0.014132       0.001979      -0.048451      -0.000380       0.048831              9.672790      10.071425       2.535577      -4.259358      10.380531      -0.896605       8.566415          -0.000001
          146              C       2.200957       2.706463       9.429611      -0.013877      38.961462 0.45542459E+03  0.10795607E+05                                10.115439                            7.196908      -0.167403       1.960762                    0.998470      27.388902      78.197222       0.605855       0.426488      -1.061439      -0.039889      -0.011683       0.003836       0.041741      -0.016988       0.044949      -0.000795       0.066824       0.030213      -0.045561      -0.021324       0.066885             12.497636      11.456090       5.278094      -4.229287      17.070664      -1.236367       8.966155           0.000000
          147              C       2.866800       4.003204       9.039772       0.599804      23.685778 0.25698168E+03  0.53705822E+04                                 7.732255                            5.761935      -0.227839       1.986506                    0.998906      22.532341      63.869778       0.604952       0.484469      -1.010737       0.032722       0.033868       0.002381       0.047153      -0.017338      -0.060440       0.069848       0.000591       0.211183      -0.076488      -0.052095       0.128583              9.223451       9.962974       3.793359       0.496915      11.742177      -2.253323       5.965203           0.000001
          148              C       2.517346       1.469210       8.859956       0.095465      33.781365 0.41617361E+03  0.96932678E+04                                 9.332523                            7.005345      -0.086299       1.996128                    0.998916      26.711051      76.827212       0.594695       0.442197      -1.046688      -0.053247      -0.028231       0.023654       0.064743       0.001140       0.043372      -0.031535       0.048480       0.004107      -0.055819      -0.005691       0.061510             10.891872       9.670913       1.998334      -4.648829      13.015002       0.228420       9.989700           0.000000
          149              C       3.514104       1.205390       7.747814       0.577232      25.182586 0.26231448E+03  0.55086888E+04                                 7.923740                            5.779935      -0.213586       1.980663                    0.998983      22.906686      65.028261       0.610696       0.477590      -1.014645       0.031624       0.008055      -0.053119       0.062342       0.006900       0.113097      -0.006253       0.063941       0.030019      -0.096377      -0.035529       0.131906              9.215080       7.812640       2.036039      -3.820504      11.488665      -1.696567       8.343935           0.000003
          150              C       6.922901       6.326140       7.333487       0.533098      21.157551 0.28012113E+03  0.60094200E+04                                 7.132036                            6.029662      -0.348995       1.925989                    0.998268      24.191315      70.532084       0.586608       0.486711      -1.004917       0.035108      -0.070575       0.003054       0.078884       0.026370       0.078306       0.025529       0.054781       0.027471      -0.062664      -0.041791       0.104455              7.609896       7.629867      -1.166513      -2.250186       8.127962      -0.503649       7.071859           0.000000
          151              C       6.127923       7.601249       7.561921       0.070323      32.002051 0.43611736E+03  0.10336587E+05                                 9.180305                            7.322665      -0.325482       1.898491                    0.999064      28.202899      83.379575       0.560488       0.461069      -1.029873      -0.049647       0.044221       0.040722       0.077965       0.017848       0.024594       0.022279       0.057362       0.056501      -0.047206      -0.005331       0.052536             10.389994       9.936582      -2.154645      -3.049481      12.565931      -1.334751       8.667470           0.000000
          152              C       6.289960       8.799185       6.874652      -0.054603      37.054565 0.48932509E+03  0.11815190E+05                                 9.734006                            7.444873      -0.167906       1.948666                    0.998590      28.319250      81.736284       0.597193       0.424765      -1.061982      -0.018878       0.014376       0.025408       0.034765       0.008337       0.032199       0.022391      -0.005864       0.109792      -0.035756      -0.022888       0.058644             11.327257      13.804915      -0.824806      -4.503973      10.739997      -2.415585       9.436858           0.000000
          153              C       7.488466       9.091507       6.001312       0.645605      23.316757 0.24612212E+03  0.50999781E+04                                 7.634448                            5.660621      -0.228212       1.984872                    0.999033      22.305110      63.425593       0.605452       0.488212      -1.006505       0.035117       0.015816      -0.041583       0.056679      -0.040700       0.002856       0.020282      -0.144786      -0.166844      -0.064438      -0.048542       0.112980              8.846737      10.424176       1.242993      -0.352528       4.754634      -1.734004      11.361400           0.000002
          154              C       5.353753       9.812811       7.100941      -0.091614      30.663902 0.42956450E+03  0.10117458E+05                                 8.704236                            7.073053       0.026470       1.999103                    0.998151      29.004587      84.784502       0.595451       0.436734      -1.046546       0.009366      -0.002178       0.028317       0.029905       0.019906       0.036569      -0.001405      -0.003210      -0.011737      -0.043258       0.003024       0.040233              9.645363      11.653420      -3.261603      -3.371987       9.262168      -0.530582       8.020499           0.000001
          155              C       4.347247       9.644580       8.051320      -0.020827      38.883988 0.45933390E+03  0.10906117E+05                                10.080856                            7.216550      -0.085240       1.984048                    0.998900      27.484042      78.405087       0.606740       0.425169      -1.062792       0.036963      -0.005362      -0.012517       0.039392       0.036955       0.031322       0.024753       0.006913       0.025575      -0.041649      -0.020708       0.062357             12.448819      13.712155      -6.658422      -2.988198      14.780364      -0.996184       8.853937           0.000000
          156              C       3.259587      10.682323       8.193600       0.586862      23.276731 0.26064407E+03  0.54629326E+04                                 7.640755                            5.784573      -0.193343       1.993829                    0.999097      22.676641      64.237759       0.607019       0.481422      -1.012980      -0.018553       0.048507       0.017519       0.054809      -0.002237      -0.044446      -0.049889      -0.008154       0.278177      -0.075291      -0.044103       0.119395              9.112275      10.185723      -3.910226       0.233050      12.187190       1.439459       4.963911           0.000001
          157              C       4.339539       8.469007       8.792212       0.097023      33.817215 0.41121875E+03  0.95666753E+04                                 9.383650                            6.990873      -0.118827       1.987736                    0.998662      26.759088      77.380484       0.590741       0.445678      -1.042733       0.052220      -0.018131      -0.028883       0.062369       0.018557       0.039212       0.042296       0.052067      -0.045237      -0.061622      -0.010070       0.071692             11.049923      10.303533      -3.424886      -4.029948      11.963408      -1.345739      10.882829           0.000000
          158              C       3.476650       8.183993      10.006059       0.581739      24.652059 0.26125333E+03  0.54894101E+04                                 7.865519                            5.802484      -0.208523       1.986118                    0.999190      22.901913      65.364984       0.603177       0.483278      -1.010068      -0.041950       0.008398       0.046747       0.063369       0.025192       0.099870       0.026438       0.087297      -0.058290      -0.090361      -0.040681       0.131041              9.119797       7.626100      -2.568460      -3.600675      11.054929       1.056445       8.678362           0.000002
          159              C      10.845372       3.024071       5.746602       0.119052      24.742772 0.32328282E+03  0.70984123E+04                                 7.558784                            6.122787       0.083266       2.053975                    0.999593      25.653794      72.621642       0.641476       0.434857      -1.046715       0.050791      -0.015581      -0.014381       0.055039      -0.030245       0.009687      -0.013991       0.041107       0.092675      -0.052775       0.010462       0.042313              8.269019       7.635551       1.134750      -1.266807      10.617844       2.782636       6.553663           0.000001
          160              C      10.296518       1.786087       5.494574      -0.173955      30.418694 0.44018087E+03  0.10390840E+05                                 8.513309                            7.044560       0.188096       2.043089                    0.999326      29.295332      84.657948       0.613732       0.422774      -1.059155       0.005130       0.003046       0.008529       0.010409      -0.000623      -0.006892      -0.013590       0.028842       0.031126      -0.025132       0.005669       0.019463              9.245894       8.077408       1.388845      -0.442542      12.755011       3.358111       6.905261           0.000001
          161              C      10.987177       0.874043       4.704528       0.111948      31.818857 0.40240870E+03  0.92634476E+04                                 8.934074                            6.820053       0.012213       2.030213                    0.999489      25.940686      73.377211       0.613849       0.433450      -1.055419       0.001233      -0.001376       0.003534       0.003988       0.002440       0.002734      -0.000995      -0.004431       0.039863      -0.010297      -0.003351       0.013647             10.430486       8.923560       3.450372      -0.147209      15.604694       3.279206       6.763205           0.000001
          162              C      12.191774       1.300833       4.211196      -0.159615      29.464345 0.43271790E+03  0.10200564E+05                                 8.429534                            7.059258       0.034745       2.003359                    0.998307      29.134733      84.934529       0.601648       0.431862      -1.050495       0.011705       0.006474       0.007909       0.015540      -0.018208       0.002615       0.001381       0.013019       0.057064      -0.028992       0.009638       0.019354              9.046004       8.940424       2.931724      -0.529457      12.077110       1.381760       6.120477           0.000001
          163              C      12.652237       2.563664       4.491823       0.139757      24.174945 0.32326727E+03  0.71078737E+04                                 7.497844                            6.174240      -0.038590       2.019960                    0.999114      25.529567      72.649480       0.629929       0.442218      -1.040882      -0.032644       0.002861       0.030530       0.044787      -0.025150       0.002674      -0.028498       0.060111       0.092164      -0.061915       0.017253       0.044662              8.089787       7.676070       1.925363      -1.439175      10.400114       1.099016       6.193177           0.000001
          164              C       9.025741      12.270216       4.849310       0.126173      24.324773 0.31240446E+03  0.67863291E+04                                 7.414535                            5.987467       0.097336       2.060013                    0.999628      25.263876      70.631530       0.655221       0.430329      -1.051743       0.029384       0.000175      -0.037744       0.047834      -0.021981      -0.000618      -0.027479       0.069428       0.047230      -0.058530       0.021503       0.037027              8.042081       6.534100       2.481791      -1.861637      10.029758       0.559366       7.562385           0.000001
          165              C       9.484638      13.531585       5.158536      -0.168458      29.228596 0.41636601E+03  0.96787824E+04                                 8.245708                            6.833107       0.287014       2.080256                    0.999578      28.677236      81.845557       0.626568       0.420526      -1.062120      -0.001802      -0.006808      -0.002825       0.007588      -0.018113       0.000947       0.008161       0.012096       0.055032      -0.029357       0.008500       0.020857              8.830862       7.210682       3.249043      -1.191460      11.937910       0.734116       7.343994           0.000001
          166              C      10.452967      14.136692       4.410495       0.120701      31.634429 0.38968463E+03  0.89035422E+04                                 8.906992                            6.716225       0.000526       2.028039                    0.999474      25.742439      72.671136       0.617573       0.434079      -1.054472       0.000373      -0.000048       0.003338       0.003359      -0.010958       0.007953      -0.002018       0.019585      -0.015406      -0.012510      -0.007372       0.019882             10.452734       7.499582       4.080503      -0.375231      15.407001       2.956130       8.451619           0.000000
          167              C      10.868487      13.420503       3.317479      -0.164232      30.449250 0.43750194E+03  0.10349304E+05                                 8.638146                            7.092912      -0.040477       1.979684                    0.997766      29.289193      85.738410       0.600447       0.431222      -1.050115      -0.002886      -0.010474      -0.003778       0.011502      -0.008277       0.010097      -0.024476       0.032642      -0.022476      -0.034649       0.003997       0.030652              9.504049       6.432259       2.031190      -0.571467      12.871125       3.341176       9.208764           0.000000
          168              C      10.350006      12.170826       3.069025       0.124392      26.037377 0.33312299E+03  0.74120515E+04                                 8.001487                            6.336089      -0.279717       1.940228                    0.998075      26.200548      76.079518       0.609120       0.451928      -1.030738      -0.030102       0.002794       0.046184       0.055199      -0.042995       0.024544      -0.018410       0.056572       0.009880      -0.053545      -0.011277       0.064822              8.902847       6.423827       1.613745      -1.883221      11.140204       2.185491       9.144510           0.000001
          169              N       1.951638       6.951856       0.367497      -0.274469      40.299502 0.55312091E+03  0.13641485E+05                                 9.838841                            7.629791      -0.110024       1.964491                    0.999442      29.453848      83.302496       0.629257       0.394672      -1.091950      -0.034154      -0.128511       0.052628       0.143008      -0.015132       0.022666       0.044815       0.091563       0.072446      -0.082221       0.026472       0.055749             11.439504      10.540148      -2.968404      -4.756059      13.345618       1.296514      10.432746          -0.000001
          170              N       5.153214      14.440122      17.440178      -0.268432      40.574700 0.55948564E+03  0.13877043E+05                                 9.981652                            7.757287      -0.252554       1.920958                    0.999000      29.699606      85.015608       0.612260       0.403331      -1.082984       0.012597      -0.126080      -0.061483       0.140837       0.001015       0.010066      -0.054517       0.078808       0.033410      -0.078564       0.029742       0.048821             11.643874      12.712056       3.697164      -4.725188      12.047037      -0.245869      10.172528          -0.000000
          171              N      11.979212       3.874143      14.205100      -0.236568      32.144805 0.49993864E+03  0.11935244E+05                                 8.364585                            7.204196       0.222608       2.101821                    0.998678      27.448955      74.590788       0.659031       0.389301      -1.103676      -0.056853       0.149647      -0.014856       0.160771       0.040788      -0.027208       0.001902       0.104671       0.117671      -0.086897       0.018209       0.068689              8.819700       8.764510      -0.962332      -2.208772      10.287459      -1.877966       7.407132           0.000001
          172              N       9.424662      10.362376      12.768718      -0.233375      32.173642 0.48406042E+03  0.11470022E+05                                 8.363165                            7.080660       0.267512       2.117085                    0.998417      27.347501      74.179352       0.665522       0.388400      -1.103669       0.052065      -0.144803       0.028514       0.156499       0.039032      -0.025594       0.012644       0.093335       0.138688      -0.087215       0.023255       0.063960              8.867687       7.024390      -1.556513      -2.736312      10.072558      -0.767514       9.506113           0.000001
          173              N      12.482338      14.259906       8.569676      -0.274469      40.299504 0.55312094E+03  0.13641486E+05                                 9.838841                            7.629791      -0.110024       1.964491                    0.999442      29.453849      83.302497       0.629257       0.394672      -1.091950       0.034154      -0.128511      -0.052628       0.143008       0.015132       0.022666      -0.044815       0.091563       0.072446      -0.082221       0.026472       0.055749             11.439504      10.540148       2.968405      -4.756059      13.345618      -1.296514      10.432746          -0.000001
          174              N       9.206514       7.132072       9.371341      -0.268432      40.574700 0.55948564E+03  0.13877043E+05                                 9.981652                            7.757288      -0.252554       1.920958                    0.999000      29.699606      85.015609       0.612260       0.403331      -1.082984      -0.012597      -0.126080       0.061483       0.140837      -0.001015       0.010066       0.054517       0.078808       0.033410      -0.078564       0.029742       0.048821             11.643874      12.712057      -3.697165      -4.725188      12.047037       0.245869      10.172528          -0.000000
          175              N       2.380516      11.182193      12.606419      -0.236568      32.144807 0.49993868E+03  0.11935245E+05                                 8.364586                            7.204196       0.222608       2.101821                    0.998678      27.448956      74.590791       0.659031       0.389301      -1.103676       0.056853       0.149647       0.014856       0.160771      -0.040788      -0.027208      -0.001902       0.104671       0.117671      -0.086897       0.018209       0.068689              8.819701       8.764510       0.962332      -2.208772      10.287459       1.877966       7.407132           0.000001
          176              N       4.935066       3.054326      14.042801      -0.233375      32.173643 0.48406042E+03  0.11470022E+05                                 8.363165                            7.080660       0.267512       2.117085                    0.998417      27.347501      74.179352       0.665522       0.388400      -1.103669      -0.052065      -0.144803      -0.028514       0.156499      -0.039032      -0.025594      -0.012644       0.093335       0.138688      -0.087215       0.023255       0.063960              8.867687       7.024390       1.556513      -2.736312      10.072558       0.767514       9.506113           0.000001
          177              N      12.445214       7.664244      17.506849      -0.274469      40.299502 0.55312091E+03  0.13641485E+05                                 9.838841                            7.629791      -0.110024       1.964491                    0.999442      29.453848      83.302495       0.629257       0.394672      -1.091950       0.034154       0.128511      -0.052628       0.143008      -0.015132       0.022666       0.044815       0.091563       0.072446      -0.082221       0.026472       0.055749             11.439504      10.540148      -2.968404      -4.756059      13.345618       1.296514      10.432746          -0.000001
          178              N       9.243638       0.175978       0.434168      -0.268432      40.574703 0.55948569E+03  0.13877044E+05                                 9.981652                            7.757287      -0.252554       1.920958                    0.999000      29.699607      85.015609       0.612260       0.403331      -1.082984      -0.012597       0.126080       0.061483       0.140837       0.001015       0.010066      -0.054517       0.078808       0.033410      -0.078564       0.029742       0.048821             11.643874      12.712056       3.697165      -4.725188      12.047037      -0.245869      10.172528          -0.000000
          179              N       2.417640      10.741957       3.669246      -0.236568      32.144806 0.49993867E+03  0.11935245E+05                                 8.364585                            7.204196       0.222608       2.101821                    0.998678      27.448956      74.590790       0.659031       0.389301      -1.103676       0.056853      -0.149647       0.014856       0.160771       0.040788      -0.027208       0.001902       0.104671       0.117671      -0.086897       0.018209       0.068689              8.819700       8.764510      -0.962332      -2.208772      10.287459      -1.877966       7.407132           0.000001
          180              N       4.972190       4.253724       5.105628      -0.233375      32.173641 0.48406038E+03  0.11470022E+05                                 8.363165                            7.080660       0.267512       2.117085                    0.998417      27.347500      74.179349       0.665522       0.388400      -1.103669      -0.052065       0.144803      -0.028514       0.156499       0.039032      -0.025594       0.012644       0.093335       0.138688      -0.087215       0.023255       0.063960              8.867687       7.024390      -1.556513      -2.736312      10.072557      -0.767514       9.506112           0.000001
          181              N       1.914514       0.356194       9.304670      -0.274469      40.299504 0.55312094E+03  0.13641486E+05                                 9.838841                            7.629791      -0.110024       1.964491                    0.999442      29.453849      83.302497       0.629257       0.394672      -1.091950      -0.034154       0.128511       0.052628       0.143008       0.015132       0.022666      -0.044815       0.091563       0.072446      -0.082221       0.026472       0.055749             11.439504      10.540148       2.968404      -4.756059      13.345618      -1.296513      10.432746          -0.000001
          182              N       5.190338       7.484028       8.503005      -0.268432      40.574703 0.55948569E+03  0.13877044E+05                                 9.981652                            7.757287      -0.252554       1.920958                    0.999000      29.699607      85.015609       0.612260       0.403331      -1.082984       0.012597       0.126080      -0.061483       0.140837      -0.001015       0.010066       0.054517       0.078808       0.033410      -0.078564       0.029742       0.048821             11.643874      12.712056      -3.697165      -4.725188      12.047037       0.245869      10.172528          -0.000000
          183              N      12.016336       3.433907       5.267927      -0.236568      32.144805 0.49993864E+03  0.11935244E+05                                 8.364586                            7.204196       0.222608       2.101821                    0.998678      27.448955      74.590790       0.659031       0.389301      -1.103676      -0.056853      -0.149647      -0.014856       0.160771      -0.040788      -0.027208      -0.001902       0.104671       0.117671      -0.086897       0.018209       0.068689              8.819701       8.764510       0.962332      -2.208772      10.287460       1.877966       7.407132           0.000001
          184              N       9.461786      11.561774       3.831545      -0.233375      32.173641 0.48406039E+03  0.11470022E+05                                 8.363165                            7.080660       0.267512       2.117085                    0.998417      27.347500      74.179350       0.665522       0.388400      -1.103669       0.052065       0.144803       0.028514       0.156499      -0.039032      -0.025594      -0.012644       0.093335       0.138688      -0.087215       0.023255       0.063960              8.867687       7.024390       1.556513      -2.736313      10.072558       0.767514       9.506113           0.000001
          185              O      14.106476       8.370202       2.566577      -0.535984      28.702611 0.48918765E+03  0.11506059E+05                                 7.363708                            6.867402       0.616678       2.243876                    0.997748      27.498054      71.916201       0.720301       0.361527      -1.134961       0.002207       0.006809      -0.038817       0.039471       0.044551       0.009565      -0.000133       0.165940       0.129932      -0.115868       0.040667       0.075201              7.486186       8.063121      -0.317383      -2.267353       5.817592       0.783422       8.577845          -0.000001
          186              O       0.880165       9.256815       0.932683      -0.580755      35.469950 0.64177740E+03  0.16165123E+05                                 8.562155                            7.926847       0.087683       2.059415                    0.995474      29.025966      78.714149       0.662314       0.367154      -1.129894      -0.028233      -0.008976       0.022818       0.037394       0.058893      -0.001018      -0.060042       0.040116       0.064506      -0.094631       0.014039       0.080592              8.881227       7.462174       1.835424      -1.346500      10.305009      -2.442482       8.876499          -0.000001
          187              O      12.843489       5.692532       2.415003      -0.527689      35.720870 0.57699596E+03  0.14171987E+05                                 8.675864                            7.532333       0.032831       2.061754                    0.996187      27.909947      75.087895       0.676286       0.368738      -1.127078      -0.006947       0.010568      -0.007598       0.014754      -0.016780       0.079788       0.014530      -0.023282      -0.171074      -0.111004       0.041655       0.069349              9.253523      11.996632      -0.094553       3.715607       5.957088      -1.193669       9.806849           0.000000
          188              O      14.244806       5.385741       4.102520      -0.545782      36.067049 0.49653056E+03  0.11671341E+05                                 8.618122                            6.812728       0.714354       2.285560                    0.997939      27.064424      69.758758       0.743368       0.350532      -1.148757      -0.007795      -0.011152      -0.036720       0.039159      -0.005982       0.000230      -0.005252      -0.094017       0.142704      -0.071172       0.022501       0.048670              9.967196       7.131548       0.984032      -1.122485       6.072037      -2.741197      16.698003          -0.000002
          189              O       2.193814       2.437527      17.384946      -0.545859      27.574842 0.44311812E+03  0.10133794E+05                                 7.061240                            6.421360       0.965183       2.357103                    0.999074      27.027679      68.939269       0.767517       0.348952      -1.148905       0.015893      -0.004046       0.016141       0.023010       0.075222      -0.023300      -0.005993      -0.065550       0.245083      -0.124187       0.034707       0.089480              7.295093       6.406330       0.598402       0.898191       8.640818       2.428555       6.838131          -0.000001
          190              O       4.105969       3.222996       0.502269      -0.566935      38.919070 0.54264453E+03  0.13093476E+05                                 9.174802                            7.194976       0.287042       2.140772                    0.996798      27.808853      73.568441       0.709565       0.357746      -1.138398      -0.018262      -0.021691      -0.020891       0.035220      -0.019339       0.006557      -0.062264       0.121753      -0.022312      -0.100275       0.027778       0.072497             10.941422      14.927203      -6.492104       2.378536      11.226454      -0.871081       6.670609           0.000001
          191              O       4.002439       5.120458      16.124448      -0.513226      43.723949 0.55598472E+03  0.13486950E+05                                10.010414                            7.362709       0.258680       2.138810                    0.995698      27.476397      72.704414       0.690576       0.365632      -1.133058      -0.043039       0.010805       0.031024       0.054144      -0.035092       0.015867       0.037990       0.005024      -0.009074      -0.060566       0.016554       0.044011             12.193005      10.256342      -5.198291      -5.390197      14.362342       5.669605      11.960331           0.000001
          192              O       3.693790       7.317112      16.433316      -0.541612      33.905816 0.52195465E+03  0.12479715E+05                                 8.269110                            7.075797       0.105230       2.065363                    0.997875      28.129563      74.218842       0.712172       0.359707      -1.136180      -0.030098       0.012307       0.009543       0.033889       0.013704       0.116455      -0.019772      -0.118767      -0.119825      -0.158490       0.074337       0.084153              8.828255       6.603642      -0.219873      -1.023990      13.913448      -0.518839       5.967674           0.000001
          193              O       6.573188       1.953588      17.040329      -0.597761      33.579926 0.61008832E+03  0.15192341E+05                                 8.240320                            7.711757       0.094987       2.054217                    0.996138      29.276855      79.260704       0.672866       0.365549      -1.129739       0.026022      -0.020152      -0.017854       0.037443      -0.071014       0.001357       0.068456       0.021744       0.095333      -0.109268       0.013988       0.095280              8.431265       7.545094      -0.985596      -0.968814       9.271915       2.201854       8.476787          -0.000000
          194              O       7.736398       0.982494      15.397319      -0.544315      29.781214 0.50274173E+03  0.11913207E+05                                 7.574558                            6.974424       0.603034       2.233998                    0.997956      27.799413      73.121186       0.712393       0.362830      -1.133248      -0.002173       0.005222       0.037936       0.038355      -0.064385       0.007938      -0.005667       0.148957       0.113829      -0.117464       0.035948       0.081515              7.789848       9.204895       0.621037      -2.727942       5.851373      -0.674901       8.313277           0.000001
          195              O       7.289799      12.662951      13.730179      -0.539998      36.900962 0.51689273E+03  0.12280713E+05                                 8.775260                            6.990359       0.629238       2.261936                    0.996554      27.083713      70.333553       0.727199       0.354511      -1.144769       0.008622      -0.003900       0.035318       0.036564       0.019161      -0.010992       0.002709      -0.069671       0.117928      -0.060693       0.020102       0.040591             10.026893       7.948262      -1.196845      -1.209685       6.010581       2.669599      16.121835           0.000001
          196              O       8.555168      12.699052      15.537811      -0.530825      39.160073 0.56503713E+03  0.13774294E+05                                 9.186484                            7.402079       0.135080       2.100945                    0.996161      27.521585      73.217071       0.690959       0.363632      -1.133600       0.006222       0.008722       0.012595       0.016536       0.025603       0.076652      -0.034565      -0.023684      -0.111138      -0.108240       0.043707       0.064533             10.343490      13.661605      -0.546903       5.356632       6.062241       1.185040      11.306624           0.000000
          197              O       2.071533      11.544819      16.862658      -0.532905      27.803338 0.46342415E+03  0.10729844E+05                                 7.167500                            6.623659       0.846981       2.322141                    0.998273      27.072240      69.740944       0.745149       0.355016      -1.142658      -0.009388      -0.031109       0.034198       0.047174      -0.028923       0.002803       0.038443       0.129418       0.190546      -0.110999       0.038337       0.072663              7.422237      10.277518       0.818783       1.505832       6.272754      -0.376329       5.716440           0.000000
          198              O       3.621776      10.074147      17.465917      -0.564989      33.949486 0.50110243E+03  0.11844571E+05                                 8.319746                            6.874632       0.538839       2.226036                    0.997292      27.471184      71.768575       0.732672       0.353674      -1.142447      -0.036417       0.012935      -0.021742       0.044342      -0.012188      -0.013250       0.000338      -0.145228       0.020124      -0.079010       0.008701       0.070309              9.576530       7.124902       2.936718       0.087283      15.724614      -1.873841       5.880074           0.000000
          199              O       3.531664       0.299338       1.499836      -0.528807      33.257366 0.52690509E+03  0.12629976E+05                                 8.179219                            7.134084       0.104800       2.072250                    0.997535      27.884620      73.706303       0.705441       0.362222      -1.134011       0.009118       0.009205      -0.013020       0.018368      -0.012516       0.105184       0.023914      -0.082429      -0.204004      -0.150243       0.069706       0.080537              8.662201       6.513578       0.879718      -0.808978      13.085781       1.123204       6.387245          -0.000000
          200              O       2.882907      12.766579       1.538981      -0.508800      42.637555 0.55293959E+03  0.13388802E+05                                 9.820762                            7.331648       0.342504       2.174708                    0.996099      27.155344      71.686997       0.693881       0.364550      -1.134395       0.023289       0.009552      -0.038037       0.045612       0.027599       0.010730      -0.041495       0.016965      -0.051747      -0.059820       0.015419       0.044401             11.898792      10.224438       5.119523      -5.196488      13.117650      -5.226608      12.354288          -0.000000
          201              O       0.327500       1.062152       6.370596      -0.535984      28.702613 0.48918771E+03  0.11506061E+05                                 7.363709                            6.867402       0.616678       2.243876                    0.997748      27.498054      71.916204       0.720301       0.361527      -1.134961      -0.002207       0.006809       0.038817       0.039471      -0.044551       0.009565       0.000133       0.165940       0.129932      -0.115868       0.040667       0.075201              7.486187       8.063122       0.317382      -2.267353       5.817593      -0.783422       8.577846          -0.000001
          202              O      13.553811       1.948765       8.004490      -0.580755      35.469951 0.64177742E+03  0.16165123E+05                                 8.562155                            7.926847       0.087683       2.059415                    0.995474      29.025966      78.714151       0.662314       0.367154      -1.129894       0.028233      -0.008976      -0.022818       0.037394      -0.058893      -0.001018       0.060042       0.040116       0.064507      -0.094631       0.014039       0.080592              8.881228       7.462175      -1.835424      -1.346500      10.305010       2.442482       8.876499          -0.000001
          203              O       1.590487      13.000582       6.522170      -0.527689      35.720874 0.57699603E+03  0.14171989E+05                                 8.675865                            7.532334       0.032831       2.061754                    0.996187      27.909948      75.087900       0.676286       0.368738      -1.127078       0.006947       0.010568       0.007598       0.014754       0.016780       0.079788      -0.014530      -0.023282      -0.171074      -0.111004       0.041655       0.069349              9.253524      11.996633       0.094553       3.715607       5.957089       1.193669       9.806850           0.000000
          204              O       0.189170      12.693791       4.834653      -0.545782      36.067048 0.49653054E+03  0.11671340E+05                                 8.618122                            6.812728       0.714354       2.285560                    0.997939      27.064424      69.758757       0.743368       0.350532      -1.148757       0.007795      -0.011152       0.036720       0.039159       0.005982       0.000230       0.005252      -0.094017       0.142704      -0.071172       0.022501       0.048670              9.967196       7.131548      -0.984032      -1.122485       6.072037       2.741197      16.698002          -0.000002
          205              O      12.165914       9.745577       9.426573      -0.545859      27.574842 0.44311813E+03  0.10133795E+05                                 7.061240                            6.421360       0.965182       2.357103                    0.999074      27.027680      68.939271       0.767517       0.348952      -1.148905      -0.015893      -0.004046      -0.016141       0.023011      -0.075222      -0.023300       0.005993      -0.065550       0.245083      -0.124187       0.034707       0.089480              7.295093       6.406330      -0.598402       0.898191       8.640817      -2.428555       6.838131          -0.000001
          206              O      10.328007      10.531046       8.434904      -0.566935      38.919068 0.54264449E+03  0.13093475E+05                                 9.174802                            7.194976       0.287042       2.140772                    0.996798      27.808851      73.568437       0.709565       0.357746      -1.138398       0.018262      -0.021691       0.020891       0.035220       0.019339       0.006557       0.062264       0.121753      -0.022312      -0.100275       0.027778       0.072497             10.941422      14.927203       6.492104       2.378536      11.226454       0.871081       6.670609           0.000001
          207              O      10.357289      12.428508      10.687071      -0.513226      43.723951 0.55598475E+03  0.13486951E+05                                10.010415                            7.362709       0.258680       2.138810                    0.995698      27.476397      72.704416       0.690576       0.365632      -1.133058       0.043039       0.010805      -0.031024       0.054144       0.035092       0.015867      -0.037990       0.005024      -0.009074      -0.060566       0.016554       0.044012             12.193006      10.256342       5.198291      -5.390197      14.362343      -5.669605      11.960332           0.000001
          208              O      10.665938       0.009062      10.378203      -0.541612      33.905809 0.52195453E+03  0.12479711E+05                                 8.269109                            7.075797       0.105231       2.065363                    0.997875      28.129560      74.218831       0.712172       0.359707      -1.136180       0.030098       0.012307      -0.009543       0.033889      -0.013704       0.116455       0.019772      -0.118767      -0.119825      -0.158490       0.074337       0.084153              8.828254       6.603641       0.219873      -1.023990      13.913446       0.518839       5.967673           0.000001
          209              O       7.786540       9.261638       9.771190      -0.597761      33.579929 0.61008842E+03  0.15192344E+05                                 8.240321                            7.711758       0.094987       2.054217                    0.996138      29.276855      79.260709       0.672866       0.365549      -1.129739      -0.026022      -0.020152       0.017854       0.037443       0.071014       0.001357      -0.068456       0.021744       0.095333      -0.109268       0.013988       0.095280              8.431266       7.545095       0.985596      -0.968814       9.271916      -2.201854       8.476788          -0.000000
          210              O       6.623330       8.290544      11.414200      -0.544315      29.781215 0.50274176E+03  0.11913208E+05                                 7.574559                            6.974424       0.603034       2.233998                    0.997956      27.799414      73.121189       0.712392       0.362830      -1.133248       0.002173       0.005222      -0.037936       0.038355       0.064385       0.007938       0.005667       0.148957       0.113829      -0.117464       0.035948       0.081515              7.789848       9.204895      -0.621037      -2.727942       5.851373       0.674901       8.313277           0.000001
          211              O       7.069929       5.354901      13.081340      -0.539998      36.900961 0.51689272E+03  0.12280712E+05                                 8.775260                            6.990359       0.629238       2.261936                    0.996554      27.083713      70.333552       0.727199       0.354511      -1.144769      -0.008622      -0.003900      -0.035318       0.036564      -0.019161      -0.010992      -0.002709      -0.069670       0.117928      -0.060693       0.020102       0.040591             10.026893       7.948262       1.196845      -1.209685       6.010581      -2.669599      16.121834           0.000000
          212              O       5.804560       5.391002      11.273708      -0.530825      39.160073 0.56503713E+03  0.13774294E+05                                 9.186484                            7.402079       0.135080       2.100945                    0.996161      27.521585      73.217071       0.690959       0.363632      -1.133600      -0.006222       0.008722      -0.012595       0.016536      -0.025603       0.076652       0.034565      -0.023684      -0.111138      -0.108240       0.043707       0.064533             10.343490      13.661605       0.546903       5.356632       6.062241      -1.185040      11.306624           0.000000
          213              O      12.288195       4.236769       9.948861      -0.532905      27.803340 0.46342420E+03  0.10729845E+05                                 7.167500                            6.623659       0.846981       2.322141                    0.998273      27.072242      69.740949       0.745149       0.355016      -1.142658       0.009388      -0.031109      -0.034198       0.047174       0.028923       0.002803      -0.038443       0.129418       0.190547      -0.110999       0.038337       0.072663              7.422237      10.277518      -0.818783       1.505833       6.272754       0.376329       5.716440           0.000000
          214              O      10.737952       2.766097       9.345602      -0.564989      33.949485 0.50110240E+03  0.11844570E+05                                 8.319746                            6.874632       0.538839       2.226036                    0.997292      27.471183      71.768572       0.732672       0.353674      -1.142447       0.036417       0.012935       0.021742       0.044342       0.012188      -0.013250      -0.000338      -0.145228       0.020124      -0.079009       0.008701       0.070309              9.576530       7.124901      -2.936718       0.087283      15.724613       1.873841       5.880074           0.000000
          215              O      10.902312       7.607388       7.437337      -0.528807      33.257363 0.52690503E+03  0.12629974E+05                                 8.179219                            7.134084       0.104800       2.072251                    0.997535      27.884619      73.706299       0.705441       0.362222      -1.134011      -0.009118       0.009205       0.013020       0.018368       0.012516       0.105184      -0.023914      -0.082429      -0.204004      -0.150243       0.069706       0.080537              8.662201       6.513578      -0.879718      -0.808978      13.085780      -1.123204       6.387244          -0.000000
          216              O      11.551069       5.458529       7.398192      -0.508800      42.637556 0.55293960E+03  0.13388802E+05                                 9.820762                            7.331648       0.342504       2.174708                    0.996099      27.155345      71.686998       0.693881       0.364550      -1.134395      -0.023289       0.009552       0.038037       0.045612      -0.027599       0.010730       0.041495       0.016965      -0.051747      -0.059820       0.015419       0.044401             11.898792      10.224438      -5.119523      -5.196488      13.117649       5.226608      12.354288          -0.000000
          217              O       0.290376       6.245898      15.307769      -0.535984      28.702610 0.48918763E+03  0.11506059E+05                                 7.363708                            6.867401       0.616678       2.243876                    0.997748      27.498054      71.916200       0.720301       0.361527      -1.134961      -0.002207      -0.006809       0.038817       0.039471       0.044551       0.009565      -0.000133       0.165940       0.129932      -0.115868       0.040667       0.075201              7.486186       8.063121      -0.317382      -2.267353       5.817592       0.783422       8.577845          -0.000001
          218              O      13.516687       5.359285      16.941663      -0.580755      35.469952 0.64177746E+03  0.16165124E+05                                 8.562155                            7.926847       0.087683       2.059415                    0.995474      29.025967      78.714153       0.662314       0.367154      -1.129894       0.028233       0.008976      -0.022818       0.037394       0.058893      -0.001018      -0.060042       0.040116       0.064507      -0.094631       0.014039       0.080592              8.881228       7.462175       1.835424      -1.346500      10.305010      -2.442482       8.876499          -0.000001
          219              O       1.553363       8.923568      15.459343      -0.527689      35.720872 0.57699599E+03  0.14171988E+05                                 8.675865                            7.532334       0.032831       2.061754                    0.996187      27.909947      75.087897       0.676286       0.368738      -1.127078       0.006947      -0.010568       0.007598       0.014754      -0.016780       0.079788       0.014530      -0.023282      -0.171074      -0.111004       0.041655       0.069349              9.253524      11.996633      -0.094553       3.715607       5.957089      -1.193669       9.806850           0.000000
          220              O       0.152046       9.230359      13.771826      -0.545782      36.067050 0.49653057E+03  0.11671341E+05                                 8.618122                            6.812728       0.714354       2.285560                    0.997939      27.064424      69.758759       0.743368       0.350532      -1.148757       0.007795       0.011152       0.036720       0.039159      -0.005982       0.000230      -0.005252      -0.094017       0.142704      -0.071172       0.022501       0.048670              9.967197       7.131548       0.984032      -1.122485       6.072037      -2.741197      16.698004          -0.000002
          221              O      12.203038      12.178573       0.489400      -0.545859      27.574841 0.44311812E+03  0.10133794E+05                                 7.061239                            6.421359       0.965182       2.357103                    0.999074      27.027680      68.939270       0.767517       0.348952      -1.148905      -0.015893       0.004046      -0.016141       0.023011       0.075222      -0.023300      -0.005992      -0.065550       0.245083      -0.124187       0.034707       0.089480              7.295093       6.406330       0.598402       0.898191       8.640817       2.428555       6.838131          -0.000001
          222              O      10.290883      11.393104      17.372077      -0.566935      38.919070 0.54264453E+03  0.13093476E+05                                 9.174802                            7.194976       0.287042       2.140772                    0.996798      27.808853      73.568441       0.709565       0.357746      -1.138398       0.018262       0.021691       0.020891       0.035220      -0.019339       0.006557      -0.062264       0.121753      -0.022312      -0.100275       0.027778       0.072497             10.941422      14.927203      -6.492104       2.378536      11.226454      -0.871081       6.670609           0.000001
          223              O      10.394413       9.495642       1.749898      -0.513226      43.723950 0.55598473E+03  0.13486950E+05                                10.010415                            7.362709       0.258680       2.138810                    0.995698      27.476397      72.704415       0.690576       0.365632      -1.133058       0.043039      -0.010805      -0.031024       0.054144      -0.035092       0.015867       0.037990       0.005024      -0.009074      -0.060566       0.016554       0.044012             12.193005      10.256342      -5.198291      -5.390197      14.362342       5.669605      11.960331           0.000001
          224              O      10.703062       7.298988       1.441030      -0.541612      33.905811 0.52195456E+03  0.12479712E+05                                 8.269109                            7.075797       0.105230       2.065363                    0.997875      28.129562      74.218836       0.712172       0.359707      -1.136180       0.030098      -0.012307      -0.009543       0.033889       0.013704       0.116455      -0.019772      -0.118767      -0.119825      -0.158490       0.074337       0.084153              8.828254       6.603641      -0.219873      -1.023990      13.913446      -0.518839       5.967673           0.000001
          225              O       7.823664      12.662512       0.834017      -0.597761      33.579928 0.61008839E+03  0.15192343E+05                                 8.240320                            7.711758       0.094987       2.054217                    0.996138      29.276856      79.260709       0.672866       0.365549      -1.129739      -0.026022       0.020152       0.017854       0.037443      -0.071014       0.001357       0.068456       0.021744       0.095333      -0.109268       0.013988       0.095280              8.431266       7.545094      -0.985596      -0.968814       9.271916       2.201854       8.476787          -0.000000
          226              O       6.660454      13.633606       2.477027      -0.544315      29.781211 0.50274168E+03  0.11913206E+05                                 7.574558                            6.974423       0.603034       2.233998                    0.997956      27.799412      73.121182       0.712393       0.362830      -1.133248       0.002173      -0.005222      -0.037936       0.038355      -0.064385       0.007938      -0.005667       0.148957       0.113829      -0.117464       0.035948       0.081515              7.789848       9.204895       0.621037      -2.727942       5.851372      -0.674901       8.313277           0.000001
          227              O       7.107053       1.953149       4.144167      -0.539998      36.900958 0.51689267E+03  0.12280711E+05                                 8.775259                            6.990358       0.629238       2.261936                    0.996554      27.083712      70.333548       0.727199       0.354511      -1.144769      -0.008622       0.003900      -0.035318       0.036564       0.019161      -0.010992       0.002709      -0.069671       0.117928      -0.060693       0.020102       0.040591             10.026892       7.948262      -1.196845      -1.209685       6.010581       2.669599      16.121833           0.000001
          228              O       5.841684       1.917048       2.336535      -0.530825      39.160071 0.56503709E+03  0.13774293E+05                                 9.186484                            7.402079       0.135080       2.100945                    0.996161      27.521584      73.217068       0.690959       0.363632      -1.133600      -0.006222      -0.008722      -0.012595       0.016536       0.025603       0.076652      -0.034565      -0.023684      -0.111138      -0.108240       0.043707       0.064533             10.343489      13.661604      -0.546903       5.356631       6.062241       1.185040      11.306623           0.000000
          229              O      12.325319       3.071281       1.011688      -0.532905      27.803340 0.46342420E+03  0.10729845E+05                                 7.167500                            6.623659       0.846981       2.322141                    0.998273      27.072242      69.740949       0.745149       0.355016      -1.142658       0.009388       0.031109      -0.034198       0.047174      -0.028923       0.002803       0.038443       0.129418       0.190546      -0.110999       0.038337       0.072663              7.422237      10.277518       0.818783       1.505833       6.272754      -0.376329       5.716440           0.000000
          230              O      10.775076       4.541953       0.408429      -0.564989      33.949483 0.50110238E+03  0.11844569E+05                                 8.319746                            6.874632       0.538839       2.226036                    0.997292      27.471183      71.768571       0.732672       0.353674      -1.142447       0.036417      -0.012935       0.021742       0.044342      -0.012188      -0.013250       0.000338      -0.145228       0.020124      -0.079009       0.008701       0.070309              9.576529       7.124901       2.936718       0.087283      15.724612      -1.873841       5.880074           0.000000
          231              O      10.865188      14.316762      16.374510      -0.528807      33.257365 0.52690507E+03  0.12629976E+05                                 8.179219                            7.134084       0.104800       2.072251                    0.997535      27.884620      73.706302       0.705441       0.362222      -1.134011      -0.009118      -0.009205       0.013020       0.018368      -0.012516       0.105184       0.023914      -0.082429      -0.204004      -0.150243       0.069706       0.080537              8.662201       6.513578       0.879718      -0.808978      13.085781       1.123204       6.387244          -0.000000
          232              O      11.513945       1.849521      16.335365      -0.508800      42.637558 0.55293964E+03  0.13388803E+05                                 9.820763                            7.331649       0.342504       2.174708                    0.996099      27.155345      71.687001       0.693881       0.364550      -1.134395      -0.023289      -0.009552       0.038037       0.045612       0.027599       0.010730      -0.041495       0.016965      -0.051747      -0.059820       0.015419       0.044401             11.898793      10.224439       5.119523      -5.196488      13.117650      -5.226609      12.354289          -0.000000
          233              O      14.069352      13.553948      11.503750      -0.535984      28.702614 0.48918772E+03  0.11506061E+05                                 7.363709                            6.867402       0.616678       2.243876                    0.997748      27.498055      71.916206       0.720301       0.361527      -1.134961       0.002207      -0.006809      -0.038817       0.039471      -0.044551       0.009565       0.000133       0.165940       0.129932      -0.115868       0.040667       0.075201              7.486187       8.063122       0.317383      -2.267353       5.817593      -0.783422       8.577846          -0.000001
          234              O       0.843041      12.667335       9.869856      -0.580755      35.469954 0.64177749E+03  0.16165126E+05                                 8.562156                            7.926848       0.087683       2.059415                    0.995474      29.025967      78.714156       0.662314       0.367154      -1.129894      -0.028233       0.008976       0.022818       0.037394      -0.058893      -0.001018       0.060042       0.040116       0.064506      -0.094631       0.014039       0.080592              8.881229       7.462175      -1.835424      -1.346500      10.305010       2.442483       8.876500          -0.000001
          235              O      12.806365       1.615518      11.352176      -0.527689      35.720870 0.57699596E+03  0.14171987E+05                                 8.675864                            7.532333       0.032831       2.061754                    0.996187      27.909947      75.087895       0.676286       0.368738      -1.127078      -0.006947      -0.010568      -0.007598       0.014754       0.016780       0.079788      -0.014529      -0.023282      -0.171074      -0.111004       0.041655       0.069349              9.253523      11.996632       0.094553       3.715607       5.957088       1.193669       9.806849           0.000000
          236              O      14.207682       1.922309      13.039693      -0.545782      36.067049 0.49653056E+03  0.11671341E+05                                 8.618122                            6.812728       0.714354       2.285560                    0.997939      27.064424      69.758758       0.743368       0.350532      -1.148757      -0.007795       0.011152      -0.036720       0.039159       0.005982       0.000230       0.005252      -0.094017       0.142704      -0.071172       0.022501       0.048670              9.967196       7.131548      -0.984032      -1.122485       6.072037       2.741197      16.698003          -0.000002
          237              O       2.230938       4.870523       8.447773      -0.545859      27.574840 0.44311808E+03  0.10133793E+05                                 7.061239                            6.421359       0.965183       2.357103                    0.999074      27.027679      68.939267       0.767517       0.348952      -1.148905       0.015893       0.004046       0.016141       0.023011      -0.075222      -0.023300       0.005992      -0.065550       0.245083      -0.124187       0.034707       0.089480              7.295092       6.406329      -0.598402       0.898191       8.640817      -2.428554       6.838131          -0.000001
          238              O       4.068845       4.085054       9.439442      -0.566935      38.919069 0.54264451E+03  0.13093475E+05                                 9.174802                            7.194976       0.287042       2.140772                    0.996798      27.808852      73.568439       0.709565       0.357746      -1.138398      -0.018262       0.021691      -0.020891       0.035220       0.019339       0.006557       0.062264       0.121753      -0.022312      -0.100275       0.027778       0.072497             10.941422      14.927203       6.492104       2.378536      11.226454       0.871081       6.670609           0.000001
          239              O       4.039563       2.187592       7.187275      -0.513226      43.723952 0.55598475E+03  0.13486951E+05                                10.010415                            7.362709       0.258680       2.138810                    0.995698      27.476397      72.704415       0.690576       0.365632      -1.133058      -0.043039      -0.010805       0.031024       0.054144       0.035092       0.015867      -0.037990       0.005024      -0.009074      -0.060566       0.016554       0.044012             12.193006      10.256342       5.198292      -5.390197      14.362343      -5.669606      11.960332           0.000001
          240              O       3.730914      -0.009062       7.496143      -0.541612      33.905829 0.52195489E+03  0.12479722E+05                                 8.269113                            7.075800       0.105230       2.065363                    0.997875      28.129565      74.218856       0.712172       0.359707      -1.136180      -0.030098      -0.012307       0.009543       0.033889      -0.013704       0.116455       0.019772      -0.118767      -0.119825      -0.158490       0.074337       0.084153              8.828258       6.603645       0.219873      -1.023991      13.913454       0.518839       5.967676           0.000001
          241              O       6.610312       5.354462       8.103156      -0.597761      33.579928 0.61008838E+03  0.15192343E+05                                 8.240320                            7.711758       0.094987       2.054217                    0.996138      29.276855      79.260707       0.672866       0.365549      -1.129739       0.026022       0.020152      -0.017854       0.037443       0.071014       0.001357      -0.068456       0.021744       0.095333      -0.109268       0.013988       0.095280              8.431266       7.545095       0.985596      -0.968814       9.271916      -2.201854       8.476787          -0.000000
          242              O       7.773522       6.325556       6.460146      -0.544315      29.781211 0.50274167E+03  0.11913205E+05                                 7.574558                            6.974423       0.603034       2.233998                    0.997956      27.799411      73.121180       0.712392       0.362830      -1.133248      -0.002173      -0.005222       0.037936       0.038355       0.064385       0.007938       0.005667       0.148957       0.113829      -0.117464       0.035948       0.081515              7.789848       9.204895      -0.621037      -2.727942       5.851372       0.674901       8.313276           0.000001
          243              O       7.326923       9.261199       4.793006      -0.539998      36.900963 0.51689275E+03  0.12280713E+05                                 8.775260                            6.990359       0.629238       2.261936                    0.996554      27.083713      70.333554       0.727199       0.354511      -1.144769       0.008622       0.003900       0.035318       0.036564      -0.019161      -0.010992      -0.002709      -0.069670       0.117928      -0.060693       0.020102       0.040591             10.026893       7.948263       1.196845      -1.209685       6.010581      -2.669599      16.121836           0.000001
          244              O       8.592292       9.225098       6.600638      -0.530825      39.160070 0.56503708E+03  0.13774292E+05                                 9.186484                            7.402079       0.135080       2.100945                    0.996161      27.521584      73.217067       0.690959       0.363632      -1.133600       0.006222      -0.008722       0.012595       0.016536      -0.025603       0.076652       0.034565      -0.023684      -0.111138      -0.108240       0.043707       0.064533             10.343489      13.661604       0.546903       5.356631       6.062240      -1.185040      11.306623           0.000000
          245              O       2.108657      10.379331       7.925485      -0.532905      27.803338 0.46342415E+03  0.10729844E+05                                 7.167500                            6.623659       0.846981       2.322141                    0.998273      27.072241      69.740945       0.745149       0.355016      -1.142658      -0.009388       0.031109       0.034198       0.047174       0.028923       0.002803      -0.038443       0.129418       0.190546      -0.110999       0.038337       0.072663              7.422237      10.277517      -0.818783       1.505832       6.272754       0.376329       5.716439           0.000000
          246              O       3.658900      11.850003       8.528744      -0.564989      33.949495 0.50110257E+03  0.11844575E+05                                 8.319748                            6.874634       0.538839       2.226036                    0.997292      27.471185      71.768584       0.732672       0.353675      -1.142447      -0.036417      -0.012935      -0.021742       0.044342       0.012188      -0.013250      -0.000338      -0.145228       0.020124      -0.079010       0.008701       0.070309              9.576532       7.124903      -2.936720       0.087283      15.724618       1.873842       5.880076           0.000000
          247              O       3.494540       7.008712      10.437009      -0.528807      33.257364 0.52690505E+03  0.12629975E+05                                 8.179219                            7.134084       0.104800       2.072250                    0.997535      27.884619      73.706300       0.705441       0.362222      -1.134011       0.009118      -0.009205      -0.013020       0.018368       0.012516       0.105184      -0.023914      -0.082429      -0.204004      -0.150243       0.069706       0.080537              8.662201       6.513578      -0.879718      -0.808978      13.085781      -1.123204       6.387244          -0.000000
          248              O       2.845783       9.157571      10.476154      -0.508800      42.637556 0.55293961E+03  0.13388803E+05                                 9.820762                            7.331648       0.342504       2.174708                    0.996099      27.155345      71.686999       0.693881       0.364550      -1.134395       0.023289      -0.009552      -0.038037       0.045612      -0.027599       0.010730       0.041495       0.016965      -0.051747      -0.059820       0.015419       0.044401             11.898792      10.224438      -5.119523      -5.196488      13.117650       5.226608      12.354288          -0.000000

******************************************************
Auxiliary information for the entire system
The total spin magnetic moment of the unit cell is   0.000119
The total net atomic charge of the unit cell is   -0.000009
Accuracy of reproducing the electrostatic potential in the unit cell:
  The inner radius (bohr) =    5.0000
  The outer radius (bohr) =   12.0000
  Valid grid points have density less than (e/(bohr^3)) =    0.0001
  The number of valid grid points were=        39128
  The rms potential error without charges in kcal/mol is=      7.82670
  The rms potential error with partial charges in kcal/mol is=      1.57814
  The RRMSE value at monopole order=      0.20164
  The rms potential error with partial charges and cloud penetration in kcal/mol is=      1.58872
  The RRMSE value at monopole order with cloud penetration is=      0.20299
  The rms potential error with partial charges and atomic dipoles in kcal/mol is=      0.61052
  The RRMSE value at dipole order=      0.07800
  The rms potential error with partial charges, atomic dipoles and cloud penetration in kcal/mol is=      0.59764
  The RRMSE value at dipole order with cloud penetration=      0.07636

******************************************************
The electron densities and ab initio electrostatic potential were computed in VASP using the PBE functional and
projector augmented wave method. See the main text of the journal article for a description of computational details.
The atomic charges, dipoles, and quadrupoles were computed with the DDEC6 method as described in
(a) T. A. Manz and N. Gabaldon Limas, RSC Adv. 6 (2016) 47771-47801 DOI: 10.1039/c6ra04656h
(b) N. Gabaldon Limas and T. A. Manz, RSC Adv. 8 (2018) 2678-2707 DOI: 10.1039/c7ra11829e.
For each atom in the material, the electron cloud parameters were fit to the spherically averaged atom-in-material
electron density using radial positions for which this density was between 10^-4 and 10^-2 electrons per cubic bohr.
The polarizabilities, dispersion coefficients, and quantum Drude oscillator (QDO) parameters were fit using the MCLF method.
The magnetic structure of the system was optimized in VASP from the default ferromagnetic initial guess using spin polarization.
The atomic spin moments (ASMs) were computed on this optimized magnetic structure using the DDEC6 partition as inputs
to the method of T. A. Manz and D. S. Sholl, J. Chem. Theory Comput. 7 (2011) 4146-4164 DOI: 10.1021/ct200539n.
The RMSE and RRMSE were computed using a uniform grid with Ewald summation.
