# Supplementary material for: A collection of forcefield precursors for metal–organic frameworks
Source: RSC Adv. 2019 Nov 13;9(63):36492–507. doi: 10.1039/c9ra07327b (PMC9075174; doi:10.1039/c9ra07327b)
Supplement: RA-009-C9RA07327B-s5647 [file RA-009-C9RA07327B-s5647.xyz]

  392
jmolscript: load "" {1 1 1} spacegroup "x,y,z" unitcell [{     13.088400     0.000000     0.000000 }, {      6.544151    25.801627     0.000000 }, {      6.544196     9.825029    23.857749 }]
Zn     7.653024    16.180877     8.656546     0.953768
Zn    18.461028    17.696607     6.856240     0.991911
Zn    25.067905    31.979237    23.594359     0.954009
Zn     7.715704    21.066710     1.823686     0.992045
Zn    11.979517    21.460747    12.192264     0.954059
Zn    14.259906    22.548245    10.105188     0.991490
Zn     7.653048     1.632451     3.272329     0.954011
Zn    11.916811    25.918348     5.072635     0.992004
H      4.529880    10.615105     8.753408     0.111220
H      5.645008    12.671614     8.772494     0.125537
H     15.846103    14.191869     6.386719     0.105877
H     14.676004    12.192200     6.637226     0.100937
H      3.658196     8.639354     7.827727     0.100207
H     13.509831    10.894876     8.004275     0.110760
H     15.524144     6.682564     8.075848     0.113782
H     11.083240    11.061173     6.954534     0.107031
H     10.004753    13.065863     7.505648     0.108555
H      9.549281    11.771922    11.318116     0.124531
H     10.627769     9.770795    10.769388     0.113609
H     10.017852     7.858594     8.970514     0.129165
H     17.449408    25.392259     2.715012     0.128049
H     17.699394    27.141091     4.280080     0.118506
H      8.432810    26.016274     4.919468     0.097490
H      8.261354    24.324940     3.368714     0.107022
H     12.023001     3.395133     4.886067     0.112737
H     12.316179     5.089790     6.401034     0.106362
H     20.946629    26.760224     7.014178     0.108648
H     21.906006    29.182452    10.840961     0.124693
H     10.452349    27.362005     7.780012     0.108370
H     21.284312    26.567490    11.000808     0.111645
H     11.795223    25.548183     8.300111     0.099323
H      9.491668    24.768304    11.437405     0.104621
H      9.076802     4.563793     9.290207     0.087708
H      9.070255     6.168158     9.314065     0.070817
H      8.046743     5.387206     7.336258     0.161430
H      9.373905     6.202479     6.966463     0.152420
H      9.383069     4.603273     6.942605     0.153885
H     21.343204    30.431723    12.358314     0.070966
H     14.628901     6.183284    12.759124     0.095763
H      3.710558     5.618144    12.539633     0.147644
H      3.430467     5.181009    11.027052     0.142134
H     16.360494     6.713427    11.458877     0.156393
H     15.102659    29.949405    18.411025     0.111603
H     13.987527    30.750154    20.305330     0.124698
H     16.874833    29.123019    22.619532     0.107397
H     18.044935    28.593196    20.675125     0.099986
H     15.974349    28.341115    16.936616     0.100086
H     19.211109    29.363245    18.954982     0.111715
H     17.196805    27.825415    15.032768     0.114073
H     21.637701    28.455914    19.508481     0.107385
H     22.716184    29.728876    21.152280     0.109644
H     23.171653    32.761398    18.504070     0.124055
H     22.093170    31.491998    16.862657     0.113645
H     22.703093    29.100499    15.779515     0.129692
H      8.727313    20.167911    10.516496     0.127476
H      8.477321    22.281009    11.537607     0.118418
H     17.743908    22.443906    10.254061     0.096210
H     17.915369    20.365940     9.280664     0.106416
H     20.697959    23.624123    13.207650     0.113649
H     20.404776    25.670265    14.197746     0.105470
H     18.318484    24.664094    10.144315     0.109232
H     17.359096    29.124936    10.926849     0.124871
H     15.724362    25.601384    10.409136     0.108218
H     17.980795    28.276986     8.448029     0.111871
H     14.381491    25.391612     8.533917     0.098867
H     16.685043    27.995577     6.618140     0.104293
H     10.555749    28.141477    12.611206     0.087536
H     10.562293    28.774466    14.085615     0.070108
H     11.585810    26.648283    14.116630     0.161730
H     10.258647    26.616797    15.011296     0.153359
H     10.249485    25.985773    13.541658     0.153961
H     11.377743     5.202058    11.504207     0.069979
H     11.547891     6.164112    12.787753     0.094365
H      9.377835     5.745957    12.348771     0.146261
H     16.202081    29.982501    12.520547     0.142446
H     16.360450    30.965324    13.773078     0.156322
H     15.102671    23.490579    17.375599     0.111212
H     13.987540    22.689830    15.481293     0.125457
H     16.874836    24.316965    13.167092     0.105898
H     18.044939    24.846788    15.111498     0.100944
H     15.974356    25.098869    18.850007     0.100212
H     19.211118    24.076739    16.831642     0.110743
H     17.196813    25.614569    20.753856     0.113803
H     21.637705    24.984070    16.278142     0.107118
H      9.627791    23.711108    14.634343     0.108597
H     10.083275    20.678586    17.282553     0.124545
H      9.004789    21.947986    18.923967     0.113673
H      9.614705    24.339485    20.007108     0.129158
H     15.271501    23.447044     1.412379     0.128057
H     15.021516    21.333946     0.391267     0.118502
H     11.199705    21.171049     1.674814     0.097490
H     11.371159    23.249015     2.648210     0.107025
H     20.697953    29.815861    22.578974     0.112739
H     20.404776    27.769719    21.588877     0.106352
H     11.774290    18.950861     1.784560     0.108657
H     10.814918    14.490019     1.002025     0.124707
H      9.180170    18.013571     1.519739     0.108374
H     11.436617    15.337969     3.480846     0.111646
H      7.837301    18.223343     3.394958     0.099315
H     10.140866    15.619378     5.310735     0.104658
H     10.555761    25.298507    23.175417     0.087734
H     10.562305    24.665518    21.701008     0.070799
H     11.585814    26.791701    21.669993     0.161438
H     23.347050    26.823187    20.775328     0.152406
H     23.337888    27.454211    22.244965     0.153904
H     11.377722    12.611270     0.424668     0.070987
H     18.092069    21.474245    22.998870     0.095761
H     15.922011    21.892400    23.437853     0.147656
H     16.202100    23.457483    23.266077     0.142138
H     16.360471    22.474660    22.013545     0.156365
H      4.529884     7.198223     3.175466     0.111601
H      5.645019     5.141714     3.156380     0.124691
H      2.757722     3.621459     5.542155     0.107415
H     14.676015     5.621128     5.291649     0.099988
H      3.658193     9.173974     4.101147     0.100094
H     13.509836     6.918452     3.924600     0.111709
H     15.524132    11.130764     3.853026     0.114080
H     11.083247     6.752155     4.974341     0.107407
H     10.004767     4.747465     4.423227     0.109645
H      9.549286     6.041406     0.610758     0.124041
H     10.627766     8.042533     1.159487     0.113628
H     10.017844     9.954734     2.958361     0.129691
H     10.905226    18.222696     9.213863     0.127493
H     11.155217    16.473864     7.648794     0.118469
H     14.977027    17.598681     7.009407     0.096227
H     14.805567    19.290015     8.560160     0.106411
H     12.022981    14.418195     7.042808     0.113705
H     12.316164    12.723538     5.527840     0.105502
H     14.402446    16.854731     4.914696     0.109216
H     15.361828    14.432503     1.087913     0.124850
H     16.996568    16.252950     4.148863     0.108237
H     14.740124    17.047465     0.928066     0.111866
H      5.251034    18.066772     3.628764     0.098884
H     16.035872    18.846651     0.491470     0.104287
H      9.076782    13.249535     2.638667     0.087519
H      9.070241    11.645170     2.614809     0.070091
H      8.046728    12.426122     4.592617     0.161735
H      9.373893    11.610849     4.962412     0.153388
H      9.383052    13.210055     4.986270     0.153989
H     21.343225    23.008261    23.428310     0.069960
H     21.173078    21.455073    23.027499     0.094341
H     10.254734    22.020213    23.246991     0.146226
H      3.430446    12.632319     0.901823     0.142463
H      3.272079    11.099901     0.469998     0.156331
C     16.031965    11.208144     7.726809     0.100899
C     17.225627    11.359621     8.312040    -0.146499
C      4.828292    12.579918     8.292954    -0.083235
C     17.408860    13.650538     7.589627    -0.056049
C     16.203418    13.491631     6.919940    -0.099999
C     15.529368    12.279866     7.044955    -0.144299
C     15.244045     9.957084     7.870433     0.078447
C     15.802922     8.703559     7.919103    -0.138851
C     13.923426    10.041168     8.040777    -0.179901
C     13.106712     8.888482     8.277923     0.013903
C     15.088298     7.525684     8.094457    -0.141764
C     13.694384     7.615880     8.303451     0.063039
C     11.623796     8.911264     8.614556     0.059941
C     10.956286    10.227284     8.811621     0.081091
C     10.771737    11.206724     7.839895    -0.157195
C     10.131712    12.396257     8.166507    -0.131719
C      9.676236    12.607948     9.462460    -0.001774
C      9.860785    11.628509    10.434187    -0.089299
C     10.500810    10.440401    10.108528    -0.153728
C     10.948437     7.806162     8.786809    -0.291762
C     11.584536     6.499582     8.706647     0.215954
C     12.933950     6.422763     8.516978    -0.109639
C     18.277904    25.527493     3.158050    -0.079409
C     19.368169    24.703028     2.899671    -0.060250
C     18.431037    26.564433     4.090888    -0.130304
C     19.636479    26.756050     4.741012     0.093686
C      7.612167    25.892224     4.459729    -0.144023
C      7.517932    24.888428     3.555997    -0.110231
C     19.801391    27.825392     5.795763     0.065510
C     12.585803     3.258253     5.637586    -0.135310
C     12.733700     4.252107     6.555394    -0.126489
C     20.542196    27.610593     6.892504    -0.200578
C     20.742447    28.631806     7.894291     0.019114
C     13.477122     4.073346     7.710824     0.044291
C     13.562196     5.074447     8.709510    -0.072574
C     14.327868     4.796927     9.864463     0.219171
C     21.470162    29.370112    10.019777    -0.274672
C     21.468854    28.416221     9.056163     0.048950
C      9.170996    27.175832     9.307146     0.105370
C     10.245554    26.839192     8.546084    -0.160515
C      8.924936    26.364962    10.426313    -0.130440
C     11.053110    25.748552     8.859337    -0.112941
C      9.698463    25.316239    10.691612    -0.094618
C     10.822757    24.995910     9.893093    -0.035712
C      9.440658     5.373795     8.851225     0.060503
C      9.024446     5.393707     7.395902    -0.477721
C     14.941714     5.562559    12.053173     0.069943
C     16.245318     5.782184    11.747556    -0.488078
C     11.721932    23.829228    10.279827     0.621140
C     19.242522    23.609772     1.801260     0.596434
C      5.083511    14.936267     7.538333     0.643964
C      9.156624    14.069281     9.729190     0.546958
C     16.688975    29.225973    19.350304     0.100524
C     15.495312    29.824794    19.267518    -0.147720
C     14.804244    30.271824    20.403147    -0.082856
C     15.312075    30.029167    21.660927    -0.055707
C     16.517518    29.349423    21.769003    -0.102472
C     17.191571    29.003590    20.600928    -0.141689
C     17.476897    28.882384    18.138808     0.078483
C     16.918022    28.450055    16.961189    -0.138719
C     18.797516    29.071913    18.151691    -0.180828
C     19.614232    28.852260    16.995545     0.015578
C     17.632649    28.163675    15.805282    -0.141408
C     19.026563    28.391269    15.809099     0.060759
C     21.097147    29.172207    16.888423     0.057847
C     21.764655    29.855554    18.030255     0.080404
C     21.949203    29.329998    19.305929    -0.156439
C     22.589225    30.084968    20.281472    -0.132883
C     23.044699    31.363896    19.983728    -0.001022
C     22.860150    31.889452    18.708054    -0.089280
C     22.220128    31.135907    17.733465    -0.153186
C     21.772508    28.910669    15.800987    -0.290934
C     21.136412    28.339013    14.623369     0.218868
C     19.786999    28.134381    14.624562    -0.110325
C      7.898817    20.629068    10.472836    -0.077816
C      6.808554    20.076206     9.808875    -0.059935
C      7.745680    21.886485    11.076437    -0.132011
C     19.628637    22.560595    11.006057     0.095933
C     18.564551    21.971566    10.314421    -0.142418
C     18.658790    20.753684     9.730383    -0.110776
C     19.463721    23.943079    11.593196     0.063733
C     20.135156    24.266901    12.794911    -0.134443
C     19.987255    25.494013    13.364395    -0.126343
C     18.722916    24.875399    10.976950    -0.201463
C     18.522661    26.190582    11.539755     0.017103
C     19.243832    26.494325    12.759124     0.044461
C     19.158755    27.798981    13.304512    -0.071900
C     18.393082    28.761245    12.608105     0.219194
C     17.794942    28.437078    11.413070    -0.275825
C     17.796253    27.182828    10.897981     0.051916
C     17.005713    26.942574     9.655470     0.104294
C     15.931157    26.110659     9.633998    -0.159456
C     17.251773    27.668652     8.479521    -0.131510
C     15.123602    25.985006     8.506242    -0.113006
C     16.478248    27.514619     7.408785    -0.094159
C     15.353956    26.654281     7.416658    -0.034483
C     10.191892    28.044009    13.527344     0.061363
C     10.608106    26.705910    14.099930    -0.479138
C     11.235080     5.274980    12.482613     0.073174
C     16.475627    30.877645    12.802068    -0.487062
C     14.454782    26.567617     6.190609     0.620109
C      6.934205    18.644245     9.216248     0.593983
C     14.549022    30.471332    22.869322     0.646115
C     23.564307    32.166993    21.233397     0.546981
C     16.688983    24.214011    16.436319     0.100913
C     15.495322    23.615190    16.519105    -0.146496
C     14.804255    23.168160    15.383477    -0.083308
C     15.312083    23.410817    14.125696    -0.056068
C     16.517524    24.090561    14.017620    -0.099947
C     17.191576    24.436394    15.185696    -0.144266
C     17.476905    24.557600    17.647816     0.078467
C     16.918030    24.989929    18.825434    -0.138827
C     18.797525    24.368071    17.634932    -0.179969
C     19.614241    24.587724    18.791079     0.013912
C     17.632657    25.276309    19.981342    -0.141709
C     19.026572    25.048715    19.977525     0.063048
C     21.097157    24.267777    18.898200     0.059826
C     21.764666    23.584430    17.756368     0.081266
C     21.949211    24.109986    16.480694    -0.157073
C      9.500835    23.355016    15.505151    -0.131548
C      9.956314    22.076088    15.802896    -0.002052
C      9.771769    21.550532    17.078570    -0.089304
C      9.131745    22.304077    18.053159    -0.153601
C     21.772519    24.529315    19.985636    -0.291690
C     21.136422    25.100971    21.163255     0.215952
C     19.787008    25.305603    21.162062    -0.109555
C     14.443007    22.985887     1.456038    -0.079401
C     13.352742    23.538749     2.120000    -0.060268
C     14.289874    21.728470     0.852437    -0.130297
C     13.084434    21.054360     0.922818     0.093680
C     12.020346    21.643389     1.614454    -0.144021
C     12.114581    22.861271     2.198492    -0.110219
C     12.919522    19.671876     0.335679     0.065512
C     20.135153    29.173083    22.991713    -0.135293
C     19.987256    27.945971    22.422228    -0.126522
C     12.178721    18.739556     0.951924    -0.200553
C     11.978471    17.424373     0.389120     0.019124
C     19.243837    26.945659    23.027499     0.044299
C     19.158765    25.641003    22.482111    -0.072650
C     18.393096    24.678739    23.178519     0.219178
C     11.250760    15.177877     0.515805    -0.274662
C     11.252067    16.432127     1.030893     0.048992
C     10.461528    16.672381     2.273405     0.105355
C      9.386969    17.504296     2.294877    -0.160587
C     10.707592    15.946303     3.449353    -0.130444
C      8.579415    17.629949     3.422633    -0.112954
C      9.934068    16.100336     4.520089    -0.094591
C      8.809773    16.960674     4.512216    -0.035673
C     10.191903    25.395975    22.259280     0.060502
C     10.608111    26.734074    21.686694    -0.477722
C     17.779254    22.363377    23.304011     0.069948
C     16.475649    22.562339    22.984555    -0.488080
C      7.910600    17.047338     5.738266     0.621097
C     13.478389    24.970710     2.712626     0.596503
C     14.549030    22.968652    12.917301     0.644023
C     10.475924    21.272991    14.553227     0.546977
C      2.943571     6.605184     4.202065     0.100532
C      4.137233     6.453707     3.616835    -0.147715
C      4.828303     5.233410     3.635921    -0.082862
C      4.320476     4.162790     4.339247    -0.055694
C      3.115034     4.321697     5.008934    -0.102534
C      2.440979     5.533462     4.883920    -0.141649
C     15.244047     7.856244     4.058442     0.078487
C     15.802919     9.109769     4.009772    -0.138699
C     13.923428     7.772160     3.888097    -0.180835
C     13.106709     8.924846     3.650951     0.015586
C     15.088290    10.287644     3.834417    -0.141425
C     13.694376    10.197448     3.625424     0.060771
C     11.623793     8.902064     3.314318     0.057837
C     10.956287     7.586044     3.117253     0.080400
C     10.771743     6.606604     4.088980    -0.156395
C     10.131722     5.417071     3.762367    -0.132873
C      9.676246     5.205380     2.466414    -0.001032
C      9.860790     6.184819     1.494688    -0.089312
C     10.500810     7.372927     1.820346    -0.153175
C     10.948430    10.007166     3.142066    -0.290908
C     11.584523    11.313746     3.222228     0.218878
C     12.933937    11.390565     3.411897    -0.110331
C     11.733722    18.087462     8.770824    -0.077773
C     12.823984    18.911927     9.029204    -0.059996
C     11.886857    17.050522     7.837986    -0.131919
C     13.092299    16.858905     7.187863     0.095965
C     14.156384    17.722731     7.469145    -0.142407
C     14.062147    18.726527     8.372877    -0.110787
C     13.257214    15.789563     6.133112     0.063736
C     12.585782    14.555075     6.291288    -0.134383
C     12.733682    13.561221     5.373481    -0.126311
C     13.998017    16.004362     5.036371    -0.201473
C     14.198270    14.983149     4.034584     0.017111
C     13.477102    13.739982     4.218050     0.044474
C     13.562178    12.738881     3.219365    -0.071884
C     14.327848    13.016401     2.064411     0.219178
C     14.925985    14.244843     1.909097    -0.275855
C     14.924675    15.198734     2.872712     0.051910
C     15.715212    16.439123     2.621728     0.104307
C     16.789770    16.775763     3.382790    -0.159436
C     15.469148    17.249993     1.502561    -0.131528
C     17.597322    17.866403     3.069538    -0.113008
C     16.242670    18.298716     1.237263    -0.094180
C     17.366964    18.619045     2.035782    -0.034495
C      9.440641    12.439533     3.077650     0.061347
C      9.024431    12.419621     4.532972    -0.479126
C     21.485890    22.075798    23.733450     0.073164
C      3.156899    12.031144     0.181319    -0.487058
C     18.266134    19.785727     1.649048     0.620109
C     12.698334    20.005183    10.127614     0.594001
C      5.083532     2.877061     4.390542     0.646112
C      9.156639     3.744047     2.199684     0.546979
O     14.263734     5.813398    10.793961    -0.201594
O     10.897397     5.378960     8.965265    -0.211353
O     12.838372    23.782444     9.700084    -0.572750
O     11.275620    23.032878    11.132264    -0.540078
O     17.636593    15.886962     6.951671    -0.569076
O      6.175084    14.981168     8.131675    -0.560176
O     18.166655    23.504705     1.195273    -0.464161
O      7.218210    22.899173     1.643322    -0.623097
O      9.080709    14.862642     8.898940    -0.480662
O      8.236510    13.987148    10.776545    -0.631579
O     18.457213    30.007779    13.194051    -0.202207
O     21.823553    28.151424    13.488694    -0.213123
O     13.338343    26.013736     6.368110    -0.572080
O     14.901095    27.052590     5.129655    -0.540036
O      8.540142    20.465855     0.114040    -0.570907
O     13.457448    31.037071    22.684902    -0.560796
O      8.010072    18.043904     9.349852    -0.463502
O     18.958518    18.227616     8.619328    -0.621558
O     23.640222    31.701397    22.283138    -0.480343
O     24.484420    33.104166    20.758627    -0.629655
O     18.457231    23.432205    22.592573    -0.201629
O     21.823564    25.288560    22.297929    -0.211299
O      6.794158    17.601219     5.560764    -0.572838
O      8.356916    16.562365     6.799220    -0.539920
O     15.084344    23.149100    11.814834    -0.568951
O     13.457458    22.402913    13.101721    -0.560368
O     14.554254    25.571051     2.579023    -0.464179
O     12.414301    25.387339     3.309547    -0.623141
O     10.551835    21.738587    13.503486    -0.480133
O     11.396040    20.335818    15.027996    -0.629362
O     14.263716    11.999930     1.134913    -0.202214
O     10.897380    12.434368     2.963610    -0.213137
O      6.294175    19.832511     2.228791    -0.572084
O     17.819818    20.582077     0.796610    -0.540044
O     11.092369    27.727993     4.977204    -0.570907
O      6.175104     2.832160     3.797199    -0.560800
O     11.622468    20.110250    10.733601    -0.463575
O     13.762420    20.715782    10.285553    -0.621538
O      9.080728     2.950686     3.029934    -0.480329
O      8.236524     3.826180     1.152329    -0.629625

The following XYZ coordinates are in angstroms. Other properties are in atomic units.
The sperically averaged electron density of each atom fit to a function of the form exp(a - br)
eigen_1, eigen_2 and eigen_3 are the three eigenvalues of traceless quadrupole moment tensor
  atom number  atomic symbol              X              Y              Z     net charge C6 coefficient C8 coefficient C10 coefficient fluctuating dipole atomic polarizability isotropic forcefield polarizability              a              b squared Pearson coefficient          <r^3>          <r^4>         wp_QDO          m_QDO          q_QDO       dipole_x       dipole_y       dipole_z         dipole            Qxy            Qxz            Qyz     Q(x^2-y^2)  Q(3z^2 - R^2)        eigen_1        eigen_2        eigen_3 static polarizability      alpha(xx)      alpha(xy)      alpha(xz)      alpha(yy)      alpha(yz)      alpha(zz) atomic spin moment
            1             Zn       7.653024      16.180877       8.656546       0.953768      95.373251 0.17691627E+04  0.55754953E+05                                17.533294                           14.129357       0.096380       1.898852                    0.999114      45.598765     125.646805       0.459285       0.423164      -1.123046       0.033427      -0.050980       0.020092       0.064187       0.039096      -0.084574       0.046209       0.003616      -0.067318      -0.119525       0.037788       0.081737             22.736248      19.858007      -2.405967       1.567013      33.083630       2.008394      15.267106           0.000027
            2             Zn      18.461028      17.696607       6.856240       0.991911      76.660585 0.15350584E+04  0.46692436E+05                                15.203796                           13.189399       0.198582       1.946617                    0.999354      43.960679     119.020052       0.473836       0.424968      -1.121809      -0.095951       0.055495      -0.023617       0.113332      -0.051255       0.002267      -0.015210       0.055699       0.066320      -0.070925       0.020200       0.050725             18.025908      17.875787       2.600903      -0.582697      18.032978       4.730076      18.168958          -0.003075
            3             Zn      25.067905      31.979237      23.594359       0.954009      95.279956 0.17671788E+04  0.55675079E+05                                17.520561                           14.120298       0.093194       1.898306                    0.999118      45.578155     125.557683       0.459502       0.423096      -1.123126      -0.033411      -0.000887      -0.055435       0.064731       0.063145      -0.068505       0.042363      -0.001744      -0.084052      -0.118525       0.036281       0.082244             22.717226      19.844030      -0.535527       2.812243      19.252117       7.693356      29.055531          -0.000196
            4             Zn       7.715704      21.066710       1.823686       0.992045      76.662575 0.15349697E+04  0.46689618E+05                                15.204982                           13.189654       0.194587       1.945589                    0.999366      43.957224     119.015163       0.473792       0.425009      -1.121768       0.095976      -0.000513       0.059707       0.113034       0.017491       0.047146      -0.031819       0.013792      -0.059610      -0.070014       0.020572       0.049442             18.028178      17.875703      -0.453465      -2.628899      21.484900       3.312161      14.723932          -0.005579
            5             Zn      11.979517      21.460747      12.192264       0.954059      95.284791 0.17673323E+04  0.55681278E+05                                17.521172                           14.120932       0.097629       1.899391                    0.999111      45.581187     125.568722       0.459489       0.423097      -1.123122      -0.033380       0.000675       0.054895       0.064251      -0.063380       0.068361       0.043595      -0.002065      -0.083348      -0.119313       0.037430       0.081883             22.718024      19.844569       0.532448      -2.816401      19.252068       7.691943      29.057436          -0.000194
            6             Zn      14.259906      22.548245      10.105188       0.991490      76.731366 0.15368197E+04  0.46760322E+05                                15.214012                           13.197804       0.197689       1.946168                    0.999356      43.978341     119.093657       0.473631       0.425022      -1.121751       0.095754       0.000701      -0.060049       0.113027      -0.017433      -0.047829      -0.032256       0.013882      -0.058826      -0.070694       0.020502       0.050192             18.038715      17.888626       0.451801       2.629150      21.495948       3.313517      14.731572          -0.005700
            7             Zn       7.653048       1.632451       3.272329       0.954011      95.278492 0.17671520E+04  0.55673989E+05                                17.520357                           14.120171       0.093284       1.898333                    0.999117      45.577862     125.556356       0.459505       0.423094      -1.123127       0.033409       0.051594      -0.020290       0.064728      -0.039305       0.084480       0.045184       0.005092      -0.063490      -0.118534       0.036286       0.082248             22.716903      19.843749       2.396308      -1.566062      33.051226       2.010366      15.255736          -0.000191
            8             Zn      11.916811      25.918348       5.072635       0.992004      76.669592 0.15351421E+04  0.46696261E+05                                15.205990                           13.190468       0.194521       1.945552                    0.999367      43.958984     119.022459       0.473772       0.425014      -1.121763      -0.095951      -0.054990       0.023189       0.112997       0.050236      -0.001768      -0.014504       0.055809       0.066405      -0.070005       0.020591       0.049414             18.029455      17.877058      -2.603731       0.581938      18.037960       4.732566      18.173346          -0.006182
            9              H       4.529880      10.615105       8.753408       0.111220       1.238515 0.91730278E+01  0.91301368E+02                                 1.768586                            1.668041      -0.976998       2.407410                    0.998191       3.326731       8.771717       0.541016       1.137449      -0.745210       0.015689      -0.025940       0.017463       0.034985      -0.000005       0.013279      -0.007361       0.001130      -0.028318      -0.019027       0.004403       0.014625              1.809610       1.701719      -0.156589       0.223567       2.196374      -0.371666       1.530737           0.000002
           10              H       5.645008      12.671614       8.772494       0.125537       1.141772 0.81307727E+01  0.79687601E+02                                 1.771402                            1.640722      -0.994086       2.414774                    0.997966       3.385624       9.294461       0.503359       1.241565      -0.718422       0.036452       0.003784       0.026163       0.045029      -0.000736       0.013647      -0.005929       0.005452      -0.014653      -0.015725      -0.000000       0.015725              1.842915       2.388138       0.235155       0.440754       1.603680       0.019468       1.536927          -0.000000
           11              H      15.846103      14.191869       6.386719       0.105877       1.140057 0.82854622E+01  0.83046742E+02                                 1.863709                            1.724559      -1.482317       2.165279                    0.991445       3.989945      11.737617       0.453973       1.346079      -0.691678      -0.014098       0.026766      -0.021215       0.036950       0.001636       0.006310      -0.006288      -0.001315      -0.007522      -0.010431       0.002855       0.007576              1.971303       1.823766      -0.268877       0.341273       2.302313      -0.517359       1.787830           0.000001
           12              H      14.676004      12.192200       6.637226       0.100937       1.059144 0.78181151E+01  0.77405732E+02                                 1.791155                            1.688938      -1.310992       2.242011                    0.993301       3.973564      11.702823       0.452146       1.368222      -0.687327      -0.031725      -0.005300      -0.014550       0.035302       0.008054       0.009099      -0.002762       0.005909      -0.011145      -0.013456       0.000517       0.012939              1.856821       2.247873       0.112092       0.402751       1.710744      -0.128091       1.611845          -0.000000
           13              H       3.658196       8.639354       7.827727       0.100207       1.259515 0.95986633E+01  0.96893424E+02                                 1.804921                            1.718832      -0.982240       2.396279                    0.998015       3.442254       9.222974       0.525696       1.154217      -0.740450       0.035256      -0.004858      -0.003830       0.035795      -0.005322      -0.002915      -0.001135       0.002355      -0.057844      -0.019659       0.004496       0.015163              1.833827       2.409963       0.067409      -0.081435       1.707529      -0.043531       1.383987           0.000001
           14              H      13.509831      10.894876       8.004275       0.110760       1.243472 0.94906135E+01  0.97492970E+02                                 1.919771                            1.806841      -1.317753       2.243630                    0.994798       3.809506      11.003218       0.462221       1.289962      -0.705665      -0.011331       0.033319      -0.000165       0.035194      -0.001774       0.000219       0.001285      -0.016157      -0.026114      -0.008804      -0.003893       0.012697              2.018349       1.995049      -0.255427      -0.053519       2.602740      -0.240509       1.457257          -0.000000
           15              H      15.524144       6.682564       8.075848       0.113782       1.254898 0.95380943E+01  0.97640676E+02                                 1.909708                            1.797115      -1.091930       2.354265                    0.996918       3.633548      10.316331       0.471211       1.269759      -0.711810       0.021075      -0.032482      -0.002509       0.038801      -0.009060      -0.001643       0.000367       0.010147      -0.056354      -0.018866      -0.000977       0.019843              2.009531       1.742712      -0.280205      -0.033946       2.719109      -0.166246       1.566773           0.000001
           16              H      11.083240      11.061173       6.954534       0.107031       1.088780 0.80974711E+01  0.80299855E+02                                 1.789461                            1.695475      -1.014037       2.389918                    0.996577       3.700467      10.654443       0.463955       1.331265      -0.697034       0.014094      -0.004859      -0.033094       0.036297      -0.009119      -0.008200      -0.000816      -0.015655       0.022921      -0.018211       0.006391       0.011821              1.806292       1.608150      -0.096865      -0.274387       1.621888      -0.073775       2.188837          -0.000000
           17              H      10.004753      13.065863       7.505648       0.108555       1.068384 0.76118917E+01  0.74538391E+02                                 1.783367                            1.653309      -1.170649       2.316333                    0.995344       3.741433      10.804668       0.464485       1.346625      -0.693062      -0.006570       0.025099      -0.025049       0.036064      -0.007382      -0.004060      -0.007659      -0.004628       0.019372      -0.014051       0.002761       0.011290              1.896543       1.534293      -0.176641       0.019643       2.197213      -0.537246       1.958124           0.000000
           18              H       9.549281      11.771922      11.318116       0.124531       1.343776 0.10002731E+02  0.10213587E+03                                 1.912233                            1.777793      -1.010814       2.404817                    0.997804       3.343764       9.044454       0.506258       1.184881      -0.734767      -0.016261       0.005729       0.039732       0.043311      -0.004610      -0.006009      -0.006723      -0.009384       0.047655      -0.016609      -0.002037       0.018645              1.928488       1.635185      -0.165315      -0.357114       1.714724       0.118162       2.435554           0.000010
           19              H      10.627769       9.770795      10.769388       0.113609       1.198037 0.87138577E+01  0.85562476E+02                                 1.721929                            1.618587      -0.986213       2.402721                    0.998369       3.287927       8.590345       0.553274       1.127439      -0.747403       0.005494      -0.023216       0.030030       0.038353      -0.009477      -0.005405      -0.005915      -0.012479       0.039418      -0.019675       0.004172       0.015503              1.792479       1.385856      -0.205166       0.049646       2.159898      -0.486244       1.831683           0.000004
           20              H      10.017852       7.858594       8.970514       0.129165       1.196475 0.92672612E+01  0.93874155E+02                                 1.824271                            1.749484      -1.264603       2.280620                    0.995526       3.560845       9.947952       0.488216       1.238511      -0.718649      -0.032359       0.007959       0.003166       0.033474      -0.003926       0.001208      -0.000831       0.014664      -0.040784      -0.013682      -0.001498       0.015180              1.859200       2.247024       0.115259      -0.157963       1.931893      -0.038775       1.398683           0.000001
           21              H      17.449408      25.392259       2.715012       0.128049       1.101961 0.77598236E+01  0.75597353E+02                                 1.763801                            1.628631      -1.033673       2.398817                    0.997370       3.441435       9.595717       0.490486       1.281813      -0.708680      -0.037664      -0.000809      -0.020933       0.043098      -0.004499       0.007299       0.004537       0.011634      -0.013155      -0.012116       0.000377       0.011738              1.853180       2.275382       0.159217       0.403112       1.622715       0.294824       1.661443          -0.000001
           22              H      17.699394      27.141091       4.280080       0.118506       1.024494 0.71957238E+01  0.69790959E+02                                 1.760840                            1.627139      -1.279895       2.272906                    0.993730       3.776135      11.012411       0.457694       1.379768      -0.685789      -0.030911       0.021924       0.005225       0.038255      -0.003905       0.003074       0.010646       0.008307      -0.012637      -0.014963       0.006661       0.008302              1.867503       2.077731      -0.447640      -0.141941       1.969295       0.306182       1.555482          -0.000003
           23              H       8.432810      26.016274       4.919468       0.097490       1.252850 0.92680881E+01  0.94589941E+02                                 1.923037                            1.779159      -1.216116       2.283750                    0.995310       3.831004      11.008823       0.468577       1.280769      -0.707332       0.027593       0.006367       0.013409       0.031333      -0.004341       0.004124       0.009525       0.009741      -0.011235      -0.014582       0.006131       0.008451              2.025360       2.423363       0.215891       0.444018       1.742471       0.359030       1.910245          -0.000180
           24              H       8.261354      24.324940       3.368714       0.107022       1.318288 0.96759794E+01  0.99223611E+02                                 1.958534                            1.796970      -1.090587       2.349063                    0.997114       3.652210      10.315451       0.477274       1.251463      -0.715727       0.031863      -0.016441      -0.011164       0.037552      -0.007004       0.002199       0.008740       0.021054      -0.015464      -0.016945       0.001713       0.015232              2.081501       2.300678      -0.544972      -0.207707       2.223798       0.469201       1.720026          -0.000138
           25              H      12.023001       3.395133       4.886067       0.112737       1.171260 0.86352468E+01  0.86793950E+02                                 1.862948                            1.738341      -1.171473       2.318178                    0.995699       3.690392      10.606541       0.464371       1.312281      -0.701367      -0.021994       0.006064      -0.029682       0.037437      -0.004687       0.008760       0.002777      -0.005480       0.016211      -0.012658       0.002372       0.010286              1.929404       1.898874      -0.117256       0.509919       1.807231      -0.073941       2.082108          -0.000005
           26              H      12.316179       5.089790       6.401034       0.106362       1.023329 0.74280258E+01  0.72805371E+02                                 1.775331                            1.665480      -1.273460       2.265554                    0.993642       3.908696      11.555628       0.446251       1.400350      -0.681502      -0.015107       0.029555      -0.009712       0.034583      -0.007474       0.009702      -0.004657      -0.003883      -0.004435      -0.011403      -0.003217       0.014621              1.885737       1.688170      -0.382312       0.099849       2.364487      -0.154635       1.604556          -0.000000
           27              H      20.946629      26.760224       7.014178       0.108648       1.303432 0.10370374E+02  0.10876005E+03                                 1.971655                            1.882944      -1.358819       2.220753                    0.994578       3.867211      11.232904       0.455533       1.282069      -0.707773       0.008502      -0.032942       0.004283       0.034290      -0.001594       0.002186      -0.000296      -0.025099      -0.008969      -0.011693      -0.002463       0.014156              2.034299       1.865447      -0.387143       0.187096       2.329537       0.001984       1.907913           0.000001
           28              H      21.906006      29.182452      10.840961       0.124693       1.060634 0.79022167E+01  0.78841409E+02                                 1.835748                            1.730270      -1.498724       2.170645                    0.991834       3.967483      11.923112       0.432106       1.420726      -0.677489       0.012863      -0.008954       0.028048       0.032130      -0.005595       0.011009       0.003294      -0.004961       0.003197      -0.014651       0.004263       0.010387              1.930666       1.586487      -0.133741       0.404279       1.781809      -0.149398       2.423703           0.000001
           29              H      10.452349      27.362005       7.780012       0.108370       1.262112 0.93678418E+01  0.95746822E+02                                 1.929747                            1.788402      -1.219144       2.292862                    0.994697       3.742669      10.719780       0.468058       1.280330      -0.708260       0.009466       0.024717      -0.026951       0.037774      -0.004354      -0.006626      -0.011685      -0.001501      -0.008519      -0.016020       0.004332       0.011688              2.008083       1.786371       0.001510      -0.243592       1.871821      -0.557278       2.366057          -0.000012
           30              H      21.284312      26.567490      11.000808       0.111645       1.008003 0.72848842E+01  0.71371485E+02                                 1.781217                            1.666822      -1.498366       2.163194                    0.991301       4.032923      12.094134       0.437136       1.430168      -0.674924      -0.026218       0.007436       0.021175       0.034512      -0.008261      -0.005994      -0.006362       0.000949      -0.008873      -0.013826       0.004072       0.009753              1.887178       2.170591      -0.179774      -0.560529       1.568578       0.046409       1.922364          -0.000000
           31              H      11.795223      25.548183       8.300111       0.099323       1.273272 0.90200407E+01  0.91828439E+02                                 1.965031                            1.766991      -1.432536       2.179768                    0.993155       3.993876      11.623936       0.463496       1.298050      -0.701954       0.031624      -0.006099      -0.014985       0.035522      -0.005877      -0.008463      -0.003848      -0.001274      -0.005320      -0.012582       0.004054       0.008528              2.125229       2.699033      -0.270764      -0.680128       1.636384       0.008074       2.040270          -0.000086
           32              H       9.491668      24.768304      11.437405       0.104621       1.059091 0.77312769E+01  0.76322869E+02                                 1.793065                            1.680928      -1.305573       2.248231                    0.993578       3.923862      11.534826       0.452715       1.370497      -0.687129      -0.009133      -0.022810       0.027686       0.037016      -0.002032      -0.004970      -0.011363      -0.006020       0.013645      -0.012248      -0.002243       0.014491              1.866530       1.657948       0.065427      -0.233007       1.870991      -0.426706       2.070652          -0.000002
           33              H       9.076802       4.563793       9.290207       0.087708       1.319606 0.10046571E+02  0.10253358E+03                                 1.876873                            1.764874      -0.691807       2.532085                    0.999610       3.448591       9.277715       0.516199       1.162628      -0.739425      -0.021675      -0.036196       0.008571       0.043051       0.006979       0.002579      -0.010426       0.007834      -0.021213      -0.016339       0.004088       0.012252              1.971355       1.738019       0.380586      -0.156318       2.367318      -0.525796       1.808727           0.000003
           34              H       9.070255       6.168158       9.314065       0.070817       1.301648 0.10448226E+02  0.10697496E+03                                 1.799182                            1.752431      -0.828488       2.452857                    0.998684       3.514961       9.269527       0.542745       1.102226      -0.754313      -0.015129       0.035440       0.008856       0.039538      -0.004302       0.005666       0.007698       0.002669      -0.021376      -0.014079       0.006013       0.008067              1.793735       1.687796      -0.130851      -0.142519       2.080831       0.187334       1.612579           0.000002
           35              H       8.046743       5.387206       7.336258       0.161430       0.943514 0.65878427E+01  0.59922350E+02                                 1.436527                            1.378931      -0.762994       2.522934                    0.999925       2.891403       7.116064       0.622138       1.082364      -0.760055      -0.013753      -0.000573       0.002004       0.013910       0.000431      -0.000484       0.000309       0.008465       0.008241      -0.005641       0.002350       0.003291              1.481815       2.099540       0.022602       0.104113       1.166677      -0.018816       1.179226           0.000001
           36              H       9.373905       6.202479       6.966463       0.152420       1.132767 0.88446517E+01  0.88535505E+02                                 1.765800                            1.713577      -1.060844       2.381970                    0.997372       3.429650       9.518241       0.491487       1.244966      -0.717864       0.008482       0.013799      -0.003863       0.016652       0.000880      -0.001851      -0.001159      -0.006896       0.003045      -0.004600       0.000771       0.003828              1.798278       1.615441       0.310271      -0.127262       2.089230      -0.381999       1.690162           0.000000
           37              H       9.383069       4.603273       6.942605       0.153885       0.913625 0.68438897E+01  0.65211210E+02                                 1.613543                            1.573137      -1.003523       2.412882                    0.997541       3.460373       9.833645       0.474051       1.356005      -0.692372       0.009294      -0.013756      -0.005092       0.017365      -0.003236      -0.000654       0.004016      -0.004118       0.009470      -0.005679      -0.000976       0.006655              1.618051       1.441931      -0.223168      -0.096639       1.930076       0.232255       1.482146          -0.000001
           38              H      21.343204      30.431723      12.358314       0.070966       1.157526 0.90523006E+01  0.92651536E+02                                 1.883298                            1.798755      -1.397365       2.195920                    0.991960       4.159272      12.315915       0.446474       1.340344      -0.693251       0.004293      -0.035334       0.009758       0.036907       0.008493       0.007029       0.000019       0.002340       0.003442      -0.011113      -0.000036       0.011149              1.950010       1.553022       0.238066      -0.110818       2.387747      -0.490287       1.909262           0.000000
           39              H      14.628901       6.183284      12.759124       0.095763       1.217711 0.92635220E+01  0.91771289E+02                                 1.723452                            1.654533      -0.630710       2.569535                    0.999852       3.192683       8.205038       0.557917       1.108169      -0.755458       0.003118       0.029508       0.027510       0.040462      -0.003552       0.003889       0.004608      -0.002324       0.010630      -0.008421       0.001652       0.006770              1.714982       1.510296      -0.138821      -0.231623       1.674909       0.359138       1.959740           0.000004
           40              H       3.710558       5.618144      12.539633       0.147644       1.074039 0.77000758E+01  0.72902209E+02                                 1.573991                            1.497106      -0.802259       2.494949                    0.999789       3.059336       7.708466       0.592679       1.091544      -0.757646      -0.004281      -0.002251       0.013679       0.014509       0.001231      -0.003594      -0.001209       0.004222       0.011847      -0.004428      -0.001950       0.006378              1.611248       1.660594      -0.047128       0.472418       1.282440      -0.172620       1.890709           0.000003
           41              H       3.430467       5.181009      11.027052       0.142134       1.148865 0.91704114E+01  0.91823746E+02                                 1.715695                            1.690660      -1.171494       2.315462                    0.998022       3.427220       9.245044       0.523341       1.168840      -0.735683      -0.003595      -0.009540      -0.014154       0.017443       0.000773      -0.007349       0.001863       0.004130       0.001848      -0.006969      -0.001634       0.008603              1.690097       1.564250      -0.047601      -0.108838       1.664086       0.312096       1.841956           0.000002
           42              H      16.360494       6.713427      11.458877       0.156393       1.048215 0.76283243E+01  0.72131599E+02                                 1.558275                            1.496832      -0.936998       2.443018                    0.999235       3.035207       7.669738       0.588114       1.101408      -0.755131      -0.010094       0.016494      -0.003015       0.019571      -0.005205      -0.005878       0.001283      -0.004410      -0.016000      -0.009216      -0.000470       0.009686              1.584879       1.333387       0.213762      -0.033311       2.059345      -0.329428       1.361905           0.000004
           43              H      15.102659      29.949405      18.411025       0.111603       1.235272 0.91440919E+01  0.90945023E+02                                 1.765918                            1.665738      -0.976861       2.408176                    0.998245       3.322450       8.758247       0.541207       1.137900      -0.745108      -0.015670       0.006176      -0.030672       0.034992      -0.012265       0.004999      -0.000391       0.017754       0.021901      -0.018936       0.004426       0.014510              1.806802       1.699264      -0.146756       0.229255       1.363905      -0.029397       2.357238          -0.000002
           44              H      13.987527      30.750154      20.305330       0.124698       1.140065 0.81135853E+01  0.79448926E+02                                 1.766964                            1.636927      -0.982707       2.419220                    0.998073       3.382311       9.270524       0.505073       1.238446      -0.719129      -0.036917       0.025907      -0.006209       0.045525      -0.012349       0.005839      -0.002586       0.013584       0.009364      -0.015686      -0.000042       0.015728              1.838113       2.381066      -0.495069      -0.049346       1.556699       0.037156       1.576574          -0.000014
           45              H      16.874833      29.123019      22.619532       0.107397       1.136694 0.82611465E+01  0.82803117E+02                                 1.865906                            1.726532      -1.491537       2.162509                    0.991282       3.991618      11.770807       0.451606       1.353132      -0.690267       0.013949      -0.008938       0.032321       0.036320      -0.006594       0.000765      -0.002896       0.006927       0.017042      -0.010561       0.003044       0.007517              1.973710       1.825984      -0.213572       0.379111       1.499715      -0.186390       2.595430           0.000002
           46              H      18.044935      28.593196      20.675125       0.099986       1.062167 0.78451033E+01  0.77743845E+02                                 1.794829                            1.692053      -1.313438       2.240407                    0.993318       3.980913      11.731771       0.451625       1.368550      -0.687251       0.031862      -0.015550       0.000657       0.035460      -0.011476      -0.003992      -0.001069       0.010107       0.001004      -0.013411       0.000419       0.012992              1.860778       2.253458      -0.416718       0.050016       1.538858      -0.056276       1.790020          -0.000001
           47              H      15.974349      28.341115      16.936616       0.100086       1.261086 0.96128151E+01  0.97062832E+02                                 1.805464                            1.719319      -0.980473       2.396489                    0.998024       3.444754       9.228080       0.526029       1.153171      -0.740688      -0.035250      -0.005464      -0.002986       0.035795       0.004725       0.003870       0.008955       0.026812       0.015421      -0.019589       0.004389       0.015200              1.834371       2.410895       0.049670      -0.093387       1.400544       0.083013       1.691674          -0.000003
           48              H      19.211109      29.363245      18.954982       0.111715       1.235047 0.94113103E+01  0.96461781E+02                                 1.910153                            1.798615      -1.301074       2.251543                    0.995051       3.795077      10.944090       0.463600       1.289015      -0.705897       0.011431       0.012090       0.030943       0.035133       0.000440       0.001700       0.008422       0.000860       0.025021      -0.008776      -0.003894       0.012671              2.007630       1.984820       0.145525       0.213658       1.448013       0.230370       2.590058           0.000000
           49              H      17.196805      27.825415      15.032768       0.114073       1.257673 0.95644379E+01  0.97982442E+02                                 1.912872                            1.799848      -1.097226       2.352242                    0.996825       3.636503      10.330089       0.470732       1.270116      -0.711727      -0.021226      -0.014607      -0.028915       0.038730       0.005105       0.007636       0.008481       0.029756       0.002099      -0.018989      -0.000877       0.019867              2.013024       1.745433       0.138519       0.247009       1.619140       0.288579       2.674498          -0.000001
           50              H      21.637701      28.455914      19.508481       0.107385       1.089016 0.81009840E+01  0.80364734E+02                                 1.791791                            1.697435      -1.023094       2.386398                    0.996491       3.702657      10.671992       0.462912       1.333766      -0.696522      -0.013960      -0.032109       0.008117       0.035941       0.011009       0.005186      -0.001749      -0.018179       0.015051      -0.018066       0.006230       0.011836              1.808691       1.609966       0.291410      -0.015101       2.057906      -0.252720       1.758201           0.000036
           51              H      22.716184      29.728876      21.152280       0.109644       1.068410 0.76111215E+01  0.74510668E+02                                 1.781236                            1.651532      -1.171747       2.316209                    0.995435       3.738738      10.786769       0.465564       1.343868      -0.693588       0.006528      -0.013344       0.032413       0.035656       0.006683       0.005243      -0.008116      -0.005234       0.016393      -0.014122       0.002853       0.011268              1.894090       1.532617       0.049000       0.170397       1.612720      -0.296706       2.536933          -0.000019
           52              H      23.171653      32.761398      18.504070       0.124055       1.347649 0.10038420E+02  0.10260583E+03                                 1.917500                            1.782255      -1.019998       2.401121                    0.997765       3.346539       9.060726       0.505003       1.186603      -0.734398       0.016185       0.039212      -0.009770       0.043532       0.007318       0.001989      -0.011560      -0.020802       0.013151      -0.016615      -0.002021       0.018636              1.933896       1.639251       0.395014       0.016917       2.421945      -0.170728       1.740493           0.000110
           53              H      22.093170      31.491998      16.862657       0.113645       1.198856 0.87220586E+01  0.85676511E+02                                 1.724222                            1.620575      -0.989684       2.401614                    0.998330       3.287429       8.595103       0.552221       1.129147      -0.747003      -0.005373       0.018798      -0.032695       0.038094       0.008638       0.006621      -0.009016      -0.019830       0.017853      -0.019716       0.004108       0.015608              1.794966       1.387397       0.032279       0.209114       1.538706      -0.230236       2.458796          -0.000002
           54              H      22.703093      29.100499      15.779515       0.129692       1.196427 0.92669874E+01  0.93872918E+02                                 1.824352                            1.749564      -1.261944       2.281500                    0.995432       3.560186       9.946964       0.488148       1.238661      -0.718610       0.032205       0.005883       0.005804       0.033249       0.000398       0.004112       0.004112       0.026496      -0.005154      -0.013823      -0.001358       0.015181              1.859276       2.247204       0.102185      -0.166751       1.448734       0.160214       1.881890          -0.000001
           55              H       8.727313      20.167911      10.516496       0.127476       1.104414 0.77795717E+01  0.75828511E+02                                 1.765396                            1.629901      -1.034542       2.397850                    0.997285       3.444582       9.603057       0.490717       1.280554      -0.708942       0.037783      -0.019621       0.007186       0.043176      -0.005179       0.006995       0.003439       0.009095      -0.020964      -0.012193       0.000319       0.011874              1.854969       2.277928      -0.434280       0.006227       1.865261       0.195974       1.421719          -0.000000
           56              H       8.477321      22.281009      11.537607       0.118418       1.027050 0.72179071E+01  0.70049220E+02                                 1.762204                            1.628401      -1.297950       2.265043                    0.993491       3.781636      11.026302       0.458111       1.377663      -0.686157       0.031006       0.012677       0.018503       0.038268      -0.001359       0.004542       0.008197       0.002265      -0.029917      -0.014834       0.006707       0.008126              1.868979       2.079305       0.301790       0.360037       1.832689       0.363455       1.694944          -0.000003
           57              H      17.743908      22.443906      10.254061       0.096210       1.255949 0.92920842E+01  0.94848444E+02                                 1.921833                            1.778076      -1.199362       2.289534                    0.995515       3.833356      10.998284       0.470295       1.275906      -0.708361      -0.027731       0.015159       0.001090       0.031622      -0.002301       0.005876       0.007114       0.003969      -0.029755      -0.014893       0.006102       0.008790              2.024048       2.421796      -0.492421      -0.030493       2.137268       0.195587       1.513080          -0.000167
           58              H      17.915369      20.365940       9.280664       0.106416       1.318647 0.96786213E+01  0.99241698E+02                                 1.957554                            1.796191      -1.089122       2.349437                    0.997141       3.652477      10.310382       0.477862       1.250037      -0.716045      -0.032003      -0.016855      -0.010926       0.037784       0.000596       0.007432       0.005095       0.012723      -0.041222      -0.016971       0.001586       0.015386              2.080360       2.299417       0.399137       0.424402       2.122264       0.509998       1.819399          -0.000101
           59              H      20.697959      23.624123      13.207650       0.113649       1.169323 0.86204141E+01  0.86649889E+02                                 1.865106                            1.740112      -1.189600       2.311642                    0.995449       3.688923      10.619533       0.462603       1.317218      -0.700368       0.021423      -0.024660       0.016508       0.036600      -0.006410       0.007730       0.000177      -0.011989      -0.003280      -0.012771       0.002464       0.010306              1.931758       1.901181      -0.427875       0.303271       1.992699      -0.149731       1.901395          -0.000005
           60              H      20.404776      25.670265      14.197746       0.105470       1.026051 0.74492119E+01  0.73022335E+02                                 1.774035                            1.664427      -1.253123       2.273419                    0.993822       3.906712      11.528466       0.448033       1.394603      -0.682602       0.015646       0.002395       0.031633       0.035372      -0.006172       0.010410      -0.001883       0.002874       0.015905      -0.011300      -0.003147       0.014447              1.884215       1.686912       0.053150       0.390829       1.604829       0.157535       2.360902           0.000000
           61              H      18.318484      24.664094      10.144315       0.109232       1.300985 0.10346813E+02  0.10845570E+03                                 1.969556                            1.881115      -1.354673       2.222918                    0.994574       3.863548      11.220804       0.455622       1.282494      -0.707685      -0.008420      -0.008505      -0.031914       0.034084      -0.001396       0.002295       0.005884      -0.010509       0.035070      -0.011728      -0.002430       0.014158              2.032040       1.863566      -0.025596       0.428368       1.968386       0.149530       2.264168           0.000000
           62              H      17.359096      29.124936      10.926849       0.124871       1.058722 0.78833894E+01  0.78588784E+02                                 1.831925                            1.726982      -1.490623       2.174363                    0.991985       3.960382      11.888027       0.433077       1.418711      -0.677884      -0.012800       0.022570      -0.018917       0.032111      -0.007932       0.009379       0.002552      -0.006472      -0.001113      -0.014544       0.004219       0.010325              1.926405       1.583477      -0.321731       0.276535       2.220056      -0.330659       1.975683           0.000001
           63              H      15.724362      25.601384      10.409136       0.108218       1.267549 0.94157476E+01  0.96361977E+02                                 1.935367                            1.792982      -1.228342       2.288450                    0.994461       3.749840      10.748312       0.467441       1.280349      -0.708238      -0.009486      -0.015631       0.032780       0.037534       0.007868       0.001559      -0.006491       0.010987       0.029127      -0.016085       0.004394       0.011691              2.014232       1.791178       0.225893      -0.094912       1.907651      -0.572809       2.343866          -0.000013
           64              H      17.980795      28.276986       8.448029       0.111871       1.009152 0.72944441E+01  0.71476477E+02                                 1.781144                            1.666795      -1.492406       2.165385                    0.991338       4.032963      12.088525       0.437655       1.428248      -0.675265       0.026158       0.022172      -0.001235       0.034313       0.008703       0.005449      -0.003074       0.008698       0.014684      -0.013819       0.003987       0.009832              1.887089       2.170351       0.586538      -0.047241       1.903652      -0.091675       1.587263           0.000000
           65              H      14.381491      25.391612       8.533917       0.098867       1.271604 0.90053893E+01  0.91609190E+02                                 1.960392                            1.763399      -1.425647       2.182474                    0.993290       3.988582      11.590513       0.464986       1.294882      -0.702635      -0.031861      -0.016097      -0.000024       0.035697       0.010062       0.002107      -0.001559       0.004017       0.011036      -0.012499       0.003988       0.008512              2.119769       2.691170       0.728823      -0.008502       1.982425      -0.135926       1.685712          -0.000079
           66              H      16.685043      27.995577       6.618140       0.104293       1.059132 0.77296100E+01  0.76280208E+02                                 1.791009                            1.679124      -1.294161       2.252918                    0.993587       3.920057      11.510769       0.453746       1.367852      -0.687660       0.009520       0.017145      -0.031959       0.037496       0.005404      -0.000094      -0.009489      -0.001375       0.027882      -0.012276      -0.002316       0.014593              1.864316       1.656079       0.190115      -0.148888       1.739273      -0.372544       2.197596          -0.000002
           67              H      10.555749      28.141477      12.611206       0.087536       1.320160 0.10052569E+02  0.10262370E+03                                 1.878661                            1.766424      -0.692730       2.531819                    0.999582       3.449031       9.284223       0.515456       1.163976      -0.739113       0.021610      -0.005909      -0.036835       0.043113      -0.004955      -0.005321      -0.004906       0.020791       0.018062      -0.016177       0.004098       0.012078              1.973328       1.739700      -0.000378      -0.412055       1.520694      -0.176947       2.659590           0.000003
           68              H      10.562293      28.774466      14.085615       0.070108       1.302140 0.10450540E+02  0.10697888E+03                                 1.797380                            1.750746      -0.814665       2.457840                    0.998831       3.517458       9.267981       0.544011       1.099864      -0.754899       0.015317       0.021965       0.029539       0.039870      -0.003711       0.006143       0.008889       0.005243      -0.014105      -0.014289       0.006215       0.008073              1.791931       1.686051       0.181288       0.066663       1.810526       0.297523       1.879217          -0.000000
           69              H      11.585810      26.648283      14.116630       0.161730       0.944088 0.65937665E+01  0.59997390E+02                                 1.437994                            1.380276      -0.766314       2.521515                    0.999922       2.891728       7.121096       0.621266       1.083502      -0.759758       0.013681       0.001691      -0.001298       0.013846       0.000217      -0.000475      -0.002721       0.000979      -0.013652      -0.005575       0.002419       0.003156              1.483377       2.102051      -0.105160       0.018717       1.165233      -0.017814       1.182847          -0.000001
           70              H      10.258647      26.616797      15.011296       0.153359       1.132229 0.88405570E+01  0.88493715E+02                                 1.765981                            1.713769      -1.069094       2.378747                    0.997274       3.428584       9.518557       0.491153       1.245823      -0.717664      -0.008400       0.001817       0.013778       0.016238       0.001445      -0.001434      -0.000087      -0.004280       0.010712      -0.004591       0.000718       0.003873              1.798449       1.615759      -0.000446      -0.335475       1.479189      -0.130830       2.300397          -0.000002
           71              H      10.249485      25.985773      13.541658       0.153961       0.912062 0.68269797E+01  0.64991943E+02                                 1.609956                            1.569801      -0.995319       2.416390                    0.997647       3.453975       9.802244       0.475317       1.353605      -0.692870      -0.009148      -0.009663      -0.011073       0.017311       0.001944       0.002716       0.001890      -0.009271      -0.006341      -0.005674      -0.001089       0.006764              1.614424       1.439010       0.173832       0.169017       1.706644       0.321436       1.697617          -0.000001
           72              H      11.377743       5.202058      11.504207       0.069979       1.159098 0.90640799E+01  0.92774128E+02                                 1.882739                            1.798137      -1.383817       2.200858                    0.992138       4.157922      12.299863       0.447352       1.337683      -0.693806      -0.004334      -0.004287      -0.036818       0.037319      -0.009788      -0.005271      -0.000880       0.000019      -0.004175      -0.011127      -0.000177       0.011304              1.949449       1.552415       0.011757      -0.262308       1.632593      -0.179408       2.663339           0.000001
           73              H      11.547891       6.164112      12.787753       0.094365       1.222415 0.93061327E+01  0.92282786E+02                                 1.726279                            1.656989      -0.630974       2.568233                    0.999849       3.200347       8.223923       0.558282       1.106372      -0.755899      -0.002951       0.037354       0.017182       0.041222      -0.002295       0.004917       0.001708      -0.008912      -0.009435      -0.008484       0.001864       0.006620              1.717838       1.512465       0.267928       0.040317       2.175797       0.155174       1.465251           0.000004
           74              H       9.377835       5.745957      12.348771       0.146261       1.077276 0.77276539E+01  0.73218987E+02                                 1.576228                            1.499016      -0.798345       2.495713                    0.999786       3.064696       7.721551       0.592835       1.090425      -0.757941       0.003934       0.012126      -0.007365       0.014723       0.002835      -0.002478      -0.003750      -0.001653      -0.006343      -0.004506      -0.001876       0.006382              1.613654       1.662918      -0.419976       0.224165       1.683658      -0.337797       1.494387           0.000004
           75              H      16.202081      29.982501      12.520547       0.142446       1.151044 0.91940171E+01  0.92136048E+02                                 1.719357                            1.694053      -1.182648       2.310954                    0.997980       3.429671       9.260969       0.522158       1.170524      -0.735284       0.003677      -0.016188      -0.003657       0.016998       0.006486      -0.003554       0.000298      -0.000156      -0.010197      -0.007051      -0.001590       0.008641              1.693702       1.567274       0.119170       0.002658       2.040988       0.159657       1.472844           0.000001
           76              H      16.360450      30.965324      13.773078       0.156322       1.051218 0.76561431E+01  0.72468371E+02                                 1.562131                            1.500269      -0.950123       2.437126                    0.999163       3.038453       7.684554       0.586960       1.102451      -0.754871       0.010223       0.003367       0.016206       0.019455       0.007393       0.002474       0.004550       0.003627       0.007607      -0.009286      -0.000348       0.009634              1.588922       1.336272      -0.050815      -0.211186       1.233551       0.011779       2.196944           0.000002
           77              H      15.102671      23.490579      17.375599       0.111212       1.238588 0.91737019E+01  0.91309740E+02                                 1.768655                            1.668100      -0.977047       2.407381                    0.998191       3.326831       8.772056       0.541007       1.137445      -0.745211      -0.015684      -0.006266       0.030637       0.034984       0.012275      -0.005061      -0.000440       0.017936       0.022106      -0.019027       0.004403       0.014624              1.809687       1.701780       0.147104      -0.229930       1.365573      -0.029507       2.361708          -0.000003
           78              H      13.987540      22.689830      15.481293       0.125457       1.142419 0.81363072E+01  0.79753591E+02                                 1.771880                            1.641131      -0.994537       2.414482                    0.997961       3.386402       9.296589       0.503376       1.241339      -0.718472      -0.036431      -0.025615       0.006465       0.045002       0.012330      -0.005881      -0.002591       0.013552       0.009723      -0.015723       0.000006       0.015717              1.843430       2.388874       0.497294       0.049628       1.560706       0.037344       1.580710          -0.000013
           79              H      16.874836      24.316965      13.167092       0.105898       1.139960 0.82845813E+01  0.83036080E+02                                 1.863646                            1.724500      -1.482275       2.165318                    0.991446       3.989767      11.737137       0.453965       1.346131      -0.691668       0.014099       0.009429      -0.032831       0.036954       0.006453      -0.000892      -0.002908       0.006888       0.017095      -0.010426       0.002851       0.007575              1.971238       1.823694       0.213159      -0.378560       1.498055      -0.186163       2.591965           0.000003
           80              H      18.044939      24.846788      15.111498       0.100944       1.059133 0.78180318E+01  0.77404932E+02                                 1.791164                            1.688945      -1.311058       2.241987                    0.993301       3.973581      11.702989       0.452137       1.368249      -0.687322       0.031722       0.015478      -0.000640       0.035303       0.011481       0.003983      -0.001039       0.010091       0.001407      -0.013457       0.000518       0.012939              1.856828       2.247877       0.415096      -0.049727       1.535989      -0.056125       1.786618          -0.000001
           81              H      15.974356      25.098869      18.850007       0.100212       1.259452 0.95980741E+01  0.96886087E+02                                 1.804873                            1.718790      -0.982104       2.396347                    0.998016       3.442152       9.222665       0.525697       1.154231      -0.740447      -0.035260       0.005396       0.003034       0.035799      -0.004721      -0.003808       0.008964       0.026874       0.015718      -0.019659       0.004499       0.015161              1.833776       2.409884      -0.049628       0.093334       1.400216       0.083010       1.691227          -0.000005
           82              H      19.211118      24.076739      16.831642       0.110743       1.243593 0.94917367E+01  0.97507069E+02                                 1.919865                            1.806924      -1.317644       2.243663                    0.994802       3.809668      11.003711       0.462222       1.289927      -0.705672       0.011326      -0.012527      -0.030870       0.035187      -0.000476      -0.001724       0.008353       0.001019       0.025385      -0.008807      -0.003888       0.012696              2.018453       1.995131      -0.146754      -0.215810       1.454045       0.232587       2.606182          -0.000000
           83              H      17.196813      25.614569      20.753856       0.113803       1.254794 0.95371298E+01  0.97628725E+02                                 1.909643                            1.797057      -1.091853       2.354322                    0.996919       3.633370      10.315851       0.471204       1.269806      -0.711801      -0.021078       0.014692       0.029084       0.038807      -0.004969      -0.007756       0.008395       0.029640       0.002131      -0.018865      -0.000981       0.019845              2.009458       1.742646      -0.138078      -0.246154       1.616741       0.287692       2.668986          -0.000003
           84              H      21.637705      24.984070      16.278142       0.107118       1.088341 0.80933735E+01  0.80248719E+02                                 1.788978                            1.695050      -1.013818       2.390098                    0.996583       3.699417      10.650573       0.464014       1.331271      -0.697036      -0.014101       0.032465      -0.008103       0.036311      -0.011053      -0.005305      -0.001854      -0.018186       0.015302      -0.018204       0.006380       0.011824              1.805792       1.607733      -0.290467       0.014920       2.054075      -0.251914       1.755566           0.000036
           85              H       9.627791      23.711108      14.634343       0.108597       1.068122 0.76094911E+01  0.74509129E+02                                 1.783119                            1.653084      -1.170249       2.316574                    0.995348       3.740747      10.802327       0.464501       1.346683      -0.693054       0.006561       0.013627      -0.032761       0.036083      -0.006560      -0.005282      -0.008033      -0.005532       0.016672      -0.014050       0.002756       0.011294              1.896270       1.534082      -0.049076      -0.170771       1.614235      -0.297227       2.540494          -0.000018
           86              H      10.083275      20.678586      17.282553       0.124545       1.342543 0.99909666E+01  0.10198113E+03                                 1.910724                            1.776483      -1.009589       2.405437                    0.997815       3.342083       9.037040       0.506580       1.184530      -0.734855       0.016252      -0.038930       0.009854       0.043322      -0.007330      -0.001985      -0.011497      -0.021028       0.012739      -0.016624      -0.002015       0.018639              1.926944       1.633996      -0.392685      -0.016812       2.412160      -0.169744       1.734676           0.000104
           87              H       9.004789      21.947986      18.923967       0.113673       1.197556 0.87094003E+01  0.85507173E+02                                 1.721443                            1.618156      -0.985776       2.402992                    0.998373       3.287070       8.587331       0.553360       1.127415      -0.747412      -0.005501      -0.018926       0.032916       0.038366      -0.008597      -0.006706      -0.008945      -0.019814       0.017386      -0.019668       0.004167       0.015501              1.791946       1.385493      -0.032194      -0.208490       1.536455      -0.229616       2.453889          -0.000007
           88              H       9.614705      24.339485      20.007108       0.129158       1.196448 0.92668989E+01  0.93869069E+02                                 1.824207                            1.749422      -1.264463       2.280681                    0.995528       3.560726       9.947372       0.488238       1.238472      -0.718658       0.032360      -0.005954      -0.006145       0.033472      -0.000379      -0.004093       0.004008       0.026410      -0.005529      -0.013679      -0.001500       0.015179              1.859132       2.246967      -0.102172       0.166724       1.448639       0.160189       1.881790          -0.000002
           89              H      15.271501      23.447044       1.412379       0.128057       1.101956 0.77597742E+01  0.75596851E+02                                 1.763806                            1.628633      -1.033691       2.398814                    0.997370       3.441420       9.595715       0.490481       1.281825      -0.708678       0.037660       0.019662      -0.007223       0.043094       0.005038      -0.006941       0.003490       0.009088      -0.020787      -0.012117       0.000378       0.011739              1.853186       2.275393       0.433378      -0.006279       1.863450       0.195687       1.420715          -0.000001
           90              H      15.021516      21.333946       0.391267       0.118502       1.024502 0.71957956E+01  0.69791749E+02                                 1.760840                            1.627140      -1.279874       2.272913                    0.993730       3.776148      11.012415       0.457698       1.379755      -0.685792       0.030912      -0.013180      -0.018281       0.038255       0.001355      -0.004781       0.008321       0.002661      -0.029572      -0.014963       0.006660       0.008302              1.867502       2.077730      -0.301701      -0.359864       1.831100       0.363091       1.693676          -0.000003
           91              H      11.199705      21.171049       1.674814       0.097490       1.252816 0.92677578E+01  0.94585606E+02                                 1.922995                            1.779123      -1.216065       2.283774                    0.995311       3.830922      11.008485       0.468584       1.280762      -0.707334      -0.027594      -0.014824      -0.000780       0.031333       0.002161      -0.005587       0.007025       0.003674      -0.029442      -0.014583       0.006130       0.008453              2.025313       2.423303       0.492763       0.030547       2.138698       0.195828       1.513938          -0.000164
           92              H      11.371159      23.249015       2.648210       0.107025       1.318268 0.96758140E+01  0.99221699E+02                                 1.958534                            1.796970      -1.090644       2.349040                    0.997113       3.652186      10.315443       0.477267       1.251484      -0.715722      -0.031863       0.016584       0.010952       0.037553      -0.000634      -0.007315       0.005220       0.012510      -0.041097      -0.016944       0.001711       0.015233              2.081500       2.300679      -0.399579      -0.424821       2.123487       0.510510       1.820335          -0.000140
           93              H      20.697953      29.815861      22.578974       0.112739       1.171242 0.86350829E+01  0.86791901E+02                                 1.862931                            1.738326      -1.171456       2.318190                    0.995700       3.690364      10.606440       0.464372       1.312282      -0.701367       0.021994       0.025140      -0.016909       0.037439       0.006317      -0.007668       0.000081      -0.012023      -0.003417      -0.012657       0.002370       0.010287              1.929388       1.898855       0.426849      -0.302591       1.990166      -0.149284       1.899141          -0.000005
           94              H      20.404776      27.769719      21.588877       0.106352       1.023363 0.74283376E+01  0.72809190E+02                                 1.775368                            1.665513      -1.273466       2.265545                    0.993641       3.908788      11.555960       0.446248       1.400347      -0.681503       0.015105      -0.002272      -0.031025       0.034581       0.006128      -0.010606      -0.001840       0.002947       0.016065      -0.011407      -0.003213       0.014620              1.885776       1.688202      -0.053250      -0.391542       1.605882       0.157778       2.363245          -0.000000
           95              H      11.774290      18.950861       1.784560       0.108657       1.303376 0.10369812E+02  0.10875273E+03                                 1.971608                            1.882900      -1.358786       2.220780                    0.994578       3.867096      11.232514       0.455535       1.282080      -0.707771      -0.008501       0.008584       0.032094       0.034292       0.001414      -0.002306       0.005788      -0.010324       0.035351      -0.011693      -0.002465       0.014157              2.034247       1.865399       0.025580      -0.429206       1.970391       0.149854       2.266949          -0.000001
           96              H      10.814918      14.490019       1.002025       0.124707       1.060562 0.79015527E+01  0.78833230E+02                                 1.835679                            1.730210      -1.498703       2.170668                    0.991835       3.967332      11.922591       0.432109       1.420746      -0.677486      -0.012862      -0.022527       0.018964       0.032133       0.008049      -0.009364       0.002650      -0.006524      -0.001505      -0.014649       0.004262       0.010387              1.930588       1.586429       0.322877      -0.277591       2.225326      -0.332066       1.980008          -0.000000
           97              H       9.180170      18.013571       1.519739       0.108374       1.262188 0.93685419E+01  0.95755774E+02                                 1.929820                            1.788464      -1.219131       2.292854                    0.994693       3.742789      10.720227       0.468051       1.280324      -0.708261      -0.009463       0.015500      -0.033102       0.037756      -0.007790      -0.001498      -0.006541       0.011009       0.029034      -0.016028       0.004330       0.011699              2.008165       1.786440      -0.224681       0.094162       1.902028      -0.569722       2.336026          -0.000015
           98              H      11.436617      15.337969       3.480846       0.111646       1.008006 0.72849216E+01  0.71371960E+02                                 1.781221                            1.666827      -1.498379       2.163185                    0.991301       4.032934      12.094185       0.437135       1.430170      -0.674924       0.026217      -0.022414       0.001190       0.034513      -0.008689      -0.005356      -0.003122       0.008819       0.014724      -0.013826       0.004072       0.009754              1.887178       2.170589      -0.586752       0.047217       1.903746      -0.091621       1.587198          -0.000001
           99              H       7.837301      18.223343       3.394958       0.099315       1.273333 0.90205398E+01  0.91833925E+02                                 1.965009                            1.766977      -1.432625       2.179714                    0.993155       3.993890      11.623645       0.463527       1.297957      -0.701973      -0.031623       0.016177      -0.000066       0.035520      -0.010063      -0.002213      -0.001572       0.004254       0.011266      -0.012582       0.004055       0.008528              2.125199       2.698974      -0.731971       0.008624       1.987370      -0.136478       1.689252          -0.000080
          100              H      10.140866      15.619378       5.310735       0.104658       1.058930 0.77298399E+01  0.76305557E+02                                 1.792935                            1.680813      -1.305552       2.248275                    0.993578       3.923547      11.533871       0.452711       1.370565      -0.687116       0.009129      -0.016922       0.031642       0.037026      -0.005365       0.000015      -0.009412      -0.001281       0.027876      -0.012245      -0.002249       0.014494              1.866390       1.657822      -0.190508       0.149203       1.741084      -0.373225       2.200265          -0.000000
          101              H      10.555761      25.298507      23.175417       0.087734       1.319528 0.10045856E+02  0.10252474E+03                                 1.876829                            1.764836      -0.691816       2.532104                    0.999610       3.448439       9.277321       0.516192       1.162661      -0.739418       0.021678       0.005857       0.036739       0.043058       0.005042       0.005472      -0.005048       0.020896       0.017972      -0.016341       0.004087       0.012253              1.971304       1.737978       0.000381       0.411420       1.519424      -0.176629       2.656510          -0.000002
          102              H      10.562305      24.665518      21.701008       0.070799       1.301743 0.10449187E+02  0.10698704E+03                                 1.799249                            1.752495      -0.828532       2.452822                    0.998683       3.515107       9.269949       0.542744       1.102205      -0.754318       0.015130      -0.021681      -0.029388       0.039530       0.003602      -0.006130       0.008759       0.005249      -0.013641      -0.014077       0.006014       0.008063              1.793801       1.687864      -0.181623      -0.066729       1.812467       0.297889       1.881073          -0.000003
          103              H      11.585814      26.791701      21.669993       0.161438       0.943489 0.65876361E+01  0.59920149E+02                                 1.436520                            1.378925      -0.762898       2.522987                    0.999925       2.891353       7.115979       0.622128       1.082388      -0.760049       0.013754      -0.001630       0.001299       0.013911      -0.000282       0.000585      -0.002723       0.001105      -0.013839      -0.005643       0.002350       0.003292              1.481808       2.099529       0.104877      -0.018744       1.164151      -0.017779       1.181743          -0.000004
          104              H      23.347050      26.823187      20.775328       0.152406       1.132850 0.88454767E+01  0.88545720E+02                                 1.765873                            1.713644      -1.060885       2.381937                    0.997372       3.429799       9.518722       0.491483       1.244948      -0.717868      -0.008483      -0.001677      -0.014226       0.016648      -0.001376       0.001521      -0.000144      -0.004435       0.010418      -0.004599       0.000774       0.003825              1.798353       1.615510       0.000472       0.335377       1.479076      -0.130723       2.300473          -0.000003
          105              H      23.337888      27.454211      22.244965       0.153904       0.913561 0.68432947E+01  0.65204261E+02                                 1.613487                            1.573084      -1.003497       2.412911                    0.997541       3.460233       9.833219       0.474051       1.356033      -0.692367      -0.009296       0.009952       0.010787       0.017372      -0.001837      -0.002739       0.001908      -0.009240      -0.005875      -0.005676      -0.000979       0.006655              1.617992       1.441884      -0.174329      -0.169546       1.710586       0.322597       1.701507          -0.000002
          106              H      11.377722      12.611270       0.424668       0.070987       1.157443 0.90515162E+01  0.92641884E+02                                 1.883246                            1.798707      -1.397379       2.195931                    0.991960       4.159134      12.315565       0.446467       1.340389      -0.693242      -0.004291       0.004431       0.036391       0.036910       0.009734       0.005176      -0.001004      -0.000144      -0.004018      -0.011112      -0.000038       0.011150              1.949953       1.552984      -0.011815       0.262320       1.633335      -0.179615       2.663539          -0.000000
          107              H      18.092069      21.474245      22.998870       0.095761       1.217775 0.92641531E+01  0.91779339E+02                                 1.723533                            1.654606      -0.630680       2.569544                    0.999852       3.192757       8.205377       0.557895       1.108191      -0.755452      -0.003120      -0.036675      -0.016801       0.040461       0.002244      -0.004763       0.001808      -0.009119      -0.009762      -0.008419       0.001649       0.006770              1.715062       1.510362      -0.267055      -0.040162       2.171465       0.154701       1.463360          -0.000000
          108              H      15.922011      21.892400      23.437853       0.147656       1.074020 0.76999252E+01  0.72900749E+02                                 1.574007                            1.497119      -0.802229       2.494978                    0.999789       3.059289       7.708457       0.592656       1.091585      -0.757635       0.004279      -0.011794       0.007297       0.014514      -0.002853       0.002505      -0.003689      -0.001795      -0.006207      -0.004428      -0.001949       0.006377              1.611265       1.660606       0.418884      -0.223476       1.680966      -0.336742       1.492222          -0.000000
          109              H      16.202100      23.457483      23.266077       0.142138       1.148861 0.91703882E+01  0.91823646E+02                                 1.715708                            1.690671      -1.171480       2.315472                    0.998022       3.427220       9.245113       0.523332       1.168858      -0.735678       0.003594       0.016720       0.003437       0.017444      -0.006501       0.003511       0.000271       0.000265      -0.009751      -0.006968      -0.001634       0.008602              1.690109       1.564258      -0.118763      -0.002572       2.035957       0.158966       1.470111          -0.000003
          110              H      16.360471      22.474660      22.013545       0.156365       1.048386 0.76298978E+01  0.72150175E+02                                 1.558434                            1.496976      -0.937137       2.442920                    0.999234       3.035506       7.670682       0.588092       1.101393      -0.755133       0.010097      -0.003492      -0.016392       0.019566      -0.007419      -0.002574       0.004504       0.003409       0.007460      -0.009216      -0.000470       0.009687              1.585044       1.333514       0.050607       0.210381       1.231158       0.011679       2.190459          -0.000001
          111              H       4.529884       7.198223       3.175466       0.111601       1.235308 0.91444403E+01  0.90949429E+02                                 1.765957                            1.665773      -0.976912       2.408151                    0.998244       3.322507       8.758466       0.541199       1.137905      -0.745106       0.015671       0.026010      -0.017384       0.034990      -0.000047      -0.013245      -0.007257       0.001081      -0.028135      -0.018936       0.004425       0.014511              1.806841       1.699302       0.156102      -0.223005       2.192551      -0.370637       1.528671          -0.000000
          112              H       5.645019       5.141714       3.156380       0.124691       1.140102 0.81139083E+01  0.79452841E+02                                 1.766996                            1.636955      -0.982685       2.419225                    0.998074       3.382377       9.270734       0.505071       1.238439      -0.719131       0.036917      -0.004123      -0.026315       0.045524       0.000697      -0.013643      -0.005875       0.005594      -0.014607      -0.015687      -0.000041       0.015728              1.838149       2.381120      -0.234155      -0.438995       1.599886       0.019384       1.533441          -0.000013
          113              H       2.757722       3.621459       5.542155       0.107415       1.136545 0.82598570E+01  0.82786811E+02                                 1.865739                            1.726395      -1.491428       2.162577                    0.991283       3.991303      11.769568       0.451625       1.353129      -0.690268      -0.013955      -0.026470       0.020579       0.036317      -0.001809      -0.006389      -0.006270      -0.001286      -0.007593      -0.010561       0.003052       0.007509              1.973519       1.825823       0.269170      -0.341787       2.305047      -0.518051       1.789689           0.000004
          114              H      14.676015       5.621128       5.291649       0.099988       1.062146 0.78449034E+01  0.77741470E+02                                 1.794818                            1.692041      -1.313408       2.240426                    0.993318       3.980872      11.731670       0.451622       1.368566      -0.687248      -0.031863       0.005317       0.014633       0.035463      -0.008061      -0.009092      -0.002715       0.006110      -0.010993      -0.013412       0.000419       0.012993              1.860769       2.253450      -0.112435      -0.404370       1.713958      -0.128386       1.614898           0.000000
          115              H       3.658193       9.173974       4.101147       0.100094       1.261051 0.96124999E+01  0.97059011E+02                                 1.805446                            1.719304      -0.980426       2.396520                    0.998025       3.444693       9.227935       0.526025       1.153188      -0.740684       0.035248       0.004842       0.003924       0.035795       0.005377       0.002896      -0.001076       0.002452      -0.057664      -0.019590       0.004389       0.015201              1.834353       2.410870      -0.067434       0.081486       1.707899      -0.043567       1.384289          -0.000001
          116              H      13.509836       6.918452       3.924600       0.111709       1.235075 0.94115824E+01  0.96465182E+02                                 1.910171                            1.798633      -1.301005       2.251571                    0.995053       3.795139      10.944272       0.463601       1.289002      -0.705899      -0.011428      -0.033213       0.000610       0.035130       0.001739      -0.000237       0.001422      -0.016135      -0.025966      -0.008776      -0.003895       0.012671              2.007647       1.984841       0.252975       0.053203       2.586705      -0.238555       1.451395           0.000001
          117              H      15.524132      11.130764       3.853026       0.114080       1.257642 0.95641795E+01  0.97979386E+02                                 1.912864                            1.799841      -1.097227       2.352247                    0.996824       3.636472      10.330067       0.470725       1.270141      -0.711722       0.021224       0.032299       0.002503       0.038729       0.009005       0.001812       0.000411       0.010166      -0.056673      -0.018989      -0.000878       0.019867              2.013012       1.745427       0.281143       0.034024       2.724665      -0.166703       1.568945          -0.000001
          118              H      11.083247       6.752155       4.974341       0.107407       1.088913 0.81000130E+01  0.80352761E+02                                 1.791692                            1.697345      -1.023032       2.386449                    0.996492       3.702426      10.671200       0.462919       1.333785      -0.696519       0.013960       0.004726       0.032784       0.035945       0.008986       0.008205      -0.000689      -0.015608       0.022755      -0.018064       0.006228       0.011836              1.808589       1.609881       0.096994       0.275187       1.623598      -0.073885       2.192289           0.000037
          119              H      10.004767       4.747465       4.423227       0.109645       1.068421 0.76112061E+01  0.74511640E+02                                 1.781241                            1.651536      -1.171768       2.316199                    0.995436       3.738742      10.786761       0.465567       1.343859      -0.693590      -0.006528      -0.024889       0.024683       0.035656       0.007393       0.004184      -0.007726      -0.004291       0.019226      -0.014122       0.002854       0.011268              1.894093       1.532616       0.176212      -0.019576       2.193981      -0.536083       1.955683          -0.000018
          120              H       9.549286       6.041406       0.610758       0.124041       1.347761 0.10039490E+02  0.10261974E+03                                 1.917623                            1.782363      -1.020043       2.401089                    0.997764       3.346705       9.061377       0.504981       1.186620      -0.734394      -0.016189      -0.005900      -0.039982       0.043537       0.004625       0.006004      -0.006863      -0.009395       0.047373      -0.016613      -0.002020       0.018633              1.934021       1.639350       0.166080       0.358843       1.719190       0.118737       2.443522           0.000104
          121              H      10.627766       8.042533       1.159487       0.113628       1.199018 0.87235298E+01  0.85694683E+02                                 1.724377                            1.620711      -0.989908       2.401500                    0.998327       3.287694       8.596018       0.552197       1.129146      -0.747003       0.005372       0.023070      -0.029833       0.038093       0.009413       0.005470      -0.006055      -0.012636       0.039429      -0.019719       0.004111       0.015608              1.795135       1.387507       0.205683      -0.049787       2.163476      -0.487500       1.834421          -0.000004
          122              H      10.017844       9.954734       2.958361       0.129691       1.196407 0.92667697E+01  0.93869852E+02                                 1.824304                            1.749521      -1.261928       2.281505                    0.995433       3.560149       9.946708       0.488165       1.238630      -0.718617      -0.032206      -0.007606      -0.003222       0.033249       0.003955      -0.001199      -0.000837       0.014474      -0.041213      -0.013824      -0.001357       0.015181              1.859225       2.247139      -0.115272       0.157976       1.931849      -0.038761       1.398688          -0.000000
          123              H      10.905226      18.222696       9.213863       0.127493       1.104315 0.77787442E+01  0.75819028E+02                                 1.765359                            1.629867      -1.034410       2.397944                    0.997287       3.444442       9.602824       0.490694       1.280638      -0.708925      -0.037788       0.000811       0.020878       0.043180       0.004500      -0.007450       0.004535       0.011741      -0.013017      -0.012196       0.000325       0.011872              1.854924       2.277901      -0.159593      -0.403924       1.623987       0.295281       1.662884           0.000000
          124              H      11.155217      16.473864       7.648794       0.118469       1.026857 0.72162724E+01  0.70030228E+02                                 1.762079                            1.628292      -1.298005       2.265058                    0.993493       3.781352      11.025659       0.458090       1.377790      -0.686133      -0.031013      -0.021948      -0.004665       0.038279       0.003676      -0.002980       0.010688       0.008318      -0.011763      -0.014831       0.006705       0.008125              1.868842       2.079158       0.447807       0.141931       1.970716       0.306503       1.556653           0.000001
          125              H      14.977027      17.598681       7.009407       0.096227       1.255544 0.92882960E+01  0.94798220E+02                                 1.921289                            1.777618      -1.198886       2.289774                    0.995522       3.832411      10.994186       0.470403       1.275769      -0.708395       0.027739      -0.006782      -0.013603       0.031630       0.004576      -0.004376       0.009586       0.009995      -0.011743      -0.014904       0.006091       0.008813              2.023436       2.421004      -0.215600      -0.443502       1.740834       0.358471       1.908471          -0.000091
          126              H      14.805567      19.290015       8.560160       0.106411       1.318743 0.96795022E+01  0.99253849E+02                                 1.957725                            1.796329      -1.089075       2.349458                    0.997142       3.652648      10.311318       0.477817       1.250116      -0.716027       0.032005       0.016517       0.011425       0.037784       0.007093      -0.002287       0.008644       0.021342      -0.015421      -0.016986       0.001597       0.015389              2.080557       2.299649       0.544505       0.207496       2.222680       0.468803       1.719341          -0.000110
          127              H      12.022981      14.418195       7.042808       0.113705       1.169075 0.86181578E+01  0.86622335E+02                                 1.864928                            1.739952      -1.189566       2.311712                    0.995449       3.688514      10.618375       0.462593       1.317320      -0.700348      -0.021430      -0.005881       0.029100       0.036614       0.004702      -0.008865       0.002814      -0.005584       0.015949      -0.012765       0.002458       0.010307              1.931571       1.901009       0.117488      -0.511069       1.808998      -0.074164       2.084705           0.000000
          128              H      12.316164      12.723538       5.527840       0.105502       1.025902 0.74478582E+01  0.73005826E+02                                 1.773881                            1.664291      -1.253072       2.273476                    0.993823       3.906354      11.527194       0.448045       1.394629      -0.682599      -0.015649      -0.030166       0.009842       0.035380       0.007276      -0.009669      -0.004640      -0.003827      -0.004215      -0.011300      -0.003145       0.014445              1.884041       1.686775       0.381581      -0.099674       2.361954      -0.154361       1.603395           0.000001
          129              H      14.402446      16.854731       4.914696       0.109216       1.301081 0.10347693E+02  0.10846627E+03                                 1.969571                            1.881131      -1.354737       2.222870                    0.994573       3.863635      11.220799       0.455648       1.282406      -0.707704       0.008420       0.032744      -0.004286       0.034080       0.001593      -0.002166      -0.000146      -0.025150      -0.008854      -0.011728      -0.002428       0.014156              2.032051       1.863578       0.386349      -0.186787       2.326595       0.002012       1.905982           0.000000
          130              H      15.361828      14.432503       1.087913       0.124850       1.058811 0.78842114E+01  0.78598899E+02                                 1.832010                            1.727057      -1.490628       2.174342                    0.991985       3.960572      11.888679       0.433073       1.418687      -0.677888       0.012799       0.008896      -0.028072       0.032109       0.005652      -0.010905       0.003148      -0.005029       0.003229      -0.014545       0.004220       0.010324              1.926496       1.583541       0.133200      -0.402820       1.778349      -0.148736       2.417597          -0.000000
          131              H      16.996568      16.252950       4.148863       0.108237       1.267449 0.94147819E+01  0.96349338E+02                                 1.935252                            1.792879      -1.228315       2.288480                    0.994460       3.749589      10.747335       0.467460       1.280333      -0.708242       0.009486      -0.024359       0.026935       0.037535       0.004438       0.006679      -0.011668      -0.001604      -0.008612      -0.016081       0.004390       0.011691              2.014107       1.791068      -0.001759       0.245007       1.877126      -0.560246       2.374128          -0.000007
          132              H      14.740124      17.047465       0.928066       0.111866       1.009165 0.72945731E+01  0.71478030E+02                                 1.781155                            1.666808      -1.492409       2.165380                    0.991338       4.032996      12.088634       0.437654       1.428244      -0.675266      -0.026159      -0.007300      -0.020970       0.034312       0.008353       0.005972      -0.006298       0.000867      -0.008807      -0.013819       0.003986       0.009832              1.887097       2.170363       0.179667       0.560337       1.568593       0.046309       1.922334          -0.000001
          133              H       5.251034      18.066772       3.628764       0.098884       1.271348 0.90030522E+01  0.91576640E+02                                 1.959892                            1.762994      -1.425532       2.182533                    0.993294       3.987743      11.586349       0.465123       1.294623      -0.702692       0.031861       0.006156       0.014878       0.035698       0.005776       0.008492      -0.003746      -0.001327      -0.004963      -0.012484       0.003980       0.008504              2.119188       2.690359       0.269556       0.676883       1.632629       0.007972       2.034575          -0.000043
          134              H      16.035872      18.846651       0.491470       0.104287       1.059159 0.77298653E+01  0.76283320E+02                                 1.791033                            1.679146      -1.294166       2.252911                    0.993587       3.920125      11.510994       0.453745       1.367843      -0.687661      -0.009521       0.023024      -0.028020       0.037495       0.001972       0.005032      -0.011404      -0.006022       0.013935      -0.012277      -0.002315       0.014592              1.864341       1.656101      -0.065276       0.232490       1.868823      -0.425893       2.068099          -0.000002
          135              H       9.076782      13.249535       2.638667       0.087519       1.320274 0.10053637E+02  0.10263726E+03                                 1.878759                            1.766509      -0.692784       2.531778                    0.999582       3.449202       9.284782       0.515448       1.163964      -0.739116      -0.021611       0.036309      -0.008554       0.043111      -0.006805      -0.002556      -0.010322       0.007637      -0.021412      -0.016176       0.004099       0.012078              1.973434       1.739787      -0.381185       0.156571       2.369982      -0.526684       1.810534          -0.000000
          136              H       9.070241      11.645170       2.614809       0.070091       1.302276 0.10451935E+02  0.10699671E+03                                 1.797497                            1.750856      -0.814796       2.457763                    0.998830       3.517676       9.268703       0.543998       1.099855      -0.754901      -0.015316      -0.035678      -0.009053       0.039868       0.004267      -0.005772       0.007870       0.002771      -0.021529      -0.014289       0.006214       0.008075              1.792048       1.686160       0.130688       0.142258       2.078918       0.187072       1.611066          -0.000001
          137              H       8.046728      12.426122       4.592617       0.161735       0.944081 0.65937215E+01  0.59996951E+02                                 1.437995                            1.380278      -0.766248       2.521549                    0.999922       2.891710       7.121078       0.621260       1.083513      -0.759755      -0.013678       0.000556      -0.002045       0.013842      -0.000358       0.000375       0.000300       0.008313       0.008371      -0.005579       0.002428       0.003151              1.483377       2.102051      -0.022737      -0.104369       1.167746      -0.018850       1.180334           0.000000
          138              H       9.373893      11.610849       4.962412       0.153388       1.132133 0.88396694E+01  0.88483163E+02                                 1.765935                            1.713729      -1.069058       2.378794                    0.997273       3.428416       9.518195       0.491136       1.245889      -0.717650       0.008401      -0.013429       0.003579       0.016239      -0.000778       0.001879      -0.001192      -0.006966       0.002650      -0.004589       0.000719       0.003870              1.798400       1.615719      -0.310357       0.127335       2.089112      -0.382026       1.690367          -0.000000
          139              H       9.383052      13.210055       4.986270       0.153989       0.911934 0.68257817E+01  0.64977934E+02                                 1.609840                            1.569693      -0.995207       2.416472                    0.997648       3.453702       9.801394       0.475318       1.353656      -0.692860       0.009144       0.013916       0.004734       0.017311       0.003252       0.000762       0.004093      -0.003924       0.009686      -0.005674      -0.001090       0.006764              1.614305       1.438912       0.222455       0.096370       1.925119       0.231372       1.478885           0.000000
          140              H      21.343225      23.008261      23.428310       0.069960       1.159194 0.90649928E+01  0.92785407E+02                                 1.882802                            1.798194      -1.383827       2.200833                    0.992139       4.158095      12.300330       0.447360       1.337633      -0.693815       0.004331       0.035678      -0.010046       0.037317      -0.008601      -0.007043       0.000107       0.002417       0.003003      -0.011126      -0.000178       0.011304              1.949515       1.552464      -0.238085       0.110764       2.387632      -0.490328       1.908450          -0.000001
          141              H      21.173078      21.455073      23.027499       0.094341       1.222548 0.93074181E+01  0.92298674E+02                                 1.726394                            1.657094      -0.630982       2.568207                    0.999849       3.200565       8.224610       0.558269       1.106359      -0.755902       0.002949      -0.030112      -0.027986       0.041215       0.003673      -0.003996       0.004441      -0.002272       0.010472      -0.008483       0.001867       0.006616              1.717950       1.512560       0.139317       0.232415       1.677666       0.360393       1.963623          -0.000000
          142              H      10.254734      22.020213      23.246991       0.146226       1.077476 0.77294523E+01  0.73240197E+02                                 1.576404                            1.499173      -0.798534       2.495586                    0.999786       3.065040       7.722607       0.592815       1.090401      -0.757946      -0.003938       0.002193      -0.014006       0.014714      -0.001212       0.003569      -0.001256       0.004406       0.011823      -0.004504      -0.001879       0.006383              1.613838       1.663118       0.047362      -0.473779       1.284081      -0.173222       1.894315          -0.000001
          143              H       3.430446      12.632319       0.901823       0.142463       1.150943 0.91930176E+01  0.92123840E+02                                 1.719287                            1.693987      -1.182637       2.310981                    0.997979       3.429512       9.260532       0.522154       1.170560      -0.735276      -0.003676       0.009544       0.013583       0.017003      -0.000816       0.007352       0.002034       0.004063       0.002455      -0.007052      -0.001592       0.008644              1.693633       1.567211       0.047830       0.109171       1.667588       0.313381       1.846099          -0.000002
          144              H       3.272079      11.099901       0.469998       0.156331       1.051214 0.76561395E+01  0.72468612E+02                                 1.562157                            1.500293      -0.950125       2.437136                    0.999163       3.038436       7.684624       0.586939       1.102487      -0.754862      -0.010224      -0.016268       0.003065       0.019457       0.005101       0.005897       0.001252      -0.004377      -0.016414      -0.009289      -0.000344       0.009633              1.588950       1.336294      -0.214631       0.033433       2.065580      -0.330865       1.364975           0.000001
          145              C      16.031965      11.208144       7.726809       0.100899      38.227771 0.38008184E+03  0.86190636E+04                                10.028643                            6.559573      -0.150469       1.971443                    0.999312      25.912815      72.572553       0.636235       0.424527      -1.061716      -0.010123       0.001195       0.005576       0.011619      -0.001378      -0.020684       0.012236      -0.012704      -0.024145      -0.027968       0.004944       0.023024             14.822939      15.028085       8.556745       0.916012      22.471024      -3.481844       6.969709           0.000001
          146              C      17.225627      11.359621       8.312040      -0.146499      35.376863 0.41273703E+03  0.95800887E+04                                 9.351987                            6.753736       0.145722       2.017736                    0.999766      29.231432      83.553909       0.636743       0.414425      -1.065268       0.004928       0.034372       0.003649       0.034915      -0.016070       0.008159      -0.014676      -0.026653       0.006235      -0.021992      -0.007933       0.029925             11.865626      13.966904       6.042956       1.995455      15.732318      -1.263641       5.897657           0.000003
          147              C       4.828292      12.579918       8.292954      -0.083235      34.618467 0.41869123E+03  0.97525289E+04                                 9.267471                            6.841053       0.047921       1.990861                    0.999645      28.822615      82.513088       0.627335       0.419163      -1.062313      -0.034037      -0.006365       0.003270       0.034781      -0.002332       0.015986       0.006267       0.043976       0.011775      -0.026112      -0.003794       0.029906             11.569277      12.316147       4.994292       1.818884      16.228657      -1.884905       6.163029          -0.000002
          148              C      17.408860      13.650538       7.589627      -0.056049      39.408954 0.43369407E+03  0.10092708E+05                                 9.950669                            6.835132       0.048544       2.015720                    0.999395      27.315459      75.719683       0.651539       0.403963      -1.082641      -0.032546      -0.036491       0.011125       0.050146       0.003817       0.007726      -0.004174      -0.007090      -0.017011      -0.012942       0.004813       0.008128             13.674138      15.204682       7.426964       2.412702      19.175108      -1.465641       6.642623          -0.000013
          149              C      16.203418      13.491631       6.919940      -0.099999      37.256845 0.45134179E+03  0.10759514E+05                                 9.836989                            7.174876      -0.139046       1.925899                    0.999261      29.918519      87.902869       0.600709       0.427715      -1.052323       0.004343      -0.022278       0.020078       0.030304      -0.016881      -0.005511      -0.005200      -0.017793       0.034878      -0.026341       0.011592       0.014749             12.619557      13.899176       4.942656       2.836727      16.735035      -2.085983       7.224460           0.000002
          150              C      15.529368      12.279866       7.044955      -0.144299      37.569078 0.45930744E+03  0.11003246E+05                                 9.916463                            7.244620      -0.080805       1.945979                    0.999078      30.189868      89.072357       0.596664       0.428508      -1.051277       0.022374       0.018832       0.016378       0.033518       0.010069      -0.000032       0.012508       0.050149       0.047396      -0.037745       0.016575       0.021170             13.108741      11.579945       4.669737       1.495279      20.348686      -3.959523       7.397591          -0.000001
          151              C      15.244045       9.957084       7.870433       0.078447      38.472520 0.39016088E+03  0.89143882E+04                                10.087648                            6.658214      -0.170241       1.962223                    0.999313      26.315661      74.214180       0.629151       0.426092      -1.059707       0.006231      -0.004187       0.000564       0.007528       0.011859       0.012405      -0.004357      -0.012350       0.000880      -0.021270       0.007114       0.014156             14.944768      14.970990       7.497023      -1.751873      24.080549      -3.057454       5.782764           0.000000
          152              C      15.802922       8.703559       7.919103      -0.138851      36.303620 0.43826770E+03  0.10343147E+05                                 9.564771                            6.988376       0.150361       2.012152                    0.999771      29.847538      86.481319       0.621081       0.417873      -1.061351      -0.032812      -0.003961      -0.001780       0.033098      -0.009204      -0.006800       0.011877       0.061623      -0.032185      -0.032406      -0.006602       0.039008             12.445892      11.052386       3.731231      -1.146235      20.797959      -2.661589       5.487331           0.000001
          153              C      13.923426      10.041168       8.040777      -0.179901      38.686909 0.46536723E+03  0.11192132E+05                                10.078623                            7.277984      -0.019268       1.954892                    0.999503      30.894613      91.520407       0.596666       0.426833      -1.051637      -0.010130      -0.027961       0.006104       0.030359      -0.019992       0.011979       0.006321      -0.073145       0.075404      -0.056379       0.024936       0.031443             13.324438      16.478919       5.602031      -2.443798      17.617759      -3.016435       5.876635           0.000001
          154              C      13.106712       8.888482       8.277923       0.013903      41.692360 0.46660098E+03  0.11111873E+05                                10.514235                            7.242548      -0.019059       1.992315                    0.999374      27.756517      79.060211       0.610093       0.421569      -1.066046       0.015020       0.019611       0.002275       0.024806       0.009954      -0.008399      -0.004406       0.032662      -0.063947      -0.023204      -0.008214       0.031418             14.449741      16.375388       3.215765      -2.751427      20.820658      -3.019855       6.153175          -0.000000
          155              C      15.088298       7.525684       8.094457      -0.141764      37.042093 0.47353758E+03  0.11420407E+05                                 9.774691                            7.333269      -0.061892       1.944851                    0.999340      30.530825      90.107098       0.596358       0.425865      -1.053881      -0.006611       0.014437      -0.004125       0.016406      -0.021136      -0.002804       0.001686      -0.009809      -0.028263      -0.017162      -0.009507       0.026669             12.433066      12.323333       3.928633      -1.840593      18.991751      -2.826668       5.984112           0.000001
          156              C      13.694384       7.615880       8.303451       0.063039      39.453020 0.43655489E+03  0.10293750E+05                                10.280938                            7.089411      -0.283640       1.908670                    0.999226      27.763753      80.436889       0.601670       0.431731      -1.052616       0.007707      -0.007740       0.010121       0.014891       0.016852      -0.011347       0.001135       0.003621      -0.012653      -0.019866      -0.001672       0.021538             14.573922      13.738223       3.494828      -2.030267      23.709826      -3.745892       6.273716           0.000000
          157              C      11.623796       8.911264       8.614556       0.059941      44.212896 0.43877189E+03  0.10302540E+05                                10.936465                            7.032432      -0.206965       1.932624                    0.999017      27.347332      77.661488       0.617159       0.422672      -1.064024      -0.000488       0.001250       0.013642       0.013708      -0.023042       0.005339      -0.005579      -0.010497       0.092484      -0.039053       0.005850       0.033202             15.713337      14.315022      -3.102499      -1.903648      26.784088      -1.077408       6.040902           0.000000
          158              C      10.956286      10.227284       8.811621       0.081091      39.979539 0.42358606E+03  0.98607100E+04                                10.312131                            6.926028      -0.278726       1.921608                    0.998975      26.760722      75.717750       0.619557       0.424676      -1.062558       0.005272       0.001929       0.000050       0.005614      -0.003195      -0.006962       0.010772      -0.010726      -0.095714      -0.034861       0.009984       0.024876             14.500850       9.585136      -7.698440      -1.027448      24.261958      -2.201530       9.655457           0.000001
          159              C      10.771737      11.206724       7.839895      -0.157195      37.634519 0.46209048E+03  0.11057164E+05                                 9.796430                            7.189367       0.160946       2.016154                    0.999476      30.281466      88.517822       0.610244       0.419455      -1.059722      -0.008258       0.023823       0.022336       0.033685      -0.002095      -0.023722       0.008369       0.010081       0.062598      -0.020826      -0.015351       0.036177             12.598713       8.708847      -5.809010      -0.757868      19.070203      -3.037437      10.017090          -0.000000
          160              C      10.131712      12.396257       8.166507      -0.131719      36.150054 0.46292603E+03  0.11092883E+05                                 9.598015                            7.235222       0.027137       1.972150                    0.999692      30.248729      88.764792       0.602768       0.424056      -1.055814       0.003043      -0.027762       0.009910       0.029634       0.000719       0.004306      -0.027490       0.009466      -0.030412      -0.033217       0.009775       0.023442             11.769295       8.832485      -5.481979      -1.882739      16.462170      -0.830272      10.013229           0.000001
          161              C       9.676236      12.607948       9.462460      -0.001774      39.272450 0.45779837E+03  0.10813273E+05                                10.022875                            7.094851       0.008339       2.000226                    0.999323      27.527628      77.216958       0.628897       0.412329      -1.075655      -0.018218      -0.046349       0.002703       0.049874      -0.022691      -0.012195      -0.003118       0.058797      -0.002356      -0.038069      -0.002206       0.040274             13.188304       9.089575      -6.843880      -1.142854      20.328124      -1.768597      10.147212           0.000006
          162              C       9.860785      11.628509      10.434187      -0.089299      35.072410 0.41879419E+03  0.97766954E+04                                 9.348825                            6.854149      -0.098405       1.940982                    0.999491      29.274665      84.496812       0.623702       0.420666      -1.059065       0.002824      -0.005369      -0.020876       0.021740       0.000847      -0.006561       0.000934       0.037008       0.078093      -0.031560       0.003605       0.027955             11.311772       7.780887      -5.264787      -1.120766      16.395927      -1.269909       9.758502           0.000007
          163              C      10.500810      10.440401      10.108528      -0.153728      35.016988 0.43887122E+03  0.10336884E+05                                 9.284171                            6.965581       0.138494       2.008174                    0.999736      29.783722      85.558460       0.627256       0.414581      -1.065928      -0.002087       0.026189       0.005060       0.026755      -0.005383       0.004197      -0.021797      -0.018759       0.058397      -0.020685      -0.013594       0.034279             11.069124       7.969472      -5.458286      -1.889629      16.024966       0.278022       9.212935           0.000005
          164              C      10.948437       7.806162       8.786809      -0.291762      44.400609 0.51366943E+03  0.12645578E+05                                10.951940                            7.594801      -0.081296       1.918521                    0.999669      32.596804      97.268293       0.590841       0.421095      -1.056621       0.001386      -0.016353       0.010605       0.019540      -0.006779       0.007826       0.002593       0.054128       0.033852      -0.033825       0.007758       0.026067             15.025159      11.281367       0.244180      -1.005602      27.858509      -2.220517       5.935602           0.000002
          165              C      11.584536       6.499582       8.706647       0.215954      35.022402 0.38148673E+03  0.87135150E+04                                 9.549755                            6.691889      -0.025798       2.001325                    0.999718      26.308219      75.480284       0.609176       0.440199      -1.045543      -0.061861      -0.034898       0.026112       0.075674       0.014885       0.009762       0.001741      -0.033284      -0.075255      -0.029210      -0.006104       0.035314             12.806360      14.082719       1.263925      -1.330809      18.883490      -1.871964       5.452869           0.000001
          166              C      12.933950       6.422763       8.516978      -0.109639      51.409256 0.53693272E+03  0.13338607E+05                                12.187413                            7.867470      -0.491289       1.819444                    0.998074      30.528375      90.910680       0.570340       0.432296      -1.051822       0.074336      -0.034523       0.008781       0.082430      -0.024353      -0.008665       0.012540      -0.067849      -0.055973      -0.033951      -0.020077       0.054027             18.170903      16.663990       0.613808      -1.137865      30.053046      -4.509884       7.795674           0.000001
          167              C      18.277904      25.527493       3.158050      -0.079409      36.205653 0.42340414E+03  0.99037017E+04                                 9.610386                            6.910402       0.051305       1.996316                    0.999636      28.889960      83.256486       0.619129       0.422944      -1.058459       0.018774       0.025388       0.007646       0.032488       0.002798       0.010184      -0.015288       0.035972       0.014314      -0.028701       0.006103       0.022598             12.713071      10.970362      -1.112044       0.894213      15.437613       8.165416      11.731240          -0.000038
          168              C      19.368169      24.703028       2.899671      -0.060250      43.667414 0.47480258E+03  0.11298769E+05                                10.730767                            7.174925       0.027433       1.999347                    0.999257      28.098620      78.682745       0.633046       0.406586      -1.081235       0.018818       0.053324       0.026484       0.062441      -0.001957       0.002021       0.019433       0.010676      -0.005536      -0.022877       0.006530       0.016347             16.147958      11.825078      -0.294547       1.781129      20.521478      12.240491      16.097317           0.000036
          169              C      18.431037      26.564433       4.090888      -0.130304      37.919739 0.45127511E+03  0.10733630E+05                                 9.938211                            7.154623       0.032157       1.990156                    0.998931      29.528084      86.030483       0.605393       0.425367      -1.056118       0.003983      -0.018143      -0.028668       0.034160      -0.012944      -0.009986      -0.009018       0.005456      -0.009118      -0.021398       0.006279       0.015120             13.058228      11.779551       0.305924       2.374993      14.881436       8.059433      12.513696           0.000019
          170              C      19.636479      26.756050       4.741012       0.093686      38.707279 0.41024284E+03  0.94599380E+04                                10.075417                            6.798874      -0.087146       1.986619                    0.999133      26.264683      73.605208       0.628629       0.422537      -1.065480       0.007926       0.001328      -0.008679       0.011829      -0.002455       0.002890      -0.003850      -0.041874       0.031089      -0.026456       0.008416       0.018040             14.267377      11.120839       0.283121       2.190642      17.008270      10.181382      14.673021          -0.000032
          171              C       7.612167      25.892224       4.459729      -0.144023      38.331865 0.44126745E+03  0.10457062E+05                                 9.987951                            7.050329       0.040406       1.979990                    0.999702      30.060702      87.973705       0.611857       0.422424      -1.055915      -0.017104       0.003203      -0.023819       0.029498       0.016647       0.007805      -0.010632       0.039103       0.043278      -0.036086       0.014474       0.021612             13.344677      10.797024      -0.757013       0.933684      16.371720       9.102385      12.865288          -0.000086
          172              C       7.517932      24.888428       3.555997      -0.110231      37.752154 0.43694803E+03  0.10326695E+05                                 9.871453                            7.009697      -0.027988       1.953273                    0.999648      30.004445      87.618909       0.614574       0.421697      -1.056633      -0.017274       0.031402      -0.018619       0.040387      -0.016544      -0.018348      -0.003955       0.039476      -0.003374      -0.029395      -0.004499       0.033894             13.134127      10.958407       0.331402       1.974865      15.739841       8.841681      12.704134          -0.000142
          173              C      19.801391      27.825392       5.795763       0.065510      38.860358 0.42332800E+03  0.98661044E+04                                10.137942                            6.945337      -0.120527       1.972841                    0.999427      26.851389      76.343886       0.615030       0.427308      -1.059531      -0.005803       0.014447      -0.005628       0.016555      -0.002573      -0.003585       0.017659      -0.004884      -0.023872      -0.019947       0.000681       0.019266             13.913401       8.434521      -0.375787       3.428537      17.426349       7.390312      15.879334           0.000011
          174              C      12.585803       3.258253       5.637586      -0.135310      34.468372 0.44535580E+03  0.10580470E+05                                 9.317554                            7.110549       0.089106       2.006644                    0.998701      29.756507      87.251056       0.605589       0.425726      -1.053646       0.018213      -0.007226       0.014587       0.024428       0.011226       0.000440      -0.016659       0.033347       0.032725      -0.031674       0.011530       0.020144             11.232678       7.745597      -1.219933       2.137858      15.614008       3.442222      10.338430          -0.000005
          175              C      12.733700       4.252107       6.555394      -0.126489      35.406080 0.46184660E+03  0.11109772E+05                                 9.585820                            7.327260      -0.123124       1.936413                    0.998489      30.259722      90.267962       0.584093       0.435930      -1.043905       0.018176      -0.017307       0.005425       0.025678      -0.001502      -0.012957      -0.015858       0.009709      -0.050014      -0.028900       0.009229       0.019670             11.372981       7.774103      -0.736420       2.838755      14.029499       2.576836      12.315342           0.000002
          176              C      20.542196      27.610593       6.892504      -0.200578      38.038229 0.48959313E+03  0.11929592E+05                                 9.943390                            7.460847      -0.056317       1.936627                    0.999205      31.561613      94.224652       0.589581       0.426356      -1.051535      -0.003198       0.021399       0.025242       0.033246      -0.003927      -0.028018      -0.013298      -0.030374      -0.070855      -0.045674       0.014983       0.030691             12.057862       8.756055      -0.279435       4.485667      11.518828       3.935463      15.898704          -0.000001
          177              C      20.742447      28.631806       7.894291       0.019114      39.634433 0.45444124E+03  0.10790077E+05                                10.237633                            7.197802      -0.054241       1.986082                    0.999468      27.695229      79.705077       0.603401       0.427517      -1.058480      -0.012128      -0.003371      -0.020227       0.023824       0.001561       0.007095       0.013995      -0.013635       0.045569      -0.016285      -0.008266       0.024551             13.236253       9.782969      -2.802053       5.219272      13.864033       1.136967      16.061757           0.000002
          178              C      13.477122       4.073346       7.710824       0.044291      37.133404 0.44338655E+03  0.10513616E+05                                 9.947975                            7.217791      -0.265781       1.918462                    0.999178      27.968047      81.715225       0.586245       0.440613      -1.045466      -0.011082      -0.007300      -0.015441       0.020360       0.003368       0.000576      -0.000688      -0.017166       0.023143      -0.013101       0.005234       0.007866             12.456703       8.268921      -2.284758       3.192794      15.861073       2.434489      13.240114          -0.000002
          179              C      13.562196       5.074447       8.709510      -0.072574      47.634740 0.52649877E+03  0.12996078E+05                                11.613860                            7.809843      -0.393328       1.853500                    0.998297      29.954551      88.486955       0.571179       0.434429      -1.052090      -0.043595       0.053278      -0.024094       0.072935      -0.009279      -0.015483      -0.008063      -0.027318      -0.090752      -0.038365       0.006540       0.031825             16.085487       9.955245      -4.850169       3.840058      23.970656      -0.808581      14.330561           0.000003
          180              C      14.327868       4.796927       9.864463       0.219171      32.291357 0.38804472E+03  0.88990390E+04                                 9.076794                            6.777450      -0.005752       2.011016                    0.999754      26.224469      75.333019       0.601676       0.443897      -1.043607       0.019266       0.027109       0.065669       0.073611       0.012870       0.011078       0.015394      -0.025679       0.028016      -0.023638      -0.006526       0.030164             11.044740       7.360926      -3.243785       3.368026      13.573906      -0.908482      12.199387          -0.000000
          181              C      21.470162      29.370112      10.019777      -0.274672      39.758135 0.51271431E+03  0.12646567E+05                                10.206635                            7.625116      -0.184863       1.894164                    0.999131      32.446106      97.676767       0.583929       0.425254      -1.051496      -0.016666      -0.012638      -0.002012       0.021012       0.018246      -0.003343      -0.010597       0.037618       0.041614      -0.034681       0.010101       0.024580             12.321239       7.595535      -4.045269       1.993099      16.887291       1.143552      12.480890           0.000002
          182              C      21.468854      28.416221       9.056163       0.048950      40.028577 0.41756224E+03  0.97011829E+04                                10.246406                            6.872964      -0.092481       1.976857                    0.999149      27.000795      76.719454       0.621448       0.424227      -1.061147       0.007836      -0.005107       0.020425       0.022464      -0.001412      -0.026731      -0.009487      -0.004500      -0.024614      -0.032144       0.006737       0.025408             13.576771      10.977304      -6.366635       4.287640      16.180597      -0.910583      13.572413           0.000005
          183              C       9.170996      27.175832       9.307146       0.105370      37.463330 0.40279518E+03  0.92634005E+04                                 9.870662                            6.773692      -0.151964       1.972237                    0.998985      26.047110      73.353410       0.623479       0.427167      -1.060556      -0.012891       0.007647       0.006918       0.016508      -0.002416       0.027457       0.010816      -0.009054      -0.006425      -0.032562       0.006011       0.026550             13.165250      13.345026      -7.218942      -0.591541      15.429449      -4.090741      10.721274          -0.000023
          184              C      10.245554      26.839192       8.546084      -0.160515      37.044756 0.44371947E+03  0.10525180E+05                                 9.706699                            7.049660       0.072075       1.990734                    0.999419      30.125508      88.080439       0.614789       0.420009      -1.057888       0.027059      -0.022162       0.024448       0.042674       0.018447       0.008908      -0.030745      -0.009254      -0.004120      -0.039344       0.004615       0.034730             12.022519      14.355744      -6.105819      -1.750775      11.888895      -2.592567       9.822917          -0.000065
          185              C       8.924936      26.364962      10.426313      -0.130440      34.908617 0.44350212E+03  0.10548105E+05                                 9.474936                            7.152964      -0.123759       1.944763                    0.997621      29.711561      87.781839       0.595278       0.432621      -1.047169       0.015089      -0.007085      -0.010551       0.019728       0.009011       0.001140       0.023547       0.013120      -0.007090      -0.028421       0.005357       0.023064             11.554260      11.156665      -4.174882      -1.728349      12.513971      -3.928040      10.992144           0.000000
          186              C      11.053110      25.748552       8.859337      -0.112941      36.211565 0.42074326E+03  0.98871082E+04                                 9.675217                            6.948699      -0.128933       1.927110                    0.999618      29.926522      88.213007       0.605666       0.430349      -1.047358      -0.017689       0.039260       0.022013       0.048361       0.012214      -0.005904       0.018127       0.039780      -0.086050      -0.040288       0.002596       0.037692             11.830748      13.072714      -4.827099      -1.626634      12.040259      -3.834984      10.379271          -0.000155
          187              C       9.698463      25.316239      10.691612      -0.094618      35.062995 0.44045263E+03  0.10451893E+05                                 9.486254                            7.124787      -0.105681       1.942681                    0.999432      29.624216      87.271149       0.597220       0.432191      -1.047993       0.009078       0.011380      -0.035497       0.038366       0.027121       0.003748       0.001284      -0.005928       0.036262      -0.033409       0.011003       0.022406             11.582461      13.611403      -5.150170      -2.533497      11.808429      -2.071724       9.327552          -0.000015
          188              C      10.822757      24.995910       9.893093      -0.035712      37.589758 0.41056336E+03  0.94391882E+04                                 9.662607                            6.673672       0.110036       2.042967                    0.999330      26.820511      74.277463       0.654894       0.406800      -1.079055      -0.029911       0.030582       0.001383       0.042800       0.008075      -0.001312       0.006408       0.018434      -0.058071      -0.021577      -0.000382       0.021959             12.482517      14.034648      -6.356866      -1.223069      13.543557      -3.761795       9.869346          -0.000048
          189              C       9.440658       5.373795       8.851225       0.060503      22.040696 0.32556416E+03  0.71162789E+04                                 6.781889                            5.944053       0.273449       2.107615                    0.999783      25.816133      71.436652       0.688541       0.406968      -1.070905       0.071305      -0.003103      -0.085443       0.111331       0.006908       0.022828      -0.001444       0.081711      -0.098381      -0.038896      -0.024279       0.063174              7.342889       8.263229       1.367700       0.447463       6.948979      -0.744300       6.816460           0.000003
          190              C       9.024446       5.393707       7.395902      -0.477721      25.808245 0.44257231E+03  0.10422574E+05                                 7.310627                            6.761027       0.418977       2.092157                    0.998768      31.601868      90.112631       0.671495       0.387322      -1.086640       0.025840      -0.000423       0.073788       0.078183       0.001421       0.006846       0.001333       0.012532       0.123282      -0.026977      -0.014983       0.041960              7.554511       8.162153       0.403491       1.164275       6.828329      -0.369271       7.673051           0.000000
          191              C      14.941714       5.562559      12.053173       0.069943      21.039269 0.30373397E+03  0.65570928E+04                                 6.643826                            5.781068       0.172658       2.082325                    0.999496      25.584892      71.498348       0.687597       0.412624      -1.061977       0.040018       0.039558      -0.086623       0.103295      -0.009408       0.061543       0.001004      -0.011075       0.068953      -0.062920      -0.005073       0.067994              7.110342       7.008664       0.882821       0.019483       5.884586      -0.541212       8.437775           0.000002
          192              C      16.245318       5.782184      11.747556      -0.488078      24.200117 0.38940705E+03  0.89152328E+04                                 7.011109                            6.332614       0.397860       2.075826                    0.999598      31.592549      89.921104       0.692761       0.386183      -1.083358      -0.076524      -0.006968       0.013409       0.078001      -0.002411      -0.026455       0.009846       0.001682       0.023882      -0.025596      -0.006162       0.031758              7.252450       8.555237       1.198759       0.619888       6.325247      -0.574557       6.876865           0.000009
          193              C      11.721932      23.829228      10.279827       0.621140      23.750044 0.24400768E+03  0.50073279E+04                                 7.582304                            5.517603       0.075571       2.085899                    0.999442      21.796588      60.177271       0.637933       0.467874      -1.024978       0.050133      -0.040702       0.009919       0.065333       0.059677       0.027555       0.069635      -0.004358       0.146568      -0.092014      -0.021925       0.113938              9.280795      11.275807      -3.292576      -0.950335       9.953363      -2.726665       6.613217          -0.000052
          194              C      19.242522      23.609772       1.801260       0.596434      27.037377 0.26987097E+03  0.56758837E+04                                 8.348756                            5.814089      -0.002424       2.048008                    0.999614      22.567685      62.951789       0.619998       0.469719      -1.024591       0.020872      -0.037109      -0.068605       0.080743       0.034241      -0.057105      -0.097801       0.024703      -0.013040      -0.107402      -0.020554       0.127956             11.814924       9.293217      -0.303293       1.717535      14.379225       7.975772      11.772329          -0.000399
          195              C       5.083511      14.936267       7.538333       0.643964      23.421658 0.23094366E+03  0.46817002E+04                                 7.546459                            5.382526      -0.010890       2.061433                    0.999418      21.505053      59.308728       0.642260       0.470433      -1.022005       0.026586       0.057696      -0.001692       0.063549      -0.049106      -0.052501       0.026701       0.059326       0.237318      -0.096967      -0.017863       0.114831              9.709472      11.342637       3.989574       1.945004      12.631991      -0.904926       5.153787          -0.000011
          196              C       9.156624      14.069281       9.729190       0.546958      26.298789 0.27955435E+03  0.59525869E+04                                 8.190225                            5.957166      -0.068211       2.016666                    0.999494      23.486422      66.685573       0.604258       0.476041      -1.017570      -0.018646       0.062830      -0.009034       0.066158       0.073939       0.052365       0.030830       0.079675      -0.017742      -0.081034      -0.035955       0.116989             10.257141       7.662401      -4.025169      -0.951242      15.273277      -2.228124       7.835746           0.000004
          197              C      16.688975      29.225973      19.350304       0.100524      38.233669 0.38012005E+03  0.86200523E+04                                10.029705                            6.559722      -0.150156       1.971585                    0.999291      25.913373      72.572027       0.636261       0.424504      -1.061742       0.009395       0.005869      -0.000689       0.011099       0.020437      -0.007472       0.014734      -0.005408      -0.002150      -0.028845       0.005804       0.023041             14.825796      15.028827      -4.105242      -7.565250       6.766021       2.986704      22.682539          -0.000003
          198              C      15.495312      29.824794      19.267518      -0.147720      35.438500 0.41361365E+03  0.96056901E+04                                 9.362927                            6.761269       0.142734       2.016594                    0.999762      29.261948      83.668588       0.636326       0.414470      -1.065222      -0.005139       0.016821       0.030088       0.034851      -0.000844       0.017385      -0.006761      -0.007940       0.063379      -0.021823      -0.007581       0.029404             11.880622      13.984178      -4.151242      -4.837267       6.441189       2.570063      15.216500           0.000000
          199              C      14.804244      30.271824      20.403147      -0.082856      34.617022 0.41865005E+03  0.97514456E+04                                 9.268771                            6.842285       0.048968       1.991294                    0.999651      28.818895      82.505111       0.627055       0.419356      -1.062179       0.033185       0.001136      -0.008524       0.034281      -0.013953       0.008931      -0.005477       0.016087      -0.074584      -0.026845      -0.003671       0.030516             11.571130      12.315811      -3.582742      -3.926508       6.295723       2.206462      16.101855          -0.000016
          200              C      15.312075      30.029167      21.660927      -0.055707      39.427671 0.43392459E+03  0.10099706E+05                                 9.954753                            6.837676       0.049152       2.015648                    0.999360      27.322464      75.752362       0.651295       0.404049      -1.082552       0.032210      -0.003937      -0.038926       0.050678      -0.009277       0.000634       0.000863       0.005065       0.024354      -0.013728       0.005557       0.008171             13.680370      15.211228      -5.061350      -5.951691       7.430814       3.374027      18.399067          -0.000008
          201              C      16.517518      29.349423      21.769003      -0.102472      37.320305 0.45238810E+03  0.10790605E+05                                 9.845740                            7.180926      -0.137348       1.925828                    0.999329      29.952319      88.024681       0.600745       0.427446      -1.052498      -0.005504       0.010398      -0.029024       0.031318       0.011498       0.013359      -0.006753      -0.023938       0.019991      -0.026620       0.012145       0.014475             12.631304      13.911195      -4.509258      -3.493756       7.140445       1.869871      16.842273          -0.000003
          202              C      17.191571      29.003590      20.600928      -0.141689      37.474893 0.45789041E+03  0.10960801E+05                                 9.900318                            7.233005      -0.076846       1.947573                    0.999124      30.144314      88.902745       0.597198       0.428457      -1.051311      -0.021567       0.022598       0.010915       0.033090      -0.005279      -0.009085      -0.008002       0.000426      -0.103837      -0.037564       0.014951       0.022613             13.085775      11.563125      -3.156562      -3.738869       6.477380       1.744597      21.216819           0.000002
          203              C      17.476897      28.882384      18.138808       0.078483      38.460517 0.39001959E+03  0.89103618E+04                                10.085379                            6.656782      -0.169040       1.962733                    0.999287      26.312039      74.200878       0.629251       0.426063      -1.059724      -0.007634      -0.001315      -0.004090       0.008760      -0.015314      -0.006626      -0.001018      -0.004691       0.023895      -0.020624       0.006631       0.013992             14.941679      14.965991      -1.235290      -7.599912       6.281888       4.271004      23.577159           0.000020
          204              C      16.918022      28.450055      16.961189      -0.138719      36.274048 0.43787243E+03  0.10331022E+05                                 9.558356                            6.984421       0.147147       2.011530                    0.999791      29.833480      86.416166       0.621392       0.417777      -1.061459       0.032790      -0.002977      -0.003742       0.033136       0.009999       0.006185       0.003310       0.040442      -0.095822      -0.032712      -0.006464       0.039175             12.436601      11.044680      -0.360327      -3.882301       5.829245       3.498411      20.435877          -0.000013
          205              C      18.797516      29.071913      18.151691      -0.180828      38.795661 0.46692846E+03  0.11239693E+05                                10.101870                            7.294125      -0.024378       1.952778                    0.999519      30.934219      91.694731       0.595490       0.427294      -1.051296       0.009229      -0.005085      -0.029089       0.030938      -0.002458       0.020824       0.003821      -0.078224       0.056265      -0.054554       0.023310       0.031244             13.358693      16.526688       0.124883      -6.140618       5.466556       1.994827      18.082836          -0.000008
          206              C      19.614232      28.852260      16.995545       0.015578      41.627761 0.46570977E+03  0.11085875E+05                                10.506319                            7.237477      -0.020375       1.992306                    0.999375      27.728999      78.977038       0.610044       0.421784      -1.065859      -0.015660       0.008693       0.016252       0.024186       0.004439      -0.012518       0.002619       0.049462      -0.013236      -0.023762      -0.007766       0.031528             14.437628      16.366111       1.319048      -4.018670       6.148926       3.016168      20.797848           0.000039
          207              C      17.632649      28.163675      15.805282      -0.141408      36.999517 0.47290772E+03  0.11400706E+05                                 9.764129                            7.325931      -0.058378       1.946003                    0.999322      30.512422      90.016483       0.596994       0.425579      -1.054125       0.008293       0.001680       0.015534       0.017689       0.010070       0.018969       0.008189       0.005222       0.017864      -0.017202      -0.009832       0.027034             12.418144      12.308550       0.206468      -4.324443       5.873705       2.570572      19.072177           0.000019
          208              C      19.026563      28.391269      15.809099       0.060759      39.491545 0.43708054E+03  0.10308629E+05                                10.284489                            7.091866      -0.283408       1.908720                    0.999210      27.781369      80.481890       0.601833       0.431510      -1.052814      -0.007970       0.006790      -0.011570       0.015604       0.004193      -0.019858       0.001962       0.006714      -0.007110      -0.020061      -0.001344       0.021406             14.578941      13.743148       0.546816      -4.006295       6.165896       3.480757      23.827779          -0.000009
          209              C      21.097147      29.172207      16.888423       0.057847      44.250277 0.43925590E+03  0.10315906E+05                                10.937900                            7.033395      -0.203044       1.933657                    0.999017      27.365044      77.698609       0.617551       0.422322      -1.064332      -0.000138       0.012915      -0.003140       0.013292       0.004148       0.023084      -0.019688      -0.040192      -0.001342      -0.038911       0.005098       0.033814             15.714205      14.318876       2.941996       2.142243       8.290272       6.537930      24.533467           0.000007
          210              C      21.764655      29.855554      18.030255       0.080404      40.003997 0.42388548E+03  0.98691419E+04                                10.315073                            6.927964      -0.275505       1.922543                    0.998931      26.769683      75.741658       0.619557       0.424614      -1.062628      -0.005894       0.000691       0.000579       0.005963       0.007235       0.000220       0.026817       0.029968       0.017926      -0.036108       0.011342       0.024766             14.503948       9.587298       3.882491       6.728077      10.225946       3.578702      23.698601           0.000153
          211              C      21.949203      29.329998      19.305929      -0.156439      37.578800 0.46129719E+03  0.11032790E+05                                 9.783666                            7.180575       0.165196       2.017645                    0.999491      30.255917      88.404472       0.610988       0.419149      -1.059978       0.008155       0.029952       0.012705       0.033542       0.022790      -0.007078      -0.006957      -0.027583      -0.045262      -0.020908      -0.015060       0.035968             12.579604       8.695586       2.909159       5.071420       9.181916       1.026406      19.861309           0.000316
          212              C      22.589225      30.084968      20.281472      -0.132883      36.173624 0.46331822E+03  0.11104270E+05                                 9.601313                            7.238213       0.027452       1.972173                    0.999718      30.261519      88.800846       0.602672       0.424048      -1.055854      -0.003251      -0.000837      -0.030845       0.031027      -0.004443       0.000679      -0.015506       0.036674       0.052584      -0.032349       0.009658       0.022691             11.772264       8.835558       3.830497       4.352208      10.368441       1.681748      16.112795           0.000416
          213              C      23.044699      31.363896      19.983728      -0.001022      39.260416 0.45767985E+03  0.10810365E+05                                10.023649                            7.096093       0.008267       2.000162                    0.999371      27.521692      77.213708       0.628520       0.412580      -1.075432       0.018380      -0.014703      -0.044421       0.050272       0.019379       0.015829      -0.011627       0.036257      -0.065774      -0.036803      -0.002447       0.039249             13.187361       9.088016       3.661186       5.890309      10.378018       2.324646      20.096048           0.002363
          214              C      22.860150      31.889452      18.708054      -0.089280      35.053099 0.41852818E+03  0.97685686E+04                                 9.342431                            6.849363      -0.096895       1.941425                    0.999502      29.271499      84.469077       0.624299       0.420346      -1.059306      -0.002935      -0.020990       0.001710       0.021263       0.006887      -0.003634      -0.019135      -0.014090      -0.071234      -0.031094       0.002352       0.028742             11.302777       7.774290       3.039747       4.434765       9.823529       1.431358      16.310510           0.000218
          215              C      22.220128      31.135907      17.733465      -0.153186      34.978422 0.43829691E+03  0.10319691E+05                                 9.276391                            6.959909       0.139158       2.008551                    0.999743      29.764948      85.481577       0.627679       0.414448      -1.066043       0.001181       0.014496       0.022031       0.026399      -0.001518       0.006640      -0.022748      -0.020777       0.054491      -0.021170      -0.013562       0.034733             11.059070       7.962044       3.822042       4.322402      10.388119       2.591833      14.827047          -0.000091
          216              C      21.772508      28.910669      15.800987      -0.290934      44.376017 0.51335611E+03  0.12636341E+05                                10.950220                            7.594151      -0.082569       1.918340                    0.999658      32.583489      97.232868       0.590653       0.421280      -1.056471      -0.002902       0.003537      -0.017865       0.018442      -0.005186       0.009078      -0.014009       0.014843      -0.082381      -0.033380       0.007177       0.026203             15.021637      11.280189       0.836415      -0.609995       7.549109       6.140373      26.235613           0.000031
          217              C      21.136412      28.339013      14.623369       0.218868      34.957416 0.38067339E+03  0.86906098E+04                                 9.540859                            6.686586      -0.027468       2.001169                    0.999688      26.276571      75.379511       0.609145       0.440441      -1.045362       0.061890       0.009845      -0.043688       0.076393      -0.014541      -0.010053       0.020577       0.011656       0.061436      -0.029293      -0.006349       0.035642             12.792842      14.068751       0.748261      -1.674965       6.076617       3.395513      18.233157           0.000009
          218              C      19.786999      28.134381      14.624562      -0.110325      51.465561 0.53773095E+03  0.13362361E+05                                12.191007                            7.870116      -0.491072       1.818860                    0.998111      30.549667      90.964368       0.570636       0.431945      -1.052117      -0.075961      -0.005390      -0.034789       0.083722       0.016961       0.018533       0.031306      -0.024616       0.076831      -0.033947      -0.020313       0.054260             18.175248      16.668363       0.818209      -1.002836       7.849185       4.635701      30.008196           0.000115
          219              C       7.898817      20.629068      10.472836      -0.077816      36.144395 0.42247190E+03  0.98764841E+04                                 9.600018                            6.902934       0.055310       1.997825                    0.999661      28.859539      83.146925       0.619442       0.422962      -1.058444      -0.018981       0.016300       0.020298       0.032218      -0.011022       0.001774      -0.020019       0.026503      -0.017444      -0.029360       0.005743       0.023617             12.698929      10.959043      -0.404450       1.366812      17.998312       7.093364       9.139431          -0.000007
          220              C       6.808554      20.076206       9.808875      -0.059935      43.670507 0.47479606E+03  0.11298692E+05                                10.731574                            7.175122       0.028398       1.999659                    0.999242      28.098080      78.684168       0.632998       0.406614      -1.081206      -0.019666       0.044398       0.039096       0.062341      -0.001620       0.002995       0.013136      -0.005606      -0.054534      -0.023490       0.006647       0.016843             16.150353      11.825223      -1.534980       0.950389      25.364243      10.250754      11.261593           0.000013
          221              C       7.745680      21.886485      11.076437      -0.132011      38.010153 0.45248915E+03  0.10770218E+05                                 9.954321                            7.165029       0.030011       1.989009                    0.998884      29.572371      86.202943       0.604826       0.425460      -1.056013      -0.002693      -0.033561      -0.005455       0.034107       0.015024       0.006926      -0.005308       0.013079       0.014703      -0.021435       0.006468       0.014967             13.081686      11.798449      -2.318296       0.621467      18.569159       6.569511       8.877449           0.000008
          222              C      19.628637      22.560595      11.006057       0.095933      38.666450 0.40967378E+03  0.94442636E+04                                10.072086                            6.796722      -0.093628       1.984938                    0.999165      26.243087      73.553207       0.628325       0.422856      -1.065197      -0.007529      -0.007181       0.004563       0.011361      -0.001869       0.002240      -0.000405      -0.034582       0.050650      -0.025948       0.008916       0.017032             14.262465      11.118032      -2.133729       0.572033      22.173484       8.046995       9.495878          -0.000001
          223              C      18.564551      21.971566      10.314421      -0.142418      38.282490 0.44050731E+03  0.10434906E+05                                 9.982674                            7.046989       0.037906       1.979623                    0.999653      30.032030      87.882149       0.611625       0.422752      -1.055674       0.015651      -0.021044       0.011092       0.028476      -0.014146      -0.012258      -0.022275       0.011576      -0.044176      -0.036925       0.013982       0.022943             13.337155      10.792024      -0.574529       1.055387      19.771652       7.691899       9.447789          -0.000089
          224              C      18.658790      20.753684       9.730383      -0.110776      37.767214 0.43714895E+03  0.10332854E+05                                 9.875202                            7.012501      -0.032245       1.952006                    0.999650      30.010331      87.648286       0.614282       0.421840      -1.056520       0.015653      -0.005491       0.035017       0.038748       0.023171       0.008644      -0.009312       0.026804      -0.041866      -0.029646      -0.004278       0.033924             13.139498      10.962486      -1.954241       0.445011      19.379474       7.349466       9.076535          -0.000092
          225              C      19.463721      23.943079      11.593196       0.063733      38.915897 0.42406048E+03  0.98866595E+04                                10.142954                            6.948122      -0.114961       1.974233                    0.999387      26.877696      76.412237       0.615384       0.426912      -1.059861       0.005235       0.000865       0.015135       0.016038       0.004492       0.000977       0.017720      -0.003548      -0.025021      -0.020433       0.001424       0.019010             13.921351       8.438969      -3.031258       1.652657      21.322614       5.795263      12.002470           0.000008
          226              C      20.135156      24.266901      12.794911      -0.134443      34.424922 0.44471999E+03  0.10561193E+05                                 9.307428                            7.103058       0.094898       2.008542                    0.998700      29.732802      87.153590       0.606240       0.425437      -1.053864      -0.019505       0.011707      -0.012967       0.026184      -0.005272      -0.010228      -0.022848       0.016364      -0.015930      -0.031142       0.011675       0.019467             11.219575       7.738118      -1.512787       1.940344      13.511671       4.292881      12.408935          -0.000002
          227              C      19.987255      25.494013      13.364395      -0.126343      35.426167 0.46213349E+03  0.11119155E+05                                 9.593458                            7.333148      -0.131913       1.933876                    0.998501      30.273544      90.339350       0.583387       0.436360      -1.043577      -0.017704      -0.000429      -0.016865       0.024455       0.012164      -0.004013      -0.004185       0.038119       0.036369      -0.028879       0.009000       0.019879             11.382249       7.779835      -2.347703       1.762108      14.392362       2.434956      11.974550           0.000001
          228              C      18.722916      24.875399      10.976950      -0.201463      38.066616 0.49000203E+03  0.11942720E+05                                 9.951265                            7.466218      -0.059004       1.935698                    0.999172      31.575722      94.296610       0.589069       0.426614      -1.051317       0.003483       0.031543       0.010561       0.033446       0.028293      -0.007669       0.008181       0.023508       0.087225      -0.046789       0.015878       0.030911             12.068397       8.763500      -4.047400       1.966939      18.054222       1.252251       9.387469           0.000005
          229              C      18.522661      26.190582      11.539755       0.017103      39.692039 0.45521080E+03  0.10812273E+05                                10.243354                            7.201163      -0.047713       1.987710                    0.999487      27.720899      79.777777       0.603640       0.427193      -1.058744       0.012261      -0.022394       0.004048       0.025850      -0.006801       0.000470       0.004280      -0.037708      -0.022592      -0.016448      -0.007898       0.024346             13.244169       9.788762      -3.763190       4.581229      16.554984       0.032088      13.388760          -0.000000
          230              C      19.243832      26.494325      12.759124       0.044461      37.121747 0.44325228E+03  0.10509240E+05                                 9.944353                            7.215474      -0.250996       1.923161                    0.999110      27.962191      81.683410       0.586510       0.440464      -1.045594       0.011173      -0.017520      -0.002024       0.020878      -0.001353      -0.002875      -0.001564      -0.018344       0.017921      -0.012736       0.005033       0.007703             12.451599       8.265436      -2.081610       3.326246      15.329353       2.650496      13.760009           0.000005
          231              C      19.158755      27.798981      13.304512      -0.071900      47.585632 0.52591812E+03  0.12977710E+05                                11.605402                            7.805074      -0.392495       1.854200                    0.998345      29.933900      88.402091       0.571425       0.434377      -1.052158       0.043750      -0.002477       0.058535       0.073120       0.018815       0.002816       0.015603       0.028836       0.078211      -0.039295       0.006803       0.032492             16.071289       9.946829      -1.703794       5.939315      15.150183       2.817278      23.116855           0.000002
          232              C      18.393082      28.761245      12.608105       0.219194      32.296160 0.38812642E+03  0.89012879E+04                                 9.076350                            6.777273      -0.008421       2.010233                    0.999759      26.229814      75.347378       0.601809       0.443780      -1.043686      -0.018936       0.071032      -0.000072       0.073513      -0.014070      -0.008099       0.010531      -0.037955      -0.007551      -0.023455      -0.006350       0.029805             11.043415       7.359902      -1.878579       4.279870      11.759553      -0.159163      14.010791           0.000008
          233              C      17.794942      28.437078      11.413070      -0.275825      39.791394 0.51322760E+03  0.12662300E+05                                10.213133                            7.630051      -0.189519       1.892933                    0.999147      32.458182      97.722572       0.583616       0.425379      -1.051427       0.016655      -0.005412      -0.010571       0.020456      -0.003870      -0.017841      -0.021574       0.012191      -0.037337      -0.034640       0.010101       0.024539             12.329038       7.599713      -0.300389       4.501718      13.933471       2.370196      15.453930          -0.000000
          234              C      17.796253      27.182828      10.897981       0.051916      39.958555 0.41664724E+03  0.96754804E+04                                10.239279                            6.868570      -0.092083       1.977311                    0.999153      26.969839      76.636222       0.621165       0.424615      -1.060810      -0.007177       0.016814      -0.011086       0.021381       0.024482      -0.008029      -0.001949       0.014478       0.032118      -0.031142       0.006702       0.024440             13.566357      10.968952      -1.540164       7.512703      13.299939       0.271156      16.430179           0.000011
          235              C      17.005713      26.942574       9.655470       0.104294      37.537555 0.40371546E+03  0.92897451E+04                                 9.881400                            6.780009      -0.151605       1.971802                    0.998980      26.079705      73.462628       0.623392       0.426989      -1.060681       0.014156       0.009602       0.004114       0.017593      -0.024058       0.012989       0.010634      -0.009727      -0.008197      -0.032610       0.006699       0.025910             13.180604      13.360557       3.299495       6.458058       8.532744      -1.249629      17.648510          -0.000022
          236              C      15.931157      26.110659       9.633998      -0.159456      36.953698 0.44237792E+03  0.10485072E+05                                 9.688578                            7.036902       0.076811       1.992740                    0.999427      30.086147      87.921151       0.615641       0.419760      -1.058080      -0.026972       0.014596      -0.029428       0.042503      -0.016050      -0.013327      -0.019342       0.018412       0.079692      -0.040028       0.005128       0.034900             11.997991      14.320782       3.935109       4.961564       8.283345      -1.116446      13.389848          -0.000060
          237              C      17.251773      27.668652       8.479521      -0.131510      34.942473 0.44396417E+03  0.10562792E+05                                 9.484116                            7.159303      -0.136661       1.940698                    0.997488      29.734174      87.889806       0.594635       0.432937      -1.046883      -0.015336      -0.011602      -0.002529       0.019396      -0.005094      -0.008368       0.015806      -0.005917      -0.063445      -0.028297       0.004691       0.023606             11.566159      11.167647       3.190580       3.205921       8.454979      -2.256362      15.075851           0.000002
          238              C      15.123602      25.985006       8.506242      -0.113006      36.252201 0.42132413E+03  0.99043786E+04                                 9.684800                            6.956060      -0.130799       1.926296                    0.999645      29.941106      88.278099       0.604998       0.430667      -1.047143       0.017902       0.034394       0.028094       0.047882       0.001600      -0.013844       0.020826       0.046901      -0.065156      -0.040368       0.002592       0.037776             11.842664      13.083200       3.341958       3.850826       7.925052      -2.141161      14.519740          -0.000142
          239              C      16.478248      27.514619       7.408785      -0.094159      35.062443 0.44039881E+03  0.10450451E+05                                 9.487419                            7.125565      -0.107439       1.942218                    0.999422      29.621465      87.266573       0.597026       0.432338      -1.047888      -0.008331      -0.028461       0.024917       0.038734      -0.014629      -0.022259      -0.004685      -0.020409      -0.002833      -0.032787       0.010916       0.021871             11.584372      13.614596       4.304168       3.800022       8.229221      -0.596467      12.909300          -0.000014
          240              C      15.353956      26.654281       7.416658      -0.034483      37.537821 0.40989021E+03  0.94199762E+04                                 9.655172                            6.669031       0.108033       2.042672                    0.999341      26.795437      74.196641       0.654990       0.406901      -1.078973       0.029776       0.013436       0.027355       0.042608      -0.000939      -0.008739       0.011347       0.030930      -0.018741      -0.021596      -0.000367       0.021963             12.472756      14.024327       3.548182       5.409525       7.746808      -1.374537      15.647131          -0.000048
          241              C      10.191892      28.044009      13.527344       0.061363      22.031571 0.32537560E+03  0.71112860E+04                                 6.781037                            5.943130       0.274234       2.108052                    0.999771      25.809082      71.417969       0.688440       0.407077      -1.070809      -0.070524      -0.079866       0.029464       0.110546      -0.022915       0.001849       0.002149       0.088988      -0.073972      -0.038190      -0.024205       0.062396              7.342160       8.262365      -0.934836      -1.094169       6.309709      -0.482486       7.454407           0.000002
          242              C      10.608106      26.705910      14.099930      -0.479138      25.822569 0.44289987E+03  0.10431861E+05                                 7.312514                            6.762914       0.419350       2.092201                    0.998767      31.613240      90.141823       0.671516       0.387252      -1.086726      -0.025899       0.067526      -0.029063       0.077944      -0.006507       0.001745      -0.022552      -0.047563      -0.058180      -0.027735      -0.014850       0.042585              7.556682       8.166434      -1.231780       0.070089       7.291191      -0.561636       7.212420          -0.000003
          243              C      11.235080       5.274980      12.482613       0.073174      20.980431 0.30256390E+03  0.65249672E+04                                 6.630090                            5.768813       0.176179       2.084492                    0.999467      25.529242      71.285121       0.688585       0.412465      -1.062171      -0.039285      -0.064512       0.068794       0.102166      -0.053341       0.032100      -0.009664      -0.036678      -0.008378      -0.062780      -0.005423       0.068203              7.095551       6.993752      -0.351032      -0.807213       7.670710      -1.278399       6.622191           0.000002
          244              C      16.475627      30.877645      12.802068      -0.487062      24.166578 0.38860732E+03  0.88923231E+04                                 7.003456                            6.324619       0.403185       2.077679                    0.999616      31.563946      89.815511       0.693446       0.386002      -1.083489       0.075716       0.011091      -0.012121       0.077478       0.024559      -0.007540       0.001794      -0.017168      -0.030775      -0.024542      -0.006810       0.031352              7.244922       8.542374      -1.027824      -0.869611       6.387631      -0.601725       6.804762           0.000007
          245              C      14.454782      26.567617       6.190609       0.620109      23.781965 0.24438643E+03  0.50169950E+04                                 7.588662                            5.521542       0.078256       2.086454                    0.999432      21.813903      60.234485       0.637771       0.467816      -1.025020      -0.049493      -0.006080      -0.041628       0.064957      -0.048555      -0.045234       0.024696      -0.114420      -0.181712      -0.092377      -0.021914       0.114292              9.289484      11.286703       2.134521       2.686826       5.181235      -0.760280      11.400516          -0.000053
          246              C       6.934205      18.644245       9.216248       0.593983      27.086615 0.27041752E+03  0.56902051E+04                                 8.358016                            5.819541      -0.004223       2.047026                    0.999620      22.592198      63.033982       0.619782       0.469649      -1.024638      -0.020353      -0.077202      -0.007514       0.080193       0.040429      -0.054141      -0.071930       0.087599       0.178586      -0.107377      -0.021600       0.128977             11.830579       9.302423      -1.475555       0.934492      17.794275       6.591717       8.395038          -0.000144
          247              C      14.549022      30.471332      22.869322       0.646115      23.346708 0.23010659E+03  0.46602482E+04                                 7.529859                            5.372124      -0.010776       2.062474                    0.999400      21.462675      59.153024       0.643031       0.470321      -1.022120      -0.025735       0.020182       0.054749       0.063773       0.067351       0.025618      -0.032808      -0.086471      -0.199375      -0.096901      -0.017944       0.114845              9.686177      11.315291      -3.308680      -2.938027       5.589183       1.984350      12.154058          -0.000046
          248              C      23.564307      32.166993      21.233397       0.546981      26.284685 0.27941204E+03  0.59485655E+04                                 8.187784                            5.956113      -0.068204       2.016796                    0.999516      23.472480      66.631883       0.604264       0.476115      -1.017570       0.018673       0.015824       0.061943       0.066604      -0.075801      -0.049458       0.011047       0.030952      -0.163592      -0.081815      -0.035010       0.116824             10.253205       7.659522       2.410903       3.357936       7.342310       1.035404      15.757782          -0.001703
          249              C      16.688983      24.214011      16.436319       0.100913      38.227461 0.38007637E+03  0.86189226E+04                                10.028665                            6.559573      -0.150463       1.971452                    0.999312      25.912588      72.572226       0.636227       0.424533      -1.061710       0.010120      -0.005591       0.001020       0.011606      -0.019655       0.006607       0.015176      -0.005575      -0.002775      -0.027973       0.004941       0.023032             14.823020      15.028006       4.105373       7.563244       6.765564       2.986012      22.675490          -0.000003
          250              C      15.495322      23.615190      16.519105      -0.146496      35.377860 0.41274411E+03  0.95803194E+04                                 9.352231                            6.753839       0.145640       2.017708                    0.999766      29.231828      83.556048       0.636730       0.414431      -1.065262      -0.004924      -0.016439      -0.030395       0.034904       0.001409      -0.017970      -0.006828      -0.007614       0.063464      -0.022011      -0.007924       0.029935             11.866020      13.967177       4.146356       4.828055       6.434047       2.565787      15.196835          -0.000001
          251              C      14.804255      23.168160      15.383477      -0.083308      34.622409 0.41873594E+03  0.97538645E+04                                 9.268106                            6.841373       0.047797       1.990776                    0.999645      28.825371      82.523158       0.627324       0.419158      -1.062313       0.034038      -0.000580       0.007133       0.034782       0.013897      -0.008255      -0.005363       0.015736      -0.072938      -0.026106      -0.003804       0.029909             11.570177      12.317005       3.583912       3.925610       6.295645       2.206015      16.097882          -0.000014
          252              C      15.312083      23.410817      14.125696      -0.056068      39.408997 0.43369741E+03  0.10092799E+05                                 9.950640                            6.835139       0.048582       2.015728                    0.999395      27.315599      75.719980       0.651542       0.403961      -1.082643       0.032552       0.003636       0.037983       0.050155       0.008579       0.000583       0.001286       0.006135       0.022681      -0.012917       0.004800       0.008117             13.674032      15.203859       5.058688       5.948294       7.427592       3.372013      18.390644          -0.000008
          253              C      16.517524      24.090561      14.017620      -0.099947      37.254178 0.45130733E+03  0.10758483E+05                                 9.836568                            7.174635      -0.139067       1.925917                    0.999260      29.917027      87.897518       0.600716       0.427719      -1.052321      -0.004349      -0.010070       0.028241       0.030297      -0.011535      -0.013515      -0.006701      -0.021470       0.023886      -0.026356       0.011620       0.014736             12.618939      13.898134       4.504753       3.489683       7.134217       1.867533      16.824466          -0.000001
          254              C      17.191576      24.436394      15.185696      -0.144266      37.567572 0.45928671E+03  0.11002634E+05                                 9.916275                            7.244505      -0.080881       1.945971                    0.999077      30.188978      89.069494       0.596662       0.428514      -1.051272      -0.022391      -0.022280      -0.011189       0.033511       0.003793       0.009325      -0.008298      -0.000375      -0.104121      -0.037744       0.016588       0.021156             13.108498      11.579542       3.160731       3.748239       6.487115       1.748810      21.258838           0.000003
          255              C      17.476905      24.557600      17.647816       0.078467      38.472207 0.39015818E+03  0.89143209E+04                                10.087653                            6.658229      -0.170286       1.962213                    0.999313      26.315538      74.214073       0.629145       0.426097      -1.059702      -0.006210       0.001080       0.004076       0.007506       0.015987       0.006239      -0.001081      -0.004363       0.024766      -0.021265       0.007115       0.014151             14.944814      14.970822       1.234970       7.599329       6.282938       4.271990      23.580681           0.000020
          256              C      16.918030      24.989929      18.825434      -0.138827      36.302381 0.43825232E+03  0.10342691E+05                                 9.564598                            6.988278       0.150404       2.012178                    0.999771      29.846756      86.478595       0.621083       0.417876      -1.061349       0.032811       0.003175       0.002978       0.033099      -0.009794      -0.005941       0.003254       0.040658      -0.094991      -0.032397      -0.006602       0.038998             12.445687      11.052060       0.360954       3.886517       5.833016       3.501143      20.451986          -0.000015
          257              C      18.797525      24.368071      17.634932      -0.179969      38.688128 0.46538499E+03  0.11192649E+05                                10.078699                            7.278028      -0.019159       1.954911                    0.999503      30.895588      91.523192       0.596677       0.426822      -1.051645       0.010132       0.005040       0.028175       0.030363       0.003455      -0.023059       0.004093      -0.078576       0.059244      -0.056402       0.024952       0.031450             13.324571      16.478631      -0.126330       6.110741       5.454978       1.992524      18.040104          -0.000010
          258              C      19.614241      24.587724      18.791079       0.013912      41.692106 0.46660102E+03  0.11111866E+05                                10.514151                            7.242532      -0.018982       1.992334                    0.999374      27.756559      79.060110       0.610096       0.421567      -1.066048      -0.015017      -0.009556      -0.017257       0.024792      -0.003984       0.012416       0.002380       0.049181      -0.014527      -0.023225      -0.008223       0.031448             14.449533      16.374865      -1.319301       4.021729       6.153230       3.020224      20.820503           0.000038
          259              C      17.632657      25.276309      19.981342      -0.141709      37.039707 0.47350516E+03  0.11419433E+05                                 9.774362                            7.333079      -0.061947       1.944858                    0.999339      30.529383      90.102171       0.596358       0.425872      -1.053877       0.006620      -0.001673      -0.014916       0.016404      -0.010633      -0.018475       0.007884       0.005271       0.016945      -0.017162      -0.009489       0.026651             12.432611      12.322731      -0.205883       4.333399       5.879502       2.572981      19.095601           0.000017
          260              C      19.026572      25.048715      19.977525       0.063048      39.452178 0.43654739E+03  0.10293527E+05                                10.280837                            7.089388      -0.283681       1.908668                    0.999226      27.763296      80.435324       0.601667       0.431735      -1.052614      -0.007720      -0.006398       0.011002       0.014885      -0.004077       0.019894       0.002386       0.006675      -0.003464      -0.019855      -0.001672       0.021527             14.573717      13.737857      -0.546366       4.004915       6.163980       3.479572      23.819312          -0.000010
          261              C      21.097157      24.267777      18.898200       0.059826      44.211450 0.43877863E+03  0.10302670E+05                                10.935934                            7.032330      -0.206674       1.932715                    0.999017      27.347430      77.660003       0.617188       0.422653      -1.064043       0.000489      -0.013078       0.004032       0.013694      -0.003849      -0.023360      -0.018349      -0.041568      -0.000779      -0.039050       0.005904       0.033146             15.711841      14.313977      -2.940951      -2.142607       8.289026       6.537586      24.532519           0.000006
          262              C      21.764666      23.584430      17.756368       0.081266      39.971688 0.42351468E+03  0.98585967E+04                                10.310827                            6.925513      -0.278618       1.921679                    0.998975      26.757599      75.706277       0.619573       0.424685      -1.062557      -0.005292      -0.000754      -0.001747       0.005623      -0.007583      -0.000244       0.026356       0.027249       0.017866      -0.034841       0.010073       0.024769             14.498165       9.583292      -3.880426      -6.725349      10.221251       3.578446      23.689951           0.000152
          263              C      21.949211      24.109986      16.480694      -0.157073      37.625394 0.46198005E+03  0.11053806E+05                                 9.795017                            7.188660       0.160930       2.016239                    0.999474      30.276131      88.497934       0.610258       0.419473      -1.059716       0.008249      -0.029682      -0.013532       0.033648      -0.022672       0.007098      -0.006799      -0.026776      -0.048292      -0.020802      -0.015283       0.036085             12.596485       8.707201      -2.911799      -5.081511       9.188972       1.030332      19.893283           0.000318
          264              C       9.500835      23.355016      15.505151      -0.131548      36.141477 0.46282777E+03  0.11089883E+05                                 9.596500                            7.234499       0.027315       1.972262                    0.999692      30.244369      88.747937       0.602795       0.424061      -1.055816      -0.003076       0.001415       0.029466       0.029659       0.004299      -0.000933      -0.015860       0.037744       0.054447      -0.033218       0.009788       0.023430             11.766852       8.830487      -3.826931      -4.350538      10.361332       1.679971      16.108735           0.000419
          265              C       9.956314      22.076088      15.802896      -0.002052      39.269480 0.45783011E+03  0.10814002E+05                                10.021556                            7.094679       0.008964       2.000393                    0.999323      27.528760      77.215200       0.628972       0.412280      -1.075707       0.018095       0.015181       0.043856       0.049812      -0.019965      -0.016376      -0.012080       0.036644      -0.067740      -0.037975      -0.002207       0.040182             13.185165       9.087061      -3.661029      -5.890366      10.375705       2.327027      20.092728           0.002375
          266              C       9.771769      21.550532      17.078570      -0.089304      35.064608 0.41872621E+03  0.97744614E+04                                 9.346826                            6.853285      -0.097536       1.941274                    0.999492      29.271000      84.476376       0.623799       0.420629      -1.059116      -0.002880       0.021376      -0.002932       0.021768      -0.005746       0.003291      -0.019651      -0.012946      -0.071471      -0.031581       0.003562       0.028020             11.308568       7.778640      -3.039699      -4.439161       9.824058       1.434019      16.323007           0.000214
          267              C       9.131745      22.304077      18.053159      -0.153601      35.006753 0.43875476E+03  0.10333348E+05                                 9.282189                            6.964632       0.138604       2.008283                    0.999736      29.778457      85.537153       0.627308       0.414578      -1.065941       0.002088      -0.014679      -0.022273       0.026756       0.001867      -0.006566      -0.022405      -0.020288       0.053518      -0.020621      -0.013591       0.034211             11.065968       7.967201      -3.824244      -4.325431      10.393840       2.594189      14.836864          -0.000098
          268              C      21.772519      24.529315      19.985636      -0.291690      44.396561 0.51362887E+03  0.12644304E+05                                10.951234                            7.594497      -0.081140       1.918582                    0.999669      32.595257      97.261973       0.590855       0.421095      -1.056623      -0.001408      -0.003546       0.019161       0.019537       0.004659      -0.009225      -0.013680       0.014692      -0.084470      -0.033840       0.007773       0.026067             15.023629      11.280795      -0.836624       0.609324       7.549919       6.141366      26.240172           0.000029
          269              C      21.136422      25.100971      21.163255       0.215952      35.021538 0.38148269E+03  0.87133979E+04                                 9.549642                            6.691902      -0.025850       2.001320                    0.999717      26.307807      75.478937       0.609169       0.440206      -1.045539       0.061861      -0.010857       0.042208       0.075672       0.014687       0.010025       0.020322       0.011872       0.060277      -0.029195      -0.006090       0.035285             12.805952      14.082628      -0.749189       1.675659       6.081860       3.399485      18.253367           0.000008
          270              C      19.787008      25.305603      21.162062      -0.109555      51.404342 0.53688555E+03  0.13337068E+05                                12.186434                            7.866967      -0.491112       1.819510                    0.998075      30.526495      90.902185       0.570379       0.432279      -1.051838      -0.074332       0.005041       0.035277       0.082433      -0.017272      -0.019209       0.030679      -0.023807       0.076273      -0.033952      -0.020044       0.053995             18.169051      16.662539      -0.818185       1.001217       7.846380       4.634067      29.998235           0.000115
          271              C      14.443007      22.985887       1.456038      -0.079401      36.204635 0.42339072E+03  0.99032974E+04                                 9.610162                            6.910254       0.051316       1.996326                    0.999636      28.889520      83.254508       0.619141       0.422939      -1.058463      -0.018797      -0.016730      -0.020558       0.032494       0.010471      -0.001289      -0.019713       0.025242      -0.017901      -0.028705       0.006113       0.022593             12.712734      10.970115       0.403403      -1.368740      18.018280       7.102206       9.149809          -0.000041
          272              C      13.352742      23.538749       2.120000      -0.060268      43.667437 0.47480370E+03  0.11298801E+05                                10.730779                            7.174941       0.027468       1.999360                    0.999258      28.098620      78.682753       0.633044       0.406587      -1.081235      -0.018824      -0.044783      -0.039199       0.062421       0.001121      -0.002568       0.012887      -0.005228      -0.053216      -0.022879       0.006522       0.016357             16.147955      11.825069       1.534729      -0.950625      25.358634      10.248469      11.260163           0.000035
          273              C      14.289874      21.728470       0.852437      -0.130297      37.919966 0.45127816E+03  0.10733732E+05                                 9.938302                            7.154688       0.032130       1.990148                    0.998931      29.528178      86.031170       0.605384       0.425371      -1.056114      -0.003976       0.033424       0.005860       0.034166      -0.014157      -0.008168      -0.005748       0.013371       0.014595      -0.021386       0.006262       0.015123             13.058342      11.779648       2.312610      -0.621502      18.532697       6.555902       8.862680           0.000018
          274              C      13.084434      21.054360       0.922818       0.093680      38.707026 0.41024090E+03  0.94598752E+04                                10.075350                            6.798842      -0.087125       1.986627                    0.999133      26.264625      73.604805       0.628633       0.422534      -1.065482      -0.007923       0.007514      -0.004524       0.011820       0.001744      -0.003368      -0.000832      -0.034551       0.053063      -0.026457       0.008415       0.018042             14.267227      11.120753       2.133419      -0.572378      22.181174       8.050858       9.499754          -0.000037
          275              C      12.020346      21.643389       1.614454      -0.144021      38.331169 0.44125939E+03  0.10456806E+05                                 9.987781                            7.050228       0.040451       1.980006                    0.999702      30.060391      87.972064       0.611867       0.422419      -1.055919       0.017106       0.020804      -0.012026       0.029496       0.013561       0.012413      -0.022053       0.011382      -0.039916      -0.036087       0.014467       0.021620             13.344399      10.796807       0.575069      -1.055500      19.783253       7.697089       9.453139          -0.000078
          276              C      12.114581      22.861271       2.198492      -0.110219      37.751797 0.43694379E+03  0.10326574E+05                                 9.871417                            7.009682      -0.027993       1.953276                    0.999648      30.004244      87.618356       0.614573       0.421699      -1.056631       0.017281       0.005260      -0.036129       0.040393      -0.023259      -0.008310      -0.009167       0.026824      -0.041342      -0.029393      -0.004498       0.033891             13.134056      10.958339       1.952244      -0.445585      19.370576       7.346394       9.073251          -0.000146
          277              C      12.919522      19.671876       0.335679       0.065512      38.859941 0.42332348E+03  0.98659684E+04                                10.137867                            6.945298      -0.120515       1.972847                    0.999427      26.851207      76.343143       0.615032       0.427308      -1.059531       0.005810      -0.000295      -0.015498       0.016554      -0.004299      -0.001012       0.017594      -0.005009      -0.024297      -0.019944       0.000688       0.019256             13.913242       8.434439       3.027170      -1.652995      21.307721       5.791637      11.997567           0.000009
          278              C      20.135153      29.173083      22.991713      -0.135293      34.468107 0.44535180E+03  0.10580352E+05                                 9.317515                            7.110525       0.089088       2.006638                    0.998702      29.756359      87.250562       0.605589       0.425727      -1.053645      -0.018209      -0.010734       0.012233       0.024422       0.004680       0.010222      -0.023460       0.016850      -0.016799      -0.031679       0.011526       0.020153             11.232586       7.745540       1.512293      -1.942071      13.527339       4.301398      12.424880          -0.000005
          279              C      19.987256      27.945971      22.422228      -0.126522      35.406910 0.46185906E+03  0.11110146E+05                                 9.585938                            7.327336      -0.123073       1.936420                    0.998489      30.260266      90.269876       0.584093       0.435927      -1.043907      -0.018164       0.001579       0.018078       0.025675      -0.012550       0.003541      -0.004166       0.038113       0.035226      -0.028909       0.009243       0.019666             11.373089       7.774194       2.344578      -1.761944      14.378680       2.432938      11.966394           0.000001
          280              C      12.178721      18.739556       0.951924      -0.200553      38.036940 0.48957407E+03  0.11929005E+05                                 9.943183                            7.460714      -0.056342       1.936630                    0.999205      31.560822      94.221646       0.589585       0.426357      -1.051535       0.003200      -0.031492      -0.010165       0.033246      -0.027404       0.007046       0.008377       0.022273       0.087069      -0.045678       0.014984       0.030694             12.057569       8.755856       4.041254      -1.966448      18.034525       1.251836       9.382326          -0.000004
          281              C      11.978471      17.424373       0.389120       0.019124      39.633834 0.45443437E+03  0.10789867E+05                                10.237519                            7.197739      -0.054226       1.986092                    0.999468      27.694943      79.703919       0.603405       0.427516      -1.058481       0.012134       0.019980      -0.004583       0.023821       0.007147      -0.001260       0.004321      -0.037147      -0.024932      -0.016289      -0.008261       0.024550             13.236057       9.782826       3.759055      -4.578339      16.543488       0.033258      13.381857          -0.000001
          282              C      19.243837      26.945659      23.027499       0.044299      37.133285 0.44338447E+03  0.10513559E+05                                 9.947952                            7.217778      -0.265767       1.918463                    0.999179      27.968111      81.715514       0.586245       0.440613      -1.045465       0.011098       0.017051       0.000859       0.020362       0.001812       0.002911      -0.001538      -0.019277       0.016917      -0.013122       0.005244       0.007878             12.456578       8.268874       2.082349      -3.328355      15.334476       2.651049      13.766384           0.000001
          283              C      19.158765      25.641003      22.482111      -0.072650      47.637571 0.52653719E+03  0.12997261E+05                                11.614250                            7.810108      -0.393376       1.853470                    0.998298      29.955819      88.491456       0.571172       0.434426      -1.052092       0.043605       0.001993      -0.058433       0.072937      -0.017845      -0.002714       0.015062       0.028798       0.077787      -0.038356       0.006496       0.031860             16.085853       9.955425       1.704054      -5.947018      15.159548       2.820054      23.142587           0.000002
          284              C      18.393096      24.678739      23.178519       0.219178      32.291151 0.38804188E+03  0.88989623E+04                                 9.076745                            6.777417      -0.005699       2.011029                    0.999754      26.224520      75.333244       0.601678       0.443896      -1.043607      -0.019251      -0.071047      -0.000048       0.073609       0.015154       0.007685       0.010514      -0.037522      -0.007497      -0.023646      -0.006521       0.030168             11.044598       7.360791       1.879112      -4.281733      11.759005      -0.161076      14.013999           0.000005
          285              C      11.250760      15.177877       0.515805      -0.274662      39.757357 0.51270363E+03  0.12646242E+05                                10.206553                            7.625076      -0.184953       1.894148                    0.999131      32.445581      97.675071       0.583926       0.425259      -1.051493       0.016676       0.006665       0.010932       0.021024       0.003849       0.018145      -0.021469       0.011232      -0.037577      -0.034673       0.010086       0.024587             12.321049       7.595393       0.302540      -4.499326      13.924949       2.363390      15.442805          -0.000004
          286              C      11.252067      16.432127       1.030893       0.048992      40.027891 0.41755260E+03  0.97009215E+04                                10.246389                            6.872950      -0.092589       1.976830                    0.999149      27.000429      76.718749       0.621438       0.424235      -1.061140      -0.007832      -0.016944       0.012511       0.022472      -0.025256       0.008886      -0.001620       0.014642       0.032739      -0.032143       0.006717       0.025425             13.576703      10.977205       1.540284      -7.519630      13.309281       0.271743      16.443624           0.000007
          287              C      10.461528      16.672381       2.273405       0.105355      37.463760 0.40279962E+03  0.92635349E+04                                 9.870744                            6.773734      -0.151896       1.972254                    0.998985      26.047341      73.354361       0.623476       0.427168      -1.060555       0.012863      -0.009281      -0.004421       0.016466       0.024429      -0.012718       0.010421      -0.010040      -0.009458      -0.032557       0.006041       0.026516             13.165310      13.344975      -3.295854      -6.449775       8.523307      -1.246770      17.627648          -0.000019
          288              C       9.386969      17.504296       2.294877      -0.160587      37.046928 0.44374972E+03  0.10526082E+05                                 9.707018                            7.049863       0.072114       1.990725                    0.999419      30.126849      88.085257       0.614784       0.420005      -1.057890      -0.027075      -0.014173       0.029809       0.042691       0.015262       0.013644      -0.019478       0.018090       0.077971      -0.039333       0.004614       0.034719             12.022885      14.356041      -3.943990      -4.979220       8.297053      -1.113428      13.415560          -0.000066
          289              C      10.707592      15.946303       3.449353      -0.130444      34.908975 0.44350801E+03  0.10548284E+05                                 9.475000                            7.153011      -0.123788       1.944750                    0.997620      29.711811      87.782867       0.595276       0.432621      -1.047168      -0.015100       0.012452       0.002530       0.019735       0.004490       0.007886       0.015646      -0.006047      -0.064554      -0.028406       0.005348       0.023057             11.554294      11.156583      -3.187841      -3.202155       8.446705      -2.253181      15.059595          -0.000001
          290              C       8.579415      17.629949       3.422633      -0.112954      36.212519 0.42075353E+03  0.98874184E+04                                 9.675414                            6.948817      -0.128987       1.927087                    0.999618      29.927026      88.215041       0.605655       0.430353      -1.047355       0.017687      -0.035312      -0.027916       0.048364      -0.000812       0.013523       0.021010       0.046789      -0.064987      -0.040275       0.002598       0.037677             11.830975      13.072675      -3.342152      -3.844029       7.919666      -2.138202      14.500584          -0.000144
          291              C       9.934068      16.100336       4.520089      -0.094591      35.062107 0.44044210E+03  0.10451592E+05                                 9.486198                            7.124787      -0.105664       1.942702                    0.999431      29.623477      87.269076       0.597209       0.432201      -1.047986      -0.009088       0.028470      -0.024040       0.038354       0.013812       0.023640      -0.004432      -0.019801      -0.005384      -0.033410       0.010998       0.022411             11.582301      13.610994      -4.303505      -3.797459       8.228188      -0.597479      12.907720          -0.000008
          292              C       8.809773      16.960674       4.512216      -0.035673      37.588128 0.41054328E+03  0.94386077E+04                                 9.662339                            6.673514       0.110031       2.042976                    0.999330      26.819762      74.274836       0.654901       0.406801      -1.079055       0.029905      -0.012937      -0.027735       0.042789       0.001877       0.007966       0.011526       0.030851      -0.020803      -0.021571      -0.000390       0.021960             12.482063      14.033607      -3.551150      -5.411901       7.752771      -1.377410      15.659810          -0.000031
          293              C      10.191903      25.395975      22.259280       0.060502      22.040427 0.32555992E+03  0.71161584E+04                                 6.781819                            5.944001       0.273372       2.107596                    0.999782      25.815923      71.435777       0.688547       0.406966      -1.070907      -0.071302       0.080188      -0.029653       0.111325       0.023740      -0.002312       0.001912       0.089867      -0.073982      -0.038898      -0.024288       0.063186              7.342794       8.263139       0.934506       1.094177       6.311493      -0.481853       7.453749          -0.000003
          294              C      10.608111      26.734074      21.686694      -0.477722      25.808268 0.44257304E+03  0.10422599E+05                                 7.310646                            6.761043       0.418962       2.092154                    0.998768      31.601871      90.112780       0.671493       0.387323      -1.086638      -0.025837      -0.068050       0.028504       0.078172       0.006888      -0.001280      -0.022984      -0.046471      -0.053740      -0.027000      -0.014980       0.041980              7.554535       8.162183       1.230198      -0.070237       7.290519      -0.559714       7.210901          -0.000008
          295              C      17.779254      22.363377      23.304011       0.069948      21.039242 0.30373273E+03  0.65570748E+04                                 6.643878                            5.781094       0.172534       2.082291                    0.999495      25.584936      71.499067       0.687587       0.412629      -1.061971      -0.040017       0.065034      -0.069552       0.103287       0.053332      -0.032137      -0.009489      -0.036529      -0.007455      -0.062919      -0.005095       0.068014              7.110401       7.008724       0.354174       0.808930       7.686563      -1.283265       6.635916          -0.000001
          296              C      16.475649      22.562339      22.984555      -0.488080      24.200486 0.38941389E+03  0.89154503E+04                                 7.011225                            6.332696       0.397787       2.075800                    0.999598      31.593036      89.923511       0.692751       0.386187      -1.083353       0.076525      -0.009744       0.011566       0.078005      -0.025381       0.007832       0.002490      -0.016180      -0.029658      -0.025592      -0.006159       0.031750              7.252574       8.555345       1.029684       0.872432       6.392351      -0.602173       6.810026          -0.000004
          297              C       7.910600      17.047338       5.738266       0.621097      23.751321 0.24402115E+03  0.50076667E+04                                 7.582558                            5.517752       0.075636       2.085912                    0.999443      21.797026      60.178592       0.637926       0.467873      -1.024979      -0.050174       0.006321       0.041374       0.065339       0.048201       0.044680       0.024400      -0.114192      -0.182924      -0.092006      -0.021927       0.113933              9.281090      11.275697      -2.132443      -2.682586       5.177591      -0.760166      11.389983          -0.000025
          298              C      13.478389      24.970710       2.712626       0.596503      27.036681 0.26986322E+03  0.56756874E+04                                 8.348665                            5.814041      -0.002358       2.048033                    0.999614      22.567320      62.950860       0.619994       0.469725      -1.024586      -0.020898       0.077578       0.008212       0.080762      -0.039764       0.053374      -0.071482       0.088625       0.178603      -0.107413      -0.020512       0.127925             11.814760       9.293113       1.472598      -0.934475      17.766629       6.580550       8.384537          -0.000429
          299              C      14.549030      22.968652      12.917301       0.644023      23.420376 0.23093273E+03  0.46814140E+04                                 7.546191                            5.382406      -0.010984       2.061408                    0.999417      21.504242      59.305694       0.642267       0.470434      -1.022006      -0.026642      -0.020415      -0.053979       0.063563      -0.067250      -0.025399      -0.033251      -0.086290      -0.199596      -0.096957      -0.017886       0.114843              9.709084      11.341615       3.317239       2.948266       5.600592       1.990605      12.185045          -0.000045
          300              C      10.475924      21.272991      14.553227       0.546977      26.290257 0.27947410E+03  0.59501580E+04                                 8.187931                            5.956059      -0.067046       2.017171                    0.999495      23.477538      66.645591       0.604382       0.476001      -1.017642       0.018513      -0.015662      -0.061574       0.066177       0.076512       0.048381       0.010994       0.031427      -0.162494      -0.081002      -0.035932       0.116934             10.253554       7.659817      -2.411285      -3.357745       7.342913       1.035868      15.757930          -0.001710
          301              C       2.943571       6.605184       4.202065       0.100532      38.233242 0.38011536E+03  0.86199241E+04                                10.029661                            6.559696      -0.150153       1.971591                    0.999291      25.913188      72.571552       0.636260       0.424505      -1.061740      -0.009396      -0.001589      -0.005669       0.011088       0.000870       0.021749       0.011802      -0.012532      -0.023597      -0.028853       0.005804       0.023049             14.825716      15.028853      -8.558551      -0.915203      22.477661      -3.483597       6.970634          -0.000001
          302              C       4.137233       6.453707       3.616835      -0.147715      35.438692 0.41361560E+03  0.96057599E+04                                 9.363012                            6.761321       0.142766       2.016606                    0.999762      29.262002      83.669222       0.636317       0.414474      -1.065218       0.005148      -0.034218      -0.004070       0.034842       0.015758      -0.007395      -0.014557      -0.026886       0.006547      -0.021826      -0.007579       0.029404             11.880749      13.984377      -6.053697      -1.996544      15.754054      -1.265051       5.903815           0.000004
          303              C       4.828303       5.233410       3.635921      -0.082862      34.617176 0.41865199E+03  0.97515025E+04                                 9.268787                            6.842291       0.048981       1.991295                    0.999651      28.819033      82.505570       0.627056       0.419354      -1.062179      -0.033177       0.007458      -0.004279       0.034273       0.002955      -0.016313       0.006416       0.044963       0.011992      -0.026855      -0.003676       0.030531             11.571154      12.315893      -4.995014      -1.817673      16.233745      -1.886141       6.163826          -0.000013
          304              C       4.320476       4.162790       4.339247      -0.055694      39.426981 0.43391578E+03  0.10099448E+05                                 9.954630                            6.837596       0.049173       2.015656                    0.999360      27.322227      75.751466       0.651300       0.404048      -1.082553      -0.032209       0.037497      -0.011165       0.050676      -0.002946      -0.008824      -0.004569      -0.008102      -0.015218      -0.013732       0.005566       0.008166             13.680218      15.211061      -7.430593      -2.413633      19.184464      -1.466351       6.645128          -0.000008
          305              C       3.115034       4.321697       5.008934      -0.102534      37.323221 0.45243316E+03  0.10791953E+05                                 9.846268                            7.181314      -0.137420       1.925791                    0.999330      29.953723      88.030047       0.600725       0.427449      -1.052495       0.005520       0.022872      -0.020670       0.031319       0.016734       0.005563      -0.004092      -0.017513       0.039310      -0.026629       0.012160       0.014469             12.632040      13.912150      -4.948187      -2.839294      16.753217      -2.088384       7.230753           0.000003
          306              C       2.440979       5.533462       4.883920      -0.141649      37.473840 0.45787481E+03  0.10960354E+05                                 9.900225                            7.232944      -0.076875       1.947575                    0.999123      30.143726      88.901244       0.597191       0.428464      -1.051304       0.021588      -0.018698      -0.016716       0.033092      -0.010418      -0.001410       0.012525       0.050272       0.045687      -0.037569       0.014963       0.022606             13.085625      11.563115      -4.659191      -1.495049      20.307789      -3.950976       7.385971           0.000006
          307              C      15.244047       7.856244       4.058442       0.078487      38.460972 0.39002497E+03  0.89105300E+04                                10.085511                            6.656863      -0.169104       1.962712                    0.999287      26.312248      74.202052       0.629241       0.426067      -1.059719       0.007626       0.004304      -0.000314       0.008762      -0.011967      -0.011639      -0.004095      -0.012182       0.001408      -0.020627       0.006621       0.014005             14.941866      14.966278      -7.497899       1.751760      24.077202      -3.057290       5.782117           0.000022
          308              C      15.802919       9.109769       4.009772      -0.138699      36.273470 0.43786552E+03  0.10330827E+05                                 9.558302                            6.984400       0.147102       2.011523                    0.999792      29.833123      86.415254       0.621388       0.417781      -1.061456      -0.032790       0.004631       0.001366       0.033144       0.009509       0.006900       0.012094       0.061720      -0.031888      -0.032672      -0.006484       0.039156             12.436478      11.044618      -3.726957       1.145141      20.781229      -2.659107       5.483587          -0.000011
          309              C      13.923428       7.772160       3.888097      -0.180835      38.796128 0.46693580E+03  0.11239930E+05                                10.102003                            7.294221      -0.024414       1.952768                    0.999520      30.934489      91.696216       0.595481       0.427299      -1.051291      -0.009237       0.028835      -0.006339       0.030934       0.018312      -0.010207       0.006583      -0.071527       0.076332      -0.054549       0.023304       0.031245             13.358852      16.527003      -5.630548       2.453789      17.658328      -3.025885       5.891224          -0.000005
          310              C      13.106709       8.924846       3.650951       0.015586      41.627650 0.46570959E+03  0.11085879E+05                                10.506339                            7.237506      -0.020342       1.992318                    0.999375      27.728937      78.977103       0.610038       0.421788      -1.065856       0.015653      -0.018334      -0.001815       0.024176      -0.009882       0.008868      -0.004514       0.032140      -0.065213      -0.023756      -0.007771       0.031526             14.437591      16.366223      -3.213678       2.749954      20.797510      -3.016393       6.149039           0.000041
          311              C      15.088290      10.287644       3.834417      -0.141425      36.999718 0.47291289E+03  0.11400871E+05                                 9.764209                            7.326005      -0.058407       1.945996                    0.999322      30.512511      90.017154       0.596987       0.425583      -1.054121      -0.008320      -0.014991       0.004400       0.017700       0.021375       0.002091       0.001746      -0.010430      -0.029023      -0.017208      -0.009825       0.027033             12.418208      12.308661      -3.920015       1.837629      18.968623      -2.822123       5.977340           0.000020
          312              C      13.694376      10.197448       3.625424       0.060771      39.490619 0.43707174E+03  0.10308359E+05                                10.284306                            7.091783      -0.283351       1.908743                    0.999210      27.781000      80.480325       0.601838       0.431509      -1.052816       0.007968       0.008118      -0.010641       0.015576      -0.016761       0.011438       0.001457       0.005513      -0.010716      -0.020057      -0.001346       0.021402             14.578547      13.742933      -3.496149       2.031128      23.717099      -3.747332       6.275610          -0.000009
          313              C      11.623793       8.902064       3.314318       0.057837      44.249847 0.43925414E+03  0.10315850E+05                                10.937822                            7.033379      -0.202937       1.933694                    0.999018      27.364925      77.698120       0.617552       0.422322      -1.064332       0.000123      -0.002022      -0.013106       0.013262       0.022925      -0.004956      -0.006656      -0.008579       0.093523      -0.038913       0.005103       0.033810             15.713966      14.318796       3.101006       1.904631      26.781633      -1.077203       6.041470           0.000008
          314              C      10.956287       7.586044       3.117253       0.080400      40.003199 0.42387911E+03  0.98689473E+04                                10.314919                            6.927903      -0.275414       1.922576                    0.998931      26.769389      75.740414       0.619561       0.424613      -1.062629       0.005902      -0.000787      -0.000415       0.005968       0.002948       0.006611       0.010620      -0.009399      -0.100121      -0.036103       0.011341       0.024763             14.503581       9.587114       7.699366       1.028078      24.264400      -2.202646       9.659230           0.000154
          315              C      10.771743       6.606604       4.088980      -0.156395      37.575998 0.46126039E+03  0.11031665E+05                                 9.783167                            7.180280       0.165258       2.017685                    0.999491      30.254341      88.398241       0.611003       0.419148      -1.059981      -0.008181      -0.023118      -0.022867       0.033530       0.002111       0.023771       0.007870       0.008445       0.062821      -0.020918      -0.015036       0.035954             12.578820       8.695067       5.796665       0.758832      19.034255      -3.031196      10.007138           0.000320
          316              C      10.131722       5.417071       3.762367      -0.132873      36.172880 0.46330950E+03  0.11103997E+05                                 9.601152                            7.238128       0.027488       1.972187                    0.999718      30.261160      88.799221       0.602678       0.424046      -1.055856       0.003245       0.028847      -0.010968       0.031032      -0.001067      -0.004375      -0.026720       0.009440      -0.029136      -0.032349       0.009661       0.022688             11.771985       8.835305       5.482685       1.884593      16.463676      -0.828575      10.016974           0.000419
          317              C       9.676246       5.205380       2.466414      -0.001032      39.260849 0.45768543E+03  0.10810524E+05                                10.023672                            7.096101       0.008427       2.000205                    0.999372      27.521953      77.214385       0.628525       0.412576      -1.075436      -0.018383       0.046685      -0.003322       0.050283       0.022022       0.011885      -0.003064       0.057046      -0.003364      -0.036800      -0.002444       0.039243             13.187376       9.087963       6.840631       1.142348      20.323993      -1.771337      10.150171           0.002372
          318              C       9.860790       6.184819       1.494688      -0.089312      35.055434 0.41855772E+03  0.97694574E+04                                 9.342886                            6.849631      -0.096960       1.941388                    0.999502      29.272786      84.474417       0.624282       0.420349      -1.059301       0.002926       0.006410       0.020052       0.021254      -0.000735       0.007753       0.001445       0.035872       0.078640      -0.031104       0.002353       0.028750             11.303378       7.774671       5.258515       1.122066      16.378864      -1.267874       9.756600           0.000214
          319              C      10.500810       7.372927       1.820346      -0.153175      34.978950 0.43829923E+03  0.10319790E+05                                 9.276565                            6.959977       0.139033       2.008510                    0.999743      29.765215      85.483362       0.627668       0.414454      -1.066036      -0.001192      -0.025889      -0.005003       0.026394       0.005568      -0.003937      -0.022091      -0.019186       0.059280      -0.021174      -0.013561       0.034735             11.059327       7.962195       5.452335       1.888191      16.009059       0.277251       9.206726          -0.000094
          320              C      10.948430      10.007166       3.142066      -0.290908      44.374939 0.51334433E+03  0.12635981E+05                                10.950095                            7.594106      -0.082569       1.918349                    0.999658      32.582925      97.230976       0.590650       0.421285      -1.056468       0.002903       0.015169      -0.010009       0.018404       0.006410      -0.008249       0.001938       0.053585       0.033839      -0.033380       0.007180       0.026201             15.021351      11.280022      -0.245632       1.005658      27.849504      -2.219799       5.934527           0.000032
          321              C      11.584523      11.313746       3.222228       0.218878      34.957074 0.38067050E+03  0.86905306E+04                                 9.540824                            6.686585      -0.027497       2.001165                    0.999687      26.276427      75.379133       0.609142       0.440444      -1.045360      -0.061891       0.036645      -0.025701       0.076380      -0.014833      -0.009612       0.001725      -0.034061      -0.075744      -0.029283      -0.006345       0.035627             12.792716      14.068733      -1.263889       1.329667      18.861238      -1.869522       5.448177           0.000008
          322              C      12.933937      11.390565       3.411897      -0.110331      51.464830 0.53772931E+03  0.13362251E+05                                12.190690                            7.869970      -0.490915       1.818908                    0.998111      30.549311      90.961770       0.570659       0.431930      -1.052131       0.075954       0.034223      -0.008229       0.083714       0.023607       0.008616       0.013021      -0.068983      -0.056237      -0.033951      -0.020304       0.054255             18.174557      16.668012      -0.615734       1.138366      30.058063      -4.510783       7.797595           0.000116
          323              C      11.733722      18.087462       8.770824      -0.077773      36.141258 0.42243733E+03  0.98754698E+04                                 9.599498                            6.902680       0.055464       1.997902                    0.999661      28.857994      83.141489       0.619450       0.422965      -1.058443       0.018973      -0.025015      -0.007326       0.032239      -0.002528      -0.010874      -0.015830       0.036703       0.013168      -0.029357       0.005731       0.023626             12.697830      10.958846       1.110318      -0.894218      15.417722       8.154128      11.716922          -0.000040
          324              C      12.823984      18.911927       9.029204      -0.059996      43.671887 0.47482988E+03  0.11299687E+05                                10.731638                            7.175334       0.028520       1.999679                    0.999243      28.099254      78.687863       0.632995       0.406609      -1.081210       0.019676      -0.053064      -0.026168       0.062351       0.002166      -0.002673       0.019951       0.010843      -0.005227      -0.023536       0.006660       0.016876             16.149725      11.825370       0.295360      -1.780409      20.524726      12.242487      16.099079           0.000030
          325              C      11.886857      17.050522       7.837986      -0.131919      38.005527 0.45243408E+03  0.10768585E+05                                 9.953672                            7.164713       0.029825       1.988999                    0.998882      29.569759      86.194193       0.604824       0.425474      -1.056004       0.002697       0.017774       0.029024       0.034141       0.012103       0.011245      -0.008690       0.004933      -0.009650      -0.021434       0.006508       0.014926             13.080470      11.797803      -0.307716      -2.380049      14.907526       8.075568      12.536082           0.000018
          326              C      13.092299      16.858905       7.187863       0.095965      38.664226 0.40965220E+03  0.94436268E+04                                10.071705                            6.796553      -0.093579       1.984967                    0.999165      26.242168      73.549711       0.628332       0.422857      -1.065198       0.007543      -0.001512       0.008397       0.011388       0.001361      -0.002587      -0.003149      -0.041165       0.030877      -0.025945       0.008886       0.017059             14.261568      11.117510      -0.283389      -2.190611      16.999706      10.176290      14.667487          -0.000039
          327              C      14.156384      17.722731       7.469145      -0.142407      38.280088 0.44048335E+03  0.10434112E+05                                 9.982095                            7.046714       0.038125       1.979699                    0.999653      30.030611      87.874743       0.611653       0.422742      -1.055689      -0.015632      -0.002267       0.023694       0.028477      -0.016708      -0.008430      -0.010077       0.041207       0.044645      -0.036916       0.013958       0.022959             13.336129      10.791036       0.757526      -0.932549      16.360513       9.095503      12.856838          -0.000039
          328              C      14.062147      18.726527       8.372877      -0.110787      37.767227 0.43715688E+03  0.10333100E+05                                 9.875150                            7.012549      -0.032220       1.952008                    0.999650      30.010787      87.650161       0.614281       0.421838      -1.056520      -0.015656      -0.030307       0.018425       0.038770       0.016816       0.018114      -0.003938       0.039845      -0.002916      -0.029634      -0.004298       0.033932             13.139119      10.962374      -0.331994      -1.975834      15.745810       8.845275      12.709172          -0.000120
          329              C      13.257214      15.789563       6.133112       0.063736      38.915227 0.42405733E+03  0.98865500E+04                                10.142780                            6.948067      -0.114790       1.974286                    0.999388      26.877469      76.411004       0.615391       0.426908      -1.059865      -0.005235      -0.014346       0.004980       0.016063       0.002596       0.003794       0.017612      -0.003810      -0.025772      -0.020430       0.001424       0.019005             13.920793       8.438828       0.373930      -3.432173      17.433971       7.395643      15.889579           0.000007
          330              C      12.585782      14.555075       6.291288      -0.134383      34.421376 0.44467126E+03  0.10559718E+05                                 9.306797                            7.102681       0.094909       2.008585                    0.998698      29.730452      87.144602       0.606256       0.425439      -1.053867       0.019501       0.007497      -0.015734       0.026154      -0.011484      -0.000947      -0.016304       0.032275       0.031765      -0.031149       0.011647       0.019502             11.218603       7.737719       1.218145      -2.137639      15.590168       3.435558      10.327923          -0.000001
          331              C      12.733682      13.561221       5.373481      -0.126311      35.423655 0.46209896E+03  0.11118086E+05                                 9.593008                            7.332884      -0.131798       1.933935                    0.998500      30.271770      90.332281       0.583398       0.436361      -1.043579       0.017691       0.015752      -0.005988       0.024433       0.000911       0.012783      -0.016099       0.009256      -0.050288      -0.028885       0.008984       0.019901             11.381569       7.779552       0.735399      -2.841782      14.038637       2.579717      12.326516           0.000003
          332              C      13.998017      16.004362       5.036371      -0.201473      38.067285 0.49001215E+03  0.11943030E+05                                 9.951379                            7.466304      -0.059064       1.935670                    0.999172      31.576254      94.298512       0.589064       0.426615      -1.051316      -0.003462      -0.021787      -0.025128       0.033438       0.003687       0.029082      -0.013689      -0.029586      -0.072051      -0.046786       0.015880       0.030907             12.068401       8.763544       0.277565      -4.491481      11.525928       3.940536      15.915731          -0.000005
          333              C      14.198270      14.983149       4.034584       0.017111      39.691867 0.45520929E+03  0.10812224E+05                                10.243297                            7.201137      -0.047737       1.987703                    0.999488      27.720879      79.777587       0.603643       0.427191      -1.058745      -0.012247       0.004771       0.022260       0.025851      -0.002156      -0.006469       0.013650      -0.014946       0.045695      -0.016448      -0.007893       0.024341             13.243970       9.788602       2.803040      -5.224081      13.870168       1.137508      16.073140          -0.000000
          334              C      13.477102      13.739982       4.218050       0.044474      37.121287 0.44324795E+03  0.10509110E+05                                 9.944285                            7.215454      -0.251049       1.923150                    0.999110      27.961884      81.682354       0.586510       0.440465      -1.045593      -0.011170       0.008512       0.015445       0.020875      -0.003185      -0.000142      -0.001028      -0.017070       0.021787      -0.012746       0.005042       0.007705             12.451399       8.265370       2.282988      -3.191370      15.853644       2.434246      13.235183           0.000003
          335              C      13.562178      12.738881       3.219365      -0.071884      47.584405 0.52590599E+03  0.12977312E+05                                11.605133                            7.804936      -0.392461       1.854215                    0.998345      29.933350      88.399592       0.571436       0.434372      -1.052164      -0.043741      -0.053187       0.024590       0.073122       0.009770       0.016324      -0.007776      -0.027890      -0.092025      -0.039291       0.006809       0.032481             16.070730       9.946594       4.842901      -3.837010      23.944500      -0.804891      14.321096           0.000003
          336              C      14.327848      13.016401       2.064411       0.219178      32.296320 0.38812805E+03  0.89013335E+04                                 9.076359                            6.777276      -0.008376       2.010244                    0.999759      26.229950      75.347772       0.601810       0.443779      -1.043687       0.018946      -0.026990      -0.065707       0.073518      -0.012842      -0.009928       0.015496      -0.025931       0.028581      -0.023460      -0.006353       0.029814             11.043376       7.359879       3.242057      -3.366792      13.572192      -0.905690      12.198056           0.000006
          337              C      14.925985      14.244843       1.909097      -0.275855      39.792221 0.51324046E+03  0.12662690E+05                                10.213189                            7.630091      -0.189391       1.892958                    0.999148      32.458895      97.724849       0.583621       0.425373      -1.051431      -0.016645       0.011827       0.000997       0.020443      -0.017965       0.003199      -0.010891       0.038121       0.040555      -0.034643       0.010123       0.024520             12.329025       7.599696       4.048141      -1.992001      16.902521       1.147402      12.484858          -0.000003
          338              C      14.924675      15.198734       2.872712       0.051910      39.958437 0.41664726E+03  0.96754741E+04                                10.239215                            6.868547      -0.092063       1.977316                    0.999153      26.969879      76.636136       0.621169       0.424612      -1.060812       0.007187       0.003836      -0.019764       0.021377       0.001905       0.025693      -0.009587      -0.004086      -0.023542      -0.031146       0.006715       0.024431             13.566159      10.968694       6.360017      -4.284878      16.166946      -0.909709      13.562836           0.000006
          339              C      15.715212      16.439123       2.621728       0.104307      37.537322 0.40371511E+03  0.92897334E+04                                 9.881353                            6.780018      -0.151659       1.971785                    0.998979      26.079620      73.462327       0.623390       0.426990      -1.060680      -0.014151      -0.007458      -0.007306       0.017586       0.002846      -0.027187       0.010703      -0.009547      -0.007669      -0.032602       0.006694       0.025909             13.180458      13.360234       7.227717       0.591640      15.446642      -4.097086      10.734498          -0.000017
          340              C      16.789770      16.775763       3.382790      -0.159436      36.951077 0.44234764E+03  0.10484122E+05                                 9.687976                            7.036583       0.076895       1.992777                    0.999428      30.084818      87.914845       0.615668       0.419750      -1.058091       0.026969       0.021658      -0.024699       0.042502      -0.018426      -0.009776      -0.030988      -0.009932      -0.005276      -0.040015       0.005128       0.034887             11.997080      14.319520       6.085457       1.749211      11.862298      -2.590648       9.809421          -0.000034
          341              C      15.469148      17.249993       1.502561      -0.131528      34.943177 0.44397378E+03  0.10563074E+05                                 9.484216                            7.159362      -0.136624       1.940703                    0.997488      29.734584      87.891171       0.594635       0.432935      -1.046885       0.015329       0.006761       0.009774       0.019396      -0.009671      -0.001525       0.023433       0.012611      -0.007891      -0.028297       0.004695       0.023602             11.566290      11.167692       4.179419       1.729301      12.527189      -3.933428      11.003988          -0.000000
          342              C      17.597322      17.866403       3.069538      -0.113008      36.248966 0.42128843E+03  0.99032088E+04                                 9.683869                            6.955562      -0.130541       1.926379                    0.999645      29.939435      88.268180       0.605053       0.430642      -1.047171      -0.017902      -0.039074      -0.021100       0.047880      -0.012203       0.006744       0.018024       0.040004      -0.085645      -0.040365       0.002616       0.037749             11.841355      13.081486       4.832582       1.623469      12.054574      -3.841964      10.388005          -0.000080
          343              C      16.242670      18.298716       1.237263      -0.094180      35.063127 0.44040898E+03  0.10450740E+05                                 9.487458                            7.125593      -0.107424       1.942211                    0.999423      29.621940      87.267822       0.597033       0.432332      -1.047894       0.008326      -0.012194       0.035816       0.038740      -0.026147      -0.005053       0.000756      -0.007174       0.036873      -0.032782       0.010920       0.021862             11.584422      13.614628       5.152842       2.532729      11.810864      -2.071454       9.327775          -0.000013
          344              C      17.366964      18.619045       2.035782      -0.034495      37.537966 0.40989495E+03  0.94200905E+04                                 9.655103                            6.669020       0.107954       2.042638                    0.999341      26.795658      74.196711       0.654999       0.406895      -1.078980      -0.029780      -0.030412      -0.002004       0.042612      -0.008426       0.002465       0.005905       0.017731      -0.058360      -0.021598      -0.000360       0.021958             12.472651      14.024258       6.353146       1.220850      13.533634      -3.757584       9.860061          -0.000041
          345              C       9.440641      12.439533       3.077650       0.061347      22.032115 0.32538402E+03  0.71115144E+04                                 6.781083                            5.943146       0.274187       2.108017                    0.999770      25.809726      71.419920       0.688450       0.407069      -1.070815       0.070525       0.003165       0.085081       0.110556      -0.007016      -0.021881      -0.001120       0.081037      -0.097805      -0.038197      -0.024190       0.062387              7.342207       8.262376      -1.367696      -0.447743       6.948708      -0.745630       6.815536          -0.000000
          346              C       9.024431      12.419621       4.532972      -0.479126      25.821762 0.44288243E+03  0.10431338E+05                                 7.312371                            6.762788       0.419334       2.092219                    0.998765      31.612218      90.138150       0.671522       0.387253      -1.086726       0.025898       0.001160      -0.073459       0.077899      -0.000866      -0.006713       0.002610       0.013553       0.125256      -0.027779      -0.014872       0.042651              7.556521       8.166219      -0.404229      -1.165664       6.828047      -0.371022       7.675298           0.000002
          347              C      21.485890      22.075798      23.733450       0.073164      20.981014 0.30257303E+03  0.65252288E+04                                 6.630229                            5.768906       0.176104       2.084453                    0.999467      25.530034      71.288247       0.688577       0.412466      -1.062168       0.039275      -0.039047       0.085861       0.102173       0.009369      -0.061533       0.001081      -0.010631       0.069757      -0.062776      -0.005400       0.068176              7.095689       6.993934      -0.880107      -0.017212       5.874101      -0.538455       8.419031          -0.000001
          348              C       3.156899      12.031144       0.181319      -0.487058      24.167053 0.38861523E+03  0.88925744E+04                                 7.003616                            6.324732       0.403104       2.077648                    0.999616      31.564410      89.818006       0.693430       0.386008      -1.083482      -0.075713       0.006989      -0.014850       0.077472       0.002380       0.025579       0.009699       0.002082       0.026911      -0.024533      -0.006814       0.031347              7.245101       8.542686      -1.195531      -0.619347       6.320634      -0.574147       6.871983          -0.000002
          349              C      18.266134      19.785727       1.649048       0.620109      23.782294 0.24439037E+03  0.50170913E+04                                 7.588713                            5.521575       0.078224       2.086437                    0.999432      21.814019      60.234713       0.637771       0.467814      -1.025022       0.049499       0.040811      -0.010226       0.064963      -0.060311      -0.027666       0.069664      -0.005203       0.145900      -0.092374      -0.021907       0.114281              9.289560      11.286864       3.297229       0.950653       9.963366      -2.729597       6.618451          -0.000048
          350              C      12.698334      20.005183      10.127614       0.594001      27.085373 0.27041204E+03  0.56899833E+04                                 8.357352                            5.819249      -0.004048       2.047068                    0.999621      22.591469      63.028556       0.619843       0.469612      -1.024672       0.020301       0.036363       0.068497       0.080163      -0.034652       0.057971      -0.097970       0.024500      -0.010933      -0.107429      -0.021544       0.128973             11.829074       9.301727       0.302850      -1.719538      14.398361       7.988026      11.787135          -0.000407
          351              C       5.083532       2.877061       4.390542       0.646112      23.346785 0.23010736E+03  0.46602669E+04                                 7.529870                            5.372128      -0.010759       2.062477                    0.999399      21.462733      59.153169       0.643032       0.470320      -1.022121       0.025738      -0.058314       0.002188       0.063779       0.049340       0.052516       0.027029       0.058836       0.236533      -0.096908      -0.017935       0.114842              9.686214      11.315329      -3.976656      -1.940629      12.599600      -0.902620       5.143712          -0.000046
          352              C       9.156639       3.744047       2.199684       0.546979      26.284659 0.27941165E+03  0.59485535E+04                                 8.187782                            5.956111      -0.068199       2.016797                    0.999516      23.472403      66.631580       0.604264       0.476116      -1.017570      -0.018676      -0.063302       0.008961       0.066605      -0.074598      -0.051260       0.031197       0.079882      -0.016818      -0.081818      -0.035011       0.116829             10.253198       7.659487       4.022981       0.950577      15.266698      -2.227997       7.833408          -0.001708
          353              O      14.263734       5.813398      10.793961      -0.201594      25.356059 0.36090709E+03  0.78577655E+04                                 6.925823                            5.912445       0.205991       2.188781                    0.998581      22.885879      57.358226       0.774519       0.363220      -1.135013       0.107236      -0.128960       0.047197       0.174235      -0.001039       0.084913       0.070026      -0.041975       0.355690      -0.121080      -0.049474       0.170554              7.517445       5.568330      -0.278924       2.577829       6.075645       0.301106      10.908358           0.000001
          354              O      10.897397       5.378960       8.965265      -0.211353      31.404248 0.42030058E+03  0.95077341E+04                                 8.061301                            6.426213       0.115848       2.160039                    0.996950      23.277987      59.499895       0.734865       0.368452      -1.130774      -0.092321       0.137081      -0.055984       0.174496       0.084391       0.004324      -0.016265       0.161769      -0.301024      -0.107215      -0.059871       0.167086              9.962202      13.042551       4.398800      -0.584681      11.228197      -1.859060       5.615859           0.000001
          355              O      12.838372      23.782444       9.700084      -0.572750      35.731309 0.51289272E+03  0.12185046E+05                                 8.595573                            6.966284       0.512953       2.218731                    0.997627      27.417512      71.639535       0.726605       0.354819      -1.142359      -0.039863       0.028784       0.016284       0.051795       0.010028      -0.000212       0.028203       0.062948      -0.040098      -0.048579       0.008456       0.040123             10.317497      16.145534      -3.178217      -2.148993       8.248092      -0.661450       6.558866          -0.000247
          356              O      11.275620      23.032878      11.132264      -0.540078      37.570726 0.54298633E+03  0.13071782E+05                                 8.875587                            7.210351       0.367399       2.178624                    0.997555      27.156332      71.189161       0.708606       0.359050      -1.140147      -0.020301       0.017924       0.002825       0.027228       0.067913       0.009300       0.002287      -0.068098       0.143702      -0.100226       0.043027       0.057199              9.924082       8.060784      -0.407996      -0.693728      11.816077      -4.798762       9.895384           0.000047
          357              O      17.636593      15.886962       6.951671      -0.569076      34.062254 0.50968809E+03  0.12057597E+05                                 8.216807                            6.899029       0.639688       2.262659                    0.998051      27.092017      70.023242       0.739345       0.350189      -1.149192       0.006153      -0.047317       0.022603       0.052798      -0.020371      -0.026845      -0.003632      -0.051766       0.072751      -0.054107       0.019045       0.035062              9.430656       8.299285       0.434090       1.238125      13.705442      -2.371934       6.287241          -0.000064
          358              O       6.175084      14.981168       8.131675      -0.560176      39.405163 0.52180853E+03  0.12459500E+05                                 9.227818                            7.059374       0.357130       2.168411                    0.997483      27.419690      71.997800       0.716249       0.358140      -1.138868      -0.017424      -0.034550      -0.000902       0.038705      -0.019832      -0.010313       0.026862       0.129369       0.094691      -0.088713       0.028543       0.060169             11.572316      18.320874       5.180512       4.048108       9.709846       1.108202       6.686228           0.000026
          359              O      18.166655      23.504705       1.195273      -0.464161      29.684188 0.41021849E+03  0.92105035E+04                                 7.606188                            6.212765       0.727601       2.324975                    0.998142      25.452191      64.516404       0.773129       0.352847      -1.144689      -0.020931       0.020612       0.019658       0.035347       0.042101       0.016293      -0.030010       0.040868       0.011598      -0.065489       0.020468       0.045021              9.361158       9.519684       1.669143       3.065350       8.836572       4.462372       9.727219          -0.000078
          360              O       7.218210      22.899173       1.643322      -0.623097      38.511535 0.54278352E+03  0.13085877E+05                                 9.011703                            7.112594       0.376566       2.141850                    0.998813      28.722245      75.729938       0.726891       0.349511      -1.146076       0.004713       0.081925      -0.012773       0.083048      -0.028740      -0.057430      -0.052732       0.004883      -0.126354      -0.104683       0.047620       0.057064             11.459668      10.068320      -4.681561      -1.569514      16.091360       5.265601       8.219324          -0.000134
          361              O       9.080709      14.862642       8.898940      -0.480662      37.563497 0.46069713E+03  0.10712355E+05                                 9.056467                            6.719353       0.238437       2.158395                    0.996556      26.148318      68.783821       0.716747       0.367511      -1.126328      -0.019898      -0.033156       0.023860       0.045437       0.033662       0.062125       0.004385      -0.000681      -0.075259      -0.074696       0.001302       0.073394             11.471614       8.683748      -4.037500       1.088879      16.982455      -5.323882       8.748638          -0.000004
          362              O       8.236510      13.987148      10.776545      -0.631579      36.427359 0.63510257E+03  0.15924033E+05                                 8.664948                            7.759970       0.404920       2.105947                    0.999364      31.001534      83.344943       0.687052       0.355556      -1.141230      -0.021472      -0.053437      -0.004196       0.057742       0.080479      -0.073209      -0.004561       0.162876       0.155678      -0.143627       0.000839       0.142788              8.963647       8.997976      -1.162972      -3.071917       7.682297       0.162029      10.210666           0.000111
          363              O      18.457213      30.007779      13.194051      -0.202207      25.395186 0.36159812E+03  0.78771846E+04                                 6.935463                            5.920307       0.202343       2.187313                    0.998628      22.899692      57.423265       0.773513       0.363491      -1.134714      -0.107200      -0.005708      -0.136677       0.173796      -0.077918       0.033552      -0.005813      -0.225482      -0.194458      -0.121171      -0.049326       0.170497              7.528181       5.575650      -2.281080       1.241065      10.435709      -1.490047       6.573183           0.000003
          364              O      21.823553      28.151424      13.488694      -0.213123      31.441409 0.42092432E+03  0.95248705E+04                                 8.065179                            6.428983       0.120640       2.161134                    0.996851      23.297311      59.548458       0.735088       0.368224      -1.131010       0.093777       0.000701       0.146106       0.173613      -0.035961      -0.075427       0.012640       0.232872      -0.091323      -0.106672      -0.060068       0.166740              9.967331      13.049412      -1.135204      -4.293017       5.122716       0.656426      11.729864           0.000009
          365              O      13.338343      26.013736       6.368110      -0.572080      35.702651 0.51239284E+03  0.12170120E+05                                 8.591141                            6.962817       0.508138       2.217433                    0.997657      27.406659      71.600624       0.726802       0.354812      -1.142372       0.040089       0.026346       0.020456       0.052150      -0.003510      -0.008402       0.015807       0.033572      -0.129022      -0.048342       0.008391       0.039951             10.312006      16.136665       3.195420       2.118461       6.334951       0.124971       8.464403          -0.000262
          366              O      14.901095      27.052590       5.129655      -0.540036      37.535743 0.54239381E+03  0.13053268E+05                                 8.867758                            7.204510       0.369826       2.179390                    0.997512      27.149871      71.148421       0.709212       0.358860      -1.140358       0.019548       0.009894       0.015171       0.026649      -0.034592      -0.059314      -0.011586      -0.101727       0.041261      -0.100166       0.042800       0.057366              9.914844       8.053083       0.795895       0.112496       6.788922      -2.727707      14.902527           0.000051
          367              O       8.540142      20.465855       0.114040      -0.570907      34.139158 0.51111046E+03  0.12099974E+05                                 8.229729                            6.909158       0.634612       2.260471                    0.998070      27.124781      70.138929       0.738703       0.350241      -1.149121      -0.005660       0.002312      -0.051164       0.051528       0.033093       0.008661      -0.006414      -0.058052       0.051236      -0.054119       0.018344       0.035775              9.447006       8.314545      -1.313688       0.066825       5.701323       0.931783      14.325150          -0.000105
          368              O      13.457448      31.037071      22.684902      -0.560796      39.470572 0.52284553E+03  0.12490999E+05                                 9.239885                            7.067796       0.362993       2.169712                    0.997613      27.441235      72.084010       0.715577       0.358283      -1.138705       0.017529      -0.014126      -0.031621       0.038816       0.017021       0.014975      -0.020657       0.014482      -0.248817      -0.088762       0.028786       0.059976             11.588929      18.347380      -5.724656      -3.255285       7.915285       1.855273       8.504120          -0.000011
          369              O       8.010072      18.043904       9.349852      -0.463502      29.665407 0.40989893E+03  0.92013609E+04                                 7.602075                            6.209653       0.731141       2.326222                    0.998181      25.445770      64.489228       0.773467       0.352768      -1.144774       0.020748       0.026342       0.011465       0.035438      -0.031301      -0.032493      -0.030858       0.040358       0.008518      -0.065869       0.020809       0.045060              9.355959       9.514123      -3.468873      -0.376597      12.733694       2.852646       5.820061          -0.000043
          370              O      18.958518      18.227616       8.619328      -0.621558      38.446750 0.54171170E+03  0.13053225E+05                                 9.000747                            7.104877       0.378572       2.142789                    0.998846      28.699422      75.643212       0.727412       0.349443      -1.146164      -0.003557       0.020316       0.081047       0.083631       0.064563       0.005163      -0.015793       0.094457       0.141180      -0.105293       0.048068       0.057225             11.444044      10.056282       3.229268       3.725893      13.049557       6.499092      11.226294          -0.000068
          371              O      23.640222      31.701397      22.283138      -0.480343      37.500049 0.45988788E+03  0.10687903E+05                                 9.043379                            6.711158       0.243981       2.160371                    0.996525      26.132125      68.703449       0.717615       0.367261      -1.126619       0.020432       0.009069      -0.039872       0.045711      -0.070288      -0.008370       0.016322       0.028032       0.012568      -0.074463       0.000792       0.073672             11.452955       8.670643       0.529011       4.140055       6.185065      -0.879690      19.503159           0.000632
          372              O      24.484420      33.104166      20.758627      -0.629655      36.286200 0.63204416E+03  0.15827343E+05                                 8.640487                            7.739442       0.410572       2.108373                    0.999384      30.950903      83.140975       0.688244       0.355388      -1.141429       0.021269      -0.024099      -0.047608       0.057442       0.037689      -0.101244      -0.059120       0.030815      -0.238361      -0.141522      -0.000771       0.142292              8.937654       8.972832       3.272181      -0.094824       9.928883      -0.772639       7.911246           0.049138
          373              O      18.457231      23.432205      22.592573      -0.201629      25.357728 0.36093476E+03  0.78585313E+04                                 6.926161                            5.912694       0.205947       2.188751                    0.998582      22.886620      57.360982       0.774498       0.363223      -1.135009      -0.107236       0.005466       0.137245       0.174257       0.078127      -0.033292      -0.005518      -0.225396      -0.194604      -0.121076      -0.049483       0.170560              7.517822       5.568566       2.277571      -1.239550      10.420307      -1.487937       6.564592           0.000002
          374              O      21.823564      25.288560      22.297929      -0.211299      31.402230 0.42027196E+03  0.95069210E+04                                 8.060975                            6.426014       0.115734       2.160021                    0.996948      23.277118      59.497081       0.734873       0.368455      -1.130773       0.092311      -0.000420      -0.148052       0.174473       0.036120       0.076397       0.012962       0.232752      -0.088012      -0.107218      -0.059864       0.167082              9.961692      13.042076       1.134292       4.289742       5.120290       0.656014      11.722710           0.000008
          375              O       6.794158      17.601219       5.560764      -0.572838      35.727159 0.51283380E+03  0.12183170E+05                                 8.594513                            6.965587       0.513324       2.218822                    0.997630      27.417558      71.635831       0.726695       0.354789      -1.142395       0.039894      -0.026049      -0.020411       0.051833       0.003582       0.009337       0.015992       0.033335      -0.129022      -0.048584       0.008466       0.040118             10.316005      16.142887      -3.196818      -2.119802       6.337348       0.124954       8.467781          -0.000134
          376              O       8.356916      16.562365       6.799220      -0.539920      37.569764 0.54294568E+03  0.13070616E+05                                 8.875624                            7.210191       0.367037       2.178543                    0.997554      27.154806      71.185654       0.708595       0.359061      -1.140133       0.020300      -0.009518      -0.015429       0.027217       0.034469       0.059288      -0.011684      -0.102081       0.041888      -0.100271       0.043039       0.057232              9.924305       8.060388      -0.796728      -0.113005       6.794853      -2.731406      14.917673           0.000020
          377              O      15.084344      23.149100      11.814834      -0.568951      34.060771 0.50965574E+03  0.12056699E+05                                 8.216772                            6.898961       0.639281       2.262579                    0.998048      27.090365      70.019703       0.739321       0.350204      -1.149173      -0.006139      -0.002878       0.052282       0.052720      -0.032606      -0.008632      -0.006291      -0.058199       0.053414      -0.054125       0.019019       0.035106              9.430718       8.299047       1.310032      -0.069762       5.692585       0.928132      14.300522          -0.000105
          378              O      13.457458      22.402913      13.101721      -0.560368      39.399520 0.52174755E+03  0.12457527E+05                                 9.226411                            7.058554       0.357917       2.168619                    0.997489      27.420456      71.995427       0.716362       0.358098      -1.138915       0.017513       0.014044       0.031509       0.038687      -0.017061      -0.014346      -0.020358       0.014552      -0.249499      -0.088715       0.028580       0.060135             11.570247      18.316995       5.714273       3.248320       7.903700       1.851225       8.490047          -0.000008
          379              O      14.554254      25.571051       2.579023      -0.464179      29.683880 0.41021439E+03  0.92103813E+04                                 7.606098                            6.212707       0.727629       2.324984                    0.998143      25.452212      64.516190       0.773138       0.352843      -1.144692       0.020947      -0.026015      -0.011570       0.035347       0.031087       0.032724      -0.030547       0.039565       0.007730      -0.065484       0.020469       0.045015              9.361014       9.519576       3.469926       0.376105      12.740254       2.854593       5.823213          -0.000087
          380              O      12.414301      25.387339       3.309547      -0.623141      38.512677 0.54280221E+03  0.13086453E+05                                 9.011903                            7.112735       0.376518       2.141833                    0.998813      28.722588      75.731424       0.726880       0.349513      -1.146074      -0.004762      -0.019355      -0.080596       0.083025      -0.064027      -0.004683      -0.016063       0.093915       0.140860      -0.104661       0.047607       0.057054             11.459953      10.068510      -3.234048      -3.731277      13.069224       6.510540      11.242126          -0.000148
          381              O      10.551835      21.738587      13.503486      -0.480133      37.526983 0.46022214E+03  0.10698328E+05                                 9.050407                            6.715770       0.238731       2.158754                    0.996547      26.135515      68.735866       0.716972       0.367498      -1.126362       0.019763      -0.009321       0.039622       0.045248       0.070199       0.007482       0.016434       0.028571       0.012628      -0.074573       0.001223       0.073349             11.462759       8.677749      -0.529883      -4.144246       6.189492      -0.879782      19.521035           0.000637
          382              O      11.396040      20.335818      15.027996      -0.629362      36.290970 0.63212057E+03  0.15829982E+05                                 8.642312                            7.740743       0.407480       2.107456                    0.999365      30.947877      83.139004       0.688064       0.355465      -1.141349       0.021313       0.024260       0.047501       0.057438      -0.037501       0.101176      -0.058931       0.030321      -0.238397      -0.141471      -0.000477       0.141948              8.939687       8.974654      -3.273101       0.095607       9.931655      -0.773363       7.912753           0.049438
          383              O      14.263716      11.999930       1.134913      -0.202214      25.396039 0.36161133E+03  0.78775562E+04                                 6.935657                            5.920447       0.202295       2.187294                    0.998628      22.899955      57.424513       0.773496       0.363495      -1.134710       0.107203       0.128557      -0.046752       0.173796       0.001358      -0.084830       0.069800      -0.041866       0.356419      -0.121180      -0.049324       0.170504              7.528380       5.575796       0.278960      -2.581914       6.084094       0.302066      10.925250           0.000003
          384              O      10.897380      12.434368       2.963610      -0.213137      31.441945 0.42093330E+03  0.95251228E+04                                 8.065246                            6.429038       0.120651       2.161130                    0.996849      23.297596      59.549306       0.735087       0.368222      -1.131011      -0.093774      -0.135369       0.055017       0.173623      -0.083448      -0.004509      -0.015950       0.163447      -0.299541      -0.106664      -0.060075       0.166739              9.967380      13.049571      -4.401864       0.585052      11.234033      -1.860332       5.618536           0.000008
          385              O       6.294175      19.832511       2.228791      -0.572084      35.700532 0.51235726E+03  0.12169032E+05                                 8.590698                            6.962488       0.508222       2.217460                    0.997656      27.406306      71.598369       0.726835       0.354803      -1.142383      -0.040091      -0.028955      -0.016559       0.052153      -0.009106      -0.000052       0.028030       0.063236      -0.039975      -0.048341       0.008397       0.039944             10.311433      16.135774       3.175304       2.147989       8.243102      -0.660976       6.555422          -0.000234
          386              O      17.819818      20.582077       0.796610      -0.540044      37.536113 0.54240046E+03  0.13053469E+05                                 8.867805                            7.204554       0.369793       2.179374                    0.997511      27.150035      71.148982       0.709210       0.358860      -1.140358      -0.019555      -0.017795      -0.003363       0.026653      -0.068020      -0.009399       0.002415      -0.067718       0.143283      -0.100167       0.042804       0.057363              9.914914       8.053150       0.407114       0.693097      11.805289      -4.793508       9.886302           0.000047
          387              O      11.092369      27.727993       4.977204      -0.570907      34.139110 0.51110905E+03  0.12099931E+05                                 8.229709                            6.909137       0.634601       2.260466                    0.998070      27.124784      70.138893       0.738706       0.350240      -1.149122       0.005660       0.046432      -0.021623       0.051532       0.020611       0.027301      -0.003349      -0.050621       0.073524      -0.054117       0.018342       0.035776              9.446992       8.314542      -0.438508      -1.240139      13.730845      -2.374886       6.295589          -0.000113
          388              O       6.175104       2.832160       3.797199      -0.560800      39.470611 0.52284697E+03  0.12491042E+05                                 9.239885                            7.067805       0.363035       2.169723                    0.997613      27.441278      72.084142       0.715577       0.358283      -1.138705      -0.017530       0.034624       0.001027       0.038823       0.020332       0.010034       0.026585       0.129198       0.095349      -0.088757       0.028785       0.059972             11.588938      18.347376      -5.189947      -4.053786       9.725265       1.109910       6.694173          -0.000003
          389              O      11.622468      20.110250      10.733601      -0.463575      29.651054 0.40968020E+03  0.91950270E+04                                 7.598799                            6.207375       0.732242       2.326571                    0.998189      25.443383      64.473681       0.773741       0.352697      -1.144856      -0.020762      -0.020670      -0.020101       0.035530      -0.041922      -0.016543      -0.030521       0.041120       0.011156      -0.065827       0.020838       0.044989              9.351015       9.510140      -1.667870      -3.062235       8.826547       4.456117       9.716359          -0.000078
          390              O      13.762420      20.715782      10.285553      -0.621538      38.450133 0.54175597E+03  0.13054627E+05                                 9.001403                            7.105267       0.378170       2.142658                    0.998844      28.700193      75.647504       0.727373       0.349453      -1.146150       0.003608      -0.082654       0.011988       0.083597       0.029325       0.057765      -0.052689       0.004874      -0.127744      -0.105308       0.048037       0.057271             11.445100      10.056782       4.675467       1.567669      16.069495       5.257040       8.209025          -0.000141
          391              O       9.080728       2.950686       3.029934      -0.480329      37.498926 0.45987226E+03  0.10687437E+05                                 9.043168                            6.711017       0.244039       2.160394                    0.996527      26.131756      68.701888       0.717627       0.367258      -1.126623      -0.020428       0.033419      -0.023563       0.045710      -0.034502      -0.061808       0.004444      -0.000817      -0.073972      -0.074463       0.000790       0.073673             11.452641       8.670378       4.029403      -1.087298      16.952056      -5.313770       8.735488           0.000633
          392              O       8.236524       3.826180       1.152329      -0.629625      36.285769 0.63203573E+03  0.15827089E+05                                 8.640466                            7.739433       0.410557       2.108374                    0.999384      30.950467      83.139866       0.688238       0.355392      -1.141425      -0.021258       0.053208       0.004173       0.057449      -0.079233       0.073409      -0.005446       0.161141       0.152628      -0.141473      -0.000807       0.142280              8.937628       8.972819       1.158370       3.061726       7.659722       0.161889      10.180344           0.049277

******************************************************
Auxiliary information for the entire system
The total spin magnetic moment of the unit cell is   0.127916
The total net atomic charge of the unit cell is   0.000005
Accuracy of reproducing the electrostatic potential in the unit cell:
  The inner radius (bohr) =    5.0000
  The outer radius (bohr) =   12.0000
  Valid grid points have density less than (e/(bohr^3)) =    0.0001
  The number of valid grid points were=       857841
  The rms potential error without charges in kcal/mol is=     11.49659
  The rms potential error with partial charges in kcal/mol is=      2.24773
  The RRMSE value at monopole order=      0.19551
  The rms potential error with partial charges and cloud penetration in kcal/mol is=      2.25744
  The RRMSE value at monopole order with cloud penetration is=      0.19636
  The rms potential error with partial charges and atomic dipoles in kcal/mol is=      0.36810
  The RRMSE value at dipole order=      0.03202
  The rms potential error with partial charges, atomic dipoles and cloud penetration in kcal/mol is=      0.35940
  The RRMSE value at dipole order with cloud penetration=      0.03126

******************************************************
The electron densities and ab initio electrostatic potential were computed in VASP using the PBE functional and
projector augmented wave method. See the main text of the journal article for a description of computational details.
The atomic charges, dipoles, and quadrupoles were computed with the DDEC6 method as described in
(a) T. A. Manz and N. Gabaldon Limas, RSC Adv. 6 (2016) 47771-47801 DOI: 10.1039/c6ra04656h
(b) N. Gabaldon Limas and T. A. Manz, RSC Adv. 8 (2018) 2678-2707 DOI: 10.1039/c7ra11829e.
For each atom in the material, the electron cloud parameters were fit to the spherically averaged atom-in-material
electron density using radial positions for which this density was between 10^-4 and 10^-2 electrons per cubic bohr.
The polarizabilities, dispersion coefficients, and quantum Drude oscillator (QDO) parameters were fit using the MCLF method.
The magnetic structure of the system was optimized in VASP from the default ferromagnetic initial guess using spin polarization.
The atomic spin moments (ASMs) were computed on this optimized magnetic structure using the DDEC6 partition as inputs
to the method of T. A. Manz and D. S. Sholl, J. Chem. Theory Comput. 7 (2011) 4146-4164 DOI: 10.1021/ct200539n.
The RMSE and RRMSE were computed using a uniform grid with Ewald summation.
