# Supplementary material for: A collection of forcefield precursors for metal–organic frameworks
Source: RSC Adv. 2019 Nov 13;9(63):36492–507. doi: 10.1039/c9ra07327b (PMC9075174; doi:10.1039/c9ra07327b)
Supplement: RA-009-C9RA07327B-s5648 [file RA-009-C9RA07327B-s5648.xyz]

  344
jmolscript: load "" {1 1 1} spacegroup "x,y,z" unitcell [{     12.752600     0.000000     0.000000 }, {      6.376223    25.872374     0.000000 }, {      6.376314    11.881288    22.982898 }]
Zn    11.732870    20.969304    14.215842     0.968747
Zn    13.992002    19.464091    16.035628     1.010281
Zn     7.395989     3.381052     0.607668     0.969830
Zn    11.513173    16.187658    21.417763     1.010006
Zn     7.395975    15.495779    10.883781     0.968719
Zn    17.889459    14.570461    13.056584     1.010278
Zn    24.485439    35.661189    20.258505     0.969845
Zn     7.615731    11.294028    18.438719     1.010017
H     20.962659    32.580348    14.812478     0.370637
H     17.344743    31.611035    12.171743     0.404861
H     16.564320    22.915916    16.612039     0.103614
H     17.699295    24.954259    16.536195     0.099562
H     14.782766    26.562567    14.302257     0.115650
H     13.647790    24.580033    14.345925     0.121911
H     18.943942    26.387367    15.244556     0.106869
H      9.609028    29.511352    14.711353     0.145823
H     16.823172    30.487750    15.393945     0.103020
H     15.569598    28.529933    15.575510     0.114650
H      9.056841    27.639304    12.601523     0.117126
H     10.324454    25.709092    12.040740     0.133072
H      9.558036    24.117749    15.708811     0.116699
H     21.307001    26.182053    16.363823     0.103156
H     10.343638     7.829704    12.723332     0.138729
H     11.446738    10.439480    16.375315     0.107317
H     20.251068    33.975477    18.632235     0.122880
H     20.095488    32.300614    17.073995     0.109540
H      8.959981     9.959653    15.837515     0.116066
H      7.586519    11.737741    15.203187     0.103261
H      9.634578    12.107019    11.723576     0.115951
H     10.990186    10.329642    12.314237     0.095650
H     10.954489    11.267283    18.407003     0.100903
H     11.106244    12.972749    20.059473     0.099809
H     14.974112    11.949713    20.702995     0.124584
H     14.814706    10.302987    19.039033     0.123093
H     10.918771     9.243159    10.647977     0.369744
H     14.536693     6.452207    10.999615     0.408967
H      2.564531     6.403578     1.236480     0.104068
H     14.182151     7.272267     3.082007     0.100403
H      4.346080     6.026394     5.536580     0.114817
H      5.481060     5.154751     3.755406     0.123120
H     12.937503     6.783000     4.948218     0.107749
H      9.519810     7.743962     7.968171     0.146992
H     15.058262     8.798711     8.522059     0.102704
H      3.559241     8.060916     6.699515     0.115855
H     10.072004     5.010063     7.274087     0.118548
H      8.804397     3.625504     5.816971     0.132558
H      9.570814     6.153137     2.718877     0.116858
H     10.574442     7.682982     4.251836     0.102433
H     15.161570     7.902458    12.603821     0.137959
H     14.058458    12.345066    13.245044     0.107300
H     11.630353    13.277006    10.133160     0.122855
H     11.785940    11.123648     9.360934     0.109239
H     16.545217    11.646978    13.065778     0.115429
H      5.166075    11.900037    14.936585     0.104232
H     15.870620     8.978612    16.862552     0.115737
H     14.515016     8.687088    15.012429     0.095136
H     14.550701    14.530005    13.047391     0.102822
H     14.398940    16.781123    13.803529     0.100668
H     10.531074    16.882970    12.599225     0.123660
H     10.690487    14.648619    11.900545     0.123753
H     10.918749     9.633672     0.843472     0.370637
H     14.536653    12.424624     0.491834     0.404876
H     15.317133    12.473253    10.254969     0.103651
H     14.182150    11.604564     8.409442     0.099558
H      4.346061    12.850437     5.954869     0.115644
H      5.481043    13.722080     7.736043     0.121910
H     12.937491    12.093831     6.543231     0.106864
H      9.519790    11.132869     3.523278     0.145850
H     15.058246    10.078120     2.969390     0.103017
H      3.559229    10.815915     4.791934     0.114647
H     10.071971    13.866768     4.217362     0.117123
H      8.804362    15.251327     5.674478     0.133079
H      9.570807    12.723694     8.772572     0.116703
H     10.574438    11.193849     7.239613     0.103166
H     21.537845    22.855661    21.870526     0.138723
H     20.434757    18.413053    21.229303     0.107315
H     11.630357     5.599825     1.358289     0.122869
H     11.785934     7.753183     2.130515     0.109539
H     10.168912    19.111141    21.408569     0.116069
H     11.542364    18.858082    19.537762     0.103268
H      9.494284    21.779507    17.611795     0.115952
H     20.891285    22.071031    19.461918     0.095650
H      8.174414    16.228114    21.426956     0.100900
H      8.022663    13.976996    20.670818     0.099808
H     16.907403    13.875149    21.875122     0.124581
H     17.066805    16.109500    22.573802     0.123091
H     20.962695    24.050145    19.661869     0.369743
H     17.344785    25.019458    22.302604     0.408960
H     16.564290    33.714577    17.862308     0.104063
H     17.699278    31.676234    17.938152     0.100405
H     14.782768    30.067926    20.172090     0.114823
H     13.647780    32.050460    20.128422     0.123127
H     18.943939    30.243126    19.229791     0.107751
H     22.361646    27.119141    19.762994     0.146994
H     16.823193    26.142743    19.080402     0.102705
H     15.569606    28.100560    18.898837     0.115855
H     21.809457    28.991189    21.872824     0.118547
H     23.077061    30.921401    22.433607     0.132561
H     22.310617    32.512744    18.765536     0.116857
H     21.306992    30.448440    18.110524     0.102431
H     16.719912    22.928415    21.751015     0.137955
H     17.823012    20.318639    18.099032     0.107298
H     20.251095    22.655016    15.842112     0.122850
H     20.095512    24.329879    17.400352     0.109241
H     15.336255    20.798466    18.636832     0.115401
H     13.962807    19.020378    19.271160     0.104225
H     16.010883    18.651100    22.750771     0.115738
H     17.366477    20.428477    22.160110     0.095135
H     17.330760    19.490836    16.067344     0.102817
H     17.482517    17.785370    14.414874     0.100677
H      8.597777    18.808406    13.771352     0.123674
H      8.438368    20.455132    15.435314     0.123753
C     14.304558    22.214609    15.375559     0.642701
C     14.985543    23.518665    15.410263    -0.055866
C     16.204693    23.647560    16.125031    -0.102732
C     16.865274    24.881151    16.088488    -0.149851
C     16.374294    25.990532    15.440830     0.099883
C     15.155145    25.824549    14.775935    -0.142081
C     14.488187    24.637773    14.787426    -0.069747
C     17.153474    27.228164    15.350048     0.071892
C     18.505250    27.229297    15.243637    -0.176212
C     19.308660    28.371123    15.129182     0.025574
C     20.712720    28.381761    14.880507     0.062075
C     21.416660    29.543842    14.806732    -0.274176
C     20.770100    30.788470    14.865109     0.300826
C     19.413223    30.865220    15.022082    -0.137198
C     18.668475    29.654171    15.176297     0.065039
C     17.272066    29.652616    15.345451    -0.139750
C     16.509464    28.481453    15.445197    -0.140769
C     21.423043    27.084034    14.600805     0.073884
C      9.188197    26.944946    13.237230    -0.162435
C      9.879390    25.778980    12.877088    -0.092346
C      9.889598    24.691029    13.824443    -0.004977
C      9.459837    24.826830    15.082067    -0.125856
C      8.846434    26.072324    15.465422    -0.157045
C     18.677394    32.151599    14.844424    -0.110935
C     17.960695    32.355448    13.714815     0.295183
C     10.863946     7.713422    13.509347    -0.290730
C     10.921332     8.698459    14.420849     0.058482
C     11.714546     8.587729    15.581945     0.030413
C     11.891806     9.612785    16.517809    -0.190021
C     12.690122     9.474428    17.649487     0.063871
C     19.724383    34.107882    17.852885    -0.114483
C     10.506826    23.340225    13.399030     0.550822
C     19.607060    33.105700    16.937247    -0.144244
C     18.789616    33.217207    15.798674     0.031023
C     10.119189     9.939756    14.114947     0.099467
C      9.092605    10.388402    15.002316    -0.156386
C      8.291738    11.458875    14.630223    -0.110700
C      8.509803    12.139930    13.416267    -0.040445
C      9.504505    11.677626    12.561533    -0.073928
C     10.302822    10.611439    12.907885    -0.142832
C      7.615841    13.229124    13.008320     0.626327
C     11.764280    11.390338    18.888265    -0.155101
C     12.841877    10.559002    18.649932     0.104685
C     11.863749    12.434937    19.854926    -0.110073
C     13.089275    12.666389    20.499826    -0.058074
C     14.157945    11.832921    20.231845    -0.065239
C     14.050824    10.817032    19.268172    -0.126292
C     13.167065    13.696464    21.495445     0.626629
C      4.824296     4.983129     1.181321     0.641504
C      4.143308     5.612816     2.323801    -0.054476
C      2.924157     6.306950     2.110060    -0.104066
C      2.263573     6.840986     3.222662    -0.149037
C      2.754551     6.775116     4.505567     0.097528
C      3.973702     6.108253     4.663460    -0.138953
C      4.640662     5.573462     3.603948    -0.073040
C     14.727968     7.262827     5.646668     0.072122
C     13.376193     7.168820     5.696541    -0.176983
C     12.572780     7.591505     6.763407     0.027920
C     11.168720     7.375487     6.887055     0.061270
C     10.464777     7.843610     7.953232    -0.277140
C     11.111335     8.467033     9.032049     0.301243
C     12.468211     8.641722     9.028142    -0.137756
C     13.212961     8.222568     7.881525     0.063132
C     14.609370     8.372117     7.802464    -0.138276
C     15.371975     7.922893     6.716292    -0.142126
C     10.458400     6.531071     5.862707     0.073805
C      9.940650     5.255907     6.365343    -0.164061
C      9.249459     4.400543     5.494981    -0.090951
C      9.239253     4.742481     4.093484    -0.005335
C      9.669012     5.922017     3.636584    -0.126617
C     10.282411     6.834523     4.566932    -0.155901
C     13.204037     9.074644    10.252441    -0.109965
C     13.920737     8.164802    10.952270     0.296608
C     14.641261     8.547291    12.139567    -0.290982
C     14.583871     9.809351    12.596007     0.058292
C     13.790655    10.789926    11.964437     0.029736
C     13.613391    12.092006    12.445239    -0.190475
C     12.815074    13.033761    11.802637     0.064026
C     12.157039    12.645498    10.608676    -0.113644
C      8.622028     3.744252     3.088901     0.550653
C     12.274365    11.371889    10.138905    -0.143544
C     13.091811    10.411679    10.760823     0.030512
C     15.386012    10.107649    13.839152     0.100620
C     16.412593    11.101948    13.830189    -0.155712
C     17.213458    11.263000    14.951984    -0.113238
C     16.995393    10.497376    16.114459    -0.041509
C     16.000693     9.525797    16.096302    -0.072251
C     15.202379     9.343847    14.990136    -0.142843
C     17.889353    10.635176    17.269350     0.628734
C     13.740910    15.014029    12.935694    -0.157754
C     12.663315    14.420542    12.306652     0.104968
C     13.641436    16.352441    13.419714    -0.110865
C     12.415909    17.031608    13.329162    -0.058388
C     11.347242    16.410804    12.711841    -0.062957
C     11.454367    15.088231    12.251953    -0.127604
C     12.338115    18.389074    13.786981     0.625154
C     17.576889    13.893702    10.310128     0.642693
C     16.895900    13.264015     9.167648    -0.055870
C     15.676754    12.569881     9.381389    -0.102767
C     15.016168    12.035845     8.268787    -0.149845
C     15.507141    12.101715     6.985882     0.099890
C     16.726287    12.768578     6.827989    -0.142081
C      4.640648    13.303369     7.887501    -0.069754
C     14.727956    11.614004     5.844781     0.071879
C     13.376180    11.708011     5.794908    -0.176197
C     12.572765    11.285326     4.728042     0.025564
C     11.168703    11.501344     4.604394     0.062088
C     10.464758    11.033221     3.538217    -0.274250
C     11.111315    10.409798     2.459400     0.300862
C     12.468192    10.235109     2.463307    -0.137207
C     13.212945    10.654263     3.609924     0.065049
C     14.609355    10.504714     3.688985    -0.139756
C     15.371962    10.953938     4.775157    -0.140750
C     10.458383    12.345760     5.628742     0.073890
C      9.940622    13.620924     5.126106    -0.162428
C      9.249431    14.476288     5.996468    -0.092360
C      9.239233    14.134350     7.397965    -0.004961
C      9.669000    12.954814     7.854865    -0.125868
C     10.282400    12.042308     6.924517    -0.157056
C     13.204016     9.802187     1.239008    -0.110937
C     13.920707    10.712029     0.539179     0.295180
C     21.017542    22.210828    22.334780    -0.290718
C     20.960158    20.948768    21.878340     0.058475
C     20.166951    19.968193    22.509910     0.030420
C     19.989692    18.666113    22.029108    -0.190018
C     19.191384    17.724358    22.671710     0.063865
C     12.157037     6.231333     0.882773    -0.114468
C      8.622006    15.132579     8.402548     0.550835
C     12.274358     7.504942     1.352544    -0.144255
C     13.091796     8.465152     0.730626     0.031027
C      9.009695    20.650470    20.635195     0.099497
C     10.036282    19.656171    20.644158    -0.156398
C     10.837143    19.495119    19.522363    -0.110720
C     10.619069    20.260743    18.359888    -0.040437
C      9.624364    21.232322    18.378045    -0.073935
C      8.826053    21.414272    19.484211    -0.142845
C     11.513024    20.122943    17.204997     0.626339
C      7.364626    15.744090    21.538653    -0.155093
C     19.039631    16.337577    22.167695     0.104694
C      7.265159    14.405678    21.054633    -0.110078
C     18.792236    13.726511    21.145185    -0.058086
C     17.723568    14.347315    21.762506    -0.065234
C     17.830686    15.669888    22.222394    -0.126299
C     18.714448    12.369045    20.687366     0.626701
C     14.304530    34.415884    19.098788     0.641544
C     14.985523    33.111828    19.064084    -0.054464
C     16.204670    32.982933    18.349316    -0.104078
C     16.865258    31.749342    18.385859    -0.149016
C     16.374288    30.639961    19.033517     0.097489
C     15.155140    30.805944    19.698412    -0.138954
C     14.488176    31.992720    19.686921    -0.073039
C     17.153476    29.402329    19.124299     0.072121
C     18.505252    29.401196    19.230710    -0.177001
C     19.308669    28.259370    19.345165     0.027918
C     20.712731    28.248732    19.593840     0.061286
C     21.416678    27.086651    19.667615    -0.277146
C     20.770125    25.842023    19.609238     0.301234
C     19.413248    25.765273    19.452265    -0.137750
C     18.668492    26.976322    19.298050     0.063147
C     17.272082    26.977877    19.128896    -0.138285
C     16.509473    28.149040    19.029150    -0.142122
C     21.423047    29.546459    19.873542     0.073826
C     21.940806    29.685547    21.237117    -0.164073
C     22.631994    30.851513    21.597259    -0.090960
C     22.642191    31.939464    20.649904    -0.005332
C     22.212426    31.803663    19.392280    -0.126614
C     21.599028    30.558169    19.008925    -0.155904
C     18.677427    24.478894    19.629923    -0.110002
C     17.960734    24.275045    20.759532     0.296615
C     17.240216    23.044697    20.965000    -0.290968
C     17.297604    22.059660    20.053498     0.058278
C     18.090813    22.170390    18.892402     0.029729
C     18.268075    21.145334    17.956538    -0.190470
C     19.066385    21.283691    16.824860     0.064026
C     19.724415    22.522611    16.621462    -0.113618
C     23.259413    33.290268    21.075317     0.550650
C     19.607090    23.524793    17.537100    -0.143578
C     18.789651    23.413286    18.675673     0.030544
C     16.495470    20.818363    20.359400     0.100649
C     15.468885    20.369717    19.472031    -0.155688
C     14.668026    19.299244    19.844124    -0.113233
C     14.886100    18.618189    21.058080    -0.041544
C     15.880803    19.080493    21.912814    -0.072257
C     16.679112    20.146680    21.566462    -0.142838
C     13.992147    17.528995    21.466027     0.628755
C     18.140549    19.367781    15.586082    -0.157747
C     19.218142    20.199117    15.824415     0.104960
C     18.240021    18.323182    14.619421    -0.110873
C      6.712945    18.091730    13.974521    -0.058389
C      7.781611    18.925198    14.242502    -0.062972
C      7.674488    19.941087    15.206175    -0.127603
C      6.790737    17.061655    12.978902     0.625161
O     21.475315    31.919434    14.733646    -0.493880
O     17.840822    31.355616    12.798716    -0.468220
O     14.843998    21.229846    15.980009    -0.590958
O     13.249917    22.153197    14.746287    -0.543231
O     11.257952    23.417265    12.289875    -0.611381
O     10.347423    22.373182    14.107822    -0.526742
O      7.976736    13.955794    12.023733    -0.568900
O      6.567578    13.431712    13.647934    -0.568981
O     12.125176    14.386874    21.779973    -0.639401
O     14.225531    13.911071    22.112765    -0.490578
O     10.406117     8.869622    10.097077    -0.491685
O     14.040615     6.891864    10.484798    -0.473383
O      4.284859     5.067845     0.028958    -0.590380
O      5.878939     4.395933     1.415747    -0.542835
O      7.870904     2.794347     3.666692    -0.611008
O      8.781433     3.929795     1.904363    -0.527246
O     17.528458    10.094254    18.367013    -0.568825
O      6.185014    11.296392    17.155584    -0.570633
O     13.380002    18.958881    14.269622    -0.639853
O     11.279647    19.036006    13.694130    -0.488422
O     10.406095    10.007209     1.394372    -0.493880
O     14.040579    11.984967     1.006651    -0.468233
O     17.037457    13.808986    11.462491    -0.590959
O      5.878927    14.480898    10.075702    -0.543201
O      7.870874    16.082484     7.824757    -0.611391
O      8.781416    14.947036     9.587086    -0.526750
O     11.152122    20.663865    16.107334    -0.568904
O     12.561290    19.461727    17.318763    -0.568986
O      7.003736    11.799238    20.204725    -0.639418
O     17.655984    11.722113    20.780217    -0.490625
O     21.475347    24.711059    19.740701    -0.491679
O     17.840859    25.274877    21.675631    -0.473375
O      8.467738     9.528273    18.494338    -0.590391
O     13.249891    34.477296    19.728060    -0.542872
O     24.010544    33.213228    22.184472    -0.611007
O     23.100001    34.257311    20.366525    -0.527249
O     14.353050    16.802325    22.450614    -0.568822
O     12.943882    17.326407    20.826413    -0.570617
O     18.501451    16.371245    12.694374    -0.639849
O      7.849202    16.847048    12.361582    -0.488418

The following XYZ coordinates are in angstroms. Other properties are in atomic units.
The sperically averaged electron density of each atom fit to a function of the form exp(a - br)
eigen_1, eigen_2 and eigen_3 are the three eigenvalues of traceless quadrupole moment tensor
  atom number  atomic symbol              X              Y              Z     net charge C6 coefficient C8 coefficient C10 coefficient fluctuating dipole atomic polarizability isotropic forcefield polarizability              a              b squared Pearson coefficient          <r^3>          <r^4>         wp_QDO          m_QDO          q_QDO       dipole_x       dipole_y       dipole_z         dipole            Qxy            Qxz            Qyz     Q(x^2-y^2)  Q(3z^2 - R^2)        eigen_1        eigen_2        eigen_3 static polarizability      alpha(xx)      alpha(xy)      alpha(xz)      alpha(yy)      alpha(yz)      alpha(zz) atomic spin moment
            1             Zn      11.732870      20.969304      14.215842       0.968747      94.288437 0.17254178E+04  0.54069046E+05                                17.457109                           13.980761       0.093343       1.899897                    0.998986      45.361984     124.881968       0.460101       0.424814      -1.121289      -0.020314       0.032364      -0.015111       0.041091       0.040763      -0.096850       0.049453       0.028871      -0.010523      -0.126904       0.023126       0.103778             22.814797      18.742719      -1.788490       1.350740      34.828711       1.775647      14.872960          -0.000001
            2             Zn      13.992002      19.464091      16.035628       1.010281      73.615095 0.14647152E+04  0.43982829E+05                                14.758997                           12.837609       0.284124       1.978537                    0.999452      43.190033     115.748234       0.483426       0.421936      -1.125110       0.079131      -0.058246       0.025533       0.101519      -0.069453       0.021105      -0.044803       0.030894       0.036390      -0.082999      -0.008086       0.091085             17.589939      18.390474       3.280132      -0.367610      17.880237       4.394659      16.499107           0.000004
            3             Zn       7.395989       3.381052       0.607668       0.969830      94.097394 0.17210551E+04  0.53895650E+05                                17.432177                           13.961423       0.094548       1.900654                    0.999025      45.315689     124.692732       0.460523       0.424713      -1.121409       0.020804       0.001467       0.035743       0.041383       0.067583      -0.079810       0.025571      -0.017878      -0.152161      -0.126445       0.023110       0.103335             22.781697      18.712627      -0.380378       2.202939      20.504261       9.156786      29.128203          -0.000001
            4             Zn      11.513173      16.187658      21.417763       1.010006      73.554025 0.14631132E+04  0.43921509E+05                                14.748949                           12.828767       0.284979       1.978994                    0.999446      43.178451     115.689489       0.483708       0.421816      -1.125221      -0.079350      -0.004463      -0.063692       0.101848       0.012514       0.071295      -0.039437       0.041833       0.067675      -0.082413      -0.008995       0.091407             17.577581      18.376146      -1.178940      -3.082515      20.361617       3.101220      13.994980           0.000004
            5             Zn       7.395975      15.495779      10.883781       0.968719      94.291486 0.17254920E+04  0.54071969E+05                                17.457470                           13.981061       0.093322       1.899881                    0.998986      45.362828     124.885106       0.460096       0.424814      -1.121289       0.020336      -0.001432      -0.035693       0.041104      -0.067318       0.080681       0.024839      -0.018712      -0.153245      -0.126890       0.023110       0.103780             22.815257      18.743075       0.378486      -2.209190      20.530479       9.167611      29.172218          -0.000001
            6             Zn      17.889459      14.570461      13.056584       1.010278      73.615606 0.14647273E+04  0.43983289E+05                                14.759075                           12.837666       0.284087       1.978526                    0.999452      43.190171     115.748791       0.483424       0.421936      -1.125110      -0.079129       0.004065       0.063461       0.101515      -0.013141      -0.071397      -0.039627       0.040907       0.066418      -0.082998      -0.008098       0.091096             17.590057      18.390636       1.179766       3.082656      20.376029       3.104528      14.003505           0.000004
            7             Zn      24.485439      35.661189      20.258505       0.969845      94.095876 0.17210161E+04  0.53894125E+05                                17.432004                           13.961269       0.094554       1.900662                    0.999025      45.315240     124.691165       0.460525       0.424714      -1.121409      -0.020799      -0.032430       0.015112       0.041384      -0.039864       0.096684       0.049461       0.028355      -0.013476      -0.126441       0.023106       0.103334             22.781476      18.712429       1.782014      -1.349539      34.780028       1.776575      14.851971          -0.000001
            8             Zn       7.615731      11.294028      18.438719       1.010017      73.552611 0.14630807E+04  0.43920267E+05                                14.748737                           12.828603       0.285019       1.979008                    0.999446      43.178112     115.688067       0.483713       0.421815      -1.125222       0.079333       0.058624      -0.025290       0.101834       0.069077      -0.021625      -0.045140       0.030815       0.034568      -0.082411      -0.008996       0.091407             17.577298      18.375871      -3.279590       0.368298      17.867514       4.390306      16.488509           0.000004
            9              H      20.962659      32.580348      14.812478       0.370637       0.484419 0.28990416E+01  0.22884389E+02                                 1.155748                            1.097155      -1.603453       2.235853                    0.996911       2.733349       7.710359       0.498320       1.557087      -0.651327      -0.007349       0.017988       0.002237       0.019560       0.003717      -0.000708      -0.001092      -0.015987      -0.022294      -0.007589      -0.005017       0.012606              1.215730       1.060775      -0.116936      -0.038101       1.602500      -0.019527       0.983916          -0.000000
           10              H      17.344743      31.611035      12.171743       0.404861       0.489378 0.28895516E+01  0.22035034E+02                                 1.050865                            1.016117      -1.180075       2.507314                    0.999892       1.981497       4.920766       0.599425       1.339948      -0.699440      -0.020923       0.003435      -0.029725       0.036512      -0.004107       0.016635       0.005384      -0.004258       0.031180      -0.019714      -0.000943       0.020657              1.061148       0.975771      -0.026542       0.188044       0.952623      -0.063777       1.255049          -0.000000
           11              H      16.564320      22.915916      16.612039       0.103614       1.129503 0.82202322E+01  0.82402662E+02                                 1.863539                            1.725805      -1.518016       2.144296                    0.991489       4.066196      12.044748       0.449695       1.358721      -0.688620       0.014039      -0.028360       0.019037       0.036930       0.001675       0.005273      -0.005147      -0.003637      -0.008103      -0.009105       0.002629       0.006476              1.974299       1.823419      -0.276394       0.331237       2.369086      -0.484644       1.730393           0.000000
           12              H      17.699295      24.954259      16.536195       0.099562       1.044342 0.77557538E+01  0.76881487E+02                                 1.795211                            1.698029      -1.424329       2.189469                    0.991878       4.048962      12.058080       0.443212       1.394111      -0.681918       0.030947       0.005321       0.015788       0.035146       0.007169       0.008928      -0.001475       0.004577      -0.009820      -0.011999      -0.000213       0.012211              1.854388       2.194917       0.081851       0.433166       1.737792      -0.101576       1.630455          -0.000000
           13              H      14.782766      26.562567      14.302257       0.115650       1.246455 0.92749379E+01  0.92603405E+02                                 1.784644                            1.684786      -0.948028       2.425161                    0.998434       3.296082       8.714379       0.534540       1.147650      -0.743289      -0.015983       0.025418      -0.022540       0.037544       0.000769       0.013373      -0.008596       0.000077      -0.021194      -0.018763       0.004210       0.014552              1.821400       1.684747      -0.147824       0.236534       2.196951      -0.375123       1.582502          -0.000001
           14              H      13.647790      24.580033      14.345925       0.121911       1.122827 0.79347883E+01  0.77573634E+02                                 1.773184                            1.635332      -1.010678       2.405717                    0.997539       3.452828       9.579556       0.495700       1.263886      -0.712650      -0.036887      -0.000892      -0.021257       0.042583      -0.001166       0.010575      -0.007297       0.006220      -0.020590      -0.015013       0.000996       0.014017              1.854977       2.469214       0.204222       0.452212       1.592449       0.010173       1.503269          -0.000000
           15              H      18.943942      26.387367      15.244556       0.106869       1.235875 0.95457670E+01  0.98314761E+02                                 1.919205                            1.816819      -1.285032       2.253539                    0.995340       3.858837      11.202226       0.458622       1.296713      -0.703934       0.012589      -0.032313      -0.000750       0.034687      -0.000837       0.000916       0.002426      -0.018418      -0.027069      -0.009488      -0.004517       0.014005              2.009848       2.011352      -0.269184      -0.062246       2.580746      -0.156396       1.437445          -0.000000
           16              H       9.609028      29.511352      14.711353       0.145823       1.225218 0.92000645E+01  0.92274054E+02                                 1.819213                            1.721253      -1.027431       2.409688                    0.997906       3.260992       8.828628       0.505694       1.207619      -0.729079       0.035555      -0.000240       0.000255       0.035557       0.002169       0.000882      -0.000363       0.009717      -0.052313      -0.017471       0.003412       0.014059              1.858217       2.427932      -0.088511      -0.119817       1.735702       0.000797       1.411017           0.000001
           17              H      16.823172      30.487750      15.393945       0.103020       1.315195 0.10159048E+02  0.10542205E+03                                 1.951022                            1.838498      -1.163959       2.313213                    0.995894       3.718606      10.555123       0.473067       1.247684      -0.716485      -0.022987       0.031182       0.002070       0.038794      -0.008464      -0.002124      -0.000488       0.013052      -0.059093      -0.019868      -0.000740       0.020608              2.051673       1.768765      -0.273668      -0.056988       2.827851      -0.086044       1.558403          -0.000000
           18              H      15.569598      28.529933      15.575510       0.114650       1.233780 0.93815549E+01  0.94257634E+02                                 1.794136                            1.712656      -0.964448       2.418241                    0.998306       3.350471       8.985811       0.519957       1.172456      -0.736803      -0.038224       0.005032       0.007739       0.039323      -0.005870      -0.005490       0.000846       0.004788      -0.056205      -0.019694       0.003260       0.016435              1.811212       2.375457       0.078131      -0.083543       1.669039       0.000650       1.389141           0.000000
           19              H       9.056841      27.639304      12.601523       0.117126       1.247857 0.92504345E+01  0.92142761E+02                                 1.768244                            1.668532      -1.019185       2.390047                    0.998009       3.310206       8.693641       0.544840       1.128595      -0.747662      -0.007114       0.023685      -0.032676       0.040979      -0.010593      -0.006890      -0.008432      -0.007357       0.039112      -0.021003       0.004103       0.016900              1.827063       1.451136      -0.208354       0.025823       2.159819      -0.479558       1.870235          -0.000002
           20              H      10.324454      25.709092      12.040740       0.133072       1.279023 0.94299115E+01  0.94816542E+02                                 1.841090                            1.718621      -1.064883       2.384281                    0.997612       3.286300       8.802302       0.518616       1.174583      -0.736848       0.023922      -0.001155      -0.039500       0.046194      -0.001612      -0.011099      -0.009554      -0.006203       0.038740      -0.016472      -0.003939       0.020411              1.867099       1.722322      -0.133600      -0.446435       1.634754       0.019323       2.244220          -0.000005
           21              H       9.558036      24.117749      15.708811       0.116699       1.181105 0.85245351E+01  0.85070920E+02                                 1.851776                            1.710570      -1.020670       2.392563                    0.997207       3.567021      10.085354       0.476819       1.287189      -0.707530       0.007793      -0.028012       0.025309       0.038548      -0.007570      -0.001901      -0.008421      -0.010235       0.031020      -0.015638       0.000418       0.015220              1.970625       1.612725      -0.144669      -0.057503       2.389519      -0.584898       1.909632           0.000000
           22              H      21.307001      26.182053      16.363823       0.103156       1.096808 0.81875726E+01  0.81530779E+02                                 1.804688                            1.708879      -1.117397       2.337948                    0.995169       3.775749      10.943004       0.459876       1.337516      -0.695258      -0.010567       0.005000       0.033685       0.035656      -0.010528      -0.004356      -0.002219      -0.014027       0.020124      -0.017011       0.007709       0.009302              1.820751       1.608220      -0.067336      -0.332577       1.648814      -0.035725       2.205219          -0.000000
           23              H      10.343638       7.829704      12.723332       0.138729       1.213405 0.91562190E+01  0.92506008E+02                                 1.847823                            1.744712      -1.294607       2.275474                    0.995270       3.502566       9.784645       0.486284       1.246702      -0.717188      -0.023397       0.006320      -0.024232       0.034271      -0.003977       0.009354       0.005058      -0.000416      -0.010567      -0.013374       0.004665       0.008709              1.927929       1.692841      -0.153559       0.405800       1.715774      -0.220637       2.375173           0.000000
           24              H      11.446738      10.439480      16.375315       0.107317       1.304433 0.10346233E+02  0.10858344E+03                                 1.981072                            1.886584      -1.347391       2.225030                    0.994322       3.901923      11.385535       0.452401       1.290034      -0.705768      -0.012759       0.031418      -0.004772       0.034244      -0.001749       0.001899       0.000779      -0.022506      -0.010830      -0.010166      -0.003050       0.013217              2.056521       1.931673      -0.408655       0.202708       2.338028      -0.002485       1.899863           0.000001
           25              H      20.251068      33.975477      18.632235       0.122880       1.179207 0.87561685E+01  0.88057683E+02                                 1.857510                            1.741736      -1.097871       2.362659                    0.996292       3.572346      10.172344       0.468782       1.299218      -0.705185       0.018409      -0.007589       0.034446       0.039787      -0.003786       0.006410       0.001647      -0.005203       0.027535      -0.011235      -0.000163       0.011398              1.913159       1.873692      -0.097016       0.499806       1.788495      -0.066067       2.077288          -0.000000
           26              H      20.095488      32.300614      17.073995       0.109540       1.029747 0.74721933E+01  0.73444794E+02                                 1.789926                            1.675207      -1.343897       2.232340                    0.992944       3.960159      11.775457       0.442459       1.408381      -0.679622       0.021029      -0.028511       0.010487       0.036947      -0.009562       0.008448      -0.001299       0.003939      -0.007916      -0.011399      -0.003026       0.014425              1.902395       1.699052      -0.406990       0.122708       2.394876      -0.138703       1.613257          -0.000000
           27              H       8.959981       9.959653      15.837515       0.116066       1.210027 0.88869997E+01  0.90048573E+02                                 1.903784                            1.761697      -1.324444       2.248967                    0.993243       3.785360      10.955334       0.461579       1.309599      -0.701101      -0.007435      -0.021975       0.030439       0.038271      -0.006247      -0.004125      -0.008370      -0.001256      -0.001054      -0.012584       0.003493       0.009091              1.982552       1.742390      -0.066717      -0.158764       1.758441      -0.510121       2.446824           0.000000
           28              H       7.586519      11.737741      15.203187       0.103261       1.291453 0.93523628E+01  0.95859887E+02                                 1.965079                            1.786218      -1.468295       2.164437                    0.993064       3.977747      11.530912       0.467102       1.279318      -0.706104      -0.032448       0.008125       0.018672       0.038309      -0.007055      -0.006524      -0.001038      -0.004702      -0.000327      -0.010794       0.001995       0.008799              2.109722       2.627696      -0.321734      -0.612341       1.664432       0.044276       2.037037           0.000001
           29              H       9.634578      12.107019      11.723576       0.115951       1.119538 0.82227168E+01  0.81914081E+02                                 1.827106                            1.709356      -1.236654       2.292246                    0.994862       3.730030      10.789284       0.461404       1.332543      -0.696368       0.001813       0.017060      -0.037197       0.040963      -0.001932      -0.000541      -0.006654      -0.004769       0.037501      -0.009768      -0.005097       0.014865              1.906319       1.690897      -0.031927      -0.230893       1.754868      -0.416663       2.273192           0.000000
           30              H      10.990186      10.329642      12.314237       0.095650       1.086986 0.77855324E+01  0.77604559E+02                                 1.871182                            1.718992      -1.527132       2.132717                    0.990824       4.255178      12.898434       0.431734       1.423281      -0.675303       0.022793      -0.007252      -0.017931       0.029893      -0.007266      -0.001070      -0.002075      -0.000384       0.003244      -0.008332       0.001503       0.006829              2.019476       2.168848      -0.268337      -0.651726       1.689224       0.154960       2.200356           0.000000
           31              H      10.954489      11.267283      18.407003       0.100903       1.269585 0.93968187E+01  0.96295076E+02                                 1.942787                            1.793545      -1.256161       2.266110                    0.994817       3.861277      11.141095       0.465594       1.283734      -0.706483      -0.027725      -0.007264      -0.018418       0.034069      -0.006363       0.006865       0.009040       0.009313      -0.006629      -0.015960       0.006076       0.009885              2.054133       2.466699       0.208640       0.457185       1.763391       0.354578       1.932308           0.000001
           32              H      11.106244      12.972749      20.059473       0.099809       1.319611 0.98075363E+01  0.10072847E+03                                 1.935597                            1.789618      -1.208163       2.286718                    0.996379       3.726024      10.469370       0.486992       1.224593      -0.720938      -0.034329       0.014886       0.014745       0.040218      -0.006546       0.002013       0.006858       0.024764      -0.012844      -0.016160       0.000008       0.016152              2.045499       2.324227      -0.488261      -0.183569       2.127569       0.423363       1.684702           0.000001
           33              H      14.974112      11.949713      20.702995       0.124584       1.140300 0.80742349E+01  0.79248728E+02                                 1.782118                            1.643099      -1.099477       2.360565                    0.996915       3.494501       9.701206       0.497689       1.253885      -0.714362       0.034979      -0.001471       0.023897       0.042388      -0.005587       0.006977       0.002938       0.008454      -0.003326      -0.010530       0.000350       0.010180              1.876309       2.338263       0.142055       0.417887       1.621824       0.278976       1.668841           0.000000
           34              H      14.814706      10.302987      19.039033       0.123093       0.999678 0.69833376E+01  0.67390012E+02                                 1.750595                            1.616945      -1.291058       2.272928                    0.993590       3.761229      11.028927       0.452079       1.403973      -0.681149       0.033305      -0.019764      -0.006791       0.039318      -0.004181       0.003259       0.010429       0.012264      -0.010469      -0.015564       0.006398       0.009167              1.857916       2.162027      -0.416670      -0.185806       1.865318       0.305166       1.546405           0.000000
           35              H      10.918771       9.243159      10.647977       0.369744       0.475273 0.28250823E+01  0.22108914E+02                                 1.132752                            1.076768      -1.479712       2.294533                    0.997958       2.676878       7.465423       0.508540       1.539022      -0.654649       0.007702       0.010633       0.015217       0.020098      -0.000990      -0.003474       0.007136       0.000471       0.026349      -0.007788      -0.004846       0.012634              1.190202       1.040847       0.084831       0.083806       1.077230       0.232426       1.452528          -0.000000
           36              H      14.536693       6.452207      10.999615       0.408967       0.484329 0.28533107E+01  0.21698426E+02                                 1.045176                            1.010954      -1.180240       2.509826                    0.999896       1.970206       4.892062       0.599628       1.343214      -0.698747       0.020777      -0.024197       0.016320       0.035826      -0.012653       0.010944      -0.002277      -0.019324      -0.013535      -0.019364      -0.000922       0.020286              1.055287       0.970750      -0.153240       0.108771       1.132527      -0.158561       1.062585          -0.000000
           37              H       2.564531       6.403578       1.236480       0.104068       1.128156 0.82111894E+01  0.82323919E+02                                 1.865436                            1.727445      -1.529929       2.140187                    0.991422       4.068775      12.069798       0.448283       1.362804      -0.687815      -0.013964       0.003970      -0.033635       0.036634      -0.005324       0.000815      -0.000529       0.005341       0.018732      -0.009079       0.002577       0.006501              1.976418       1.825379      -0.167644       0.398199       1.471029      -0.019732       2.632846           0.000000
           38              H      14.182151       7.272267       3.082007       0.100403       1.041894 0.77309650E+01  0.76554650E+02                                 1.790541                            1.693880      -1.409729       2.195747                    0.992040       4.038894      12.011579       0.444432       1.391755      -0.682383      -0.030938       0.016224      -0.002746       0.035042      -0.011319      -0.002348       0.000214       0.007992       0.000179      -0.012150      -0.000166       0.012315              1.849360       2.188701      -0.420702       0.125723       1.566362      -0.014999       1.793017          -0.000000
           39              H       4.346080       6.026394       5.536580       0.114817       1.251580 0.93199532E+01  0.93162198E+02                                 1.789329                            1.688687      -0.951316       2.423197                    0.998388       3.301883       8.733817       0.534028       1.147402      -0.743356       0.016005      -0.008152       0.033318       0.037851      -0.012438       0.005481      -0.000682       0.015842       0.024231      -0.018944       0.004206       0.014738              1.826385       1.688889      -0.142752       0.241485       1.408858       0.033734       2.381408          -0.000001
           40              H       5.481060       5.154751       3.755406       0.123120       1.118417 0.78982906E+01  0.77116143E+02                                 1.767231                            1.630577      -1.004504       2.408562                    0.997611       3.445715       9.548843       0.496950       1.262353      -0.712975       0.036806      -0.019232       0.009352       0.042567      -0.008683       0.005808      -0.001147       0.017628       0.014375      -0.014840       0.001080       0.013759              1.848301       2.458447      -0.492282       0.026044       1.525635       0.042105       1.560822          -0.000000
           41              H      12.937503       6.783000       4.948218       0.107749       1.235229 0.95431576E+01  0.98319152E+02                                 1.921879                            1.819204      -1.303885       2.246348                    0.994975       3.859165      11.219112       0.457149       1.300475      -0.703153      -0.012368      -0.015005      -0.028395       0.034415      -0.000325       0.000862       0.010680      -0.002367       0.020128      -0.009413      -0.004438       0.013851              2.012744       2.014375       0.179329       0.211114       1.552817       0.376750       2.471041          -0.000000
           42              H       9.519810       7.743962       7.968171       0.146992       1.223395 0.91866334E+01  0.92134628E+02                                 1.820289                            1.722332      -0.989896       2.428499                    0.998121       3.256876       8.826309       0.504348       1.210902      -0.728356      -0.035250       0.000092       0.000195       0.035250      -0.001871      -0.001171       0.008212       0.026598      -0.001165      -0.017177       0.003297       0.013880              1.859289       2.429302       0.147046       0.023373       1.480946       0.132990       1.667620           0.000001
           43              H      15.058262       8.798711       8.522059       0.102704       1.318973 0.10195224E+02  0.10590522E+03                                 1.955983                            1.842725      -1.176736       2.307839                    0.995612       3.723231      10.578102       0.472096       1.248980      -0.716206       0.022986       0.015988       0.026862       0.038801       0.005688       0.006644       0.009074       0.031405      -0.004276      -0.019672      -0.000967       0.020639              2.057253       1.773029       0.177168       0.218118       1.760180       0.470349       2.638548          -0.000000
           44              H       3.559241       8.060916       6.699515       0.115855       1.230735 0.93534312E+01  0.93906003E+02                                 1.791140                            1.710031      -0.965262       2.417975                    0.998297       3.346463       8.972212       0.520374       1.172380      -0.736803       0.038009       0.009014       0.001024       0.039077       0.007592       0.002712       0.010858       0.024210       0.002125      -0.019509       0.003095       0.016414              1.808097       2.370630       0.038206      -0.107441       1.446669       0.114279       1.606991           0.000000
           45              H      10.072004       5.010063       7.274087       0.118548       1.248410 0.92594036E+01  0.92299435E+02                                 1.773342                            1.673018      -1.040495       2.382212                    0.997776       3.306656       8.701332       0.542052       1.133573      -0.746476       0.007366      -0.017967       0.035430       0.040402       0.011171       0.005934      -0.011410      -0.013186       0.022546      -0.021062       0.003950       0.017112              1.832535       1.454813       0.073108       0.197846       1.544138      -0.159967       2.498653          -0.000002
           46              H       8.804397       3.625504       5.816971       0.132558       1.279625 0.94347014E+01  0.94871613E+02                                 1.841167                            1.718688      -1.060685       2.385762                    0.997650       3.287533       8.804368       0.518801       1.174078      -0.736967      -0.023677      -0.035749       0.016866       0.046077       0.010986      -0.003966      -0.012183      -0.011078       0.023871      -0.016770      -0.003947       0.020717              1.867156       1.722385       0.458031      -0.086345       2.131595      -0.237455       1.747487          -0.000005
           47              H       9.570814       6.153137       2.718877       0.116858       1.180499 0.85197532E+01  0.85011657E+02                                 1.851180                            1.710138      -1.019043       2.393059                    0.997148       3.566056      10.082090       0.476857       1.287261      -0.707517      -0.007824       0.009828      -0.036530       0.038629       0.005152       0.005658      -0.008968      -0.011093       0.026732      -0.015329       0.000380       0.014949              1.969873       1.612224       0.117512       0.102095       1.533262      -0.142365       2.764133           0.000000
           48              H      10.574442       7.682982       4.251836       0.102433       1.100901 0.82270324E+01  0.82041712E+02                                 1.810823                            1.714246      -1.132274       2.331323                    0.995023       3.786498      10.990574       0.458543       1.339474      -0.694839       0.010153       0.032511      -0.010943       0.035774       0.008897       0.007293      -0.002583      -0.014249       0.018378      -0.017020       0.007704       0.009316              1.827063       1.613315       0.328276      -0.093508       2.066288      -0.249220       1.801587          -0.000000
           49              H      15.161570       7.902458      12.603821       0.137959       1.211210 0.91336567E+01  0.92190239E+02                                 1.842679                            1.740262      -1.279240       2.281472                    0.995314       3.500673       9.764001       0.488034       1.243414      -0.717902       0.023508      -0.019094       0.017106       0.034782      -0.006387       0.007816       0.005043       0.000209      -0.009873      -0.013211       0.004478       0.008733              1.922335       1.688206      -0.288437       0.321075       2.049756      -0.394843       2.029045           0.000000
           50              H      14.058458      12.345066      13.245044       0.107300       1.305083 0.10354295E+02  0.10870194E+03                                 1.982742                            1.888125      -1.353493       2.222512                    0.994306       3.903876      11.397369       0.451874       1.291136      -0.705535       0.012481       0.010592       0.030452       0.034573      -0.000969       0.002421       0.006884      -0.009578       0.026267      -0.009925      -0.002832       0.012757              2.058316       1.933215       0.007442       0.456527       1.992233       0.177394       2.249499           0.000001
           51              H      11.630353      13.277006      10.133160       0.122855       1.183588 0.87981441E+01  0.88623398E+02                                 1.865683                            1.748658      -1.121702       2.353289                    0.996014       3.579942      10.216443       0.466551       1.303316      -0.704330      -0.018200       0.026986      -0.022390       0.039507      -0.004076       0.006391      -0.003644      -0.015416      -0.002831      -0.011347      -0.000179       0.011526              1.921900       1.882327      -0.402629       0.318308       1.971415      -0.157486       1.911958          -0.000000
           52              H      11.785940      11.123648       9.360934       0.109239       1.029378 0.74657562E+01  0.73328696E+02                                 1.785891                            1.671733      -1.327145       2.239165                    0.993113       3.951283      11.725488       0.444237       1.403755      -0.680525      -0.021075      -0.003960      -0.030223       0.037058      -0.003243       0.012384       0.000003       0.006405       0.000838      -0.011390      -0.003074       0.014464              1.897819       1.695343       0.077614       0.416261       1.661219       0.237989       2.336895          -0.000000
           53              H      16.545217      11.646978      13.065778       0.115429       1.211259 0.88939968E+01  0.90104626E+02                                 1.902063                            1.760031      -1.315056       2.252299                    0.993376       3.784838      10.939995       0.462893       1.306096      -0.701825       0.006990       0.017330      -0.033487       0.038348       0.006719       0.003288      -0.004399       0.006397       0.023062      -0.012752       0.003567       0.009185              1.980798       1.740725       0.171482      -0.013839       1.883984      -0.575355       2.317685           0.000000
           54              H       5.166075      11.900037      14.936585       0.104232       1.278165 0.92365066E+01  0.94347742E+02                                 1.949527                            1.773649      -1.441316       2.176820                    0.993267       3.954049      11.430641       0.469487       1.277199      -0.706621       0.032422       0.020261      -0.000991       0.038244       0.008929       0.003288       0.000377      -0.001745       0.007643      -0.010616       0.001876       0.008740              2.091881       2.602899       0.682092       0.004675       1.978187      -0.124780       1.694557           0.000001
           55              H      15.870620       8.978612      16.862552       0.115737       1.119321 0.82184838E+01  0.81831079E+02                                 1.823917                            1.706644      -1.222466       2.297819                    0.994990       3.726445      10.763205       0.462865       1.329002      -0.697089      -0.002252      -0.025277       0.032333       0.041103       0.001309       0.001775      -0.010496      -0.012238       0.014826      -0.009882      -0.004936       0.014818              1.902772       1.687879       0.219121      -0.077405       1.820629      -0.450980       2.199809           0.000000
           56              H      14.515016       8.687088      15.012429       0.095136       1.093196 0.78391395E+01  0.78286089E+02                                 1.879025                            1.725296      -1.534915       2.128153                    0.990759       4.273293      12.972588       0.430725       1.423935      -0.675113      -0.022734      -0.019332       0.001570       0.029883       0.004265       0.006019      -0.001976       0.000506       0.005137      -0.008434       0.001527       0.006907              2.028771       2.178559       0.707241      -0.061404       2.230932      -0.119787       1.676823           0.000000
           57              H      14.550701      14.530005      13.047391       0.102822       1.266806 0.93748495E+01  0.96043731E+02                                 1.942413                            1.793337      -1.273441       2.259955                    0.994709       3.858542      11.143045       0.464741       1.286443      -0.705890       0.026824      -0.019183       0.002181       0.033049      -0.003104       0.008660       0.004880       0.000868      -0.031534      -0.015850       0.006169       0.009681              2.053708       2.465804      -0.501501       0.024559       2.185741       0.136174       1.509580           0.000001
           58              H      14.398940      16.781123      13.803529       0.100668       1.322688 0.98385361E+01  0.10118433E+03                                 1.943554                            1.796241      -1.229623       2.278576                    0.996261       3.731400      10.511180       0.484276       1.229787      -0.719765       0.034054       0.019670       0.006343       0.039835       0.001100       0.006707       0.001461       0.014137      -0.043320      -0.016016       0.000116       0.015900              2.054483       2.335166       0.390129       0.351911       2.133039       0.428436       1.695242           0.000001
           59              H      10.531074      16.882970      12.599225       0.123660       1.145219 0.81158243E+01  0.79764237E+02                                 1.787781                            1.647734      -1.103262       2.358667                    0.996852       3.501461       9.729037       0.496773       1.254507      -0.714229      -0.034983       0.020417      -0.012302       0.042332      -0.003692       0.008155       0.000498       0.004252      -0.016619      -0.010462       0.000149       0.010313              1.882637       2.347419      -0.439035       0.066061       1.892697       0.142795       1.407797           0.000000
           60              H      10.690487      14.648619      11.900545       0.123753       0.998686 0.69758627E+01  0.67301648E+02                                 1.749509                            1.616126      -1.301396       2.269026                    0.993450       3.760162      11.025427       0.452162       1.404054      -0.681121      -0.033171      -0.015151      -0.014080       0.039091      -0.001123       0.005326       0.005418       0.002650      -0.037480      -0.015329       0.006414       0.008916              1.856669       2.160316       0.355803       0.284307       1.861481       0.306191       1.548212           0.000000
           61              H      10.918749       9.633672       0.843472       0.370637       0.484420 0.28990463E+01  0.22884418E+02                                 1.155745                            1.097153      -1.603503       2.235826                    0.996912       2.733351       7.710344       0.498323       1.557077      -0.651328       0.007349      -0.010250      -0.014953       0.019561       0.001078       0.003626       0.007178       0.000007       0.025693      -0.007589      -0.005017       0.012606              1.215726       1.060773      -0.087545      -0.086377       1.098434       0.241053       1.487973          -0.000000
           62              H      14.536653      12.424624       0.491834       0.404876       0.489365 0.28894526E+01  0.22034102E+02                                 1.050848                            1.016100      -1.180116       2.507304                    0.999892       1.981461       4.920665       0.599429       1.339951      -0.699440       0.020919       0.024830      -0.016698       0.036510       0.012892      -0.011288      -0.002376      -0.019275      -0.013868      -0.019717      -0.000941       0.020658              1.061131       0.975755       0.154851      -0.109930       1.139218      -0.160248       1.068420          -0.000000
           63              H      15.317133      12.473253      10.254969       0.103651       1.129482 0.82201820E+01  0.82404032E+02                                 1.863703                            1.725940      -1.518777       2.144004                    0.991484       4.066460      12.046622       0.449612       1.358944      -0.688575      -0.014026      -0.003883       0.033914       0.036905       0.005452      -0.000931      -0.000581       0.005198       0.018384      -0.009104       0.002631       0.006472              1.974485       1.823576       0.167341      -0.397699       1.469784      -0.019690       2.630095           0.000000
           64              H      14.182150      11.604564       8.409442       0.099558       1.044343 0.77557611E+01  0.76881537E+02                                 1.795207                            1.698026      -1.424332       2.189467                    0.991878       4.048972      12.058087       0.443214       1.394105      -0.681919      -0.030948      -0.016470       0.002522       0.035148       0.011223       0.002267       0.000217       0.007852      -0.000004      -0.011998      -0.000213       0.012211              1.854384       2.194909       0.422377      -0.126211       1.570216      -0.014947       1.798026          -0.000000
           65              H       4.346061      12.850437       5.954869       0.115644       1.246499 0.92753363E+01  0.92608459E+02                                 1.784694                            1.684828      -0.947987       2.425177                    0.998434       3.296135       8.714595       0.534530       1.147659      -0.743287       0.015984       0.008348      -0.032931       0.037545       0.012235      -0.005459      -0.000664       0.015421       0.024849      -0.018765       0.004210       0.014555              1.821453       1.684790       0.142240      -0.239949       1.406059       0.033754       2.373511          -0.000001
           66              H       5.481043      13.722080       7.736043       0.121910       1.122841 0.79349088E+01  0.77575188E+02                                 1.773205                            1.635350      -1.010645       2.405731                    0.997540       3.452863       9.579709       0.495695       1.263894      -0.712648       0.036888       0.019293      -0.008969       0.042583       0.008859      -0.005892      -0.001290       0.017844       0.014285      -0.015014       0.000996       0.014018              1.855000       2.469248       0.495505      -0.026258       1.530394       0.042261       1.565359          -0.000000
           67              H      12.937491      12.093831       6.543231       0.106864       1.235899 0.95459786E+01  0.98317410E+02                                 1.919222                            1.816833      -1.284984       2.253560                    0.995342       3.858870      11.202321       0.458622       1.296704      -0.703936      -0.012586       0.015507       0.028359       0.034685       0.000429      -0.001163       0.010682      -0.002451       0.020842      -0.009489      -0.004519       0.014008              2.009867       2.011369      -0.178914      -0.210540       1.550968       0.375975       2.467264          -0.000000
           68              H       9.519790      11.132869       3.523278       0.145850       1.225018 0.91982667E+01  0.92251721E+02                                 1.819035                            1.721101      -1.027339       2.409748                    0.997907       3.260752       8.827837       0.505708       1.207641      -0.729074      -0.035547      -0.000122       0.000338       0.035549       0.001778       0.001524       0.008469       0.026813      -0.000990      -0.017462       0.003408       0.014054              1.858029       2.427627      -0.147056      -0.023600       1.480023       0.132894       1.666437           0.000001
           69              H      15.058246      10.078120       2.969390       0.103017       1.315194 0.10159052E+02  0.10542207E+03                                 1.951019                            1.838497      -1.163906       2.313238                    0.995894       3.718600      10.555093       0.473068       1.247683      -0.716485       0.022986      -0.016160      -0.026748       0.038794      -0.005774      -0.006544       0.009109       0.031619      -0.003397      -0.019870      -0.000739       0.020609              2.051668       1.768762      -0.176298      -0.216928       1.755913       0.468103       2.630329          -0.000000
           70              H       3.559229      10.815915       4.791934       0.114647       1.233813 0.93818568E+01  0.94261389E+02                                 1.794164                            1.712680      -0.964465       2.418232                    0.998306       3.350512       8.985944       0.519955       1.172452      -0.736804       0.038227      -0.009186      -0.000916       0.039326      -0.007573      -0.002692       0.010980       0.024381       0.002586      -0.019696       0.003262       0.016434              1.811241       2.375506      -0.038335       0.107772       1.448717       0.114560       1.609501           0.000000
           71              H      10.071971      13.866768       4.217362       0.117123       1.247846 0.92503225E+01  0.92141335E+02                                 1.768230                            1.668519      -1.019194       2.390047                    0.998008       3.310200       8.693601       0.544843       1.128591      -0.747663       0.007109       0.018148      -0.036047       0.040979      -0.010988      -0.006248      -0.011353      -0.013007       0.022168      -0.021007       0.004106       0.016901              1.827048       1.451124      -0.072743      -0.196936       1.540031      -0.159155       2.489989          -0.000002
           72              H       8.804362      15.251327       5.674478       0.133079       1.279008 0.94297846E+01  0.94815053E+02                                 1.841087                            1.718619      -1.064909       2.384272                    0.997611       3.286262       8.802222       0.518611       1.174596      -0.736845      -0.023921       0.035618      -0.017112       0.046192      -0.010599       0.003666      -0.012159      -0.011242       0.023614      -0.016471      -0.003939       0.020410              1.867096       1.722324      -0.457930       0.086335       2.131449      -0.237449       1.747515          -0.000005
           73              H       9.570807      12.723694       8.772572       0.116703       1.181062 0.85241541E+01  0.85066135E+02                                 1.851730                            1.710533      -1.020650       2.392581                    0.997208       3.566943      10.085063       0.476824       1.287190      -0.707530      -0.007797      -0.009621       0.036507       0.038550      -0.005162      -0.005850      -0.009109      -0.011560       0.027020      -0.015634       0.000415       0.015219              1.970574       1.612689      -0.117514      -0.102095       1.533596      -0.142426       2.765437           0.000000
           74              H      10.574438      11.193849       7.239613       0.103166       1.096769 0.81872046E+01  0.81526163E+02                                 1.804644                            1.708840      -1.117367       2.337970                    0.995170       3.775658      10.942661       0.459882       1.337515      -0.695258       0.010563      -0.032218       0.011030       0.035654      -0.008706      -0.007356      -0.002527      -0.014619       0.018348      -0.017016       0.007708       0.009307              1.820706       1.608188      -0.326346       0.092910       2.058675      -0.247625       1.795255          -0.000000
           75              H      21.537845      22.855661      21.870526       0.138723       1.213415 0.91562991E+01  0.92506980E+02                                 1.847827                            1.744715      -1.294603       2.275475                    0.995270       3.502599       9.784732       0.486286       1.246695      -0.717189       0.023398       0.018628      -0.016745       0.034276       0.006483      -0.007827       0.005169      -0.000207      -0.009954      -0.013376       0.004667       0.008709              1.927934       1.692840       0.289961      -0.322764       2.056108      -0.396577       2.034855           0.000000
           76              H      20.434757      18.413053      21.229303       0.107315       1.304410 0.10346038E+02  0.10858130E+03                                 1.981083                            1.886593      -1.347344       2.225057                    0.994319       3.901920      11.385659       0.452388       1.290072      -0.705761       0.012758      -0.010189      -0.030104       0.034246       0.000883      -0.002427       0.007250      -0.009987       0.026725      -0.010166      -0.003051       0.013217              2.056534       1.931682      -0.007595      -0.456111       1.990252       0.177309       2.247668           0.000001
           77              H      11.630357       5.599825       1.358289       0.122869       1.179209 0.87561674E+01  0.88057496E+02                                 1.857495                            1.741723      -1.097833       2.362671                    0.996293       3.572361      10.172311       0.468790       1.299198      -0.705189      -0.018416      -0.027117       0.022565       0.039796       0.003953      -0.006301      -0.003602      -0.015367      -0.002927      -0.011233      -0.000164       0.011397              1.913142       1.873672       0.399428      -0.315701       1.962467      -0.156011       1.903288          -0.000000
           78              H      11.785934       7.753183       2.130515       0.109539       1.029758 0.74722825E+01  0.73445785E+02                                 1.789927                            1.675208      -1.343845       2.232357                    0.992944       3.960168      11.775438       0.442463       1.408365      -0.679625      -0.021024       0.003782       0.030149       0.036950       0.003118      -0.012370       0.000062       0.006577      -0.000025      -0.011396      -0.003029       0.014425              1.902396       1.699050      -0.077895      -0.417888       1.664928       0.238651       2.343210          -0.000000
           79              H      10.168912      19.111141      21.408569       0.116069       1.210030 0.88869888E+01  0.90047832E+02                                 1.903729                            1.761650      -1.324497       2.248944                    0.993242       3.785315      10.954926       0.461606       1.309532      -0.701115       0.007437      -0.016949       0.033497       0.038271      -0.006532      -0.003657      -0.004367       0.006483       0.022169      -0.012582       0.003491       0.009092              1.982491       1.742344      -0.171664       0.013645       1.885394      -0.575752       2.319735           0.000000
           80              H      11.542364      18.858082      19.537762       0.103268       1.291456 0.93524085E+01  0.95860766E+02                                 1.965110                            1.786242      -1.468317       2.164432                    0.993062       3.977765      11.531105       0.467090       1.279347      -0.706097       0.032446      -0.020321       0.001358       0.038309      -0.009035      -0.003270       0.000423      -0.001870       0.008161      -0.010793       0.001995       0.008798              2.109758       2.627753      -0.691722      -0.004602       1.994612      -0.126399       1.706910           0.000001
           81              H       9.494284      21.779507      17.611795       0.115952       1.119552 0.82228248E+01  0.81915410E+02                                 1.827121                            1.709366      -1.236650       2.292249                    0.994863       3.730041      10.789326       0.461404       1.332540      -0.696368      -0.001816       0.025211      -0.032235       0.040963      -0.001366      -0.001468      -0.010524      -0.012255       0.015047      -0.009768      -0.005098       0.014865              1.906336       1.690905      -0.219773       0.077677       1.823949      -0.452380       2.204152           0.000000
           82              H      20.891285      22.071031      19.461918       0.095650       1.086972 0.77854383E+01  0.77603417E+02                                 1.871170                            1.718986      -1.527130       2.132719                    0.990824       4.255157      12.898370       0.431733       1.423288      -0.675302      -0.022793       0.019258      -0.001791       0.029893      -0.004287      -0.005962      -0.001784       0.000180       0.004943      -0.008332       0.001504       0.006828              2.019461       2.168830      -0.702152       0.060919       2.218971      -0.118907       1.670582           0.000000
           83              H       8.174414      16.228114      21.426956       0.100900       1.269589 0.93968402E+01  0.96295262E+02                                 1.942782                            1.793541      -1.256190       2.266096                    0.994816       3.861281      11.141071       0.465598       1.283725      -0.706485       0.027726       0.019696      -0.002005       0.034069       0.003177      -0.008805       0.004679       0.000877      -0.031928      -0.015960       0.006075       0.009885              2.054127       2.466692       0.501937      -0.024615       2.185972       0.136115       1.509716           0.000001
           84              H       8.022663      13.976996      20.670818       0.099808       1.319614 0.98075543E+01  0.10072855E+03                                 1.935587                            1.789609      -1.208152       2.286724                    0.996380       3.726023      10.469311       0.486998       1.224579      -0.720941       0.034329      -0.019935      -0.006452       0.040219      -0.001218      -0.006739       0.001535       0.014466      -0.043742      -0.016160       0.000008       0.016152              2.045489       2.324215      -0.387289      -0.349430       2.123501       0.425458       1.688751           0.000001
           85              H      16.907403      13.875149      21.875122       0.124581       1.140315 0.80743714E+01  0.79250599E+02                                 1.782154                            1.643129      -1.099440       2.360578                    0.996918       3.494537       9.701417       0.497676       1.253908      -0.714357      -0.034980      -0.020551       0.012279       0.042388       0.003632      -0.008167       0.000652       0.004026      -0.016595      -0.010531       0.000353       0.010178              1.876349       2.338315       0.436468      -0.065717       1.886579       0.142135       1.404152           0.000000
           86              H      17.066805      16.109500      22.573802       0.123091       0.999673 0.69833044E+01  0.67389754E+02                                 1.750605                            1.616954      -1.291039       2.272936                    0.993590       3.761244      11.029052       0.452072       1.403996      -0.681144      -0.033309       0.015110       0.014436       0.039322       0.000971      -0.005210       0.005662       0.003037      -0.038109      -0.015559       0.006398       0.009161              1.857928       2.162041      -0.356404      -0.284812       1.862651       0.306554       1.549092           0.000000
           87              H      20.962695      24.050145      19.661869       0.369743       0.475277 0.28251144E+01  0.22109212E+02                                 1.132753                            1.076771      -1.479728       2.294525                    0.997958       2.676888       7.465441       0.508542       1.539012      -0.654651      -0.007703      -0.018402      -0.002455       0.020100      -0.003541       0.000717      -0.001343      -0.015934      -0.022868      -0.007790      -0.004845       0.012635              1.190203       1.040848       0.113397       0.036871       1.563012      -0.018706       0.966748          -0.000000
           88              H      17.344785      25.019458      22.302604       0.408960       0.484341 0.28533920E+01  0.21699161E+02                                 1.045184                            1.010961      -1.180246       2.509821                    0.999896       1.970233       4.892113       0.599634       1.343194      -0.698751      -0.020777      -0.003387       0.028991       0.035828       0.003910      -0.016264       0.005387      -0.004499       0.030934      -0.019362      -0.000924       0.020286              1.055295       0.970755       0.026251      -0.186078       0.947974      -0.063151       1.247156          -0.000000
           89              H      16.564290      33.714577      17.862308       0.104063       1.128154 0.82111896E+01  0.82324001E+02                                 1.865441                            1.727450      -1.529916       2.140191                    0.991423       4.068802      12.069922       0.448280       1.362813      -0.687813       0.013963       0.028059      -0.018973       0.036636      -0.001719      -0.005104      -0.005216      -0.003726      -0.008468      -0.009078       0.002576       0.006502              1.976424       1.825385       0.276735      -0.331784       2.371737      -0.485361       1.732150           0.000000
           90              H      17.699278      31.676234      17.938152       0.100405       1.041883 0.77308610E+01  0.76553436E+02                                 1.790536                            1.693874      -1.409780       2.195730                    0.992039       4.038885      12.011575       0.444430       1.391764      -0.682381       0.030936      -0.005012      -0.015669       0.035039      -0.007284      -0.008974      -0.001543       0.004593      -0.010026      -0.012149      -0.000165       0.012314              1.849355       2.188697      -0.081514      -0.431454       1.732972      -0.101135       1.626395          -0.000000
           91              H      14.782768      30.067926      20.172090       0.114823       1.251586 0.93200148E+01  0.93163116E+02                                 1.789351                            1.688705      -0.951351       2.423184                    0.998387       3.301871       8.733845       0.534019       1.147419      -0.743352      -0.016003      -0.025849       0.022537       0.037844      -0.000846      -0.013565      -0.008571       0.000588      -0.021536      -0.018946       0.004208       0.014737              1.826409       1.688907       0.148964      -0.237711       2.203864      -0.377249       1.586456          -0.000001
           92              H      13.647780      32.050460      20.128422       0.123127       1.118354 0.78977434E+01  0.77109462E+02                                 1.767168                            1.630524      -1.004380       2.408627                    0.997614       3.445602       9.548446       0.496957       1.262358      -0.712974      -0.036798       0.000525       0.021386       0.042564       0.001171      -0.010370      -0.007191       0.005942      -0.020707      -0.014835       0.001083       0.013752              1.848231       2.458338      -0.202919      -0.449237       1.587700       0.009990       1.498654          -0.000000
           93              H      18.943939      30.243126      19.229791       0.107751       1.235242 0.95432828E+01  0.98320718E+02                                 1.921886                            1.819211      -1.303945       2.246324                    0.994975       3.859188      11.219177       0.457151       1.300468      -0.703154       0.012364       0.032113       0.000292       0.034412       0.000618      -0.000684       0.002553      -0.018090      -0.027043      -0.009415      -0.004439       0.013853              2.012752       2.014382       0.269890       0.062352       2.584792      -0.156736       1.439082          -0.000000
           94              H      22.361646      27.119141      19.762994       0.146994       1.223396 0.91866513E+01  0.92134825E+02                                 1.820289                            1.722332      -0.989907       2.428493                    0.998120       3.256873       8.826293       0.504350       1.210899      -0.728357       0.035248      -0.000218       0.000010       0.035249      -0.001898      -0.001125      -0.000438       0.009863      -0.051370      -0.017177       0.003297       0.013880              1.859288       2.429300       0.088291       0.119889       1.736756       0.000746       1.411809           0.000001
           95              H      16.823193      26.142743      19.080402       0.102705       1.318956 0.10195078E+02  0.10590344E+03                                 1.955977                            1.842721      -1.176697       2.307858                    0.995612       3.723211      10.578072       0.472092       1.248993      -0.716203      -0.022986      -0.031204      -0.001867       0.038801       0.008515       0.002002      -0.000287       0.013299      -0.058593      -0.019670      -0.000970       0.020639              2.057246       1.773024       0.275113       0.057216       2.837047      -0.086355       1.561667          -0.000000
           96              H      15.569606      28.100560      18.898837       0.115855       1.230725 0.93533416E+01  0.93904866E+02                                 1.791129                            1.710023      -0.965194       2.417998                    0.998297       3.346450       8.972162       0.520375       1.172380      -0.736803      -0.038011      -0.005047      -0.007538       0.039078       0.005895       0.005496       0.000908       0.004960      -0.055622      -0.019508       0.003095       0.016412              1.808086       2.370613      -0.077895       0.083278       1.666410       0.000677       1.387236           0.000000
           97              H      21.809457      28.991189      21.872824       0.118547       1.248383 0.92591582E+01  0.92296378E+02                                 1.773316                            1.672996      -1.040463       2.382229                    0.997776       3.306630       8.701235       0.542055       1.133573      -0.746476      -0.007364      -0.023222       0.032231       0.040402       0.010403       0.007196      -0.008506      -0.007569       0.039398      -0.021062       0.003950       0.017113              1.832506       1.454795       0.209314      -0.025908       2.166806      -0.481866       1.875918          -0.000002
           98              H      23.077061      30.921401      22.433607       0.132561       1.279607 0.94345341E+01  0.94869487E+02                                 1.841147                            1.718670      -1.060660       2.385774                    0.997651       3.287514       8.804290       0.518805       1.174075      -0.736968       0.023678       0.001432       0.039502       0.046077       0.001521       0.011579      -0.009653      -0.006188       0.038549      -0.016769      -0.003947       0.020716              1.867136       1.722371       0.133636       0.446526       1.634740       0.019391       2.244296          -0.000005
           99              H      22.310617      32.512744      18.765536       0.116857       1.180506 0.85198220E+01  0.85012595E+02                                 1.851195                            1.710152      -1.019087       2.393046                    0.997146       3.566068      10.082170       0.476852       1.287271      -0.707515       0.007820       0.027936      -0.025505       0.038628       0.007392       0.001978      -0.008375      -0.009948       0.030177      -0.015330       0.000379       0.014950              1.969891       1.612234       0.144654       0.057508       2.388431      -0.584450       1.909007           0.000000
          100              H      21.306992      30.448440      18.110524       0.102431       1.100939 0.82273850E+01  0.82046141E+02                                 1.810865                            1.714283      -1.132297       2.331309                    0.995021       3.786572      10.990865       0.458538       1.339474      -0.694838      -0.010154      -0.005209      -0.033904       0.035773       0.010566       0.004553      -0.002336      -0.013770       0.019813      -0.017021       0.007704       0.009317              1.827107       1.613354       0.067692       0.334572       1.654112      -0.036124       2.213854          -0.000000
          101              H      16.719912      22.928415      21.751015       0.137955       1.211206 0.91336182E+01  0.92189827E+02                                 1.842679                            1.740262      -1.279221       2.281480                    0.995315       3.500693       9.764081       0.488032       1.243419      -0.717901      -0.023509      -0.006425       0.024816       0.034782       0.004012      -0.009267       0.004886      -0.000095      -0.010770      -0.013215       0.004478       0.008737              1.922336       1.688202       0.152759      -0.403667       1.711271      -0.219860       2.367534           0.000000
          102              H      17.823012      20.318639      18.099032       0.107298       1.305092 0.10354362E+02  0.10870269E+03                                 1.982739                            1.888121      -1.353528       2.222494                    0.994305       3.903882      11.397339       0.451879       1.291123      -0.705538      -0.012482      -0.031916       0.004574       0.034574       0.001703      -0.001972       0.000576      -0.021782      -0.010332      -0.009926      -0.002831       0.012756              2.058312       1.933206       0.408959      -0.203039       2.339977      -0.002377       1.901754           0.000001
          103              H      20.251095      22.655016      15.842112       0.122850       1.183626 0.87984600E+01  0.88627288E+02                                 1.865714                            1.748681      -1.121723       2.353275                    0.996014       3.579989      10.216585       0.466551       1.303305      -0.704332       0.018199       0.007495      -0.034255       0.039507       0.003804      -0.006556       0.001615      -0.005241       0.027691      -0.011347      -0.000181       0.011528              1.921933       1.882354       0.097866      -0.503858       1.796031      -0.066812       2.087413          -0.000000
          104              H      20.095512      24.329879      17.400352       0.109241       1.029385 0.74658379E+01  0.73329906E+02                                 1.785918                            1.671757      -1.327121       2.239176                    0.993113       3.951347      11.725819       0.444227       1.403779      -0.680520       0.021077       0.028666      -0.010360       0.037058       0.009512      -0.008569      -0.001476       0.003539      -0.007735      -0.011391      -0.003073       0.014464              1.897849       1.695366       0.405424      -0.122217       2.388616      -0.138031       1.609567          -0.000000
          105              H      15.336255      20.798466      18.636832       0.115401       1.211181 0.88931889E+01  0.90092780E+02                                 1.901835                            1.759840      -1.314229       2.252631                    0.993383       3.784626      10.938519       0.462971       1.305931      -0.701859      -0.006998       0.021795      -0.030784       0.038362       0.006008       0.004461      -0.008554      -0.001640      -0.001033      -0.012756       0.003568       0.009188              1.980549       1.740528       0.066440       0.158656       1.756600      -0.509506       2.444521           0.000000
          106              H      13.962807      19.020378      19.271160       0.104225       1.278220 0.92369899E+01  0.94353955E+02                                 1.949586                            1.773696      -1.441303       2.176816                    0.993268       3.954146      11.431015       0.469480       1.277201      -0.706621      -0.032427      -0.008423      -0.018456       0.038250       0.007021       0.006420      -0.000985      -0.004378      -0.000265      -0.010614       0.001875       0.008739              2.091950       2.602997       0.317403       0.603801       1.652610       0.043556       2.020242           0.000001
          107              H      16.010883      18.651100      22.750771       0.115738       1.119345 0.82186937E+01  0.81833689E+02                                 1.823940                            1.706664      -1.222442       2.297830                    0.994991       3.726487      10.763360       0.462863       1.328998      -0.697089       0.002255      -0.017115       0.037301       0.041102       0.002178       0.000346      -0.006596      -0.004696       0.037453      -0.009882      -0.004936       0.014817              1.902797       1.687901       0.031863       0.230206       1.751921      -0.415459       2.268569           0.000000
          108              H      17.366477      20.428477      22.160110       0.095135       1.093189 0.78390813E+01  0.78285343E+02                                 1.879015                            1.725289      -1.534909       2.128159                    0.990759       4.273272      12.972500       0.430726       1.423934      -0.675114       0.022736       0.007480       0.017894       0.029884       0.007306       0.001023      -0.002293      -0.000108       0.003293      -0.008433       0.001525       0.006908              2.028760       2.178551       0.270237       0.656447       1.695941       0.156779       2.211789           0.000000
          109              H      17.330760      19.490836      16.067344       0.102817       1.266813 0.93749069E+01  0.96044433E+02                                 1.942417                            1.793339      -1.273396       2.259975                    0.994710       3.858564      11.143103       0.464742       1.286439      -0.705891      -0.026824       0.006872       0.018041       0.033049       0.006268      -0.006734       0.009078       0.008986      -0.007181      -0.015851       0.006170       0.009682              2.053712       2.465808      -0.208486      -0.456771       1.763280       0.354573       1.932049           0.000001
          110              H      17.482517      17.785370      14.414874       0.100677       1.322616 0.98378894E+01  0.10117595E+03                                 1.943480                            1.796179      -1.229593       2.278588                    0.996262       3.731299      10.510785       0.484286       1.229783      -0.719766      -0.034052      -0.014663      -0.014554       0.039829       0.006464      -0.002104       0.006802       0.024454      -0.012340      -0.016020       0.000123       0.015896              2.054399       2.335065       0.491733       0.184938       2.137032       0.426298       1.691101           0.000001
          111              H       8.597777      18.808406      13.771352       0.123674       1.145112 0.81149124E+01  0.79752981E+02                                 1.787668                            1.647641      -1.103177       2.358712                    0.996853       3.501291       9.728404       0.496787       1.254505      -0.714230       0.034981       0.001561      -0.023784       0.042329       0.005547      -0.007025       0.002810       0.008709      -0.003216      -0.010459       0.000150       0.010309              1.882511       2.347240      -0.142917      -0.420292       1.626465       0.280348       1.673830           0.000000
          112              H       8.438368      20.455132      15.435314       0.123753       0.998698 0.69759540E+01  0.67302773E+02                                 1.749525                            1.616138      -1.301429       2.269010                    0.993450       3.760191      11.025545       0.452160       1.404056      -0.681120       0.033171       0.019465       0.006995       0.039091       0.004215      -0.003446       0.010238       0.011972      -0.009510      -0.015330       0.006415       0.008915              1.856688       2.160341       0.415960       0.185508       1.864110       0.304844       1.545611           0.000000
          113              C      14.304558      22.214609      15.375559       0.642701      23.788620 0.23213544E+03  0.47103453E+04                                 7.613155                            5.388677       0.021347       2.071870                    0.999384      21.491774      59.235656       0.643488       0.469088      -1.023078      -0.017005      -0.063919       0.000902       0.066148      -0.050176      -0.057468       0.016876       0.066975       0.210585      -0.096501      -0.014500       0.111000              9.826031      11.016833       4.012376       2.230589      13.189983      -0.640322       5.271278           0.000000
          114              C      14.985543      23.518665      15.410263      -0.055866      39.902333 0.43285615E+03  0.10063150E+05                                10.014663                            6.822496       0.063361       2.021922                    0.999312      27.201264      75.238662       0.653343       0.403250      -1.083678       0.021648       0.044819      -0.012407       0.051296       0.005575       0.011325      -0.001449       0.011823      -0.013632      -0.013048      -0.002652       0.015700             13.749390      14.442200       6.992385       2.765017      20.188903      -1.050543       6.617067          -0.000000
          115              C      16.204693      23.647560      16.125031      -0.102732      38.295458 0.47016012E+03  0.11311634E+05                                10.007326                            7.313025      -0.161501       1.914629                    0.999154      30.191213      88.816563       0.596825       0.426560      -1.054108      -0.003857       0.025038      -0.017233       0.030639      -0.015827      -0.008598      -0.006067      -0.017688       0.039701      -0.027452       0.011356       0.016095             12.815207      13.828693       4.789560       3.267318      17.403213      -1.546756       7.213715           0.000000
          116              C      16.865274      24.881151      16.088488      -0.149851      38.012603 0.47105417E+03  0.11355717E+05                                 9.987493                            7.333154      -0.110327       1.933769                    0.998944      30.476210      90.189377       0.593499       0.428097      -1.051567      -0.018479      -0.019270      -0.016434       0.031351       0.010938      -0.002684       0.012268       0.054516       0.041945      -0.039319       0.016922       0.022396             13.100945      11.224087       4.475785       1.918691      20.901605      -3.134987       7.177143           0.000000
          117              C      16.374294      25.990532      15.440830       0.099883      39.882744 0.39888174E+03  0.91412343E+04                                10.283157                            6.707558      -0.129523       1.974883                    0.999269      26.132665      73.208465       0.631872       0.422976      -1.064314       0.001825       0.000387      -0.002382       0.003026      -0.003065      -0.016066       0.017371      -0.008975      -0.026582      -0.025828       0.000750       0.025078             15.085887      14.916721       8.763727       1.648397      23.463434      -2.344083       6.877505          -0.000000
          118              C      15.155145      25.824549      14.775935      -0.142081      35.729348 0.41542956E+03  0.96467350E+04                                 9.383172                            6.754646       0.181407       2.030085                    0.999761      29.120399      82.930007       0.640448       0.411850      -1.068206       0.002742      -0.029482      -0.006831       0.030387      -0.017870       0.010526      -0.014801      -0.010782       0.010288      -0.020389      -0.009178       0.029567             11.819949      13.631120       6.007814       2.432239      15.734649      -0.857684       6.094078          -0.000002
          119              C      14.488187      24.637773      14.787426      -0.069747      34.219580 0.40008965E+03  0.92298992E+04                                 9.223291                            6.711835       0.021153       1.989152                    0.999692      28.475807      81.587720       0.628796       0.422237      -1.058544       0.031730       0.000618       0.002725       0.031853      -0.008275       0.010006       0.004174       0.044511       0.045759      -0.032128       0.007026       0.025101             11.531288      12.119125       4.633822       1.942900      16.558695      -1.697462       5.916044          -0.000001
          120              C      17.153474      27.228164      15.350048       0.071892      39.470214 0.40742310E+03  0.94005651E+04                                10.222190                            6.789331      -0.160539       1.960527                    0.999241      26.629126      75.218129       0.625689       0.424267      -1.061919      -0.001446       0.005333      -0.001144       0.005642       0.008852       0.012303      -0.004090      -0.021218      -0.015693      -0.021517       0.005077       0.016440             14.851943      15.282314       7.747573      -1.059522      23.807518      -1.495033       5.465997          -0.000000
          121              C      18.505250      27.229297      15.243637      -0.176212      38.842367 0.46666186E+03  0.11244292E+05                                10.134601                            7.319242      -0.070246       1.940340                    0.999391      30.943218      92.103631       0.590493       0.430488      -1.048163       0.005474       0.032375      -0.001825       0.032885      -0.023281       0.004316       0.004336      -0.064960       0.077746      -0.053293       0.023823       0.029470             13.203704      16.634602       5.836515      -1.816511      17.503026      -1.956777       5.473485          -0.000001
          122              C      19.308660      28.371123      15.129182       0.025574      39.616682 0.43525572E+03  0.10220984E+05                                10.221310                            7.034358      -0.045316       1.991963                    0.999449      27.394663      78.337753       0.611818       0.426320      -1.059503      -0.021746      -0.019396      -0.003019       0.029295       0.005340      -0.001918      -0.004955       0.013430      -0.018699      -0.010218      -0.002149       0.012367             13.841010      15.892566       2.286582      -2.144705      20.086479      -1.553911       5.543986          -0.000000
          123              C      20.712720      28.381761      14.880507       0.062075      43.195590 0.44066345E+03  0.10359869E+05                                10.798050                            7.058159      -0.202920       1.935765                    0.998980      27.280474      77.563512       0.614542       0.423943      -1.063043       0.009237      -0.003067      -0.011939       0.015403      -0.012723       0.005516      -0.010088      -0.023149       0.074436      -0.029625      -0.000404       0.030029             15.214751      15.134766      -3.902859      -2.080152      24.605189       0.498180       5.904298          -0.000000
          124              C      21.416660      29.543842      14.806732      -0.274176      42.632153 0.48352652E+03  0.11684997E+05                                10.579536                            7.308405       0.003254       1.958220                    0.999563      31.389272      91.773494       0.611845       0.414244      -1.064587       0.012014       0.004887      -0.003268       0.013375       0.027087       0.007441       0.003011       0.037714      -0.009371      -0.031465      -0.004726       0.036191             14.245818      11.662520      -2.226632      -0.722605      25.456685      -0.758560       5.618248          -0.000000
          125              C      20.770100      30.788470      14.865109       0.300826      32.490747 0.34195186E+03  0.75815579E+04                                 9.091792                            6.320807       0.090194       2.048009                    0.999687      24.855813      69.711854       0.630524       0.438138      -1.049284       0.098917       0.059254      -0.021221       0.117243       0.034811       0.000642      -0.006703      -0.007884      -0.098291      -0.034545      -0.017120       0.051664             12.251651      10.564601      -1.234172      -0.729958      21.161878      -1.179971       5.028475          -0.000000
          126              C      19.413223      30.865220      15.022082      -0.137198      49.164324 0.53985972E+03  0.13402869E+05                                11.801631                            7.836325      -0.313042       1.875996                    0.998441      30.424689      89.986668       0.578381       0.426555      -1.057445      -0.088153       0.037713      -0.009786       0.096379      -0.025064       0.004748       0.015069      -0.062079      -0.041452      -0.037188      -0.012184       0.049372             17.475811      14.464497      -1.139877      -0.520787      30.908909      -3.259760       7.054026           0.000000
          127              C      18.668475      29.654171      15.176297       0.065039      39.082349 0.44168602E+03  0.10440618E+05                                10.251430                            7.148881      -0.218486       1.934602                    0.999282      27.613045      79.984657       0.597173       0.433904      -1.051758      -0.007951       0.005584      -0.012375       0.015733       0.007689      -0.004690      -0.002521      -0.009662      -0.012273      -0.009104      -0.003271       0.012375             14.382621      12.870859       2.426297      -1.497409      24.463645      -2.463278       5.813359          -0.000000
          128              C      17.272066      29.652616      15.345451      -0.139750      36.951310 0.47853993E+03  0.11585987E+05                                 9.792155                            7.398465      -0.139675       1.918239                    0.999155      30.813793      91.494605       0.589787       0.428940      -1.050664       0.008229      -0.025353       0.001311       0.026687      -0.028635      -0.011967       0.000519      -0.015603      -0.041186      -0.028786      -0.008935       0.037721             12.275513      12.054372       4.087482      -1.409303      19.202336      -1.751827       5.569831           0.000001
          129              C      16.509464      28.481453      15.445197      -0.140769      35.818297 0.45540207E+03  0.10838813E+05                                 9.476419                            7.124380       0.147093       2.011330                    0.999706      30.004215      86.982331       0.615728       0.417956      -1.062497       0.019715       0.006299       0.007022       0.021856      -0.011375      -0.006893       0.007193       0.047164      -0.039528      -0.023063      -0.011186       0.034248             11.928368      10.912085       3.487219      -0.813294      19.727781      -1.153879       5.145237          -0.000000
          130              C      21.423043      27.084034      14.600805       0.073884      40.244041 0.43609768E+03  0.10223940E+05                                10.352612                            7.037096      -0.266097       1.923874                    0.998800      27.005448      76.627203       0.613532       0.425828      -1.062065      -0.007217       0.006034      -0.012694       0.015800      -0.004421      -0.009839       0.019504      -0.002816      -0.069452      -0.032923       0.007093       0.025830             14.271922      10.638587      -8.089764      -1.921821      22.736205      -0.888037       9.440976          -0.000001
          131              C       9.188197      26.944946      13.237230      -0.162435      36.351595 0.47736715E+03  0.11465286E+05                                 9.492986                            7.258806       0.111097       1.992455                    0.999862      30.478128      87.981660       0.616119       0.413913      -1.067952      -0.007725      -0.021258       0.005153       0.023197      -0.010156      -0.008728      -0.033173      -0.016861       0.084640      -0.037613      -0.010972       0.048585             11.054133       8.719023      -5.277168      -2.531878      14.741662       0.306483       9.701716          -0.000004
          132              C       9.879390      25.778980      12.877088      -0.092346      35.308677 0.44420928E+03  0.10500152E+05                                 9.372499                            7.050644      -0.060546       1.948296                    0.999511      29.531405      85.141039       0.617443       0.419664      -1.062091      -0.001079      -0.010519       0.019326       0.022030       0.001207      -0.007938      -0.008121       0.015980       0.085695      -0.023538      -0.007997       0.031535             11.106650       8.350917      -4.711681      -1.995493      15.530698      -1.224534       9.438334          -0.000005
          133              C       9.889598      24.691029      13.824443      -0.004977      37.421792 0.44469178E+03  0.10438816E+05                                 9.728329                            7.008762      -0.041161       1.988104                    0.999219      27.382140      76.838384       0.629882       0.414243      -1.073266      -0.012533       0.048563      -0.008656       0.050895       0.000059       0.000693      -0.005735       0.019021      -0.037680      -0.015302      -0.000506       0.015808             12.407898       8.790032      -5.775837      -2.244141      18.528094      -0.622319       9.905567          -0.000001
          134              C       9.459837      24.826830      15.082067      -0.125856      35.214484 0.44004499E+03  0.10401395E+05                                 9.389735                            7.020796       0.095148       1.997066                    0.999729      29.759622      86.451389       0.616886       0.420056      -1.059379      -0.009492       0.036743       0.005914       0.038407      -0.004417       0.010736      -0.018239      -0.014647      -0.025476      -0.022132      -0.003348       0.025480             11.482329       8.869561      -5.055755      -2.525064      16.047579      -0.351549       9.529848           0.000001
          135              C       8.846434      26.072324      15.465422      -0.157045      37.326086 0.45770935E+03  0.10930786E+05                                 9.760189                            7.163506       0.186772       2.025063                    0.999632      30.249644      88.456919       0.610031       0.420429      -1.058671       0.022732      -0.038024      -0.019604       0.048445      -0.007458      -0.017764       0.014119       0.022298       0.070899      -0.027201      -0.010039       0.037240             12.446161       8.942172      -5.910027      -1.409024      19.014649      -1.727797       9.381663           0.000001
          136              C      18.677394      32.151599      14.844424      -0.110935      46.254161 0.51515263E+03  0.12660394E+05                                11.408984                            7.730284      -0.313381       1.881255                    0.998587      30.054708      88.896631       0.572939       0.434997      -1.050629       0.023252      -0.066427       0.059396       0.092093      -0.011940      -0.016771       0.011700      -0.041161      -0.087137      -0.038224      -0.003717       0.041941             16.013681       9.404209      -4.642847       3.152233      26.134387      -0.380994      12.502447          -0.000000
          137              C      17.960695      32.355448      13.714815       0.295183      30.047599 0.36252286E+03  0.81512875E+04                                 8.627238                            6.533831       0.044191       2.032475                    0.999715      25.115205      70.804823       0.616856       0.441603      -1.047812      -0.027824      -0.075417      -0.073160       0.108694      -0.018672      -0.005518       0.034137      -0.072071      -0.022837      -0.037270      -0.024314       0.061584             10.439907       6.825713      -3.173812       2.820891      14.032853      -1.293492      10.461156          -0.000001
          138              C      10.863946       7.713422      13.509347      -0.290730      37.927117 0.50492820E+03  0.12351564E+05                                 9.800651                            7.488708       0.016523       1.954661                    0.999440      32.127091      94.918192       0.601171       0.416500      -1.061719      -0.014761       0.000852       0.000513       0.014794       0.025101       0.005076      -0.007336       0.038711       0.022097      -0.037130       0.009027       0.028103             11.886669       7.917455      -4.458330       2.215059      16.659253      -0.426582      11.083299           0.000000
          139              C      10.921332       8.698459      14.420849       0.058482      38.393280 0.42465597E+03  0.99088592E+04                                10.017187                            6.953997      -0.129543       1.965232                    0.999167      27.075881      77.131050       0.614691       0.427035      -1.059267      -0.012115      -0.000153      -0.003739       0.012680       0.001141      -0.022954      -0.015783       0.005057      -0.019508      -0.029157       0.001244       0.027913             13.176742      10.797352      -5.933198       4.543899      15.738617      -1.447182      12.994258           0.000001
          140              C      11.714546       8.587729      15.581945       0.030413      38.415113 0.44440632E+03  0.10515765E+05                                10.076297                            7.155945      -0.128097       1.966665                    0.999248      27.633684      79.954204       0.599046       0.432101      -1.053383       0.001288       0.006466       0.016409       0.017684       0.004848       0.006368       0.003925      -0.008233       0.028799      -0.012067      -0.001471       0.013538             12.988584       9.623525      -2.598739       4.819577      14.544139       1.409440      14.798087          -0.000000
          141              C      11.891806       9.612785      16.517809      -0.190021      37.980177 0.49072483E+03  0.11967231E+05                                 9.948910                            7.485156      -0.091395       1.928974                    0.999004      31.446072      94.000284       0.586618       0.428149      -1.050155       0.001890      -0.020433      -0.008238       0.022112      -0.003987      -0.024319      -0.019161      -0.022340      -0.067584      -0.043203       0.012661       0.030542             12.113851       9.016638      -0.117960       4.401610      12.235177       4.267311      15.089739           0.000001
          142              C      12.690122       9.474428      17.649487       0.063871      39.955107 0.43543682E+03  0.10205972E+05                                10.309131                            7.033812      -0.099865       1.979785                    0.999337      26.854847      76.224673       0.613323       0.426077      -1.061765      -0.001577      -0.008526       0.004400       0.009723      -0.005064      -0.000601       0.013570       0.002565      -0.019088      -0.016729       0.002685       0.014044             14.318439       8.687227       0.074177       3.511336      18.888458       8.005487      15.379633          -0.000000
          143              C      19.724383      34.107882      17.852885      -0.114483      33.446206 0.43362058E+03  0.10233375E+05                                 9.147778                            7.028180       0.037219       1.997316                    0.998183      29.326547      85.711577       0.607561       0.427176      -1.052725      -0.019834      -0.007845      -0.010764       0.023891       0.015296      -0.009227      -0.014179       0.043212       0.024094      -0.033474       0.002775       0.030699             11.054080       7.573749      -1.015699       2.073975      15.746381       3.339023       9.842109           0.000000
          144              C      10.506826      23.340225      13.399030       0.550822      27.155336 0.28871806E+03  0.61916468E+04                                 8.334060                            6.033174      -0.141891       1.989640                    0.999358      23.585915      67.000418       0.604122       0.472769      -1.020287       0.006660      -0.062563      -0.004007       0.063044       0.048820       0.074334       0.008518       0.111964       0.025336      -0.084120      -0.034503       0.118623             10.370513       7.612530      -3.403513      -1.779258      15.508471      -1.631053       7.990537          -0.000001
          145              C      19.607060      33.105700      16.937247      -0.144244      36.212749 0.47925960E+03  0.11630174E+05                                 9.724227                            7.461840      -0.158460       1.923210                    0.997883      30.606422      91.558447       0.579347       0.435665      -1.044570      -0.024399       0.016936       0.012433       0.032198       0.001199      -0.009611      -0.017862       0.021930      -0.054115      -0.030690       0.006937       0.023753             11.595005       8.142826      -0.471112       2.776971      14.926113       2.955065      11.716076          -0.000000
          146              C      18.789616      33.217207      15.798674       0.031023      37.955898 0.45574646E+03  0.10872960E+05                                10.124097                            7.353504      -0.229653       1.924818                    0.999113      28.286946      82.694279       0.577012       0.444935      -1.043711      -0.016129      -0.010920       0.023445       0.030480       0.006541       0.006184       0.005309      -0.019012       0.016662      -0.015309       0.000803       0.014506             12.931054       8.572528      -2.208148       2.953602      17.926661       2.650199      12.293974           0.000000
          147              C      10.119189       9.939756      14.114947       0.099467      38.570006 0.42614287E+03  0.99217120E+04                                10.046154                            6.948739      -0.132129       1.974099                    0.998884      26.366503      74.278387       0.619137       0.424901      -1.063858      -0.003819      -0.008368       0.000088       0.009198      -0.001713       0.027319       0.011294      -0.002708      -0.035764      -0.034653       0.008128       0.026525             13.384133      13.005178      -7.183085      -0.437083      15.010716      -4.295437      12.136504           0.000000
          148              C       9.092605      10.388402      15.002316      -0.156386      37.680193 0.46670718E+03  0.11194217E+05                                 9.812701                            7.228410       0.059968       1.985396                    0.999095      30.333320      88.743573       0.608253       0.419829      -1.059600      -0.018616      -0.000935      -0.026649       0.032520       0.017357       0.003131      -0.025271       0.006384       0.008553      -0.033280       0.005008       0.028272             12.044471      13.925868      -6.169801      -1.345338      11.431405      -2.562535      10.776139           0.000000
          149              C       8.291738      11.458875      14.630223      -0.110700      37.871135 0.46322614E+03  0.11116130E+05                                 9.935803                            7.272071      -0.143424       1.916882                    0.999416      30.380596      89.591018       0.596199       0.428109      -1.051955       0.005609      -0.028243      -0.034915       0.045257       0.009495      -0.016077       0.009782       0.021447      -0.051171      -0.029092       0.002599       0.026493             12.054178      13.148691      -5.084900      -1.163287      11.692085      -3.914661      11.321757           0.000001
          150              C       8.509803      12.139930      13.416267      -0.040445      39.465725 0.43006861E+03  0.99896928E+04                                 9.955837                            6.819809       0.079693       2.031598                    0.999261      26.998525      74.828536       0.650210       0.405544      -1.081331       0.028083      -0.038584       0.011498       0.049087       0.006806      -0.006974      -0.005328       0.002236      -0.022171      -0.010978      -0.003182       0.014159             12.974359      14.664547      -7.165446      -0.917923      13.599454      -3.629962      10.659077           0.000000
          151              C       9.504505      11.677626      12.561533      -0.073928      35.249670 0.42938514E+03  0.10114355E+05                                 9.501923                            7.015751      -0.094898       1.949470                    0.999501      29.236946      85.528605       0.604898       0.429866      -1.050475      -0.004667      -0.020912       0.022531       0.031093       0.031173       0.021225       0.002489      -0.005808       0.035459      -0.041215       0.004246       0.036968             11.779546      13.702164      -5.971918      -2.241706      11.797281      -1.928275       9.839194           0.000001
          152              C      10.302822      10.611439      12.907885      -0.142832      38.459448 0.47495522E+03  0.11489161E+05                                10.116456                            7.404404      -0.193802       1.911879                    0.997735      30.505941      90.839183       0.584940       0.432871      -1.047216      -0.020274       0.019428      -0.000629       0.028087       0.008195       0.002998       0.021882       0.014521      -0.030986      -0.028694       0.005969       0.022725             12.643257      11.929901      -5.058052      -1.826524      13.096420      -4.074329      12.903451           0.000000
          153              C       7.615841      13.229124      13.008320       0.626327      23.779458 0.23928389E+03  0.48931679E+04                                 7.616688                            5.472929       0.077455       2.087574                    0.999429      21.737342      60.177808       0.638075       0.469415      -1.022729      -0.048670       0.040997      -0.008957       0.064263       0.065834       0.025940       0.066558      -0.016391       0.097448      -0.089349      -0.020962       0.110311              9.428608      11.408660      -4.029624      -0.657922       9.741677      -2.756480       7.135486           0.000002
          154              C      11.764280      11.390338      18.888265      -0.155101      39.583748 0.46873054E+03  0.11259890E+05                                10.194030                            7.258248       0.035455       1.974137                    0.999532      30.469582      89.339062       0.604956       0.421475      -1.058097       0.008955      -0.000250       0.022564       0.024277       0.016043       0.012969      -0.000756       0.026469       0.057845      -0.031252       0.003475       0.027777             13.576237      11.416898      -0.671925       1.168197      16.595146       8.939554      12.716666          -0.000000
          155              C      12.841877      10.559002      18.649932       0.104685      37.758306 0.39360725E+03  0.89938286E+04                                 9.907282                            6.663588      -0.102969       1.984138                    0.999183      26.050191      72.961118       0.633636       0.423043      -1.063865      -0.005168      -0.007661       0.014043       0.016811       0.000300       0.001214      -0.010922      -0.039287       0.046420      -0.027425       0.002658       0.024767             14.019825      11.350295       0.700979       2.316955      17.241488       9.750196      13.467693           0.000000
          156              C      11.863749      12.434937      19.854926      -0.110073      39.281213 0.46428992E+03  0.11116711E+05                                10.132643                            7.217991      -0.007888       1.954412                    0.999640      30.299051      88.433527       0.607917       0.420799      -1.059473       0.016411      -0.041744       0.020029       0.049123      -0.018923      -0.019694      -0.001221       0.038587       0.003810      -0.030470      -0.005370       0.035840             13.561407      11.550403       0.804358       2.253821      16.241706       9.065287      12.892112           0.000000
          157              C      13.089275      12.666389      20.499826      -0.058074      42.445280 0.42448672E+03  0.98390040E+04                                10.502252                            6.777944       0.008051       2.006908                    0.999389      27.218213      75.635753       0.651112       0.405848      -1.079907      -0.006463      -0.053208      -0.023580       0.058556       0.005573      -0.003227       0.004137       0.014657       0.002366      -0.011603       0.002368       0.009235             15.920423      11.453685      -0.493574       1.381815      20.929767      12.180425      15.377818          -0.000001
          158              C      14.157945      11.832921      20.231845      -0.065239      36.384230 0.41312307E+03  0.96041169E+04                                 9.661891                            6.840754       0.032723       1.995711                    0.999595      28.512330      81.919284       0.620252       0.424776      -1.057305      -0.028391      -0.024143      -0.003306       0.037415       0.004248       0.002188      -0.022398       0.025059       0.019087      -0.030217       0.009908       0.020310             12.898233      11.170277      -1.508480       0.633869      15.787660       8.286978      11.736762           0.000000
          159              C      14.050824      10.817032      19.268172      -0.126292      38.311817 0.44670497E+03  0.10593326E+05                                 9.999932                            7.115865       0.033635       1.995463                    0.998642      29.275354      85.046542       0.607615       0.425075      -1.056758      -0.005395       0.012949       0.027174       0.030581      -0.011529      -0.006515      -0.011682       0.005136      -0.007211      -0.020372       0.006796       0.013576             13.241690      12.379086       0.652887       2.253017      14.907578       8.202172      12.438407          -0.000000
          160              C      13.167065      13.696464      21.495445       0.626629      26.686649 0.24372212E+03  0.50091718E+04                                 8.323611                            5.543750      -0.072827       2.034936                    0.999638      21.879240      60.814794       0.630219       0.472872      -1.020387      -0.019398       0.033631       0.064087       0.074930       0.032494      -0.050128      -0.091461       0.003034       0.009192      -0.093273      -0.026972       0.120245             12.102096       8.888560      -0.210600       1.243431      15.566724       8.754342      11.851004           0.000002
          161              C       4.824296       4.983129       1.181321       0.641504      23.775925 0.23201446E+03  0.47068510E+04                                 7.607740                            5.385413       0.017993       2.071250                    0.999491      21.485255      59.193646       0.644075       0.468764      -1.023347       0.017745      -0.028735      -0.056611       0.065920       0.074122       0.018119      -0.046511      -0.056312      -0.159225      -0.096232      -0.014699       0.110931              9.818030      11.007538      -3.820398      -2.536152       6.413962       2.856656      12.032589           0.000000
          162              C       4.143308       5.612816       2.323801      -0.054476      39.830887 0.43201023E+03  0.10038261E+05                                10.001933                            6.815212       0.064317       2.022542                    0.999323      27.174858      75.138453       0.653801       0.403177      -1.083760      -0.021657       0.009275       0.045327       0.051084      -0.012505       0.000601      -0.000414       0.014420      -0.008787      -0.012970      -0.002957       0.015927             13.729050      14.419570      -5.657017      -4.930235       8.609785       4.919471      18.157796          -0.000000
          163              C       2.924157       6.306950       2.110060      -0.104066      38.351091 0.47105617E+03  0.11338574E+05                                10.015530                            7.318814      -0.160997       1.914329                    0.999125      30.218998      88.919017       0.596733       0.426422      -1.054194       0.004243      -0.003113       0.030363       0.030816       0.014797       0.010965      -0.007686      -0.022140       0.027083      -0.027773       0.012038       0.015735             12.825733      13.837489      -5.104550      -2.753982       8.105611       3.263967      16.534100           0.000000
          164              C       2.263573       6.840986       3.222662      -0.149037      37.951680 0.47018080E+03  0.11328580E+05                                 9.975715                            7.325669      -0.110610       1.934018                    0.998957      30.443907      90.048161       0.593929       0.428017      -1.051692       0.020113      -0.024364      -0.008284       0.032661      -0.002343      -0.009967      -0.011638       0.004550      -0.101477      -0.038299       0.017287       0.021012             13.084350      11.206144      -3.752200      -3.090771       7.503694       3.781059      20.543213          -0.000000
          165              C       2.754551       6.775116       4.505567       0.097528      39.969484 0.39982953E+03  0.91685308E+04                                10.297662                            6.715709      -0.141957       1.970315                    0.999246      26.164605      73.323829       0.631453       0.423000      -1.064283      -0.002717      -0.002233       0.002632       0.004393       0.016096      -0.004042       0.016646      -0.009340      -0.028314      -0.025235      -0.000169       0.025404             15.109677      14.939299      -5.497920      -7.044126       8.474834       5.421625      21.914897          -0.000000
          166              C       3.973702       6.108253       4.663460      -0.138953      35.589112 0.41347321E+03  0.95895888E+04                                 9.356590                            6.736785       0.185072       2.032168                    0.999777      29.056755      82.687157       0.641600       0.411613      -1.068403      -0.001859      -0.019433      -0.023892       0.030853      -0.001731       0.020510      -0.009184       0.002328       0.047367      -0.019962      -0.009955       0.029917             11.783095      13.582894      -4.899608      -4.197730       7.403981       3.422460      14.362408          -0.000002
          167              C       4.640662       5.573462       3.603948      -0.073040      34.352292 0.40201375E+03  0.92855611E+04                                 9.247925                            6.729532       0.017031       1.987266                    0.999693      28.541137      81.828714       0.627738       0.422435      -1.058403      -0.033243       0.002621      -0.001548       0.033382      -0.004781       0.010996      -0.016134       0.005188      -0.072739      -0.032276       0.007746       0.024530             11.563774      12.145696      -3.862038      -3.237557       6.792087       3.373059      15.753540          -0.000001
          168              C      14.727968       7.262827       5.646668       0.072122      39.481549 0.40750491E+03  0.94035925E+04                                10.226393                            6.791730      -0.161874       1.960007                    0.999261      26.635008      75.256766       0.625296       0.424482      -1.061709       0.002226       0.001818       0.004889       0.005671      -0.015873      -0.002819       0.004737      -0.003279       0.037202      -0.022192       0.005530       0.016662             14.857564      15.288436      -2.617280      -7.371401       8.117113       6.620229      21.167142          -0.000000
          169              C      13.376193       7.168820       5.696541      -0.176983      38.861940 0.46699650E+03  0.11253920E+05                                10.134028                            7.318744      -0.071455       1.939911                    0.999383      30.956755      92.138226       0.590915       0.430121      -1.048428      -0.004667       0.013119       0.030416       0.033452       0.006790       0.022776      -0.000337      -0.073929       0.050735      -0.053381       0.023747       0.029634             13.202193      16.633350      -1.065330      -6.015807       6.413201       3.775406      16.560027          -0.000001
          170              C      12.572780       7.591505       6.763407       0.027920      39.564359 0.43458333E+03  0.10201208E+05                                10.213775                            7.029772      -0.044710       1.992495                    0.999471      27.369995      78.250840       0.611909       0.426423      -1.059444       0.021242      -0.011429      -0.014569       0.028180      -0.000573      -0.004496      -0.001505       0.020028       0.000177      -0.010343      -0.001375       0.011718             13.829930      15.879896       0.854643      -3.013728       7.337460       5.029511      18.272435          -0.000000
          171              C      11.168720       7.375487       6.887055       0.061270      43.201349 0.44080458E+03  0.10363389E+05                                10.795186                            7.057155      -0.201333       1.936125                    0.999023      27.286382      77.565705       0.614902       0.423686      -1.063269      -0.010989      -0.011676       0.003724       0.016460       0.000365       0.014300      -0.016447      -0.036053       0.039991      -0.030310      -0.000475       0.030786             15.208439      15.130691       3.638133       2.508723      10.249580       7.911770      20.245046          -0.000000
          172              C      10.464777       7.843610       7.953232      -0.277140      42.733432 0.48503190E+03  0.11730248E+05                                10.591809                            7.317270      -0.000415       1.956297                    0.999587      31.444807      91.964494       0.611801       0.413961      -1.064791      -0.011241      -0.000393       0.004603       0.012153      -0.018920      -0.020159      -0.004539       0.022513      -0.051481      -0.031581      -0.003820       0.035400             14.261049      11.676742       1.666029       1.646613       9.191479       7.661460      21.914925          -0.000000
          173              C      11.111335       8.467033       9.032049       0.301243      32.447778 0.34154480E+03  0.75703160E+04                                 9.082418                            6.316708       0.089652       2.048189                    0.999691      24.842232      69.664702       0.630775       0.438092      -1.049307      -0.098611       0.007466       0.061051       0.116220      -0.016444      -0.029944       0.018800       0.037631       0.042488      -0.034063      -0.016951       0.051014             12.232764      10.562665       1.215053       0.758598       7.456247       5.881779      18.679379          -0.000000
          174              C      12.468211       8.641722       9.028142      -0.137756      49.235439 0.54064849E+03  0.13429289E+05                                11.819582                            7.846662      -0.319060       1.874136                    0.998436      30.451770      90.132188       0.577407       0.427057      -1.056982       0.087421       0.008927       0.038652       0.096000       0.007345       0.025418       0.030153      -0.033697       0.043730      -0.038106      -0.011985       0.050091             17.504067      14.488572       0.992832       0.783960       9.440864       7.861247      28.582767           0.000000
          175              C      13.212961       8.222568       7.881525       0.063132      39.114864 0.44224101E+03  0.10455630E+05                                10.250197                            7.148736      -0.215416       1.935205                    0.999272      27.630979      80.009119       0.597839       0.433342      -1.052238       0.007070      -0.007469       0.011487       0.015418       0.000189      -0.009975       0.002554      -0.000015       0.019813      -0.009848      -0.003203       0.013050             14.379071      12.870700       0.217949      -2.839478       7.735199       6.181291      22.531315          -0.000000
          176              C      14.609370       8.372117       7.802464      -0.138276      36.897866 0.47765410E+03  0.11559187E+05                                 9.782203                            7.390722      -0.135103       1.920009                    0.999127      30.789480      91.401324       0.590202       0.428836      -1.050727      -0.009141      -0.010405      -0.021851       0.025871       0.024597       0.019489       0.011446       0.006166       0.025553      -0.029703      -0.007910       0.037613             12.262437      12.039517      -0.622196      -4.267543       7.009604       4.545092      17.738189           0.000001
          177              C      15.371975       7.922893       6.716292      -0.142126      35.848504 0.45590543E+03  0.10853098E+05                                 9.479517                            7.126676       0.148487       2.011503                    0.999694      30.019203      87.016882       0.615881       0.417764      -1.062687      -0.021368       0.009291       0.002168       0.023401       0.011132       0.006588       0.002438       0.036165      -0.064213      -0.022334      -0.010507       0.032840             11.933198      10.910669      -0.879487      -3.471633       7.282766       5.286247      17.606160          -0.000000
          178              C      10.458400       6.531071       5.862707       0.073805      40.246231 0.43608607E+03  0.10224032E+05                                10.354537                            7.038474      -0.269504       1.922893                    0.998798      27.004639      76.636853       0.613254       0.426006      -1.061909       0.007452      -0.007708       0.011417       0.015661       0.010298       0.000458       0.026228       0.010227      -0.029954      -0.032673       0.006618       0.026055             14.273179      10.637668       5.421400       6.301401      11.520756       4.906207      20.661111          -0.000001
          179              C       9.940650       5.255907       6.365343      -0.164061      36.390674 0.47801457E+03  0.11484319E+05                                 9.495319                            7.259696       0.118497       1.994276                    0.999864      30.506532      88.066809       0.616616       0.413454      -1.068286       0.007621      -0.004198      -0.022733       0.024341       0.012434       0.004437      -0.032718      -0.016395       0.083985      -0.037044      -0.010982       0.048027             11.057014       8.719358       4.672225       3.525618      11.015464       2.231289      13.436222          -0.000003
          180              C       9.249459       4.400543       5.494981      -0.090951      35.277260 0.44367685E+03  0.10484949E+05                                 9.369992                            7.048689      -0.063507       1.947626                    0.999472      29.509826      85.082149       0.617199       0.419934      -1.061867       0.000637       0.012078      -0.017769       0.021495       0.006595      -0.005312      -0.025710      -0.017581      -0.014888      -0.023816      -0.008169       0.031985             11.103446       8.348277       3.935171       3.268354       9.721106       1.776929      15.240954          -0.000005
          181              C       9.239253       4.742481       4.093484      -0.005335      37.442598 0.44496063E+03  0.10446850E+05                                 9.732240                            7.011065      -0.042813       1.987397                    0.999267      27.390943      76.872890       0.629745       0.414264      -1.073237       0.012995       0.015517       0.046518       0.050730      -0.000124       0.000005       0.000208       0.031908      -0.000986      -0.015793      -0.000326       0.016119             12.413111       8.793708       4.648730       4.102515      11.221587       3.159744      17.224036          -0.000001
          182              C       9.669012       5.922017       3.636584      -0.126617      35.234695 0.44035787E+03  0.10410519E+05                                 9.392446                            7.022644       0.103254       1.999335                    0.999770      29.771910      86.490984       0.616897       0.419978      -1.059440       0.009264       0.021900       0.029715       0.038058      -0.007660       0.008323      -0.002887       0.015980       0.066941      -0.022230      -0.003130       0.025360             11.485316       8.872809       4.567879       3.332725      10.622469       2.456906      14.960668           0.000001
          183              C      10.282411       6.834523       4.566932      -0.155901      37.313396 0.45745204E+03  0.10923868E+05                                 9.759113                            7.161893       0.191331       2.026416                    0.999594      30.245231      88.461052       0.610006       0.420476      -1.058567      -0.021861      -0.034873      -0.024977       0.048144       0.019749      -0.001233      -0.011612      -0.025814      -0.074551      -0.027858      -0.010031       0.037889             12.443491       8.939990       3.966286       4.598503      10.004766       2.925505      18.385717           0.000000
          184              C      13.204037       9.074644      10.252441      -0.109965      46.179554 0.51423684E+03  0.12631262E+05                                11.395176                            7.721242      -0.310307       1.882758                    0.998589      30.014757      88.732118       0.573562       0.434753      -1.050860      -0.022215       0.022022      -0.085878       0.091398       0.019579       0.004086       0.032941      -0.001352       0.037204      -0.037016      -0.005436       0.042452             15.992940       9.390118      -0.665231       5.564601      15.051215       5.335147      23.537487          -0.000000
          185              C      13.920737       8.164802      10.952270       0.296608      29.982900 0.36155959E+03  0.81243405E+04                                 8.616779                            6.526339       0.047274       2.033642                    0.999681      25.079561      70.684687       0.617031       0.441764      -1.047701       0.028368      -0.100713      -0.033049       0.109727       0.013069       0.014736       0.038978      -0.061020       0.007673      -0.037300      -0.023770       0.061071             10.426412       6.816315      -1.045323       4.107851      10.146661       0.710845      14.316259          -0.000001
          186              C      14.641261       8.547291      12.139567      -0.290982      37.967720 0.50559460E+03  0.12372177E+05                                 9.810381                            7.496470       0.015678       1.954312                    0.999426      32.141443      94.982995       0.600510       0.416814      -1.061499       0.015671       0.000377       0.001678       0.015765      -0.016576      -0.019825      -0.017898       0.021547      -0.033738      -0.038515       0.009957       0.028558             11.898928       7.923234       0.082284       4.981510      11.922269       2.033546      15.851281          -0.000000
          187              C      14.583871       9.809351      12.596007       0.058292      38.386472 0.42465767E+03  0.99082906E+04                                10.012848                            6.952034      -0.123791       1.966916                    0.999214      27.076886      77.115829       0.615078       0.426792      -1.059484       0.012088      -0.003899       0.002156       0.012883       0.019128      -0.011715      -0.006618       0.024038       0.037199      -0.028790       0.000794       0.027997             13.169055      10.788900      -1.313625       7.349903      12.388288       0.279605      16.329977           0.000001
          188              C      13.790655      10.789926      11.964437       0.029736      38.418531 0.44445169E+03  0.10516467E+05                                10.073994                            7.154399      -0.127659       1.966697                    0.999233      27.635435      79.941967       0.599388       0.431870      -1.053588      -0.000429       0.017036      -0.001433       0.017102      -0.007741      -0.001847      -0.001941      -0.018386      -0.005636      -0.011670      -0.001383       0.013054             12.985192       9.617698      -3.088480       4.517428      15.894761       0.711424      13.443119          -0.000000
          189              C      13.613391      12.092006      12.445239      -0.190475      38.026885 0.49138078E+03  0.11987639E+05                                 9.957407                            7.490308      -0.095713       1.927306                    0.998969      31.470908      94.102319       0.586379       0.428166      -1.050109      -0.001560      -0.017538      -0.014321       0.022696       0.023238      -0.008019       0.007368       0.029893       0.083502      -0.043050       0.012980       0.030071             12.125859       9.023704      -3.861299       2.127110      17.990617       1.304783       9.363255           0.000001
          190              C      12.815074      13.033761      11.802637       0.064026      39.962634 0.43551520E+03  0.10208173E+05                                10.310224                            7.034554      -0.097387       1.980445                    0.999332      26.855916      76.226735       0.613282       0.426090      -1.061767       0.001866      -0.000581      -0.009156       0.009363       0.002467       0.004201       0.011476      -0.002226      -0.036599      -0.017868       0.003563       0.014305             14.319806       8.689490      -3.154897       1.548239      22.651051       6.058518      11.618878          -0.000000
          191              C      12.157039      12.645498      10.608676      -0.113644      33.376956 0.43254263E+03  0.10200544E+05                                 9.129145                            7.014084       0.047214       2.000725                    0.998222      29.293413      85.555199       0.608930       0.426525      -1.053234       0.020100      -0.013217      -0.002555       0.024192       0.001482      -0.017289      -0.021195       0.027404      -0.022235      -0.032472       0.002508       0.029964             11.029171       7.561581      -1.378192       1.853215      13.777267       4.319637      11.748665           0.000000
          192              C       8.622028       3.744252       3.088901       0.550653      27.143362 0.28857482E+03  0.61875868E+04                                 8.330465                            6.030817      -0.143702       1.989363                    0.999358      23.580489      66.971871       0.604391       0.472634      -1.020396      -0.007035      -0.032097      -0.053636       0.062901      -0.088678      -0.008437      -0.022740       0.050574      -0.158358      -0.083521      -0.035372       0.118893             10.365537       7.608943       3.142330       2.204900       8.242311       2.122774      15.245357          -0.000001
          193              C      12.274365      11.371889      10.138905      -0.143544      36.190412 0.47891216E+03  0.11619549E+05                                 9.723027                            7.461865      -0.153646       1.924775                    0.997887      30.588210      91.493102       0.579032       0.435984      -1.044387       0.025484       0.018064       0.009564       0.032668       0.007401      -0.004617      -0.003992       0.051111       0.028717      -0.031660       0.007951       0.023709             11.592604       8.141868      -2.254309       1.690485      14.802980       3.016537      11.832963          -0.000000
          194              C      13.091811      10.411679      10.760823       0.030512      37.960524 0.45582007E+03  0.10875027E+05                                10.125071                            7.354086      -0.229873       1.924783                    0.999078      28.285210      82.687178       0.576998       0.444934      -1.043725       0.016814       0.015519      -0.019229       0.029888      -0.008444      -0.002542       0.003904      -0.021412       0.007712      -0.014995       0.000870       0.014126             12.932487       8.569206      -1.610307       3.316072      15.647918       3.833142      14.580338           0.000000
          195              C      15.386012      10.107649      13.839152       0.100620      38.537237 0.42580397E+03  0.99113661E+04                                10.039242                            6.945159      -0.128901       1.975260                    0.998894      26.352056      74.216657       0.619436       0.424801      -1.063973       0.004819      -0.002495      -0.007982       0.009652      -0.022964       0.014209       0.013906       0.002180      -0.019457      -0.034066       0.007813       0.026252             13.373054      12.992578       3.683956       6.170567       9.234529      -1.313939      17.892055           0.000000
          196              C      16.412593      11.101948      13.830189      -0.155712      37.624881 0.46586186E+03  0.11168670E+05                                 9.803094                            7.222269       0.060821       1.986107                    0.999110      30.307185      88.640779       0.608472       0.419876      -1.059590       0.020464      -0.022960       0.011465       0.032823      -0.011118      -0.013877      -0.018086       0.021303       0.056557      -0.034161       0.004913       0.029248             12.030759      13.904796       4.021121       4.852804       8.816416      -1.217917      13.371067           0.000000
          197              C      17.213458      11.263000      14.951984      -0.113238      37.990936 0.46518219E+03  0.11175122E+05                                 9.959716                            7.291332      -0.152464       1.913777                    0.999417      30.431234      89.796288       0.594915       0.428570      -1.051646      -0.005290      -0.043557      -0.009234       0.044838       0.008543      -0.016729       0.011815       0.024681      -0.038801      -0.028961       0.002602       0.026360             12.082523      13.174191       3.367337       3.996820       8.220224      -2.120635      14.853154           0.000001
          198              C      16.995393      10.497376      16.114459      -0.041509      39.523566 0.43075254E+03  0.10010457E+05                                 9.967733                            6.826880       0.074156       2.029575                    0.999230      27.022375      74.934940       0.649579       0.405740      -1.081103      -0.028158      -0.006449      -0.041085       0.050224       0.003987      -0.010011       0.001278       0.014401       0.013305      -0.011701      -0.003187       0.014887             12.991732      14.688813       4.111912       5.957798       8.325544      -0.895763      15.960839           0.000000
          199              C      16.000693       9.525797      16.096302      -0.072251      35.198157 0.42862780E+03  0.10092174E+05                                 9.495094                            7.011486      -0.092633       1.950373                    0.999498      29.206898      85.425480       0.604826       0.430102      -1.050319       0.005388       0.011450      -0.029406       0.032013      -0.032947      -0.016771      -0.005042      -0.019125      -0.006434      -0.040390       0.003960       0.036431             11.770856      13.695346       4.733770       4.273080       8.674344      -0.311654      12.942877           0.000001
          200              C      15.202379       9.343847      14.990136      -0.142843      38.451499 0.47474123E+03  0.11483506E+05                                10.116887                            7.403528      -0.203540       1.909151                    0.997660      30.505875      90.858145       0.584840       0.432964      -1.047085       0.019920       0.007493       0.017388       0.027483      -0.006458      -0.006423       0.015506       0.003769      -0.065600      -0.028604       0.005820       0.022784             12.644800      11.935512       3.954294       3.651558       9.629464      -2.275239      16.369424           0.000000
          201              C      17.889353      10.635176      17.269350       0.628734      23.719199 0.23854976E+03  0.48743719E+04                                 7.605623                            5.465270       0.075313       2.087755                    0.999399      21.698633      60.045832       0.638397       0.469543      -1.022668       0.049481       0.011424       0.040055       0.064678      -0.052611      -0.046201       0.022403      -0.102066      -0.162637      -0.088885      -0.021037       0.109922              9.414781      11.392576       2.431927       3.270475       5.429114      -0.529576      11.422653           0.000002
          202              C      13.740910      15.014029      12.935694      -0.157754      39.658423 0.46977522E+03  0.11291090E+05                                10.205383                            7.265199       0.036086       1.974046                    0.999572      30.503683      89.458639       0.604817       0.421343      -1.058196      -0.010810       0.020839      -0.011315       0.026061      -0.018744      -0.008756      -0.017899      -0.007488      -0.039064      -0.031552       0.003820       0.027732             13.593678      11.427791      -0.726143       1.135484      20.858907       6.762939       8.494336          -0.000000
          203              C      12.663315      14.420542      12.306652       0.104968      37.728145 0.39324702E+03  0.89836387E+04                                 9.902374                            6.660848      -0.098119       1.985764                    0.999220      26.039421      72.925596       0.633716       0.423082      -1.063828       0.005220       0.009111      -0.013418       0.017039      -0.001188       0.000555      -0.008165      -0.033729       0.064558      -0.027668       0.002610       0.025058             14.011417      11.346305      -2.378080       0.441888      22.202702       7.170887       8.485245           0.000000
          204              C      13.641436      16.352441      13.419714      -0.110865      39.262406 0.46399357E+03  0.11107516E+05                                10.125297                            7.211704      -0.002830       1.955773                    0.999627      30.298813      88.415990       0.608704       0.420335      -1.059797      -0.016345      -0.002292      -0.046724       0.049553       0.026203       0.007298      -0.009059       0.020185      -0.042205      -0.029673      -0.005457       0.035131             13.551226      11.545071      -2.362883       0.324230      20.975386       6.602705       8.133222           0.000000
          205              C      12.415909      17.031608      13.329162      -0.058388      42.477403 0.42485175E+03  0.98493282E+04                                10.505854                            6.779942       0.008819       2.006923                    0.999352      27.231016      75.672139       0.651165       0.405738      -1.080008       0.007483      -0.045607      -0.035852       0.058493       0.000347      -0.006885      -0.002079       0.003628      -0.028879      -0.012370       0.003043       0.009328             15.925264      11.461185      -0.999215       1.075275      26.490782       9.309898       9.823824          -0.000001
          206              C      11.347242      16.410804      12.711841      -0.062957      36.306913 0.41203116E+03  0.95725819E+04                                 9.648527                            6.831290       0.035386       1.997036                    0.999582      28.479014      81.802455       0.620727       0.424724      -1.057317       0.027842      -0.013257      -0.020037       0.036776      -0.004181      -0.002421      -0.021931       0.026523       0.018655      -0.030321       0.010727       0.019594             12.878111      11.160369       0.125370       1.629009      19.315694       6.429586       8.158271           0.000000
          207              C      11.454367      15.088231      12.251953      -0.127604      38.377337 0.44763935E+03  0.10621163E+05                                10.011566                            7.123749       0.033955       1.995104                    0.998670      29.304894      85.158565       0.607214       0.425129      -1.056712       0.006902       0.029777      -0.000593       0.030572       0.010407       0.007681      -0.007193       0.016452       0.025583      -0.020865       0.006595       0.014270             13.258006      12.394349      -2.307552       0.453875      19.676674       5.756976       7.702994          -0.000000
          208              C      12.338115      18.389074      13.786981       0.625154      26.738482 0.24424525E+03  0.50226921E+04                                 8.333851                            5.549820      -0.076673       2.033066                    0.999628      21.904151      60.903869       0.629844       0.472893      -1.020361       0.020525       0.071406       0.001168       0.074307       0.029823      -0.051629      -0.055955       0.073153       0.222735      -0.094336      -0.026883       0.121219             12.118371       8.898671      -1.009666       0.758546      19.806087       6.588348       7.650354           0.000002
          209              C      17.576889      13.893702      10.310128       0.642693      23.788659 0.23213587E+03  0.47103530E+04                                 7.613131                            5.388665       0.021364       2.071875                    0.999384      21.491817      59.235630       0.643493       0.469085      -1.023080       0.017005       0.028548       0.057192       0.066144      -0.074093      -0.018185      -0.046863      -0.056318      -0.159245      -0.096508      -0.014496       0.111003              9.825987      11.016801       3.824064       2.539904       6.418800       2.860065      12.042360           0.000000
          210              C      16.895900      13.264015       9.167648      -0.055870      39.902712 0.43286058E+03  0.10063283E+05                                10.014730                            6.822540       0.063363       2.021919                    0.999313      27.201486      75.239487       0.653340       0.403251      -1.083677      -0.021653      -0.009562      -0.045516       0.051303       0.012613      -0.000252      -0.000467       0.013711      -0.007909      -0.013044      -0.002641       0.015685             13.749459      14.442304       5.667346       4.941649       8.622132       4.929003      18.183941          -0.000000
          211              C      15.676754      12.569881       9.381389      -0.102767      38.295181 0.47015756E+03  0.11311537E+05                                10.007124                            7.312857      -0.161419       1.914649                    0.999154      30.191280      88.816087       0.596851       0.426542      -1.054121       0.003867       0.003811      -0.030196       0.030680      -0.014909      -0.010107      -0.008002      -0.021420       0.028443      -0.027446       0.011350       0.016096             12.814933      13.828316       5.101745       2.754003       8.100382       3.262168      16.516100           0.000000
          212              C      15.016168      12.035845       8.268787      -0.149845      38.012300 0.47104900E+03  0.11355564E+05                                 9.987467                            7.333129      -0.110342       1.933766                    0.998945      30.476079      90.188933       0.593499       0.428099      -1.051565       0.018482       0.023448       0.009567       0.031352       0.002645       0.010943      -0.012585       0.006448      -0.102298      -0.039329       0.016929       0.022401             13.100919      11.224018       3.759784       3.094820       7.513677       3.786019      20.565063          -0.000000
          213              C      15.507141      12.101715       6.985882       0.099890      39.882952 0.39888481E+03  0.91413255E+04                                10.283203                            6.707591      -0.129539       1.974876                    0.999270      26.132794      73.208990       0.631870       0.422977      -1.064313      -0.001824       0.001942      -0.001432       0.003024      -0.015672       0.004646       0.017308      -0.009133      -0.026981      -0.025825       0.000742       0.025083             15.085936      14.916769       5.488859       7.027996       8.462830       5.410644      21.878210          -0.000000
          214              C      16.726287      12.768578       6.827989      -0.142081      35.728880 0.41542355E+03  0.96465514E+04                                 9.383030                            6.754549       0.181443       2.030092                    0.999761      29.120332      82.929371       0.640460       0.411844      -1.068211      -0.002716       0.019618       0.023038       0.030381       0.001132      -0.020689      -0.008452       0.001439       0.047130      -0.020392      -0.009156       0.029548             11.819740      13.630840       4.919441       4.219750       7.427265       3.436732      14.401114          -0.000002
          215              C       4.640648      13.303369       7.887501      -0.069754      34.219329 0.40008553E+03  0.92297820E+04                                 9.223252                            6.711801       0.021150       1.989152                    0.999693      28.475719      81.587409       0.628798       0.422237      -1.058544      -0.031729      -0.002709       0.000704       0.031852       0.005085      -0.011958      -0.016003       0.005481      -0.071316      -0.032137       0.007031       0.025106             11.531230      12.119061       3.853873       3.224027       6.775499       3.359999      15.699128          -0.000001
          216              C      14.727956      11.614004       5.844781       0.071879      39.470179 0.40742450E+03  0.94005917E+04                                10.222127                            6.789304      -0.160494       1.960541                    0.999241      26.629172      75.217877       0.625696       0.424262      -1.061924       0.001448      -0.001430      -0.005258       0.005638       0.014998       0.002205       0.005166      -0.003331       0.037993      -0.021520       0.005084       0.016436             14.851820      15.282220       2.616663       7.368808       8.114197       6.617705      21.159044          -0.000000
          217              C      13.376180      11.708011       5.794908      -0.176197      38.841576 0.46665066E+03  0.11243956E+05                                10.134477                            7.319162      -0.070276       1.940335                    0.999392      30.942854      92.102281       0.590496       0.430489      -1.048162      -0.005471      -0.013244      -0.029608       0.032893      -0.006854      -0.022668      -0.000100      -0.073540       0.052062      -0.053302       0.023839       0.029463             13.203524      16.634355       1.066615       6.018765       6.413822       3.775835      16.562396          -0.000001
          218              C      12.572765      11.285326       4.728042       0.025564      39.617144 0.43526258E+03  0.10221181E+05                                10.221368                            7.034400      -0.045313       1.991961                    0.999449      27.394858      78.338322       0.611818       0.426318      -1.059505       0.021733       0.011579       0.015857       0.029289       0.000737       0.005634      -0.001777       0.019562      -0.000303      -0.010219      -0.002157       0.012376             13.841087      15.892634      -0.855117       3.016169       7.343079       5.033998      18.287548          -0.000000
          219              C      11.168703      11.501344       4.604394       0.062088      43.194358 0.44064951E+03  0.10359452E+05                                10.797816                            7.058020      -0.202832       1.935798                    0.998979      27.280073      77.561859       0.614552       0.423939      -1.063046      -0.009246       0.012010      -0.002767       0.015407      -0.000935      -0.013847      -0.016289      -0.035142       0.038429      -0.029625      -0.000403       0.030028             15.214412      15.134370      -3.640060      -2.511701      10.254375       7.916737      20.254493          -0.000000
          220              C      10.464758      11.033221       3.538217      -0.274250      42.636923 0.48358878E+03  0.11686914E+05                                10.580474                            7.309006       0.003204       1.958192                    0.999563      31.391048      91.781219       0.611802       0.414259      -1.064574      -0.011997       0.000660      -0.005825       0.013353       0.019049       0.020663      -0.004035       0.024041      -0.050374      -0.031486      -0.004715       0.036201             14.247210      11.663314      -1.664590      -1.646323       9.183978       7.655201      21.894337          -0.000000
          221              C      11.111315      10.409798       2.459400       0.300862      32.489128 0.34193185E+03  0.75810034E+04                                 9.091514                            6.320630       0.090194       2.048023                    0.999687      24.855044      69.709194       0.630531       0.438140      -1.049284      -0.098936      -0.008333      -0.062372       0.117252       0.016536       0.030610       0.017793       0.039457       0.043771      -0.034533      -0.017106       0.051639             12.251246      10.564252      -1.215130      -0.761029       7.467904       5.898965      18.721583          -0.000000
          222              C      12.468192      10.235109       2.463307      -0.137207      49.165136 0.53986994E+03  0.13403175E+05                                11.801712                            7.836365      -0.313096       1.875975                    0.998440      30.424955      89.987401       0.578384       0.426551      -1.057448       0.088149      -0.008621      -0.037991       0.096374      -0.007287      -0.024456       0.029837      -0.033523       0.044226      -0.037200      -0.012182       0.049382             17.475957      14.464567      -0.986130      -0.773498       9.425280       7.846596      28.538026           0.000000
          223              C      13.212945      10.654263       3.609924       0.065049      39.081627 0.44167736E+03  0.10440367E+05                                10.251334                            7.148832      -0.218483       1.934608                    0.999282      27.612764      79.983780       0.597172       0.433907      -1.051756       0.007952       0.008435      -0.010644       0.015738      -0.000622       0.008978       0.003023       0.001020       0.019844      -0.009100      -0.003266       0.012366             14.382452      12.870729      -0.215964       2.842943       7.736690       6.183788      22.539937          -0.000000
          224              C      14.609355      10.504714       3.688985      -0.139756      36.951779 0.47854860E+03  0.11586249E+05                                 9.792240                            7.398537      -0.139654       1.918240                    0.999154      30.814041      91.495559       0.589783       0.428940      -1.050664      -0.008231       0.010474       0.023116       0.026679      -0.023782      -0.019951       0.011889       0.006377       0.024743      -0.028785      -0.008946       0.037731             12.275611      12.054510       0.625184       4.278263       7.015553       4.548321      17.756771           0.000001
          225              C      15.371962      10.953938       4.775157      -0.140750      35.817231 0.45538615E+03  0.10838330E+05                                 9.476203                            7.124230       0.147123       2.011342                    0.999706      30.003696      86.980148       0.615738       0.417953      -1.062500      -0.019726      -0.009133      -0.002369       0.021866      -0.011348      -0.006947       0.002604       0.038291      -0.066151      -0.023058      -0.011193       0.034251             11.928063      10.911887       0.878926       3.471158       7.278934       5.281433      17.593369          -0.000000
          226              C      10.458383      12.345760       5.628742       0.073890      40.243714 0.43609198E+03  0.10223769E+05                                10.352562                            7.037049      -0.266108       1.923874                    0.998801      27.005231      76.626352       0.613534       0.425828      -1.062066       0.007217       0.008513      -0.011185       0.015801      -0.010763       0.000583       0.026024       0.009794      -0.031626      -0.032924       0.007093       0.025831             14.271897      10.638520      -5.422215      -6.303706      11.520241       4.910256      20.656930          -0.000001
          227              C       9.940622      13.620924       5.126106      -0.162428      36.351245 0.47736180E+03  0.11465121E+05                                 9.492921                            7.258762       0.111104       1.992460                    0.999862      30.477940      87.980873       0.616122       0.413913      -1.067953       0.007724       0.005187       0.021250       0.023197      -0.012411      -0.005028      -0.033002      -0.016527       0.085634      -0.037615      -0.010970       0.048585             11.054056       8.718951      -4.672497      -3.525050      11.014565       2.233216      13.428653          -0.000003
          228              C       9.249431      14.476288       5.996468      -0.092360      35.308907 0.44421373E+03  0.10500279E+05                                 9.372517                            7.050663      -0.060529       1.948302                    0.999511      29.531542      85.141381       0.617445       0.419662      -1.062093       0.001077      -0.012335       0.018218       0.022028      -0.006493       0.004708      -0.025429      -0.017504      -0.014760      -0.023532      -0.007993       0.031525             11.106667       8.350927      -3.936377      -3.269063       9.724089       1.777289      15.244985          -0.000005
          229              C       9.239233      14.134350       7.397965      -0.004961      37.421068 0.44468216E+03  0.10438533E+05                                 9.728214                            7.008692      -0.041085       1.988132                    0.999220      27.381796      76.837193       0.629884       0.414243      -1.073265       0.012544      -0.014613      -0.047111       0.050895       0.000639      -0.000279       0.000498       0.031047      -0.001560      -0.015294      -0.000507       0.015801             12.407741       8.789919      -4.645876      -4.100113      11.216098       3.157611      17.217205          -0.000001
          230              C       9.669000      12.954814       7.854865      -0.125868      35.215192 0.44005535E+03  0.10401706E+05                                 9.389883                            7.020900       0.095013       1.997024                    0.999728      29.759922      86.452662       0.616878       0.420058      -1.059377       0.009496      -0.022131      -0.029925       0.038412       0.007497      -0.008840      -0.002338       0.016058       0.066659      -0.022123      -0.003344       0.025466             11.482534       8.869734      -4.564913      -3.331611      10.617734       2.455687      14.960134           0.000001
          231              C      10.282400      12.042308       6.924517      -0.157056      37.326521 0.45771524E+03  0.10930961E+05                                 9.760268                            7.163557       0.186683       2.025035                    0.999632      30.249796      88.457482       0.610028       0.420430      -1.058670      -0.022728       0.034885       0.024771       0.048447      -0.019206       0.001531      -0.010831      -0.025977      -0.073971      -0.027194      -0.010037       0.037231             12.446289       8.942257      -3.965757      -4.602969      10.003555       2.930740      18.393057           0.000001
          232              C      13.204016       9.802187       1.239008      -0.110937      46.254314 0.51515189E+03  0.12660395E+05                                11.409086                            7.730332      -0.313423       1.881243                    0.998587      30.054859      88.897689       0.572930       0.435003      -1.050623      -0.023252      -0.022264       0.086294       0.092103      -0.020381      -0.002904       0.032938      -0.000082       0.036068      -0.038228      -0.003715       0.041943             16.013848       9.404242       0.668045      -5.571954      15.066587       5.340808      23.570716          -0.000000
          233              C      13.920707      10.712029       0.539179       0.295180      30.047699 0.36252408E+03  0.81513203E+04                                 8.627243                            6.533832       0.044109       2.032451                    0.999715      25.115274      70.804998       0.616857       0.441601      -1.047813       0.027814       0.099626       0.033394       0.108693      -0.013486      -0.014067       0.039096      -0.062483       0.005946      -0.037282      -0.024310       0.061592             10.439917       6.825684       1.048333      -4.114780      10.159048       0.709106      14.335019          -0.000001
          234              C      21.017542      22.210828      22.334780      -0.290718      37.926699 0.50491963E+03  0.12351307E+05                                 9.800601                            7.488660       0.016491       1.954654                    0.999441      32.126868      94.917490       0.601171       0.416502      -1.061717       0.014759      -0.000850      -0.000519       0.014792       0.016036       0.019955      -0.016648       0.020708      -0.031914      -0.037125       0.009030       0.028096             11.886617       7.917382      -0.079704      -4.977601      11.911108       2.027965      15.831360          -0.000000
          235              C      20.960158      20.948768      21.878340       0.058475      38.393287 0.42465454E+03  0.99088148E+04                                10.017174                            6.953973      -0.129514       1.965241                    0.999168      27.075875      77.130922       0.614694       0.427033      -1.059268       0.012102       0.003390      -0.001582       0.012668      -0.019867       0.011553      -0.006174       0.023621       0.036288      -0.029163       0.001254       0.027909             13.176738      10.797271       1.311734      -7.357245      12.392274       0.282727      16.340668           0.000001
          236              C      20.166951      19.968193      22.509910       0.030420      38.414792 0.44440041E+03  0.10515593E+05                                10.076256                            7.155906      -0.128102       1.966667                    0.999247      27.633527      79.953692       0.599047       0.432102      -1.053382      -0.001288      -0.017550       0.001798       0.017688       0.007893       0.001372      -0.001932      -0.019543      -0.005132      -0.012071      -0.001469       0.013540             12.988535       9.623432       3.087874      -4.521774      15.894422       0.711368      13.447751          -0.000000
          237              C      19.989692      18.666113      22.029108      -0.190018      37.980206 0.49072448E+03  0.11967223E+05                                 9.948909                            7.485146      -0.091390       1.928974                    0.999004      31.446097      94.000419       0.586619       0.428148      -1.050155      -0.001889       0.016684       0.014355       0.022091      -0.023426       0.007618       0.007254       0.028762       0.085684      -0.043180       0.012664       0.030516             12.113850       9.016593       3.855844      -2.126140      17.969380       1.302943       9.355578           0.000001
          238              C      19.191384      17.724358      22.671710       0.063865      39.954820 0.43543255E+03  0.10205844E+05                                10.309067                            7.033765      -0.099813       1.979801                    0.999337      26.854755      76.224231       0.613327       0.426075      -1.061766       0.001571       0.000010       0.009609       0.009736      -0.002859      -0.004217       0.011209      -0.001983      -0.032754      -0.016725       0.002689       0.014037             14.318339       8.687134       3.153216      -1.546611      22.650987       6.060258      11.616896          -0.000000
          239              C      12.157037       6.231333       0.882773      -0.114468      33.446180 0.43361912E+03  0.10233346E+05                                 9.147832                            7.028214       0.037159       1.997300                    0.998182      29.326532      85.711914       0.607553       0.427182      -1.052720       0.019836       0.013166       0.002017       0.023893      -0.001157       0.017814      -0.021940       0.028228      -0.020923      -0.033493       0.002804       0.030689             11.054150       7.573761       1.375915      -1.854703      13.811613       4.339317      11.777077           0.000000
          240              C       8.622006      15.132579       8.402548       0.550835      27.155387 0.28871877E+03  0.61916686E+04                                 8.334095                            6.033198      -0.141974       1.989616                    0.999359      23.585882      67.000456       0.604118       0.472772      -1.020285      -0.006669       0.032300       0.053742       0.063056       0.088455       0.009228      -0.023090       0.050818      -0.157984      -0.084125      -0.034491       0.118616             10.370563       7.612556      -3.143537      -2.206310       8.245266       2.123776      15.253866          -0.000001
          241              C      12.274358       7.504942       1.352544      -0.144255      36.212874 0.47926086E+03  0.11630210E+05                                 9.724232                            7.461837      -0.158451       1.923215                    0.997883      30.606528      91.558735       0.579348       0.435663      -1.044571       0.024381      -0.018821      -0.009318       0.032179      -0.007984       0.005484      -0.003796       0.049186       0.027648      -0.030678       0.006919       0.023759             11.595007       8.142797       2.250488      -1.693769      14.804052       3.018158      11.838172          -0.000000
          242              C      13.091796       8.465152       0.730626       0.031027      37.955711 0.45574214E+03  0.10872839E+05                                10.124088                            7.353485      -0.229689       1.924809                    0.999112      28.286878      82.694198       0.577011       0.444937      -1.043710       0.016125      -0.015816       0.020468       0.030482       0.008503       0.002973       0.003551      -0.022427       0.006445      -0.015316       0.000801       0.014515             12.931049       8.572481       1.609691      -3.317920      15.644109       3.830191      14.576557           0.000000
          243              C       9.009695      20.650470      20.635195       0.099497      38.569633 0.42613701E+03  0.99215502E+04                                10.046126                            6.948714      -0.132090       1.974111                    0.998884      26.366301      74.277932       0.619134       0.424904      -1.063855       0.003827       0.003772       0.007470       0.009202       0.023471      -0.014066       0.014380       0.003260      -0.017857      -0.034647       0.008133       0.026513             13.384098      13.005103      -3.686915      -6.180117       9.238043      -1.311199      17.909149           0.000000
          244              C      10.036282      19.656171      20.644158      -0.156398      37.680278 0.46670835E+03  0.11194246E+05                                 9.812714                            7.228428       0.059976       1.985397                    0.999095      30.333375      88.743587       0.608252       0.419830      -1.059600       0.018625       0.024094      -0.011406       0.032520       0.010764       0.013976      -0.017649       0.021127       0.052736      -0.033286       0.005020       0.028266             12.044486      13.925936      -4.028459      -4.862955       8.823600      -1.214352      13.383923           0.000000
          245              C      10.837143      19.495119      19.522363      -0.110720      37.871150 0.46322727E+03  0.11116147E+05                                 9.935720                            7.272015      -0.143469       1.916862                    0.999416      30.380714      89.590874       0.596210       0.428101      -1.051962      -0.005610       0.043997       0.009073       0.045272      -0.009911       0.015811       0.011708       0.025191      -0.039990      -0.029082       0.002589       0.026494             12.054071      13.148616      -3.368504      -3.982740       8.205894      -2.112412      14.807704           0.000001
          246              C      10.619069      20.260743      18.359888      -0.040437      39.465014 0.43006054E+03  0.99894438E+04                                 9.955682                            6.819724       0.079744       2.031618                    0.999260      26.998232      74.827138       0.650218       0.405541      -1.081335      -0.028091       0.007478       0.039572       0.049102      -0.003075       0.009257       0.000983       0.014400       0.014449      -0.010961      -0.003194       0.014155             12.974132      14.664250      -4.105912      -5.943519       8.317431      -0.899400      15.940715           0.000000
          247              C       9.624364      21.232322      18.378045      -0.073935      35.248909 0.42937412E+03  0.10114003E+05                                 9.501660                            7.015564      -0.094892       1.949471                    0.999500      29.236676      85.526663       0.604920       0.429854      -1.050485       0.004679      -0.010415       0.028908       0.031081       0.033178       0.017953      -0.004605      -0.019555      -0.005742      -0.041227       0.004244       0.036983             11.779195      13.701667      -4.733639      -4.275354       8.678643      -0.316205      12.957276           0.000000
          248              C       8.826053      21.414272      19.484211      -0.142845      38.461025 0.47497830E+03  0.11489879E+05                                10.116796                            7.404642      -0.194053       1.911797                    0.997732      30.506703      90.842613       0.584923       0.432878      -1.047210       0.020277      -0.008352      -0.017576       0.028104       0.006435       0.005901       0.016020       0.003162      -0.065084      -0.028707       0.005968       0.022739             12.643702      11.930260      -3.945438      -3.654504       9.620265      -2.277243      16.380580           0.000000
          249              C      11.513024      20.122943      17.204997       0.626339      23.779466 0.23928430E+03  0.48931751E+04                                 7.616682                            5.472933       0.077385       2.087551                    0.999430      21.737266      60.177458       0.638076       0.469415      -1.022730       0.048673      -0.010866      -0.040530       0.064264       0.053282       0.046558       0.021958      -0.102677      -0.161395      -0.089337      -0.020977       0.110314              9.428587      11.408600      -2.434951      -3.277426       5.436140      -0.530689      11.441022           0.000002
          250              C       7.364626      15.744090      21.538653      -0.155093      39.583492 0.46872680E+03  0.11259783E+05                                10.194007                            7.258235       0.035378       1.974119                    0.999533      30.469483      89.338838       0.604954       0.421477      -1.058095      -0.008951      -0.019941       0.010588       0.024287       0.018890       0.008291      -0.017629      -0.006202      -0.040137      -0.031247       0.003462       0.027785             13.576189      11.416878       0.729130      -1.133372      20.828106       6.751189       8.483583          -0.000000
          251              C      19.039631      16.337577      22.167695       0.104694      37.757956 0.39360236E+03  0.89936936E+04                                 9.907251                            6.663566      -0.103024       1.984123                    0.999182      26.050023      72.960676       0.633634       0.423045      -1.063863       0.005163      -0.008952       0.013251       0.016804       0.001216      -0.000300      -0.007781      -0.033183       0.064711      -0.027421       0.002647       0.024775             14.019771      11.350256       2.380080      -0.441329      22.218453       7.177212       8.490604           0.000000
          252              C       7.265159      14.405678      21.054633      -0.110078      39.281170 0.46428957E+03  0.11116700E+05                                10.132642                            7.217995      -0.007891       1.954412                    0.999640      30.299048      88.433511       0.607916       0.420800      -1.059472      -0.016416       0.001374       0.046276       0.049120      -0.026178      -0.007776      -0.009363       0.022855      -0.043397      -0.030479      -0.005357       0.035836             13.561388      11.550394       2.371453      -0.320511      20.994652       6.608158       8.139118           0.000000
          253              C      18.792236      13.726511      21.145185      -0.058086      42.444817 0.42448357E+03  0.98389024E+04                                10.502143                            6.777894       0.008049       2.006910                    0.999389      27.218121      75.635133       0.651119       0.405845      -1.079910       0.006458       0.045387       0.036443       0.058564      -0.000295       0.006420      -0.001084       0.004575      -0.027886      -0.011589       0.002363       0.009226             15.920212      11.453578       1.000805      -1.073023      26.486036       9.307682       9.821022          -0.000001
          254              C      17.723568      14.347315      21.762506      -0.065234      36.384088 0.41312086E+03  0.96040566E+04                                 9.661873                            6.840737       0.032702       1.995704                    0.999595      28.512296      81.919260       0.620253       0.424776      -1.057304       0.028392       0.014026       0.019924       0.037414       0.003896       0.002761      -0.021958       0.025918       0.021684      -0.030221       0.009904       0.020317             12.898201      11.170261      -0.129624      -1.631094      19.352185       6.444199       8.172159           0.000000
          255              C      17.830686      15.669888      22.222394      -0.126299      38.312128 0.44670946E+03  0.10593458E+05                                 9.999965                            7.115884       0.033693       1.995476                    0.998641      29.275543      85.047155       0.607617       0.425073      -1.056759       0.005397      -0.030087       0.000979       0.030583      -0.011081      -0.007256      -0.006331       0.015495       0.023848      -0.020376       0.006790       0.013586             13.241730      12.379117       2.301230      -0.454682      19.651190       5.749958       7.694885          -0.000000
          256              C      18.714448      12.369045      20.687366       0.626701      26.684844 0.24370378E+03  0.50087069E+04                                 8.323325                            5.543595      -0.072878       2.034941                    0.999638      21.878287      60.811854       0.630218       0.472881      -1.020381       0.019372      -0.072373      -0.000467       0.074923      -0.029603       0.051911      -0.055370       0.072887       0.218519      -0.093282      -0.026968       0.120249             12.101614       8.888261       1.007787      -0.758086      19.776247       6.577418       7.640333           0.000002
          257              C      14.304530      34.415884      19.098788       0.641544      23.774654 0.23200051E+03  0.47064921E+04                                 7.607443                            5.385227       0.018108       2.071295                    0.999491      21.484625      59.191225       0.644091       0.468760      -1.023351      -0.017778       0.063509      -0.000463       0.065952       0.050118       0.057506       0.017080       0.066677       0.209681      -0.096205      -0.014701       0.110905              9.817606      11.007094      -4.007116      -2.228984      13.177715      -0.640257       5.268009           0.000000
          258              C      14.985523      33.111828      19.064084      -0.054464      39.830217 0.43200266E+03  0.10038036E+05                                10.001808                            6.815141       0.064394       2.022568                    0.999323      27.174615      75.137454       0.653807       0.403176      -1.083762       0.021666      -0.044536       0.012570       0.051097      -0.005221      -0.011394      -0.001378       0.012553      -0.014438      -0.012975      -0.002972       0.015947             13.728856      14.419421      -6.977370      -2.761124      20.157546      -1.050454       6.609600          -0.000000
          259              C      16.204670      32.982933      18.349316      -0.104078      38.352134 0.47107156E+03  0.11339052E+05                                10.015761                            7.318975      -0.161061       1.914308                    0.999125      30.219484      88.921255       0.596721       0.426427      -1.054190      -0.004220      -0.025524       0.016690       0.030787       0.016516       0.008125      -0.005438      -0.017862       0.040043      -0.027769       0.012035       0.015734             12.826050      13.837833      -4.790710      -3.269848      17.420059      -1.551072       7.220258           0.000000
          260              C      16.865258      31.749342      18.385859      -0.149016      37.950842 0.47016860E+03  0.11328201E+05                                 9.975530                            7.325540      -0.110666       1.934006                    0.998958      30.443527      90.046417       0.593939       0.428013      -1.051696      -0.020113       0.018527       0.017854       0.032658      -0.009933       0.002491       0.013038       0.052270       0.041756      -0.038292       0.017291       0.021002             13.084094      11.205933      -4.468609      -1.913747      20.877764      -3.133000       7.168585           0.000000
          261              C      16.374288      30.639961      19.033517       0.097489      39.970374 0.39984112E+03  0.91688434E+04                                10.297706                            6.715737      -0.141900       1.970328                    0.999246      26.165061      73.324787       0.631463       0.422991      -1.064291       0.002707      -0.001334       0.003200       0.004399       0.003794       0.016168       0.017323      -0.008056      -0.024431      -0.025249      -0.000170       0.025419             15.109744      14.939353      -8.782284      -1.649046      23.504037      -2.347873       6.885843          -0.000000
          262              C      15.155140      30.805944      19.698412      -0.138954      35.588434 0.41346470E+03  0.95893342E+04                                 9.356432                            6.736685       0.185025       2.032157                    0.999776      29.056527      82.686038       0.641610       0.411609      -1.068407       0.001870       0.030148       0.006287       0.030854       0.017425      -0.010961      -0.015438      -0.009805       0.011076      -0.019972      -0.009944       0.029916             11.782871      13.582601      -5.978781      -2.424659      15.686965      -0.859705       6.079046          -0.000002
          263              C      14.488176      31.992720      19.686921      -0.073039      34.352537 0.40201828E+03  0.92856896E+04                                 9.247975                            6.729579       0.017000       1.987257                    0.999693      28.541218      81.828981       0.627735       0.422436      -1.058403       0.033257       0.000166      -0.003062       0.033398       0.007582      -0.009304       0.004447       0.045010       0.046653      -0.032273       0.007739       0.024534             11.563838      12.145732      -4.649578      -1.943935      16.615796      -1.705392       5.929985          -0.000001
          264              C      17.153476      29.402329      19.124299       0.072121      39.481573 0.40750586E+03  0.94036204E+04                                10.226392                            6.791739      -0.161854       1.960012                    0.999261      26.635051      75.256916       0.625296       0.424482      -1.061709      -0.002233      -0.005175       0.000637       0.005672      -0.009790      -0.012813      -0.004170      -0.020519      -0.014551      -0.022192       0.005533       0.016659             14.857552      15.288454      -7.750097       1.060175      23.816283      -1.495672       5.467917          -0.000000
          265              C      18.505252      29.401196      19.230710      -0.177001      38.861859 0.46699593E+03  0.11253903E+05                                10.134023                            7.318748      -0.071462       1.939908                    0.999383      30.956704      92.138065       0.590914       0.430122      -1.048428       0.004656      -0.033028       0.002298       0.033433       0.023335      -0.004423       0.004539      -0.064461       0.079016      -0.053355       0.023730       0.029625             13.202181      16.633342      -5.833169       1.816270      17.500419      -1.956272       5.472782          -0.000001
          266              C      19.308669      28.259370      19.345165       0.027918      39.564206 0.43458265E+03  0.10201182E+05                                10.213733                            7.029754      -0.044704       1.992499                    0.999471      27.369928      78.250475       0.611912       0.426422      -1.059445      -0.021287       0.018221       0.003461       0.028233      -0.004298       0.001535      -0.004984       0.013297      -0.020107      -0.010351      -0.001397       0.011748             13.829865      15.879808      -2.284685       2.143172      20.069751      -1.552640       5.540035          -0.000000
          267              C      20.712731      28.248732      19.593840       0.061286      43.201520 0.44080658E+03  0.10363454E+05                                10.795249                            7.057194      -0.201303       1.936133                    0.999022      27.286389      77.565944       0.614897       0.423689      -1.063266       0.010975       0.002047       0.012090       0.016456       0.012873      -0.006243      -0.010310      -0.024190       0.075528      -0.030304      -0.000466       0.030769             15.208545      15.130731       3.899288       2.079754      24.592408       0.497201       5.902495          -0.000000
          268              C      21.416678      27.086651      19.667615      -0.277146      42.733290 0.48502977E+03  0.11730179E+05                                10.591774                            7.317244      -0.000479       1.956281                    0.999587      31.444704      91.963993       0.611803       0.413960      -1.064792       0.011243      -0.003913       0.002462       0.012156      -0.026588      -0.007558       0.003277       0.037649      -0.006065      -0.031578      -0.003816       0.035394             14.261013      11.676667       2.227758       0.723790      25.482499      -0.760390       5.623871          -0.000000
          269              C      20.770125      25.842023      19.609238       0.301234      32.448006 0.34154766E+03  0.75703914E+04                                 9.082425                            6.316707       0.089778       2.048224                    0.999691      24.842390      69.665085       0.630780       0.438088      -1.049310       0.098612      -0.057660       0.021410       0.116221      -0.034139      -0.000863      -0.005478      -0.009307      -0.098377      -0.034071      -0.016932       0.051003             12.232779      10.562669       1.231814       0.730990      21.111402      -1.177409       5.024267          -0.000000
          270              C      19.413248      25.765273      19.452265      -0.137750      49.235674 0.54065011E+03  0.13429350E+05                                11.819657                            7.846698      -0.319159       1.874105                    0.998436      30.451836      90.132690       0.577402       0.427060      -1.056979      -0.087418      -0.038435       0.009813       0.095998       0.025960      -0.005156       0.015380      -0.062268      -0.041937      -0.038118      -0.011976       0.050095             17.504207      14.488667       1.152300       0.521943      30.960045      -3.263260       7.063908           0.000000
          271              C      18.668492      26.976322      19.298050       0.063147      39.114795 0.44224005E+03  0.10455603E+05                                10.250201                            7.148738      -0.215396       1.935208                    0.999272      27.630909      80.008949       0.597838       0.433343      -1.052238      -0.007068      -0.006765       0.011916       0.015418      -0.008753       0.004748      -0.002559      -0.009916      -0.009895      -0.009836      -0.003200       0.013036             14.379088      12.870715      -2.422342       1.497588      24.454187      -2.461791       5.812363          -0.000000
          272              C      17.272082      26.977877      19.128896      -0.138285      36.898190 0.47765984E+03  0.11559355E+05                                 9.782229                            7.390742      -0.135117       1.920002                    0.999127      30.789668      91.401842       0.590205       0.428833      -1.050730       0.009136       0.024189      -0.000794       0.025869       0.028616       0.012888       0.000154      -0.015695      -0.040004      -0.029697      -0.007922       0.037619             12.262473      12.039572      -4.076726       1.407080      19.183927      -1.748562       5.563920           0.000001
          273              C      16.509473      28.149040      19.029150      -0.142122      35.848691 0.45590875E+03  0.10853200E+05                                 9.479567                            7.126717       0.148527       2.011516                    0.999694      30.019269      87.017267       0.615877       0.417765      -1.062686       0.021374      -0.006196      -0.007262       0.023409       0.010972       0.006863       0.007130       0.045232      -0.036981      -0.022331      -0.010509       0.032840             11.933264      10.910733      -3.487858       0.813013      19.742108      -1.154719       5.146950          -0.000000
          274              C      21.423047      29.546459      19.873542       0.073826      40.245295 0.43607438E+03  0.10223697E+05                                10.354432                            7.038413      -0.269481       1.922907                    0.998798      27.004239      76.635692       0.613251       0.426010      -1.061906      -0.007439      -0.006605       0.012093       0.015659       0.005126       0.008945       0.019192      -0.003368      -0.070810      -0.032681       0.006632       0.026050             14.273018      10.637508       8.087135       1.922162      22.736145      -0.891854       9.445399          -0.000001
          275              C      21.940806      29.685547      21.237117      -0.164073      36.391558 0.47802835E+03  0.11484739E+05                                 9.495497                            7.259822       0.118466       1.994262                    0.999864      30.506916      88.068418       0.616608       0.413456      -1.068284      -0.007622       0.022131      -0.006691       0.024344       0.009661       0.009010      -0.032722      -0.016371       0.084019      -0.037059      -0.010975       0.048034             11.057237       8.719541       5.277600       2.531455      14.746509       0.302700       9.705661          -0.000003
          276              C      22.631994      30.851513      21.597259      -0.090960      35.277314 0.44367781E+03  0.10484969E+05                                 9.369968                            7.048671      -0.063460       1.947640                    0.999472      29.509875      85.082059       0.617204       0.419931      -1.061870      -0.000641       0.010235      -0.018892       0.021496      -0.001692       0.008287      -0.008244       0.016195       0.086477      -0.023811      -0.008170       0.031982             11.103421       8.348252       4.710440       1.994781      15.526637      -1.224304       9.435374          -0.000005
          277              C      22.642191      31.939464      20.649904      -0.005332      37.442404 0.44495768E+03  0.10446764E+05                                 9.732217                            7.011050      -0.042756       1.987415                    0.999267      27.390857      76.872593       0.629745       0.414265      -1.073236      -0.012989      -0.048448       0.007589       0.050730      -0.000050      -0.000107      -0.006188       0.019535      -0.038068      -0.015786      -0.000326       0.016112             12.413087       8.793680       5.779123       2.245580      18.536158      -0.621613       9.909423          -0.000001
          278              C      22.212426      31.803663      19.392280      -0.126614      35.234381 0.44035351E+03  0.10410383E+05                                 9.392361                            7.022585       0.103307       1.999349                    0.999769      29.771755      86.490177       0.616903       0.419975      -1.059443      -0.009263      -0.036452      -0.005803       0.038055       0.003884      -0.010630      -0.018590      -0.014372      -0.024147      -0.022235      -0.003134       0.025368             11.485207       8.872715       5.058137       2.527252      16.050194      -0.349089       9.532710           0.000001
          279              C      21.599028      30.558169      19.008925      -0.155904      37.313219 0.45744974E+03  0.10923797E+05                                 9.759070                            7.161863       0.191341       2.026421                    0.999594      30.245176      88.460761       0.610009       0.420475      -1.058568       0.021857       0.038207       0.019503       0.048144       0.007979       0.018108       0.013756       0.023257       0.072684      -0.027860      -0.010031       0.037891             12.443432       8.939927       5.906282       1.411607      19.005037      -1.727327       9.385330           0.000000
          280              C      18.677427      24.478894      19.629923      -0.110002      46.180729 0.51425089E+03  0.12631695E+05                                11.395332                            7.721325      -0.310331       1.882747                    0.998588      30.015331      88.734150       0.573561       0.434750      -1.050862       0.022219       0.066186      -0.059005       0.091410       0.012634       0.015520       0.011729      -0.042387      -0.085839      -0.037013      -0.005446       0.042460             15.993189       9.390214       4.637715      -3.146389      26.101126      -0.377029      12.488227          -0.000000
          281              C      17.960734      24.275045      20.759532       0.296615      29.982718 0.36155575E+03  0.81242383E+04                                 8.616763                            6.526314       0.047268       2.033639                    0.999681      25.079495      70.684592       0.617031       0.441766      -1.047700      -0.028358       0.075617       0.074259       0.109711       0.019085       0.004868       0.033414      -0.071782      -0.024580      -0.037289      -0.023783       0.061072             10.426404       6.816274       3.169033      -2.815000      14.016922      -1.289932      10.446015          -0.000001
          282              C      17.240216      23.044697      20.965000      -0.290968      37.967769 0.50559327E+03  0.12372159E+05                                 9.810480                            7.496526       0.015568       1.954282                    0.999426      32.141345      94.983317       0.600498       0.416821      -1.061492      -0.015663      -0.001654       0.000446       0.015756      -0.025222      -0.005621      -0.007846       0.040949       0.024525      -0.038509       0.009958       0.028551             11.899074       7.923282       4.463013      -2.214569      16.682094      -0.427018      11.091847           0.000000
          283              C      17.297604      22.059660      20.053498       0.058278      38.386627 0.42465875E+03  0.99083161E+04                                10.012845                            6.952015      -0.123778       1.966920                    0.999213      27.076969      77.115909       0.615083       0.426788      -1.059486      -0.012080      -0.000107       0.004447       0.012873      -0.001626       0.022358      -0.016319       0.005286      -0.019054      -0.028776       0.000785       0.027991             13.169075      10.788841       5.925820      -4.542184      15.726948      -1.446346      12.991436           0.000001
          284              C      18.090813      22.170390      18.892402       0.029729      38.418147 0.44444484E+03  0.10516266E+05                                10.073948                            7.154353      -0.127681       1.966694                    0.999233      27.635240      79.941312       0.599388       0.431871      -1.053587       0.000428      -0.006553      -0.015784       0.017095      -0.005194      -0.006027       0.003785      -0.007321       0.027564      -0.011669      -0.001391       0.013060             12.985145       9.617598       2.594600      -4.818042      14.540598       1.411477      14.797240          -0.000000
          285              C      18.268075      21.145334      17.956538      -0.190470      38.026399 0.49137172E+03  0.11987364E+05                                 9.957338                            7.490250      -0.095710       1.927307                    0.998969      31.470635      94.101312       0.586380       0.428167      -1.050108       0.001562       0.020787       0.009009       0.022709       0.003544       0.024326      -0.018862      -0.020884      -0.068790      -0.043055       0.012976       0.030079             12.125778       9.023577       0.116352      -4.406836      12.247183       4.273900      15.106573           0.000000
          286              C      19.066385      21.283691      16.824860       0.064026      39.962388 0.43551153E+03  0.10208060E+05                                10.310173                            7.034518      -0.097423       1.980435                    0.999332      26.855793      76.226160       0.613285       0.426089      -1.061768      -0.001866       0.008399      -0.003692       0.009363       0.004866       0.000257       0.014556       0.003737      -0.018726      -0.017871       0.003568       0.014303             14.319729       8.689393      -0.073455      -3.513510      18.888395       8.003576      15.381398          -0.000000
          287              C      19.724415      22.522611      16.621462      -0.113618      33.375560 0.43251898E+03  0.10199834E+05                                 9.128849                            7.013855       0.047275       2.000752                    0.998223      29.292656      85.551975       0.608946       0.426520      -1.053239      -0.020094       0.008345       0.010587       0.024196      -0.014669       0.009265      -0.013304       0.042665       0.023568      -0.032473       0.002508       0.029966             11.028790       7.561304       1.013327      -2.075277      15.700186       3.325100       9.824881           0.000000
          288              C      23.259413      33.290268      21.075317       0.550650      27.143522 0.28857696E+03  0.61876427E+04                                 8.330490                            6.030834      -0.143650       1.989379                    0.999358      23.580547      66.972029       0.604391       0.472633      -1.020397       0.007036       0.062389       0.003880       0.062905      -0.048216      -0.074908       0.008837       0.111654       0.024871      -0.083519      -0.035381       0.118900             10.365574       7.608970       3.401697       1.778851      15.500503      -1.629395       7.987249          -0.000001
          289              C      19.607090      23.524793      17.537100      -0.143578      36.191090 0.47892227E+03  0.11619845E+05                                 9.723088                            7.461898      -0.153644       1.924771                    0.997888      30.588583      91.494151       0.579037       0.435978      -1.044391      -0.025492      -0.016769      -0.011671       0.032669      -0.000698       0.008697      -0.018595       0.022881      -0.056012      -0.031668       0.007954       0.023714             11.592680       8.141886       0.466467      -2.778897      14.920530       2.955827      11.715624          -0.000000
          290              C      18.789651      23.413286      18.675673       0.030544      37.959951 0.45580932E+03  0.10874732E+05                                10.125078                            7.354076      -0.229899       1.924775                    0.999079      28.285039      82.687182       0.576988       0.444943      -1.043717      -0.016795       0.009961      -0.022620       0.029883      -0.006133      -0.006314       0.005067      -0.019182       0.014360      -0.014978       0.000850       0.014128             12.932506       8.569181       2.206250      -2.953312      17.932907       2.651878      12.295429          -0.000000
          291              C      16.495470      20.818363      20.359400       0.100649      38.536257 0.42579065E+03  0.99109842E+04                                10.039124                            6.945081      -0.128976       1.975242                    0.998894      26.351545      74.215085       0.619435       0.424805      -1.063970      -0.004816       0.008234      -0.001474       0.009652       0.002079      -0.026894       0.011566      -0.002327      -0.033073      -0.034042       0.007813       0.026228             13.372910      12.992405       7.173158       0.438762      14.994226      -4.291495      12.132100           0.000000
          292              C      15.468885      20.369717      19.472031      -0.155688      37.624450 0.46585512E+03  0.11168475E+05                                 9.803152                            7.222341       0.060642       1.986063                    0.999111      30.306682      88.639375       0.608453       0.419891      -1.059580      -0.020478       0.000366       0.025627       0.032806      -0.017424      -0.003512      -0.026353       0.005332       0.008739      -0.034171       0.004914       0.029257             12.030840      13.905012       6.157603       1.343470      11.417029      -2.562191      10.770479           0.000000
          293              C      14.668026      19.299244      19.844124      -0.113233      37.990868 0.46518079E+03  0.11175087E+05                                 9.959690                            7.291310      -0.152472       1.913773                    0.999417      30.431297      89.796634       0.594917       0.428569      -1.051646       0.005296       0.028197       0.034447       0.044830      -0.010939       0.015266       0.009701       0.020603      -0.051002      -0.028950       0.002594       0.026355             12.082484      13.174189       5.096768       1.155929      11.724095      -3.931957      11.349168           0.000001
          294              C      14.886100      18.618189      21.058080      -0.041544      39.525476 0.43077517E+03  0.10011134E+05                                 9.968088                            6.827094       0.074018       2.029522                    0.999230      27.023170      74.938205       0.649563       0.405744      -1.081098       0.028185       0.039473      -0.013139       0.050251      -0.007073       0.008135      -0.004908       0.002396      -0.022571      -0.011687      -0.003199       0.014885             12.992223      14.689362       7.181020       0.916762      13.620370      -3.632851      10.666937           0.000000
          295              C      15.880803      19.080493      21.912814      -0.072257      35.198054 0.42862592E+03  0.10092120E+05                                 9.495065                            7.011460      -0.092635       1.950374                    0.999498      29.206900      85.425471       0.604829       0.430100      -1.050320      -0.005390       0.020858      -0.023672       0.032007      -0.030030      -0.021578       0.002308      -0.004917       0.036147      -0.040390       0.003943       0.036447             11.770819      13.695287       5.969693       2.242812      11.788403      -1.921503       9.828767           0.000001
          296              C      16.679112      20.146680      21.566462      -0.142838      38.451630 0.47474334E+03  0.11483570E+05                                10.116913                            7.403551      -0.203439       1.909182                    0.997660      30.505893      90.858261       0.584838       0.432965      -1.047085      -0.019935      -0.018885       0.001339       0.027493      -0.008670      -0.002786       0.021571       0.015514      -0.030365      -0.028598       0.005819       0.022778             12.644838      11.935550       5.059701       1.835784      13.091829      -4.065107      12.907135           0.000000
          297              C      13.992147      17.528995      21.466027       0.628755      23.719088 0.23854815E+03  0.48743331E+04                                 7.605629                            5.465272       0.075347       2.087772                    0.999399      21.698479      60.045470       0.638393       0.469547      -1.022665      -0.049470      -0.040788       0.008234       0.064644      -0.065199      -0.025523       0.066899      -0.015945       0.095788      -0.088851      -0.021034       0.109886              9.414790      11.392571       4.022036       0.658440       9.726656      -2.751224       7.125145           0.000002
          298              C      18.140549      19.367781      15.586082      -0.157747      39.658362 0.46977335E+03  0.11291049E+05                                10.205423                            7.265222       0.036066       1.974045                    0.999572      30.503642      89.458915       0.604811       0.421348      -1.058192       0.010809       0.000485      -0.023701       0.026054      -0.016379      -0.012622      -0.000860       0.025502       0.059855      -0.031552       0.003826       0.027726             13.593735      11.427830       0.675201      -1.166505      16.619709       8.954523      12.733667          -0.000000
          299              C      19.218142      20.199117      15.824415       0.104960      37.728214 0.39324806E+03  0.89836659E+04                                 9.902368                            6.660846      -0.098179       1.985746                    0.999220      26.039482      72.925716       0.633717       0.423081      -1.063830      -0.005218       0.007743      -0.014256       0.017042      -0.000046      -0.001317      -0.010999      -0.039214       0.048048      -0.027659       0.002614       0.025044             14.011406      11.346274      -0.699517      -2.315404      17.228685       9.742261      13.459257           0.000000
          300              C      18.240021      18.323182      14.619421      -0.110873      39.263339 0.46400608E+03  0.11107907E+05                                10.125535                            7.211865      -0.002802       1.955783                    0.999627      30.299121      88.417696       0.608688       0.420342      -1.059790       0.016358       0.042561      -0.019421       0.049560       0.018512       0.019939      -0.000738       0.036256       0.006063      -0.029671      -0.005467       0.035138             13.551578      11.545310      -0.797163      -2.247982      16.228968       9.056944      12.880457           0.000000
          301              C       6.712945      18.091730      13.974521      -0.058389      42.476806 0.42484514E+03  0.98491326E+04                                10.505728                            6.779866       0.008800       2.006919                    0.999351      27.230870      75.671468       0.651172       0.405735      -1.080010      -0.007480       0.052794       0.024045       0.058492      -0.005959       0.003468       0.003942       0.015281       0.006112      -0.012367       0.003043       0.009324             15.925057      11.461012       0.496320      -1.381384      20.934213      12.182139      15.379944          -0.000001
          302              C       7.781611      18.925198      14.242502      -0.062972      36.308198 0.41204912E+03  0.95731104E+04                                 9.648795                            6.831480       0.035427       1.997040                    0.999582      28.479524      81.804590       0.620712       0.424729      -1.057313      -0.027861       0.023881       0.002583       0.036786      -0.004082      -0.002598      -0.021893       0.026586       0.018860      -0.030318       0.010727       0.019591             12.878491      11.160621       1.504769      -0.636648      15.757581       8.269575      11.717272           0.000000
          303              C       7.674488      19.941087      15.206175      -0.127603      38.376797 0.44763235E+03  0.10620952E+05                                10.011443                            7.123672       0.034075       1.995138                    0.998670      29.304734      85.157827       0.607221       0.425126      -1.056713      -0.006906      -0.013147      -0.026719       0.030569       0.011600       0.005722      -0.012747       0.005739      -0.006567      -0.020878       0.006605       0.014273             13.257808      12.394209      -0.656404      -2.258187      14.924889       8.213179      12.454325          -0.000000
          304              C       6.790737      17.061655      12.978902       0.625161      26.738323 0.24424276E+03  0.50226263E+04                                 8.333830                            5.549798      -0.076681       2.033065                    0.999629      21.903975      60.903215       0.629844       0.472894      -1.020360      -0.020522      -0.033829      -0.062889       0.074301      -0.032162       0.050201      -0.092712       0.002071       0.009456      -0.094344      -0.026875       0.121219             12.118363       8.898643       0.210165      -1.245246      15.589180       8.768346      11.867267           0.000002
          305              O      21.475315      31.919434      14.733646      -0.493880      25.105625 0.33799774E+03  0.72867903E+04                                 6.820350                            5.591629       0.272026       2.171722                    0.998780      25.255493      64.345419       0.819011       0.346892      -1.140659      -0.045231      -0.109473       0.016807       0.119636       0.002268       0.001322      -0.000416      -0.187784      -0.231080      -0.077108      -0.055325       0.132433              8.255254       6.421763       1.899198      -0.666595      13.713787      -1.415820       4.630214           0.000001
          306              O      17.840822      31.355616      12.798716      -0.468220      20.041226 0.29359008E+03  0.60876192E+04                                 5.711728                            5.166583       0.531269       2.279110                    0.998862      24.135259      59.573518       0.866370       0.340955      -1.149882       0.012641       0.049746       0.082388       0.097068       0.005457       0.096580       0.067034      -0.041231       0.250675      -0.118142      -0.036031       0.154173              5.872522       3.961490      -0.000376       1.052181       6.323931       0.591918       7.332144          -0.000001
          307              O      14.843998      21.229846      15.980009      -0.590958      35.775017 0.53995327E+03  0.12943647E+05                                 8.481881                            7.084395       0.670046       2.265771                    0.997798      27.520892      71.324888       0.733035       0.348562      -1.151905      -0.006561       0.054739      -0.023172       0.059803      -0.016245      -0.015894      -0.017037      -0.055143       0.036067      -0.045145       0.010456       0.034689              9.839584       8.666666       0.515855       1.340985      14.377658      -2.402828       6.474427          -0.000000
          308              O      13.249917      22.153197      14.746287      -0.543231      38.932994 0.51134809E+03  0.12163210E+05                                 9.204467                            7.023717       0.210733       2.125905                    0.996921      27.250661      71.708596       0.711747       0.361783      -1.134576       0.013379       0.033333       0.004273       0.036171      -0.021495      -0.026338       0.031079       0.119330       0.114619      -0.088237       0.013508       0.074729             11.515336      17.844074       5.173585       4.252326       9.875464       1.154652       6.826470          -0.000001
          309              O      11.257952      23.417265      12.289875      -0.611381      33.787410 0.55586346E+03  0.13480775E+05                                 8.190441                            7.220518       0.484318       2.146881                    0.999427      29.927129      79.131810       0.718058       0.351722      -1.144310      -0.006806       0.040557      -0.015446       0.043929       0.060198      -0.034916      -0.021307       0.192167       0.261261      -0.157421       0.038324       0.119097              8.515880       8.116008      -0.763947      -2.921929       7.061670      -0.209125      10.369963          -0.000013
          310              O      10.347423      22.373182      14.107822      -0.526742      39.088809 0.49760155E+03  0.11774384E+05                                 9.256505                            6.937096       0.334184       2.169061                    0.997329      27.116634      71.536133       0.713748       0.362664      -1.132103       0.001509       0.036377      -0.021479       0.042272       0.016131       0.059483      -0.029296      -0.011413      -0.047773      -0.078659       0.023868       0.054791             11.780424       8.405858      -2.928465       0.273878      18.810974      -5.059794       8.124440          -0.000000
          311              O       7.976736      13.955794      12.023733      -0.568900      39.738751 0.58583811E+03  0.14367785E+05                                 9.224014                            7.484961       0.279450       2.140169                    0.997089      27.770660      73.378902       0.696404       0.358619      -1.140965       0.012820      -0.018642      -0.001400       0.022668       0.073736       0.008972      -0.002119      -0.073575       0.142862      -0.106709       0.047360       0.059349             10.356239       8.261216      -0.816627      -0.312529      11.223460      -5.146106      11.584042          -0.000000
          312              O       6.567578      13.431712      13.647934      -0.568981      33.849324 0.48645179E+03  0.11409464E+05                                 8.289432                            6.778762       0.527334       2.229895                    0.997408      27.096982      70.439815       0.737205       0.354236      -1.142378       0.046134      -0.020231      -0.017942       0.053475       0.008042       0.000418       0.031314       0.052858      -0.062704      -0.050158       0.011487       0.038670              9.905792      15.052347      -3.340657      -2.073633       8.002832      -0.539973       6.662197           0.000000
          313              O      12.125176      14.386874      21.779973      -0.639401      38.645280 0.54004366E+03  0.12997745E+05                                 9.034002                            7.073603       0.367411       2.133527                    0.998904      28.882459      75.980472       0.732459       0.347443      -1.148274       0.012593      -0.083279       0.022861       0.087274      -0.035518      -0.067576      -0.047613      -0.019727      -0.083741      -0.108087       0.050230       0.057857             11.659745      10.365519      -4.924303      -1.933480      16.213653       5.438992       8.400062          -0.000002
          314              O      14.225531      13.911071      22.112765      -0.490578      30.482528 0.42055134E+03  0.94928224E+04                                 7.744183                            6.276264       0.792557       2.340634                    0.998233      25.694809      65.112079       0.772530       0.351249      -1.147025       0.007910      -0.007133      -0.016784       0.019879       0.055902       0.022417      -0.030282       0.024393       0.011930      -0.076762       0.021472       0.055289              9.608661       9.943248       2.020164       2.949171       9.431572       4.646874       9.451163          -0.000001
          315              O      10.406117       8.869622      10.097077      -0.491685      25.118248 0.33826087E+03  0.72936154E+04                                 6.830755                            5.602764       0.258197       2.167294                    0.998800      25.241014      64.305935       0.816264       0.348004      -1.139788       0.047434      -0.034935      -0.104255       0.119748      -0.001507      -0.000343       0.086603      -0.022046       0.267050      -0.078370      -0.055476       0.133845              8.268069       6.435292      -0.287750      -2.015080       5.396496       2.883700      12.972419           0.000001
          316              O      14.040615       6.891864      10.484798      -0.473383      20.117053 0.29511746E+03  0.61270270E+04                                 5.725821                            5.179877       0.532297       2.278756                    0.998912      24.187824      59.734440       0.865318       0.340938      -1.149935      -0.016112       0.097541       0.002758       0.098901      -0.086152       0.037420      -0.001887      -0.179385      -0.161867      -0.116238      -0.036330       0.152568              5.886888       3.968816      -0.934065       0.481976       7.622262      -0.064593       6.069585          -0.000001
          317              O       4.284859       5.067845       0.028958      -0.590380      35.811928 0.54062501E+03  0.12964591E+05                                 8.490314                            7.091037       0.668375       2.264948                    0.997819      27.530165      71.376858       0.732300       0.348782      -1.151651       0.006563       0.004780       0.060070       0.060617       0.022254       0.006863      -0.005501      -0.034226       0.103000      -0.046157       0.010761       0.035396              9.849920       8.676451      -1.430687       0.156164       6.186711       1.836852      14.686597          -0.000000
          318              O       5.878939       4.395933       1.415747      -0.542835      38.922676 0.51119259E+03  0.12158712E+05                                 9.203986                            7.023537       0.211474       2.126008                    0.996965      27.245306      71.694553       0.711614       0.361875      -1.134493      -0.013939       0.019386       0.027286       0.036258       0.032622       0.007350      -0.029774       0.002650      -0.238360      -0.088313       0.014295       0.074018             11.514219      17.841789      -6.152768      -2.641338       8.411146       1.910713       8.289723          -0.000001
          319              O       7.870904       2.794347       3.666692      -0.611008      33.796658 0.55605315E+03  0.13486705E+05                                 8.192692                            7.222447       0.487576       2.147661                    0.999417      29.927556      79.140282       0.717849       0.351790      -1.144239       0.007290       0.005575       0.042905       0.043875       0.004079      -0.069565      -0.105238       0.030426      -0.223951      -0.157712       0.037782       0.119930              8.518182       8.118288       2.947930      -0.663090       9.504584      -1.470477       7.931673          -0.000012
          320              O       8.781433       3.929795       1.904363      -0.527246      39.098385 0.49777461E+03  0.11779203E+05                                 9.256835                            6.937455       0.334065       2.168801                    0.997293      27.124988      71.554423       0.713878       0.362576      -1.132201      -0.000403      -0.002419       0.042355       0.042426      -0.060649       0.013747      -0.005178       0.035517       0.093610      -0.078952       0.023207       0.055744             11.780807       8.405631       1.101895       2.728028       6.250421       1.434893      20.686371          -0.000000
          321              O      17.528458      10.094254      18.367013      -0.568825      39.716543 0.58546392E+03  0.14355730E+05                                 9.219890                            7.481773       0.283490       2.141446                    0.997061      27.763928      73.344005       0.696692       0.358542      -1.141072      -0.013028      -0.009726      -0.016717       0.023319      -0.041461      -0.061636      -0.015760      -0.098923       0.067521      -0.106841       0.047803       0.059038             10.351667       8.257398       0.652724       0.580679       7.305776      -3.120182      15.491827          -0.000000
          322              O       6.185014      11.296392      17.155584      -0.570633      33.900885 0.48730770E+03  0.11434421E+05                                 8.297540                            6.784067       0.528607       2.229806                    0.997348      27.121057      70.514606       0.737033       0.354167      -1.142447      -0.044444      -0.024581      -0.009925       0.051749      -0.004835      -0.006337       0.020143       0.030456      -0.126637      -0.049752       0.011416       0.038336              9.917259      15.071696       3.380312       2.017044       6.509888       0.234980       8.170193           0.000000
          323              O      13.380002      18.958881      14.269622      -0.639853      38.663205 0.54031924E+03  0.13006124E+05                                 9.036219                            7.075153       0.368842       2.133976                    0.998934      28.889969      76.007011       0.732413       0.347418      -1.148287      -0.012149      -0.016980      -0.084964       0.087491       0.075348       0.000623      -0.006804       0.059697       0.156941      -0.107425       0.050204       0.057222             11.663299      10.366472       3.979441       3.486419      14.492585       6.335428      10.130841          -0.000002
          324              O      11.279647      19.036006      13.694130      -0.488422      30.382162 0.41891741E+03  0.94459987E+04                                 7.724594                            6.261984       0.796316       2.342275                    0.998136      25.657589      64.966853       0.773855       0.351016      -1.147306      -0.006091      -0.018875       0.001789       0.019914      -0.046307      -0.038933      -0.024982       0.036054       0.038890      -0.076976       0.021420       0.055555              9.581188       9.919180      -3.537731      -0.439047      13.194793       2.667611       5.629592          -0.000001
          325              O      10.406095      10.007209       1.394372      -0.493880      25.105607 0.33799720E+03  0.72867722E+04                                 6.820345                            5.591616       0.272094       2.171745                    0.998780      25.255479      64.345252       0.819014       0.346891      -1.140660       0.045230       0.035347       0.104968       0.119638       0.002220       0.001412       0.085197      -0.022184       0.265737      -0.077108      -0.055328       0.132436              8.255262       6.421767       0.280026       1.993239       5.390706       2.886908      12.953315           0.000001
          326              O      14.040579      11.984967       1.006651      -0.468233      20.040820 0.29358249E+03  0.60874153E+04                                 5.711613                            5.166484       0.531217       2.279098                    0.998862      24.135146      59.572777       0.866387       0.340951      -1.149887      -0.012641      -0.096048      -0.006344       0.097084       0.088280      -0.039496      -0.003955      -0.178545      -0.161305      -0.118122      -0.036029       0.154151              5.872399       3.961411       0.934471      -0.483507       7.602304      -0.069038       6.053484          -0.000001
          327              O      17.037457      13.808986      11.462491      -0.590959      35.775189 0.53995587E+03  0.12943724E+05                                 8.481899                            7.084408       0.669945       2.265735                    0.997797      27.520970      71.325119       0.733036       0.348562      -1.151905       0.006557      -0.004550      -0.059268       0.059803      -0.021591      -0.007133      -0.005956      -0.033729       0.100350      -0.045159       0.010470       0.034689              9.839607       8.666679       1.428142      -0.157526       6.180737       1.834654      14.671406          -0.000000
          328              O       5.878927      14.480898      10.075702      -0.543201      38.931250 0.51132099E+03  0.12162399E+05                                 9.204191                            7.023529       0.210797       2.125934                    0.996921      27.250019      71.706323       0.711758       0.361783      -1.134577      -0.013381      -0.019104      -0.027639       0.036165      -0.033247      -0.006987      -0.029741       0.001687      -0.238360      -0.088227       0.013520       0.074708             11.514948      17.843474       6.153055       2.642811       8.411274       1.911323       8.290097          -0.000001
          329              O       7.870874      16.082484       7.824757      -0.611391      33.787735 0.55587099E+03  0.13481002E+05                                 8.190488                            7.220563       0.484411       2.146907                    0.999427      29.927289      79.132328       0.718056       0.351722      -1.144310       0.006792      -0.004895      -0.043120       0.043926      -0.003373       0.069513      -0.104803       0.030639      -0.223270      -0.157415       0.038317       0.119098              8.515929       8.116065      -2.946441       0.663200       9.501695      -1.470501       7.930028          -0.000013
          330              O       8.781416      14.947036       9.587086      -0.526750      39.088496 0.49759687E+03  0.11774242E+05                                 9.256440                            6.937049       0.334183       2.169064                    0.997330      27.116571      71.535814       0.713752       0.362663      -1.132105      -0.001503       0.002370      -0.042166       0.042259       0.060251      -0.012996      -0.004867       0.035839       0.093991      -0.078663       0.023863       0.054799             11.780335       8.405775      -1.101523      -2.727107       6.249892       1.433765      20.685337          -0.000000
          331              O      11.152122      20.663865      16.107334      -0.568904      39.738303 0.58583100E+03  0.14367549E+05                                 9.223893                            7.484876       0.279429       2.140161                    0.997089      27.770607      73.378311       0.696414       0.358615      -1.140969      -0.012825       0.009810       0.015917       0.022673       0.041834       0.061373      -0.015352      -0.099185       0.066048      -0.106705       0.047355       0.059350             10.356096       8.261096      -0.652632      -0.581869       7.309302      -3.122616      15.497889          -0.000000
          332              O      12.561290      19.461727      17.318763      -0.568986      33.848550 0.48643932E+03  0.11409078E+05                                 8.289233                            6.778618       0.527116       2.229823                    0.997404      27.096885      70.438873       0.737224       0.354230      -1.142385      -0.046131       0.025224       0.009737       0.053471       0.004067       0.006948       0.020116       0.031195      -0.127671      -0.050151       0.011485       0.038666              9.905529      15.051903      -3.376057      -2.015251       6.504217       0.234670       8.160466           0.000000
          333              O       7.003736      11.799238      20.204725      -0.639418      38.645107 0.54004272E+03  0.12997709E+05                                 9.033953                            7.073579       0.367423       2.133532                    0.998904      28.882496      75.980392       0.732463       0.347441      -1.148276      -0.012580       0.017923       0.084469       0.087261      -0.076330      -0.000526      -0.006431       0.059949       0.155271      -0.108080       0.050233       0.057848             11.659658      10.365472      -3.978873      -3.486418      14.485283       6.332345      10.128218          -0.000002
          334              O      17.655984      11.722113      20.780217      -0.490625      30.484001 0.42057650E+03  0.94935342E+04                                 7.744424                            6.276445       0.792500       2.340600                    0.998233      25.695508      65.114380       0.772520       0.351248      -1.147026      -0.007934       0.018152      -0.001347       0.019856       0.045570       0.039377      -0.024892       0.034818       0.043066      -0.076744       0.021429       0.055315              9.608990       9.943524       3.547606       0.440215      13.238848       2.679069       5.644597          -0.000001
          335              O      21.475347      24.711059      19.740701      -0.491679      25.119018 0.33827318E+03  0.72939616E+04                                 6.830974                            5.602934       0.258214       2.167303                    0.998800      25.241149      64.307053       0.816236       0.348012      -1.139779      -0.047438       0.108653      -0.016847       0.119749      -0.000997      -0.001179       0.000105      -0.189369      -0.234892      -0.078358      -0.055480       0.133838              8.268355       6.435521      -1.922318       0.669805      13.727971      -1.423188       4.641574           0.000001
          336              O      17.840859      25.274877      21.675631      -0.473375      20.116966 0.29511533E+03  0.61269750E+04                                 5.725822                            5.179872       0.532231       2.278739                    0.998913      24.187726      59.734258       0.865315       0.340940      -1.149933       0.016106      -0.047246      -0.085377       0.098898      -0.006315      -0.093723       0.068514      -0.043203       0.246681      -0.116248      -0.036323       0.152572              5.886890       3.968809      -0.000799      -1.051080       6.344327       0.596057       7.347534          -0.000001
          337              O       8.467738       9.528273      18.494338      -0.590391      35.812876 0.54064300E+03  0.12965138E+05                                 8.490491                            7.091178       0.668334       2.264931                    0.997819      27.530504      71.378199       0.732288       0.348785      -1.151649      -0.006555      -0.055551       0.023334       0.060608       0.016315       0.016632      -0.017204      -0.056889       0.035051      -0.046169       0.010773       0.035396              9.850135       8.676683      -0.518320      -1.342676      14.392982      -2.405394       6.480740          -0.000000
          338              O      13.249891      34.477296      19.728060      -0.542872      38.924964 0.51122650E+03  0.12159745E+05                                 9.204422                            7.023833       0.211372       2.125971                    0.996965      27.245989      71.697509       0.711588       0.361881      -1.134485       0.013928      -0.033157      -0.004677       0.036266       0.021497       0.025631       0.030870       0.119950       0.113496      -0.088313       0.014271       0.074042             11.514813      17.842759      -5.172169      -4.252896       9.874749       1.154398       6.826931          -0.000001
          339              O      24.010544      33.213228      22.184472      -0.611007      33.796576 0.55605220E+03  0.13486675E+05                                 8.192677                            7.222439       0.487573       2.147660                    0.999417      29.927535      79.140172       0.717849       0.351790      -1.144240      -0.007285      -0.040677       0.014752       0.043878      -0.059919       0.035563      -0.021377       0.192643       0.262699      -0.157709       0.037787       0.119923              8.518164       8.118293       0.764734       2.923202       7.063638      -0.208605      10.372560          -0.000013
          340              O      23.100001      34.257311      20.366525      -0.527249      39.098568 0.49777756E+03  0.11779288E+05                                 9.256851                            6.937466       0.333999       2.168777                    0.997293      27.125109      71.554746       0.713879       0.362575      -1.132202       0.000398      -0.036517       0.021597       0.042427      -0.015636      -0.060195      -0.029333      -0.011207      -0.046543      -0.078955       0.023202       0.055753             11.780833       8.405641       2.929358      -0.273942      18.812746      -5.059327       8.124112          -0.000000
          341              O      14.353050      16.802325      22.450614      -0.568822      39.715829 0.58545172E+03  0.14355339E+05                                 9.219734                            7.481656       0.283430       2.141428                    0.997063      27.763755      73.343034       0.696704       0.358538      -1.141077       0.013023       0.019320       0.000971       0.023320      -0.073794      -0.008532      -0.002714      -0.073679       0.143241      -0.106839       0.047797       0.059043             10.351484       8.257236       0.815520       0.313185      11.219639      -5.143479      11.577576          -0.000000
          342              O      12.943882      17.326407      20.826413      -0.570617      33.900055 0.48729303E+03  0.11433985E+05                                 8.297397                            6.783954       0.528605       2.229810                    0.997347      27.120670      70.513176       0.737041       0.354166      -1.142449       0.044445       0.020082       0.017282       0.051743      -0.007843      -0.001394       0.031257       0.051955      -0.062123      -0.049742       0.011409       0.038333              9.917091      15.071442       3.344095       2.076438       8.011657      -0.541410       6.668175           0.000000
          343              O      18.501451      16.371245      12.694374      -0.639849      38.662674 0.54031015E+03  0.13005846E+05                                 9.036126                            7.075082       0.368808       2.133967                    0.998935      28.889809      76.006328       0.732419       0.347417      -1.148288       0.012152       0.083273      -0.023941       0.087494       0.035161       0.066637      -0.048122      -0.020223      -0.082832      -0.107420       0.050209       0.057211             11.663186      10.366348       4.924449       1.933928      16.219492       5.442561       8.403718          -0.000002
          344              O       7.849202      16.847048      12.361582      -0.488418      30.380882 0.41889652E+03  0.94453939E+04                                 7.724311                            6.261773       0.796346       2.342288                    0.998137      25.657276      64.965236       0.773880       0.351010      -1.147313       0.006089       0.007075       0.017578       0.019903      -0.055846      -0.023250      -0.029726       0.026872       0.011349      -0.076968       0.021419       0.055549              9.580801       9.918828      -2.014552      -2.940892       9.401050       4.628369       9.422527          -0.000001

******************************************************
Auxiliary information for the entire system
The total spin magnetic moment of the unit cell is   -0.000109
The total net atomic charge of the unit cell is   -0.000009
Accuracy of reproducing the electrostatic potential in the unit cell:
  The inner radius (bohr) =    5.0000
  The outer radius (bohr) =   12.0000
  Valid grid points have density less than (e/(bohr^3)) =    0.0001
  The number of valid grid points were=       900310
  The rms potential error without charges in kcal/mol is=     12.22043
  The rms potential error with partial charges in kcal/mol is=      2.53710
  The RRMSE value at monopole order=      0.20761
  The rms potential error with partial charges and cloud penetration in kcal/mol is=      2.54678
  The RRMSE value at monopole order with cloud penetration is=      0.20840
  The rms potential error with partial charges and atomic dipoles in kcal/mol is=      0.43438
  The RRMSE value at dipole order=      0.03555
  The rms potential error with partial charges, atomic dipoles and cloud penetration in kcal/mol is=      0.42649
  The RRMSE value at dipole order with cloud penetration=      0.03490

******************************************************
The electron densities and ab initio electrostatic potential were computed in VASP using the PBE functional and
projector augmented wave method. See the main text of the journal article for a description of computational details.
The atomic charges, dipoles, and quadrupoles were computed with the DDEC6 method as described in
(a) T. A. Manz and N. Gabaldon Limas, RSC Adv. 6 (2016) 47771-47801 DOI: 10.1039/c6ra04656h
(b) N. Gabaldon Limas and T. A. Manz, RSC Adv. 8 (2018) 2678-2707 DOI: 10.1039/c7ra11829e.
For each atom in the material, the electron cloud parameters were fit to the spherically averaged atom-in-material
electron density using radial positions for which this density was between 10^-4 and 10^-2 electrons per cubic bohr.
The polarizabilities, dispersion coefficients, and quantum Drude oscillator (QDO) parameters were fit using the MCLF method.
The magnetic structure of the system was optimized in VASP from the default ferromagnetic initial guess using spin polarization.
The atomic spin moments (ASMs) were computed on this optimized magnetic structure using the DDEC6 partition as inputs
to the method of T. A. Manz and D. S. Sholl, J. Chem. Theory Comput. 7 (2011) 4146-4164 DOI: 10.1021/ct200539n.
The RMSE and RRMSE were computed using a uniform grid with Ewald summation.
