# Supplementary material for: A collection of forcefield precursors for metal–organic frameworks
Source: RSC Adv. 2019 Nov 13;9(63):36492–507. doi: 10.1039/c9ra07327b (PMC9075174; doi:10.1039/c9ra07327b)
Supplement: RA-009-C9RA07327B-s5649 [file RA-009-C9RA07327B-s5649.xyz]

  238
jmolscript: load "" {1 1 1} spacegroup "x,y,z" unitcell [{     15.224600     0.000000     0.000000 }, {     -5.432931    14.222226     0.000000 }, {     -4.694943    -6.819322    14.487131 }]
Ni    -2.716465     7.111113     0.000000     0.577378
Ni     5.264829    -3.409661     7.243566     0.574194
Ni    -2.347471    -3.409661     7.243566     0.598988
Ni     0.000000     0.000000     0.000000     0.599354
Mo     9.044562    -3.283949    10.865348     0.539984
Mo    -3.947836    10.686853     3.621783     0.539986
H     -4.572415    -0.144417    13.060149     0.109545
H     -3.725247     0.803027    13.990222     0.098699
H     -0.522395     4.893431     0.260768     0.114248
H      0.575095     5.523370     1.173458     0.079828
H     -2.951918     4.345487     2.748209     0.097264
H     12.554744     4.140423     1.216919     0.104738
H     -5.343923     2.445621    13.845351     0.114777
H     -4.892093     2.053717    12.393741     0.100763
H     10.722857    -2.385793     5.860044     0.108721
H      5.461781    11.648201     4.317165     0.095687
H      4.851491     9.430536     5.955660     0.100244
H      5.327424     9.047106     4.501152     0.092985
H      6.817930     7.041441     7.662244     0.090739
H      5.817793     8.224684     7.907076     0.107508
H     12.256568    -0.786129     4.748882     0.089980
H     13.276403    -1.976142     4.838702     0.121395
H     -1.875287     5.940233     3.828949     0.119570
H     -0.831290     6.850712     3.100246     0.087990
H     -0.160042     4.614812     4.680792     0.075484
H      0.902536     5.463825     3.901384     0.047513
H      7.812326     6.729975     5.755737     0.107505
H      8.065063     8.070063     4.996611     0.086254
H      6.205597     6.187420     4.062192     0.078267
H      6.743890     7.429240     3.261053     0.057485
H     -0.504411     7.515674     1.056112     0.238797
H      8.466772     0.834218    12.114139     0.264886
H      7.277438    10.207689     4.821317     0.268539
H     11.782902    -1.124726     7.003079     0.269274
H      0.955416     6.827636     5.273316     0.327350
H      8.785119     6.590574     3.353771     0.337127
H      1.252487     8.316150     8.670548     0.109252
H      0.669735     7.186661     7.740474     0.098090
H      2.686528     9.554335     6.982797     0.114033
H      2.489706     8.304307     6.070108     0.079217
H      2.331415    12.019435     4.495357     0.096582
H      8.056564    -2.393105     6.026646     0.104454
H     -1.442339     8.112602     7.885345     0.114387
H     -0.915001     7.830372     9.336956     0.100159
H     13.499387     1.647066     1.383521     0.108709
H     -1.488048     1.553698     2.926400     0.095883
H      0.365825     2.915185     1.287906     0.100185
H      0.893847     2.607414     2.742414     0.093155
H     -1.395591    -4.888554    14.068453     0.090985
H     -2.857832    -4.376508    13.823620     0.107565
H     12.552351    -0.356509     2.494684     0.090243
H     14.027945    -0.884541     2.404864     0.121558
H      1.225864    10.444600     3.414617     0.119447
H      0.747883     9.144432     4.143319     0.087881
H      3.076109     9.315265     2.562773     0.075392
H      2.662178     8.019674     3.342181     0.047451
H      3.945164     1.112989     1.487828     0.107576
H      2.783495     0.398679     2.246954     0.086294
H      3.878633     2.807545     3.181374     0.078270
H      2.910664     1.861547     3.982512     0.057551
H      0.243349     8.601782     6.187454     0.238378
H      4.991346    -4.213777     9.616558     0.264514
H      0.505543     0.371632     2.422248     0.268692
H     12.699627     0.206799     0.240486     0.269410
H      1.407029     7.483597     1.970250     0.327113
H      4.422530     0.253990     3.889795     0.337325
H      9.669141     7.547321     1.426982     0.109545
H      8.821973     6.599877     0.496909     0.098699
H      5.619121     2.509473    14.226363     0.114248
H      4.521631     1.879534    13.313673     0.079828
H      8.048644     3.057417    11.738922     0.097266
H     -7.458018     3.262481    13.270212     0.104738
H     10.440649     4.957283     0.641780     0.114778
H      9.988819     5.349187     2.093390     0.100765
H     -5.626131     9.788697     8.627087     0.108720
H     -0.365055    -4.245297    10.169966     0.095687
H      0.245235    -2.027632     8.531471     0.100244
H     -0.230698    -1.644202     9.985979     0.092985
H     -1.721204     0.361463     6.824887     0.090741
H     -0.721067    -0.821780     6.580055     0.107508
H     -7.159842     8.189033     9.738249     0.089981
H     -8.179677     9.379046     9.648429     0.121395
H      6.972013     1.462671    10.658182     0.119570
H      5.928016     0.552192    11.386885     0.087990
H      5.256768     2.788092     9.806339     0.075486
H      4.194190     1.939079    10.585747     0.047513
H     -2.715600     0.672929     8.731394     0.107509
H     -2.968337    -0.667159     9.490520     0.086254
H     -1.108871     1.215484    10.424939     0.078267
H     -1.647164    -0.026336    11.226078     0.057486
H      5.601137    -0.112770    13.431019     0.238797
H     -3.370046     6.568686     2.372992     0.264885
H     -2.180712    -2.804785     9.665814     0.268539
H     -6.686176     8.527630     7.484052     0.269276
H      4.141310     0.575268     9.213815     0.327350
H     -3.688393     0.812330    11.133360     0.337127
H      3.844239    -0.913246     5.816583     0.109253
H      4.426991     0.216243     6.746657     0.098090
H      2.410198    -2.151431     7.504334     0.114033
H      2.607020    -0.901403     8.417023     0.079217
H      2.765311    -4.616531     9.991774     0.096587
H     -2.959838     9.796009     8.460485     0.104456
H      6.539065    -0.709698     6.601786     0.114391
H      6.011727    -0.427468     5.150175     0.100164
H     -8.402661     5.755838    13.103610     0.108709
H      6.584774     5.849206    11.560731     0.095883
H      4.730901     4.487719    13.199225     0.100184
H      4.202879     4.795490    11.744717     0.093156
H      6.492317    12.291458     0.418678     0.090987
H      7.954558    11.779412     0.663511     0.107564
H     -7.455625     7.759413    11.992447     0.090243
H     -8.931219     8.287445    12.082267     0.121558
H      3.870862    -3.041696    11.072514     0.119448
H      4.348843    -1.741528    10.343812     0.087881
H      2.020617    -1.912361    11.924358     0.075394
H      2.434548    -0.616770    11.144950     0.047451
H      1.151562     6.289915    12.999303     0.107579
H      2.313231     7.004225    12.240177     0.086295
H      1.218093     4.595359    11.305757     0.078271
H      2.186062     5.541357    10.504619     0.057552
H      4.853377    -1.198878     8.299677     0.238378
H      0.105380    11.616681     4.870573     0.264515
H      4.591183     7.031272    12.064883     0.268693
H     -7.602901     7.196105    14.246645     0.269410
H      3.689697    -0.080693    12.516881     0.327113
H      0.674196     7.148914    10.597336     0.337326
C      8.272998    -2.049990    12.399535    -0.021809
C      9.285254    -1.234707    10.340914     0.002869
C     10.277915    -3.296099     9.118200     0.028233
C      3.872182     8.922719    10.167069    -0.056927
C     -4.625013     0.556252    13.728005    -0.071964
C     -0.370132     5.546245     0.960497    -0.012942
C     -2.588362     4.766517     1.952865    -0.006456
C     -5.346367     1.731787    13.187635    -0.081977
C      5.917946    11.641177     5.161765    -0.099926
C      5.623539     9.217153     5.409495     0.004089
C      6.613245     7.958169     7.420308    -0.008798
C     12.475974    -1.597443     5.211021    -0.086673
C     -1.017053     5.939604     3.374053    -0.160059
C      0.047662     5.505159     4.357729     0.037646
C      7.393351     7.402232     5.196534    -0.152773
C      6.978405     6.752651     3.915872     0.037016
C      7.616512    -3.003525     9.331161    -0.023385
C      7.216132    -4.240071    11.389782     0.002618
C      9.496037    -4.431764    12.612496     0.028179
C     -4.204204    -2.808089    11.563628    -0.057346
C      0.579179     8.115250     8.002691    -0.071963
C      2.131030     9.179139     6.283069    -0.012778
C      2.067842    11.529570     5.290700    -0.006332
C     -0.776375     8.369618     8.543061    -0.081914
C     -1.318703     1.130073     2.081801    -0.099977
C      0.840666     2.270115     1.834071     0.004032
C     -2.325005    -5.024481    14.310388    -0.008825
C     13.388544    -0.271951     2.032544    -0.086622
C      1.532714     9.643095     3.869513    -0.160026
C      2.318502     8.803514     2.885836     0.037639
C      3.167655     1.264484     2.047032    -0.152803
C      3.626394     1.883914     3.327694     0.036960
C     -3.176272     9.452894     2.087596    -0.021809
C     -4.188528     8.637611     4.146217     0.002869
C     -5.181189    10.699003     5.368931     0.028233
C      1.224544    -1.519815     4.320062    -0.056928
C      9.721739     6.846652     0.759126    -0.071964
C      5.466858     1.856659    13.526634    -0.012942
C      7.685088     2.636387    12.534266    -0.006457
C     10.443093     5.671117     1.299496    -0.081978
C     -0.821220    -4.238273     9.325366    -0.099926
C     -0.526813    -1.814249     9.077636     0.004089
C     -1.516519    -0.555265     7.066823    -0.008799
C     -7.379248     9.000347     9.276110    -0.086673
C      6.113779     1.463300    11.113078    -0.160059
C      5.049064     1.897745    10.129402     0.037645
C     -2.296625     0.000672     9.290597    -0.152774
C     -1.881679     0.650253    10.571259     0.037016
C     -2.519786    10.406429     5.155970    -0.023386
C     -2.119406    11.642975     3.097349     0.002618
C     -4.399311    11.834668     1.874635     0.028179
C      9.300930    10.210993     2.923503    -0.057346
C      4.517547    -0.712346     6.484440    -0.071963
C      2.965696    -1.776235     8.204062    -0.012778
C      3.028884    -4.126666     9.196431    -0.006333
C      5.873101    -0.966714     5.944070    -0.081916
C      6.415429     6.272831    12.405330    -0.099977
C      4.256060     5.132789    12.653060     0.004032
C      7.421731    12.427385     0.176743    -0.008826
C     -8.291818     7.674855    12.454587    -0.086622
C      3.564012    -2.240191    10.617618    -0.160027
C      2.778224    -1.400610    11.601295     0.037638
C      1.929071     6.138420    12.440099    -0.152804
C      1.470332     5.518990    11.159437     0.036960
N      7.864000    -1.389777    13.276007    -0.369525
N      9.347858    -0.149555    10.107671    -0.418304
N     10.991167    -3.341019     8.208408    -0.376422
N      4.044222     7.864373     9.859941    -0.406966
N     -0.685196     6.922269     0.389704    -0.340504
N     -1.125789     5.103668     2.175967    -0.165837
N     -6.756121     1.373611    12.845739    -0.342687
N      6.623026    10.348688     5.438469    -0.346569
N      6.342140     8.030102     5.957108    -0.183721
N     -2.658752    -1.439039     6.664080    -0.336659
N      6.853814    -2.857054     8.454690    -0.368321
N      6.224766    -4.685791    11.623025    -0.418098
N      9.792525    -5.082026    13.522288    -0.376845
N     -3.154146    -2.591129    11.870755    -0.407017
N      0.733171     8.982422     6.853862    -0.341245
N      2.274810    10.042978     5.067598    -0.166101
N     -0.944856     9.814371     8.884957    -0.343479
N      0.140299     0.932642     1.805097    -0.346396
N      2.205996     2.022427     1.286457    -0.183672
N      7.839710    13.809791     0.579485    -0.336522
N     -2.767274     8.792681     1.211124    -0.369524
N     -4.251132     7.552459     4.379460    -0.418303
N     -5.894441    10.743923     6.278723    -0.376421
N      1.052504    -0.461469     4.627190    -0.406965
N      5.781922     0.480635    14.097427    -0.340504
N      6.222515     2.299236    12.311164    -0.165837
N     11.852847     6.029293     1.641392    -0.342687
N     -1.526300    -2.945784     9.048662    -0.346569
N     -1.245414    -0.627198     8.530023    -0.183721
N      7.755478     8.841943     7.823051    -0.336660
N     -1.757088    10.259958     6.032441    -0.368320
N     -1.128040    12.088695     2.864106    -0.418098
N     -4.695799    12.484930     0.964843    -0.376844
N      8.250872     9.994033     2.616376    -0.407016
N      4.363555    -1.579518     7.633269    -0.341245
N      2.821916    -2.640074     9.419533    -0.166101
N      6.041582    -2.411467     5.602174    -0.343479
N      4.956427     6.470262    12.682034    -0.346396
N      2.890730     5.380477    13.200674    -0.183672
N     -2.742984    -6.406887    13.907646    -0.336523
O      0.146162     6.322689     5.383418    -0.427109
O      8.035036     6.001741     3.458078    -0.482792
O      1.589947     8.419762     1.860148    -0.427419
O      4.704926     1.164814     3.785487    -0.482668
O      4.950564     1.080215     9.103713    -0.427109
O     -2.938310     1.401163    11.029053    -0.482792
O      3.506779    -1.016858    12.626983    -0.427419
O      0.391800     6.238090    10.701644    -0.482669

The following XYZ coordinates are in angstroms. Other properties are in atomic units.
The sperically averaged electron density of each atom fit to a function of the form exp(a - br)
eigen_1, eigen_2 and eigen_3 are the three eigenvalues of traceless quadrupole moment tensor
  atom number  atomic symbol              X              Y              Z     net charge C6 coefficient C8 coefficient C10 coefficient fluctuating dipole atomic polarizability isotropic forcefield polarizability              a              b squared Pearson coefficient          <r^3>          <r^4>         wp_QDO          m_QDO          q_QDO       dipole_x       dipole_y       dipole_z         dipole            Qxy            Qxz            Qyz     Q(x^2-y^2)  Q(3z^2 - R^2)        eigen_1        eigen_2        eigen_3 static polarizability      alpha(xx)      alpha(xy)      alpha(xz)      alpha(yy)      alpha(yz)      alpha(zz) atomic spin moment
            1             Ni      -2.716465       7.111113       0.000000       0.577378      67.351682 0.14293738E+04  0.42349232E+05                                13.560126                           12.347267       1.228837       2.247550                    0.991062      48.283170     125.495829       0.516868       0.399970      -1.148625       0.000000      -0.000000      -0.000000       0.000000       0.003838      -0.030559       0.063172      -0.082016      -0.072904      -0.076911      -0.012802       0.089714             15.589982      14.505747      -2.788843      -1.786323      15.866794       3.648776      16.397404           1.714168
            2             Ni       5.264829      -3.409661       7.243566       0.574194      67.316081 0.14286759E+04  0.42331573E+05                                13.566313                           12.353092       1.226862       2.246387                    0.991066      48.318505     125.671539       0.516091       0.400543      -1.147992       0.000000       0.000000      -0.000000       0.000000       0.030388       0.070000      -0.006121       0.055640      -0.073670      -0.077241      -0.012493       0.089733             15.596858      17.559696      -1.626620       4.045563      12.826375      -0.367960      16.404504           1.717583
            3             Ni      -2.347471      -3.409661       7.243566       0.598988      61.251848 0.13120040E+04  0.38197490E+05                                12.935849                           12.006543       0.869403       2.146131                    0.989966      47.968362     125.184325       0.510592       0.412033      -1.135663      -0.000000      -0.000000       0.000000       0.000000       0.011570      -0.043310      -0.042376       0.139011      -0.028527      -0.088473      -0.008995       0.097468             14.560251      15.145214       0.790164      -2.474633      11.279923      -0.906496      17.255616           1.713966
            4             Ni       0.000000       0.000000       0.000000       0.599354      61.257150 0.13120459E+04  0.38198174E+05                                12.935459                           12.005716       0.869433       2.146211                    0.989963      47.965200     125.166199       0.510686       0.411963      -1.135736      -0.000000       0.000000      -0.000000       0.000000      -0.037666      -0.024067      -0.055613      -0.118998      -0.028280      -0.088407      -0.009048       0.097455             14.560676      11.244850      -0.700477       0.037498      15.181052      -2.637353      17.256127           1.713327
            5             Mo       9.044562      -3.283949      10.865348       0.539984     161.323374 0.22081769E+04  0.73318074E+05                                25.023940                           16.564596       2.796618       2.406451                    0.993316     100.908486     282.401770       0.395886       0.465971      -1.099866      -0.002456       0.001479      -0.000406       0.002895       0.118911      -0.059969      -0.087196      -0.090701       0.220073      -0.163945      -0.024206       0.188150             32.394571      29.938101      -1.852231       0.698109      28.518615       1.006349      38.726996           0.014733
            6             Mo      -3.947836      10.686853       3.621783       0.539986     161.323454 0.22081784E+04  0.73318128E+05                                25.023935                           16.564593       2.796619       2.406452                    0.993316     100.908492     282.401685       0.395886       0.465971      -1.099866       0.002456      -0.001479       0.000406       0.002896       0.118912      -0.059969      -0.087197      -0.090702       0.220075      -0.163946      -0.024205       0.188151             32.394565      29.938095      -1.852232       0.698107      28.518608       1.006349      38.726993           0.014743
            7              H      -4.572415      -0.144417      13.060149       0.109545       0.940739 0.70368155E+01  0.67776351E+02                                 1.667979                            1.611177      -1.012850       2.397747                    0.995346       3.684716      10.660412       0.459688       1.383380      -0.686286      -0.005382      -0.027558      -0.023049       0.036327       0.001255      -0.000922       0.002691      -0.010786       0.014894      -0.008139       0.001320       0.006818              1.716002       1.388175      -0.080052      -0.128823       1.802575       0.444756       1.957255          -0.000115
            8              H      -3.725247       0.803027      13.990222       0.098699       1.283853 0.10204529E+02  0.10575231E+03                                 1.907976                            1.831510      -0.964186       2.404379                    0.996699       3.681987      10.360742       0.479460       1.232698      -0.720419       0.027203       0.011339       0.009252       0.030889       0.000982      -0.000773      -0.005336       0.003584      -0.027048      -0.011088       0.004126       0.006962              1.940566       2.434837       0.242776       0.257858       1.537478       0.104855       1.849381           0.001552
            9              H      -0.522395       4.893431       0.260768       0.114248       0.931663 0.69949395E+01  0.67476065E+02                                 1.675629                            1.621403      -1.201765       2.317238                    0.993858       3.715806      10.865254       0.450517       1.409384      -0.681038      -0.007788      -0.026443      -0.034023       0.043789       0.003528      -0.003893       0.004498      -0.012809       0.000463      -0.009930       0.001101       0.008828              1.720275       1.370413       0.020577       0.093007       1.932656       0.401562       1.857755           0.000137
           10              H       0.575095       5.523370       1.173458       0.079828       1.236907 0.10143008E+02  0.10510981E+03                                 1.877281                            1.840262      -0.813104       2.473364                    0.997848       3.682684      10.412160       0.472069       1.252056      -0.716568       0.032946      -0.003267      -0.000263       0.033109      -0.000661      -0.001847      -0.002727       0.008716       0.005613      -0.006369       0.001609       0.004760              1.882679       2.232958      -0.070304       0.249745       1.760974       0.010526       1.654104           0.001773
           11              H      -2.951918       4.345487       2.748209       0.097264       1.201701 0.96124732E+01  0.97151837E+02                                 1.773444                            1.740490      -0.681044       2.544837                    0.999769       3.353644       9.016545       0.512804       1.181787      -0.735455      -0.019724      -0.013432       0.032152       0.040040       0.002852      -0.001834      -0.004080       0.007434       0.014299      -0.007974       0.000624       0.007350              1.768994       1.586639       0.066734      -0.170100       1.773938      -0.304781       1.946406           0.001942
           12              H      12.554744       4.140423       1.216919       0.104738       1.118089 0.87370355E+01  0.87685440E+02                                 1.785101                            1.729662      -1.025338       2.390778                    0.996462       3.614177      10.230609       0.475284       1.284073      -0.708318      -0.003106      -0.025569      -0.033025       0.041882       0.001047      -0.001516       0.010104      -0.004751      -0.011467      -0.010977      -0.000142       0.011119              1.819512       1.513256      -0.103043       0.024543       2.033901       0.443545       1.911379           0.000126
           13              H      -5.343923       2.445621      13.845351       0.114777       1.135455 0.89814144E+01  0.90009229E+02                                 1.763517                            1.725556      -0.748136       2.526438                    0.999157       3.373803       9.287288       0.491608       1.243210      -0.720039       0.003635       0.023061       0.027794       0.036298       0.002257       0.006270       0.007948      -0.003316      -0.011245      -0.010607      -0.000737       0.011345              1.780841       1.530422      -0.095520       0.004936       1.913277       0.401974       1.898823          -0.000032
           14              H      -4.892093       2.053717      12.393741       0.100763       1.245904 0.96022027E+01  0.98136347E+02                                 1.883743                            1.785694      -0.909108       2.435165                    0.997008       3.617179      10.151118       0.481252       1.245302      -0.717651       0.014548       0.009839      -0.029637       0.034450       0.003322       0.002728      -0.005749      -0.001578       0.018107      -0.008767      -0.000288       0.009055              1.932985       1.959490       0.040860      -0.561808       1.583841      -0.181250       2.255623           0.001045
           15              H      10.722857      -2.385793       5.860044       0.108721       1.030500 0.79098045E+01  0.77486883E+02                                 1.687730                            1.642545      -1.009507       2.395484                    0.996773       3.580623      10.036348       0.488814       1.279086      -0.708520      -0.019850       0.010822       0.026313       0.034692      -0.006341      -0.009170       0.004588      -0.013439      -0.027011      -0.015389      -0.000889       0.016278              1.723249       1.978542       0.025263      -0.344829       1.392471       0.096482       1.798734           0.000203
           16              H       5.461781      11.648201       4.317165       0.095687       1.089931 0.82542513E+01  0.80479441E+02                                 1.663045                            1.613369      -0.590692       2.583091                    0.999949       3.310192       8.802628       0.531224       1.182553      -0.733762      -0.009831      -0.000936      -0.027016       0.028764      -0.003674       0.003123       0.001737      -0.007280       0.009909      -0.007946       0.003381       0.004565              1.672403       1.683110       0.059374       0.331146       1.356254      -0.048018       1.977846           0.000986
           17              H       4.851491       9.430536       5.955660       0.100244       1.030949 0.77177232E+01  0.76495658E+02                                 1.800806                            1.706280      -1.444139       2.188469                    0.991349       4.015395      12.000990       0.436834       1.414629      -0.678676      -0.027387       0.007621       0.028311       0.040120       0.003844      -0.017091      -0.002233       0.000303      -0.003209      -0.017367      -0.000620       0.017986              1.880000       2.504621      -0.146023      -0.422610       1.442903       0.090647       1.692476           0.000198
           18              H       5.327424       9.047106       4.501152       0.092985       1.149613 0.91554746E+01  0.93441859E+02                                 1.850364                            1.796865      -1.088860       2.353595                    0.994283       3.793511      11.011010       0.453800       1.322456      -0.699540      -0.004362      -0.005830      -0.034962       0.035712       0.003282       0.003698       0.002777      -0.008594       0.017379      -0.008816       0.000224       0.008592              1.867281       1.840613       0.058153       0.299708       1.558184       0.254421       2.203046           0.001879
           19              H       6.817930       7.041441       7.662244       0.090739       1.223546 0.97138644E+01  0.98397801E+02                                 1.786992                            1.741412      -0.734204       2.516233                    0.999528       3.414299       9.178784       0.516500       1.170691      -0.737467       0.007008      -0.034504       0.009854       0.036561      -0.000205       0.004031       0.000805      -0.014215      -0.013193      -0.008720      -0.000634       0.009354              1.789419       1.443592      -0.103444      -0.016527       2.266347      -0.203347       1.658317           0.001870
           20              H       5.817793       8.224684       7.907076       0.107508       1.074903 0.83784718E+01  0.84453777E+02                                 1.829430                            1.762728      -1.313724       2.253787                    0.992811       3.931318      11.706149       0.436933       1.390711      -0.684110      -0.034548       0.013389       0.018256       0.041305      -0.005336       0.003075       0.003741       0.019705      -0.010422      -0.011818      -0.001393       0.013210              1.869211       2.181108      -0.182036      -0.460430       1.510987       0.135287       1.915536           0.000081
           21              H      12.256568      -0.786129       4.748882       0.089980       1.074122 0.78596736E+01  0.75302552E+02                                 1.612199                            1.543763      -0.538993       2.599309                    0.999991       3.244247       8.406440       0.562228       1.137073      -0.744899      -0.008827       0.023578      -0.010036       0.027103      -0.003714      -0.000613       0.000388      -0.005318      -0.008177      -0.003414      -0.002562       0.005976              1.649249       1.313383      -0.042730       0.004368       1.880343      -0.488198       1.754022           0.001357
           22              H      13.276403      -1.976142       4.838702       0.121395       0.862074 0.64957233E+01  0.61638496E+02                                 1.600444                            1.570441      -1.203914       2.316691                    0.994134       3.695802      10.790900       0.453351       1.423793      -0.677905       0.029059      -0.017795      -0.013629       0.036699      -0.000994      -0.001956       0.007437       0.006572       0.005066      -0.009213       0.001542       0.007671              1.624570       1.846997      -0.142335      -0.316384       1.458461       0.041405       1.568251           0.000078
           23              H      -1.875287       5.940233       3.828949       0.119570       1.141780 0.93318788E+01  0.95526232E+02                                 1.842061                            1.814262      -1.025477       2.396759                    0.995928       3.638372      10.514641       0.452366       1.322703      -0.700763      -0.027004      -0.003985       0.019138       0.033337       0.004912       0.001008      -0.003200       0.005256       0.023755      -0.010122       0.001529       0.008593              1.836533       2.229773      -0.033898      -0.156977       1.499427       0.088584       1.780398           0.000036
           24              H      -0.831290       6.850712       3.100246       0.087990       1.024946 0.83424060E+01  0.83565246E+02                                 1.733597                            1.729058      -1.166505       2.312339                    0.993386       3.904465      11.395226       0.455001       1.343875      -0.693581       0.000128       0.023163      -0.011508       0.025865      -0.002184       0.001988      -0.004930      -0.010385       0.011332      -0.007627      -0.001388       0.009015              1.726297       1.505415       0.171102       0.041957       2.037252      -0.118825       1.636224          -0.000122
           25              H      -0.160042       4.614812       4.680792       0.075484       1.286645 0.97577478E+01  0.98248443E+02                                 1.799809                            1.703002      -0.765233       2.495180                    0.999249       3.388894       8.873300       0.545781       1.114582      -0.751937      -0.016111      -0.023688       0.022807       0.036618       0.003210      -0.002538      -0.001893      -0.001286       0.017162      -0.006189      -0.000974       0.007164              1.849273       1.419589       0.172335       0.009657       2.546846      -0.232756       1.581386           0.000044
           26              H       0.902536       5.463825       3.901384       0.047513       1.366416 0.11615740E+02  0.12360511E+03                                 1.945518                            1.918766      -0.839568       2.437071                    0.998093       3.832270      10.717995       0.484270       1.188580      -0.731330       0.027984       0.002999      -0.012619       0.030844       0.003694       0.000401       0.004248       0.011880       0.008576      -0.009699       0.003200       0.006499              1.925742       2.173601      -0.078683      -0.251083       1.749708       0.158328       1.853918           0.000046
           27              H       7.812326       6.729975       5.755737       0.107505       1.314728 0.11062249E+02  0.11664209E+03                                 1.936425                            1.907358      -0.946121       2.421755                    0.997294       3.592605      10.101831       0.471023       1.233253      -0.722411       0.009697      -0.025345       0.015556       0.031280       0.000767       0.005634      -0.004962      -0.014118       0.005720      -0.011029       0.001239       0.009790              1.922921       1.663486      -0.285319       0.055206       2.065415      -0.211543       2.039863           0.000090
           28              H       8.065063       8.070063       4.996611       0.086254       0.965660 0.76379185E+01  0.75175264E+02                                 1.695409                            1.677019      -1.188727       2.304588                    0.992599       3.927140      11.528497       0.450686       1.380805      -0.685818       0.014183       0.028029      -0.005921       0.031967       0.006572      -0.000466       0.002170      -0.009961      -0.003213      -0.007994      -0.001088       0.009082              1.704744       1.769801       0.316285      -0.222218       1.809113      -0.027320       1.535318          -0.000081
           29              H       6.205597       6.187420       4.062192       0.078267       1.345905 0.10279808E+02  0.10540238E+03                                 1.888743                            1.773922      -0.877121       2.443835                    0.998420       3.513869       9.441549       0.520386       1.147930      -0.742592      -0.017415      -0.027138       0.007828       0.033182      -0.000251       0.000582      -0.000013      -0.016068      -0.019094      -0.006563      -0.004657       0.011220              1.945527       2.323491       0.612479      -0.145100       1.983442      -0.003652       1.529648          -0.000014
           30              H       6.743890       7.429240       3.261053       0.057485       1.491941 0.12981344E+02  0.14206990E+03                                 2.066175                            2.033200      -1.096446       2.326393                    0.995498       3.926279      11.146594       0.468654       1.194185      -0.730261       0.001822       0.022709      -0.024205       0.033241      -0.004591      -0.001676       0.004021      -0.003333       0.025223      -0.009144      -0.001185       0.010329              2.040637       1.810521      -0.150757       0.046567       2.098943      -0.320934       2.212446           0.000028
           31              H      -0.504411       7.515674       1.056112       0.238797       0.702429 0.51177421E+01  0.46322302E+02                                 1.462517                            1.448292      -1.404454       2.272833                    0.995142       3.367625       9.999354       0.440281       1.536968      -0.656886       0.005085       0.025651       0.020319       0.033116       0.002098      -0.006461      -0.001576      -0.028403       0.023295      -0.019703       0.007763       0.011941              1.489313       1.316588       0.038535       0.082647       1.454666       0.200080       1.696686           0.000137
           32              H       8.466772       0.834218      12.114139       0.264886       0.579528 0.40266631E+01  0.34563388E+02                                 1.324292                            1.316371      -1.318899       2.326569                    0.996145       3.192341       9.440875       0.442174       1.613773      -0.644470      -0.000348      -0.022685      -0.024148       0.033134      -0.003965       0.009859       0.007257       0.000656      -0.025883      -0.017117       0.007224       0.009894              1.341877       1.269034      -0.069716       0.061076       1.369233       0.245401       1.387364           0.000293
           33              H       7.277438      10.207689       4.821317       0.268539       0.568454 0.39292868E+01  0.33584108E+02                                 1.317354                            1.309116      -1.341098       2.319891                    0.996124       3.188112       9.465575       0.438139       1.635588      -0.641118       0.025672      -0.007205      -0.020596       0.033692      -0.001634      -0.007641      -0.001932      -0.007884      -0.042043      -0.017137       0.005853       0.011284              1.336477       1.460299      -0.022829      -0.276671       1.252347       0.037860       1.296786           0.000556
           34              H      11.782902      -1.124726       7.003079       0.269274       0.680100 0.48819613E+01  0.42867887E+02                                 1.357452                            1.360102      -0.946880       2.527030                    0.999829       2.733198       7.523632       0.490895       1.420954      -0.682439      -0.035359       0.016653       0.016649       0.042483      -0.008568      -0.001127       0.008504       0.024402       0.003173      -0.018576       0.003132       0.015444              1.360397       1.507965      -0.010728      -0.150580       1.186860       0.121839       1.386367           0.001031
           35              H       0.955416       6.827636       5.273316       0.327350       0.804556 0.56672280E+01  0.51727009E+02                                 1.512181                            1.451773      -1.419759       2.296291                    0.995881       2.898702       8.172838       0.481173       1.394627      -0.684668       0.034075       0.018033      -0.005907       0.039003       0.012250      -0.006050       0.012145       0.009754      -0.001895      -0.021552       0.007631       0.013921              1.550698       1.552635       0.437497       0.164418       1.729344       0.277091       1.370115           0.000140
           36              H       8.785119       6.590574       3.353771       0.337127       0.722897 0.50280312E+01  0.45609919E+02                                 1.522155                            1.455112      -1.754975       2.136918                    0.992201       3.291016       9.996014       0.427581       1.579160      -0.648157       0.025112       0.023539      -0.006080       0.034952      -0.000488      -0.015522       0.003626       0.006061      -0.040098      -0.021532       0.003710       0.017821              1.570362       1.951003       0.179822      -0.382625       1.310868       0.028127       1.449216          -0.000024
           37              H       1.252487       8.316150       8.670548       0.109252       0.941280 0.70418032E+01  0.67834824E+02                                 1.668450                            1.611610      -1.012135       2.397910                    0.995344       3.685934      10.663943       0.459695       1.383144      -0.686331       0.023787       0.014950       0.023001       0.036310       0.004530       0.002835       0.000108       0.006380       0.014892      -0.008139       0.001324       0.006815              1.716498       1.803731       0.078557       0.461654       1.387930       0.038449       1.957834          -0.000112
           38              H       0.669735       7.186661       7.740474       0.098090       1.286383 0.10229572E+02  0.10607166E+03                                 1.909971                            1.833334      -0.965099       2.403518                    0.996682       3.686278      10.374096       0.479410       1.232131      -0.720537      -0.000928      -0.029339      -0.009310       0.030795      -0.000437      -0.004701      -0.002599      -0.003923      -0.026927      -0.011038       0.004127       0.006911              1.942630       1.491255      -0.118418       0.005911       2.485391       0.278720       1.851244           0.001542
           39              H       2.686528       9.554335       6.982797       0.114033       0.932029 0.69983205E+01  0.67516007E+02                                 1.675982                            1.621726      -1.201424       2.317288                    0.993856       3.716688      10.867987       0.450506       1.409264      -0.681061       0.021835       0.016744       0.034039       0.043770       0.006890       0.005588      -0.002048       0.004833       0.000487      -0.009931       0.001122       0.008809              1.720646       1.847701       0.202865       0.342053       1.456055       0.230306       1.858183           0.000138
           40              H       2.489706       8.304307       6.070108       0.079217       1.239472 0.10169858E+02  0.10545553E+03                                 1.879603                            1.842455      -0.813972       2.472512                    0.997837       3.687367      10.428028       0.471891       1.251728      -0.716630       0.014700      -0.029545       0.000319       0.033001      -0.003349      -0.001860      -0.002713      -0.005618       0.005767      -0.006339       0.001567       0.004772              1.885026       1.870307      -0.210212      -0.079496       2.128766       0.237472       1.656004           0.001773
           41              H       2.331415      12.019435       4.495357       0.096582       1.205160 0.96483664E+01  0.97608437E+02                                 1.777009                            1.743857      -0.682432       2.543753                    0.999759       3.359312       9.037014       0.512240       1.181951      -0.735408       0.005376       0.023201      -0.032056       0.039935      -0.000376      -0.003083      -0.003120      -0.009396       0.014284      -0.007960       0.000674       0.007286              1.772575       1.709019       0.112523      -0.224776       1.658197      -0.268494       1.950509           0.001947
           42              H       8.056564      -2.393105       6.026646       0.104454       1.119061 0.87469271E+01  0.87811875E+02                                 1.786302                            1.730768      -1.025889       2.390366                    0.996451       3.616526      10.239728       0.475067       1.284262      -0.708273       0.022686       0.012009       0.033058       0.041853       0.002353       0.009979       0.002184       0.002142      -0.011499      -0.010983      -0.000129       0.011111              1.820769       2.037738       0.096803       0.406053       1.511724       0.181363       1.912845           0.000125
           43              H      -1.442339       8.112602       7.885345       0.114387       1.137235 0.89995516E+01  0.90237161E+02                                 1.765360                            1.727286      -0.749274       2.525651                    0.999144       3.377057       9.298849       0.491363       1.243193      -0.720036      -0.020194      -0.011503      -0.027795       0.036231       0.002756       0.005168       0.008690      -0.000529      -0.011207      -0.010598      -0.000710       0.011308              1.782737       1.930335       0.056483       0.374397       1.516910       0.148257       1.900966          -0.000042
           44              H      -0.915001       7.830372       9.336956       0.100159       1.248547 0.96276480E+01  0.98462276E+02                                 1.886389                            1.788029      -0.909859       2.434416                    0.996992       3.621886      10.167983       0.480946       1.245261      -0.717651      -0.003959      -0.016997       0.029618       0.034377       0.002956      -0.006310       0.000494      -0.003242       0.018169      -0.008719      -0.000323       0.009042              1.935790       1.606471      -0.095027       0.031278       1.941725      -0.590834       2.259174           0.001036
           45              H      13.499387       1.647066       1.383521       0.108709       1.030706 0.79114270E+01  0.77503176E+02                                 1.687595                            1.642418      -1.009453       2.395416                    0.996774       3.580624      10.034864       0.488987       1.278628      -0.708617      -0.017200       0.014649      -0.026300       0.034671      -0.000257       0.007553      -0.006918       0.018494      -0.027032      -0.015381      -0.000908       0.016289              1.723105       1.450172      -0.176514       0.213155       1.920562      -0.287667       1.798581           0.000206
           46              H      -1.488048       1.553698       2.926400       0.095883       1.089141 0.82463570E+01  0.80381051E+02                                 1.662059                            1.612453      -0.590594       2.583237                    0.999949       3.308603       8.796448       0.531461       1.182343      -0.733815      -0.002650       0.009489       0.027071       0.028808      -0.000325       0.000488       0.003552       0.010341       0.009936      -0.007965       0.003402       0.004563              1.671398       1.357585      -0.064627      -0.162878       1.680008       0.291910       1.976602           0.000988
           47              H       0.365825       2.915185       1.287906       0.100185       1.031341 0.77212857E+01  0.76538741E+02                                 1.801130                            1.706563      -1.443935       2.188472                    0.991349       4.016127      12.003246       0.436846       1.414446      -0.678707      -0.016858       0.022852      -0.028304       0.040094       0.002769       0.004006      -0.016763      -0.005407      -0.003219      -0.017358      -0.000642       0.018001              1.880349       1.675757      -0.462881       0.235557       2.272509      -0.362530       1.692782           0.000199
           48              H       0.893847       2.607414       2.742414       0.093155       1.149209 0.91512988E+01  0.93388201E+02                                 1.849917                            1.796447      -1.088704       2.353755                    0.994287       3.792453      11.007139       0.453857       1.322444      -0.699544       0.003920       0.006153       0.034989       0.035741       0.005309       0.001272       0.004448       0.002019       0.017365      -0.008812       0.000223       0.008589              1.866822       1.555034      -0.050774       0.130688       1.842928       0.370600       2.202505           0.001881
           49              H      -1.395591      -4.888554      14.068453       0.090985       1.222169 0.96998572E+01  0.98220175E+02                                 1.785670                            1.740177      -0.733191       2.516861                    0.999537       3.412062       9.171011       0.516676       1.170720      -0.737464       0.034780       0.005798      -0.009875       0.036617       0.004605      -0.000706       0.004052       0.010892      -0.013209      -0.008737      -0.000639       0.009376              1.788083       2.228715       0.196915      -0.183843       1.478400      -0.087905       1.657133           0.001881
           50              H      -2.857832      -4.376508      13.823620       0.107565       1.074991 0.83793215E+01  0.84464451E+02                                 1.829504                            1.762792      -1.313970       2.253666                    0.992810       3.931466      11.706721       0.436934       1.390672      -0.684115      -0.024810       0.027489      -0.018272       0.041292      -0.010537       0.002393       0.004213      -0.007528      -0.010386      -0.011809      -0.001382       0.013190              1.869294       1.717704      -0.359046       0.290700       1.974492      -0.381899       1.915686           0.000081
           51              H      12.552351      -0.356509       2.494684       0.090243       1.073289 0.78519391E+01  0.75210103E+02                                 1.611402                            1.543034      -0.539363       2.599319                    0.999991       3.242694       8.401453       0.562343       1.137117      -0.744890      -0.025205      -0.000204       0.010085       0.027148      -0.000983       0.000572      -0.000431       0.008931      -0.008248      -0.003413      -0.002577       0.005990              1.648421       1.835669       0.157034      -0.457271       1.356469      -0.170010       1.753123           0.001364
           52              H      14.027945      -0.884541       2.404864       0.121558       0.861696 0.64921189E+01  0.61596305E+02                                 1.600052                            1.570071      -1.204006       2.316762                    0.994137       3.694776      10.787525       0.453372       1.423913      -0.677885       0.026971      -0.020822       0.013661       0.036709      -0.002932       0.007633       0.000819      -0.003594       0.005014      -0.009206       0.001555       0.007651              1.624164       1.602426      -0.235495       0.151522       1.702170      -0.280681       1.567895           0.000078
           53              H       1.225864      10.444600       3.414617       0.119447       1.142260 0.93373074E+01  0.95598198E+02                                 1.842754                            1.814930      -1.025975       2.396460                    0.995920       3.639707      10.520299       0.452219       1.322907      -0.700718      -0.005912       0.026702      -0.019021       0.033313       0.001863      -0.003387      -0.000195      -0.010479       0.023710      -0.010120       0.001529       0.008591              1.837229       1.615605      -0.268885       0.138855       2.115027      -0.115037       1.781054           0.000044
           54              H       0.747883       9.144432       4.143319       0.087881       1.025363 0.83469392E+01  0.83622429E+02                                 1.734076                            1.729529      -1.166969       2.312040                    0.993383       3.905667      11.399723       0.454937       1.343877      -0.693577      -0.021557      -0.008304       0.011648       0.025872       0.001806      -0.005357       0.000109       0.010611       0.011323      -0.007600      -0.001442       0.009042              1.726776       1.855980       0.304937      -0.126045       1.687657      -0.003219       1.636692          -0.000119
           55              H       3.076109       9.315265       2.562773       0.075392       1.287525 0.97664014E+01  0.98360606E+02                                 1.800883                            1.703962      -0.765958       2.494838                    0.999242       3.390144       8.878657       0.545510       1.114851      -0.751867       0.016382       0.023556      -0.022729       0.036604       0.002848      -0.000828      -0.003058      -0.003325       0.017139      -0.006216      -0.000943       0.007159              1.850406       2.289931       0.504653      -0.221075       1.678990      -0.074075       1.582297           0.000047
           56              H       2.662178       8.019674       3.342181       0.047451       1.366966 0.11622236E+02  0.12369455E+03                                 1.946226                            1.919452      -0.840526       2.436634                    0.998082       3.833364      10.722789       0.484116       1.188765      -0.731284       0.007194      -0.027161       0.012711       0.030839      -0.001191       0.003861       0.001878      -0.013757       0.008623      -0.009710       0.003229       0.006481              1.926445       1.856797      -0.200043       0.237609       2.067929      -0.178104       1.854608           0.000043
           57              H       3.945164       1.112989       1.487828       0.107576       1.314466 0.11059326E+02  0.11660302E+03                                 1.936119                            1.907064      -0.946097       2.421792                    0.997294       3.592219      10.100235       0.471077       1.233199      -0.722422       0.027169      -0.000017      -0.015532       0.031295       0.005271      -0.006665       0.003476       0.009511       0.005713      -0.011023       0.001210       0.009812              1.922620       2.204086      -0.078633      -0.217270       1.524242      -0.023923       2.039532           0.000113
           58              H       2.783495       0.398679       2.246954       0.086294       0.965682 0.76382278E+01  0.75179706E+02                                 1.695479                            1.677087      -1.189122       2.304416                    0.992597       3.927356      11.529557       0.450659       1.380861      -0.685805      -0.021086      -0.023264       0.005967       0.031960       0.008219       0.002208       0.000322      -0.001338      -0.003210      -0.008003      -0.001077       0.009081              1.704814       1.593296       0.248833       0.053791       1.985756      -0.217351       1.535390          -0.000079
           59              H       3.878633       2.807545       3.181374       0.078270       1.345776 0.10278455E+02  0.10538321E+03                                 1.888465                            1.773677      -0.877023       2.443846                    0.998421       3.513730       9.440401       0.520487       1.147764      -0.742632       0.019163       0.025935      -0.007786       0.033173       0.005181      -0.000207       0.000554       0.012302      -0.019003      -0.006544      -0.004666       0.011210              1.945236       1.618167       0.343040       0.048354       2.688087      -0.136829       1.529453          -0.000005
           60              H       2.910664       1.861547       3.982512       0.057551       1.491590 0.12977374E+02  0.14201523E+03                                 2.065842                            2.032884      -1.096069       2.326597                    0.995502       3.925678      11.144359       0.468693       1.194180      -0.730263      -0.020513      -0.009828       0.024263       0.033258      -0.002299       0.004357      -0.000125       0.008570       0.025317      -0.009139      -0.001211       0.010350              2.040308       2.162371      -0.016213      -0.316349       1.746482      -0.071010       2.212072           0.000030
           61              H       0.243349       8.601782       6.187454       0.238378       0.703093 0.51239191E+01  0.46390358E+02                                 1.463190                            1.448962      -1.403513       2.273020                    0.995134       3.369397      10.004629       0.440289       1.536536      -0.656958      -0.022183      -0.013829      -0.020281       0.033086       0.011061       0.000820      -0.006605       0.018359       0.023326      -0.019725       0.007753       0.011972              1.490005       1.412045       0.074788       0.157490       1.360436       0.148656       1.697534           0.000140
           62              H       4.991346      -4.213777       9.616558       0.264514       0.579704 0.40280910E+01  0.34577168E+02                                 1.324363                            1.316451      -1.317310       2.327169                    0.996151       3.192613       9.440513       0.442257       1.613397      -0.644537       0.021118       0.008450       0.024118       0.033152      -0.003211       0.003294       0.011813       0.004826      -0.025831      -0.017141       0.007238       0.009903              1.341953       1.403063      -0.018562       0.207428       1.235408       0.144650       1.387387           0.000296
           63              H       0.505543       0.371632       2.422248       0.268692       0.568364 0.39285342E+01  0.33576597E+02                                 1.317285                            1.309046      -1.341578       2.319723                    0.996124       3.187900       9.465281       0.438117       1.635725      -0.641095       0.015890      -0.021400       0.020586       0.033679       0.001410       0.000909      -0.007804       0.008051      -0.042104      -0.017136       0.005844       0.011292              1.336408       1.293975      -0.086333       0.134095       1.418514      -0.244936       1.296736           0.000554
           64              H      12.699627       0.206799       0.240486       0.269410       0.679984 0.48808065E+01  0.42855103E+02                                 1.357270                            1.359917      -0.947084       2.526993                    0.999829       2.732820       7.522297       0.490943       1.420902      -0.682447      -0.028196       0.027078      -0.016647       0.042489      -0.014516       0.008332       0.001981      -0.006734       0.003157      -0.018559       0.003123       0.015437              1.360216       1.234762      -0.115030       0.167523       1.459709      -0.097182       1.386178           0.001038
           65              H       1.407029       7.483597       1.970250       0.327113       0.805129 0.56721629E+01  0.51781209E+02                                 1.512618                            1.452175      -1.419226       2.296332                    0.995877       2.899810       8.175597       0.481241       1.394184      -0.684750      -0.004662      -0.038275       0.005955       0.039015       0.005886       0.013515      -0.001304      -0.023616      -0.001918      -0.021564       0.007624       0.013940              1.551163       1.415572       0.385145       0.200282       1.867391       0.252635       1.370525           0.000141
           66              H       4.422530       0.253990       3.889795       0.337325       0.722048 0.50209169E+01  0.45532246E+02                                 1.521441                            1.454473      -1.754823       2.137234                    0.992203       3.289337       9.991610       0.427475       1.580009      -0.648027      -0.013004      -0.031879       0.006116       0.034968      -0.002387       0.008924      -0.013188      -0.003905      -0.040159      -0.021531       0.003711       0.017821              1.569605       1.271976      -0.079331       0.162718       1.988256      -0.347142       1.448583          -0.000018
           67              H       9.669141       7.547321       1.426982       0.109545       0.940738 0.70368146E+01  0.67776343E+02                                 1.667980                            1.611177      -1.012850       2.397747                    0.995346       3.684716      10.660413       0.459687       1.383380      -0.686286       0.005382       0.027558       0.023049       0.036327       0.001255      -0.000922       0.002691      -0.010786       0.014894      -0.008139       0.001320       0.006818              1.716002       1.388175      -0.080052      -0.128823       1.802575       0.444756       1.957255          -0.000115
           68              H       8.821973       6.599877       0.496909       0.098699       1.283853 0.10204530E+02  0.10575231E+03                                 1.907975                            1.831509      -0.964186       2.404380                    0.996699       3.681987      10.360738       0.479460       1.232697      -0.720420      -0.027203      -0.011339      -0.009252       0.030889       0.000982      -0.000773      -0.005336       0.003584      -0.027048      -0.011088       0.004126       0.006962              1.940565       2.434836       0.242776       0.257858       1.537478       0.104855       1.849380           0.001552
           69              H       5.619121       2.509473      14.226363       0.114248       0.931664 0.69949407E+01  0.67476079E+02                                 1.675629                            1.621403      -1.201764       2.317238                    0.993858       3.715806      10.865254       0.450517       1.409384      -0.681038       0.007788       0.026443       0.034023       0.043789       0.003528      -0.003893       0.004498      -0.012809       0.000463      -0.009930       0.001101       0.008828              1.720275       1.370413       0.020577       0.093007       1.932657       0.401562       1.857756           0.000137
           70              H       4.521631       1.879534      13.313673       0.079828       1.236907 0.10143008E+02  0.10510981E+03                                 1.877281                            1.840262      -0.813104       2.473364                    0.997848       3.682684      10.412161       0.472069       1.252056      -0.716568      -0.032946       0.003267       0.000263       0.033109      -0.000661      -0.001847      -0.002727       0.008716       0.005613      -0.006369       0.001609       0.004760              1.882679       2.232959      -0.070304       0.249745       1.760974       0.010526       1.654104           0.001773
           71              H       8.048644       3.057417      11.738922       0.097266       1.201700 0.96124618E+01  0.97151696E+02                                 1.773443                            1.740489      -0.681043       2.544838                    0.999769       3.353641       9.016537       0.512804       1.181787      -0.735455       0.019724       0.013432      -0.032152       0.040040       0.002852      -0.001834      -0.004080       0.007434       0.014299      -0.007974       0.000624       0.007350              1.768993       1.586638       0.066734      -0.170099       1.773937      -0.304780       1.946405           0.001942
           72              H      -7.458018       3.262481      13.270212       0.104738       1.118090 0.87370463E+01  0.87685578E+02                                 1.785102                            1.729663      -1.025339       2.390778                    0.996462       3.614179      10.230617       0.475284       1.284073      -0.708318       0.003107       0.025569       0.033025       0.041882       0.001047      -0.001516       0.010104      -0.004751      -0.011467      -0.010977      -0.000142       0.011119              1.819513       1.513257      -0.103043       0.024543       2.033903       0.443546       1.911380           0.000126
           73              H      10.440649       4.957283       0.641780       0.114778       1.135453 0.89813902E+01  0.90008916E+02                                 1.763514                            1.725552      -0.748136       2.526438                    0.999157       3.373800       9.287273       0.491609       1.243208      -0.720039      -0.003635      -0.023061      -0.027794       0.036298       0.002257       0.006270       0.007948      -0.003316      -0.011245      -0.010607      -0.000737       0.011345              1.780837       1.530420      -0.095520       0.004936       1.913273       0.401972       1.898819          -0.000032
           74              H       9.988819       5.349187       2.093390       0.100765       1.245900 0.96021597E+01  0.98135775E+02                                 1.883736                            1.785688      -0.909105       2.435166                    0.997008       3.617172      10.151084       0.481254       1.245299      -0.717652      -0.014548      -0.009839       0.029637       0.034450       0.003322       0.002728      -0.005749      -0.001578       0.018107      -0.008767      -0.000288       0.009055              1.932978       1.959483       0.040860      -0.561804       1.583836      -0.181249       2.255614           0.001045
           75              H      -5.626131       9.788697       8.627087       0.108720       1.030500 0.79098078E+01  0.77486930E+02                                 1.687731                            1.642546      -1.009507       2.395484                    0.996773       3.580624      10.036354       0.488814       1.279087      -0.708520       0.019850      -0.010822      -0.026313       0.034692      -0.006341      -0.009170       0.004588      -0.013439      -0.027011      -0.015389      -0.000889       0.016278              1.723250       1.978544       0.025263      -0.344830       1.392472       0.096481       1.798735           0.000203
           76              H      -0.365055      -4.245297      10.169966       0.095687       1.089932 0.82542516E+01  0.80479447E+02                                 1.663045                            1.613369      -0.590692       2.583091                    0.999949       3.310192       8.802629       0.531224       1.182554      -0.733762       0.009831       0.000936       0.027016       0.028764      -0.003674       0.003123       0.001737      -0.007280       0.009909      -0.007946       0.003381       0.004565              1.672404       1.683111       0.059374       0.331146       1.356254      -0.048018       1.977846           0.000986
           77              H       0.245235      -2.027632       8.531471       0.100244       1.030949 0.77177212E+01  0.76495638E+02                                 1.800807                            1.706280      -1.444139       2.188469                    0.991349       4.015395      12.000992       0.436833       1.414629      -0.678676       0.027387      -0.007621      -0.028311       0.040120       0.003844      -0.017091      -0.002233       0.000303      -0.003209      -0.017367      -0.000620       0.017986              1.880000       2.504621      -0.146023      -0.422610       1.442903       0.090647       1.692476           0.000199
           78              H      -0.230698      -1.644202       9.985979       0.092985       1.149614 0.91554804E+01  0.93441927E+02                                 1.850364                            1.796865      -1.088860       2.353595                    0.994283       3.793512      11.011011       0.453800       1.322455      -0.699540       0.004362       0.005830       0.034962       0.035712       0.003282       0.003698       0.002777      -0.008594       0.017379      -0.008816       0.000224       0.008592              1.867281       1.840613       0.058153       0.299708       1.558184       0.254421       2.203046           0.001879
           79              H      -1.721204       0.361463       6.824887       0.090741       1.223541 0.97138083E+01  0.98397073E+02                                 1.786985                            1.741405      -0.734203       2.516234                    0.999528       3.414291       9.178750       0.516502       1.170689      -0.737467      -0.007008       0.034503      -0.009853       0.036561      -0.000205       0.004031       0.000805      -0.014215      -0.013193      -0.008720      -0.000634       0.009354              1.789412       1.443587      -0.103443      -0.016527       2.266337      -0.203345       1.658311           0.001870
           80              H      -0.721067      -0.821780       6.580055       0.107508       1.074902 0.83784626E+01  0.84453657E+02                                 1.829429                            1.762727      -1.313724       2.253787                    0.992811       3.931316      11.706139       0.436933       1.390711      -0.684110       0.034548      -0.013389      -0.018256       0.041305      -0.005336       0.003075       0.003741       0.019705      -0.010422      -0.011818      -0.001393       0.013210              1.869209       2.181106      -0.182035      -0.460429       1.510986       0.135287       1.915535           0.000081
           81              H      -7.159842       8.189033       9.738249       0.089981       1.074121 0.78596572E+01  0.75302279E+02                                 1.612189                            1.543755      -0.538993       2.599309                    0.999991       3.244246       8.406403       0.562234       1.137063      -0.744901       0.008827      -0.023578       0.010036       0.027103      -0.003714      -0.000612       0.000389      -0.005318      -0.008177      -0.003413      -0.002562       0.005976              1.649239       1.313376      -0.042730       0.004368       1.880331      -0.488193       1.754010           0.001357
           82              H      -8.179677       9.379046       9.648429       0.121395       0.862075 0.64957379E+01  0.61638662E+02                                 1.600445                            1.570442      -1.203915       2.316691                    0.994134       3.695805      10.790907       0.453351       1.423792      -0.677905      -0.029059       0.017795       0.013629       0.036699      -0.000994      -0.001956       0.007437       0.006572       0.005066      -0.009213       0.001542       0.007671              1.624570       1.846997      -0.142334      -0.316385       1.458461       0.041405       1.568252           0.000078
           83              H       6.972013       1.462671      10.658182       0.119570       1.141780 0.93318766E+01  0.95526209E+02                                 1.842061                            1.814262      -1.025477       2.396759                    0.995928       3.638372      10.514643       0.452366       1.322703      -0.700763       0.027004       0.003985      -0.019138       0.033337       0.004912       0.001008      -0.003200       0.005256       0.023755      -0.010122       0.001529       0.008593              1.836533       2.229773      -0.033898      -0.156977       1.499428       0.088584       1.780398           0.000035
           84              H       5.928016       0.552192      11.386885       0.087990       1.024946 0.83424021E+01  0.83565197E+02                                 1.733597                            1.729057      -1.166504       2.312340                    0.993386       3.904464      11.395222       0.455001       1.343875      -0.693581      -0.000128      -0.023163       0.011508       0.025865      -0.002184       0.001988      -0.004930      -0.010385       0.011332      -0.007627      -0.001388       0.009015              1.726297       1.505415       0.171102       0.041957       2.037252      -0.118825       1.636224          -0.000122
           85              H       5.256768       2.788092       9.806339       0.075486       1.286644 0.97577350E+01  0.98248280E+02                                 1.799807                            1.703000      -0.765232       2.495180                    0.999249       3.388893       8.873295       0.545781       1.114581      -0.751937       0.016111       0.023688      -0.022807       0.036618       0.003210      -0.002538      -0.001893      -0.001286       0.017162      -0.006189      -0.000974       0.007164              1.849271       1.419587       0.172335       0.009657       2.546842      -0.232756       1.581384           0.000044
           86              H       4.194190       1.939079      10.585747       0.047513       1.366416 0.11615736E+02  0.12360507E+03                                 1.945517                            1.918766      -0.839568       2.437071                    0.998093       3.832270      10.717995       0.484270       1.188581      -0.731330      -0.027984      -0.002999       0.012619       0.030844       0.003694       0.000401       0.004248       0.011880       0.008576      -0.009699       0.003200       0.006499              1.925742       2.173601      -0.078683      -0.251083       1.749708       0.158328       1.853918           0.000046
           87              H      -2.715600       0.672929       8.731394       0.107509       1.314719 0.11062166E+02  0.11664107E+03                                 1.936422                            1.907355      -0.946115       2.421758                    0.997294       3.592591      10.101808       0.471021       1.233259      -0.722409      -0.009698       0.025345      -0.015556       0.031280       0.000767       0.005634      -0.004962      -0.014118       0.005720      -0.011029       0.001239       0.009790              1.922919       1.663484      -0.285318       0.055206       2.065413      -0.211543       2.039860           0.000090
           88              H      -2.968337      -0.667159       9.490520       0.086254       0.965658 0.76379076E+01  0.75175130E+02                                 1.695408                            1.677018      -1.188728       2.304588                    0.992599       3.927137      11.528486       0.450686       1.380805      -0.685818      -0.014183      -0.028029       0.005921       0.031967       0.006572      -0.000466       0.002170      -0.009961      -0.003213      -0.007994      -0.001088       0.009082              1.704743       1.769799       0.316285      -0.222217       1.809112      -0.027320       1.535317          -0.000081
           89              H      -1.108871       1.215484      10.424939       0.078267       1.345905 0.10279808E+02  0.10540239E+03                                 1.888743                            1.773922      -0.877121       2.443835                    0.998420       3.513868       9.441548       0.520385       1.147930      -0.742592       0.017415       0.027138      -0.007828       0.033182      -0.000251       0.000582      -0.000013      -0.016068      -0.019094      -0.006563      -0.004657       0.011220              1.945528       2.323492       0.612479      -0.145100       1.983442      -0.003652       1.529648          -0.000014
           90              H      -1.647164      -0.026336      11.226078       0.057486       1.491940 0.12981335E+02  0.14206978E+03                                 2.066174                            2.033199      -1.096446       2.326393                    0.995498       3.926278      11.146592       0.468654       1.194185      -0.730261      -0.001822      -0.022709       0.024205       0.033241      -0.004591      -0.001676       0.004021      -0.003333       0.025223      -0.009144      -0.001185       0.010329              2.040636       1.810521      -0.150757       0.046567       2.098942      -0.320934       2.212445           0.000028
           91              H       5.601137      -0.112770      13.431019       0.238797       0.702428 0.51177391E+01  0.46322267E+02                                 1.462516                            1.448291      -1.404454       2.272833                    0.995142       3.367624       9.999350       0.440281       1.536968      -0.656886      -0.005085      -0.025651      -0.020319       0.033116       0.002098      -0.006461      -0.001576      -0.028403       0.023295      -0.019703       0.007763       0.011941              1.489313       1.316588       0.038535       0.082647       1.454666       0.200080       1.696685           0.000137
           92              H      -3.370046       6.568686       2.372992       0.264885       0.579528 0.40266654E+01  0.34563412E+02                                 1.324292                            1.316371      -1.318899       2.326569                    0.996145       3.192342       9.440878       0.442173       1.613773      -0.644470       0.000348       0.022685       0.024148       0.033134      -0.003965       0.009859       0.007257       0.000656      -0.025883      -0.017117       0.007224       0.009894              1.341878       1.269034      -0.069716       0.061076       1.369234       0.245401       1.387365           0.000293
           93              H      -2.180712      -2.804785       9.665814       0.268539       0.568454 0.39292851E+01  0.33584090E+02                                 1.317353                            1.309116      -1.341098       2.319891                    0.996124       3.188111       9.465571       0.438139       1.635588      -0.641118      -0.025672       0.007205       0.020596       0.033692      -0.001634      -0.007641      -0.001932      -0.007884      -0.042043      -0.017137       0.005853       0.011284              1.336477       1.460299      -0.022829      -0.276671       1.252347       0.037860       1.296785           0.000556
           94              H      -6.686176       8.527630       7.484052       0.269276       0.680108 0.48820171E+01  0.42868370E+02                                 1.357441                            1.360092      -0.946880       2.527030                    0.999829       2.733213       7.523598       0.490908       1.420916      -0.682446       0.035359      -0.016653      -0.016649       0.042483      -0.008567      -0.001127       0.008504       0.024402       0.003172      -0.018576       0.003132       0.015444              1.360387       1.507953      -0.010728      -0.150578       1.186852       0.121838       1.386356           0.001031
           95              H       4.141310       0.575268       9.213815       0.327350       0.804555 0.56672236E+01  0.51726963E+02                                 1.512181                            1.451773      -1.419758       2.296292                    0.995881       2.898701       8.172837       0.481173       1.394628      -0.684667      -0.034075      -0.018033       0.005907       0.039003       0.012250      -0.006050       0.012145       0.009754      -0.001895      -0.021552       0.007631       0.013921              1.550698       1.552635       0.437497       0.164418       1.729344       0.277091       1.370115           0.000140
           96              H      -3.688393       0.812330      11.133360       0.337127       0.722897 0.50280291E+01  0.45609898E+02                                 1.522155                            1.455112      -1.754975       2.136919                    0.992201       3.291016       9.996015       0.427581       1.579161      -0.648156      -0.025112      -0.023539       0.006080       0.034952      -0.000488      -0.015522       0.003626       0.006061      -0.040098      -0.021532       0.003710       0.017821              1.570362       1.951003       0.179822      -0.382625       1.310868       0.028127       1.449216          -0.000024
           97              H       3.844239      -0.913246       5.816583       0.109253       0.941279 0.70417997E+01  0.67834774E+02                                 1.668448                            1.611609      -1.012133       2.397911                    0.995344       3.685932      10.663932       0.459696       1.383143      -0.686331      -0.023787      -0.014950      -0.023001       0.036310       0.004530       0.002835       0.000108       0.006380       0.014892      -0.008139       0.001324       0.006815              1.716497       1.803729       0.078557       0.461653       1.387929       0.038448       1.957832          -0.000112
           98              H       4.426991       0.216243       6.746657       0.098090       1.286382 0.10229559E+02  0.10607151E+03                                 1.909970                            1.833333      -0.965098       2.403518                    0.996682       3.686276      10.374091       0.479410       1.232132      -0.720537       0.000928       0.029339       0.009310       0.030795      -0.000437      -0.004701      -0.002599      -0.003923      -0.026927      -0.011038       0.004127       0.006911              1.942629       1.491255      -0.118418       0.005911       2.485390       0.278720       1.851243           0.001542
           99              H       2.410198      -2.151431       7.504334       0.114033       0.932029 0.69983226E+01  0.67516030E+02                                 1.675982                            1.621726      -1.201424       2.317288                    0.993856       3.716688      10.867986       0.450506       1.409263      -0.681061      -0.021835      -0.016744      -0.034039       0.043770       0.006890       0.005588      -0.002048       0.004833       0.000487      -0.009931       0.001122       0.008809              1.720646       1.847701       0.202865       0.342053       1.456055       0.230306       1.858183           0.000138
          100              H       2.607020      -0.901403       8.417023       0.079217       1.239471 0.10169851E+02  0.10545543E+03                                 1.879602                            1.842454      -0.813972       2.472512                    0.997837       3.687366      10.428023       0.471891       1.251728      -0.716630      -0.014700       0.029545      -0.000319       0.033001      -0.003349      -0.001860      -0.002713      -0.005618       0.005767      -0.006339       0.001567       0.004772              1.885025       1.870306      -0.210212      -0.079496       2.128765       0.237472       1.656003           0.001773
          101              H       2.765311      -4.616531       9.991774       0.096587       1.205152 0.96482855E+01  0.97607413E+02                                 1.777000                            1.743849      -0.682430       2.543754                    0.999759       3.359303       9.036980       0.512241       1.181949      -0.735408      -0.005376      -0.023201       0.032056       0.039935      -0.000376      -0.003083      -0.003120      -0.009395       0.014284      -0.007960       0.000674       0.007286              1.772566       1.709010       0.112522      -0.224774       1.658189      -0.268492       1.950498           0.001947
          102              H      -2.959838       9.796009       8.460485       0.104456       1.119059 0.87469024E+01  0.87811564E+02                                 1.786299                            1.730766      -1.025888       2.390366                    0.996451       3.616522      10.239713       0.475067       1.284262      -0.708274      -0.022686      -0.012009      -0.033058       0.041853       0.002353       0.009979       0.002184       0.002142      -0.011499      -0.010983      -0.000129       0.011111              1.820766       2.037735       0.096803       0.406052       1.511722       0.181362       1.912840           0.000125
          103              H       6.539065      -0.709698       6.601786       0.114391       1.137230 0.89995105E+01  0.90236647E+02                                 1.765355                            1.727281      -0.749274       2.525652                    0.999144       3.377050       9.298825       0.491364       1.243193      -0.720036       0.020194       0.011503       0.027795       0.036231       0.002756       0.005167       0.008690      -0.000529      -0.011207      -0.010598      -0.000710       0.011308              1.782732       1.930329       0.056482       0.374394       1.516907       0.148257       1.900960          -0.000042
          104              H       6.011727      -0.427468       5.150175       0.100164       1.248538 0.96275613E+01  0.98461146E+02                                 1.886377                            1.788019      -0.909852       2.434420                    0.996993       3.621872      10.167924       0.480948       1.245257      -0.717652       0.003959       0.016996      -0.029618       0.034377       0.002956      -0.006310       0.000494      -0.003242       0.018169      -0.008719      -0.000323       0.009042              1.935777       1.606462      -0.095027       0.031278       1.941712      -0.590828       2.259158           0.001037
          105              H      -8.402661       5.755838      13.103610       0.108709       1.030706 0.79114275E+01  0.77503180E+02                                 1.687595                            1.642418      -1.009452       2.395417                    0.996774       3.580624      10.034863       0.488987       1.278627      -0.708617       0.017200      -0.014649       0.026300       0.034671      -0.000257       0.007553      -0.006918       0.018494      -0.027032      -0.015381      -0.000908       0.016289              1.723105       1.450172      -0.176514       0.213155       1.920562      -0.287667       1.798581           0.000206
          106              H       6.584774       5.849206      11.560731       0.095883       1.089141 0.82463627E+01  0.80381125E+02                                 1.662060                            1.612454      -0.590594       2.583237                    0.999949       3.308604       8.796453       0.531460       1.182343      -0.733815       0.002650      -0.009489      -0.027071       0.028808      -0.000325       0.000488       0.003552       0.010341       0.009936      -0.007965       0.003402       0.004563              1.671399       1.357585      -0.064627      -0.162878       1.680009       0.291910       1.976603           0.000988
          107              H       4.730901       4.487719      13.199225       0.100184       1.031341 0.77212880E+01  0.76538771E+02                                 1.801130                            1.706564      -1.443935       2.188472                    0.991349       4.016128      12.003250       0.436845       1.414447      -0.678707       0.016858      -0.022852       0.028304       0.040094       0.002769       0.004006      -0.016763      -0.005407      -0.003219      -0.017358      -0.000642       0.018001              1.880350       1.675758      -0.462881       0.235558       2.272510      -0.362531       1.692783           0.000199
          108              H       4.202879       4.795490      11.744717       0.093156       1.149208 0.91512953E+01  0.93388162E+02                                 1.849917                            1.796447      -1.088704       2.353755                    0.994287       3.792452      11.007138       0.453857       1.322445      -0.699544      -0.003920      -0.006153      -0.034989       0.035741       0.005309       0.001272       0.004448       0.002019       0.017365      -0.008812       0.000223       0.008589              1.866822       1.555034      -0.050774       0.130688       1.842928       0.370600       2.202505           0.001881
          109              H       6.492317      12.291458       0.418678       0.090987       1.222170 0.96998657E+01  0.98220287E+02                                 1.785670                            1.740178      -0.733190       2.516861                    0.999537       3.412064       9.171019       0.516676       1.170719      -0.737464      -0.034780      -0.005798       0.009875       0.036617       0.004605      -0.000706       0.004052       0.010892      -0.013209      -0.008737      -0.000639       0.009376              1.788083       2.228716       0.196915      -0.183843       1.478400      -0.087905       1.657134           0.001881
          110              H       7.954558      11.779412       0.663511       0.107564       1.074991 0.83793267E+01  0.84464524E+02                                 1.829505                            1.762794      -1.313970       2.253666                    0.992810       3.931468      11.706732       0.436934       1.390673      -0.684115       0.024810      -0.027489       0.018272       0.041292      -0.010537       0.002393       0.004213      -0.007528      -0.010386      -0.011808      -0.001382       0.013190              1.869295       1.717705      -0.359046       0.290700       1.974493      -0.381899       1.915687           0.000081
          111              H      -7.455625       7.759413      11.992447       0.090243       1.073290 0.78519538E+01  0.75210368E+02                                 1.611412                            1.543043      -0.539363       2.599319                    0.999991       3.242695       8.401495       0.562337       1.137129      -0.744887       0.025205       0.000203      -0.010085       0.027148      -0.000983       0.000572      -0.000431       0.008931      -0.008248      -0.003413      -0.002577       0.005991              1.648431       1.835682       0.157035      -0.457276       1.356477      -0.170012       1.753135           0.001364
          112              H      -8.931219       8.287445      12.082267       0.121558       0.861693 0.64920955E+01  0.61596037E+02                                 1.600050                            1.570069      -1.204006       2.316762                    0.994137       3.694771      10.787512       0.453371       1.423915      -0.677884      -0.026971       0.020822      -0.013661       0.036710      -0.002932       0.007633       0.000819      -0.003594       0.005014      -0.009206       0.001555       0.007651              1.624162       1.602424      -0.235495       0.151522       1.702168      -0.280681       1.567893           0.000078
          113              H       3.870862      -3.041696      11.072514       0.119448       1.142258 0.93372931E+01  0.95598016E+02                                 1.842752                            1.814929      -1.025975       2.396461                    0.995920       3.639704      10.520289       0.452219       1.322907      -0.700718       0.005912      -0.026702       0.019021       0.033313       0.001863      -0.003387      -0.000195      -0.010479       0.023710      -0.010120       0.001529       0.008591              1.837228       1.615604      -0.268885       0.138855       2.115026      -0.115037       1.781053           0.000044
          114              H       4.348843      -1.741528      10.343812       0.087881       1.025362 0.83469252E+01  0.83622261E+02                                 1.734075                            1.729528      -1.166968       2.312040                    0.993383       3.905664      11.399715       0.454936       1.343878      -0.693577       0.021557       0.008304      -0.011647       0.025872       0.001806      -0.005357       0.000109       0.010611       0.011323      -0.007600      -0.001442       0.009042              1.726775       1.855979       0.304937      -0.126045       1.687656      -0.003219       1.636691          -0.000119
          115              H       2.020617      -1.912361      11.924358       0.075394       1.287522 0.97663702E+01  0.98360205E+02                                 1.800879                            1.703959      -0.765957       2.494838                    0.999242       3.390140       8.878640       0.545511       1.114849      -0.751867      -0.016382      -0.023556       0.022729       0.036604       0.002848      -0.000828      -0.003058      -0.003325       0.017139      -0.006216      -0.000943       0.007159              1.850402       2.289924       0.504651      -0.221074       1.678987      -0.074075       1.582294           0.000047
          116              H       2.434548      -0.616770      11.144950       0.047451       1.366966 0.11622230E+02  0.12369447E+03                                 1.946226                            1.919452      -0.840526       2.436634                    0.998082       3.833363      10.722787       0.484116       1.188765      -0.731284      -0.007194       0.027161      -0.012711       0.030839      -0.001191       0.003861       0.001878      -0.013757       0.008622      -0.009710       0.003229       0.006481              1.926444       1.856797      -0.200043       0.237609       2.067928      -0.178103       1.854608           0.000043
          117              H       1.151562       6.289915      12.999303       0.107579       1.314462 0.11059277E+02  0.11660229E+03                                 1.936108                            1.907054      -0.946093       2.421794                    0.997294       3.592216      10.100194       0.471081       1.233191      -0.722424      -0.027168       0.000017       0.015532       0.031295       0.005271      -0.006665       0.003476       0.009511       0.005712      -0.011023       0.001210       0.009812              1.922609       2.204072      -0.078632      -0.217268       1.524235      -0.023923       2.039519           0.000113
          118              H       2.313231       7.004225      12.240177       0.086295       0.965682 0.76382269E+01  0.75179702E+02                                 1.695479                            1.677087      -1.189124       2.304416                    0.992597       3.927357      11.529564       0.450659       1.380862      -0.685805       0.021086       0.023264      -0.005967       0.031960       0.008219       0.002208       0.000322      -0.001338      -0.003210      -0.008003      -0.001077       0.009080              1.704814       1.593297       0.248833       0.053792       1.985756      -0.217351       1.535390          -0.000079
          119              H       1.218093       4.595359      11.305757       0.078271       1.345776 0.10278455E+02  0.10538322E+03                                 1.888466                            1.773678      -0.877022       2.443846                    0.998421       3.513731       9.440407       0.520487       1.147765      -0.742632      -0.019163      -0.025935       0.007786       0.033173       0.005181      -0.000207       0.000554       0.012302      -0.019003      -0.006544      -0.004666       0.011210              1.945236       1.618168       0.343040       0.048354       2.688087      -0.136829       1.529453          -0.000005
          120              H       2.186062       5.541357      10.504619       0.057552       1.491589 0.12977363E+02  0.14201509E+03                                 2.065841                            2.032883      -1.096068       2.326598                    0.995502       3.925677      11.144356       0.468693       1.194180      -0.730263       0.020513       0.009828      -0.024263       0.033258      -0.002299       0.004357      -0.000125       0.008570       0.025317      -0.009139      -0.001211       0.010350              2.040307       2.162370      -0.016212      -0.316349       1.746481      -0.071010       2.212070           0.000030
          121              H       4.853377      -1.198878       8.299677       0.238378       0.703093 0.51239163E+01  0.46390328E+02                                 1.463190                            1.448962      -1.403513       2.273021                    0.995134       3.369396      10.004626       0.440289       1.536537      -0.656958       0.022183       0.013829       0.020281       0.033086       0.011061       0.000820      -0.006605       0.018359       0.023326      -0.019725       0.007753       0.011972              1.490005       1.412045       0.074788       0.157490       1.360436       0.148656       1.697533           0.000140
          122              H       0.105380      11.616681       4.870573       0.264515       0.579704 0.40280894E+01  0.34577149E+02                                 1.324362                            1.316450      -1.317308       2.327170                    0.996151       3.192611       9.440504       0.442257       1.613395      -0.644537      -0.021118      -0.008450      -0.024118       0.033152      -0.003211       0.003294       0.011813       0.004826      -0.025831      -0.017141       0.007238       0.009903              1.341952       1.403062      -0.018562       0.207428       1.235408       0.144649       1.387386           0.000296
          123              H       4.591183       7.031272      12.064883       0.268693       0.568365 0.39285352E+01  0.33576606E+02                                 1.317285                            1.309045      -1.341578       2.319723                    0.996124       3.187900       9.465280       0.438117       1.635724      -0.641095      -0.015890       0.021400      -0.020586       0.033679       0.001410       0.000909      -0.007804       0.008051      -0.042104      -0.017136       0.005844       0.011292              1.336408       1.293974      -0.086333       0.134095       1.418514      -0.244936       1.296736           0.000554
          124              H      -7.602901       7.196105      14.246645       0.269410       0.679973 0.48807261E+01  0.42854356E+02                                 1.357278                            1.359924      -0.947084       2.526993                    0.999829       2.732799       7.522313       0.490930       1.420941      -0.682441       0.028196      -0.027078       0.016647       0.042489      -0.014516       0.008332       0.001981      -0.006734       0.003157      -0.018559       0.003123       0.015437              1.360224       1.234768      -0.115031       0.167524       1.459717      -0.097183       1.386186           0.001038
          125              H       3.689697      -0.080693      12.516881       0.327113       0.805129 0.56721624E+01  0.51781201E+02                                 1.512617                            1.452174      -1.419225       2.296332                    0.995877       2.899810       8.175595       0.481241       1.394184      -0.684750       0.004662       0.038275      -0.005955       0.039015       0.005886       0.013515      -0.001304      -0.023616      -0.001918      -0.021564       0.007624       0.013940              1.551162       1.415571       0.385145       0.200281       1.867390       0.252635       1.370525           0.000141
          126              H       0.674196       7.148914      10.597336       0.337326       0.722046 0.50208970E+01  0.45532023E+02                                 1.521438                            1.454471      -1.754821       2.137236                    0.992203       3.289331       9.991589       0.427475       1.580010      -0.648027       0.013004       0.031879      -0.006116       0.034968      -0.002387       0.008924      -0.013188      -0.003905      -0.040159      -0.021531       0.003711       0.017821              1.569602       1.271974      -0.079331       0.162717       1.988252      -0.347141       1.448580          -0.000018
          127              C       8.272998      -2.049990      12.399535      -0.021809      49.134680 0.59630047E+03  0.15061659E+05                                11.584450                            8.281830       0.674195       2.145054                    0.999871      31.134466      90.602958       0.562186       0.431339      -1.062557      -0.019142       0.029592       0.030310       0.046485       0.073300       0.049131      -0.122414       0.011181      -0.213583      -0.183229       0.053866       0.129362             14.798488       8.859061      -4.043949      -3.915174      17.087298       9.891123      18.449104           0.001320
          128              C       9.285254      -1.234707      10.340914       0.002869      34.259195 0.54868006E+03  0.13652653E+05                                 9.303882                            8.136188       0.270240       2.033149                    0.999687      30.592450      90.056237       0.544069       0.452433      -1.043859      -0.003469      -0.005100      -0.006788       0.009172      -0.028245       0.000464       0.061628       0.233962       0.275751      -0.180103       0.073037       0.107066              9.691830       7.297471      -0.085450      -0.585464      13.912025       0.535920       7.865994          -0.000323
          129              C      10.277915      -3.296099       9.118200       0.028233      45.120636 0.55766549E+03  0.13875565E+05                                11.057750                            8.089855       0.560155       2.128321                    0.999888      30.072483      87.343155       0.559358       0.440087      -1.055432       0.011143       0.002257      -0.028095       0.030308       0.007458       0.119683       0.007032      -0.109929      -0.264159      -0.175243       0.072363       0.102879             13.884908      16.950996      -0.456689      -9.342547       7.134054       0.773936      17.569674           0.000087
          130              C       3.872182       8.922719      10.167069      -0.056927      35.598329 0.59962453E+03  0.15221377E+05                                 9.455129                            8.440829       0.471219       2.078838                    0.999709      31.711794      93.607761       0.541514       0.445576      -1.050178      -0.007140      -0.012127      -0.014621       0.020294       0.035148      -0.015626      -0.082515       0.220722       0.270346      -0.183990       0.057801       0.126189              9.827451       7.494753      -1.043589      -0.370718      13.271862       0.429134       8.715739           0.000013
          131              C      -4.625013       0.556252      13.728005      -0.071964      22.959797 0.35652144E+03  0.80815524E+04                                 7.254800                            6.411541      -0.329810       1.911293                    0.996784      28.117064      82.845330       0.624923       0.432385      -1.040502      -0.089370       0.008998       0.056692       0.106217       0.007708      -0.014608      -0.031693      -0.048593       0.021455      -0.033566      -0.015789       0.049355              7.726086       7.532348      -0.678483      -0.361115       6.893019      -0.672005       8.752893           0.000257
          132              C      -0.370132       5.546245       0.960497      -0.012942      23.129658 0.37434373E+03  0.85647813E+04                                 7.228599                            6.545772      -0.105973       1.975254                    0.997840      28.108972      82.422678       0.623703       0.429223      -1.045441      -0.065464       0.074846       0.008377       0.099788      -0.007609      -0.027589       0.001547       0.000287       0.040171      -0.027343      -0.006208       0.033551              7.602181       6.149711      -0.543767      -0.155718       8.496890      -0.807183       8.159942          -0.000937
          133              C      -2.588362       4.766517       1.952865      -0.006456      22.736248 0.35962170E+03  0.81096215E+04                                 7.027621                            6.316717      -0.031387       1.997529                    0.998994      27.526151      78.973533       0.652805       0.416072      -1.058310       0.001936       0.094676      -0.013673       0.095677       0.007569       0.002396       0.008430       0.014531      -0.053125      -0.020877       0.000683       0.020195              7.481961       8.152794      -1.211224       0.852071       8.076825      -0.014670       6.216264          -0.000012
          134              C      -5.346367       1.731787      13.187635      -0.081977      23.044279 0.36176698E+03  0.82207275E+04                                 7.254682                            6.447008      -0.280550       1.923027                    0.997524      28.253809      83.029691       0.625613       0.430843      -1.042664      -0.067539      -0.071364       0.007521       0.098544       0.013992       0.043791      -0.001724       0.046108      -0.102432      -0.055572      -0.006943       0.062515              7.681714       8.821680      -1.196108       0.333994       7.012800      -0.710472       7.210663          -0.000099
          135              C       5.917946      11.641177       5.161765      -0.099926      23.126045 0.37705297E+03  0.86404234E+04                                 7.219653                            6.568113      -0.211729       1.933163                    0.998509      28.650099      84.015179       0.622964       0.429052      -1.045776       0.072783      -0.047350       0.019568       0.089007      -0.021412      -0.011776       0.001390      -0.094063      -0.162579      -0.058058      -0.020828       0.078885              7.547192       8.585181       1.139313       0.362336       7.396302      -0.164567       6.660093          -0.000957
          136              C       5.623539       9.217153       5.409495       0.004089      23.375452 0.37324232E+03  0.85623116E+04                                 7.369099                            6.597346      -0.385159       1.889222                    0.996541      28.309402      84.047651       0.610558       0.437299      -1.037053       0.098093       0.029970       0.021641       0.104827      -0.001331      -0.023010      -0.000596      -0.021702      -0.011895      -0.029603       0.012828       0.016775              7.802764       9.478103       0.077965       0.245033       7.644272       0.167019       6.285915           0.000260
          137              C       6.613245       7.958169       7.420308      -0.008798      23.157841 0.36267302E+03  0.82310559E+04                                 7.226634                            6.429108      -0.263645       1.923305                    0.997938      28.009047      81.757932       0.631464       0.427383      -1.046725       0.069944       0.063193      -0.029409       0.098744       0.000124      -0.004163      -0.000170       0.018730       0.022332      -0.013089       0.002284       0.010805              7.657989       6.719205       0.650373      -0.050866       6.642403       0.704663       9.612359          -0.000754
          138              C      12.475974      -1.597443       5.211021      -0.086673      23.553862 0.36785983E+03  0.83651224E+04                                 7.310135                            6.480664      -0.206336       1.944324                    0.998180      27.993115      81.366698       0.629112       0.428142      -1.047929      -0.018133      -0.014194       0.084255       0.087345       0.017512       0.015464       0.043173       0.010774       0.069854      -0.045740      -0.012855       0.058595              7.881782       7.082445       1.415085      -0.698708       7.370657      -0.929008       9.192243          -0.001022
          139              C      -1.017053       5.939604       3.374053      -0.160059      26.296691 0.40726722E+03  0.95182364E+04                                 7.907335                            6.829945      -0.340570       1.889245                    0.997044      29.540935      87.599170       0.610159       0.429523      -1.045068       0.016225      -0.060286      -0.023110       0.066571       0.009770       0.005136       0.001661       0.010480       0.158516      -0.037522      -0.015736       0.053258              8.744880       8.137667       0.121925       3.231556       6.681724       1.338166      11.415249          -0.000168
          140              C       0.047662       5.505159       4.357729       0.037646      21.945256 0.29330076E+03  0.62592006E+04                                 6.716491                            5.569925       0.207377       2.078881                    0.999838      25.787491      70.996889       0.723575       0.396659      -1.075516      -0.057832       0.084035       0.074866       0.126536      -0.000915      -0.024081       0.013108       0.057576       0.090531      -0.046319      -0.002437       0.048756              7.540742       6.290318       0.445131       2.261754       7.634367       1.675958       8.697541           0.000067
          141              C       7.393351       7.402232       5.196534      -0.152773      26.579324 0.39691518E+03  0.92416815E+04                                 8.024195                            6.765808      -0.356096       1.880067                    0.997391      29.791513      88.957747       0.608247       0.432487      -1.040462      -0.066801       0.016498      -0.006127       0.069081      -0.025918       0.007999       0.006745      -0.088121       0.056694      -0.061687       0.019165       0.042522              9.032819       7.150555      -1.354019      -2.166950       8.667867       3.669048      11.280036          -0.000095
          142              C       6.978405       6.752651       3.915872       0.037016      21.876458 0.30873786E+03  0.67208933E+04                                 6.890698                            5.860890      -0.030113       2.004416                    0.999437      26.618673      75.741705       0.674373       0.417223      -1.054548       0.101392      -0.056982       0.004979       0.116413      -0.015102      -0.011527       0.025501      -0.069603      -0.025158      -0.035827      -0.018314       0.054141              7.559196       7.636043      -0.274058      -1.318166       6.846921       2.033429       8.194624           0.000064
          143              C       7.616512      -3.003525       9.331161      -0.023385      49.197367 0.59718355E+03  0.15089715E+05                                11.594535                            8.288233       0.672057       2.144181                    0.999873      31.156847      90.688706       0.561934       0.431367      -1.062528      -0.034061       0.006883      -0.029852       0.045812       0.050877      -0.131630       0.002351      -0.105803      -0.213399      -0.182926       0.053816       0.129111             14.812503      18.754117      -0.271470      10.648980       7.216194      -0.128157      18.467199           0.001173
          144              C       7.216132      -4.240071      11.389782       0.002618      34.267333 0.54885121E+03  0.13658136E+05                                 9.305626                            8.137659       0.269764       2.032967                    0.999685      30.597944      90.079865       0.543994       0.452455      -1.043834       0.003471       0.005067       0.006067       0.008633      -0.098998       0.057611       0.022501      -0.136531       0.275409      -0.180061       0.072991       0.107071              9.693705      13.129521       2.141394       0.710033       8.083859      -0.355925       7.867735          -0.000319
          145              C       9.496037      -4.431764      12.612496       0.028179      45.139125 0.55790528E+03  0.13883148E+05                                11.060681                            8.091531       0.560045       2.128136                    0.999889      30.080474      87.374010       0.559302       0.440081      -1.055426       0.001961      -0.011511       0.028111       0.030440       0.042302      -0.036122       0.114296       0.072191      -0.264420      -0.175312       0.072279       0.103033             13.889267       8.691334      -3.614171       4.058742      15.400647      -8.454580      17.575819           0.000110
          146              C      -4.204204      -2.808089      11.563628      -0.057346      35.618452 0.60003855E+03  0.15234532E+05                                 9.458345                            8.443409       0.471353       2.078695                    0.999710      31.724230      93.652928       0.541462       0.445541      -1.050198       0.009024       0.010811       0.014219       0.020012      -0.047354      -0.071569      -0.044235      -0.211372       0.270183      -0.184013       0.057679       0.126334              9.831037      13.237217       1.148930       0.533284       7.537165      -0.193412       8.718731           0.000005
          147              C       0.579179       8.115250       8.002691      -0.071963      22.962638 0.35655516E+03  0.80826304E+04                                 7.255201                            6.411578      -0.328819       1.911438                    0.996800      28.123689      82.870564       0.624951       0.432349      -1.040508      -0.040300       0.080484      -0.056701       0.106380       0.021986      -0.024224      -0.024691       0.025783       0.021229      -0.033346      -0.015725       0.049071              7.726676       7.427658      -0.718883      -0.499546       6.999362      -0.576865       8.753009           0.000252
          148              C       2.131030       9.179139       6.283069      -0.012778      23.127906 0.37429146E+03  0.85634549E+04                                 7.228135                            6.545098      -0.105845       1.975189                    0.997852      28.112195      82.436794       0.623754       0.429194      -1.045438      -0.093340       0.034643      -0.008335       0.099910      -0.005851       0.011422      -0.025195       0.009451       0.040500      -0.027157      -0.006555       0.033712              7.601794       8.559774       0.376700      -0.698658       6.086483      -0.433412       8.159124          -0.000952
          149              C       2.067842      11.529570       5.290700      -0.006332      22.736285 0.35960704E+03  0.81096218E+04                                 7.027988                            6.316645      -0.032619       1.997014                    0.998997      27.533525      79.009467       0.652766       0.416079      -1.058252      -0.087842      -0.035699       0.013835       0.095823       0.000857       0.007160       0.005224      -0.021441      -0.052606      -0.020845       0.000475       0.020370              7.482494       8.893947      -0.927717      -0.318091       7.336000       0.790134       6.217534          -0.000022
          150              C      -0.776375       8.369618       8.543061      -0.081914      23.046032 0.36177080E+03  0.82211145E+04                                 7.255009                            6.446770      -0.280580       1.922861                    0.997534      28.261491      83.062969       0.625643       0.430806      -1.042651       0.042586       0.088765      -0.007638       0.098748      -0.004976      -0.017148       0.040081      -0.052764      -0.101551      -0.055190      -0.006993       0.062183              7.682355       8.041155      -1.494535      -0.782893       7.793949       0.057961       7.211963          -0.000117
          151              C      -1.318703       1.130073       2.081801      -0.099977      23.126671 0.37707306E+03  0.86408330E+04                                 7.219432                            6.568110      -0.211084       1.933350                    0.998512      28.649159      84.006901       0.623002       0.429029      -1.045810       0.070190      -0.051169      -0.019507       0.089025       0.015372       0.005473      -0.010506       0.098821      -0.162426      -0.058018      -0.020911       0.078929              7.546844       6.788127       0.452910      -0.282999       9.192564       0.279261       6.659840          -0.000954
          152              C       0.840666       2.270115       1.834071       0.004032      23.377021 0.37327363E+03  0.85631534E+04                                 7.369257                            6.597504      -0.384758       1.889327                    0.996542      28.310244      84.048962       0.610571       0.437284      -1.037070       0.007027      -0.102357      -0.021615       0.104850       0.006263       0.007704      -0.021741       0.017820      -0.011915      -0.029628       0.012796       0.016832              7.802906       7.826031      -0.553209       0.068818       9.296649       0.288228       6.286039           0.000265
          153              C      -2.325005      -5.024481      14.310388      -0.008825      23.157333 0.36266648E+03  0.82307296E+04                                 7.226313                            6.428927      -0.263390       1.923420                    0.997936      28.006327      81.744541       0.631501       0.427367      -1.046753      -0.034008      -0.087904       0.029363       0.098721      -0.006067       0.001313      -0.003943      -0.014157       0.022402      -0.013057       0.002270       0.010787              7.657664       6.217868       0.458901       0.676733       7.142722       0.203634       9.612400          -0.000741
          154              C      13.388544      -0.271951       2.032544      -0.086622      23.550465 0.36780045E+03  0.83633534E+04                                 7.309537                            6.480288      -0.206675       1.944330                    0.998172      27.988140      81.347621       0.629115       0.428162      -1.047928       0.006766       0.021987      -0.084200       0.087286       0.009544       0.034823       0.029869      -0.031540       0.070014      -0.045797      -0.012879       0.058676              7.881099       6.389857       1.150626      -0.618465       8.061654      -0.984388       9.191784          -0.001016
          155              C       1.532714       9.643095       3.869513      -0.160026      26.297931 0.40728869E+03  0.95190940E+04                                 7.907926                            6.830295      -0.341385       1.888943                    0.997044      29.545113      87.620125       0.610106       0.429544      -1.045030       0.062084       0.006458       0.023353       0.066644       0.003527      -0.000691       0.005432      -0.021059       0.158447      -0.037539      -0.015705       0.053244              8.745713       6.786337      -0.394843       0.096404       8.034505       3.496925      11.416298          -0.000160
          156              C       2.318502       8.803514       2.885836       0.037639      21.948836 0.29335049E+03  0.62607755E+04                                 6.717929                            5.570855       0.205163       2.078116                    0.999838      25.792839      71.023727       0.723397       0.396724      -1.075429      -0.099089       0.024032      -0.074831       0.126475      -0.019715       0.021058      -0.017873      -0.041719       0.090864      -0.046363      -0.002558       0.048921              7.542554       7.168025       0.779960       0.758418       6.759900       2.711953       8.699736           0.000072
          157              C       3.167655       1.264484       2.047032      -0.152803      26.581913 0.39695395E+03  0.92428080E+04                                 8.024805                            6.766213      -0.356258       1.879999                    0.997390      29.792621      88.962065       0.608219       0.432496      -1.040456      -0.039200       0.056517       0.006165       0.069056       0.009995       0.003462       0.009732       0.100213       0.056619      -0.061618       0.019110       0.042508              9.033658       9.378305      -0.503520       4.201545       6.441526      -0.715272      11.281144          -0.000078
          158              C       3.626394       1.883914       3.327694       0.036960      21.877057 0.30874435E+03  0.67210072E+04                                 6.890615                            5.860800      -0.029411       2.004636                    0.999437      26.618488      75.738715       0.674411       0.417202      -1.054572       0.089434      -0.074401      -0.004906       0.116439       0.012061       0.027970      -0.001603       0.071800      -0.024614      -0.035831      -0.018234       0.054065              7.559164       7.130185      -0.467387       2.370134       7.352626      -0.505823       8.194682           0.000073
          159              C      -3.176272       9.452894       2.087596      -0.021809      49.134695 0.59630067E+03  0.15061665E+05                                11.584452                            8.281831       0.674195       2.145054                    0.999871      31.134470      90.602971       0.562186       0.431339      -1.062557       0.019142      -0.029592      -0.030310       0.046485       0.073300       0.049131      -0.122414       0.011181      -0.213583      -0.183229       0.053867       0.129362             14.798491       8.859063      -4.043951      -3.915176      17.087301       9.891125      18.449109           0.001320
          160              C      -4.188528       8.637611       4.146217       0.002869      34.259197 0.54868011E+03  0.13652655E+05                                 9.303882                            8.136188       0.270241       2.033150                    0.999687      30.592449      90.056230       0.544069       0.452433      -1.043859       0.003469       0.005100       0.006788       0.009172      -0.028245       0.000464       0.061628       0.233962       0.275751      -0.180103       0.073037       0.107066              9.691830       7.297472      -0.085450      -0.585464      13.912025       0.535920       7.865995          -0.000324
          161              C      -5.181189      10.699003       5.368931       0.028233      45.120642 0.55766548E+03  0.13875564E+05                                11.057750                            8.089855       0.560155       2.128321                    0.999888      30.072482      87.343151       0.559358       0.440087      -1.055432      -0.011143      -0.002257       0.028094       0.030308       0.007458       0.119683       0.007032      -0.109929      -0.264159      -0.175243       0.072363       0.102879             13.884910      16.950997      -0.456690      -9.342549       7.134055       0.773937      17.569678           0.000087
          162              C       1.224544      -1.519815       4.320062      -0.056928      35.598338 0.59962469E+03  0.15221382E+05                                 9.455131                            8.440831       0.471219       2.078838                    0.999709      31.711795      93.607764       0.541514       0.445576      -1.050178       0.007141       0.012127       0.014621       0.020294       0.035148      -0.015626      -0.082515       0.220722       0.270347      -0.183990       0.057801       0.126189              9.827453       7.494754      -1.043589      -0.370718      13.271864       0.429134       8.715741           0.000012
          163              C       9.721739       6.846652       0.759126      -0.071964      22.959799 0.35652147E+03  0.80815533E+04                                 7.254801                            6.411541      -0.329810       1.911293                    0.996784      28.117067      82.845343       0.624923       0.432385      -1.040502       0.089370      -0.008998      -0.056692       0.106217       0.007708      -0.014608      -0.031693      -0.048593       0.021455      -0.033566      -0.015789       0.049355              7.726087       7.532349      -0.678483      -0.361115       6.893019      -0.672004       8.752894           0.000257
          164              C       5.466858       1.856659      13.526634      -0.012942      23.129658 0.37434374E+03  0.85647817E+04                                 7.228598                            6.545772      -0.105973       1.975254                    0.997840      28.108973      82.422679       0.623703       0.429222      -1.045441       0.065464      -0.074846      -0.008377       0.099788      -0.007609      -0.027589       0.001548       0.000287       0.040171      -0.027343      -0.006208       0.033551              7.602181       6.149711      -0.543767      -0.155718       8.496890      -0.807183       8.159941          -0.000937
          165              C       7.685088       2.636387      12.534266      -0.006457      22.736265 0.35962207E+03  0.81096322E+04                                 7.027626                            6.316721      -0.031387       1.997528                    0.998994      27.526169      78.973609       0.652804       0.416072      -1.058310      -0.001936      -0.094676       0.013673       0.095677       0.007569       0.002396       0.008430       0.014531      -0.053126      -0.020877       0.000683       0.020195              7.481966       8.152801      -1.211226       0.852073       8.076831      -0.014670       6.216267          -0.000012
          166              C      10.443093       5.671117       1.299496      -0.081978      23.044312 0.36176768E+03  0.82207474E+04                                 7.254690                            6.447016      -0.280551       1.923027                    0.997524      28.253830      83.029767       0.625613       0.430843      -1.042664       0.067539       0.071364      -0.007521       0.098544       0.013992       0.043791      -0.001724       0.046108      -0.102432      -0.055572      -0.006943       0.062515              7.681723       8.821693      -1.196112       0.333999       7.012808      -0.710474       7.210667          -0.000099
          167              C      -0.821220      -4.238273       9.325366      -0.099926      23.126043 0.37705289E+03  0.86404218E+04                                 7.219655                            6.568114      -0.211729       1.933163                    0.998509      28.650101      84.015206       0.622964       0.429052      -1.045776      -0.072783       0.047350      -0.019568       0.089007      -0.021412      -0.011776       0.001390      -0.094063      -0.162579      -0.058058      -0.020828       0.078885              7.547194       8.585185       1.139312       0.362336       7.396301      -0.164568       6.660095          -0.000957
          168              C      -0.526813      -1.814249       9.077636       0.004089      23.375450 0.37324226E+03  0.85623096E+04                                 7.369098                            6.597345      -0.385159       1.889222                    0.996541      28.309398      84.047633       0.610558       0.437299      -1.037053      -0.098093      -0.029970      -0.021641       0.104827      -0.001331      -0.023010      -0.000596      -0.021702      -0.011895      -0.029603       0.012828       0.016775              7.802763       9.478103       0.077965       0.245033       7.644271       0.167019       6.285914           0.000260
          169              C      -1.516519      -0.555265       7.066823      -0.008799      23.157814 0.36267261E+03  0.82310446E+04                                 7.226632                            6.429106      -0.263645       1.923304                    0.997938      28.009009      81.757817       0.631463       0.427383      -1.046724      -0.069944      -0.063193       0.029409       0.098744       0.000124      -0.004163      -0.000170       0.018730       0.022331      -0.013089       0.002284       0.010805              7.657986       6.719207       0.650375      -0.050866       6.642396       0.704664       9.612356          -0.000754
          170              C      -7.379248       9.000347       9.276110      -0.086673      23.553941 0.36786130E+03  0.83651621E+04                                 7.310144                            6.480673      -0.206337       1.944323                    0.998180      27.993179      81.366847       0.629113       0.428142      -1.047930       0.018133       0.014194      -0.084255       0.087345       0.017512       0.015464       0.043174       0.010774       0.069854      -0.045740      -0.012855       0.058595              7.881790       7.082456       1.415090      -0.698708       7.370662      -0.929006       9.192252          -0.001022
          171              C       6.113779       1.463300      11.113078      -0.160059      26.296686 0.40726713E+03  0.95182339E+04                                 7.907335                            6.829945      -0.340570       1.889245                    0.997044      29.540932      87.599165       0.610159       0.429523      -1.045068      -0.016225       0.060286       0.023110       0.066571       0.009770       0.005136       0.001661       0.010480       0.158516      -0.037522      -0.015736       0.053258              8.744880       8.137667       0.121925       3.231556       6.681724       1.338167      11.415248          -0.000169
          172              C       5.049064       1.897745      10.129402       0.037645      21.945269 0.29330098E+03  0.62592067E+04                                 6.716495                            5.569928       0.207377       2.078881                    0.999838      25.787501      70.996930       0.723575       0.396659      -1.075515       0.057832      -0.084035      -0.074866       0.126536      -0.000915      -0.024081       0.013108       0.057577       0.090531      -0.046319      -0.002437       0.048756              7.540746       6.290322       0.445131       2.261757       7.634370       1.675960       8.697547           0.000067
          173              C      -2.296625       0.000672       9.290597      -0.152774      26.579270 0.39691420E+03  0.92416575E+04                                 8.024205                            6.765816      -0.356096       1.880066                    0.997391      29.791478      88.957771       0.608244       0.432489      -1.040460       0.066801      -0.016498       0.006128       0.069081      -0.025918       0.007999       0.006745      -0.088121       0.056695      -0.061687       0.019165       0.042522              9.032832       7.150563      -1.354022      -2.166954       8.667879       3.669059      11.280055          -0.000095
          174              C      -1.881679       0.650253      10.571259       0.037016      21.876450 0.30873773E+03  0.67208900E+04                                 6.890698                            5.860890      -0.030115       2.004415                    0.999437      26.618667      75.741700       0.674373       0.417223      -1.054548      -0.101392       0.056982      -0.004979       0.116413      -0.015102      -0.011527       0.025501      -0.069603      -0.025158      -0.035828      -0.018314       0.054141              7.559197       7.636044      -0.274058      -1.318166       6.846922       2.033430       8.194624           0.000064
          175              C      -2.519786      10.406429       5.155970      -0.023386      49.197373 0.59718371E+03  0.15089720E+05                                11.594536                            8.288234       0.672057       2.144181                    0.999873      31.156850      90.688717       0.561934       0.431367      -1.062528       0.034061      -0.006883       0.029852       0.045812       0.050877      -0.131630       0.002351      -0.105803      -0.213399      -0.182927       0.053816       0.129111             14.812505      18.754118      -0.271471      10.648981       7.216195      -0.128158      18.467201           0.001172
          176              C      -2.119406      11.642975       3.097349       0.002618      34.267333 0.54885117E+03  0.13658134E+05                                 9.305625                            8.137658       0.269765       2.032967                    0.999685      30.597941      90.079849       0.543994       0.452455      -1.043834      -0.003471      -0.005067      -0.006067       0.008633      -0.098998       0.057611       0.022501      -0.136531       0.275409      -0.180061       0.072991       0.107071              9.693704      13.129519       2.141394       0.710033       8.083858      -0.355925       7.867734          -0.000319
          177              C      -4.399311      11.834668       1.874635       0.028179      45.139120 0.55790522E+03  0.13883145E+05                                11.060681                            8.091530       0.560045       2.128136                    0.999889      30.080471      87.373998       0.559302       0.440081      -1.055426      -0.001961       0.011511      -0.028111       0.030440       0.042302      -0.036122       0.114296       0.072191      -0.264420      -0.175312       0.072279       0.103033             13.889266       8.691333      -3.614170       4.058742      15.400646      -8.454581      17.575820           0.000109
          178              C       9.300930      10.210993       2.923503      -0.057346      35.618463 0.60003880E+03  0.15234540E+05                                 9.458347                            8.443411       0.471352       2.078695                    0.999710      31.724234      93.652946       0.541462       0.445541      -1.050198      -0.009024      -0.010811      -0.014219       0.020012      -0.047354      -0.071569      -0.044235      -0.211372       0.270183      -0.184013       0.057680       0.126334              9.831040      13.237221       1.148930       0.533284       7.537167      -0.193412       8.718734           0.000004
          179              C       4.517547      -0.712346       6.484440      -0.071963      22.962644 0.35655528E+03  0.80826342E+04                                 7.255205                            6.411580      -0.328820       1.911437                    0.996800      28.123697      82.870609       0.624950       0.432349      -1.040508       0.040300      -0.080484       0.056701       0.106380       0.021986      -0.024224      -0.024691       0.025783       0.021229      -0.033346      -0.015725       0.049071              7.726680       7.427660      -0.718885      -0.499545       6.999366      -0.576866       8.753014           0.000252
          180              C       2.965696      -1.776235       8.204062      -0.012778      23.127905 0.37429144E+03  0.85634542E+04                                 7.228135                            6.545098      -0.105845       1.975189                    0.997852      28.112193      82.436786       0.623754       0.429194      -1.045438       0.093340      -0.034643       0.008335       0.099910      -0.005851       0.011422      -0.025195       0.009451       0.040499      -0.027157      -0.006555       0.033712              7.601794       8.559775       0.376700      -0.698657       6.086482      -0.433412       8.159124          -0.000951
          181              C       3.028884      -4.126666       9.196431      -0.006333      22.736331 0.35960803E+03  0.81096497E+04                                 7.028000                            6.316656      -0.032619       1.997014                    0.998997      27.533553      79.009572       0.652765       0.416079      -1.058251       0.087842       0.035699      -0.013835       0.095823       0.000857       0.007160       0.005224      -0.021440      -0.052606      -0.020845       0.000475       0.020370              7.482506       8.893966      -0.927723      -0.318092       7.336014       0.790138       6.217539          -0.000022
          182              C       5.873101      -0.966714       5.944070      -0.081916      23.046094 0.36177217E+03  0.82211534E+04                                 7.255025                            6.446786      -0.280580       1.922860                    0.997534      28.261534      83.063138       0.625642       0.430807      -1.042651      -0.042586      -0.088765       0.007638       0.098748      -0.004976      -0.017148       0.040082      -0.052764      -0.101552      -0.055190      -0.006993       0.062183              7.682372       8.041176      -1.494544      -0.782899       7.793967       0.057966       7.211972          -0.000117
          183              C       6.415429       6.272831      12.405330      -0.099977      23.126668 0.37707304E+03  0.86408321E+04                                 7.219431                            6.568109      -0.211084       1.933350                    0.998512      28.649156      84.006884       0.623002       0.429029      -1.045810      -0.070190       0.051169       0.019506       0.089025       0.015372       0.005473      -0.010506       0.098821      -0.162426      -0.058018      -0.020911       0.078929              7.546842       6.788127       0.452912      -0.282998       9.192562       0.279262       6.659839          -0.000954
          184              C       4.256060       5.132789      12.653060       0.004032      23.377018 0.37327359E+03  0.85631524E+04                                 7.369257                            6.597503      -0.384757       1.889327                    0.996542      28.310244      84.048966       0.610571       0.437284      -1.037070      -0.007027       0.102357       0.021615       0.104850       0.006262       0.007704      -0.021741       0.017820      -0.011915      -0.029628       0.012796       0.016832              7.802906       7.826031      -0.553208       0.068818       9.296649       0.288227       6.286038           0.000264
          185              C       7.421731      12.427385       0.176743      -0.008826      23.157414 0.36266796E+03  0.82307715E+04                                 7.226329                            6.428940      -0.263391       1.923419                    0.997936      28.006405      81.744811       0.631501       0.427367      -1.046753       0.034008       0.087904      -0.029363       0.098721      -0.006067       0.001313      -0.003943      -0.014157       0.022402      -0.013058       0.002270       0.010787              7.657681       6.217880       0.458903       0.676735       7.142735       0.203635       9.612428          -0.000741
          186              C      -8.291818       7.674855      12.454587      -0.086622      23.550388 0.36779909E+03  0.83633173E+04                                 7.309531                            6.480282      -0.206676       1.944330                    0.998172      27.988082      81.347516       0.629115       0.428162      -1.047927      -0.006766      -0.021987       0.084200       0.087286       0.009544       0.034823       0.029869      -0.031540       0.070014      -0.045797      -0.012879       0.058676              7.881093       6.389857       1.150625      -0.618468       8.061644      -0.984389       9.191778          -0.001016
          187              C       3.564012      -2.240191      10.617618      -0.160027      26.297938 0.40728880E+03  0.95190974E+04                                 7.907928                            6.830297      -0.341386       1.888943                    0.997044      29.545115      87.620139       0.610105       0.429544      -1.045030      -0.062084      -0.006458      -0.023353       0.066644       0.003527      -0.000691       0.005432      -0.021059       0.158447      -0.037539      -0.015705       0.053244              8.745716       6.786338      -0.394844       0.096404       8.034508       3.496928      11.416303          -0.000160
          188              C       2.778224      -1.400610      11.601295       0.037638      21.948853 0.29335078E+03  0.62607834E+04                                 6.717933                            5.570858       0.205163       2.078115                    0.999838      25.792850      71.023768       0.723397       0.396724      -1.075429       0.099089      -0.024032       0.074831       0.126475      -0.019715       0.021058      -0.017873      -0.041719       0.090864      -0.046363      -0.002558       0.048921              7.542558       7.168028       0.779959       0.758419       6.759904       2.711957       8.699744           0.000072
          189              C       1.929071       6.138420      12.440099      -0.152804      26.582056 0.39695644E+03  0.92428763E+04                                 8.024817                            6.766221      -0.356259       1.879999                    0.997390      29.792703      88.962231       0.608220       0.432495      -1.040458       0.039200      -0.056517      -0.006165       0.069057       0.009995       0.003462       0.009732       0.100213       0.056619      -0.061618       0.019110       0.042508              9.033673       9.378319      -0.503521       4.201561       6.441535      -0.715276      11.281166          -0.000078
          190              C       1.470332       5.518990      11.159437       0.036960      21.877077 0.30874463E+03  0.67210151E+04                                 6.890621                            5.860803      -0.029412       2.004636                    0.999437      26.618506      75.738789       0.674411       0.417202      -1.054572      -0.089434       0.074401       0.004907       0.116439       0.012061       0.027970      -0.001602       0.071800      -0.024614      -0.035831      -0.018234       0.054065              7.559171       7.130193      -0.467388       2.370139       7.352631      -0.505825       8.194688           0.000073
          191              N       7.864000      -1.389777      13.276007      -0.369525      48.488927 0.63641057E+03  0.16172187E+05                                11.141023                            8.331643       0.121911       2.034176                    0.997058      30.666184      86.567565       0.589277       0.409030      -1.087834       0.011977      -0.005987      -0.008177       0.015689       0.047459       0.036540      -0.072970       0.023210      -0.101445      -0.113602       0.041791       0.071811             14.018893       8.474804      -3.921067      -3.418543      16.427899       9.600703      17.153976           0.035469
          192              N       9.347858      -0.149555      10.107671      -0.418304      32.390756 0.55514151E+03  0.13629051E+05                                 8.323280                            7.673575       0.655304       2.171256                    0.999089      31.259501      86.645994       0.627222       0.397762      -1.095801      -0.018294      -0.105343       0.015603       0.108052      -0.021278      -0.005761       0.096569       0.308190       0.308806      -0.234355       0.099517       0.134838              8.392903       7.025225      -0.271922      -0.695538      11.289457       0.495142       6.864028           0.000885
          193              N      10.991167      -3.341019       8.208408      -0.376422      47.244128 0.63248433E+03  0.16042156E+05                                10.941099                            8.305773       0.104262       2.030898                    0.997384      30.543265      86.044530       0.590407       0.409017      -1.088209      -0.001444      -0.010210       0.011080       0.015136       0.003552       0.081704       0.002786      -0.087187      -0.169131      -0.120124       0.047503       0.072621             13.630657      17.616803      -0.058390      -9.443379       6.594071       0.333023      16.681098           0.034006
          194              N       4.044222       7.864373       9.859941      -0.406966      30.963879 0.53437777E+03  0.12961757E+05                                 7.994732                            7.461927       0.949309       2.269063                    0.999337      30.648224      83.739544       0.646258       0.390737      -1.103503      -0.017948       0.110515       0.030468       0.116035       0.050109      -0.003461      -0.121968       0.297826       0.304337      -0.248978       0.096201       0.152777              8.109405       6.417225      -0.531221      -0.150126      10.314106      -0.345210       7.596884           0.000412
          195              N      -0.685196       6.922269       0.389704      -0.340504      31.842003 0.54403780E+03  0.13507204E+05                                 8.879773                            7.897082      -0.672432       1.797759                    0.998066      30.332486      89.166031       0.573897       0.429868      -1.057390       0.098286      -0.057497      -0.066141       0.131683      -0.008046      -0.048638      -0.039081      -0.179751       0.118360      -0.125947       0.026840       0.099108              9.543608       7.436167      -0.386994      -0.353879      10.008410      -2.608025      11.186246           0.048639
          196              N      -1.125789       5.103668       2.175967      -0.165837      31.240003 0.51617447E+03  0.12399352E+05                                 8.247432                            7.308805       0.033967       2.049652                    0.999355      26.700697      72.355448       0.657016       0.388086      -1.106530      -0.083545       0.194296      -0.029103       0.213490       0.137755      -0.032978       0.075521       0.231313       0.365307      -0.258597       0.118798       0.139799              8.870787       8.467391       0.748860       0.359004       6.916889       1.795354      11.228080           0.000402
          197              N      -6.756121       1.373611      12.845739      -0.342687      33.242283 0.57847800E+03  0.14537787E+05                                 9.053154                            8.056992      -0.694697       1.796066                    0.997424      30.120737      88.156897       0.579168       0.420814      -1.066439       0.065082       0.104823      -0.016601       0.124495      -0.044379       0.069501       0.021166       0.031779      -0.250486      -0.121317       0.019542       0.101775              9.927144      12.483559      -2.944996       2.009974       9.440975      -0.417177       7.856898           0.048763
          198              N       6.623026      10.348688       5.438469      -0.346569      30.615434 0.55499333E+03  0.13837715E+05                                 8.694213                            8.023012      -0.683135       1.797554                    0.997693      30.282508      88.990507       0.564821       0.434929      -1.055089      -0.108998       0.011123      -0.051662       0.121133      -0.003068      -0.027650      -0.012657      -0.097152      -0.326141      -0.115817       0.012108       0.103708              9.139918       9.087176       1.573075      -0.576235      11.457050       0.013915       6.875527           0.047792
          199              N       6.342140       8.030102       5.957108      -0.183721      32.959061 0.50097649E+03  0.11987754E+05                                 8.623765                            7.213135      -0.071185       2.002312                    0.999134      27.227479      74.510923       0.657239       0.389459      -1.101582       0.154222       0.121955      -0.006672       0.196728      -0.218570      -0.023341      -0.017450      -0.044704       0.460615      -0.298343       0.142387       0.155956              9.575515       8.154628      -3.259899      -1.325772       8.598189       1.452423      11.973729           0.000620
          200              N      -2.658752      -1.439039       6.664080      -0.336659      30.304761 0.51877964E+03  0.12614496E+05                                 8.219359                            7.399289      -0.310350       1.917819                    0.998998      28.928869      81.733212       0.636489       0.395757      -1.089181       0.053191       0.075209      -0.085287       0.125537       0.024450       0.009349       0.068175       0.100535       0.147901      -0.107661       0.022373       0.085287              8.750980       8.136791       2.006238       1.262547       7.263203       1.984244      10.852947           0.050271
          201              N       6.853814      -2.857054       8.454690      -0.368321      48.429984 0.63549060E+03  0.16142927E+05                                11.132109                            8.325465       0.123883       2.034967                    0.997073      30.645638      86.493062       0.589514       0.409015      -1.087847       0.009690      -0.009314       0.008090       0.015688       0.027497      -0.081322       0.008071      -0.080605      -0.101578      -0.113701       0.041930       0.071771             14.006858      18.012864      -0.271583      10.178110       6.868467       0.231652      17.139244           0.034901
          202              N       6.224766      -4.685791      11.623025      -0.418098      32.394278 0.55522933E+03  0.13631934E+05                                 8.324535                            7.674744       0.653616       2.170737                    0.999091      31.259430      86.652005       0.627097       0.397820      -1.095745       0.091624       0.054671      -0.016511       0.107965      -0.118551       0.092410       0.029146      -0.201112       0.308125      -0.234254       0.099502       0.134751              8.394185      10.929644       1.218788       0.711167       7.387725      -0.473139       6.865187           0.000922
          203              N       9.792525      -5.082026      13.522288      -0.376845      47.274159 0.63292810E+03  0.16056429E+05                                10.945919                            8.308842       0.103484       2.030506                    0.997384      30.554682      86.088309       0.590274       0.409033      -1.088185       0.009054       0.004890      -0.011247       0.015244       0.031768      -0.026495       0.077253       0.060288      -0.169116      -0.120063       0.047381       0.072682             13.637571       8.040301      -3.720308       3.683493      16.182400      -8.708304      16.690012           0.034102
          204              N      -3.154146      -2.591129      11.870755      -0.407017      30.969793 0.53450389E+03  0.12965696E+05                                 7.996043                            7.463037       0.948553       2.268770                    0.999338      30.651594      83.754020       0.646174       0.390761      -1.103477      -0.109441      -0.022865      -0.031008       0.116024      -0.061931      -0.112797      -0.046887      -0.288623       0.303966      -0.248940       0.096116       0.152824              8.110851      10.174031       0.903535      -0.269151       6.560320      -0.263512       7.598200           0.000404
          205              N       0.733171       8.982422       6.853862      -0.341245      31.845938 0.54409892E+03  0.13509377E+05                                 8.881045                            7.897910      -0.671675       1.797861                    0.998073      30.339738      89.195486       0.573814       0.429910      -1.057343       0.088582      -0.071014       0.066194       0.131421       0.054090      -0.019099      -0.059427       0.145055       0.118672      -0.126234       0.026995       0.099239              9.545256       9.940801       0.569122      -2.311332       7.506757      -1.262012      11.188210           0.048411
          206              N       2.274810      10.042978       5.067598      -0.166101      31.252743 0.51643989E+03  0.12407601E+05                                 8.250174                            7.311055       0.033394       2.049366                    0.999355      26.707754      72.385358       0.656850       0.388125      -1.106477      -0.211633       0.008771       0.029288       0.213829       0.025597       0.082499      -0.003738      -0.355881       0.365560      -0.258613       0.118635       0.139978              8.873867       6.616893       0.041144       1.549521       8.773178       0.975950      11.231530           0.000409
          207              N      -0.944856       9.814371       8.884957      -0.343479      33.248276 0.57858016E+03  0.14541349E+05                                 9.055166                            8.058436      -0.694124       1.796124                    0.997429      30.128277      88.188956       0.579023       0.420891      -1.066365      -0.074513      -0.098052       0.016391       0.124238      -0.043764      -0.004883       0.072673       0.035730      -0.250603      -0.121559       0.019660       0.101898              9.929761      11.795466      -3.210369      -1.108396      10.135538       1.729356       7.858280           0.048527
          208              N       0.140299       0.932642       1.805097      -0.346396      30.613346 0.55494544E+03  0.13836148E+05                                 8.693633                            8.022507      -0.683397       1.797518                    0.997691      30.279936      88.980187       0.564859       0.434912      -1.055105      -0.049267       0.097864       0.051707       0.121153       0.030124      -0.002010      -0.030266       0.076546      -0.326141      -0.115780       0.012036       0.103744              9.139309      10.105587       1.962251       0.218825      10.437079      -0.533560       6.875262           0.047748
          209              N       2.205996       2.022427       1.286457      -0.183672      32.956448 0.50092350E+03  0.11986064E+05                                 8.623020                            7.212514      -0.070958       2.002380                    0.999133      27.226439      74.504632       0.657306       0.389433      -1.101609      -0.058827      -0.187564       0.006714       0.196687      -0.147916      -0.008035      -0.027978       0.324877       0.460664      -0.298331       0.142397       0.155934              9.574772      10.714308      -2.281584       1.830376       6.037242      -0.720447      11.972766           0.000622
          210              N       7.839710      13.809791       0.579485      -0.336522      30.302388 0.51873499E+03  0.12612956E+05                                 8.218515                            7.398681      -0.310236       1.917887                    0.998997      28.926623      81.721525       0.636562       0.395726      -1.089218      -0.051350      -0.076585       0.085323       0.125627      -0.015266       0.060314       0.033043      -0.107410       0.147910      -0.107578       0.022321       0.085258              8.749997       6.036293       1.203613       1.402866       9.361960       1.886802      10.851739           0.050269
          211              N      -2.767274       8.792681       1.211124      -0.369524      48.488880 0.63640980E+03  0.16172162E+05                                11.141016                            8.331638       0.121910       2.034176                    0.997058      30.666165      86.567495       0.589277       0.409030      -1.087834      -0.011977       0.005987       0.008177       0.015689       0.047459       0.036540      -0.072970       0.023210      -0.101445      -0.113603       0.041792       0.071811             14.018884       8.474801      -3.921065      -3.418542      16.427886       9.600696      17.153965           0.035469
          212              N      -4.251132       7.552459       4.379460      -0.418303      32.390718 0.55514066E+03  0.13629025E+05                                 8.323274                            7.673569       0.655305       2.171257                    0.999089      31.259478      86.645911       0.627222       0.397762      -1.095801       0.018294       0.105343      -0.015603       0.108052      -0.021278      -0.005760       0.096569       0.308190       0.308806      -0.234355       0.099517       0.134838              8.392897       7.025220      -0.271921      -0.695537      11.289448       0.495141       6.864022           0.000885
          213              N      -5.894441      10.743923       6.278723      -0.376421      47.244114 0.63248390E+03  0.16042143E+05                                10.941098                            8.305771       0.104261       2.030898                    0.997384      30.543254      86.044500       0.590407       0.409017      -1.088209       0.001444       0.010210      -0.011080       0.015136       0.003552       0.081704       0.002786      -0.087187      -0.169131      -0.120124       0.047503       0.072621             13.630658      17.616802      -0.058392      -9.443381       6.594070       0.333025      16.681101           0.034006
          214              N       1.052504      -0.461469       4.627190      -0.406965      30.963834 0.53437669E+03  0.12961724E+05                                 7.994724                            7.461919       0.949310       2.269064                    0.999337      30.648194      83.739432       0.646258       0.390737      -1.103503       0.017948      -0.110515      -0.030468       0.116034       0.050109      -0.003461      -0.121968       0.297825       0.304337      -0.248977       0.096201       0.152777              8.109396       6.417218      -0.531221      -0.150126      10.314095      -0.345209       7.596876           0.000413
          215              N       5.781922       0.480635      14.097427      -0.340504      31.842010 0.54403793E+03  0.13507208E+05                                 8.879774                            7.897084      -0.672432       1.797759                    0.998066      30.332487      89.166035       0.573897       0.429868      -1.057390      -0.098286       0.057497       0.066141       0.131683      -0.008046      -0.048638      -0.039081      -0.179751       0.118360      -0.125947       0.026840       0.099108              9.543609       7.436167      -0.386994      -0.353880      10.008412      -2.608025      11.186248           0.048639
          216              N       6.222515       2.299236      12.311164      -0.165837      31.240007 0.51617456E+03  0.12399355E+05                                 8.247433                            7.308806       0.033966       2.049652                    0.999355      26.700700      72.355464       0.657016       0.388086      -1.106530       0.083545      -0.194296       0.029103       0.213490       0.137755      -0.032978       0.075521       0.231313       0.365307      -0.258597       0.118798       0.139799              8.870788       8.467394       0.748860       0.359004       6.916890       1.795354      11.228082           0.000402
          217              N      11.852847       6.029293       1.641392      -0.342687      33.242283 0.57847801E+03  0.14537787E+05                                 9.053154                            8.056992      -0.694697       1.796066                    0.997424      30.120738      88.156901       0.579168       0.420814      -1.066439      -0.065082      -0.104823       0.016600       0.124495      -0.044379       0.069501       0.021166       0.031779      -0.250486      -0.121317       0.019543       0.101775              9.927144      12.483558      -2.944996       2.009974       9.440974      -0.417177       7.856899           0.048763
          218              N      -1.526300      -2.945784       9.048662      -0.346569      30.615426 0.55499308E+03  0.13837707E+05                                 8.694211                            8.023009      -0.683135       1.797554                    0.997693      30.282503      88.990487       0.564822       0.434929      -1.055089       0.108998      -0.011123       0.051662       0.121133      -0.003068      -0.027650      -0.012657      -0.097152      -0.326141      -0.115817       0.012108       0.103708              9.139915       9.087173       1.573074      -0.576234      11.457044       0.013916       6.875526           0.047792
          219              N      -1.245414      -0.627198       8.530023      -0.183721      32.959028 0.50097596E+03  0.11987738E+05                                 8.623761                            7.213131      -0.071187       2.002311                    0.999134      27.227458      74.510858       0.657240       0.389459      -1.101581      -0.154222      -0.121954       0.006672       0.196728      -0.218570      -0.023341      -0.017450      -0.044704       0.460615      -0.298343       0.142387       0.155956              9.575511       8.154625      -3.259897      -1.325771       8.598186       1.452425      11.973722           0.000620
          220              N       7.755478       8.841943       7.823051      -0.336660      30.305356 0.51879173E+03  0.12614829E+05                                 8.219350                            7.399280      -0.310349       1.917819                    0.998998      28.929213      81.733591       0.636503       0.395747      -1.089191      -0.053191      -0.075209       0.085287       0.125537       0.024450       0.009349       0.068175       0.100534       0.147901      -0.107661       0.022373       0.085287              8.750968       8.136777       2.006239       1.262548       7.263198       1.984243      10.852929           0.050271
          221              N      -1.757088      10.259958       6.032441      -0.368320      48.429928 0.63548985E+03  0.16142902E+05                                11.132100                            8.325460       0.123883       2.034967                    0.997073      30.645616      86.492979       0.589514       0.409015      -1.087847      -0.009690       0.009314      -0.008090       0.015688       0.027497      -0.081322       0.008071      -0.080605      -0.101579      -0.113701       0.041930       0.071771             14.006847      18.012846      -0.271585      10.178099       6.868463       0.231650      17.139230           0.034902
          222              N      -1.128040      12.088695       2.864106      -0.418098      32.394247 0.55522860E+03  0.13631912E+05                                 8.324530                            7.674739       0.653616       2.170737                    0.999091      31.259407      86.651928       0.627097       0.397820      -1.095745      -0.091624      -0.054671       0.016511       0.107965      -0.118551       0.092410       0.029146      -0.201112       0.308125      -0.234254       0.099503       0.134751              8.394181      10.929637       1.218787       0.711167       7.387721      -0.473139       6.865183           0.000922
          223              N      -4.695799      12.484930       0.964843      -0.376844      47.274131 0.63292768E+03  0.16056415E+05                                10.945915                            8.308839       0.103483       2.030506                    0.997384      30.554671      86.088270       0.590274       0.409033      -1.088185      -0.009054      -0.004890       0.011247       0.015244       0.031768      -0.026495       0.077253       0.060288      -0.169116      -0.120063       0.047381       0.072682             13.637566       8.040297      -3.720305       3.683490      16.182393      -8.708301      16.690007           0.034102
          224              N       8.250872       9.994033       2.616376      -0.407016      30.969756 0.53450307E+03  0.12965671E+05                                 7.996037                            7.463032       0.948553       2.268770                    0.999338      30.651572      83.753945       0.646174       0.390761      -1.103477       0.109440       0.022865       0.031008       0.116024      -0.061931      -0.112797      -0.046887      -0.288622       0.303965      -0.248940       0.096116       0.152824              8.110845      10.174024       0.903534      -0.269151       6.560316      -0.263512       7.598195           0.000405
          225              N       4.363555      -1.579518       7.633269      -0.341245      31.845934 0.54409882E+03  0.13509374E+05                                 8.881044                            7.897910      -0.671676       1.797861                    0.998073      30.339735      89.195479       0.573814       0.429910      -1.057343      -0.088582       0.071014      -0.066194       0.131421       0.054090      -0.019099      -0.059427       0.145055       0.118672      -0.126234       0.026995       0.099239              9.545256       9.940802       0.569121      -2.311332       7.506756      -1.262013      11.188209           0.048410
          226              N       2.821916      -2.640074       9.419533      -0.166101      31.252741 0.51643980E+03  0.12407599E+05                                 8.250174                            7.311054       0.033392       2.049366                    0.999355      26.707753      72.385360       0.656850       0.388125      -1.106477       0.211633      -0.008772      -0.029288       0.213830       0.025597       0.082499      -0.003738      -0.355881       0.365560      -0.258613       0.118635       0.139978              8.873867       6.616894       0.041144       1.549520       8.773177       0.975951      11.231531           0.000409
          227              N       6.041582      -2.411467       5.602174      -0.343479      33.248282 0.57858027E+03  0.14541352E+05                                 9.055167                            8.058437      -0.694124       1.796124                    0.997429      30.128279      88.188964       0.579023       0.420891      -1.066364       0.074513       0.098052      -0.016391       0.124238      -0.043764      -0.004883       0.072673       0.035730      -0.250603      -0.121559       0.019660       0.101898              9.929763      11.795469      -3.210370      -1.108397      10.135536       1.729357       7.858284           0.048527
          228              N       4.956427       6.470262      12.682034      -0.346396      30.613341 0.55494540E+03  0.13836147E+05                                 8.693634                            8.022507      -0.683397       1.797518                    0.997691      30.279935      88.980183       0.564859       0.434912      -1.055105       0.049267      -0.097864      -0.051707       0.121153       0.030124      -0.002010      -0.030266       0.076546      -0.326141      -0.115780       0.012036       0.103744              9.139310      10.105589       1.962252       0.218826      10.437080      -0.533560       6.875261           0.047748
          229              N       2.890730       5.380477      13.200674      -0.183672      32.956483 0.50092396E+03  0.11986078E+05                                 8.623027                            7.212518      -0.070960       2.002379                    0.999133      27.226459      74.504711       0.657306       0.389433      -1.101609       0.058826       0.187564      -0.006714       0.196687      -0.147916      -0.008035      -0.027978       0.324877       0.460664      -0.298331       0.142397       0.155934              9.574781      10.714314      -2.281584       1.830379       6.037245      -0.720450      11.972782           0.000622
          230              N      -2.742984      -6.406887      13.907646      -0.336523      30.301806 0.51872328E+03  0.12612635E+05                                 8.218532                            7.398697      -0.310236       1.917887                    0.998997      28.926285      81.721202       0.636546       0.395736      -1.089207       0.051350       0.076585      -0.085323       0.125627      -0.015266       0.060314       0.033043      -0.107410       0.147910      -0.107578       0.022321       0.085257              8.750017       6.036305       1.203614       1.402868       9.361980       1.886805      10.851766           0.050269
          231              O       0.146162       6.322689       5.383418      -0.427109      23.266678 0.30911949E+03  0.64534821E+04                                 6.304521                            5.182802       1.042090       2.445410                    0.999452      23.858132      57.931204       0.900335       0.325862      -1.170048      -0.034595      -0.108929      -0.136081       0.177709       0.121897       0.005928       0.107184       0.005912      -0.068843      -0.157181      -0.012276       0.169457              7.270791       5.012971       1.942842       1.679064       8.043350       4.166942       8.756051           0.000151
          232              O       8.035036       6.001741       3.458078      -0.482792      24.423751 0.35418264E+03  0.76811820E+04                                 6.555769                            5.592242       0.584892       2.263046                    0.998527      25.471278      63.875645       0.852962       0.331113      -1.160674      -0.133605       0.112271       0.065617       0.186442       0.010363      -0.108519       0.034142       0.177608      -0.354027      -0.166010      -0.020487       0.186498              7.321522       9.392241      -1.209855      -3.444435       6.179128       1.636839       6.393197           0.000008
          233              O       1.589947       8.419762       1.860148      -0.427419      23.276733 0.30928027E+03  0.64576822E+04                                 6.306057                            5.183874       1.042657       2.445340                    0.999455      23.865695      57.953475       0.900313       0.325828      -1.170078       0.089617       0.071276       0.136381       0.178076       0.088920       0.097852       0.043655      -0.167360      -0.069338      -0.157200      -0.012265       0.169465              7.272737       6.363682       2.458974       3.294471       6.695908       3.056743       8.758620           0.000159
          234              O       4.704926       1.164814       3.785487      -0.482668      24.425730 0.35421241E+03  0.76820413E+04                                 6.556660                            5.592903       0.583954       2.262846                    0.998521      25.468994      63.872229       0.852808       0.331163      -1.160622      -0.152480       0.084667      -0.065316       0.186238      -0.051620       0.070736      -0.089182      -0.146088      -0.353853      -0.166014      -0.020535       0.186549              7.322738       7.396175      -1.973628       2.759140       8.177331      -2.634379       6.394708           0.000023
          235              O       4.950564       1.080215       9.103713      -0.427109      23.266676 0.30911946E+03  0.64534815E+04                                 6.304521                            5.182802       1.042090       2.445410                    0.999452      23.858129      57.931198       0.900335       0.325862      -1.170048       0.034595       0.108929       0.136081       0.177709       0.121897       0.005928       0.107184       0.005912      -0.068843      -0.157181      -0.012276       0.169457              7.270790       5.012971       1.942842       1.679064       8.043349       4.166942       8.756051           0.000151
          236              O      -2.938310       1.401163      11.029053      -0.482792      24.423770 0.35418296E+03  0.76811909E+04                                 6.555774                            5.592246       0.584892       2.263046                    0.998527      25.471279      63.875664       0.852961       0.331113      -1.160674       0.133605      -0.112271      -0.065617       0.186442       0.010363      -0.108519       0.034142       0.177608      -0.354027      -0.166010      -0.020487       0.186498              7.321529       9.392249      -1.209858      -3.444439       6.179133       1.636842       6.393204           0.000008
          237              O       3.506779      -1.016858      12.626983      -0.427419      23.276728 0.30928019E+03  0.64576803E+04                                 6.306056                            5.183874       1.042657       2.445339                    0.999455      23.865694      57.953470       0.900313       0.325828      -1.170078      -0.089617      -0.071276      -0.136381       0.178077       0.088920       0.097852       0.043655      -0.167360      -0.069338      -0.157200      -0.012265       0.169465              7.272735       6.363680       2.458973       3.294470       6.695907       3.056742       8.758619           0.000159
          238              O       0.391800       6.238090      10.701644      -0.482669      24.425751 0.35421271E+03  0.76820495E+04                                 6.556666                            5.592907       0.583954       2.262846                    0.998521      25.468994      63.872241       0.852807       0.331163      -1.160622       0.152479      -0.084667       0.065316       0.186238      -0.051620       0.070736      -0.089182      -0.146088      -0.353853      -0.166014      -0.020535       0.186549              7.322746       7.396184      -1.973632       2.759145       8.177337      -2.634383       6.394716           0.000023

******************************************************
Auxiliary information for the entire system
The total spin magnetic moment of the unit cell is   8.008034
The total net atomic charge of the unit cell is   0.000001
Accuracy of reproducing the electrostatic potential in the unit cell:
  The inner radius (bohr) =    5.0000
  The outer radius (bohr) =   12.0000
  Valid grid points have density less than (e/(bohr^3)) =    0.0001
  The number of valid grid points were=       137548
  The rms potential error without charges in kcal/mol is=      5.99380
  The rms potential error with partial charges in kcal/mol is=      2.19081
  The RRMSE value at monopole order=      0.36551
  The rms potential error with partial charges and cloud penetration in kcal/mol is=      2.19292
  The RRMSE value at monopole order with cloud penetration is=      0.36586
  The rms potential error with partial charges and atomic dipoles in kcal/mol is=      0.82288
  The RRMSE value at dipole order=      0.13729
  The rms potential error with partial charges, atomic dipoles and cloud penetration in kcal/mol is=      0.82414
  The RRMSE value at dipole order with cloud penetration=      0.13750

******************************************************
The electron densities and ab initio electrostatic potential were computed in VASP using the PBE functional and
projector augmented wave method. See the main text of the journal article for a description of computational details.
The atomic charges, dipoles, and quadrupoles were computed with the DDEC6 method as described in
(a) T. A. Manz and N. Gabaldon Limas, RSC Adv. 6 (2016) 47771-47801 DOI: 10.1039/c6ra04656h
(b) N. Gabaldon Limas and T. A. Manz, RSC Adv. 8 (2018) 2678-2707 DOI: 10.1039/c7ra11829e.
For each atom in the material, the electron cloud parameters were fit to the spherically averaged atom-in-material
electron density using radial positions for which this density was between 10^-4 and 10^-2 electrons per cubic bohr.
The polarizabilities, dispersion coefficients, and quantum Drude oscillator (QDO) parameters were fit using the MCLF method.
The magnetic structure of the system was optimized in VASP from the default ferromagnetic initial guess using spin polarization.
The atomic spin moments (ASMs) were computed on this optimized magnetic structure using the DDEC6 partition as inputs
to the method of T. A. Manz and D. S. Sholl, J. Chem. Theory Comput. 7 (2011) 4146-4164 DOI: 10.1021/ct200539n.
The RMSE and RRMSE were computed using a uniform grid with Ewald summation.
