# Supplementary material for: A collection of forcefield precursors for metal–organic frameworks
Source: RSC Adv. 2019 Nov 13;9(63):36492–507. doi: 10.1039/c9ra07327b (PMC9075174; doi:10.1039/c9ra07327b)
Supplement: RA-009-C9RA07327B-s5650 [file RA-009-C9RA07327B-s5650.xyz]

  230
jmolscript: load "" {1 1 1} spacegroup "x,y,z" unitcell [{     15.900700     0.000000     0.000000 }, {     -4.360414    15.291143     0.000000 }, {      4.360307     8.709697    12.568260 }]
Ni    -0.000053    12.000420     6.284130     0.566332
Ni    10.130504     4.354848     6.284130     0.566747
Ni    -2.180207     7.645572     0.000000     0.567797
Ni     7.950297    12.000420     6.284130     0.566971
H      1.455209    10.911704     3.737801     0.097434
H      2.644129    11.936872     3.637254     0.100411
H     -0.390175    12.398021     3.241354     0.091778
H      0.661234    13.474165     2.812777     0.081542
H     13.391700    14.568337     4.872714     0.083253
H     13.547092    13.073421     4.427798     0.108387
H      3.139566    10.264544     5.259817     0.089049
H      3.085904    11.680286     5.943530     0.116438
H      0.419577    15.178207     5.276156     0.081666
H      0.813098    15.450017     3.781789     0.097762
H     -0.100750    17.380543     4.603754     0.159207
H     -1.131233    16.797406     3.576927     0.146858
H     -1.368645    16.616587     5.116539     0.141596
H      1.547515    13.393319     4.873971     0.257282
H      1.103105     9.792622     5.979978     0.258640
H      7.911305     6.020099     7.729480     0.097607
H      2.510224    20.174189     8.043686     0.100608
H      7.736971     6.058045     5.315117     0.091926
H      6.478009     5.138540     5.444570     0.081716
H      9.084884     4.469529     2.572723     0.083414
H      9.281810     5.698554     3.525397     0.108483
H      4.261245    20.151137     9.658708     0.089190
H      4.239908    18.791996     8.866907     0.116496
H      3.468527    17.888480     4.579874     0.081685
H      6.357539     3.138994     4.520803     0.097848
H      2.260408    16.990587     2.761247     0.159355
H      6.515867     3.139485     2.151686     0.146951
H      7.914879     2.443656     2.286166     0.141636
H      3.380099    18.888860     6.480195     0.257365
H      5.945388    20.888949     8.430789     0.258835
H      3.626114    19.075253    12.022798     0.097609
H     -1.394038    11.259565     0.568085     0.100793
H      1.690723    18.704638    10.616409     0.091975
H      0.944144    19.800906    11.445914     0.081866
H     14.923296    16.542170    10.360017     0.083614
H     16.403513    16.759476     9.892477     0.108571
H      0.350064     9.936092     1.506934     0.089437
H     -1.026114     9.565868     2.173052     0.116619
H     10.779580     9.200277     0.473823     0.081620
H     10.626083    10.686554    -0.005027     0.097840
H      8.518974     9.811933     0.175956     0.159336
H     13.157471    18.710075    11.213402     0.146996
H     13.266275    17.286331    11.861924     0.141610
H     12.805347     9.869884     0.733986     0.257466
H      0.245464     8.154972     0.201092     0.258908
H      5.740348     9.856970     5.728613     0.097527
H      6.548445     8.851077     4.828725     0.100561
H      5.656020    11.751848     4.224192     0.091931
H      6.195045    10.812218     3.095562     0.081645
H      7.553235    14.496116     3.369551     0.083381
H      6.425335    14.012920     4.344847     0.108470
H      7.050800     8.479169     7.127460     0.089224
H      8.351980     8.905993     6.353255     0.116486
H      9.009278    11.865991     3.098076     0.081659
H      8.084894    11.193180     2.023490     0.097765
H      9.541437    12.558777     0.904915     0.159244
H      8.127809    13.227236     0.799341     0.146950
H      9.180605    13.774332     1.824911     0.141637
H      8.023021    10.411875     4.336050     0.257338
H      6.803083    10.526179     7.925545     0.258771
H     14.445384    13.089136     8.830459     0.097435
H     13.256464    12.063968     8.931006     0.100411
H     16.290768    11.602819     9.326906     0.091778
H     15.239359    10.526675     9.755483     0.081543
H      2.508893     9.432503     7.695546     0.083254
H      2.353501    10.927419     8.140462     0.108387
H     12.761027    13.736296     7.308443     0.089050
H     12.814689    12.320554     6.624730     0.116438
H     15.481016     8.822633     7.292104     0.081667
H     15.087495     8.550823     8.786471     0.097762
H     16.001343     6.620297     7.964506     0.159207
H     17.031826     7.203434     8.991333     0.146859
H     17.269238     7.384253     7.451721     0.141598
H     14.353078    10.607521     7.694289     0.257282
H     14.797488    14.208218     6.588282     0.258642
H      7.989288    17.980741     4.838780     0.097607
H     13.390369     3.826651     4.524574     0.100608
H      8.163622    17.942795     7.253143     0.091926
H      9.422584    18.862300     7.123690     0.081717
H      6.815709    19.531311     9.995537     0.083414
H      6.618783    18.302286     9.042863     0.108482
H     11.639348     3.849703     2.909552     0.089190
H     11.660685     5.208844     3.701353     0.116496
H     12.432066     6.112360     7.988386     0.081685
H     13.903468     5.570703     8.047457     0.097847
H     13.640185     7.010253     9.807013     0.159355
H      9.384726    20.861355    10.416574     0.146951
H      7.985714    21.557184    10.282094     0.141637
H     12.520494     5.111980     6.088065     0.257365
H      9.955205     3.111891     4.137471     0.258834
H     12.274479     4.925587     0.545462     0.097609
H     17.294631    12.741275    12.000175     0.100794
H     14.209870     5.296202     1.951851     0.091975
H     14.956449     4.199934     1.122346     0.081867
H      0.977297     7.458670     2.208243     0.083616
H     -0.502920     7.241364     2.675783     0.108571
H     15.550529    14.064748    11.061326     0.089438
H     16.926707    14.434972    10.395208     0.116619
H      5.121013    14.800563    12.094437     0.081620
H      0.914203     4.604589     0.005027     0.097840
H      7.381619    14.188907    12.392304     0.159336
H      2.743122     5.290765     1.354858     0.146997
H      2.634318     6.714509     0.706336     0.141612
H      3.095246    14.130956    11.834274     0.257466
H     15.655129    15.845868    12.367168     0.258908
H     10.160245    14.143870     6.839647     0.097527
H      9.352148    15.149763     7.739535     0.100561
H     10.244573    12.248992     8.344068     0.091931
H      9.705548    13.188622     9.472698     0.081646
H      8.347358     9.504724     9.198709     0.083381
H      9.475258     9.987920     8.223413     0.108469
H      8.849793    15.521671     5.440800     0.089225
H      7.548613    15.094847     6.215005     0.116486
H      6.891315    12.134849     9.470184     0.081659
H      7.815699    12.807660    10.544770     0.097765
H      6.359156    11.442063    11.663345     0.159245
H      7.772784    10.773604    11.768919     0.146951
H      6.719988    10.226508    10.743349     0.141638
H      7.877572    13.588965     8.232210     0.257338
H      9.097510    13.474661     4.642715     0.258771
W     11.925485     9.000315     4.713098     0.497112
W      3.975108    15.000525     7.855163     0.497112
C     13.756064    10.108118     4.916703    -0.010040
C     12.262432     9.170851     6.854603    -0.014125
C      1.945314    11.595452     4.219165    -0.078981
C      0.129975    13.152695     3.558074    -0.004743
C     14.015723    13.826177     4.821185     0.003850
C      2.558844    11.007627     5.484789    -0.079136
C      0.062804    15.358655     4.391350    -0.047993
C     -0.704372    16.655265     4.426541    -0.471004
C     10.801284     7.359415     5.527521    -0.009625
C     13.395471     7.466103     5.175735    -0.014164
C      3.427057    20.351073     7.775982    -0.078999
C      7.440071     5.134886     5.320144    -0.004672
C      9.069568     4.752304     3.501517     0.003788
C      4.393722    19.746340     8.787727    -0.079126
C      7.215970     3.148747     4.067089    -0.048028
C      7.053517     2.553719     2.692121    -0.470978
C      3.411757    16.008921     9.667757    -0.009139
C      3.903534    13.451553     9.379692    -0.014136
C     -1.257328    10.345165     0.270218    -0.078950
C      1.107618    18.847109    11.378046    -0.004758
C     15.808127    16.810413    10.656628     0.003757
C     -0.523778     9.549155     1.343547    -0.079174
C     14.868511    18.469985    12.296786    -0.048041
C     13.411228    18.223363    12.002688    -0.470958
C      5.244838    13.459032     7.060597    -0.009475
C      5.853615    15.185821     8.934776    -0.014265
C      6.629753     9.600941     5.440800    -0.078890
C      6.462375    11.440892     3.784303    -0.004691
C      7.277110    13.768488     3.950204     0.003814
C      7.476397     9.204393     6.644839    -0.079194
C      8.310910    12.037836     2.445783    -0.047996
C      8.838563    12.986040     1.400104    -0.471006
C      2.144529    13.892722     7.651557    -0.010040
C      3.638161    14.829989     5.713657    -0.014125
C     13.955279    12.405388     8.349095    -0.078981
C     15.770618    10.848145     9.010186    -0.004744
C      1.884870    10.174663     7.747075     0.003849
C     13.341749    12.993213     7.083471    -0.079136
C     15.837789     8.642185     8.176910    -0.047993
C     16.604965     7.345575     8.141719    -0.471006
C      5.099309    16.641425     7.040739    -0.009626
C      2.505122    16.534737     7.392525    -0.014164
C     12.473536     3.649767     4.792278    -0.078999
C      8.460522    18.865954     7.248116    -0.004672
C      6.831025    19.248536     9.066743     0.003788
C     11.506871     4.254500     3.780533    -0.079126
C      8.684623    20.852093     8.501171    -0.048028
C      8.847076    21.447121     9.876139    -0.470979
C     12.488836     7.991919     2.900503    -0.009140
C     11.997059    10.549287     3.188568    -0.014136
C     17.157921    13.655675    12.298042    -0.078950
C     14.792975     5.153731     1.190214    -0.004758
C      0.092466     7.190427     1.911632     0.003757
C     16.424371    14.451685    11.224713    -0.079174
C      1.032082     5.530855     0.271474    -0.048041
C      2.489365     5.777477     0.565572    -0.470959
C     10.655755    10.541808     5.507663    -0.009475
C     10.046978     8.815019     3.633484    -0.014266
C      9.270840    14.399899     7.127460    -0.078891
C      9.438218    12.559948     8.783957    -0.004691
C      8.623483    10.232352     8.618056     0.003814
C      8.424196    14.796447     5.923421    -0.079194
C      7.589683    11.963004    10.122477    -0.047996
C      7.062030    11.014800    11.168156    -0.471007
N     14.719757    10.714533     5.106861    -0.377078
N     12.468615     9.295342     7.998064    -0.394728
N      1.036997    12.687538     4.613683    -0.338559
N     -0.778545    14.199812     3.957871    -0.170460
N      1.451839    10.542502     6.360168    -0.338255
N     10.265430     6.430114     5.953962    -0.377295
N     14.154672     6.613046     5.423581    -0.394869
N      8.057431     4.449607     6.461468    -0.338320
N      7.732909     4.552419     4.033029    -0.170335
N      5.778045    20.002176     8.312019    -0.338057
N      3.092855    16.475213    10.674475    -0.377642
N      3.840369    12.644089    10.222017    -0.394935
N     -2.556625     9.693943     0.023126    -0.337964
N     15.752209    18.184414    11.123664    -0.170267
N     -0.380035     8.150632     0.862308    -0.337657
N      5.991578    12.669854     6.670478    -0.377210
N      6.882164    15.264719     9.483758    -0.394858
N      7.290693    10.733924     4.767895    -0.338351
N      7.102801    12.568238     3.151366    -0.170394
N      7.609973    10.393625     7.525748    -0.337997
N      1.180836    13.286307     7.461399    -0.377078
N      3.431978    14.705498     4.570196    -0.394728
N     14.863596    11.313302     7.954577    -0.338558
N     16.679138     9.801028     8.610389    -0.170459
N     14.448754    13.458338     6.208092    -0.338255
N      5.635163    17.570726     6.614298    -0.377295
N      1.745921    17.387794     7.144679    -0.394869
N     12.203576     4.260090     6.106792    -0.338320
N      8.167684    19.448421     8.535231    -0.170335
N     10.122548     3.998664     4.256241    -0.338056
N     12.807738     7.525627     1.893785    -0.377642
N     12.060224    11.356751     2.346243    -0.394935
N     14.096911     5.597200    -0.023126    -0.337964
N      0.148384     5.816426     1.444596    -0.170267
N     16.280628    15.850208    11.705952    -0.337656
N      9.909015    11.330986     5.897782    -0.377210
N      9.018429     8.736121     3.084502    -0.394858
N      8.609900    13.266916     7.800365    -0.338351
N      8.797792    11.432602     9.416894    -0.170394
N      8.290620    13.607215     5.042512    -0.337997

The following XYZ coordinates are in angstroms. Other properties are in atomic units.
The sperically averaged electron density of each atom fit to a function of the form exp(a - br)
eigen_1, eigen_2 and eigen_3 are the three eigenvalues of traceless quadrupole moment tensor
  atom number  atomic symbol              X              Y              Z     net charge C6 coefficient C8 coefficient C10 coefficient fluctuating dipole atomic polarizability isotropic forcefield polarizability              a              b squared Pearson coefficient          <r^3>          <r^4>         wp_QDO          m_QDO          q_QDO       dipole_x       dipole_y       dipole_z         dipole            Qxy            Qxz            Qyz     Q(x^2-y^2)  Q(3z^2 - R^2)        eigen_1        eigen_2        eigen_3 static polarizability      alpha(xx)      alpha(xy)      alpha(xz)      alpha(yy)      alpha(yz)      alpha(zz) atomic spin moment
            1             Ni      -0.000053      12.000420       6.284130       0.566332      65.570527 0.14329843E+04  0.42503560E+05                                13.347765                           12.382845       1.086696       2.203556                    0.990159      48.468812     126.248076       0.514626       0.401264      -1.147142       0.000000       0.000000      -0.000000       0.000000       0.032070       0.049321       0.058786       0.051329       0.014690      -0.072931      -0.023571       0.096502             15.175634      18.850887       3.436859       1.665793      13.998128       0.955877      12.677887           1.714914
            2             Ni      10.130504       4.354848       6.284130       0.566747      65.582861 0.14332564E+04  0.42512113E+05                                13.347279                           12.382226       1.087059       2.203731                    0.990160      48.466937     126.229022       0.514769       0.401148      -1.147266      -0.000000       0.000000       0.000000       0.000000      -0.010689      -0.019970      -0.039910      -0.142201      -0.072783      -0.073051      -0.023477       0.096528             15.175371      13.631573       2.805941      -1.645737      17.924171      -3.130359      13.970370           1.706768
            3             Ni      -2.180207       7.645572       0.000000       0.567797      65.590827 0.14333958E+04  0.42514772E+05                                13.344971                           12.380057       1.086979       2.203908                    0.990156      48.456939     126.176465       0.515017       0.400969      -1.147462       0.000000       0.000000       0.000000       0.000000       0.027479      -0.035801      -0.007599       0.003732       0.257224      -0.072933      -0.023719       0.096652             15.172740      12.547327      -0.554089      -1.613191      13.401239       2.912681      19.569654           1.694653
            4             Ni       7.950297      12.000420       6.284130       0.566971      65.574097 0.14330638E+04  0.42504743E+05                                13.345786                           12.381209       1.087220       2.203826                    0.990159      48.462408     126.212526       0.514805       0.401136      -1.147281       0.000000       0.000000      -0.000000       0.000000      -0.043125      -0.004695      -0.003317       0.084182      -0.217202      -0.072942      -0.023574       0.096516             15.173037      16.118130      -4.104469      -1.431225      16.728404       1.542063      12.672578           1.707764
            5              H       1.455209      10.911704       3.737801       0.097434       1.075142 0.81179162E+01  0.79439610E+02                                 1.688699                            1.626217      -0.852959       2.459614                    0.997849       3.505351       9.580061       0.512354       1.221641      -0.722156      -0.019112      -0.023283      -0.009510       0.031588      -0.002859       0.004320       0.002806      -0.014094      -0.024797      -0.011331      -0.000605       0.011936              1.731812       1.681238       0.342725       0.310967       1.818913       0.373884       1.695285          -0.000037
            6              H       2.644129      11.936872       3.637254       0.100411       1.223674 0.96190673E+01  0.97805665E+02                                 1.828192                            1.765150      -0.716061       2.522682                    0.999348       3.475772       9.553912       0.495922       1.214679      -0.726165       0.023779       0.018797      -0.015351       0.033977      -0.003204      -0.005339      -0.005234       0.006722      -0.004115      -0.009878       0.002553       0.007325              1.848436       2.207875       0.220875      -0.394593       1.569941      -0.133065       1.767492           0.001334
            7              H      -0.390175      12.398021       3.241354       0.091778       1.084376 0.81994781E+01  0.81709843E+02                                 1.804712                            1.715747      -1.098989       2.347391                    0.994722       3.796616      11.021142       0.456527       1.346330      -0.693855      -0.026543      -0.028740      -0.009808       0.040332       0.004017       0.006876       0.006715       0.008012      -0.011289      -0.010222      -0.002426       0.012648              1.868691       1.795033       0.475717       0.219660       2.162621       0.372556       1.648419           0.000268
            8              H       0.661234      13.474165       2.812777       0.081542       1.364769 0.11171004E+02  0.11760057E+03                                 1.952356                            1.892125      -0.864170       2.451440                    0.998389       3.599472       9.980296       0.484117       1.201818      -0.730036       0.022815       0.013916      -0.025687       0.037067      -0.001761      -0.003692      -0.006491      -0.000872       0.012028      -0.008115      -0.000604       0.008718              1.959265       1.821256       0.194214      -0.360798       1.807218      -0.225178       2.249320           0.002320
            9              H      13.391700      14.568337       4.872714       0.083253       1.221197 0.96074534E+01  0.97257760E+02                                 1.794095                            1.737921      -0.742300       2.505745                    0.999408       3.478305       9.412674       0.513224       1.178917      -0.734621      -0.020678       0.026282       0.000244       0.033443      -0.005218       0.000418      -0.002813       0.003675      -0.005735      -0.005768      -0.001176       0.006944              1.803697       1.950231      -0.396404      -0.025309       2.038833      -0.044402       1.422028           0.002026
           10              H      13.547092      13.073421       4.427798       0.108387       1.089875 0.84820065E+01  0.85499605E+02                                 1.830928                            1.762605      -1.247132       2.289350                    0.993447       3.823791      11.273446       0.442382       1.373545      -0.688330      -0.017217      -0.033905      -0.016882       0.041605       0.004096      -0.000715       0.004419       0.000081       0.004324      -0.006616       0.000952       0.005664              1.869735       1.844989       0.458672       0.189260       2.122061       0.318684       1.642155           0.000101
           11              H       3.139566      10.264544       5.259817       0.089049       1.079153 0.80756528E+01  0.77887305E+02                                 1.614056                            1.562552      -0.546462       2.591279                    0.999993       3.279819       8.523067       0.560138       1.133763      -0.745544       0.012281      -0.025275      -0.008136       0.029255      -0.002233      -0.005023       0.000422      -0.012295      -0.004103      -0.009008       0.001548       0.007459              1.635316       1.872430      -0.386563      -0.143870       1.682945       0.116053       1.350572           0.001163
           12              H       3.085904      11.680286       5.943530       0.116438       0.909761 0.68863765E+01  0.66035834E+02                                 1.633797                            1.596886      -1.149561       2.338407                    0.994032       3.678767      10.654445       0.459969       1.388636      -0.684952       0.014722       0.030218       0.016892       0.037619       0.007350      -0.000512      -0.000572      -0.003840       0.010889      -0.009412       0.003385       0.006027              1.663745       1.801983       0.338693       0.200563       1.702258       0.210022       1.486993          -0.000141
           13              H       0.419577      15.178207       5.276156       0.081666       0.992458 0.79237680E+01  0.78465635E+02                                 1.707276                            1.693184      -1.154171       2.321054                    0.993122       3.885810      11.327138       0.455880       1.356774      -0.690966       0.009212      -0.002606       0.032849       0.034216      -0.000768       0.002912      -0.004012      -0.004606       0.011297      -0.005206      -0.001956       0.007162              1.713111       1.575706      -0.014739       0.254687       1.622709      -0.184310       1.940919          -0.000193
           14              H       0.813098      15.450017       3.781789       0.097762       1.090400 0.85678730E+01  0.86011479E+02                                 1.787306                            1.736920      -0.956773       2.412146                    0.996354       3.729256      10.737427       0.462067       1.320438      -0.699767       0.022428       0.011158      -0.020463       0.032346       0.003557      -0.004453       0.002352      -0.010305       0.008213      -0.009622       0.003952       0.005670              1.810022       1.988960       0.241091      -0.370610       1.758953      -0.158842       1.682153           0.000074
           15              H      -0.100750      17.380543       4.603754       0.159207       1.015859 0.71034331E+01  0.67210894E+02                                 1.636951                            1.528431      -0.880485       2.475759                    0.999083       3.184082       8.548605       0.524904       1.233260      -0.720660       0.015570       0.007720       0.001908       0.017483       0.001001      -0.002399      -0.001747      -0.001471      -0.026958      -0.009584       0.003370       0.006213              1.700282       1.816597       0.551231       0.112189       1.996772       0.084596       1.287476           0.000004
           16              H      -1.131233      16.797406       3.576927       0.146858       1.063266 0.78483729E+01  0.75191532E+02                                 1.606377                            1.545337      -0.912521       2.445200                    0.999400       3.148726       8.167395       0.560298       1.141032      -0.744011      -0.000168      -0.004160      -0.014100       0.014702      -0.003730      -0.001578      -0.000939       0.002284       0.015063      -0.006658       0.001268       0.005390              1.632109       1.524982      -0.114797       0.388059       1.444613      -0.244730       1.926732           0.000003
           17              H      -1.368645      16.616587       5.116539       0.141596       1.054939 0.79782747E+01  0.76795145E+02                                 1.601762                            1.563172      -0.805359       2.494964                    0.999682       3.163316       8.240164       0.554045       1.148513      -0.742364      -0.003472      -0.006423       0.011264       0.013424      -0.002159      -0.004627      -0.004658      -0.004890       0.006849      -0.008100       0.001144       0.006956              1.597239       1.732929       0.043638      -0.367935       1.449824      -0.062245       1.608965           0.000013
           18              H       1.547515      13.393319       4.873971       0.257282       0.593331 0.41505180E+01  0.35985917E+02                                 1.353985                            1.342528      -1.388397       2.283091                    0.995287       3.340210      10.008098       0.433810       1.628455      -0.641431       0.018403       0.023766       0.009716       0.031590      -0.006267       0.012085       0.005286      -0.005687      -0.013825      -0.017697       0.007307       0.010390              1.375061       1.385784       0.156537       0.149885       1.544138       0.133469       1.195259           0.000170
           19              H       1.103105       9.792622       5.979978       0.258640       0.677699 0.49002834E+01  0.43256328E+02                                 1.372252                            1.376330      -0.972824       2.506751                    0.999732       2.849698       7.977276       0.478655       1.449624      -0.676100      -0.013074      -0.035059      -0.017828       0.041447       0.010802      -0.001909       0.007573      -0.021230       0.020431      -0.019430       0.003234       0.016196              1.376650       1.365508       0.242696       0.059406       1.441258       0.056365       1.323183           0.000482
           20              H       7.911305       6.020099       7.729480       0.097607       1.074695 0.81135985E+01  0.79386943E+02                                 1.688253                            1.625802      -0.852926       2.459735                    0.997852       3.504406       9.576907       0.512410       1.221668      -0.722151       0.010730       0.029627      -0.002531       0.031611       0.004085       0.003987       0.005515      -0.014488       0.015572      -0.011337      -0.000598       0.011935              1.731347       1.374749       0.068749      -0.007347       2.406005      -0.113550       1.413289          -0.000008
           21              H       2.510224      20.174189       8.043686       0.100608       1.222785 0.96097525E+01  0.97682467E+02                                 1.826916                            1.763983      -0.715630       2.522985                    0.999352       3.474050       9.546247       0.496243       1.214249      -0.726265      -0.030668      -0.013571       0.005447       0.033976       0.000940      -0.002320       0.000109       0.015387       0.012818      -0.009891       0.002543       0.007349              1.847119       2.272982       0.194559      -0.369617       1.570240      -0.116311       1.698135           0.001382
           22              H       7.736971       6.058045       5.315117       0.091926       1.083861 0.81946089E+01  0.81649321E+02                                 1.804170                            1.715264      -1.098792       2.347575                    0.994725       3.795487      11.017111       0.456580       1.346372      -0.693849       0.016110       0.036627      -0.005206       0.040351       0.001828      -0.002964      -0.005578      -0.019187      -0.001592      -0.010235      -0.002428       0.012662              1.868114       1.543185       0.279562      -0.026540       2.600692       0.002569       1.460463           0.000285
           23              H       6.478009       5.138540       5.444570       0.081716       1.363089 0.11153265E+02  0.11736408E+03                                 1.950530                            1.890441      -0.862504       2.452278                    0.998405       3.597232       9.971114       0.484415       1.201588      -0.730090      -0.036427      -0.003649       0.006136       0.037120      -0.001521       0.002382       0.000593       0.015889      -0.000204      -0.008141      -0.000594       0.008734              1.957409       2.561057      -0.024562      -0.051129       1.713124       0.033387       1.598044           0.002348
           24              H       9.084884       4.469529       2.572723       0.083414       1.220583 0.96012109E+01  0.97177656E+02                                 1.793417                            1.737297      -0.742160       2.505898                    0.999409       3.477168       9.408425       0.513348       1.178836      -0.734642      -0.001376      -0.009646      -0.032007       0.033458      -0.000546       0.000606      -0.000536       0.004501       0.020703      -0.005783      -0.001189       0.006972              1.803006       1.533800       0.097860      -0.004022       1.529092       0.199529       2.346126           0.002059
           25              H       9.281810       5.698554       3.525397       0.108483       1.089883 0.84821620E+01  0.85502427E+02                                 1.831001                            1.762670      -1.247570       2.289178                    0.993444       3.823808      11.273950       0.442352       1.373620      -0.688314       0.008439       0.040512       0.004256       0.041600      -0.000322      -0.002765       0.000099      -0.005862      -0.016206      -0.006602       0.000946       0.005656              1.869815       1.593611       0.290049      -0.042682       2.519951      -0.022800       1.495885           0.000146
           26              H       4.261245      20.151137       9.658708       0.089190       1.079085 0.80748470E+01  0.77876607E+02                                 1.613943                            1.562443      -0.546485       2.591340                    0.999993       3.279071       8.520611       0.560181       1.133719      -0.745560      -0.001531       0.017166       0.023669       0.029279       0.000653       0.000559       0.008137       0.003261      -0.000199      -0.009005       0.001539       0.007466              1.635198       1.396086      -0.020226      -0.224070       1.401182       0.186570       2.108324           0.001206
           27              H       4.239908      18.791996       8.866907       0.116496       0.909722 0.68859905E+01  0.66031402E+02                                 1.633763                            1.596850      -1.149693       2.338366                    0.994032       3.678683      10.654246       0.459970       1.388650      -0.684948      -0.005811      -0.036960      -0.004022       0.037629       0.001366       0.001337      -0.001101       0.000836      -0.027491      -0.009400       0.003377       0.006023              1.663711       1.434079       0.209440      -0.077274       2.106836      -0.166685       1.450218          -0.000084
           28              H       3.468527      17.888480       4.579874       0.081685       0.992573 0.79249359E+01  0.78479940E+02                                 1.707377                            1.693281      -1.154367       2.320953                    0.993119       3.886042      11.327940       0.455879       1.356730      -0.690973       0.022865      -0.021640       0.013394       0.034212      -0.001775       0.005803      -0.001144       0.003279      -0.001049      -0.005190      -0.001956       0.007146              1.713212       1.745311      -0.125987       0.293301       1.694181      -0.189390       1.700144          -0.000160
           29              H       6.357539       3.138994       4.520803       0.097848       1.090111 0.85649124E+01  0.85974071E+02                                 1.786983                            1.736616      -0.956634       2.412263                    0.996358       3.728558      10.734832       0.462110       1.320431      -0.699770      -0.030944      -0.004768       0.008209       0.032367      -0.000153      -0.000404       0.005351       0.000550      -0.022182      -0.009601       0.003928       0.005674              1.809687       2.216061       0.263804      -0.228620       1.594646       0.014392       1.618353           0.000087
           30              H       2.260408      16.990587       2.761247       0.159355       1.015576 0.71011621E+01  0.67186772E+02                                 1.636977                            1.528451      -0.881392       2.475535                    0.999077       3.183435       8.547838       0.524743       1.233687      -0.720568      -0.008722      -0.012894       0.007963       0.017485       0.007572      -0.001528       0.002189       0.001397       0.008588      -0.009598       0.003384       0.006214              1.700315       1.587555       0.534829      -0.027297       2.152103      -0.083005       1.361287          -0.000002
           31              H       6.515867       3.139485       2.151686       0.146951       1.062557 0.78416838E+01  0.75110967E+02                                 1.605632                            1.544653      -0.911718       2.445637                    0.999404       3.147636       8.163506       0.560439       1.140996      -0.744022      -0.009364       0.011328       0.000372       0.014702      -0.005092      -0.000030       0.000231       0.006406       0.003858      -0.006663       0.001286       0.005378              1.631336       1.601676      -0.217315       0.378252       1.554771      -0.301067       1.737561           0.000012
           32              H       7.914879       2.443656       2.286166       0.141636       1.054808 0.79770422E+01  0.76780692E+02                                 1.601655                            1.563070      -0.804932       2.495150                    0.999684       3.163182       8.239808       0.554051       1.148540      -0.742356       0.013097      -0.000895       0.002640       0.013391      -0.000767       0.001839       0.003398       0.012973       0.000200      -0.008100       0.001154       0.006946              1.597135       1.926518       0.038646      -0.259875       1.346948       0.059697       1.517937           0.000045
           33              H       3.380099      18.888860       6.480195       0.257365       0.593389 0.41509886E+01  0.35990877E+02                                 1.354025                            1.342558      -1.388714       2.282944                    0.995286       3.340346      10.008500       0.433830       1.628344      -0.641444      -0.010477      -0.029749       0.001716       0.031586      -0.001755       0.005309      -0.000494      -0.024003       0.027316      -0.017714       0.007315       0.010399              1.375106       1.158103       0.162110       0.022697       1.665551      -0.010238       1.301663           0.000194
           34              H       5.945388      20.888949       8.430789       0.258835       0.677403 0.48974712E+01  0.43225501E+02                                 1.371891                            1.375968      -0.973004       2.506776                    0.999733       2.848784       7.974285       0.478698       1.449693      -0.676089       0.006330       0.040176       0.008113       0.041473      -0.000713       0.001816       0.006755      -0.011799      -0.053673      -0.019395       0.003201       0.016194              1.376286       1.363101       0.138240       0.003575       1.599555      -0.054136       1.166203           0.000497
           35              H       3.626114      19.075253      12.022798       0.097609       1.074600 0.81125563E+01  0.79373412E+02                                 1.688104                            1.625663      -0.852848       2.459786                    0.997853       3.503962       9.575183       0.512453       1.221615      -0.722166       0.017210      -0.006214      -0.025784       0.031617       0.000525      -0.001927       0.000574       0.022935      -0.001016      -0.011345      -0.000602       0.011947              1.731191       1.627239       0.038916      -0.425181       1.376291      -0.058131       2.190042           0.000022
           36              H      -1.394038      11.259565       0.568085       0.100793       1.221850 0.96007669E+01  0.97572459E+02                                 1.826439                            1.763541      -0.715115       2.523428                    0.999359       3.472186       9.541538       0.496122       1.214776      -0.726155      -0.011496       0.028664       0.014291       0.034030      -0.000341       0.005732       0.003807      -0.006368      -0.016123      -0.009894       0.002529       0.007365              1.846632       1.500135      -0.027285      -0.004723       2.319552       0.383728       1.720209           0.001367
           37              H       1.690723      18.704638      10.616409       0.091975       1.083718 0.81932488E+01  0.81632072E+02                                 1.803994                            1.715112      -1.098763       2.347625                    0.994727       3.795015      11.015355       0.456606       1.346356      -0.693853       0.020348      -0.010927      -0.033095       0.040357       0.003014      -0.003685       0.002246       0.004430       0.035136      -0.010228      -0.002438       0.012666              1.867919       1.883288      -0.040359      -0.581264       1.492351       0.088843       2.228117           0.000309
           38              H       0.944144      19.800906      11.445914       0.081866       1.362004 0.11141871E+02  0.11721254E+03                                 1.949464                            1.889468      -0.861748       2.452777                    0.998415       3.595136       9.963489       0.484549       1.201578      -0.730102      -0.007167       0.035888       0.006464       0.037163      -0.003586       0.004050      -0.001587      -0.007422      -0.017794      -0.008155      -0.000618       0.008774              1.956323       1.703498      -0.188128      -0.065490       2.521749      -0.009378       1.643723           0.002345
           39              H      14.923296      16.542170      10.360017       0.083614       1.218858 0.95840937E+01  0.96961829E+02                                 1.791852                            1.735862      -0.740870       2.506698                    0.999418       3.474463       9.399260       0.513507       1.178991      -0.734613      -0.030995      -0.007392      -0.010363       0.033507       0.000772       0.006095       0.000889       0.003180      -0.003303      -0.005799      -0.001194       0.006992              1.801407       2.238113       0.148847       0.277391       1.560086       0.165016       1.606021           0.002030
           40              H      16.403513      16.759476       9.892477       0.108571       1.089242 0.84758491E+01  0.85422269E+02                                 1.830275                            1.762018      -1.247006       2.289535                    0.993453       3.822261      11.268032       0.442435       1.373627      -0.688318       0.027833      -0.000839      -0.030913       0.041605       0.001688      -0.005365      -0.000179      -0.003846       0.005880      -0.006597       0.000930       0.005667              1.869046       1.858548      -0.054311      -0.525016       1.540471       0.123309       2.208120           0.000147
           41              H       0.350064       9.936092       1.506934       0.089437       1.077945 0.80642064E+01  0.77750643E+02                                 1.613075                            1.561639      -0.546876       2.591447                    0.999993       3.277062       8.514933       0.560187       1.134047      -0.745484       0.027699       0.009550      -0.000575       0.029304       0.000726      -0.002118      -0.000386       0.005447      -0.026192      -0.009017       0.001548       0.007469              1.634303       1.899831       0.339363       0.224737       1.547907       0.179419       1.455170           0.001185
           42              H      -1.026114       9.565868       2.173052       0.116619       0.909371 0.68826218E+01  0.65991772E+02                                 1.633444                            1.596545      -1.149849       2.338394                    0.994035       3.677772      10.651409       0.459971       1.388801      -0.684922      -0.024987      -0.001045       0.028119       0.037631      -0.004460      -0.005739      -0.001281      -0.007266       0.002613      -0.009419       0.003405       0.006013              1.663380       1.530780      -0.028104      -0.298501       1.409904       0.139603       2.049455          -0.000106
           43              H      10.779580       9.200277       0.473823       0.081620       0.992889 0.79282140E+01  0.78520609E+02                                 1.707722                            1.693613      -1.154823       2.320708                    0.993110       3.886867      11.330979       0.455841       1.356701      -0.690976       0.004979      -0.022336       0.025434       0.034213      -0.004144       0.002177      -0.004355       0.000914      -0.000101      -0.005219      -0.001936       0.007155              1.713558       1.627381      -0.203085       0.140879       1.639438      -0.241299       1.873857          -0.000131
           44              H      10.626083      10.686554      -0.005027       0.097840       1.090021 0.85639162E+01  0.85960642E+02                                 1.786819                            1.736467      -0.956564       2.412319                    0.996360       3.728177      10.733142       0.462154       1.320358      -0.699787      -0.004620       0.030884       0.008587       0.032387      -0.000390      -0.006727      -0.001835      -0.002877      -0.015306      -0.009632       0.003928       0.005704              1.809512       1.648631      -0.124090      -0.089328       2.191193       0.335310       1.588713           0.000094
           45              H       8.518974       9.811933       0.175956       0.159336       1.015407 0.70995681E+01  0.67165687E+02                                 1.636560                            1.528096      -0.880207       2.476014                    0.999086       3.183014       8.545397       0.524916       1.233391      -0.720635      -0.003186       0.008179       0.015133       0.017494      -0.001534      -0.000442       0.007241       0.006653      -0.007663      -0.009587       0.003377       0.006210              1.699860       1.692104      -0.252173      -0.452621       1.434826       0.344028       1.972650           0.000009
           46              H      13.157471      18.710075      11.213402       0.146996       1.061746 0.78338338E+01  0.75014873E+02                                 1.604641                            1.543743      -0.911082       2.446013                    0.999407       3.146271       8.158077       0.560694       1.140794      -0.744076       0.003926       0.010854      -0.009112       0.014706       0.001771       0.003358      -0.003379      -0.005379      -0.007160      -0.006647       0.001275       0.005372              1.630309       1.509545      -0.212905       0.291735       1.486676      -0.326202       1.894707           0.000020
           47              H      13.266275      17.286331      11.861924       0.141610       1.054727 0.79759839E+01  0.76765798E+02                                 1.601425                            1.562854      -0.804671       2.495289                    0.999685       3.162576       8.237219       0.554164       1.148376      -0.742403       0.005171      -0.012133       0.002233       0.013377      -0.002322       0.002272      -0.001093      -0.003400      -0.022675      -0.008091       0.001150       0.006941              1.596903       1.447803       0.055155       0.007542       1.996549       0.189072       1.346355           0.000046
           48              H      12.805347       9.869884       0.733986       0.257466       0.593286 0.41501198E+01  0.35982199E+02                                 1.353978                            1.342507      -1.389237       2.282758                    0.995287       3.340173      10.008493       0.433786       1.628559      -0.641410      -0.017811       0.005837       0.025418       0.031581       0.003652       0.002130      -0.004060       0.024474       0.025329      -0.017710       0.007324       0.010385              1.375056       1.449660      -0.027840      -0.193370       1.118479       0.069985       1.557028           0.000213
           49              H       0.245464       8.154972       0.201092       0.258908       0.677214 0.48956143E+01  0.43205002E+02                                 1.371651                            1.375722      -0.973343       2.506720                    0.999733       2.848149       7.972120       0.478734       1.449724      -0.676086       0.030206       0.002031      -0.028388       0.041502      -0.001962      -0.016592      -0.006424      -0.002204      -0.006320      -0.019405       0.003180       0.016225              1.376043       1.307029      -0.097579      -0.207402       1.311721       0.056876       1.509379           0.000529
           50              H       5.740348       9.856970       5.728613       0.097527       1.074886 0.81154650E+01  0.79410538E+02                                 1.688522                            1.626046      -0.853295       2.459554                    0.997847       3.504867       9.578790       0.512340       1.221753      -0.722131      -0.025573       0.012576       0.013738       0.031636      -0.000694      -0.008401      -0.007401       0.005052       0.006730      -0.011349      -0.000602       0.011951              1.731635       2.292633      -0.276346      -0.210550       1.473700       0.048667       1.428573          -0.000030
           51              H       6.548445       8.851077       4.828725       0.100561       1.222707 0.96094301E+01  0.97682820E+02                                 1.827198                            1.764243      -0.715504       2.523027                    0.999353       3.474396       9.548796       0.496061       1.214649      -0.726172       0.004655      -0.023397      -0.024197       0.033979       0.002470       0.002247       0.001059      -0.015691       0.007919      -0.009887       0.002548       0.007339              1.847411       1.520679       0.002756       0.022428       2.263875       0.428531       1.757680           0.001361
           52              H       5.656020      11.751848       4.224192       0.091931       1.083681 0.81929388E+01  0.81628953E+02                                 1.804032                            1.715143      -1.098620       2.347682                    0.994728       3.795141      11.016046       0.456572       1.346455      -0.693834      -0.030809       0.018827       0.018025       0.040356      -0.007497      -0.002859      -0.001466       0.005981      -0.026793      -0.010233      -0.002417       0.012650              1.867965       2.373473      -0.286095      -0.429952       1.584077       0.153704       1.646345           0.000269
           53              H       6.195045      10.812218       3.095562       0.081645       1.364055 0.11163566E+02  0.11750190E+03                                 1.951667                            1.891499      -0.862840       2.452101                    0.998402       3.598157       9.975564       0.484199       1.201823      -0.730041      -0.006469      -0.025560      -0.026104       0.037102       0.003058       0.004541       0.001956      -0.005488       0.018978      -0.008134      -0.000593       0.008727              1.958560       1.790870       0.177333       0.174849       1.924167       0.429323       2.160644           0.002337
           54              H       7.553235      14.496116       3.369551       0.083381       1.220647 0.96019274E+01  0.97187406E+02                                 1.793535                            1.737408      -0.741885       2.506005                    0.999411       3.477329       9.409198       0.513308       1.178899      -0.734628       0.008900       0.024056      -0.021489       0.033462       0.000378       0.001744      -0.004238      -0.008708       0.004263      -0.005773      -0.001191       0.006964              1.803124       1.477910       0.111966      -0.177230       2.051772      -0.374187       1.879689           0.002038
           55              H       6.425335      14.012920       4.344847       0.108470       1.089712 0.84804742E+01  0.85480889E+02                                 1.830800                            1.762491      -1.247295       2.289316                    0.993448       3.823451      11.272482       0.442377       1.373615      -0.688316      -0.036641       0.007459       0.018227       0.041598      -0.000006      -0.001546       0.003465       0.006552      -0.012514      -0.006592       0.000934       0.005659              1.869601       2.297011      -0.287849      -0.397432       1.643944       0.166559       1.667849           0.000122
           56              H       7.050800       8.479169       7.127460       0.089224       1.078723 0.80716083E+01  0.77839271E+02                                 1.613729                            1.562247      -0.546525       2.591388                    0.999993       3.278813       8.520217       0.560140       1.133890      -0.745516      -0.016924      -0.017599       0.016119       0.029257       0.006483      -0.004123      -0.000118       0.000381       0.011309      -0.009013       0.001538       0.007475              1.634975       1.411290       0.206940      -0.124143       2.027466      -0.280500       1.466170           0.001180
           57              H       8.351980       8.905993       6.353255       0.116486       0.909716 0.68859403E+01  0.66030970E+02                                 1.633779                            1.596863      -1.149673       2.338374                    0.994031       3.678687      10.654350       0.459958       1.388683      -0.684942       0.033942      -0.005658      -0.015215       0.037624      -0.001704       0.000030       0.006589       0.008802       0.005363      -0.009404       0.003374       0.006029              1.663729       1.945808      -0.316759      -0.212841       1.609636       0.109992       1.435743          -0.000108
           58              H       9.009278      11.865991       3.098076       0.081659       0.992663 0.79259273E+01  0.78492831E+02                                 1.707535                            1.693430      -1.154629       2.320827                    0.993115       3.886374      11.329421       0.455838       1.356799      -0.690959       0.027078      -0.001859       0.020836       0.034217      -0.000834       0.003473      -0.001404       0.004716       0.015763      -0.005209      -0.001939       0.007148              1.713375       1.764660      -0.147180       0.248663       1.476650      -0.092583       1.898816          -0.000165
           59              H       8.084894      11.193180       2.023490       0.097765       1.090450 0.85684361E+01  0.86019063E+02                                 1.787416                            1.737022      -0.956903       2.412100                    0.996349       3.729306      10.737903       0.462032       1.320507      -0.699754      -0.003917      -0.024441      -0.020845       0.032360       0.004497      -0.002773       0.004876       0.008317       0.003717      -0.009617       0.003934       0.005683              1.810131       1.502578       0.028578      -0.093156       2.044943       0.399031       1.882873           0.000087
           60              H       9.541437      12.558777       0.904915       0.159244       1.015562 0.71006780E+01  0.67175178E+02                                 1.636305                            1.527881      -0.880358       2.475845                    0.999083       3.183288       8.544558       0.525154       1.232851      -0.720753       0.010010      -0.013329      -0.005270       0.017483      -0.001378      -0.006423       0.000437      -0.009773       0.006765      -0.009593       0.003379       0.006214              1.699578       1.826767      -0.402789      -0.454328       1.585202       0.274864       1.686765           0.000003
           61              H       8.127809      13.227236       0.799341       0.146950       1.062760 0.78435822E+01  0.75133847E+02                                 1.605858                            1.544860      -0.911933       2.445535                    0.999402       3.147807       8.164258       0.560389       1.141025      -0.744015      -0.013473      -0.003657      -0.004626       0.014707       0.003617       0.004807      -0.000896      -0.001301       0.000120      -0.006655       0.001278       0.005377              1.631574       1.673124      -0.211046       0.386007       1.392034      -0.217728       1.829564           0.000005
           62              H       9.180605      13.774332       1.824911       0.141637       1.054845 0.79773083E+01  0.76782787E+02                                 1.601618                            1.563043      -0.805019       2.495140                    0.999683       3.162917       8.238705       0.554092       1.148462      -0.742379       0.004448       0.004867       0.011668       0.013402       0.004588       0.001769       0.001397      -0.004292       0.017951      -0.008097       0.001148       0.006949              1.597090       1.370144       0.174132       0.025362       1.861556       0.262385       1.559571           0.000037
           63              H       8.023021      10.411875       4.336050       0.257338       0.593333 0.41505360E+01  0.35986316E+02                                 1.354008                            1.342545      -1.388811       2.282921                    0.995288       3.340255      10.008451       0.433799       1.628488      -0.641424       0.025734      -0.011793      -0.014015       0.031587      -0.004340      -0.002886      -0.013349       0.010149      -0.008914      -0.017715       0.007315       0.010400              1.375086       1.541872      -0.167873      -0.214032       1.277380      -0.016002       1.306007           0.000189
           64              H       6.803083      10.526179       7.925545       0.258771       0.677407 0.48974828E+01  0.43225480E+02                                 1.371887                            1.375965      -0.972932       2.506805                    0.999733       2.848777       7.974164       0.478703       1.449683      -0.676093      -0.036904       0.003065       0.018678       0.041475       0.003513      -0.005490       0.008777       0.028674      -0.000046      -0.019416       0.003203       0.016213              1.376281       1.508863      -0.146009      -0.117575       1.270175       0.138642       1.349804           0.000485
           65              H      14.445384      13.089136       8.830459       0.097435       1.075142 0.81179111E+01  0.79439549E+02                                 1.688699                            1.626216      -0.852958       2.459614                    0.997850       3.505350       9.580058       0.512354       1.221641      -0.722156       0.019112       0.023283       0.009510       0.031588      -0.002859       0.004320       0.002806      -0.014094      -0.024797      -0.011331      -0.000605       0.011936              1.731811       1.681238       0.342725       0.310966       1.818913       0.373883       1.695284          -0.000037
           66              H      13.256464      12.063968       8.931006       0.100411       1.223673 0.96190614E+01  0.97805592E+02                                 1.828191                            1.765150      -0.716060       2.522682                    0.999348       3.475771       9.553909       0.495922       1.214680      -0.726165      -0.023779      -0.018797       0.015351       0.033977      -0.003204      -0.005339      -0.005234       0.006722      -0.004115      -0.009878       0.002553       0.007325              1.848436       2.207875       0.220875      -0.394593       1.569941      -0.133065       1.767491           0.001334
           67              H      16.290768      11.602819       9.326906       0.091778       1.084376 0.81994733E+01  0.81709784E+02                                 1.804712                            1.715746      -1.098988       2.347391                    0.994722       3.796615      11.021139       0.456527       1.346330      -0.693855       0.026543       0.028740       0.009808       0.040332       0.004017       0.006876       0.006715       0.008012      -0.011289      -0.010222      -0.002426       0.012648              1.868690       1.795032       0.475716       0.219660       2.162620       0.372556       1.648419           0.000268
           68              H      15.239359      10.526675       9.755483       0.081543       1.364767 0.11170988E+02  0.11760035E+03                                 1.952355                            1.892124      -0.864169       2.451441                    0.998389       3.599470       9.980289       0.484117       1.201818      -0.730036      -0.022815      -0.013916       0.025687       0.037067      -0.001761      -0.003692      -0.006491      -0.000872       0.012028      -0.008115      -0.000604       0.008718              1.959263       1.821254       0.194214      -0.360797       1.807217      -0.225178       2.249318           0.002320
           69              H       2.508893       9.432503       7.695546       0.083254       1.221196 0.96074416E+01  0.97257613E+02                                 1.794094                            1.737920      -0.742299       2.505745                    0.999408       3.478303       9.412668       0.513224       1.178917      -0.734621       0.020678      -0.026282      -0.000244       0.033443      -0.005218       0.000418      -0.002813       0.003675      -0.005735      -0.005768      -0.001176       0.006944              1.803696       1.950230      -0.396403      -0.025309       2.038831      -0.044402       1.422028           0.002026
           70              H       2.353501      10.927419       8.140462       0.108387       1.089875 0.84820064E+01  0.85499603E+02                                 1.830928                            1.762605      -1.247132       2.289350                    0.993447       3.823791      11.273446       0.442382       1.373545      -0.688330       0.017217       0.033905       0.016882       0.041605       0.004096      -0.000715       0.004419       0.000081       0.004324      -0.006616       0.000952       0.005664              1.869735       1.844989       0.458672       0.189260       2.122061       0.318684       1.642155           0.000101
           71              H      12.761027      13.736296       7.308443       0.089050       1.079152 0.80756417E+01  0.77887171E+02                                 1.614055                            1.562550      -0.546462       2.591279                    0.999993       3.279817       8.523060       0.560138       1.133763      -0.745544      -0.012281       0.025275       0.008136       0.029255      -0.002233      -0.005023       0.000422      -0.012295      -0.004103      -0.009008       0.001548       0.007459              1.635314       1.872429      -0.386562      -0.143870       1.682944       0.116053       1.350571           0.001163
           72              H      12.814689      12.320554       6.624730       0.116438       0.909761 0.68863702E+01  0.66035764E+02                                 1.633797                            1.596886      -1.149561       2.338407                    0.994032       3.678766      10.654444       0.459969       1.388637      -0.684952      -0.014722      -0.030218      -0.016892       0.037619       0.007350      -0.000513      -0.000572      -0.003840       0.010889      -0.009412       0.003385       0.006027              1.663745       1.801983       0.338693       0.200563       1.702258       0.210022       1.486993          -0.000141
           73              H      15.481016       8.822633       7.292104       0.081667       0.992458 0.79237650E+01  0.78465596E+02                                 1.707275                            1.693183      -1.154170       2.321054                    0.993122       3.885809      11.327133       0.455881       1.356774      -0.690966      -0.009212       0.002606      -0.032849       0.034216      -0.000768       0.002912      -0.004012      -0.004606       0.011297      -0.005206      -0.001956       0.007162              1.713111       1.575705      -0.014739       0.254687       1.622708      -0.184310       1.940918          -0.000193
           74              H      15.087495       8.550823       8.786471       0.097762       1.090399 0.85678678E+01  0.86011416E+02                                 1.787306                            1.736920      -0.956773       2.412146                    0.996354       3.729255      10.737425       0.462067       1.320439      -0.699767      -0.022428      -0.011158       0.020463       0.032346       0.003557      -0.004453       0.002352      -0.010305       0.008213      -0.009622       0.003952       0.005670              1.810022       1.988960       0.241091      -0.370610       1.758953      -0.158842       1.682153           0.000074
           75              H      16.001343       6.620297       7.964506       0.159207       1.015858 0.71034233E+01  0.67210784E+02                                 1.636950                            1.528430      -0.880485       2.475760                    0.999083       3.184080       8.548601       0.524904       1.233261      -0.720660      -0.015570      -0.007720      -0.001908       0.017483       0.001001      -0.002399      -0.001747      -0.001471      -0.026958      -0.009584       0.003370       0.006213              1.700281       1.816596       0.551231       0.112189       1.996772       0.084596       1.287475           0.000004
           76              H      17.031826       7.203434       8.991333       0.146859       1.063264 0.78483586E+01  0.75191358E+02                                 1.606375                            1.545335      -0.912520       2.445200                    0.999400       3.148724       8.167387       0.560298       1.141032      -0.744011       0.000168       0.004160       0.014100       0.014702      -0.003730      -0.001578      -0.000939       0.002284       0.015063      -0.006658       0.001268       0.005390              1.632107       1.524981      -0.114797       0.388058       1.444611      -0.244730       1.926729           0.000004
           77              H      17.269238       7.384253       7.451721       0.141598       1.054936 0.79782467E+01  0.76794812E+02                                 1.601759                            1.563170      -0.805356       2.494965                    0.999682       3.163311       8.240149       0.554046       1.148513      -0.742364       0.003472       0.006423      -0.011264       0.013424      -0.002158      -0.004627      -0.004658      -0.004890       0.006849      -0.008100       0.001144       0.006956              1.597236       1.732926       0.043638      -0.367934       1.449822      -0.062244       1.608962           0.000013
           78              H      14.353078      10.607521       7.694289       0.257282       0.593331 0.41505180E+01  0.35985917E+02                                 1.353985                            1.342528      -1.388397       2.283091                    0.995287       3.340210      10.008098       0.433810       1.628455      -0.641431      -0.018403      -0.023766      -0.009716       0.031590      -0.006267       0.012085       0.005286      -0.005687      -0.013825      -0.017697       0.007307       0.010390              1.375061       1.385784       0.156537       0.149885       1.544138       0.133469       1.195259           0.000170
           79              H      14.797488      14.208218       6.588282       0.258642       0.677698 0.49002735E+01  0.43256216E+02                                 1.372250                            1.376328      -0.972824       2.506752                    0.999732       2.849695       7.977264       0.478655       1.449623      -0.676101       0.013074       0.035058       0.017828       0.041447       0.010802      -0.001909       0.007573      -0.021230       0.020431      -0.019430       0.003234       0.016196              1.376648       1.365505       0.242695       0.059406       1.441256       0.056365       1.323182           0.000482
           80              H       7.989288      17.980741       4.838780       0.097607       1.074695 0.81135997E+01  0.79386958E+02                                 1.688253                            1.625802      -0.852926       2.459735                    0.997852       3.504406       9.576907       0.512410       1.221668      -0.722151      -0.010730      -0.029627       0.002531       0.031611       0.004085       0.003987       0.005515      -0.014488       0.015572      -0.011337      -0.000598       0.011935              1.731347       1.374749       0.068749      -0.007347       2.406005      -0.113550       1.413289          -0.000008
           81              H      13.390369       3.826651       4.524574       0.100608       1.222785 0.96097465E+01  0.97682389E+02                                 1.826915                            1.763982      -0.715629       2.522985                    0.999352       3.474049       9.546243       0.496243       1.214249      -0.726265       0.030668       0.013571      -0.005447       0.033976       0.000940      -0.002320       0.000109       0.015387       0.012818      -0.009891       0.002543       0.007349              1.847118       2.272981       0.194559      -0.369617       1.570239      -0.116311       1.698135           0.001382
           82              H       8.163622      17.942795       7.253143       0.091926       1.083861 0.81946081E+01  0.81649313E+02                                 1.804170                            1.715264      -1.098792       2.347575                    0.994725       3.795487      11.017112       0.456580       1.346372      -0.693849      -0.016110      -0.036627       0.005206       0.040351       0.001828      -0.002964      -0.005578      -0.019187      -0.001592      -0.010235      -0.002428       0.012662              1.868114       1.543185       0.279562      -0.026540       2.600692       0.002569       1.460463           0.000285
           83              H       9.422584      18.862300       7.123690       0.081717       1.363088 0.11153250E+02  0.11736388E+03                                 1.950528                            1.890440      -0.862503       2.452278                    0.998405       3.597230       9.971106       0.484415       1.201588      -0.730091       0.036427       0.003649      -0.006136       0.037120      -0.001521       0.002382       0.000593       0.015889      -0.000205      -0.008141      -0.000594       0.008734              1.957407       2.561055      -0.024562      -0.051129       1.713123       0.033387       1.598043           0.002348
           84              H       6.815709      19.531311       9.995537       0.083414       1.220583 0.96012106E+01  0.97177650E+02                                 1.793417                            1.737297      -0.742160       2.505898                    0.999409       3.477168       9.408424       0.513349       1.178836      -0.734642       0.001376       0.009646       0.032007       0.033458      -0.000546       0.000606      -0.000536       0.004501       0.020703      -0.005783      -0.001189       0.006972              1.803006       1.533800       0.097860      -0.004022       1.529092       0.199529       2.346125           0.002059
           85              H       6.618783      18.302286       9.042863       0.108482       1.089883 0.84821642E+01  0.85502458E+02                                 1.831002                            1.762670      -1.247570       2.289177                    0.993444       3.823809      11.273955       0.442351       1.373621      -0.688314      -0.008439      -0.040512      -0.004256       0.041600      -0.000322      -0.002765       0.000099      -0.005862      -0.016206      -0.006602       0.000946       0.005656              1.869816       1.593611       0.290050      -0.042682       2.519952      -0.022800       1.495885           0.000146
           86              H      11.639348       3.849703       2.909552       0.089190       1.079085 0.80748435E+01  0.77876569E+02                                 1.613943                            1.562443      -0.546485       2.591340                    0.999993       3.279070       8.520610       0.560180       1.133720      -0.745560       0.001531      -0.017166      -0.023669       0.029279       0.000653       0.000559       0.008137       0.003261      -0.000199      -0.009005       0.001539       0.007466              1.635198       1.396086      -0.020226      -0.224070       1.401182       0.186570       2.108325           0.001206
           87              H      11.660685       5.208844       3.701353       0.116496       0.909723 0.68859958E+01  0.66031463E+02                                 1.633763                            1.596850      -1.149693       2.338366                    0.994032       3.678684      10.654248       0.459970       1.388650      -0.684948       0.005811       0.036960       0.004022       0.037629       0.001366       0.001336      -0.001101       0.000836      -0.027491      -0.009400       0.003377       0.006023              1.663711       1.434080       0.209440      -0.077274       2.106836      -0.166685       1.450218          -0.000084
           88              H      12.432066       6.112360       7.988386       0.081685       0.992573 0.79249390E+01  0.78479981E+02                                 1.707377                            1.693281      -1.154368       2.320952                    0.993119       3.886043      11.327945       0.455879       1.356730      -0.690973      -0.022865       0.021640      -0.013394       0.034212      -0.001775       0.005803      -0.001144       0.003279      -0.001049      -0.005190      -0.001956       0.007146              1.713212       1.745311      -0.125987       0.293301       1.694181      -0.189390       1.700144          -0.000160
           89              H      13.903468       5.570703       8.047457       0.097847       1.090111 0.85649116E+01  0.85974061E+02                                 1.786983                            1.736616      -0.956634       2.412263                    0.996358       3.728558      10.734832       0.462110       1.320431      -0.699770       0.030944       0.004768      -0.008209       0.032367      -0.000153      -0.000404       0.005351       0.000550      -0.022182      -0.009601       0.003928       0.005674              1.809687       2.216062       0.263804      -0.228620       1.594646       0.014392       1.618353           0.000087
           90              H      13.640185       7.010253       9.807013       0.159355       1.015575 0.71011598E+01  0.67186741E+02                                 1.636976                            1.528451      -0.881392       2.475535                    0.999077       3.183435       8.547836       0.524743       1.233687      -0.720568       0.008722       0.012894      -0.007963       0.017485       0.007572      -0.001528       0.002189       0.001397       0.008588      -0.009598       0.003384       0.006214              1.700314       1.587554       0.534829      -0.027297       2.152101      -0.083005       1.361286          -0.000002
           91              H       9.384726      20.861355      10.416574       0.146951       1.062556 0.78416785E+01  0.75110903E+02                                 1.605631                            1.544653      -0.911717       2.445637                    0.999404       3.147635       8.163503       0.560439       1.140996      -0.744022       0.009364      -0.011328      -0.000372       0.014702      -0.005092      -0.000030       0.000231       0.006406       0.003858      -0.006663       0.001286       0.005378              1.631335       1.601675      -0.217315       0.378251       1.554771      -0.301067       1.737560           0.000012
           92              H       7.985714      21.557184      10.282094       0.141637       1.054806 0.79770279E+01  0.76780518E+02                                 1.601653                            1.563068      -0.804931       2.495151                    0.999684       3.163180       8.239800       0.554052       1.148540      -0.742356      -0.013097       0.000895      -0.002640       0.013391      -0.000767       0.001839       0.003398       0.012973       0.000200      -0.008100       0.001154       0.006946              1.597133       1.926515       0.038645      -0.259874       1.346947       0.059697       1.517935           0.000045
           93              H      12.520494       5.111980       6.088065       0.257365       0.593389 0.41509886E+01  0.35990877E+02                                 1.354025                            1.342558      -1.388715       2.282944                    0.995286       3.340346      10.008500       0.433830       1.628344      -0.641444       0.010477       0.029749      -0.001716       0.031586      -0.001755       0.005309      -0.000494      -0.024003       0.027316      -0.017714       0.007315       0.010399              1.375106       1.158103       0.162110       0.022697       1.665551      -0.010238       1.301663           0.000194
           94              H       9.955205       3.111891       4.137471       0.258834       0.677403 0.48974734E+01  0.43225531E+02                                 1.371892                            1.375969      -0.973004       2.506776                    0.999733       2.848785       7.974292       0.478698       1.449694      -0.676089      -0.006330      -0.040176      -0.008113       0.041473      -0.000713       0.001816       0.006755      -0.011799      -0.053673      -0.019395       0.003201       0.016194              1.376288       1.363102       0.138240       0.003575       1.599557      -0.054136       1.166204           0.000497
           95              H      12.274479       4.925587       0.545462       0.097609       1.074600 0.81125563E+01  0.79373412E+02                                 1.688104                            1.625663      -0.852848       2.459786                    0.997853       3.503962       9.575183       0.512453       1.221615      -0.722166      -0.017210       0.006214       0.025784       0.031617       0.000525      -0.001927       0.000574       0.022935      -0.001016      -0.011345      -0.000602       0.011947              1.731191       1.627239       0.038916      -0.425181       1.376291      -0.058131       2.190042           0.000022
           96              H      17.294631      12.741275      12.000175       0.100794       1.221850 0.96007652E+01  0.97572434E+02                                 1.826438                            1.763540      -0.715115       2.523428                    0.999359       3.472186       9.541537       0.496122       1.214776      -0.726155       0.011496      -0.028664      -0.014291       0.034030      -0.000341       0.005732       0.003807      -0.006368      -0.016123      -0.009894       0.002529       0.007365              1.846631       1.500134      -0.027285      -0.004723       2.319552       0.383728       1.720208           0.001367
           97              H      14.209870       5.296202       1.951851       0.091975       1.083717 0.81932448E+01  0.81632021E+02                                 1.803993                            1.715111      -1.098763       2.347625                    0.994727       3.795014      11.015351       0.456606       1.346356      -0.693853      -0.020348       0.010927       0.033094       0.040357       0.003014      -0.003685       0.002246       0.004430       0.035136      -0.010228      -0.002438       0.012666              1.867918       1.883287      -0.040359      -0.581264       1.492351       0.088843       2.228116           0.000309
           98              H      14.956449       4.199934       1.122346       0.081867       1.362003 0.11141861E+02  0.11721241E+03                                 1.949463                            1.889467      -0.861747       2.452777                    0.998415       3.595135       9.963486       0.484550       1.201578      -0.730102       0.007167      -0.035888      -0.006464       0.037163      -0.003586       0.004050      -0.001587      -0.007422      -0.017794      -0.008155      -0.000618       0.008774              1.956322       1.703498      -0.188128      -0.065490       2.521747      -0.009378       1.643722           0.002345
           99              H       0.977297       7.458670       2.208243       0.083616       1.218857 0.95840784E+01  0.96961633E+02                                 1.791850                            1.735860      -0.740869       2.506699                    0.999418       3.474461       9.399252       0.513507       1.178990      -0.734613       0.030995       0.007392       0.010363       0.033507       0.000772       0.006095       0.000889       0.003180      -0.003303      -0.005799      -0.001193       0.006992              1.801404       2.238109       0.148846       0.277390       1.560085       0.165015       1.606019           0.002030
          100              H      -0.502920       7.241364       2.675783       0.108571       1.089241 0.84758476E+01  0.85422250E+02                                 1.830275                            1.762018      -1.247006       2.289535                    0.993453       3.822261      11.268032       0.442435       1.373627      -0.688318      -0.027833       0.000839       0.030913       0.041605       0.001688      -0.005365      -0.000179      -0.003846       0.005880      -0.006597       0.000930       0.005667              1.869046       1.858547      -0.054311      -0.525015       1.540471       0.123309       2.208120           0.000147
          101              H      15.550529      14.064748      11.061326       0.089438       1.077944 0.80641992E+01  0.77750553E+02                                 1.613074                            1.561638      -0.546876       2.591447                    0.999993       3.277061       8.514928       0.560187       1.134046      -0.745485      -0.027699      -0.009550       0.000575       0.029304       0.000726      -0.002118      -0.000386       0.005447      -0.026192      -0.009017       0.001548       0.007469              1.634301       1.899829       0.339362       0.224737       1.547906       0.179419       1.455169           0.001185
          102              H      16.926707      14.434972      10.395208       0.116619       0.909372 0.68826259E+01  0.65991818E+02                                 1.633444                            1.596546      -1.149849       2.338393                    0.994035       3.677773      10.651411       0.459971       1.388800      -0.684922       0.024987       0.001045      -0.028119       0.037631      -0.004460      -0.005739      -0.001281      -0.007266       0.002613      -0.009418       0.003405       0.006013              1.663380       1.530780      -0.028104      -0.298501       1.409905       0.139603       2.049455          -0.000106
          103              H       5.121013      14.800563      12.094437       0.081620       0.992889 0.79282140E+01  0.78520610E+02                                 1.707722                            1.693613      -1.154823       2.320708                    0.993110       3.886867      11.330979       0.455841       1.356701      -0.690976      -0.004979       0.022336      -0.025434       0.034213      -0.004144       0.002177      -0.004355       0.000914      -0.000101      -0.005219      -0.001936       0.007155              1.713558       1.627381      -0.203085       0.140879       1.639438      -0.241299       1.873857          -0.000131
          104              H       0.914203       4.604589       0.005027       0.097840       1.090021 0.85639169E+01  0.85960648E+02                                 1.786819                            1.736467      -0.956564       2.412319                    0.996360       3.728177      10.733141       0.462154       1.320358      -0.699788       0.004620      -0.030884      -0.008587       0.032387      -0.000390      -0.006727      -0.001835      -0.002877      -0.015306      -0.009632       0.003928       0.005704              1.809512       1.648631      -0.124090      -0.089328       2.191193       0.335310       1.588713           0.000094
          105              H       7.381619      14.188907      12.392304       0.159336       1.015406 0.70995658E+01  0.67165656E+02                                 1.636560                            1.528096      -0.880207       2.476014                    0.999086       3.183014       8.545395       0.524916       1.233391      -0.720635       0.003186      -0.008179      -0.015133       0.017494      -0.001534      -0.000442       0.007241       0.006653      -0.007663      -0.009587       0.003377       0.006210              1.699859       1.692104      -0.252172      -0.452621       1.434826       0.344028       1.972649           0.000009
          106              H       2.743122       5.290765       1.354858       0.146997       1.061745 0.78338253E+01  0.75014776E+02                                 1.604640                            1.543743      -0.911082       2.446013                    0.999407       3.146269       8.158073       0.560694       1.140794      -0.744075      -0.003926      -0.010854       0.009112       0.014706       0.001771       0.003358      -0.003379      -0.005379      -0.007160      -0.006647       0.001275       0.005372              1.630309       1.509544      -0.212905       0.291735       1.486675      -0.326201       1.894707           0.000020
          107              H       2.634318       6.714509       0.706336       0.141612       1.054725 0.79759688E+01  0.76765611E+02                                 1.601423                            1.562852      -0.804670       2.495290                    0.999685       3.162574       8.237210       0.554165       1.148375      -0.742403      -0.005171       0.012133      -0.002233       0.013377      -0.002322       0.002272      -0.001093      -0.003400      -0.022675      -0.008091       0.001150       0.006941              1.596900       1.447801       0.055155       0.007542       1.996546       0.189072       1.346353           0.000046
          108              H       3.095246      14.130956      11.834274       0.257466       0.593286 0.41501197E+01  0.35982199E+02                                 1.353978                            1.342507      -1.389237       2.282758                    0.995287       3.340173      10.008493       0.433786       1.628559      -0.641410       0.017811      -0.005837      -0.025418       0.031581       0.003652       0.002130      -0.004060       0.024474       0.025329      -0.017710       0.007324       0.010385              1.375056       1.449659      -0.027840      -0.193370       1.118479       0.069985       1.557028           0.000213
          109              H      15.655129      15.845868      12.367168       0.258908       0.677214 0.48956138E+01  0.43204998E+02                                 1.371651                            1.375722      -0.973343       2.506720                    0.999733       2.848149       7.972121       0.478733       1.449724      -0.676086      -0.030206      -0.002031       0.028388       0.041502      -0.001962      -0.016592      -0.006424      -0.002204      -0.006320      -0.019405       0.003180       0.016225              1.376043       1.307029      -0.097579      -0.207402       1.311721       0.056876       1.509379           0.000529
          110              H      10.160245      14.143870       6.839647       0.097527       1.074886 0.81154659E+01  0.79410551E+02                                 1.688523                            1.626046      -0.853295       2.459554                    0.997847       3.504867       9.578791       0.512340       1.221753      -0.722131       0.025573      -0.012576      -0.013738       0.031636      -0.000694      -0.008401      -0.007401       0.005052       0.006730      -0.011349      -0.000602       0.011951              1.731636       2.292633      -0.276346      -0.210550       1.473700       0.048667       1.428573          -0.000030
          111              H       9.352148      15.149763       7.739535       0.100561       1.222707 0.96094262E+01  0.97682777E+02                                 1.827198                            1.764244      -0.715504       2.523027                    0.999353       3.474395       9.548795       0.496060       1.214649      -0.726172      -0.004655       0.023397       0.024197       0.033979       0.002470       0.002247       0.001059      -0.015691       0.007919      -0.009887       0.002548       0.007339              1.847412       1.520679       0.002756       0.022428       2.263875       0.428531       1.757680           0.001361
          112              H      10.244573      12.248992       8.344068       0.091931       1.083681 0.81929394E+01  0.81628959E+02                                 1.804032                            1.715142      -1.098620       2.347682                    0.994728       3.795141      11.016045       0.456572       1.346455      -0.693834       0.030809      -0.018827      -0.018025       0.040356      -0.007497      -0.002859      -0.001466       0.005981      -0.026793      -0.010233      -0.002417       0.012650              1.867965       2.373473      -0.286095      -0.429952       1.584077       0.153704       1.646344           0.000269
          113              H       9.705548      13.188622       9.472698       0.081646       1.364053 0.11163547E+02  0.11750165E+03                                 1.951665                            1.891498      -0.862838       2.452102                    0.998402       3.598154       9.975556       0.484199       1.201823      -0.730040       0.006469       0.025560       0.026104       0.037102       0.003058       0.004541       0.001956      -0.005488       0.018978      -0.008134      -0.000593       0.008727              1.958559       1.790869       0.177333       0.174849       1.924166       0.429323       2.160642           0.002337
          114              H       8.347358       9.504724       9.198709       0.083381       1.220647 0.96019289E+01  0.97187424E+02                                 1.793535                            1.737408      -0.741886       2.506005                    0.999411       3.477329       9.409198       0.513308       1.178899      -0.734628      -0.008900      -0.024056       0.021489       0.033462       0.000378       0.001744      -0.004238      -0.008708       0.004263      -0.005773      -0.001191       0.006964              1.803124       1.477910       0.111966      -0.177230       2.051772      -0.374188       1.879689           0.002038
          115              H       9.475258       9.987920       8.223413       0.108469       1.089713 0.84804780E+01  0.85480934E+02                                 1.830801                            1.762492      -1.247296       2.289316                    0.993448       3.823452      11.272485       0.442377       1.373615      -0.688316       0.036641      -0.007459      -0.018227       0.041598      -0.000006      -0.001546       0.003465       0.006552      -0.012514      -0.006592       0.000934       0.005659              1.869602       2.297012      -0.287849      -0.397432       1.643944       0.166559       1.667850           0.000122
          116              H       8.849793      15.521671       5.440800       0.089225       1.078723 0.80716062E+01  0.77839239E+02                                 1.613728                            1.562246      -0.546525       2.591388                    0.999993       3.278813       8.520214       0.560141       1.133889      -0.745516       0.016924       0.017599      -0.016119       0.029257       0.006483      -0.004123      -0.000118       0.000381       0.011309      -0.009013       0.001538       0.007475              1.634974       1.411289       0.206940      -0.124143       2.027464      -0.280500       1.466169           0.001180
          117              H       7.548613      15.094847       6.215005       0.116486       0.909716 0.68859382E+01  0.66030947E+02                                 1.633779                            1.596863      -1.149673       2.338374                    0.994031       3.678687      10.654351       0.459958       1.388683      -0.684942      -0.033942       0.005658       0.015215       0.037624      -0.001704       0.000030       0.006589       0.008802       0.005363      -0.009404       0.003374       0.006029              1.663729       1.945808      -0.316759      -0.212841       1.609636       0.109992       1.435743          -0.000108
          118              H       6.891315      12.134849       9.470184       0.081659       0.992663 0.79259282E+01  0.78492840E+02                                 1.707535                            1.693430      -1.154629       2.320827                    0.993115       3.886374      11.329420       0.455838       1.356799      -0.690959      -0.027078       0.001859      -0.020836       0.034217      -0.000834       0.003473      -0.001404       0.004716       0.015763      -0.005209      -0.001939       0.007148              1.713375       1.764659      -0.147180       0.248663       1.476650      -0.092583       1.898816          -0.000165
          119              H       7.815699      12.807660      10.544770       0.097765       1.090450 0.85684315E+01  0.86019006E+02                                 1.787416                            1.737022      -0.956902       2.412100                    0.996349       3.729305      10.737900       0.462032       1.320507      -0.699754       0.003917       0.024441       0.020845       0.032360       0.004497      -0.002773       0.004876       0.008317       0.003717      -0.009617       0.003934       0.005683              1.810131       1.502578       0.028578      -0.093156       2.044942       0.399031       1.882873           0.000087
          120              H       6.359156      11.442063      11.663345       0.159245       1.015561 0.71006688E+01  0.67175072E+02                                 1.636304                            1.527880      -0.880358       2.475846                    0.999083       3.183286       8.544553       0.525154       1.232851      -0.720753      -0.010010       0.013329       0.005270       0.017483      -0.001378      -0.006423       0.000437      -0.009773       0.006765      -0.009593       0.003379       0.006214              1.699577       1.826766      -0.402789      -0.454327       1.585201       0.274864       1.686764           0.000003
          121              H       7.772784      10.773604      11.768919       0.146951       1.062759 0.78435697E+01  0.75133696E+02                                 1.605857                            1.544858      -0.911933       2.445536                    0.999402       3.147805       8.164251       0.560390       1.141024      -0.744016       0.013473       0.003658       0.004626       0.014707       0.003617       0.004807      -0.000896      -0.001301       0.000120      -0.006655       0.001278       0.005377              1.631573       1.673122      -0.211045       0.386006       1.392033      -0.217727       1.829562           0.000005
          122              H       6.719988      10.226508      10.743349       0.141638       1.054844 0.79772899E+01  0.76782564E+02                                 1.601616                            1.563041      -0.805018       2.495141                    0.999683       3.162914       8.238694       0.554092       1.148462      -0.742379      -0.004448      -0.004867      -0.011667       0.013402       0.004588       0.001769       0.001397      -0.004292       0.017951      -0.008097       0.001148       0.006949              1.597088       1.370142       0.174132       0.025362       1.861553       0.262384       1.559569           0.000037
          123              H       7.877572      13.588965       8.232210       0.257338       0.593333 0.41505368E+01  0.35986324E+02                                 1.354008                            1.342545      -1.388811       2.282921                    0.995288       3.340255      10.008450       0.433799       1.628488      -0.641424      -0.025734       0.011793       0.014015       0.031587      -0.004340      -0.002886      -0.013349       0.010149      -0.008914      -0.017715       0.007315       0.010400              1.375086       1.541872      -0.167873      -0.214032       1.277380      -0.016002       1.306007           0.000189
          124              H       9.097510      13.474661       4.642715       0.258771       0.677407 0.48974833E+01  0.43225483E+02                                 1.371887                            1.375965      -0.972932       2.506805                    0.999733       2.848777       7.974163       0.478703       1.449683      -0.676093       0.036904      -0.003065      -0.018678       0.041475       0.003513      -0.005490       0.008777       0.028674      -0.000046      -0.019416       0.003203       0.016213              1.376280       1.508862      -0.146009      -0.117575       1.270175       0.138642       1.349804           0.000485
          125              W      11.925485       9.000315       4.713098       0.497112     186.146643 0.27417525E+04  0.95148566E+05                                26.920646                           18.168128       2.700015       2.317198                    0.991248     121.135860     335.551488       0.390939       0.451464      -1.119632       0.000028       0.000146       0.000193       0.000243      -0.073712       0.140908      -0.106446       0.042027       0.252697      -0.118965      -0.118753       0.237718             34.296683      34.685180       1.359311      -2.588985      35.458420       1.954199      32.746449           0.027021
          126              W       3.975108      15.000525       7.855163       0.497112     186.146651 0.27417526E+04  0.95148571E+05                                26.920647                           18.168128       2.700015       2.317198                    0.991248     121.135862     335.551495       0.390939       0.451464      -1.119633      -0.000028      -0.000146      -0.000193       0.000244      -0.073712       0.140908      -0.106446       0.042027       0.252697      -0.118965      -0.118753       0.237718             34.296684      34.685179       1.359311      -2.588989      35.458418       1.954198      32.746457           0.027020
          127              C      13.756064      10.108118       4.916703      -0.010040      46.671855 0.58888603E+03  0.14860496E+05                                11.276781                            8.298853       0.517206       2.099314                    0.999925      31.099138      91.108526       0.553437       0.438567      -1.055832       0.031237       0.020169       0.006920       0.037821      -0.103094      -0.019544      -0.052578      -0.136320       0.265230      -0.174676       0.049934       0.124742             14.109316      19.241244       8.978483       3.898837      13.783123       2.970819       9.303583           0.001314
          128              C      12.262432       9.170851       6.854603      -0.014125      36.964470 0.62500242E+03  0.16026062E+05                                 9.768866                            8.660058       0.288216       2.031832                    0.999271      31.384923      93.019219       0.530848       0.449978      -1.047914       0.001523      -0.008842      -0.001129       0.009043      -0.014273      -0.042737      -0.019239      -0.009695      -0.496837      -0.174636       0.076318       0.098319             10.187358       8.975001       0.746610       2.154162       8.528486       1.365781      13.058586          -0.000308
          129              C       1.945314      11.595452       4.219165      -0.078981      22.907312 0.36799886E+03  0.83658969E+04                                 7.126488                            6.449908      -0.160677       1.955669                    0.998299      28.115211      81.608644       0.635548       0.423928      -1.050923      -0.044361       0.055131       0.079987       0.106796      -0.039821       0.012571      -0.001815      -0.029954      -0.068840      -0.037413      -0.017578       0.054990              7.403699       7.948758      -0.765796       0.426632       7.010063      -0.072432       7.252276          -0.000073
          130              C       0.129975      13.152695       3.558074      -0.004743      22.117659 0.34268238E+03  0.76915567E+04                                 7.002779                            6.238138      -0.186456       1.944643                    0.998891      28.041507      82.223247       0.640817       0.425843      -1.044447       0.026289       0.014074       0.096403       0.100909       0.004253       0.004466       0.016063       0.014212      -0.001677      -0.020066       0.003340       0.016727              7.342825       7.284117      -0.567300       0.519556       7.881295       0.446123       6.863062          -0.000488
          131              C      14.015723      13.826177       4.821185       0.003850      21.936789 0.34541656E+03  0.77506318E+04                                 6.973552                            6.288079      -0.178443       1.959723                    0.997751      27.515671      80.070195       0.635899       0.429264      -1.044742       0.079558      -0.010375       0.056166       0.097938       0.011294       0.005951       0.001778       0.012824       0.003886      -0.013790      -0.001222       0.015012              7.263758       8.023264       0.942475      -0.590137       6.815599      -0.776964       6.952412          -0.000201
          132              C       2.558844      11.007627       5.484789      -0.079136      23.624721 0.37961610E+03  0.86760348E+04                                 7.281321                            6.560287      -0.080201       1.986859                    0.998051      27.828406      80.345811       0.630372       0.425140      -1.052749      -0.100161      -0.001087       0.015816       0.101407       0.019690      -0.029063      -0.022128      -0.010792       0.062634      -0.034308      -0.017418       0.051727              7.677554       9.241559       0.130370      -0.266060       6.445820      -0.943909       7.345282           0.000100
          133              C       0.062804      15.358655       4.391350      -0.047993      24.640762 0.38320047E+03  0.88337048E+04                                 7.698442                            6.710115      -0.367260       1.897108                    0.996868      28.315343      83.801356       0.603009       0.440621      -1.036864      -0.085594       0.034230      -0.013063       0.093105       0.007657      -0.021894       0.004714      -0.068401      -0.101906      -0.049707      -0.002391       0.052097              8.433626       7.318259       0.747904       0.206054      12.329871      -0.619673       5.652749          -0.000231
          134              C      -0.704372      16.655265       4.426541      -0.471004      25.904574 0.41426308E+03  0.96404918E+04                                 7.474574                            6.613601       0.270445       2.042127                    0.998747      31.787436      91.476095       0.664740       0.395942      -1.075689       0.057067      -0.084011       0.000868       0.101564      -0.028784      -0.014584      -0.014905      -0.028176      -0.059830      -0.041439      -0.001013       0.042452              7.917887       7.318304      -0.419598       0.497214      10.424167      -0.832854       6.011191           0.000057
          135              C      10.801284       7.359415       5.527521      -0.009625      46.658448 0.58868629E+03  0.14854174E+05                                11.274574                            8.297387       0.517607       2.099488                    0.999926      31.094109      91.089435       0.553492       0.438561      -1.055838      -0.017177      -0.030902       0.013793       0.037950      -0.088836       0.078502       0.066408       0.134107       0.125227      -0.174620       0.049916       0.124703             14.106354      10.724373       6.350121      -2.340265      22.592502      -5.365497       9.002188           0.001417
          136              C      13.395471       7.466103       5.175735      -0.014164      36.968304 0.62507874E+03  0.16028390E+05                                 9.769111                            8.660236       0.288099       2.031749                    0.999271      31.387172      93.024729       0.530878       0.449941      -1.047943       0.002274       0.006246       0.006474       0.009279       0.118948      -0.037424       0.045997       0.014266       0.252189      -0.174713       0.076310       0.098403             10.187627       9.297774      -2.222511       0.783782      12.826615      -1.528109       8.438493          -0.000265
          137              C       3.427057      20.351073       7.775982      -0.078999      22.906496 0.36798642E+03  0.83653504E+04                                 7.125949                            6.449611      -0.160602       1.955748                    0.998293      28.112340      81.592875       0.635605       0.423903      -1.050963       0.060404      -0.067231      -0.056763       0.106727      -0.001750       0.015560       0.018574      -0.019085       0.142656      -0.037539      -0.017565       0.055104              7.403047       6.808353      -0.311119       0.014150       6.972246      -0.344446       8.428541           0.000001
          138              C       7.440071       5.134886       5.320144      -0.004672      22.116243 0.34266263E+03  0.76907721E+04                                 7.002181                            6.237861      -0.186044       1.944862                    0.998888      28.035999      82.197235       0.640866       0.425830      -1.044486       0.058352      -0.078046       0.025763       0.100796      -0.003318      -0.010620      -0.004708      -0.027798      -0.010248      -0.020107       0.003370       0.016737              7.342111       6.247300      -0.067260       0.190013       7.716024       0.289325       8.063010          -0.000431
          139              C       9.069568       4.752304       3.501517       0.003788      21.937033 0.34542667E+03  0.77507681E+04                                 6.973191                            6.287886      -0.178117       1.959847                    0.997754      27.514385      80.061015       0.635964       0.429225      -1.044786       0.012758      -0.059315       0.076857       0.097918       0.002970      -0.001892      -0.011006      -0.009444      -0.025290      -0.013778      -0.001280       0.015059              7.263316       8.428654       0.879916      -0.390762       6.678859      -0.575839       6.682435          -0.000142
          140              C       4.393722      19.746340       8.787727      -0.079126      23.624414 0.37961450E+03  0.86759882E+04                                 7.281317                            6.560363      -0.080142       1.986891                    0.998050      27.828164      80.345035       0.630356       0.425152      -1.052742       0.058199       0.032813      -0.076317       0.101430       0.003519       0.000845       0.005132       0.070328      -0.097424      -0.034200      -0.017392       0.051592              7.677479       8.433722       0.456609      -0.556647       6.413531      -1.132724       8.185183           0.000179
          141              C       7.215970       3.148747       4.067089      -0.048028      24.641564 0.38321545E+03  0.88340281E+04                                 7.698353                            6.710075      -0.367020       1.897189                    0.996868      28.314552      83.795558       0.603042       0.440599      -1.036890       0.014112       0.019673      -0.089917       0.093120       0.030976      -0.000269       0.039838      -0.007497      -0.017896      -0.049601      -0.002443       0.052044              8.433506       7.674177       2.743894       1.454692       9.114369       1.701824       8.511972          -0.000195
          142              C       7.053517       2.553719       2.692121      -0.470978      25.901843 0.41421442E+03  0.96389908E+04                                 7.473930                            6.613113       0.270936       2.042335                    0.998744      31.783804      91.461242       0.664786       0.395930      -1.075706       0.009641       0.033617       0.095319       0.101532       0.006890       0.006528       0.025276       0.032345       0.096732      -0.041488      -0.001150       0.042638              7.917172       7.066461       1.516491       1.367052       7.644493       1.027116       9.040562           0.000082
          143              C       3.411757      16.008921       9.667757      -0.009139      46.638624 0.58840260E+03  0.14845114E+05                                11.271114                            8.295175       0.518005       2.099674                    0.999926      31.086631      91.059427       0.553591       0.438539      -1.055859      -0.010801       0.014900       0.033444       0.038173      -0.007704       0.068235      -0.103097       0.028068      -0.324334      -0.174767       0.049970       0.124797             14.101520       9.453097      -2.054029      -6.100594       9.652763       5.071225      23.198701           0.001506
          144              C       3.903534      13.451553       9.379692      -0.014136      36.966813 0.62504372E+03  0.16027353E+05                                 9.769105                            8.660195       0.288516       2.031888                    0.999271      31.386439      93.023768       0.530858       0.449962      -1.047925       0.008991       0.000069      -0.001617       0.009135      -0.000006       0.011729       0.127089       0.139889      -0.147189      -0.174600       0.076212       0.098388             10.187637       8.168568       0.299836      -0.835852       9.560695      -2.602343      12.833647          -0.000259
          145              C      -1.257328      10.345165       0.270218      -0.078950      22.902094 0.36790809E+03  0.83631640E+04                                 7.125534                            6.449361      -0.160066       1.956020                    0.998292      28.107282      81.577468       0.635550       0.423960      -1.050922      -0.065093      -0.081310       0.022941       0.106652       0.010761       0.024346      -0.003883       0.079086      -0.034860      -0.037735      -0.017472       0.055207              7.402556       7.483615       0.358457       0.844093       6.957183      -0.033333       7.766871           0.000038
          146              C       1.107618      18.847109      11.378046      -0.004758      22.116812 0.34268499E+03  0.76913143E+04                                 7.002337                            6.238171      -0.185823       1.944970                    0.998886      28.034502      82.190080       0.640840       0.425844      -1.044489      -0.006417      -0.062427       0.078793       0.100730       0.011774      -0.007893       0.001000      -0.002213       0.041739      -0.020061       0.003212       0.016849              7.342198       8.135318       0.420456       0.103353       6.333186      -0.140577       7.558090          -0.000356
          147              C      15.808127      16.810413      10.656628       0.003757      21.935206 0.34540607E+03  0.77500093E+04                                 6.972757                            6.287795      -0.177578       1.960120                    0.997751      27.508743      80.036963       0.635969       0.429238      -1.044802       0.031730      -0.004222       0.092432       0.097818      -0.003477      -0.005034       0.002038      -0.010712       0.041018      -0.013897      -0.001152       0.015050              7.262741       6.407910      -0.756086      -0.063370       8.161480       0.965472       7.218833          -0.000097
          148              C      -0.523778       9.549155       1.343547      -0.079174      23.620554 0.37954686E+03  0.86739167E+04                                 7.280445                            6.559763      -0.080076       1.987046                    0.998042      27.822311      80.321495       0.630397       0.425150      -1.052760      -0.026356      -0.067957      -0.070365       0.101311      -0.022072      -0.008507       0.000020      -0.060939      -0.084443      -0.034308      -0.017478       0.051786              7.676488       6.586231      -0.329028       0.990031       8.395051       1.002404       8.048182           0.000191
          149              C      14.868511      18.469985      12.296786      -0.048041      24.643063 0.38324997E+03  0.88350867E+04                                 7.698962                            6.710655      -0.367591       1.896996                    0.996863      28.316062      83.803257       0.602974       0.440635      -1.036861      -0.056490      -0.030696      -0.067363       0.093119      -0.005229      -0.026367       0.018975       0.049102      -0.103888      -0.049506      -0.002570       0.052077              8.434066      11.558795      -1.651026      -1.237173       6.417158       1.130744       7.326245          -0.000154
          150              C      13.411228      18.223363      12.002688      -0.470958      25.898451 0.41414846E+03  0.96368869E+04                                 7.472967                            6.612426       0.271235       2.042481                    0.998744      31.779401      91.440125       0.664857       0.395910      -1.075740       0.096372       0.017471       0.026683       0.101513       0.001384       0.019880       0.007614       0.039561      -0.105010      -0.041378      -0.001247       0.042625              7.916040      10.409314      -1.033346       0.153593       6.204275       0.530252       7.134529           0.000106
          151              C       5.244838      13.459032       7.060597      -0.009475      46.642553 0.58847344E+03  0.14847343E+05                                11.271944                            8.295833       0.517931       2.099679                    0.999926      31.087552      91.063389       0.553554       0.438555      -1.055849       0.024934      -0.025530      -0.012709       0.037882       0.098058       0.066901      -0.057521       0.032188       0.282131      -0.174737       0.050057       0.124680             14.102552      18.345691      -8.566322      -4.431748      14.418156       4.097541       9.543808           0.001396
          152              C       5.853615      15.185821       8.934776      -0.014265      36.972981 0.62517381E+03  0.16031520E+05                                 9.770067                            8.660976       0.288084       2.031709                    0.999271      31.390000      93.036681       0.530845       0.449950      -1.047933      -0.005275      -0.003072       0.006664       0.009037      -0.010522      -0.111085      -0.018711      -0.198076       0.070523      -0.174734       0.076201       0.098533             10.188722      13.735022      -0.839099       1.746985       8.110657      -0.139920       8.720486          -0.000243
          153              C       6.629753       9.600941       5.440800      -0.078890      22.904370 0.36794519E+03  0.83643423E+04                                 7.126140                            6.449727      -0.160415       1.955848                    0.998295      28.110835      81.593364       0.635516       0.423966      -1.050903       0.081168       0.069274       0.000241       0.106710       0.009209      -0.010750      -0.044750      -0.017285       0.036361      -0.037658      -0.017561       0.055219              7.403285       7.124288      -0.149691       0.372605       7.929671      -0.801168       7.155896          -0.000039
          154              C       6.462375      11.440892       3.784303      -0.004691      22.116073 0.34266138E+03  0.76909597E+04                                 7.002862                            6.238385      -0.186368       1.944766                    0.998887      28.037993      82.212005       0.640738       0.425903      -1.044411       0.091055      -0.001399       0.043195       0.100790      -0.003810      -0.002853       0.000021       0.010815      -0.059405      -0.020035       0.003316       0.016720              7.342840       7.641526      -0.002063      -0.399975       7.253816      -0.906924       7.133179          -0.000457
          155              C       7.277110      13.768488       3.950204       0.003814      21.936816 0.34542328E+03  0.77507561E+04                                 6.973536                            6.288174      -0.178133       1.959849                    0.997752      27.514248      80.063747       0.635894       0.429268      -1.044748       0.060506      -0.065444       0.040483       0.097892      -0.011055       0.001565       0.006419       0.007367      -0.017911      -0.013674      -0.001283       0.014957              7.263681       6.346472      -0.530062       0.019379       7.857217       1.160703       7.587355          -0.000177
          156              C       7.476397       9.204393       6.644839      -0.079194      23.624599 0.37961930E+03  0.86760479E+04                                 7.281089                            6.560166      -0.079798       1.987000                    0.998052      27.827496      80.340538       0.630405       0.425121      -1.052770      -0.015570       0.099727       0.009908       0.101420       0.012771       0.010077       0.036865      -0.006907       0.072259      -0.034281      -0.017346       0.051627              7.677245       6.324532      -0.687535       0.652644       9.086320       0.455079       7.620881           0.000137
          157              C       8.310910      12.037836       2.445783      -0.047996      24.641757 0.38322292E+03  0.88343696E+04                                 7.698666                            6.710337      -0.367421       1.897038                    0.996867      28.316336      83.805555       0.602995       0.440624      -1.036860      -0.015058       0.084695      -0.035632       0.093111       0.015609      -0.045171       0.006549      -0.001301       0.057248      -0.049712      -0.002476       0.052188              8.433803       7.559039      -0.526880      -2.933050       6.998540      -0.319284      10.743831          -0.000192
          158              C       8.838563      12.986040       1.400104      -0.471006      25.901816 0.41421105E+03  0.96388663E+04                                 7.473904                            6.613161       0.270902       2.042303                    0.998745      31.784243      91.461464       0.664774       0.395938      -1.075703      -0.029663      -0.067796       0.069506       0.101525       0.020069      -0.010677      -0.019156      -0.043082       0.071183      -0.041454      -0.001209       0.042663              7.917098       6.800931      -0.316660      -1.532895       7.179010      -1.090549       9.771352           0.000072
          159              C       2.144529      13.892722       7.651557      -0.010040      46.671850 0.58888593E+03  0.14860492E+05                                11.276780                            8.298852       0.517207       2.099314                    0.999925      31.099135      91.108514       0.553437       0.438567      -1.055832      -0.031237      -0.020169      -0.006920       0.037821      -0.103094      -0.019544      -0.052578      -0.136320       0.265230      -0.174676       0.049934       0.124742             14.109316      19.241240       8.978483       3.898839      13.783123       2.970821       9.303583           0.001314
          160              C       3.638161      14.829989       5.713657      -0.014125      36.964469 0.62500250E+03  0.16026065E+05                                 9.768866                            8.660058       0.288216       2.031831                    0.999271      31.384922      93.019216       0.530848       0.449978      -1.047914      -0.001523       0.008842       0.001129       0.009043      -0.014273      -0.042737      -0.019239      -0.009695      -0.496837      -0.174636       0.076318       0.098319             10.187358       8.975001       0.746610       2.154161       8.528488       1.365781      13.058584          -0.000308
          161              C      13.955279      12.405388       8.349095      -0.078981      22.907316 0.36799896E+03  0.83658998E+04                                 7.126490                            6.449910      -0.160677       1.955668                    0.998299      28.115214      81.608659       0.635548       0.423928      -1.050923       0.044361      -0.055131      -0.079987       0.106796      -0.039822       0.012571      -0.001815      -0.029954      -0.068840      -0.037413      -0.017578       0.054990              7.403700       7.948760      -0.765797       0.426632       7.010064      -0.072433       7.252277          -0.000073
          162              C      15.770618      10.848145       9.010186      -0.004744      22.117670 0.34268263E+03  0.76915637E+04                                 7.002782                            6.238141      -0.186457       1.944643                    0.998891      28.041516      82.223285       0.640817       0.425843      -1.044447      -0.026289      -0.014074      -0.096403       0.100909       0.004253       0.004467       0.016063       0.014212      -0.001677      -0.020066       0.003340       0.016727              7.342828       7.284121      -0.567301       0.519557       7.881299       0.446123       6.863065          -0.000488
          163              C       1.884870      10.174663       7.747075       0.003849      21.936804 0.34541687E+03  0.77506406E+04                                 6.973556                            6.288082      -0.178443       1.959723                    0.997751      27.515683      80.070241       0.635899       0.429264      -1.044742      -0.079558       0.010375      -0.056166       0.097938       0.011294       0.005951       0.001778       0.012824       0.003886      -0.013790      -0.001222       0.015012              7.263762       8.023268       0.942476      -0.590138       6.815602      -0.776965       6.952416          -0.000201
          164              C      13.341749      12.993213       7.083471      -0.079136      23.624728 0.37961626E+03  0.86760395E+04                                 7.281323                            6.560289      -0.080202       1.986859                    0.998051      27.828411      80.345834       0.630372       0.425140      -1.052749       0.100161       0.001087      -0.015816       0.101408       0.019691      -0.029063      -0.022128      -0.010792       0.062634      -0.034308      -0.017418       0.051727              7.677556       9.241561       0.130370      -0.266060       6.445821      -0.943910       7.345285           0.000101
          165              C      15.837789       8.642185       8.176910      -0.047993      24.640763 0.38320046E+03  0.88337047E+04                                 7.698443                            6.710116      -0.367260       1.897108                    0.996868      28.315343      83.801361       0.603009       0.440621      -1.036864       0.085594      -0.034230       0.013063       0.093106       0.007657      -0.021894       0.004714      -0.068401      -0.101906      -0.049707      -0.002391       0.052097              8.433628       7.318260       0.747905       0.206054      12.329874      -0.619673       5.652749          -0.000231
          166              C      16.604965       7.345575       8.141719      -0.471006      25.904607 0.41426381E+03  0.96405132E+04                                 7.474583                            6.613609       0.270444       2.042126                    0.998747      31.787457      91.476181       0.664740       0.395942      -1.075689      -0.057067       0.084011      -0.000868       0.101564      -0.028784      -0.014584      -0.014905      -0.028176      -0.059830      -0.041439      -0.001013       0.042452              7.917896       7.318311      -0.419600       0.497215      10.424183      -0.832855       6.011195           0.000057
          167              C       5.099309      16.641425       7.040739      -0.009626      46.658465 0.58868650E+03  0.14854181E+05                                11.274577                            8.297389       0.517606       2.099488                    0.999926      31.094113      91.089456       0.553492       0.438561      -1.055838       0.017177       0.030902      -0.013793       0.037950      -0.088836       0.078502       0.066408       0.134107       0.125227      -0.174620       0.049916       0.124703             14.106360      10.724377       6.350124      -2.340267      22.592510      -5.365501       9.002192           0.001417
          168              C       2.505122      16.534737       7.392525      -0.014164      36.968315 0.62507903E+03  0.16028400E+05                                 9.769114                            8.660239       0.288098       2.031749                    0.999271      31.387179      93.024763       0.530878       0.449942      -1.047943      -0.002274      -0.006246      -0.006474       0.009279       0.118948      -0.037424       0.045997       0.014266       0.252189      -0.174713       0.076310       0.098403             10.187630       9.297776      -2.222510       0.783783      12.826619      -1.528111       8.438496          -0.000265
          169              C      12.473536       3.649767       4.792278      -0.078999      22.906496 0.36798641E+03  0.83653502E+04                                 7.125948                            6.449611      -0.160602       1.955748                    0.998293      28.112339      81.592869       0.635605       0.423903      -1.050963      -0.060404       0.067231       0.056763       0.106727      -0.001750       0.015560       0.018574      -0.019085       0.142656      -0.037539      -0.017565       0.055104              7.403046       6.808352      -0.311119       0.014149       6.972246      -0.344447       8.428541           0.000001
          170              C       8.460522      18.865954       7.248116      -0.004672      22.116247 0.34266272E+03  0.76907749E+04                                 7.002183                            6.237862      -0.186044       1.944862                    0.998888      28.036002      82.197249       0.640866       0.425830      -1.044486      -0.058352       0.078046      -0.025763       0.100796      -0.003318      -0.010620      -0.004708      -0.027798      -0.010248      -0.020107       0.003370       0.016737              7.342113       6.247300      -0.067261       0.190014       7.716026       0.289325       8.063012          -0.000431
          171              C       6.831025      19.248536       9.066743       0.003788      21.937029 0.34542662E+03  0.77507667E+04                                 6.973191                            6.287886      -0.178118       1.959847                    0.997754      27.514384      80.061016       0.635964       0.429225      -1.044786      -0.012758       0.059315      -0.076857       0.097918       0.002970      -0.001892      -0.011006      -0.009444      -0.025290      -0.013778      -0.001281       0.015059              7.263316       8.428654       0.879916      -0.390762       6.678859      -0.575839       6.682435          -0.000142
          172              C      11.506871       4.254500       3.780533      -0.079126      23.624415 0.37961452E+03  0.86759888E+04                                 7.281317                            6.560363      -0.080142       1.986891                    0.998050      27.828165      80.345037       0.630356       0.425152      -1.052742      -0.058199      -0.032813       0.076317       0.101430       0.003519       0.000845       0.005132       0.070329      -0.097424      -0.034200      -0.017392       0.051592              7.677479       8.433721       0.456610      -0.556647       6.413531      -1.132724       8.185184           0.000179
          173              C       8.684623      20.852093       8.501171      -0.048028      24.641556 0.38321528E+03  0.88340232E+04                                 7.698351                            6.710074      -0.367020       1.897189                    0.996868      28.314547      83.795542       0.603042       0.440599      -1.036890      -0.014112      -0.019673       0.089917       0.093120       0.030976      -0.000269       0.039838      -0.007497      -0.017896      -0.049601      -0.002443       0.052044              8.433505       7.674177       2.743894       1.454693       9.114366       1.701826       8.511971          -0.000195
          174              C       8.847076      21.447121       9.876139      -0.470979      25.901863 0.41421486E+03  0.96390036E+04                                 7.473935                            6.613117       0.270935       2.042334                    0.998744      31.783818      91.461296       0.664786       0.395930      -1.075706      -0.009640      -0.033617      -0.095319       0.101532       0.006890       0.006528       0.025276       0.032345       0.096732      -0.041488      -0.001150       0.042638              7.917178       7.066465       1.516493       1.367055       7.644498       1.027118       9.040570           0.000082
          175              C      12.488836       7.991919       2.900503      -0.009140      46.638635 0.58840289E+03  0.14845123E+05                                11.271116                            8.295178       0.518004       2.099674                    0.999926      31.086636      91.059449       0.553591       0.438539      -1.055859       0.010801      -0.014900      -0.033444       0.038173      -0.007704       0.068235      -0.103097       0.028069      -0.324335      -0.174767       0.049970       0.124797             14.101523       9.453099      -2.054028      -6.100595       9.652765       5.071224      23.198706           0.001505
          176              C      11.997059      10.549287       3.188568      -0.014136      36.966809 0.62504371E+03  0.16027353E+05                                 9.769104                            8.660195       0.288516       2.031888                    0.999271      31.386437      93.023757       0.530858       0.449962      -1.047926      -0.008991      -0.000069       0.001617       0.009135      -0.000006       0.011729       0.127089       0.139889      -0.147189      -0.174600       0.076212       0.098388             10.187636       8.168567       0.299836      -0.835852       9.560693      -2.602341      12.833647          -0.000259
          177              C      17.157921      13.655675      12.298042      -0.078950      22.902093 0.36790807E+03  0.83631634E+04                                 7.125534                            6.449361      -0.160066       1.956020                    0.998292      28.107281      81.577465       0.635550       0.423960      -1.050922       0.065093       0.081310      -0.022941       0.106652       0.010761       0.024346      -0.003883       0.079086      -0.034859      -0.037735      -0.017472       0.055207              7.402556       7.483616       0.358457       0.844093       6.957183      -0.033333       7.766870           0.000038
          178              C      14.792975       5.153731       1.190214      -0.004758      22.116821 0.34268520E+03  0.76913202E+04                                 7.002340                            6.238174      -0.185823       1.944970                    0.998886      28.034510      82.190117       0.640840       0.425844      -1.044489       0.006417       0.062427      -0.078793       0.100730       0.011774      -0.007893       0.001000      -0.002213       0.041739      -0.020061       0.003212       0.016849              7.342201       8.135321       0.420457       0.103353       6.333188      -0.140577       7.558093          -0.000356
          179              C       0.092466       7.190427       1.911632       0.003757      21.935221 0.34540638E+03  0.77500184E+04                                 6.972762                            6.287799      -0.177579       1.960120                    0.997751      27.508755      80.037015       0.635968       0.429238      -1.044802      -0.031730       0.004222      -0.092432       0.097818      -0.003477      -0.005034       0.002039      -0.010712       0.041018      -0.013897      -0.001152       0.015050              7.262746       6.407912      -0.756088      -0.063370       8.161487       0.965473       7.218838          -0.000097
          180              C      16.424371      14.451685      11.224713      -0.079174      23.620563 0.37954705E+03  0.86739221E+04                                 7.280447                            6.559765      -0.080076       1.987045                    0.998042      27.822318      80.321522       0.630397       0.425150      -1.052760       0.026356       0.067957       0.070365       0.101311      -0.022073      -0.008507       0.000020      -0.060939      -0.084443      -0.034308      -0.017478       0.051786              7.676490       6.586232      -0.329029       0.990031       8.395054       1.002404       8.048185           0.000191
          181              C       1.032082       5.530855       0.271474      -0.048041      24.643059 0.38324988E+03  0.88350843E+04                                 7.698961                            6.710655      -0.367591       1.896996                    0.996863      28.316059      83.803246       0.602974       0.440635      -1.036861       0.056490       0.030696       0.067363       0.093119      -0.005229      -0.026367       0.018975       0.049102      -0.103888      -0.049507      -0.002570       0.052077              8.434065      11.558791      -1.651026      -1.237173       6.417156       1.130744       7.326247          -0.000154
          182              C       2.489365       5.777477       0.565572      -0.470959      25.898470 0.41414890E+03  0.96368996E+04                                 7.472972                            6.612431       0.271234       2.042480                    0.998744      31.779414      91.440176       0.664857       0.395911      -1.075740      -0.096372      -0.017471      -0.026683       0.101513       0.001384       0.019880       0.007614       0.039561      -0.105011      -0.041378      -0.001247       0.042625              7.916045      10.409323      -1.033347       0.153594       6.204277       0.530252       7.134534           0.000106
          183              C      10.655755      10.541808       5.507663      -0.009475      46.642563 0.58847347E+03  0.14847344E+05                                11.271945                            8.295834       0.517931       2.099679                    0.999926      31.087554      91.063397       0.553554       0.438555      -1.055849      -0.024934       0.025530       0.012709       0.037882       0.098058       0.066901      -0.057521       0.032188       0.282131      -0.174737       0.050057       0.124680             14.102554      18.345695      -8.566326      -4.431748      14.418160       4.097541       9.543808           0.001396
          184              C      10.046978       8.815019       3.633484      -0.014266      36.972991 0.62517409E+03  0.16031529E+05                                 9.770070                            8.660979       0.288083       2.031709                    0.999271      31.390006      93.036709       0.530845       0.449950      -1.047933       0.005275       0.003072      -0.006664       0.009037      -0.010522      -0.111085      -0.018711      -0.198076       0.070523      -0.174734       0.076201       0.098533             10.188724      13.735024      -0.839099       1.746985       8.110659      -0.139920       8.720490          -0.000243
          185              C       9.270840      14.399899       7.127460      -0.078891      22.904372 0.36794526E+03  0.83643441E+04                                 7.126141                            6.449727      -0.160415       1.955848                    0.998295      28.110838      81.593377       0.635516       0.423966      -1.050903      -0.081168      -0.069274      -0.000241       0.106710       0.009209      -0.010750      -0.044750      -0.017285       0.036361      -0.037658      -0.017561       0.055219              7.403286       7.124288      -0.149691       0.372605       7.929672      -0.801168       7.155897          -0.000039
          186              C       9.438218      12.559948       8.783957      -0.004691      22.116083 0.34266159E+03  0.76909658E+04                                 7.002864                            6.238388      -0.186368       1.944766                    0.998887      28.038001      82.212039       0.640737       0.425903      -1.044411      -0.091055       0.001399      -0.043195       0.100790      -0.003810      -0.002853       0.000021       0.010815      -0.059405      -0.020035       0.003316       0.016720              7.342843       7.641529      -0.002063      -0.399975       7.253818      -0.906925       7.133182          -0.000457
          187              C       8.623483      10.232352       8.618056       0.003814      21.936809 0.34542314E+03  0.77507520E+04                                 6.973534                            6.288172      -0.178133       1.959849                    0.997752      27.514242      80.063723       0.635894       0.429268      -1.044748      -0.060506       0.065444      -0.040483       0.097892      -0.011055       0.001565       0.006419       0.007367      -0.017911      -0.013674      -0.001283       0.014957              7.263680       6.346471      -0.530062       0.019379       7.857215       1.160703       7.587352          -0.000177
          188              C       8.424196      14.796447       5.923421      -0.079194      23.624601 0.37961935E+03  0.86760494E+04                                 7.281089                            6.560167      -0.079798       1.987000                    0.998052      27.827497      80.340540       0.630405       0.425121      -1.052770       0.015570      -0.099727      -0.009908       0.101420       0.012771       0.010077       0.036865      -0.006907       0.072259      -0.034281      -0.017346       0.051627              7.677245       6.324533      -0.687536       0.652644       9.086321       0.455080       7.620882           0.000137
          189              C       7.589683      11.963004      10.122477      -0.047996      24.641752 0.38322281E+03  0.88343666E+04                                 7.698666                            6.710337      -0.367421       1.897038                    0.996867      28.316332      83.805544       0.602995       0.440624      -1.036860       0.015058      -0.084695       0.035632       0.093111       0.015609      -0.045171       0.006549      -0.001301       0.057248      -0.049712      -0.002476       0.052188              8.433803       7.559039      -0.526880      -2.933050       6.998539      -0.319284      10.743831          -0.000191
          190              C       7.062030      11.014800      11.168156      -0.471007      25.901834 0.41421146E+03  0.96388780E+04                                 7.473908                            6.613164       0.270902       2.042303                    0.998745      31.784253      91.461498       0.664774       0.395939      -1.075703       0.029663       0.067796      -0.069506       0.101525       0.020069      -0.010677      -0.019157      -0.043082       0.071183      -0.041454      -0.001209       0.042663              7.917102       6.800934      -0.316660      -1.532897       7.179013      -1.090551       9.771358           0.000072
          191              N      14.719757      10.714533       5.106861      -0.377078      47.329568 0.63546431E+03  0.16157687E+05                                10.983839                            8.342794       0.056421       2.009970                    0.997198      30.868744      87.439749       0.586482       0.410736      -1.085656      -0.023500       0.009732       0.005923       0.026116      -0.071656      -0.011852      -0.030530      -0.099892       0.146330      -0.115487       0.035763       0.079724             13.704094      18.177492       8.826924       4.526775      13.597783       3.654921       9.337007           0.033794
          192              N      12.468615       9.295342       7.998064      -0.394728      32.172337 0.56237136E+03  0.13784799E+05                                 8.166321                            7.609461       0.904708       2.256426                    0.999316      30.703381      83.711450       0.647162       0.386114      -1.109297      -0.008514      -0.016135      -0.099765       0.101419      -0.005632      -0.030975      -0.031955      -0.016338      -0.636927      -0.218516       0.100690       0.117826              8.257940       7.884970       0.831880       1.465217       7.113859       0.549345       9.774992           0.000324
          193              N       1.036997      12.687538       4.613683      -0.338559      31.049709 0.54442574E+03  0.13522527E+05                                 8.744215                            7.919054      -0.742571       1.778827                    0.997972      30.211954      88.900881       0.570884       0.431956      -1.055854       0.024351      -0.045132      -0.119465       0.130007      -0.077633       0.067502       0.018189      -0.012144      -0.091330      -0.112482       0.009796       0.102686              9.252826      10.369217      -2.215833       1.793547       9.705312      -0.588051       7.683948           0.049604
          194              N      -0.778545      14.199812       3.957871      -0.170460      30.268296 0.46924453E+03  0.11034328E+05                                 8.112149                            6.952713      -0.039976       2.019099                    0.999298      26.699471      72.176430       0.674247       0.386314      -1.105010       0.094736      -0.054726       0.190393       0.219589       0.051612      -0.165073       0.101260      -0.064070      -0.502815      -0.288079       0.139642       0.148437              8.824373       9.753298       1.471671      -1.906805      10.779484       0.447160       5.940336           0.000367
          195              N       1.451839      10.542502       6.360168      -0.338255      30.121697 0.53651688E+03  0.13169274E+05                                 8.228011                            7.575132      -0.374298       1.898442                    0.998846      29.184182      83.119327       0.622156       0.401078      -1.084448       0.122449      -0.002950       0.022774       0.124584       0.072662      -0.012843      -0.024110      -0.005204       0.216393      -0.109092       0.022781       0.086312              8.594210       8.671093       1.319850      -1.065108       7.177085      -2.062740       9.934452           0.046579
          196              N      10.265430       6.430114       5.953962      -0.377295      47.343266 0.63567992E+03  0.16164616E+05                                10.986125                            8.344367       0.056178       2.009859                    0.997194      30.873603      87.458752       0.586408       0.410752      -1.085641       0.011226      -0.000398      -0.023536       0.026079      -0.054423       0.051793       0.050276       0.075991       0.100987      -0.115384       0.035774       0.079610             13.707242       9.547882       5.773563      -2.004101      23.130752      -5.208316       8.443091           0.033937
          197              N      14.154672       6.613046       5.423581      -0.394869      32.174458 0.56241746E+03  0.13786202E+05                                 8.166553                            7.609656       0.904744       2.256401                    0.999316      30.705836      83.718780       0.647169       0.386102      -1.109306      -0.068151       0.074373      -0.010844       0.101457       0.159563      -0.030287       0.042154      -0.002765       0.305022      -0.218593       0.100773       0.117820              8.258167       7.839619      -0.957562       0.502245       9.840932      -1.352257       7.093949           0.000400
          198              N       8.057431       4.449607       6.461468      -0.338320      31.057400 0.54462475E+03  0.13528419E+05                                 8.743803                            7.918822      -0.742832       1.778759                    0.997973      30.210820      88.894493       0.571086       0.431773      -1.055989      -0.086814       0.092273       0.029576       0.130099      -0.024587       0.031365       0.000280      -0.107591       0.293592      -0.112568       0.009790       0.102778              9.252266       6.853511       0.080673       0.987542       8.241888      -0.493933      12.661400           0.049725
          199              N       7.732909       4.552419       4.033029      -0.170335      30.256041 0.46901219E+03  0.11027184E+05                                 8.109143                            6.950362      -0.038943       2.019489                    0.999298      26.693902      72.149157       0.674472       0.386244      -1.105092       0.130301      -0.115098       0.133956       0.219477       0.125981      -0.157620       0.142789      -0.038341      -0.094292      -0.287966       0.139622       0.148344              8.821002       9.161848       2.775669      -1.558225       9.141591       1.425577       8.159567           0.000416
          200              N       5.778045      20.002176       8.312019      -0.338057      30.120774 0.53650227E+03  0.13168652E+05                                 8.227480                            7.574791      -0.373788       1.898636                    0.998842      29.182456      83.110008       0.622208       0.401052      -1.084479      -0.036055      -0.062269       0.101728       0.124603      -0.007865       0.014707      -0.028092       0.064916      -0.305490      -0.108904       0.022784       0.086119              8.593543      11.806499       0.288347       0.186554       6.947128      -1.082163       7.027003           0.046280
          201              N       3.092855      16.475213      10.674475      -0.377642      47.361459 0.63597759E+03  0.16174084E+05                                10.988899                            8.346364       0.055238       2.009510                    0.997189      30.880204      87.482691       0.586333       0.410756      -1.085637      -0.015746      -0.016165      -0.013146       0.026116      -0.001718       0.043120      -0.064988       0.038514      -0.219380      -0.115395       0.035783       0.079612             13.710843       9.290744      -1.715716      -6.470090       8.592911       4.278577      23.248873           0.034120
          202              N       3.840369      12.644089      10.222017      -0.394935      32.175553 0.56243875E+03  0.13786817E+05                                 8.166682                            7.609763       0.904913       2.256458                    0.999315      30.705677      83.717898       0.647171       0.386099      -1.109312       0.013313       0.074521      -0.067526       0.101441      -0.017940       0.013070       0.157970       0.192156      -0.119835      -0.218485       0.100692       0.117793              8.258303       6.733390      -0.182742      -0.485652       7.825505      -1.254488      10.216014           0.000348
          203              N      -2.556625       9.693943       0.023126      -0.337964      31.048810 0.54443728E+03  0.13522571E+05                                 8.742681                            7.917944      -0.742789       1.778844                    0.997972      30.206095      88.876107       0.571066       0.431826      -1.055958       0.050078       0.104608      -0.058993       0.130119       0.034980       0.052115      -0.024861       0.157266       0.104159      -0.112527       0.009916       0.102612              9.250965      10.921493       0.302935       2.291823       6.694428       0.138005      10.136973           0.049556
          204              N      15.752209      18.184414      11.123664      -0.170267      30.245258 0.46881475E+03  0.11021185E+05                                 8.106724                            6.948515      -0.038035       2.019837                    0.999298      26.689097      72.127518       0.674629       0.386202      -1.105142       0.078479      -0.113011       0.170782       0.219310       0.082647      -0.131038       0.163529       0.047087      -0.360965      -0.287833       0.139526       0.148307              8.818208       9.919186      -0.083512      -1.792056       9.049278       2.782977       7.486160           0.000454
          205              N      -0.380035       8.150632       0.862308      -0.337657      30.112810 0.53632604E+03  0.13162866E+05                                 8.225254                            7.572970      -0.373389       1.898832                    0.998844      29.175187      83.076879       0.622371       0.400991      -1.084552       0.036507       0.047911       0.109168       0.124683      -0.051884      -0.040638      -0.027094      -0.138234       0.017130      -0.108815       0.022807       0.086008              8.591067       6.591087      -1.803533       0.364985      11.197933       0.240323       7.984181           0.046119
          206              N       5.991578      12.669854       6.670478      -0.377210      47.335272 0.63557826E+03  0.16161265E+05                                10.984717                            8.343592       0.056316       2.009938                    0.997195      30.870459      87.445670       0.586451       0.410741      -1.085656       0.003427       0.025400      -0.004659       0.026050       0.065906       0.034961      -0.044336       0.020763       0.184831      -0.115498       0.035813       0.079686             13.705063      19.060959      -8.497521      -4.435039      13.260607       3.598569       8.793623           0.033985
          207              N       6.882164      15.264719       9.483758      -0.394858      32.178166 0.56250070E+03  0.13788801E+05                                 8.167380                            7.610386       0.904377       2.256273                    0.999316      30.706721      83.723859       0.647114       0.386119      -1.109290      -0.090084      -0.016780      -0.043541       0.101452      -0.037408      -0.139874      -0.026475      -0.229288       0.114805      -0.218578       0.100659       0.117919              8.259062      10.196628      -1.019546       1.054189       7.116776       0.143721       7.463782           0.000416
          208              N       7.290693      10.733924       4.767895      -0.338351      31.056971 0.54461884E+03  0.13528249E+05                                 8.743556                            7.918559      -0.742448       1.778892                    0.997971      30.209502      88.890851       0.571119       0.431749      -1.056002      -0.112537      -0.057419      -0.030977       0.130081      -0.011071      -0.001490      -0.106878       0.007077      -0.037515      -0.112654       0.009859       0.102795              9.252023       8.094621      -0.860565       0.067826      10.062089      -2.936268       9.599358           0.049791
          209              N       7.102801      12.568238       3.151366      -0.170394      30.259692 0.46908329E+03  0.11029415E+05                                 8.110145                            6.951146      -0.039212       2.019394                    0.999298      26.695623      72.158641       0.674388       0.386273      -1.105057       0.146430      -0.056698       0.153357       0.219488       0.081704      -0.199169       0.084986      -0.139761      -0.212749      -0.287985       0.139544       0.148441              8.822078       7.679895       0.137986      -2.958335       9.997923       1.542976       8.788417           0.000392
          210              N       7.609973      10.393625       7.525748      -0.337997      30.118082 0.53644199E+03  0.13166848E+05                                 8.227218                            7.574547      -0.373832       1.898641                    0.998844      29.180579      83.104581       0.622193       0.401072      -1.084462       0.049968      -0.113097       0.015413       0.124601      -0.011911       0.037167       0.080144       0.078362       0.070055      -0.108859       0.022764       0.086095              8.593261       7.160227      -0.306999       1.473888       8.617840       2.178900      10.001714           0.046333
          211              N       1.180836      13.286307       7.461399      -0.377078      47.329572 0.63546434E+03  0.16157688E+05                                10.983840                            8.342794       0.056420       2.009970                    0.997198      30.868746      87.439757       0.586482       0.410736      -1.085656       0.023500      -0.009732      -0.005923       0.026116      -0.071656      -0.011852      -0.030530      -0.099892       0.146330      -0.115487       0.035763       0.079724             13.704095      18.177491       8.826925       4.526777      13.597786       3.654924       9.337009           0.033794
          212              N       3.431978      14.705498       4.570196      -0.394728      32.172335 0.56237137E+03  0.13784799E+05                                 8.166321                            7.609461       0.904708       2.256426                    0.999316      30.703381      83.711451       0.647162       0.386114      -1.109297       0.008514       0.016135       0.099765       0.101419      -0.005632      -0.030975      -0.031955      -0.016338      -0.636927      -0.218516       0.100690       0.117826              8.257940       7.884970       0.831881       1.465217       7.113860       0.549345       9.774991           0.000324
          213              N      14.863596      11.313302       7.954577      -0.338558      31.049707 0.54442567E+03  0.13522525E+05                                 8.744214                            7.919054      -0.742571       1.778827                    0.997972      30.211951      88.900869       0.570884       0.431956      -1.055854      -0.024351       0.045132       0.119465       0.130007      -0.077633       0.067502       0.018189      -0.012144      -0.091330      -0.112482       0.009796       0.102686              9.252825      10.369218      -2.215833       1.793547       9.705311      -0.588050       7.683946           0.049604
          214              N      16.679138       9.801028       8.610389      -0.170459      30.268285 0.46924429E+03  0.11034321E+05                                 8.112147                            6.952711      -0.039976       2.019099                    0.999298      26.699465      72.176407       0.674247       0.386314      -1.105010      -0.094736       0.054726      -0.190393       0.219589       0.051612      -0.165073       0.101260      -0.064070      -0.502815      -0.288079       0.139641       0.148437              8.824370       9.753294       1.471670      -1.906804      10.779482       0.447159       5.940334           0.000368
          215              N      14.448754      13.458338       6.208092      -0.338255      30.121717 0.53651732E+03  0.13169287E+05                                 8.228016                            7.575136      -0.374298       1.898442                    0.998846      29.184190      83.119357       0.622156       0.401078      -1.084448      -0.122449       0.002950      -0.022774       0.124584       0.072662      -0.012843      -0.024110      -0.005204       0.216393      -0.109092       0.022781       0.086312              8.594214       8.671098       1.319851      -1.065110       7.177087      -2.062743       9.934458           0.046579
          216              N       5.635163      17.570726       6.614298      -0.377295      47.343262 0.63567973E+03  0.16164609E+05                                10.986123                            8.344365       0.056178       2.009859                    0.997194      30.873601      87.458742       0.586408       0.410752      -1.085641      -0.011226       0.000398       0.023536       0.026079      -0.054423       0.051793       0.050276       0.075991       0.100987      -0.115384       0.035774       0.079610             13.707241       9.547881       5.773564      -2.004102      23.130751      -5.208317       8.443090           0.033937
          217              N       1.745921      17.387794       7.144679      -0.394869      32.174460 0.56241752E+03  0.13786204E+05                                 8.166553                            7.609656       0.904744       2.256401                    0.999316      30.705837      83.718786       0.647169       0.386102      -1.109306       0.068151      -0.074373       0.010844       0.101457       0.159563      -0.030287       0.042154      -0.002765       0.305022      -0.218593       0.100773       0.117820              8.258167       7.839620      -0.957562       0.502246       9.840932      -1.352257       7.093950           0.000400
          218              N      12.203576       4.260090       6.106792      -0.338320      31.057397 0.54462471E+03  0.13528417E+05                                 8.743802                            7.918821      -0.742832       1.778759                    0.997973      30.210821      88.894495       0.571086       0.431772      -1.055989       0.086814      -0.092273      -0.029576       0.130099      -0.024587       0.031365       0.000280      -0.107591       0.293592      -0.112568       0.009790       0.102778              9.252265       6.853511       0.080674       0.987541       8.241888      -0.493934      12.661398           0.049726
          219              N       8.167684      19.448421       8.535231      -0.170335      30.256051 0.46901239E+03  0.11027190E+05                                 8.109145                            6.950364      -0.038944       2.019489                    0.999298      26.693907      72.149180       0.674471       0.386244      -1.105092      -0.130301       0.115098      -0.133956       0.219477       0.125981      -0.157620       0.142789      -0.038341      -0.094291      -0.287966       0.139622       0.148344              8.821005       9.161851       2.775670      -1.558224       9.141594       1.425577       8.159569           0.000415
          220              N      10.122548       3.998664       4.256241      -0.338056      30.120766 0.53650208E+03  0.13168646E+05                                 8.227477                            7.574788      -0.373788       1.898636                    0.998842      29.182451      83.109987       0.622208       0.401052      -1.084479       0.036055       0.062269      -0.101728       0.124603      -0.007865       0.014707      -0.028092       0.064916      -0.305490      -0.108904       0.022784       0.086119              8.593541      11.806494       0.288348       0.186555       6.947127      -1.082163       7.027001           0.046280
          221              N      12.807738       7.525627       1.893785      -0.377642      47.361440 0.63597741E+03  0.16174078E+05                                10.988896                            8.346363       0.055237       2.009510                    0.997189      30.880200      87.482676       0.586333       0.410756      -1.085637       0.015746       0.016165       0.013146       0.026116      -0.001718       0.043120      -0.064988       0.038514      -0.219381      -0.115395       0.035783       0.079612             13.710838       9.290742      -1.715714      -6.470087       8.592908       4.278573      23.248864           0.034120
          222              N      12.060224      11.356751       2.346243      -0.394935      32.175559 0.56243892E+03  0.13786822E+05                                 8.166683                            7.609764       0.904913       2.256458                    0.999315      30.705681      83.717913       0.647171       0.386099      -1.109312      -0.013313      -0.074521       0.067526       0.101441      -0.017940       0.013070       0.157970       0.192156      -0.119835      -0.218485       0.100692       0.117793              8.258304       6.733391      -0.182742      -0.485653       7.825505      -1.254487      10.216015           0.000348
          223              N      14.096911       5.597200      -0.023126      -0.337964      31.048812 0.54443733E+03  0.13522573E+05                                 8.742681                            7.917945      -0.742789       1.778844                    0.997972      30.206094      88.876102       0.571066       0.431826      -1.055958      -0.050078      -0.104608       0.058993       0.130119       0.034981       0.052115      -0.024861       0.157266       0.104159      -0.112527       0.009916       0.102612              9.250965      10.921495       0.302935       2.291824       6.694427       0.138005      10.136972           0.049555
          224              N       0.148384       5.816426       1.444596      -0.170267      30.245248 0.46881452E+03  0.11021178E+05                                 8.106722                            6.948513      -0.038035       2.019837                    0.999298      26.689091      72.127494       0.674629       0.386202      -1.105142      -0.078479       0.113011      -0.170782       0.219310       0.082646      -0.131038       0.163529       0.047088      -0.360964      -0.287833       0.139526       0.148307              8.818206       9.919184      -0.083513      -1.792056       9.049276       2.782976       7.486158           0.000454
          225              N      16.280628      15.850208      11.705952      -0.337656      30.112808 0.53632599E+03  0.13162864E+05                                 8.225253                            7.572969      -0.373388       1.898832                    0.998844      29.175184      83.076866       0.622372       0.400991      -1.084552      -0.036507      -0.047911      -0.109168       0.124683      -0.051884      -0.040638      -0.027094      -0.138234       0.017130      -0.108815       0.022807       0.086008              8.591066       6.591086      -1.803533       0.364984      11.197932       0.240324       7.984180           0.046119
          226              N       9.909015      11.330986       5.897782      -0.377210      47.335276 0.63557817E+03  0.16161262E+05                                10.984717                            8.343592       0.056316       2.009938                    0.997195      30.870459      87.445669       0.586451       0.410741      -1.085656      -0.003427      -0.025400       0.004659       0.026050       0.065906       0.034961      -0.044336       0.020763       0.184831      -0.115498       0.035813       0.079686             13.705064      19.060962      -8.497523      -4.435040      13.260608       3.598570       8.793623           0.033985
          227              N       9.018429       8.736121       3.084502      -0.394858      32.178165 0.56250072E+03  0.13788802E+05                                 8.167380                            7.610386       0.904377       2.256273                    0.999316      30.706722      83.723863       0.647114       0.386119      -1.109290       0.090085       0.016780       0.043541       0.101452      -0.037408      -0.139874      -0.026475      -0.229288       0.114805      -0.218578       0.100659       0.117919              8.259062      10.196627      -1.019546       1.054189       7.116776       0.143721       7.463783           0.000417
          228              N       8.609900      13.266916       7.800365      -0.338351      31.056969 0.54461878E+03  0.13528248E+05                                 8.743556                            7.918559      -0.742448       1.778892                    0.997971      30.209503      88.890859       0.571118       0.431749      -1.056002       0.112537       0.057419       0.030977       0.130082      -0.011071      -0.001490      -0.106878       0.007077      -0.037515      -0.112654       0.009859       0.102795              9.252023       8.094621      -0.860565       0.067825      10.062090      -2.936268       9.599358           0.049791
          229              N       8.797792      11.432602       9.416894      -0.170394      30.259688 0.46908321E+03  0.11029412E+05                                 8.110144                            6.951145      -0.039212       2.019394                    0.999298      26.695621      72.158631       0.674388       0.386273      -1.105057      -0.146430       0.056698      -0.153357       0.219488       0.081704      -0.199168       0.084986      -0.139761      -0.212749      -0.287985       0.139544       0.148441              8.822077       7.679894       0.137985      -2.958335       9.997921       1.542976       8.788416           0.000392
          230              N       8.290620      13.607215       5.042512      -0.337997      30.118078 0.53644189E+03  0.13166845E+05                                 8.227218                            7.574547      -0.373832       1.898641                    0.998844      29.180577      83.104577       0.622193       0.401072      -1.084462      -0.049968       0.113097      -0.015413       0.124601      -0.011911       0.037167       0.080144       0.078362       0.070054      -0.108859       0.022764       0.086095              8.593261       7.160227      -0.307000       1.473889       8.617840       2.178899      10.001715           0.046333

******************************************************
Auxiliary information for the entire system
The total spin magnetic moment of the unit cell is   7.991564
The total net atomic charge of the unit cell is   0.000001
Accuracy of reproducing the electrostatic potential in the unit cell:
  The inner radius (bohr) =    5.0000
  The outer radius (bohr) =   12.0000
  Valid grid points have density less than (e/(bohr^3)) =    0.0001
  The number of valid grid points were=       112314
  The rms potential error without charges in kcal/mol is=      6.75479
  The rms potential error with partial charges in kcal/mol is=      1.72302
  The RRMSE value at monopole order=      0.25508
  The rms potential error with partial charges and cloud penetration in kcal/mol is=      1.72974
  The RRMSE value at monopole order with cloud penetration is=      0.25608
  The rms potential error with partial charges and atomic dipoles in kcal/mol is=      0.59996
  The RRMSE value at dipole order=      0.08882
  The rms potential error with partial charges, atomic dipoles and cloud penetration in kcal/mol is=      0.60710
  The RRMSE value at dipole order with cloud penetration=      0.08988

******************************************************
The electron densities and ab initio electrostatic potential were computed in VASP using the PBE functional and
projector augmented wave method. See the main text of the journal article for a description of computational details.
The atomic charges, dipoles, and quadrupoles were computed with the DDEC6 method as described in
(a) T. A. Manz and N. Gabaldon Limas, RSC Adv. 6 (2016) 47771-47801 DOI: 10.1039/c6ra04656h
(b) N. Gabaldon Limas and T. A. Manz, RSC Adv. 8 (2018) 2678-2707 DOI: 10.1039/c7ra11829e.
For each atom in the material, the electron cloud parameters were fit to the spherically averaged atom-in-material
electron density using radial positions for which this density was between 10^-4 and 10^-2 electrons per cubic bohr.
The polarizabilities, dispersion coefficients, and quantum Drude oscillator (QDO) parameters were fit using the MCLF method.
The magnetic structure of the system was optimized in VASP from the default ferromagnetic initial guess using spin polarization.
The atomic spin moments (ASMs) were computed on this optimized magnetic structure using the DDEC6 partition as inputs
to the method of T. A. Manz and D. S. Sholl, J. Chem. Theory Comput. 7 (2011) 4146-4164 DOI: 10.1021/ct200539n.
The RMSE and RRMSE were computed using a uniform grid with Ewald summation.
