# Supplementary material for: A collection of forcefield precursors for metal–organic frameworks
Source: RSC Adv. 2019 Nov 13;9(63):36492–507. doi: 10.1039/c9ra07327b (PMC9075174; doi:10.1039/c9ra07327b)
Supplement: RA-009-C9RA07327B-s5651 [file RA-009-C9RA07327B-s5651.xyz]

  264
jmolscript: load "" {1 1 1} spacegroup "x,y,z" unitcell [{     16.006900     0.000000     0.000000 }, {      0.000000    16.006900     0.000000 }, {     -8.003373    -8.003373    12.078104 }]
Cd     2.014932     5.190380     9.891122     0.841925
Cd    -2.014886    -5.190174     9.891001     0.841931
Cd     2.813147    10.018332     2.187224     0.841960
Cd    13.193781     5.988595     2.186982     0.841928
Cd    10.018451    -5.190345     8.226155     0.841959
Cd     5.988554     5.190450     8.226155     0.841961
Cd     2.813237    -2.014924     3.851949     0.841932
Cd    13.193792     2.014893     3.852070     0.841928
H     -0.188854     6.121066     4.304636     0.124118
H     -0.209647     5.917794     6.734751     0.124981
H     -3.540677     4.568419     7.807286     0.101645
H     -2.658693     5.725722     8.384620     0.108818
H     -1.619847     3.142206     8.019861     0.147344
H     -2.298531     3.559994     9.365362     0.150230
H      9.743427     2.513110     4.253908     0.128285
H      8.746205     4.382724     5.481044     0.146188
H     11.451379     6.634903     6.669529     0.092206
H     10.082793     6.159501     7.263772     0.107705
H      8.933486     7.177529     5.543850     0.148702
H     10.278061     7.555288     4.831242     0.139842
H      0.188909     9.885889     4.304636     0.124116
H      0.209733    10.089192     6.734751     0.124969
H      3.540776    -4.568319     7.807286     0.101647
H      2.658800    10.281285     8.384620     0.108828
H      1.619949    -3.142103     8.019861     0.147367
H      2.298651    -3.559875     9.365362     0.150248
H      6.263527    -2.513056     4.253908     0.128281
H      7.260765    11.624246     5.481044     0.146194
H      4.555606     9.372082     6.669529     0.092205
H      5.924200     9.847491     7.263772     0.107703
H      7.073484     8.829441     5.543850     0.148700
H      5.728900     8.451674     4.831242     0.139850
H      1.882461     7.814618     7.773468     0.124108
H      2.085733     7.793794     5.343353     0.124974
H      3.435108     4.462751     4.270818     0.101645
H      2.277805     5.344727     3.693484     0.108816
H      4.861321     6.383578     4.058243     0.147369
H      4.443533     5.704876     2.712742     0.150239
H      5.490417     1.740000     7.824196     0.128277
H      3.620803     0.742762     6.597060     0.146187
H      1.368624     3.447921     5.408575     0.092194
H      1.844026     2.079327     4.814332     0.107701
H      0.825998     0.930043     6.534254     0.148699
H      0.448239     2.274627     7.246862     0.139847
H     -1.882362     8.192381     7.773468     0.124125
H     -2.085665     8.213174     5.343353     0.124980
H     12.571846    11.544204     4.270818     0.101646
H     -2.277758    10.662220     3.693484     0.108802
H     11.145630     9.623374     4.058243     0.147346
H     11.563402    10.302058     2.712742     0.150238
H     10.516583    -1.739900     7.824196     0.128287
H     -3.620719    -0.742678     6.597060     0.146182
H     -1.368555    -3.447852     5.408575     0.092200
H     -1.843964    -2.079266     4.814332     0.107697
H     -0.825914    -0.929959     6.534254     0.148704
H     -0.448147    -2.274534     7.246862     0.139843
H     -0.188870     1.882422     1.734416     0.124107
H      7.793832    -5.917678    11.382405     0.124975
H      4.462789    -4.568304    10.309870     0.101643
H      5.344766    -5.725606     9.732536     0.108815
H      6.383616    -3.142090    10.097295     0.147367
H      5.704915    -3.559879     8.751794     0.150236
H      9.743411     5.490378     1.785144     0.128272
H      8.746174     3.620764     0.558008     0.146186
H      3.447959    -6.634787    11.447627     0.092194
H      2.079366    -6.159386    10.853384     0.107702
H      8.933454     0.825959     0.495202     0.148698
H     10.278038     0.448201     1.207810     0.139847
H      0.188892    14.124500     1.734416     0.124124
H      8.213213     5.917823    11.382405     0.124979
H     -4.462658     4.568435    10.309870     0.101646
H     -5.344642     5.725730     9.732536     0.108801
H     -6.383487     3.142219    10.097295     0.147347
H     -5.704803     3.559990     8.751794     0.150236
H      6.263511    10.516545     1.785144     0.128281
H      7.260733    12.386143     0.558008     0.146179
H     -3.447813     6.634933    11.447627     0.092200
H     -2.079227     6.159524    10.853384     0.107697
H      7.073452    15.180947     0.495202     0.148703
H      5.728877    -0.448186     1.207810     0.139843
H     -6.120973     8.192397    10.343688     0.124116
H      2.085704     0.209695     0.695699     0.124968
H      3.435092     3.540738     1.768234     0.101646
H      2.277797     2.658761     2.345568     0.108829
H      4.861308     1.619911     1.980809     0.147365
H      4.443537     2.298612     3.326310     0.150246
H     -2.513018    -1.739884    10.292960     0.128280
H     -4.382616    -0.742647    11.520096     0.146192
H      1.368594     4.555568     0.630477     0.092206
H      1.844003     5.924161     1.224720     0.107702
H     -7.177420    -0.929927    11.582902     0.148700
H      8.451713    -2.274511    10.870294     0.139851
H      6.121105     7.814635    10.343688     0.124119
H     13.921205    -0.209686     0.695699     0.124983
H     12.571831    12.466185     1.768234     0.101646
H     13.729133    13.348169     2.345568     0.108820
H     11.145617    14.387014     1.980809     0.147342
H     11.563406    13.708330     3.326310     0.150227
H      2.513149     1.740016    10.292960     0.128286
H      4.382763     0.742794    11.520096     0.146185
H     14.638314    11.451340     0.630477     0.092205
H     14.162913    10.082754     1.224720     0.107703
H      7.177568     0.930075    11.582902     0.148697
H      7.555326     2.274650    10.870294     0.139841
C     -2.853996     5.075822     5.368234     0.152333
C     -0.905960     5.824942     4.816265    -0.013273
C     -0.907552     5.706499     6.159833    -0.100978
C     -2.633085     4.904564     7.870093    -0.076190
C     -1.787916     3.892933     8.609997    -0.359464
C     -0.454538     4.409959     9.121143     0.631164
C     11.814726     4.510778     5.244554     0.152196
C     10.210831     3.222219     4.633161    -0.024377
C      9.650594     4.257869     5.309535    -0.091719
C     10.559793     6.332371     6.436422    -0.078286
C      9.857085     7.428839     5.694826    -0.353984
C      9.908312     8.738208     6.484251     0.655978
C      2.854064    10.931146     5.368234     0.152343
C      0.906021    10.182020     4.816265    -0.013264
C      0.907631    10.300479     6.159833    -0.100956
C      2.633185    -4.904464     7.870093    -0.076188
C      1.788026    -3.892823     8.609997    -0.359510
C      0.454654    -4.409843     9.121143     0.631171
C      4.192241    11.496189     5.244554     0.152205
C      5.796128    12.784741     4.633161    -0.024346
C      6.356374    11.749098     5.309535    -0.091717
C      5.447189     9.674611     6.436422    -0.078278
C      6.149887     8.578134     5.694826    -0.353998
C      6.098670     7.268775     6.484251     0.655970
C      2.927705     5.149463     6.709870     0.152333
C      2.178585     7.097506     7.261839    -0.013248
C      2.297028     7.095897     5.918271    -0.100989
C      3.098963     5.370342     4.208011    -0.076175
C      4.110594     6.215501     3.468107    -0.359509
C      3.593568     7.548873     2.956961     0.631171
C      3.492749     3.811286     6.833550     0.152183
C      4.781308     2.207399     7.444943    -0.024341
C      3.745658     1.647153     6.768569    -0.091725
C      1.671156     2.556338     5.641682    -0.078228
C      0.574688     1.853640     6.383278    -0.354036
C     -0.734681     1.904857     5.593853     0.655980
C     -2.927619    10.857523     6.709870     0.152351
C     -2.178493     8.909487     7.261839    -0.013268
C     -2.296952     8.911079     5.918271    -0.100960
C     12.907991    10.636612     4.208011    -0.076169
C     11.896350     9.791443     3.468107    -0.359475
C     12.413370     8.458065     2.956961     0.631191
C     -3.492662    -3.811199     6.833550     0.152207
C     -4.781214    -2.207304     7.444943    -0.024349
C     -3.745571    -1.647067     6.768569    -0.091729
C     -1.671084    -2.556266     5.641682    -0.078281
C     -0.574607    -1.853558     6.383278    -0.353995
C      0.734752    -1.904785     5.593853     0.655989
C     13.152874     2.927666     0.670818     0.152332
C     15.100917     2.178547     1.222787    -0.013249
C      7.095935    -5.706384    11.957323    -0.100989
C      5.370380    -4.904449    10.247063    -0.076176
C      6.215540    -3.892817     9.507159    -0.359511
C      7.548911    -4.409844     8.996013     0.631170
C     11.814698     3.492711     0.794498     0.152185
C     10.210810     4.781270     1.405891    -0.024347
C      9.650565     3.745619     0.729517    -0.091723
C      2.556376    -6.332255    11.680734    -0.078228
C      9.857051     0.574650     0.344226    -0.354036
C      1.904895     7.268807    11.632905     0.655980
C      2.854035    13.079242     0.670818     0.152353
C      0.905998    13.828369     1.222787    -0.013270
C     -7.095783     5.706536    11.957323    -0.100960
C     -5.370250     4.904579    10.247063    -0.076169
C     -6.215419     3.892939     9.507159    -0.359474
C      8.458103     4.409958     8.996013     0.631192
C      4.192212    12.514199     0.794498     0.152207
C      5.796107    11.225648     1.405891    -0.024357
C      6.356345    12.261290     0.729517    -0.091730
C     -2.556227     6.332404    11.680734    -0.078280
C      6.149853    15.432254     0.344226    -0.353995
C     -1.904747    -7.268659    11.632905     0.655989
C     -5.075715    -5.149347    11.407286     0.152337
C     -5.824842    -7.097390    10.855317    -0.013270
C      2.296991     0.907592     0.120781    -0.100957
C      3.098948     2.633147     1.831041    -0.076189
C      4.110588     1.787987     2.570945    -0.359508
C      3.593569     0.454616     3.082091     0.631171
C     -4.510672    -3.811171    11.283606     0.152208
C     -3.222121    -2.207283    10.672213    -0.024346
C     -4.257763    -1.647038    11.348587    -0.091718
C      1.671123     5.447151     0.397370    -0.078277
C     -7.428727    -1.853524    11.733878    -0.353995
C     15.272186     6.098632     0.445199     0.655962
C      5.075861     5.149492    11.407286     0.152348
C      5.824980     7.097529    10.855317    -0.013265
C     13.709911    15.099310     0.120781    -0.100972
C     12.907976    13.373777     1.831041    -0.076190
C     11.896344    14.218946     2.570945    -0.359462
C     12.413371    -0.454576     3.082091     0.631162
C      4.510816     3.811315    11.283606     0.152193
C      3.222257     2.207420    10.672213    -0.024374
C      4.257908     1.647182    11.348587    -0.091717
C     14.335782    10.559754     0.397370    -0.078290
C      7.428877     1.853674    11.733878    -0.353986
C      0.734720     9.908274     0.445199     0.655980
N     -2.133692     5.440773     4.316231    -0.317076
N     -2.142802     5.208687     6.515412     0.038602
N     11.569817     3.385489     4.595960    -0.312290
N     10.670236     5.077425     5.686130     0.047267
N      2.133747    10.566182     4.316231    -0.317078
N      2.142885    10.798296     6.515412     0.038581
N      4.437142    12.621470     4.595960    -0.312331
N      5.336737    10.929548     5.686130     0.047256
N      2.562754     5.869780     7.761873    -0.317072
N      2.794840     5.860642     5.562692     0.038600
N      4.618038     3.566385     7.482144    -0.312298
N      2.926102     2.666790     6.391974     0.047250
N     -2.562655    10.137219     7.761873    -0.317073
N     -2.794769    10.146329     5.562692     0.038562
N     -4.617943    -3.566290     7.482144    -0.312323
N     -2.926021    -2.666709     6.391974     0.047266
N     13.873191     2.562716     1.722821    -0.317069
N      5.860680    -5.208571    11.601744     0.038600
N     11.569797     4.618000     1.443092    -0.312291
N     10.670202     2.926064     0.352922     0.047250
N      2.133731    13.444206     1.722821    -0.317073
N     -5.860532     5.208719    11.601744     0.038564
N      4.437122    11.388919     1.443092    -0.312321
N      5.336703    13.080841     0.352922     0.047264
N     -5.440679    -5.869664    10.355283    -0.317060
N      2.794808     2.142847     0.476360     0.038579
N     -3.385392    -3.566270    10.635012    -0.312332
N     -5.077314    -2.666675    11.725182     0.047256
N      5.440811     5.869796    10.355283    -0.317095
N     13.212098    13.864059     0.476360     0.038605
N      3.385527     3.566405    10.635012    -0.312291
N      5.077463     2.666824    11.725182     0.047269
O      0.411437     3.559995     9.433724    -0.589605
O     -0.259253     5.624884     9.236609    -0.563454
O     10.423742     8.693396     7.620800    -0.556575
O      9.463318     9.780254     6.006200    -0.602278
O     -0.411317    -3.559874     9.433724    -0.589610
O      0.259371    -5.624766     9.236609    -0.563444
O      5.583255     7.313601     7.620800    -0.556559
O      6.543659     6.226722     6.006200    -0.602273
O      4.443532     8.414844     2.644380    -0.589617
O      2.378643     7.744156     2.841495    -0.563446
O     -0.689869     2.420272     4.457304    -0.556562
O     -1.776727     1.459868     6.071904    -0.602259
O     11.563401     7.592090     2.644380    -0.589631
O     13.628293     8.262780     2.841495    -0.563450
O      0.689926    -2.420215     4.457304    -0.556578
O      1.776805    -1.459791     6.071904    -0.602270
O      8.414883    -3.559879     8.683432    -0.589620
O      7.744195    -5.624768     8.880547    -0.563457
O      2.420310     7.313620    10.496356    -0.556565
O      9.463279    14.230134     0.032852    -0.602258
O      7.592128     3.559990     8.683432    -0.589640
O      8.262818     5.624881     8.880547    -0.563468
O     -2.420176     8.693414    10.496356    -0.556580
O      6.543621     1.776766     0.032852    -0.602272
O      4.443537    -0.411356     3.394672    -0.589610
O      2.378646     0.259332     3.197557    -0.563444
O     -0.689887     5.583217     1.581748    -0.556560
O      6.226761    -1.459752    12.045252    -0.602251
O     11.563406     0.411399     3.394672    -0.589604
O     13.628295    -0.259291     3.197557    -0.563454
O      0.689907    10.423703     1.581748    -0.556583
O     -6.226607     1.459906    12.045252    -0.602280

The following XYZ coordinates are in angstroms. Other properties are in atomic units.
The sperically averaged electron density of each atom fit to a function of the form exp(a - br)
eigen_1, eigen_2 and eigen_3 are the three eigenvalues of traceless quadrupole moment tensor
  atom number  atomic symbol              X              Y              Z     net charge C6 coefficient C8 coefficient C10 coefficient fluctuating dipole atomic polarizability isotropic forcefield polarizability              a              b squared Pearson coefficient          <r^3>          <r^4>         wp_QDO          m_QDO          q_QDO       dipole_x       dipole_y       dipole_z         dipole            Qxy            Qxz            Qyz     Q(x^2-y^2)  Q(3z^2 - R^2)        eigen_1        eigen_2        eigen_3 static polarizability      alpha(xx)      alpha(xy)      alpha(xz)      alpha(yy)      alpha(yz)      alpha(zz) atomic spin moment
            1             Cd       2.014932       5.190380       9.891122       0.841925     167.920519 0.49032325E+04  0.19179977E+06                                22.884216                           21.490223       0.877827       1.972124                    0.998285      80.315862     217.247100       0.443312       0.353208      -1.221366      -0.057861       0.032295       0.020326       0.069311       0.030657       0.004412       0.034825      -0.015578      -0.125309      -0.057018      -0.004704       0.061721             24.707787      28.756982      -1.426999       6.824201      18.936996       1.440907      26.429384          -0.000011
            2             Cd      -2.014886      -5.190174       9.891001       0.841931     167.929951 0.49035496E+04  0.19181585E+06                                22.885544                           21.491352       0.877398       1.972009                    0.998287      80.316985     217.254355       0.443286       0.353222      -1.221349       0.057823      -0.032237       0.020347       0.069258       0.030617      -0.004417      -0.034804      -0.015526      -0.125173      -0.056967      -0.004685       0.061653             24.709447      28.759403      -1.428003      -6.824992      18.937238      -1.439158      26.431699          -0.000011
            3             Cd       2.813147      10.018332       2.187224       0.841960     167.920528 0.49032027E+04  0.19179847E+06                                22.884447                           21.490368       0.877610       1.972072                    0.998285      80.314956     217.245163       0.443304       0.353215      -1.221359      -0.032278      -0.057831      -0.020345       0.069283      -0.030673       0.034760      -0.004410       0.015506      -0.125141      -0.056936      -0.004734       0.061670             24.708178      18.935591       1.426343       1.439704      28.757417      -6.823830      26.431525          -0.000010
            4             Cd      13.193781       5.988595       2.186982       0.841928     167.917486 0.49031244E+04  0.19179427E+06                                22.883822                           21.489883       0.877888       1.972144                    0.998285      80.315256     217.243973       0.443320       0.353205      -1.221370       0.032287       0.057845      -0.020332       0.069296      -0.030665      -0.034821       0.004414       0.015603      -0.125286      -0.057008      -0.004720       0.061728             24.707339      18.936739       1.426916      -1.440944      28.756214       6.824103      26.429065          -0.000011
            5             Cd      10.018451      -5.190345       8.226155       0.841959     167.917157 0.49031039E+04  0.19179342E+06                                22.883973                           21.490006       0.877619       1.972073                    0.998285      80.314662     217.242892       0.443313       0.353210      -1.221364      -0.057822      -0.032319      -0.020356       0.069298      -0.030678      -0.004383       0.034839      -0.015582      -0.125057      -0.056975      -0.004730       0.061706             24.707504      28.755314       1.427041      -6.823364      18.936415       1.440526      26.430784          -0.000011
            6             Cd       5.988554       5.190450       8.226155       0.841961     167.914677 0.49030186E+04  0.19178906E+06                                22.883646                           21.489729       0.877767       1.972115                    0.998285      80.314160     217.240249       0.443319       0.353207      -1.221368       0.057827       0.032315      -0.020338       0.069296      -0.030673       0.004363      -0.034817      -0.015591      -0.125012      -0.056952      -0.004730       0.061682             24.707118      28.754560       1.426784       6.823269      18.936238      -1.440642      26.430554          -0.000011
            7             Cd       2.813237      -2.014924       3.851949       0.841932     167.929988 0.49035437E+04  0.19181556E+06                                22.885547                           21.491339       0.877393       1.972008                    0.998286      80.316937     217.254180       0.443286       0.353222      -1.221350      -0.032237       0.057822       0.020346       0.069257       0.030618      -0.034805      -0.004418       0.015525      -0.125184      -0.056971      -0.004684       0.061655             24.709460      18.937259      -1.428030      -1.439152      28.759467      -6.825028      26.431653          -0.000010
            8             Cd      13.193792       2.014893       3.852070       0.841928     167.920422 0.49032244E+04  0.19179937E+06                                22.884209                           21.490207       0.877819       1.972123                    0.998285      80.315770     217.246807       0.443313       0.353208      -1.221365       0.032296      -0.057857       0.020327       0.069308       0.030658       0.034826       0.004412       0.015572      -0.125319      -0.057021      -0.004701       0.061722             24.707787      18.936992      -1.426995       1.440934      28.756870       6.824276      26.429498          -0.000011
            9              H      -0.188854       6.121066       4.304636       0.124118       0.951314 0.65660770E+01  0.62096378E+02                                 1.667517                            1.553282      -1.049966       2.394608                    0.997108       3.519161      10.056635       0.470024       1.377925      -0.687635       0.034086       0.014030      -0.027867       0.046209       0.009610      -0.001737      -0.004007       0.019628       0.008486      -0.015664       0.002380       0.013284              1.714985       2.032551       0.212662      -0.420616       1.416688      -0.142237       1.695715          -0.000016
           10              H      -0.209647       5.917794       6.734751       0.124981       0.955974 0.67845382E+01  0.65039705E+02                                 1.690853                            1.590405      -1.348430       2.233423                    0.995849       3.816353      11.175551       0.457006       1.398061      -0.681457       0.032161       0.008760       0.021829       0.039844       0.003662       0.001803      -0.000222       0.020136       0.007811      -0.012034       0.002205       0.009830              1.732758       2.084726       0.180132       0.435988       1.393423       0.095727       1.720126          -0.000005
           11              H      -3.540677       4.568419       7.807286       0.101645       1.006839 0.76434520E+01  0.74686267E+02                                 1.701623                            1.645930      -0.941041       2.422956                    0.996291       3.662097      10.454655       0.471618       1.329121      -0.697555      -0.030118      -0.019036       0.005438       0.036042       0.005639      -0.004342      -0.002288       0.009351      -0.011821      -0.005693      -0.005222       0.010914              1.724814       2.230209       0.182226      -0.017795       1.400786      -0.029114       1.543447          -0.000001
           12              H      -2.658693       5.725722       8.384620       0.108818       0.967277 0.74248925E+01  0.72086370E+02                                 1.661019                            1.626072      -0.921969       2.433630                    0.997017       3.636976      10.377850       0.472414       1.335428      -0.696150       0.004000       0.028784       0.024638       0.038099      -0.003591      -0.006967       0.003442      -0.022940       0.004076      -0.015253       0.001994       0.013259              1.676550       1.435410      -0.045205      -0.041468       1.831953       0.328740       1.762287          -0.000011
           13              H      -1.619847       3.142206       8.019861       0.147344       1.031806 0.78640786E+01  0.77388243E+02                                 1.726233                            1.664905      -1.285429       2.275005                    0.994736       3.629092      10.396119       0.470887       1.321789      -0.698542       0.004793      -0.017227      -0.016043       0.024023      -0.004373      -0.000098      -0.000046       0.001482      -0.002235      -0.004065      -0.000742       0.004808              1.753697       1.492786      -0.209449      -0.172784       1.922746       0.482835       1.845561          -0.000002
           14              H      -2.298531       3.559994       9.365362       0.150230       0.984347 0.72403084E+01  0.68932528E+02                                 1.615951                            1.556542      -0.625998       2.592234                    0.999979       3.183144       8.612953       0.512676       1.254863      -0.716509      -0.012302      -0.011156       0.016116       0.023142       0.001897      -0.004423      -0.008084       0.001341       0.001510      -0.008647      -0.001427       0.010075              1.647355       1.630660       0.075437      -0.410237       1.376108      -0.159327       1.935297          -0.000003
           15              H       9.743427       2.513110       4.253908       0.128285       1.168098 0.80700304E+01  0.78429150E+02                                 1.765156                            1.614961      -0.809760       2.511196                    0.999645       3.189606       8.535117       0.520024       1.211938      -0.727520      -0.025961      -0.038652      -0.019647       0.050536       0.008875      -0.001035       0.016074       0.019438      -0.052005      -0.027892       0.005310       0.022582              1.832613       1.668566       0.389649       0.213348       2.148134       0.491551       1.681138          -0.000002
           16              H       8.746205       4.382724       5.481044       0.146188       1.047091 0.71425908E+01  0.68082648E+02                                 1.701155                            1.563768      -0.904329       2.474115                    0.999371       3.250202       8.932220       0.500501       1.283868      -0.709172      -0.046361      -0.000542       0.004709       0.046602       0.010205       0.000453       0.017141       0.016471      -0.050158      -0.027986       0.004601       0.023386              1.768858       2.478977      -0.172097      -0.266189       1.399199       0.104945       1.428399          -0.000004
           17              H      11.451379       6.634903       6.669529       0.092206       1.064394 0.85109018E+01  0.86190295E+02                                 1.810530                            1.769881      -1.412876       2.187603                    0.991360       4.125123      12.342165       0.438207       1.380205      -0.684894       0.026073       0.021727       0.007972       0.034863       0.003044       0.007272       0.000121       0.010909      -0.007551      -0.007223      -0.003974       0.011197              1.824426       2.264643       0.134628       0.119160       1.707475       0.062444       1.501160          -0.000010
           18              H      10.082793       6.159501       7.263772       0.107705       0.954124 0.70724835E+01  0.68375296E+02                                 1.692242                            1.620136      -1.155793       2.320257                    0.994038       3.825981      11.179983       0.455215       1.391753      -0.683555      -0.025313       0.002996       0.027017       0.037143      -0.001249      -0.001447      -0.004149      -0.004963       0.010666      -0.005381      -0.001156       0.006537              1.739913       1.652196       0.059934      -0.455092       1.452794      -0.151564       2.114748          -0.000002
           19              H       8.933486       7.177529       5.543850       0.148702       0.987647 0.73725773E+01  0.71456936E+02                                 1.693587                            1.626168      -0.966552       2.427134                    0.997526       3.493771       9.962990       0.469827       1.345064      -0.694852      -0.021540      -0.008289      -0.000964       0.023100      -0.002850       0.001751      -0.004065       0.002792      -0.001044      -0.005042      -0.000749       0.005791              1.730999       2.403928       0.087309       0.038038       1.453904       0.018725       1.335166           0.000000
           20              H      10.278061       7.555288       4.831242       0.139842       1.002737 0.76756653E+01  0.75342284E+02                                 1.719486                            1.665663      -1.087638       2.359828                    0.996718       3.662324      10.599145       0.460356       1.355468      -0.691723       0.010458       0.000478      -0.019717       0.022324      -0.002436      -0.000454      -0.004233       0.002167      -0.003779      -0.005657       0.001270       0.004386              1.739654       1.668399       0.081259      -0.457378       1.492483      -0.132695       2.058081          -0.000002
           21              H       0.188909       9.885889       4.304636       0.124116       0.951304 0.65660086E+01  0.62095430E+02                                 1.667492                            1.553264      -1.049903       2.394636                    0.997109       3.519111      10.056394       0.470032       1.377909      -0.687639      -0.034087      -0.014045      -0.027871       0.046217       0.009613       0.001737       0.003998       0.019629       0.008491      -0.015664       0.002381       0.013283              1.714956       2.032516       0.212656       0.420592       1.416672       0.142231       1.695679          -0.000016
           22              H       0.209733      10.089192       6.734751       0.124969       0.956001 0.67847819E+01  0.65042701E+02                                 1.690891                            1.590438      -1.348355       2.233447                    0.995851       3.816449      11.175932       0.456998       1.398070      -0.681455      -0.032162      -0.008758       0.021827       0.039844       0.003660      -0.001807       0.000217       0.020134       0.007802      -0.012031       0.002200       0.009832              1.732799       2.084774       0.180130      -0.436004       1.393449      -0.095724       1.720173          -0.000004
           23              H       3.540776      -4.568319       7.807286       0.101647       1.006868 0.76437744E+01  0.74690568E+02                                 1.701687                            1.645989      -0.941150       2.422907                    0.996289       3.662218      10.455247       0.471597       1.329161      -0.697546       0.030117       0.019036       0.005444       0.036042       0.005641       0.004342       0.002288       0.009354      -0.011823      -0.005694      -0.005222       0.010916              1.724880       2.230304       0.182232       0.017795       1.400833       0.029119       1.543504          -0.000001
           24              H       2.658800      10.281285       8.384620       0.108828       0.967241 0.74244903E+01  0.72081030E+02                                 1.660934                            1.625992      -0.921765       2.433717                    0.997020       3.636826      10.377103       0.472444       1.335369      -0.696162      -0.004003      -0.028797       0.024639       0.038110      -0.003587       0.006970      -0.003437      -0.022918       0.004090      -0.015247       0.002002       0.013245              1.676462       1.435346      -0.045200       0.041465       1.831849      -0.328710       1.762192          -0.000011
           25              H       1.619949      -3.142103       8.019861       0.147367       1.031737 0.78634881E+01  0.77381623E+02                                 1.726219                            1.664894      -1.285627       2.274936                    0.994734       3.629025      10.396155       0.470863       1.321871      -0.698525      -0.004796       0.017219      -0.016033       0.024011      -0.004373       0.000098       0.000047       0.001484      -0.002242      -0.004065      -0.000745       0.004809              1.753682       1.492784      -0.209449       0.172784       1.922718      -0.482820       1.845544          -0.000002
           26              H       2.298651      -3.559875       9.365362       0.150248       0.984334 0.72401999E+01  0.68931359E+02                                 1.615948                            1.556540      -0.625983       2.592249                    0.999979       3.183121       8.612932       0.512671       1.254877      -0.716505       0.012301       0.011158       0.016113       0.023140       0.001898       0.004421       0.008084       0.001340       0.001507      -0.008647      -0.001427       0.010073              1.647352       1.630666       0.075440       0.410240       1.376109       0.159330       1.935282          -0.000003
           27              H       6.263527      -2.513056       4.253908       0.128281       1.168075 0.80698248E+01  0.78426631E+02                                 1.765131                            1.614940      -0.809803       2.511176                    0.999645       3.189580       8.535012       0.520028       1.211936      -0.727520       0.025959       0.038654      -0.019641       0.050535       0.008874       0.001035      -0.016077       0.019435      -0.051996      -0.027893       0.005313       0.022580              1.832585       1.668543       0.389639      -0.213343       2.148097      -0.491543       1.681115          -0.000002
           28              H       7.260765      11.624246       5.481044       0.146194       1.047054 0.71422797E+01  0.68079190E+02                                 1.701145                            1.563757      -0.904389       2.474095                    0.999371       3.250158       8.932174       0.500490       1.283906      -0.709164       0.046360       0.000543       0.004713       0.046602       0.010203      -0.000454      -0.017141       0.016469      -0.050149      -0.027983       0.004601       0.023383              1.768849       2.478972      -0.172092       0.266187       1.399186      -0.104942       1.428389          -0.000004
           29              H       4.555606       9.372082       6.669529       0.092205       1.064400 0.85109746E+01  0.86191392E+02                                 1.810552                            1.769900      -1.412944       2.187572                    0.991359       4.125172      12.342419       0.438200       1.380223      -0.684891      -0.026074      -0.021727       0.007969       0.034863       0.003044      -0.007273      -0.000122       0.010911      -0.007562      -0.007224      -0.003975       0.011199              1.824449       2.264673       0.134628      -0.119163       1.707498      -0.062449       1.501175          -0.000010
           30              H       5.924200       9.847491       7.263772       0.107703       0.954178 0.70730047E+01  0.68381737E+02                                 1.692316                            1.620202      -1.155923       2.320196                    0.994036       3.826139      11.180635       0.455202       1.391765      -0.683552       0.025320      -0.002994       0.027018       0.037149      -0.001249       0.001448       0.004150      -0.004971       0.010660      -0.005383      -0.001155       0.006538              1.739993       1.652274       0.059939       0.455131       1.452855       0.151576       2.114851          -0.000002
           31              H       7.073484       8.829441       5.543850       0.148700       0.987724 0.73733477E+01  0.71466743E+02                                 1.693717                            1.626286      -0.966566       2.427113                    0.997524       3.493990       9.963993       0.469793       1.345118      -0.694840       0.021543       0.008292      -0.000954       0.023103      -0.002851      -0.001752       0.004066       0.002782      -0.001045      -0.005040      -0.000753       0.005793              1.731136       2.404146       0.087320      -0.038047       1.454009      -0.018730       1.335253           0.000000
           32              H       5.728900       8.451674       4.831242       0.139850       1.002770 0.76760099E+01  0.75346711E+02                                 1.719541                            1.665713      -1.087634       2.359831                    0.996720       3.662406      10.599547       0.460343       1.355490      -0.691718      -0.010460      -0.000484      -0.019713       0.022321      -0.002438       0.000451       0.004231       0.002165      -0.003786      -0.005654       0.001265       0.004388              1.739713       1.668462       0.081269       0.457411       1.492529       0.132704       2.058146          -0.000002
           33              H       1.882461       7.814618       7.773468       0.124108       0.951316 0.65660673E+01  0.62096031E+02                                 1.667496                            1.553263      -1.049913       2.394632                    0.997108       3.519118      10.056369       0.470037       1.377894      -0.687642      -0.014039       0.034084       0.027876       0.046215      -0.009612      -0.004002       0.001738      -0.019632       0.008481      -0.015664       0.002378       0.013287              1.714962       1.416670      -0.212658      -0.142233       2.032528       0.420607       1.695689          -0.000016
           34              H       2.085733       7.793794       5.343353       0.124974       0.955980 0.67846225E+01  0.65040887E+02                                 1.690876                            1.590428      -1.348397       2.233430                    0.995849       3.816434      11.175917       0.456995       1.398085      -0.681452      -0.008765       0.032157      -0.021832       0.039844      -0.003657      -0.000217      -0.001804      -0.020130       0.007795      -0.012027       0.002198       0.009828              1.732783       1.393443      -0.180133       0.095727       2.084749      -0.435991       1.720156          -0.000004
           35              H       3.435108       4.462751       4.270818       0.101645       1.006894 0.76440112E+01  0.74693424E+02                                 1.701710                            1.646010      -0.941153       2.422901                    0.996288       3.662268      10.455411       0.471596       1.329153      -0.697548       0.019039      -0.030116      -0.005440       0.036043      -0.005637      -0.002292       0.004344      -0.009355      -0.011824      -0.005698      -0.005218       0.010916              1.724905       1.400848      -0.182234      -0.029118       2.230346       0.017794       1.543523          -0.000001
           36              H       2.277805       5.344727       3.693484       0.108816       0.967238 0.74244743E+01  0.72081003E+02                                 1.660951                            1.626007      -0.921865       2.433681                    0.997020       3.636845      10.377245       0.472433       1.335397      -0.696157      -0.028789       0.004002      -0.024639       0.038104       0.003594       0.003440       0.006966       0.022943       0.004088      -0.015256       0.001997       0.013259              1.676480       1.831875       0.045203       0.328718       1.435360       0.041465       1.762204          -0.000011
           37              H       4.861321       6.383578       4.058243       0.147369       1.031749 0.78636031E+01  0.77383014E+02                                 1.726232                            1.664906      -1.285751       2.274889                    0.994731       3.629021      10.396150       0.470861       1.321871      -0.698526       0.017215       0.004796       0.016032       0.024008       0.004374      -0.000044       0.000101      -0.001481      -0.002232      -0.004067      -0.000742       0.004808              1.753697       1.922744       0.209454       0.482830       1.492791       0.172786       1.845555          -0.000002
           38              H       4.443533       5.704876       2.712742       0.150239       0.984357 0.72404137E+01  0.68933978E+02                                 1.615982                            1.556570      -0.626007       2.592237                    0.999979       3.183160       8.613104       0.512661       1.254889      -0.716503       0.011155      -0.012304      -0.016116       0.023142      -0.001898      -0.008084       0.004419      -0.001339       0.001502      -0.008646      -0.001426       0.010072              1.647389       1.376132      -0.075441      -0.159334       1.630702       0.410255       1.935332          -0.000003
           39              H       5.490417       1.740000       7.824196       0.128277       1.168098 0.80699864E+01  0.78428312E+02                                 1.765124                            1.614932      -0.809735       2.511204                    0.999645       3.189607       8.534990       0.520043       1.211900      -0.727528       0.038654      -0.025961       0.019646       0.050538      -0.008876       0.016075       0.001036      -0.019434      -0.052007      -0.027893       0.005311       0.022582              1.832578       2.148096      -0.389638       0.491539       1.668533      -0.213341       1.681106          -0.000002
           40              H       3.620803       0.742762       6.597060       0.146187       1.047116 0.71427910E+01  0.68084962E+02                                 1.701172                            1.563783      -0.904308       2.474126                    0.999371       3.250235       8.932307       0.500503       1.283856      -0.709174       0.000542      -0.046362      -0.004712       0.046604      -0.010205       0.017142      -0.000454      -0.016470      -0.050153      -0.027985       0.004600       0.023385              1.768877       1.399210       0.172095       0.104945       2.479012       0.266191       1.428411          -0.000004
           41              H       1.368624       3.447921       5.408575       0.092194       1.064433 0.85112856E+01  0.86195144E+02                                 1.810571                            1.769918      -1.412897       2.187585                    0.991359       4.125220      12.342520       0.438204       1.380201      -0.684895      -0.021728       0.026079      -0.007970       0.034867      -0.003044       0.000126      -0.007268      -0.010913      -0.007555      -0.007217      -0.003978       0.011196              1.824468       1.707511      -0.134628       0.062446       2.264706      -0.119170       1.501189          -0.000010
           42              H       1.844026       2.079327       4.814332       0.107701       0.954158 0.70727993E+01  0.68379080E+02                                 1.692278                            1.620167      -1.155774       2.320259                    0.994037       3.826049      11.180224       0.455213       1.391745      -0.683556      -0.002996      -0.025317      -0.027017       0.037147       0.001248      -0.004150       0.001445       0.004967       0.010666      -0.005380      -0.001157       0.006538              1.739952       1.452821      -0.059936      -0.151572       1.652237       0.455113       2.114797          -0.000002
           43              H       0.825998       0.930043       6.534254       0.148699       0.987724 0.73733571E+01  0.71466870E+02                                 1.693719                            1.626288      -0.966599       2.427106                    0.997524       3.493996       9.964019       0.469792       1.345120      -0.694840       0.008289      -0.021544       0.000957       0.023104       0.002851      -0.004064      -0.001750      -0.002788      -0.001037      -0.005040      -0.000750       0.005790              1.731138       1.454010      -0.087316       0.018728       2.404147      -0.038046       1.335255           0.000001
           44              H       0.448239       2.274627       7.246862       0.139847       1.002766 0.76759898E+01  0.75346610E+02                                 1.719551                            1.665722      -1.087590       2.359853                    0.996718       3.662432      10.599696       0.460336       1.355508      -0.691715      -0.000477       0.010461       0.019716       0.022324       0.002436      -0.004233       0.000451      -0.002166      -0.003786      -0.005655       0.001267       0.004388              1.739721       1.492536      -0.081265      -0.132703       1.668472       0.457412       2.058156          -0.000002
           45              H      -1.882362       8.192381       7.773468       0.124125       0.951325 0.65661784E+01  0.62097673E+02                                 1.667540                            1.553300      -1.050038       2.394578                    0.997107       3.519190      10.056796       0.470017       1.377937      -0.687633       0.014031      -0.034084       0.027867       0.046208      -0.009610       0.004007      -0.001738      -0.019627       0.008483      -0.015663       0.002379       0.013284              1.715008       1.416707      -0.212672       0.142242       2.032585      -0.420624       1.695733          -0.000016
           46              H      -2.085665       8.213174       5.343353       0.124980       0.955996 0.67847275E+01  0.65042086E+02                                 1.690889                            1.590434      -1.348405       2.233432                    0.995849       3.816429      11.175886       0.456998       1.398074      -0.681454       0.008758      -0.032160      -0.021829       0.039843      -0.003659       0.000217       0.001803      -0.020137       0.007803      -0.012032       0.002201       0.009831              1.732798       1.393444      -0.180134      -0.095727       2.084784       0.436011       1.720165          -0.000004
           47              H      12.571846      11.544204       4.270818       0.101646       1.006841 0.76434924E+01  0.74686885E+02                                 1.701637                            1.645944      -0.941057       2.422950                    0.996291       3.662121      10.454796       0.471611       1.329136      -0.697552      -0.019035       0.030117      -0.005438       0.036041      -0.005641       0.002289      -0.004344      -0.009355      -0.011819      -0.005694      -0.005223       0.010917              1.724828       1.400796      -0.182228       0.029118       2.230228      -0.017798       1.543460          -0.000001
           48              H      -2.277758      10.662220       3.693484       0.108802       0.967251 0.74245693E+01  0.72081849E+02                                 1.660936                            1.625994      -0.921731       2.433730                    0.997021       3.636828      10.377047       0.472447       1.335359      -0.696165       0.028801      -0.003998      -0.024639       0.038112       0.003592      -0.003439      -0.006967       0.022922       0.004092      -0.015248       0.001998       0.013250              1.676464       1.831850       0.045197      -0.328712       1.435344      -0.041462       1.762198          -0.000011
           49              H      11.145630       9.623374       4.058243       0.147346       1.031740 0.78634654E+01  0.77380931E+02                                 1.726184                            1.664861      -1.285314       2.275069                    0.994738       3.629003      10.395879       0.470883       1.321823      -0.698535      -0.017227      -0.004796       0.016039       0.024021       0.004371       0.000046      -0.000097      -0.001481      -0.002230      -0.004064      -0.000741       0.004805              1.753647       1.922678       0.209437      -0.482811       1.492750      -0.172777       1.845514          -0.000002
           50              H      11.563402      10.302058       2.712742       0.150238       0.984333 0.72401695E+01  0.68930810E+02                                 1.615927                            1.556521      -0.625989       2.592244                    0.999979       3.183116       8.612826       0.512683       1.254852      -0.716511      -0.011156       0.012301      -0.016114       0.023139      -0.001898       0.008083      -0.004421      -0.001343       0.001509      -0.008646      -0.001427       0.010073              1.647329       1.376092      -0.075437       0.159326       1.630635      -0.410226       1.935261          -0.000003
           51              H      10.516583      -1.739900       7.824196       0.128287       1.168094 0.80699743E+01  0.78428582E+02                                 1.765163                            1.614964      -0.809756       2.511198                    0.999645       3.189602       8.535146       0.520019       1.211951      -0.727517      -0.038654       0.025958       0.019645       0.050536      -0.008874      -0.016074      -0.001035      -0.019431      -0.052009      -0.027892       0.005312       0.022580              1.832621       2.148145      -0.389653      -0.491560       1.668571       0.213351       1.681147          -0.000002
           52              H      -3.620719      -0.742678       6.597060       0.146182       1.047149 0.71430840E+01  0.68088666E+02                                 1.701227                            1.563829      -0.904336       2.474098                    0.999370       3.250334       8.932730       0.500487       1.283880      -0.709169      -0.000540       0.046368      -0.004705       0.046609      -0.010202      -0.017142       0.000454      -0.016468      -0.050146      -0.027984       0.004602       0.023381              1.768936       1.399250       0.172105      -0.104952       2.479103      -0.266209       1.428456          -0.000004
           53              H      -1.368555      -3.447852       5.408575       0.092200       1.064435 0.85113270E+01  0.86195700E+02                                 1.810575                            1.769923      -1.412924       2.187576                    0.991359       4.125225      12.342559       0.438202       1.380203      -0.684894       0.021727      -0.026075      -0.007975       0.034865      -0.003045      -0.000119       0.007271      -0.010911      -0.007564      -0.007226      -0.003972       0.011198              1.824471       1.707519      -0.134634      -0.062449       2.264700       0.119162       1.501194          -0.000010
           54              H      -1.843964      -2.079266       4.814332       0.107697       0.954179 0.70730033E+01  0.68381570E+02                                 1.692302                            1.620191      -1.155830       2.320231                    0.994037       3.826115      11.180472       0.455209       1.391745      -0.683556       0.002993       0.025316      -0.027015       0.037144       0.001248       0.004149      -0.001449       0.004967       0.010668      -0.005383      -0.001155       0.006538              1.739976       1.452845      -0.059941       0.151575       1.652254      -0.455116       2.114830          -0.000002
           55              H      -0.825914      -0.929959       6.534254       0.148704       0.987615 0.73722827E+01  0.71453351E+02                                 1.693550                            1.626135      -0.966470       2.427167                    0.997527       3.493723       9.962795       0.469832       1.345063      -0.694852      -0.008292       0.021540       0.000961       0.023101       0.002852       0.004067       0.001753      -0.002784      -0.001053      -0.005041      -0.000753       0.005794              1.730961       1.453877      -0.087307      -0.018724       2.403865       0.038034       1.335141           0.000000
           56              H      -0.448147      -2.274534       7.246862       0.139843       1.002777 0.76760879E+01  0.75347653E+02                                 1.719546                            1.665720      -1.087617       2.359839                    0.996719       3.662425      10.599608       0.460342       1.355488      -0.691719       0.000485      -0.010457       0.019714       0.022321       0.002437       0.004231      -0.000454      -0.002167      -0.003786      -0.005655       0.001269       0.004386              1.739715       1.492535      -0.081267       0.132706       1.668453      -0.457400       2.058158          -0.000002
           57              H      -0.188870       1.882422       1.734416       0.124107       0.951318 0.65660844E+01  0.62096236E+02                                 1.667499                            1.553265      -1.049917       2.394631                    0.997108       3.519122      10.056385       0.470036       1.377894      -0.687642       0.034084      -0.014038       0.027875       0.046215      -0.009612       0.001738      -0.004003       0.019632       0.008481      -0.015664       0.002378       0.013287              1.714966       2.032533      -0.212659       0.420609       1.416673      -0.142234       1.695692          -0.000016
           58              H       7.793832      -5.917678      11.382405       0.124975       0.955976 0.67845953E+01  0.65040585E+02                                 1.690874                            1.590427      -1.348406       2.233427                    0.995849       3.816434      11.175927       0.456995       1.398088      -0.681452       0.032158      -0.008765      -0.021832       0.039844      -0.003657      -0.001804      -0.000216       0.020129       0.007794      -0.012026       0.002198       0.009828              1.732780       2.084747      -0.180133      -0.435988       1.393442       0.095726       1.720152          -0.000004
           59              H       4.462789      -4.568304      10.309870       0.101643       1.006899 0.76440680E+01  0.74694128E+02                                 1.701717                            1.646017      -0.941157       2.422898                    0.996288       3.662285      10.455475       0.471595       1.329154      -0.697547      -0.030116       0.019039      -0.005440       0.036043      -0.005637       0.004344      -0.002292       0.009355      -0.011824      -0.005698      -0.005218       0.010916              1.724912       2.230355      -0.182236       0.017795       1.400853      -0.029118       1.543529          -0.000001
           60              H       5.344766      -5.725606       9.732536       0.108815       0.967242 0.74245208E+01  0.72081586E+02                                 1.660957                            1.626013      -0.921873       2.433676                    0.997019       3.636863      10.377315       0.472432       1.335399      -0.696156       0.004002      -0.028789      -0.024639       0.038104       0.003594       0.006966       0.003439      -0.022944       0.004088      -0.015256       0.001997       0.013259              1.676486       1.435364       0.045202       0.041464       1.831882       0.328720       1.762211          -0.000011
           61              H       6.383616      -3.142090      10.097295       0.147367       1.031763 0.78637418E+01  0.77384757E+02                                 1.726250                            1.664922      -1.285773       2.274877                    0.994731       3.629060      10.396304       0.470858       1.321873      -0.698525       0.004797       0.017215       0.016032       0.024008       0.004374       0.000102      -0.000045       0.001480      -0.002232      -0.004067      -0.000741       0.004808              1.753715       1.492804       0.209457       0.172789       1.922766       0.482838       1.845576          -0.000002
           62              H       5.704915      -3.559879       8.751794       0.150236       0.984365 0.72404997E+01  0.68935039E+02                                 1.615995                            1.556583      -0.626011       2.592235                    0.999979       3.183183       8.613197       0.512658       1.254894      -0.716502      -0.012303       0.011155      -0.016116       0.023142      -0.001898       0.004419      -0.008084       0.001339       0.001503      -0.008646      -0.001426       0.010072              1.647401       1.630713      -0.075441       0.410259       1.376141      -0.159335       1.935349          -0.000003
           63              H       9.743411       5.490378       1.785144       0.128272       1.168113 0.80701257E+01  0.78430021E+02                                 1.765141                            1.614948      -0.809744       2.511199                    0.999645       3.189628       8.535071       0.520039       1.211903      -0.727527      -0.025961       0.038653       0.019646       0.050537      -0.008876       0.001036       0.016075       0.019434      -0.052007      -0.027893       0.005311       0.022582              1.832597       1.668550      -0.389642      -0.213344       2.148116       0.491546       1.681124          -0.000002
           64              H       8.746174       3.620764       0.558008       0.146186       1.047113 0.71427725E+01  0.68084748E+02                                 1.701171                            1.563782      -0.904307       2.474127                    0.999371       3.250231       8.932296       0.500502       1.283858      -0.709174      -0.046362       0.000542      -0.004712       0.046604      -0.010205      -0.000454       0.017142       0.016470      -0.050152      -0.027985       0.004600       0.023385              1.768876       2.479011       0.172096       0.266191       1.399209       0.104945       1.428409          -0.000004
           65              H       3.447959      -6.634787      11.447627       0.092194       1.064434 0.85112958E+01  0.86195283E+02                                 1.810573                            1.769919      -1.412900       2.187584                    0.991359       4.125226      12.342545       0.438204       1.380201      -0.684895       0.026079      -0.021728      -0.007970       0.034867      -0.003044      -0.007268       0.000126       0.010913      -0.007555      -0.007218      -0.003978       0.011196              1.824471       2.264709      -0.134629      -0.119170       1.707514       0.062446       1.501189          -0.000010
           66              H       2.079366      -6.159386      10.853384       0.107702       0.954156 0.70727830E+01  0.68378884E+02                                 1.692276                            1.620166      -1.155771       2.320260                    0.994037       3.826045      11.180210       0.455213       1.391745      -0.683556      -0.025317      -0.002996      -0.027017       0.037147       0.001248       0.001445      -0.004150      -0.004967       0.010665      -0.005380      -0.001157       0.006538              1.739949       1.652235      -0.059935       0.455112       1.452819      -0.151571       2.114793          -0.000002
           67              H       8.933454       0.825959       0.495202       0.148698       0.987722 0.73733355E+01  0.71466610E+02                                 1.693717                            1.626286      -0.966600       2.427106                    0.997524       3.493991       9.964002       0.469792       1.345121      -0.694840      -0.021545       0.008289       0.000957       0.023104       0.002851      -0.001750      -0.004064       0.002788      -0.001036      -0.005040      -0.000750       0.005790              1.731136       2.404146      -0.087316      -0.038046       1.454009       0.018728       1.335254           0.000000
           68              H      10.278038       0.448201       1.207810       0.139847       1.002764 0.76759681E+01  0.75346342E+02                                 1.719548                            1.665720      -1.087587       2.359855                    0.996718       3.662426      10.599674       0.460336       1.355508      -0.691715       0.010461      -0.000476       0.019716       0.022324       0.002436       0.000451      -0.004233       0.002166      -0.003785      -0.005655       0.001267       0.004388              1.739719       1.668470      -0.081265       0.457410       1.492534      -0.132703       2.058153          -0.000002
           69              H       0.188892      14.124500       1.734416       0.124124       0.951329 0.65662179E+01  0.62098138E+02                                 1.667544                            1.553305      -1.050037       2.394577                    0.997107       3.519201      10.056834       0.470017       1.377937      -0.687633      -0.034084       0.014031       0.027867       0.046207      -0.009610      -0.001738       0.004007       0.019627       0.008483      -0.015663       0.002379       0.013284              1.715013       2.032591      -0.212672      -0.420624       1.416711       0.142242       1.695737          -0.000016
           70              H       8.213213       5.917823      11.382405       0.124979       0.955994 0.67847041E+01  0.65041799E+02                                 1.690886                            1.590430      -1.348396       2.233435                    0.995849       3.816428      11.175874       0.456998       1.398072      -0.681455      -0.032160       0.008758      -0.021829       0.039843      -0.003659       0.001804       0.000217       0.020137       0.007802      -0.012032       0.002201       0.009831              1.732795       2.084781      -0.180133       0.436011       1.393442      -0.095727       1.720163          -0.000004
           71              H      -4.462658       4.568435      10.309870       0.101646       1.006842 0.76434941E+01  0.74686906E+02                                 1.701638                            1.645943      -0.941055       2.422951                    0.996291       3.662124      10.454805       0.471612       1.329135      -0.697552       0.030117      -0.019035      -0.005438       0.036041      -0.005641      -0.004344       0.002289       0.009356      -0.011819      -0.005694      -0.005223       0.010917              1.724829       2.230230      -0.182228      -0.017797       1.400796       0.029118       1.543460          -0.000001
           72              H      -5.344642       5.725730       9.732536       0.108801       0.967253 0.74245871E+01  0.72082061E+02                                 1.660938                            1.625996      -0.921730       2.433730                    0.997021       3.636833      10.377062       0.472447       1.335358      -0.696165      -0.003998       0.028800      -0.024639       0.038112       0.003592      -0.006967      -0.003439      -0.022923       0.004093      -0.015248       0.001998       0.013250              1.676466       1.435346       0.045196      -0.041462       1.831852      -0.328713       1.762199          -0.000011
           73              H      -6.383487       3.142219      10.097295       0.147347       1.031750 0.78635669E+01  0.77382228E+02                                 1.726199                            1.664875      -1.285332       2.275060                    0.994738       3.629028      10.395992       0.470879       1.321828      -0.698534      -0.004796      -0.017226       0.016039       0.024021       0.004371      -0.000097       0.000047       0.001482      -0.002228      -0.004065      -0.000740       0.004805              1.753662       1.492761       0.209442      -0.172780       1.922697      -0.482816       1.845526          -0.000002
           74              H      -5.704803       3.559990       8.751794       0.150236       0.984335 0.72401971E+01  0.68931140E+02                                 1.615930                            1.556524      -0.625986       2.592245                    0.999979       3.183122       8.612847       0.512682       1.254853      -0.716511       0.012300      -0.011156      -0.016114       0.023139      -0.001898      -0.004421       0.008083       0.001343       0.001509      -0.008646      -0.001427       0.010073              1.647333       1.630639      -0.075437      -0.410228       1.376095       0.159327       1.935265          -0.000003
           75              H       6.263511      10.516545       1.785144       0.128281       1.168100 0.80700277E+01  0.78429183E+02                                 1.765166                            1.614967      -0.809757       2.511195                    0.999645       3.189609       8.535152       0.520020       1.211947      -0.727518       0.025958      -0.038654       0.019645       0.050536      -0.008874      -0.001035      -0.016075       0.019430      -0.052010      -0.027892       0.005312       0.022580              1.832624       1.668572      -0.389653       0.213351       2.148150      -0.491562       1.681149          -0.000002
           76              H       7.260733      12.386143       0.558008       0.146179       1.047155 0.71431420E+01  0.68089365E+02                                 1.701235                            1.563836      -0.904339       2.474096                    0.999370       3.250349       8.932784       0.500486       1.283880      -0.709169       0.046368      -0.000540      -0.004705       0.046609      -0.010202       0.000454      -0.017142       0.016468      -0.050147      -0.027984       0.004603       0.023381              1.768945       2.479117       0.172107      -0.266212       1.399256      -0.104953       1.428462          -0.000004
           77              H      -3.447813       6.634933      11.447627       0.092200       1.064437 0.85113477E+01  0.86195966E+02                                 1.810578                            1.769926      -1.412928       2.187574                    0.991359       4.125231      12.342583       0.438202       1.380203      -0.684894      -0.026075       0.021727      -0.007975       0.034865      -0.003045       0.007271      -0.000119       0.010911      -0.007565      -0.007226      -0.003972       0.011198              1.824474       2.264705      -0.134635       0.119163       1.707523      -0.062450       1.501196          -0.000010
           78              H      -2.079227       6.159524      10.853384       0.107697       0.954179 0.70730063E+01  0.68381606E+02                                 1.692302                            1.620191      -1.155830       2.320231                    0.994037       3.826116      11.180476       0.455209       1.391745      -0.683556       0.025316       0.002992      -0.027015       0.037143       0.001248      -0.001449       0.004149      -0.004967       0.010668      -0.005383      -0.001155       0.006538              1.739977       1.652255      -0.059941      -0.455116       1.452845       0.151575       2.114831          -0.000002
           79              H       7.073452      15.180947       0.495202       0.148703       0.987616 0.73722930E+01  0.71453469E+02                                 1.693551                            1.626136      -0.966470       2.427167                    0.997527       3.493725       9.962799       0.469832       1.345063      -0.694852       0.021540      -0.008292       0.000961       0.023101       0.002852       0.001753       0.004067       0.002784      -0.001053      -0.005041      -0.000753       0.005794              1.730962       2.403866      -0.087307       0.038033       1.453877      -0.018724       1.335141           0.000000
           80              H       5.728877      -0.448186       1.207810       0.139843       1.002776 0.76760802E+01  0.75347561E+02                                 1.719546                            1.665720      -1.087616       2.359839                    0.996719       3.662423      10.599602       0.460342       1.355488      -0.691719      -0.010457       0.000485       0.019714       0.022321       0.002437      -0.000454       0.004231       0.002167      -0.003786      -0.005655       0.001269       0.004386              1.739714       1.668452      -0.081267      -0.457400       1.492535       0.132706       2.058156          -0.000002
           81              H      -6.120973       8.192397      10.343688       0.124116       0.951289 0.65658853E+01  0.62093947E+02                                 1.667473                            1.553248      -1.049882       2.394646                    0.997109       3.519087      10.056286       0.470036       1.377905      -0.687639      -0.014045      -0.034087      -0.027871       0.046217       0.009613       0.003998       0.001737      -0.019629       0.008494      -0.015665       0.002381       0.013283              1.714935       1.416659       0.212653       0.142229       2.032488       0.420583       1.695659          -0.000016
           82              H       2.085704       0.209695       0.695699       0.124968       0.956005 0.67848183E+01  0.65043143E+02                                 1.690895                            1.590442      -1.348363       2.233442                    0.995851       3.816463      11.175984       0.456998       1.398070      -0.681455      -0.008758      -0.032162       0.021827       0.039844       0.003660       0.000217      -0.001807      -0.020134       0.007803      -0.012032       0.002200       0.009832              1.732803       1.393454       0.180131      -0.095725       2.084780      -0.436004       1.720176          -0.000004
           83              H       3.435092       3.540738       1.768234       0.101646       1.006872 0.76438125E+01  0.74691030E+02                                 1.701691                            1.645993      -0.941152       2.422906                    0.996289       3.662227      10.455277       0.471596       1.329160      -0.697546       0.019036       0.030117       0.005444       0.036042       0.005641       0.002288       0.004342      -0.009353      -0.011823      -0.005694      -0.005222       0.010916              1.724885       1.400836       0.182232       0.029119       2.230312       0.017795       1.543508          -0.000000
           84              H       2.277797       2.658761       2.345568       0.108829       0.967241 0.74244899E+01  0.72081018E+02                                 1.660933                            1.625991      -0.921762       2.433718                    0.997020       3.636825      10.377096       0.472445       1.335368      -0.696162      -0.028797      -0.004003       0.024639       0.038110      -0.003587      -0.003437       0.006970       0.022918       0.004090      -0.015247       0.002002       0.013246              1.676461       1.831848      -0.045200      -0.328709       1.435345       0.041464       1.762191          -0.000011
           85              H       4.861308       1.619911       1.980809       0.147365       1.031738 0.78635060E+01  0.77381843E+02                                 1.726221                            1.664896      -1.285631       2.274934                    0.994734       3.629029      10.396169       0.470862       1.321872      -0.698525       0.017218      -0.004796      -0.016033       0.024011      -0.004373       0.000047       0.000098      -0.001484      -0.002242      -0.004065      -0.000745       0.004809              1.753684       1.922722      -0.209449      -0.482822       1.492785       0.172784       1.845547          -0.000002
           86              H       4.443537       2.298612       3.326310       0.150246       0.984336 0.72402178E+01  0.68931560E+02                                 1.615949                            1.556541      -0.625981       2.592249                    0.999979       3.183124       8.612937       0.512671       1.254876      -0.716505       0.011158       0.012301       0.016113       0.023140       0.001898       0.008084       0.004421      -0.001340       0.001507      -0.008647      -0.001427       0.010074              1.647354       1.376110       0.075440       0.159330       1.630667       0.410240       1.935284          -0.000003
           87              H      -2.513018      -1.739884      10.292960       0.128280       1.168081 0.80698709E+01  0.78427188E+02                                 1.765136                            1.614944      -0.809803       2.511175                    0.999645       3.189588       8.535038       0.520028       1.211936      -0.727520       0.038654       0.025959      -0.019641       0.050535       0.008874      -0.016077       0.001035      -0.019436      -0.051997      -0.027893       0.005313       0.022580              1.832591       2.148105       0.389641      -0.491546       1.668548      -0.213344       1.681121          -0.000002
           88              H      -4.382616      -0.742647      11.520096       0.146192       1.047068 0.71423987E+01  0.68080592E+02                                 1.701158                            1.563769      -0.904395       2.474092                    0.999371       3.250179       8.932242       0.500489       1.283903      -0.709165       0.000543       0.046360       0.004713       0.046602       0.010204      -0.017141      -0.000454      -0.016469      -0.050148      -0.027983       0.004600       0.023383              1.768864       1.399197      -0.172095      -0.104944       2.478995       0.266192       1.428400          -0.000004
           89              H       1.368594       4.555568       0.630477       0.092206       1.064394 0.85109078E+01  0.86190552E+02                                 1.810546                            1.769894      -1.412939       2.187576                    0.991359       4.125156      12.342362       0.438200       1.380224      -0.684890      -0.021727      -0.026075       0.007968       0.034863       0.003045      -0.000122      -0.007273      -0.010911      -0.007562      -0.007224      -0.003975       0.011199              1.824443       1.707494       0.134627      -0.062448       2.264666      -0.119163       1.501170          -0.000010
           90              H       1.844003       5.924161       1.224720       0.107702       0.954178 0.70729996E+01  0.68381652E+02                                 1.692314                            1.620200      -1.155910       2.320202                    0.994036       3.826131      11.180596       0.455203       1.391762      -0.683553      -0.002994       0.025320       0.027018       0.037149      -0.001248       0.004150       0.001449       0.004970       0.010660      -0.005383      -0.001155       0.006538              1.739991       1.452854       0.059939       0.151576       1.652272       0.455131       2.114848          -0.000002
           91              H      -7.177420      -0.929927      11.582902       0.148700       0.987732 0.73734316E+01  0.71467790E+02                                 1.693728                            1.626297      -0.966584       2.427104                    0.997524       3.494011       9.964083       0.469790       1.345121      -0.694840       0.008292       0.021543      -0.000954       0.023103      -0.002852       0.004066      -0.001752      -0.002781      -0.001044      -0.005040      -0.000753       0.005793              1.731148       1.454020       0.087319      -0.018730       2.404165      -0.038047       1.335260           0.000001
           92              H       8.451713      -2.274511      10.870294       0.139851       1.002773 0.76760375E+01  0.75347078E+02                                 1.719546                            1.665718      -1.087651       2.359823                    0.996720       3.662418      10.599602       0.460341       1.355492      -0.691718      -0.000483      -0.010460      -0.019713       0.022321      -0.002438       0.004231       0.000450      -0.002165      -0.003788      -0.005654       0.001265       0.004389              1.739717       1.492534       0.081270       0.132706       1.668467       0.457412       2.058150          -0.000002
           93              H       6.121105       7.814635      10.343688       0.124119       0.951305 0.65660212E+01  0.62095761E+02                                 1.667510                            1.553278      -1.049970       2.394607                    0.997108       3.519164      10.056659       0.470023       1.377931      -0.687634       0.014031       0.034087      -0.027867       0.046210       0.009610      -0.004007      -0.001737      -0.019629       0.008484      -0.015664       0.002379       0.013285              1.714976       1.416684       0.212659      -0.142233       2.032540      -0.420607       1.695705          -0.000016
           94              H      13.921205      -0.209686       0.695699       0.124983       0.955968 0.67844793E+01  0.65039016E+02                                 1.690849                            1.590399      -1.348431       2.233424                    0.995849       3.816339      11.175509       0.457006       1.398064      -0.681457       0.008760       0.032161       0.021829       0.039845       0.003662      -0.000222       0.001803      -0.020135       0.007810      -0.012034       0.002204       0.009830              1.732754       1.393419       0.180131       0.095727       2.084720       0.435988       1.720124          -0.000005
           95              H      12.571831      12.466185       1.768234       0.101646       1.006839 0.76434516E+01  0.74686261E+02                                 1.701623                            1.645930      -0.941041       2.422956                    0.996291       3.662096      10.454651       0.471618       1.329121      -0.697555      -0.019036      -0.030118       0.005438       0.036043       0.005639      -0.002288      -0.004342      -0.009351      -0.011821      -0.005693      -0.005222       0.010914              1.724814       1.400786       0.182226      -0.029114       2.230207      -0.017795       1.543448          -0.000001
           96              H      13.729133      13.348169       2.345568       0.108820       0.967273 0.74248505E+01  0.72085871E+02                                 1.661016                            1.626068      -0.921969       2.433631                    0.997018       3.636967      10.377823       0.472414       1.335430      -0.696149       0.028784       0.003999       0.024638       0.038099      -0.003591       0.003442      -0.006967       0.022940       0.004077      -0.015253       0.001994       0.013259              1.676546       1.831948      -0.045205       0.328739       1.435408      -0.041467       1.762284          -0.000011
           97              H      11.145617      14.387014       1.980809       0.147342       1.031808 0.78640964E+01  0.77388455E+02                                 1.726235                            1.664906      -1.285431       2.275003                    0.994736       3.629095      10.396127       0.470887       1.321789      -0.698542      -0.017227       0.004793      -0.016043       0.024023      -0.004373      -0.000046      -0.000098      -0.001482      -0.002235      -0.004065      -0.000742       0.004808              1.753699       1.922748      -0.209450       0.482836       1.492787      -0.172784       1.845563          -0.000002
           98              H      11.563406      13.708330       3.326310       0.150227       0.984350 0.72403320E+01  0.68932809E+02                                 1.615954                            1.556546      -0.625998       2.592234                    0.999979       3.183148       8.612967       0.512675       1.254863      -0.716508      -0.011156      -0.012302       0.016116       0.023142       0.001897      -0.008084      -0.004423      -0.001341       0.001509      -0.008647      -0.001427       0.010075              1.647359       1.376110       0.075436      -0.159328       1.630664      -0.410239       1.935303          -0.000003
           99              H       2.513149       1.740016      10.292960       0.128286       1.168098 0.80700318E+01  0.78429184E+02                                 1.765157                            1.614962      -0.809760       2.511196                    0.999645       3.189607       8.535127       0.520023       1.211939      -0.727519      -0.038652      -0.025961      -0.019647       0.050537       0.008875       0.016074      -0.001035      -0.019437      -0.052005      -0.027892       0.005310       0.022582              1.832614       2.148135       0.389649       0.491551       1.668568       0.213348       1.681138          -0.000002
          100              H       4.382763       0.742794      11.520096       0.146185       1.047103 0.71426850E+01  0.68083754E+02                                 1.701165                            1.563777      -0.904337       2.474110                    0.999370       3.250225       8.932290       0.500501       1.283864      -0.709172      -0.000542      -0.046360       0.004708       0.046602       0.010205       0.017141       0.000453      -0.016472      -0.050158      -0.027986       0.004600       0.023386              1.768870       1.399206      -0.172099       0.104947       2.478997      -0.266193       1.428407          -0.000004
          101              H      14.638314      11.451340       0.630477       0.092205       1.064400 0.85109639E+01  0.86191094E+02                                 1.810538                            1.769887      -1.412888       2.187597                    0.991360       4.125142      12.342240       0.438206       1.380206      -0.684894       0.021727       0.026073       0.007972       0.034863       0.003044       0.000120       0.007272      -0.010909      -0.007550      -0.007223      -0.003973       0.011197              1.824434       1.707481       0.134629       0.062445       2.264656       0.119160       1.501165          -0.000010
          102              H      14.162913      10.082754       1.224720       0.107703       0.954139 0.70726367E+01  0.68377164E+02                                 1.692260                            1.620153      -1.155815       2.320244                    0.994038       3.826025      11.180152       0.455213       1.391753      -0.683555       0.002997      -0.025313       0.027016       0.037143      -0.001249      -0.004150      -0.001447       0.004962       0.010667      -0.005381      -0.001156       0.006537              1.739932       1.452808       0.059934      -0.151566       1.652215      -0.455099       2.114774          -0.000002
          103              H       7.177568       0.930075      11.582902       0.148697       0.987663 0.73727306E+01  0.71458815E+02                                 1.693606                            1.626186      -0.966571       2.427122                    0.997526       3.493812       9.963144       0.469824       1.345066      -0.694852      -0.008288      -0.021540      -0.000964       0.023100      -0.002851      -0.004066       0.001751      -0.002792      -0.001043      -0.005042      -0.000750       0.005792              1.731020       1.453919       0.087309       0.018725       2.403962       0.038037       1.335178           0.000001
          104              H       7.555326       2.274650      10.870294       0.139841       1.002741 0.76757112E+01  0.75342893E+02                                 1.719494                            1.665671      -1.087654       2.359821                    0.996718       3.662346      10.599241       0.460354       1.355473      -0.691722       0.000479       0.010458      -0.019718       0.022325      -0.002436      -0.004233      -0.000454      -0.002168      -0.003778      -0.005657       0.001271       0.004386              1.739662       1.492490       0.081262      -0.132699       1.668408      -0.457382       2.058088          -0.000002
          105              C      -2.853996       5.075822       5.368234       0.152333      32.808136 0.38521348E+03  0.88384003E+04                                 9.193146                            6.785177      -0.031141       1.999983                    0.999595      26.782748      77.539866       0.595637       0.448180      -1.038696       0.030796      -0.001765      -0.014112       0.033922      -0.008632       0.004640       0.010556      -0.009000      -0.077872      -0.029517       0.005836       0.023681             10.603646      15.379416       3.741382       1.190874       6.390290       0.342015      10.041234          -0.000002
          106              C      -0.905960       5.824942       4.816265      -0.013273      28.160214 0.39940655E+03  0.92738306E+04                                 8.264581                            6.838338      -0.055855       1.974598                    0.998538      28.578467      84.014864       0.600821       0.439053      -1.041067      -0.059929      -0.026026      -0.057700       0.087167       0.009392       0.001450       0.003112       0.011933       0.015502      -0.013930       0.003789       0.010141              8.903935      10.983750       2.019589      -1.059531       5.602708      -0.700637      10.125347          -0.000017
          107              C      -0.907552       5.706499       6.159833      -0.100978      28.970554 0.42153735E+03  0.98666051E+04                                 8.286364                            6.922099       0.200529       2.056321                    0.997632      28.735799      83.320325       0.613908       0.426256      -1.054528      -0.050242      -0.025972       0.039336       0.068892       0.012564      -0.011444      -0.010076       0.032052       0.006501      -0.023079      -0.004311       0.027390              8.927811      11.310311       1.904781       1.471932       5.440465      -0.050323      10.032658          -0.000011
          108              C      -2.633085       4.904564       7.870093      -0.076190      25.569636 0.38860092E+03  0.89499721E+04                                 7.732436                            6.678804      -0.150217       1.962735                    0.998573      28.103581      81.945457       0.617822       0.430452      -1.047551       0.092930      -0.052588      -0.030744       0.111116       0.011147      -0.024558      -0.022094       0.014005       0.079593      -0.029193      -0.019364       0.048556              8.334962       7.928975      -0.847564      -0.027028       6.346245      -1.158336      10.729664          -0.000006
          109              C      -1.787916       3.892933       8.609997      -0.359464      28.433089 0.46491782E+03  0.11135536E+05                                 8.091314                            7.132342      -0.093134       1.955593                    0.997300      30.725486      89.694190       0.623235       0.410317      -1.066173      -0.038807       0.059056      -0.033750       0.078311      -0.026577       0.009678      -0.034192      -0.026365      -0.043513      -0.036922      -0.017291       0.054213              8.575706       9.838430      -0.594558       1.319839       7.016944      -0.268528       8.871745          -0.000015
          110              C      -0.454538       4.409959       9.121143       0.631164      18.983344 0.24479873E+03  0.50538693E+04                                 6.642512                            5.623614      -0.004932       2.063445                    0.999681      22.017777      62.016726       0.612404       0.484455      -1.010817       0.021640       0.005063       0.008327       0.023733       0.006211      -0.034464      -0.000422       0.028347       0.215002      -0.051817      -0.031239       0.083056              7.081375       9.380776      -0.157004       2.189169       6.827500       0.309905       5.035847           0.000004
          111              C      11.814726       4.510778       5.244554       0.152196      34.431952 0.38234355E+03  0.87441822E+04                                 9.432382                            6.713038       0.022213       2.019972                    0.999646      26.515286      76.299176       0.605933       0.441993      -1.043740      -0.023456      -0.017127      -0.026573       0.039365       0.007613       0.007083      -0.024450       0.017204       0.034229      -0.032045       0.005660       0.026386             11.256376      16.425702       1.744184      -0.176187      10.201830       3.554550       7.141596          -0.000007
          112              C      10.210831       3.222219       4.633161      -0.024377      28.829933 0.36959607E+03  0.83577756E+04                                 8.157968                            6.396485       0.152038       2.031135                    0.999788      27.941498      79.220138       0.652463       0.415133      -1.063212       0.076024      -0.014595      -0.015714       0.078991       0.014308      -0.005853       0.024770       0.041570      -0.119629      -0.053330       0.008115       0.045215              9.134200       9.500662       0.915581      -0.136773      10.613334       4.275408       7.288605          -0.000005
          113              C       9.650594       4.257869       5.309535      -0.091719      29.462474 0.38114159E+03  0.86562659E+04                                 8.259620                            6.487259       0.511504       2.160896                    0.999504      27.664206      77.746208       0.651320       0.414064      -1.067478       0.024660       0.050445       0.020681       0.059837       0.027696       0.000775       0.037496       0.018784      -0.134474      -0.064733       0.007347       0.057386              9.281007      12.454388      -0.657175      -1.793464       8.661579       3.175692       6.727055          -0.000007
          114              C      10.559793       6.332371       6.436422      -0.078286      26.786081 0.39440228E+03  0.91492076E+04                                 8.058258                            6.774255      -0.339229       1.899109                    0.998080      28.627625      84.735981       0.605128       0.436330      -1.040364      -0.056895       0.011811      -0.098559       0.114414      -0.002087       0.003112       0.032987      -0.045444      -0.063165      -0.037177      -0.011650       0.048827              8.983992       7.540434      -2.262731      -0.879473      11.819039       1.653626       7.592504          -0.000009
          115              C       9.857085       7.428839       5.694826      -0.353984      28.316958 0.46022371E+03  0.10998318E+05                                 8.060170                            7.071406      -0.120001       1.952896                    0.996253      30.514444      89.061033       0.629035       0.407450      -1.067738       0.031271      -0.054336       0.051559       0.081170      -0.027531       0.013607      -0.036666      -0.017027       0.022455      -0.037710      -0.017689       0.055399              8.629261       7.960957      -1.571510      -0.448690      10.801955       0.914042       7.124870          -0.000011
          116              C       9.908312       8.738208       6.484251       0.655978      18.255365 0.23253177E+03  0.47380721E+04                                 6.477663                            5.487875       0.048861       2.091871                    0.999735      21.450224      59.971905       0.618913       0.485688      -1.010439      -0.007171       0.012127       0.022504       0.026551       0.026682      -0.054588      -0.007258       0.096540      -0.083759      -0.055116      -0.038630       0.093746              6.874485       4.821536      -1.186702       0.976902       8.864985       1.139975       6.936934           0.000005
          117              C       2.854064      10.931146       5.368234       0.152343      32.808013 0.38520897E+03  0.88382880E+04                                 9.193230                            6.785219      -0.031237       1.999954                    0.999595      26.782714      77.540224       0.595623       0.448190      -1.038688      -0.030800       0.001780      -0.014105       0.033923      -0.008631      -0.004636      -0.010578      -0.008990      -0.077876      -0.029527       0.005843       0.023684             10.603770      15.379489       3.741441      -1.190906       6.390352      -0.341947      10.041468          -0.000002
          118              C       0.906021      10.182020       4.816265      -0.013264      28.161127 0.39942329E+03  0.92743480E+04                                 8.264871                            6.838572      -0.056185       1.974494                    0.998534      28.579158      84.018417       0.600796       0.439065      -1.041057       0.059912       0.026033      -0.057687       0.087149       0.009348      -0.001435      -0.003091       0.011924       0.015466      -0.013883       0.003792       0.010091              8.904255      10.984156       2.019631       1.059385       5.602873       0.700683      10.125735          -0.000017
          119              C       0.907631      10.300479       6.159833      -0.100956      28.970992 0.42154325E+03  0.98668661E+04                                 8.286765                            6.922393       0.200067       2.056181                    0.997627      28.736307      83.324749       0.613857       0.426287      -1.054499       0.050253       0.025964       0.039363       0.068913       0.012582       0.011444       0.010088       0.032058       0.006488      -0.023093      -0.004313       0.027406              8.928278      11.310912       1.904848      -1.472095       5.440707       0.050380      10.033213          -0.000011
          120              C       2.633185      -4.904464       7.870093      -0.076188      25.569622 0.38860049E+03  0.89499863E+04                                 7.732552                            6.678895      -0.150270       1.962722                    0.998572      28.103725      81.946786       0.617803       0.430464      -1.047540      -0.092916       0.052614      -0.030764       0.111121       0.011143       0.024560       0.022094       0.014025       0.079642      -0.029206      -0.019361       0.048566              8.335102       7.929164      -0.847573       0.027053       6.346328       1.158473      10.729813          -0.000006
          121              C       1.788026      -3.892823       8.609997      -0.359510      28.434431 0.46494627E+03  0.11136373E+05                                 8.091480                            7.132480      -0.093178       1.955570                    0.997301      30.726451      89.697252       0.623240       0.410308      -1.066180       0.038801      -0.059074      -0.033766       0.078329      -0.026573      -0.009678       0.034200      -0.026372      -0.043511      -0.036927      -0.017291       0.054218              8.575895       9.838735      -0.594593      -1.319871       7.017069       0.268597       8.871880          -0.000014
          122              C       0.454654      -4.409843       9.121143       0.631171      18.983233 0.24479578E+03  0.50537928E+04                                 6.642473                            5.623569      -0.004864       2.063466                    0.999680      22.017707      62.016414       0.612408       0.484453      -1.010818      -0.021647      -0.005069       0.008340       0.023745       0.006190       0.034480       0.000422       0.028364       0.214959      -0.051806      -0.031248       0.083054              7.081349       9.380792      -0.157094      -2.189157       6.827455      -0.309866       5.035800           0.000004
          123              C       4.192241      11.496189       5.244554       0.152205      34.432013 0.38234309E+03  0.87441853E+04                                 9.432454                            6.713073       0.022245       2.019978                    0.999647      26.515389      76.299996       0.605926       0.441998      -1.043735       0.023458       0.017136      -0.026563       0.039364       0.007620      -0.007080       0.024464       0.017187       0.034243      -0.032055       0.005653       0.026402             11.256498      16.425810       1.744148       0.176220      10.201919      -3.554660       7.141765          -0.000008
          124              C       5.796128      12.784741       4.633161      -0.024346      28.829296 0.36958495E+03  0.83574731E+04                                 8.157921                            6.396447       0.152031       2.031143                    0.999788      27.941029      79.218928       0.652455       0.415140      -1.063206      -0.076034       0.014585      -0.015704       0.078997       0.014302       0.005844      -0.024769       0.041586      -0.119585      -0.053318       0.008107       0.045211              9.134152       9.500665       0.915544       0.136824      10.613215      -4.275384       7.288576          -0.000005
          125              C       6.356374      11.749098       5.309535      -0.091717      29.461890 0.38113241E+03  0.86559912E+04                                 8.259450                            6.487126       0.511516       2.160902                    0.999503      27.663904      77.744647       0.651336       0.414057      -1.067484      -0.024671      -0.050454       0.020678       0.059849       0.027706      -0.000779      -0.037485       0.018806      -0.134476      -0.064727       0.007332       0.057395              9.280820      12.454199      -0.657163       1.793449       8.661341      -3.175605       6.726922          -0.000008
          126              C       5.447189       9.674611       6.436422      -0.078278      26.785925 0.39439694E+03  0.91490521E+04                                 8.058195                            6.774179      -0.339181       1.899122                    0.998078      28.627516      84.735496       0.605135       0.436326      -1.040366       0.056902      -0.011803      -0.098557       0.114414      -0.002086      -0.003119      -0.032998      -0.045428      -0.063157      -0.037187      -0.011642       0.048828              8.983950       7.540431      -2.262751       0.879535      11.818957      -1.653639       7.592461          -0.000009
          127              C       6.149887       8.578134       5.694826      -0.353998      28.317110 0.46022492E+03  0.10998361E+05                                 8.060162                            7.071370      -0.119971       1.952902                    0.996252      30.514721      89.062090       0.629042       0.407444      -1.067741      -0.031273       0.054337       0.051565       0.081175      -0.027549      -0.013633       0.036652      -0.017006       0.022425      -0.037703      -0.017702       0.055406              8.629271       7.961015      -1.571477       0.448725      10.801938      -0.914076       7.124861          -0.000010
          128              C       6.098670       7.268775       6.484251       0.655970      18.255455 0.23253264E+03  0.47381056E+04                                 6.477762                            5.487946       0.048769       2.091846                    0.999734      21.450303      59.972685       0.618897       0.485699      -1.010431       0.007165      -0.012134       0.022494       0.026544       0.026688       0.054583       0.007249       0.096561      -0.083731      -0.055112      -0.038636       0.093748              6.874601       4.821555      -1.186737      -0.976869       8.865185      -1.140038       6.937064           0.000005
          129              C       2.927705       5.149463       6.709870       0.152333      32.808545 0.38521775E+03  0.88385379E+04                                 9.193290                            6.785272      -0.031153       1.999972                    0.999595      26.783043      77.541329       0.595624       0.448187      -1.038690       0.001767       0.030788       0.014127       0.033921       0.008628       0.010574      -0.004633       0.008983      -0.077911      -0.029534       0.005850       0.023685             10.603825       6.390347      -3.741426       0.342058      15.379725      -1.190918      10.041403          -0.000002
          130              C       2.178585       7.097506       7.261839      -0.013248      28.159742 0.39939824E+03  0.92735849E+04                                 8.264467                            6.838251      -0.055942       1.974578                    0.998538      28.578163      84.013597       0.600827       0.439051      -1.041069       0.026028      -0.059897       0.057698       0.087145      -0.009384       0.003117      -0.001444      -0.011952       0.015464      -0.013924       0.003786       0.010138              8.903808       5.602618      -2.019544      -0.700610      10.983591       1.059519      10.125216          -0.000017
          131              C       2.297028       7.095897       5.918271      -0.100989      28.972141 0.42156669E+03  0.98675311E+04                                 8.286889                            6.922514       0.200201       2.056208                    0.997629      28.737088      83.326931       0.613863       0.426278      -1.054507       0.025975      -0.050254      -0.039358       0.068914      -0.012576      -0.010084       0.011450      -0.032070       0.006493      -0.023093      -0.004315       0.027408              8.928403       5.440788      -1.904916      -0.050302      11.311101      -1.472057      10.033321          -0.000011
          132              C       3.098963       5.370342       4.208011      -0.076175      25.569587 0.38859962E+03  0.89499489E+04                                 7.732478                            6.678832      -0.150268       1.962722                    0.998572      28.103650      81.946113       0.617814       0.430457      -1.047546       0.052582       0.092914       0.030737       0.111098      -0.011145      -0.022082       0.024553      -0.013996       0.079603      -0.029182      -0.019365       0.048547              8.335012       6.346247       0.847566      -1.158379       7.929139       0.027060      10.729649          -0.000006
          133              C       4.110594       6.215501       3.468107      -0.359509      28.434101 0.46493778E+03  0.11136105E+05                                 8.091362                            7.132366      -0.093072       1.955604                    0.997301      30.726192      89.695884       0.623252       0.410302      -1.066185      -0.059057      -0.038797       0.033758       0.078310       0.026559      -0.034205      -0.009673       0.026381      -0.043487      -0.036925      -0.017285       0.054211              8.575773       7.016967       0.594552      -0.268561       9.838595      -1.319818       8.871757          -0.000015
          134              C       3.593568       7.548873       2.956961       0.631171      18.983098 0.24479351E+03  0.50537406E+04                                 6.642483                            5.623573      -0.005076       2.063399                    0.999679      22.017658      62.016500       0.612403       0.484458      -1.010814      -0.005059       0.021648      -0.008339       0.023743      -0.006194      -0.000429       0.034476      -0.028365       0.214998      -0.051814      -0.031250       0.083063              7.081361       6.827469       0.156999       0.309895       9.380841      -2.189148       5.035772           0.000005
          135              C       3.492749       3.811286       6.833550       0.152183      34.431779 0.38234273E+03  0.87441294E+04                                 9.432203                            6.712926       0.022169       2.019950                    0.999647      26.515230      76.298033       0.605955       0.441980      -1.043752       0.017130      -0.023458       0.026558       0.039358      -0.007617      -0.024463      -0.007077      -0.017189       0.034302      -0.032055       0.005643       0.026412             11.256155      10.201514      -1.744098       3.554460      16.425468       0.176157       7.141484          -0.000008
          136              C       4.781308       2.207399       7.444943      -0.024341      28.829490 0.36958800E+03  0.83575436E+04                                 8.157877                            6.396416       0.152102       2.031158                    0.999788      27.941158      79.218824       0.652467       0.415133      -1.063213       0.014599       0.076034       0.015709       0.079000      -0.014310       0.024780       0.005843      -0.041571      -0.119672      -0.053345       0.008122       0.045224              9.134099      10.613229      -0.915577       4.275353       9.500550       0.136790       7.288517          -0.000004
          137              C       3.745658       1.647153       6.768569      -0.091725      29.462589 0.38114346E+03  0.86563147E+04                                 8.259611                            6.487253       0.511534       2.160903                    0.999504      27.664333      77.746473       0.651324       0.414061      -1.067480      -0.050456       0.024662      -0.020687       0.059850      -0.027696       0.037496      -0.000786      -0.018801      -0.134467      -0.064731       0.007341       0.057390              9.280994       8.661538       0.657157       3.175655      12.454428       1.793458       6.727016          -0.000008
          138              C       1.671156       2.556338       5.641682      -0.078228      26.785341 0.39438759E+03  0.91487959E+04                                 8.058146                            6.774151      -0.339277       1.899099                    0.998081      28.627266      84.735022       0.605129       0.436333      -1.040361      -0.011848      -0.056901       0.098570       0.114430       0.002084       0.032990      -0.003124       0.045476      -0.063221      -0.037192      -0.011654       0.048847              8.983865      11.818817       2.262723       1.653527       7.540407       0.879451       7.592372          -0.000009
          139              C       0.574688       1.853640       6.383278      -0.354036      28.317974 0.46024326E+03  0.10998903E+05                                 8.060291                            7.071481      -0.119974       1.952891                    0.996254      30.515373      89.064255       0.629042       0.407441      -1.067744       0.054322       0.031230      -0.051529       0.081126       0.027527      -0.036638      -0.013589       0.017037       0.022428      -0.037695      -0.017670       0.055365              8.629406      10.802124       1.571559       0.914048       7.961148       0.448713       7.124945          -0.000010
          140              C      -0.734681       1.904857       5.593853       0.655980      18.254961 0.23252444E+03  0.47378892E+04                                 6.477597                            5.487810       0.048713       2.091832                    0.999735      21.449935      59.971034       0.618912       0.485692      -1.010436      -0.012122      -0.007159      -0.022481       0.026525      -0.026680      -0.007252       0.054594      -0.096550      -0.083752      -0.055121      -0.038630       0.093751              6.874420       8.865003       1.186737       1.139958       4.821447      -0.976839       6.936811           0.000005
          141              C      -2.927619      10.857523       6.709870       0.152351      32.807692 0.38520766E+03  0.88382461E+04                                 9.193141                            6.785185      -0.031257       1.999950                    0.999595      26.782622      77.539778       0.595628       0.448188      -1.038690      -0.001775      -0.030810       0.014093       0.033927       0.008635      -0.010555       0.004648       0.009004      -0.077877      -0.029521       0.005837       0.023684             10.603638       6.390239      -3.741298      -0.341966      15.379352       1.190925      10.041323          -0.000002
          142              C      -2.178493       8.909487       7.261839      -0.013268      28.160076 0.39940258E+03  0.92736960E+04                                 8.264487                            6.838246      -0.055891       1.974587                    0.998537      28.578202      84.013320       0.600834       0.439046      -1.041074      -0.026035       0.059940       0.057689       0.087170      -0.009382      -0.003095       0.001453      -0.011911       0.015506      -0.013914       0.003788       0.010125              8.903844       5.602659      -2.019581       0.700657      10.983673      -1.059458      10.125200          -0.000018
          143              C      -2.296952       8.911079       5.918271      -0.100960      28.969776 0.42152140E+03  0.98661391E+04                                 8.286232                            6.921973       0.200507       2.056323                    0.997632      28.735243      83.318335       0.613913       0.426257      -1.054527      -0.025971       0.050255      -0.039360       0.068915      -0.012585       0.010090      -0.011466      -0.032059       0.006497      -0.023094      -0.004331       0.027425              8.927680       5.440386      -1.904731       0.050358      11.310170       1.471990      10.032486          -0.000010
          144              C      12.907991      10.636612       4.208011      -0.076169      25.569134 0.38859149E+03  0.89497125E+04                                 7.732414                            6.678788      -0.150222       1.962740                    0.998573      28.103245      81.944637       0.617813       0.430461      -1.047544      -0.052578      -0.092923       0.030746       0.111106      -0.011145       0.022069      -0.024564      -0.013982       0.079613      -0.029168      -0.019380       0.048549              8.334937       6.346227       0.847541       1.158427       7.928944      -0.027014      10.729641          -0.000006
          145              C      11.896350       9.791443       3.468107      -0.359475      28.433585 0.46492960E+03  0.11135887E+05                                 8.091417                            7.132441      -0.093215       1.955568                    0.997300      30.725762      89.695239       0.623229       0.410318      -1.066172       0.059063       0.038808       0.033783       0.078331       0.026588       0.034200       0.009669       0.026376      -0.043572      -0.036942      -0.017287       0.054229              8.575816       7.017011       0.594569       0.268572       9.838580       1.319888       8.871857          -0.000015
          146              C      12.413370       8.458065       2.956961       0.631191      18.983108 0.24479504E+03  0.50537730E+04                                 6.642456                            5.623570      -0.004856       2.063469                    0.999680      22.017567      62.015966       0.612407       0.484454      -1.010817       0.005061      -0.021658      -0.008356       0.023759      -0.006206       0.000444      -0.034468      -0.028358       0.214933      -0.051804      -0.031236       0.083040              7.081313       6.827460       0.157019      -0.309895       9.380674       2.189142       5.035806           0.000004
          147              C      -3.492662      -3.811199       6.833550       0.152207      34.431453 0.38233902E+03  0.87440534E+04                                 9.432287                            6.712993       0.022219       2.019968                    0.999647      26.515194      76.298822       0.605936       0.441993      -1.043740      -0.017128       0.023460       0.026572       0.039368      -0.007617       0.024460       0.007084      -0.017184       0.034235      -0.032050       0.005652       0.026398             11.256243      10.201559      -1.744115      -3.554480      16.425606      -0.176215       7.141565          -0.000008
          148              C      -4.781214      -2.207304       7.444943      -0.024349      28.829161 0.36958185E+03  0.83573845E+04                                 8.157871                            6.396394       0.152082       2.031152                    0.999788      27.940999      79.218729       0.652462       0.415137      -1.063208      -0.014590      -0.076028       0.015701       0.078991      -0.014297      -0.024767      -0.005856      -0.041576      -0.119577      -0.053316       0.008113       0.045202              9.134097      10.613191      -0.915591      -4.275375       9.500556      -0.136791       7.288546          -0.000005
          149              C      -3.745571      -1.647067       6.768569      -0.091729      29.463353 0.38115394E+03  0.86566367E+04                                 8.259837                            6.487400       0.511550       2.160904                    0.999504      27.664802      77.748884       0.651306       0.414069      -1.067472       0.050450      -0.024661      -0.020684       0.059843      -0.027704      -0.037495       0.000774      -0.018786      -0.134455      -0.064730       0.007339       0.057391              9.281268       8.661743       0.657180      -3.175776      12.454824      -1.793556       6.727238          -0.000009
          150              C      -1.671084      -2.556266       5.641682      -0.078281      26.786333 0.39440736E+03  0.91493844E+04                                 8.058393                            6.774363      -0.339317       1.899074                    0.998078      28.628146      84.738690       0.605112       0.436338      -1.040356       0.011810       0.056896       0.098553       0.114408       0.002091      -0.032998       0.003112       0.045436      -0.063151      -0.037183      -0.011648       0.048831              8.984137      11.819253       2.262729      -1.653663       7.540527      -0.879497       7.592631          -0.000009
          151              C      -0.574607      -1.853558       6.383278      -0.353995      28.317205 0.46023060E+03  0.10998526E+05                                 8.060195                            7.071437      -0.120015       1.952890                    0.996252      30.514768      89.062206       0.629037       0.407447      -1.067740      -0.054335      -0.031273      -0.051560       0.081171       0.027547       0.036655       0.013608       0.017005       0.022434      -0.037717      -0.017678       0.055395              8.629273      10.801995       1.571505      -0.914006       7.960944      -0.448703       7.124881          -0.000009
          152              C       0.734752      -1.904785       5.593853       0.655989      18.255806 0.23253895E+03  0.47382609E+04                                 6.477837                            5.488021       0.048742       2.091826                    0.999734      21.450371      59.972823       0.618893       0.485699      -1.010432       0.012121       0.007155      -0.022539       0.026573      -0.026683       0.007260      -0.054564      -0.096550      -0.083651      -0.055076      -0.038647       0.093723              6.874663       8.865262       1.186778      -1.139944       4.821669       0.976937       6.937060           0.000005
          153              C      13.152874       2.927666       0.670818       0.152332      32.808405 0.38521591E+03  0.88384796E+04                                 9.193241                            6.785238      -0.031114       1.999985                    0.999595      26.782923      77.540752       0.595629       0.448185      -1.038692       0.030788       0.001770       0.014129       0.033922       0.008628      -0.004633       0.010578      -0.008981      -0.077908      -0.029535       0.005851       0.023685             10.603771      15.379629      -3.741436      -1.190890       6.390345       0.342038      10.041340          -0.000002
          154              C      15.100917       2.178547       1.222787      -0.013249      28.159794 0.39939891E+03  0.92736038E+04                                 8.264478                            6.838257      -0.055933       1.974580                    0.998538      28.578170      84.013623       0.600827       0.439051      -1.041069      -0.059895       0.026031       0.057698       0.087144      -0.009384      -0.001445       0.003118       0.011951       0.015463      -0.013924       0.003785       0.010139              8.903820      10.983608      -2.019551       1.059540       5.602622      -0.700620      10.125230          -0.000016
          155              C       7.095935      -5.706384      11.957323      -0.100989      28.972112 0.42156646E+03  0.98675248E+04                                 8.286886                            6.922514       0.200197       2.056207                    0.997629      28.737075      83.326905       0.613862       0.426278      -1.054507      -0.050253       0.025978      -0.039358       0.068915      -0.012575       0.011450      -0.010084       0.032068       0.006492      -0.023092      -0.004316       0.027408              8.928395      11.311108      -1.904929      -1.472022       5.440802      -0.050307      10.033275          -0.000011
          156              C       5.370380      -4.904449      10.247063      -0.076176      25.569619 0.38860068E+03  0.89499814E+04                                 7.732485                            6.678841      -0.150270       1.962720                    0.998572      28.103732      81.946454       0.617814       0.430457      -1.047546       0.092915       0.052582       0.030736       0.111098      -0.011145       0.024555      -0.022082       0.013998       0.079605      -0.029183      -0.019366       0.048549              8.335015       7.929139       0.847556       0.027062       6.346257      -1.158373      10.729651          -0.000007
          157              C       6.215540      -3.892817       9.507159      -0.359511      28.434227 0.46494164E+03  0.11136226E+05                                 8.091391                            7.132398      -0.093086       1.955597                    0.997301      30.726384      89.696704       0.623250       0.410302      -1.066184      -0.038797      -0.059057       0.033758       0.078310       0.026559      -0.009669      -0.034206      -0.026382      -0.043482      -0.036926      -0.017284       0.054210              8.575793       9.838578       0.594544      -1.319820       7.017009      -0.268548       8.871790          -0.000014
          158              C       7.548911      -4.409844       8.996013       0.631170      18.982898 0.24479128E+03  0.50536862E+04                                 6.642424                            5.623539      -0.005194       2.063361                    0.999679      22.017707      62.016709       0.612405       0.484457      -1.010814       0.021650      -0.005062      -0.008337       0.023745      -0.006198       0.034473      -0.000427       0.028380       0.214982      -0.051820      -0.031238       0.083057              7.081270       9.380595       0.157018      -2.189091       6.827469       0.309889       5.035746           0.000004
          159              C      11.814698       3.492711       0.794498       0.152185      34.431832 0.38234256E+03  0.87441282E+04                                 9.432239                            6.712946       0.022310       2.019998                    0.999647      26.515194      76.298044       0.605951       0.441982      -1.043750      -0.023457       0.017131       0.026560       0.039359      -0.007615      -0.007077      -0.024462       0.017189       0.034304      -0.032053       0.005641       0.026412             11.256213      16.425487      -1.744116       0.176150      10.201655       3.554493       7.141496          -0.000008
          160              C      10.210810       4.781270       1.405891      -0.024347      28.829650 0.36959094E+03  0.83576265E+04                                 8.157906                            6.396440       0.152071       2.031146                    0.999788      27.941278      79.219233       0.652466       0.415132      -1.063213       0.076031       0.014596       0.015711       0.078997      -0.014312       0.005842       0.024780       0.041574      -0.119670      -0.053345       0.008118       0.045227              9.134132       9.500590      -0.915547       0.136780      10.613263       4.275373       7.288541          -0.000005
          161              C       9.650565       3.745619       0.729517      -0.091723      29.462513 0.38114207E+03  0.86562757E+04                                 8.259599                            6.487244       0.511532       2.160904                    0.999504      27.664276      77.746284       0.651324       0.414061      -1.067480       0.024662      -0.050457      -0.020686       0.059850      -0.027696      -0.000787       0.037496       0.018801      -0.134462      -0.064729       0.007340       0.057390              9.280985      12.454398       0.657167       1.793441       8.661552       3.175660       6.727004          -0.000008
          162              C       2.556376      -6.332255      11.680734      -0.078228      26.785340 0.39438733E+03  0.91487885E+04                                 8.058147                            6.774150      -0.339278       1.899099                    0.998081      28.627260      84.735008       0.605128       0.436333      -1.040361      -0.056901      -0.011848       0.098570       0.114429       0.002084      -0.003124       0.032990      -0.045476      -0.063221      -0.037192      -0.011654       0.048847              8.983880       7.540422       2.262735       0.879448      11.818861       1.653535       7.592357          -0.000009
          163              C       9.857051       0.574650       0.344226      -0.354036      28.317949 0.46024268E+03  0.10998885E+05                                 8.060284                            7.071476      -0.119972       1.952893                    0.996254      30.515340      89.064114       0.629042       0.407441      -1.067744       0.031229       0.054322      -0.051529       0.081126       0.027527      -0.013590      -0.036638      -0.017038       0.022430      -0.037695      -0.017670       0.055365              8.629407       7.961155       1.571566       0.448709      10.802136       0.914043       7.124931          -0.000010
          164              C       1.904895       7.268807      11.632905       0.655980      18.254957 0.23252441E+03  0.47378883E+04                                 6.477596                            5.487810       0.048713       2.091832                    0.999735      21.449929      59.971011       0.618912       0.485692      -1.010436      -0.007160      -0.012122      -0.022481       0.026526      -0.026680       0.054594      -0.007252       0.096550      -0.083750      -0.055121      -0.038630       0.093751              6.874423       4.821456       1.186743      -0.976843       8.865019       1.139950       6.936794           0.000005
          165              C       2.854035      13.079242       0.670818       0.152353      32.807695 0.38520628E+03  0.88381998E+04                                 9.193104                            6.785139      -0.031258       1.999950                    0.999595      26.782495      77.539156       0.595635       0.448183      -1.038693      -0.030813      -0.001778       0.014093       0.033929       0.008637       0.004648      -0.010554      -0.009001      -0.077876      -0.029520       0.005836       0.023685             10.603614      15.379366      -3.741310       1.190971       6.390203      -0.341966      10.041275          -0.000002
          166              C       0.905998      13.828369       1.222787      -0.013270      28.160219 0.39940465E+03  0.92737576E+04                                 8.264520                            6.838268      -0.055892       1.974585                    0.998537      28.578286      84.013675       0.600832       0.439046      -1.041073       0.059940      -0.026037       0.057689       0.087170      -0.009384       0.001452      -0.003094       0.011911       0.015507      -0.013915       0.003790       0.010125              8.903879      10.983729      -2.019581      -1.059441       5.602672       0.700657      10.125235          -0.000018
          167              C      -7.095783       5.706536      11.957323      -0.100960      28.969836 0.42152211E+03  0.98661597E+04                                 8.286244                            6.921978       0.200509       2.056323                    0.997632      28.735266      83.318419       0.613913       0.426257      -1.054527       0.050255      -0.025972      -0.039361       0.068916      -0.012586      -0.011465       0.010089       0.032057       0.006500      -0.023094      -0.004330       0.027424              8.927698      11.310222      -1.904731       1.472017       5.440397       0.050356      10.032475          -0.000010
          168              C      -5.370250       4.904579      10.247063      -0.076169      25.569119 0.38859132E+03  0.89497082E+04                                 7.732410                            6.678787      -0.150218       1.962741                    0.998573      28.103256      81.944686       0.617813       0.430461      -1.047544      -0.092924      -0.052578       0.030746       0.111107      -0.011145      -0.024564       0.022067       0.013982       0.079614      -0.029168      -0.019381       0.048548              8.334928       7.928962       0.847542      -0.026990       6.346220       1.158421      10.729604          -0.000006
          169              C      -6.215419       3.892939       9.507159      -0.359474      28.433563 0.46492946E+03  0.11135886E+05                                 8.091416                            7.132441      -0.093220       1.955566                    0.997300      30.725784      89.695391       0.623229       0.410318      -1.066172       0.038807       0.059063       0.033783       0.078330       0.026589       0.009669       0.034201      -0.026375      -0.043565      -0.036943      -0.017287       0.054230              8.575809       9.838585       0.594555       1.319878       7.017033       0.268565       8.871808          -0.000014
          170              C       8.458103       4.409958       8.996013       0.631192      18.982831 0.24479142E+03  0.50536883E+04                                 6.642396                            5.623530      -0.005119       2.063382                    0.999679      22.017672      62.016544       0.612408       0.484455      -1.010815      -0.021656       0.005062      -0.008359       0.023759      -0.006206      -0.034469       0.000445       0.028360       0.214942      -0.051806      -0.031237       0.083043              7.081229       9.380513       0.157036       2.189046       6.827455      -0.309887       5.035719           0.000004
          171              C       4.192212      12.514199       0.794498       0.152207      34.432069 0.38234435E+03  0.87442252E+04                                 9.432476                            6.713095       0.022223       2.019969                    0.999647      26.515450      76.300333       0.605923       0.442000      -1.043734       0.023460      -0.017128       0.026570       0.039367      -0.007618       0.007084       0.024458       0.017185       0.034234      -0.032049       0.005654       0.026395             11.256503      16.425975      -1.744255      -0.176140      10.201791      -3.554598       7.141744          -0.000008
          172              C       5.796107      11.225648       1.405891      -0.024357      28.829175 0.36958316E+03  0.83574176E+04                                 8.157849                            6.396384       0.152150       2.031171                    0.999788      27.941103      79.218921       0.652466       0.415134      -1.063211      -0.076025      -0.014590       0.015699       0.078988      -0.014300      -0.005856      -0.024769       0.041575      -0.119584      -0.053319       0.008115       0.045204              9.134073       9.500483      -0.915582      -0.136809      10.613184      -4.275387       7.288552          -0.000005
          173              C       6.356345      12.261290       0.729517      -0.091730      29.463423 0.38115497E+03  0.86566676E+04                                 8.259853                            6.487410       0.511541       2.160900                    0.999504      27.664867      77.749144       0.651305       0.414069      -1.067472      -0.024661       0.050450      -0.020685       0.059843      -0.027704       0.000774      -0.037495       0.018785      -0.134456      -0.064729       0.007339       0.057391              9.281291      12.454847       0.657182      -1.793574       8.661763      -3.175792       6.727265          -0.000009
          174              C      -2.556227       6.332404      11.680734      -0.078280      26.786310 0.39440683E+03  0.91493700E+04                                 8.058390                            6.774360      -0.339321       1.899073                    0.998078      28.628144      84.738702       0.605112       0.436338      -1.040356       0.056895       0.011810       0.098553       0.114408       0.002091       0.003112      -0.032997      -0.045437      -0.063151      -0.037183      -0.011648       0.048831              8.984145       7.540534       2.262732      -0.879499      11.819281      -1.653677       7.592621          -0.000009
          175              C       6.149853      15.432254       0.344226      -0.353995      28.317182 0.46023032E+03  0.10998517E+05                                 8.060190                            7.071434      -0.120014       1.952891                    0.996252      30.514755      89.062152       0.629037       0.407447      -1.067740      -0.031273      -0.054335      -0.051559       0.081171       0.027546       0.013608       0.036655      -0.017005       0.022434      -0.037716      -0.017678       0.055394              8.629274       7.960946       1.571508      -0.448708      10.802008      -0.914007       7.124868          -0.000010
          176              C      -1.904747      -7.268659      11.632905       0.655989      18.255781 0.23253862E+03  0.47382531E+04                                 6.477833                            5.488019       0.048737       2.091825                    0.999734      21.450367      59.972830       0.618893       0.485699      -1.010432       0.007154       0.012121      -0.022539       0.026573      -0.026683      -0.054564       0.007260       0.096550      -0.083652      -0.055076      -0.038647       0.093723              6.874664       4.821675       1.186784       0.976934       8.865271      -1.139939       6.937045           0.000005
          177              C      -5.075715      -5.149347      11.407286       0.152337      32.808568 0.38521546E+03  0.88384866E+04                                 9.193380                            6.785312      -0.031242       1.999950                    0.999595      26.783020      77.541684       0.595614       0.448195      -1.038683       0.001779      -0.030799      -0.014102       0.033921      -0.008629      -0.010577      -0.004637       0.008987      -0.077878      -0.029528       0.005846       0.023682             10.603956       6.390457       3.741520      -0.341986      15.379827      -1.190913      10.041584          -0.000001
          178              C      -5.824842      -7.097390      10.855317      -0.013270      28.161238 0.39942642E+03  0.92744274E+04                                 8.264855                            6.838571      -0.056144       1.974505                    0.998534      28.579179      84.018171       0.600801       0.439061      -1.041060       0.026029       0.059910      -0.057686       0.087146       0.009349      -0.003089      -0.001434      -0.011928       0.015470      -0.013885       0.003795       0.010090              8.904228       5.602891       2.019643       0.700680      10.984089       1.059401      10.125704          -0.000016
          179              C       2.296991       0.907592       0.120781      -0.100957      28.971034 0.42154455E+03  0.98669053E+04                                 8.286775                            6.922406       0.200063       2.056179                    0.997627      28.736372      83.325009       0.613856       0.426287      -1.054499       0.025963       0.050253       0.039363       0.068913       0.012582       0.010088       0.011445      -0.032059       0.006488      -0.023094      -0.004313       0.027407              8.928285       5.440737       1.904867       0.050376      11.310965      -1.472083      10.033154          -0.000011
          180              C       3.098948       2.633147       1.831041      -0.076189      25.569630 0.38860063E+03  0.89499907E+04                                 7.732553                            6.678895      -0.150267       1.962722                    0.998572      28.103746      81.946859       0.617803       0.430464      -1.047540       0.052613      -0.092916      -0.030765       0.111121       0.011143       0.022094       0.024559      -0.014024       0.079640      -0.029205      -0.019360       0.048565              8.335102       6.346325      -0.847575       1.158469       7.929172       0.027047      10.729808          -0.000006
          181              C       4.110588       1.787987       2.570945      -0.359508      28.434413 0.46494554E+03  0.11136351E+05                                 8.091474                            7.132472      -0.093178       1.955570                    0.997301      30.726438      89.697191       0.623241       0.410307      -1.066180      -0.059074       0.038801      -0.033766       0.078329      -0.026573       0.034200      -0.009678       0.026372      -0.043510      -0.036927      -0.017291       0.054218              8.575889       7.017063      -0.594590       0.268592       9.838731      -1.319878       8.871873          -0.000014
          182              C       3.593569       0.454616       3.082091       0.631171      18.983240 0.24479572E+03  0.50537915E+04                                 6.642476                            5.623569      -0.004867       2.063465                    0.999680      22.017709      62.016427       0.612408       0.484453      -1.010818      -0.005069      -0.021647       0.008339       0.023745       0.006189       0.000422       0.034480      -0.028364       0.214959      -0.051806      -0.031249       0.083054              7.081353       6.827452      -0.157090      -0.309868       9.380805      -2.189163       5.035802           0.000004
          183              C      -4.510672      -3.811171      11.283606       0.152208      34.432092 0.38234261E+03  0.87441746E+04                                 9.432476                            6.713073       0.022234       2.019974                    0.999647      26.515410      76.300146       0.605925       0.441999      -1.043734       0.017135       0.023460      -0.026565       0.039365       0.007619       0.024465      -0.007083      -0.017185       0.034242      -0.032055       0.005652       0.026403             11.256542      10.201953       1.744135      -3.554684      16.425893       0.176205       7.141782          -0.000008
          184              C      -3.222121      -2.207283      10.672213      -0.024346      28.829360 0.36958534E+03  0.83574833E+04                                 8.157927                            6.396445       0.152039       2.031145                    0.999788      27.941063      79.219008       0.652456       0.415139      -1.063207       0.014585      -0.076034      -0.015705       0.078997       0.014302      -0.024770       0.005843      -0.041585      -0.119590      -0.053319       0.008108       0.045211              9.134166      10.613234       0.915541      -4.275394       9.500677       0.136828       7.288586          -0.000005
          185              C      -4.257763      -1.647038      11.348587      -0.091718      29.461968 0.38113289E+03  0.86560062E+04                                 8.259467                            6.487131       0.511517       2.160902                    0.999503      27.663950      77.744836       0.651336       0.414057      -1.067484      -0.050456      -0.024672       0.020676       0.059849       0.027707      -0.037485      -0.000778      -0.018806      -0.134477      -0.064728       0.007332       0.057395              9.280848       8.661374      -0.657175      -3.175615      12.454235       1.793463       6.726935          -0.000008
          186              C       1.671123       5.447151       0.397370      -0.078277      26.785909 0.39439592E+03  0.91490217E+04                                 8.058191                            6.774169      -0.339169       1.899126                    0.998079      28.627471      84.735303       0.605136       0.436326      -1.040367      -0.011804       0.056901      -0.098558       0.114415      -0.002085      -0.033000      -0.003118       0.045428      -0.063154      -0.037186      -0.011643       0.048829              8.983960      11.819006      -2.262777      -1.653624       7.540442       0.879530       7.592431          -0.000009
          187              C      -7.428727      -1.853524      11.733878      -0.353995      28.317101 0.46022438E+03  0.10998347E+05                                 8.060167                            7.071371      -0.119987       1.952898                    0.996252      30.514707      89.062107       0.629042       0.407445      -1.067740       0.054337      -0.031275       0.051566       0.081177      -0.027549       0.036650      -0.013634       0.017006       0.022427      -0.037702      -0.017703       0.055405              8.629286      10.801992      -1.571497      -0.914057       7.961029       0.448723       7.124836          -0.000008
          188              C      15.272186       6.098632       0.445199       0.655962      18.255426 0.23253200E+03  0.47380848E+04                                 6.477721                            5.487911       0.048706       2.091823                    0.999734      21.450283      59.972397       0.618904       0.485694      -1.010435      -0.012133       0.007165       0.022491       0.026541       0.026686       0.007250       0.054584      -0.096560      -0.083742      -0.055113      -0.038635       0.093749              6.874560       8.865217      -1.186768      -1.139998       4.821527      -0.976846       6.936937           0.000004
          189              C       5.075861       5.149492      11.407286       0.152348      32.807926 0.38520953E+03  0.88382902E+04                                 9.193142                            6.785171      -0.031176       1.999975                    0.999595      26.782575      77.539379       0.595633       0.448184      -1.038693      -0.001761       0.030799      -0.014119       0.033926      -0.008633       0.010555       0.004639       0.009004      -0.077865      -0.029514       0.005832       0.023682             10.603652       6.390281       3.741363       0.341975      15.379331       1.190803      10.041345          -0.000002
          190              C       5.824980       7.097529      10.855317      -0.013265      28.160358 0.39940954E+03  0.92739304E+04                                 8.264675                            6.838417      -0.056028       1.974546                    0.998536      28.578536      84.015595       0.600809       0.439060      -1.041062      -0.026026      -0.059935      -0.057701       0.087172       0.009393       0.003114       0.001453      -0.011936       0.015492      -0.013930       0.003785       0.010145              8.904037       5.602754       2.019593      -0.700617      10.983855      -1.059429      10.125503          -0.000017
          191              C      13.709911      15.099310       0.120781      -0.100972      28.970335 0.42153255E+03  0.98664639E+04                                 8.286324                            6.922060       0.200521       2.056322                    0.997632      28.735601      83.319602       0.613910       0.426256      -1.054528      -0.025971      -0.050242       0.039337       0.068892       0.012564      -0.010076      -0.011444      -0.032051       0.006502      -0.023078      -0.004311       0.027389              8.927772       5.440446       1.904761      -0.050318      11.310252       1.471950      10.032617          -0.000011
          192              C      12.907976      13.373777       1.831041      -0.076190      25.569659 0.38860086E+03  0.89499705E+04                                 7.732443                            6.678805      -0.150219       1.962734                    0.998573      28.103575      81.945438       0.617822       0.430452      -1.047551      -0.052587       0.092930      -0.030744       0.111115       0.011147      -0.022095      -0.024559      -0.014005       0.079594      -0.029193      -0.019365       0.048558              8.334976       6.346248      -0.847564      -1.158342       7.928971      -0.027027      10.729710          -0.000007
          193              C      11.896344      14.218946       2.570945      -0.359462      28.433057 0.46491705E+03  0.11135512E+05                                 8.091305                            7.132334      -0.093134       1.955593                    0.997300      30.725457      89.694066       0.623236       0.410317      -1.066173       0.059056      -0.038806      -0.033749       0.078311      -0.026577      -0.034192       0.009678       0.026367      -0.043514      -0.036923      -0.017292       0.054214              8.575699       7.016939      -0.594552      -0.268526       9.838410       1.319832       8.871747          -0.000014
          194              C      12.413371      -0.454576       3.082091       0.631162      18.983369 0.24479909E+03  0.50538781E+04                                 6.642514                            5.623616      -0.004928       2.063446                    0.999681      22.017796      62.016769       0.612405       0.484454      -1.010817       0.005062       0.021640       0.008327       0.023733       0.006212      -0.000422      -0.034464      -0.028347       0.215001      -0.051817      -0.031239       0.083055              7.081377       6.827507      -0.157003       0.309906       9.380771       2.189171       5.035852           0.000004
          195              C       4.510816       3.811315      11.283606       0.152193      34.431725 0.38234195E+03  0.87441268E+04                                 9.432302                            6.712997       0.022221       2.019975                    0.999646      26.515185      76.298531       0.605940       0.441990      -1.043743      -0.017126      -0.023456      -0.026573       0.039365       0.007614      -0.024451       0.007082      -0.017204       0.034227      -0.032046       0.005660       0.026386             11.256278      10.201746       1.744164       3.554498      16.425554      -0.176238       7.141535          -0.000008
          196              C       3.222257       2.207420      10.672213      -0.024374      28.829850 0.36959490E+03  0.83577435E+04                                 8.157955                            6.396477       0.152035       2.031135                    0.999788      27.941457      79.220020       0.652463       0.415133      -1.063212      -0.014594       0.076024      -0.015716       0.078991       0.014307       0.024770      -0.005851      -0.041569      -0.119631      -0.053329       0.008115       0.045214              9.134184      10.613313       0.915570       4.275392       9.500656      -0.136787       7.288581          -0.000005
          197              C       4.257908       1.647182      11.348587      -0.091717      29.462471 0.38114139E+03  0.86562610E+04                                 8.259621                            6.487258       0.511504       2.160896                    0.999504      27.664217      77.746265       0.651320       0.414064      -1.067477       0.050447       0.024660       0.020677       0.059838       0.027695       0.037495       0.000777      -0.018784      -0.134475      -0.064732       0.007346       0.057386              9.281012       8.661572      -0.657183       3.175684      12.454419      -1.793482       6.727044          -0.000007
          198              C      14.335782      10.559754       0.397370      -0.078290      26.786179 0.39440489E+03  0.91492873E+04                                 8.058281                            6.774279      -0.339239       1.899103                    0.998080      28.627804      84.736722       0.605126       0.436330      -1.040364       0.011812      -0.056895      -0.098560       0.114414      -0.002086       0.032988       0.003112       0.045444      -0.063164      -0.037177      -0.011650       0.048827              8.984019      11.819059      -2.262742       1.653626       7.540480      -0.879476       7.592517          -0.000009
          199              C       7.428877       1.853674      11.733878      -0.353986      28.317026 0.46022695E+03  0.10998419E+05                                 8.060185                            7.071431      -0.120012       1.952890                    0.996253      30.514615      89.061751       0.629034       0.407450      -1.067738      -0.054336       0.031271       0.051557       0.081169      -0.027531      -0.036667       0.013608       0.017023       0.022453      -0.037711      -0.017689       0.055400              8.629271      10.801940      -1.571518       0.914006       7.961010      -0.448693       7.124863          -0.000009
          200              C       0.734720       9.908274       0.445199       0.655980      18.255342 0.23253199E+03  0.47380781E+04                                 6.477666                            5.487889       0.048744       2.091834                    0.999734      21.450193      59.971842       0.618910       0.485690      -1.010438       0.012133      -0.007167       0.022505       0.026553       0.026685      -0.007247      -0.054587      -0.096524      -0.083768      -0.055124      -0.038615       0.093739              6.874478       8.864941      -1.186738       1.139886       4.821568       0.976901       6.936925           0.000005
          201              N      -2.133692       5.440773       4.316231      -0.317076      38.431194 0.61483237E+03  0.15554073E+05                                 9.572690                            8.085992      -0.171416       1.944030                    0.997337      30.226019      86.295484       0.607124       0.398787      -1.090222       0.089298       0.012150       0.106202       0.139286       0.018888      -0.041580      -0.020578       0.058766      -0.167561      -0.072290      -0.006196       0.078487             10.397159      11.080037       2.140094      -0.145703       6.831682      -0.749037      13.279757          -0.000009
          202              N      -2.142802       5.208687       6.515412       0.038602      27.922464 0.35682782E+03  0.78413409E+04                                 7.671982                            6.055242       0.188586       2.153370                    0.998886      23.285749      60.998760       0.723334       0.385332      -1.104899       0.033195      -0.004067       0.043557       0.054915       0.040819      -0.010322      -0.027020       0.077898       0.204657      -0.093262       0.015218       0.078045              8.614259       8.359625       1.386828      -0.605554       4.752583      -1.063130      12.730569          -0.000007
          203              N      11.569817       3.385489       4.595960      -0.312290      39.241547 0.57868678E+03  0.14393588E+05                                 9.662137                            7.795245      -0.012045       1.995116                    0.998415      29.744134      83.708168       0.625365       0.393774      -1.095650      -0.118308       0.044234       0.036459       0.131464       0.054679       0.034697       0.002522      -0.009108      -0.053433      -0.060919      -0.010473       0.071391             11.038315      11.859365      -0.539380      -0.967553      12.690674       4.953354       8.564906          -0.000011
          204              N      10.670236       5.077425       5.686130       0.047267      28.913701 0.33808689E+03  0.73137101E+04                                 7.828270                            5.852874       0.383213       2.219659                    0.999348      22.852609      58.966388       0.745170       0.379963      -1.111247      -0.047023       0.028423      -0.000622       0.054949      -0.004168      -0.013352       0.063107      -0.025012      -0.154515      -0.085077       0.012613       0.072464              9.287798       9.053319      -1.434200      -1.467229      11.778412       4.792320       7.031662          -0.000003
          205              N       2.133747      10.566182       4.316231      -0.317078      38.430917 0.61481447E+03  0.15553464E+05                                 9.572432                            8.085688      -0.171287       1.944069                    0.997341      30.225846      86.293773       0.607158       0.398769      -1.090237      -0.089308      -0.012149       0.106197       0.139289       0.018868       0.041593       0.020568       0.058816      -0.167623      -0.072311      -0.006195       0.078507             10.396935      11.079656       2.139978       0.145420       6.831452       0.749204      13.279697          -0.000008
          206              N       2.142885      10.798296       6.515412       0.038581      27.923025 0.35683633E+03  0.78415734E+04                                 7.672044                            6.055279       0.188643       2.153387                    0.998887      23.286090      60.999800       0.723338       0.385328      -1.104902      -0.033189       0.004066       0.043552       0.054907       0.040808       0.010319       0.027009       0.077887       0.204678      -0.093252       0.015210       0.078042              8.614341       8.359716       1.386860       0.605568       4.752646       1.063246      12.730661          -0.000006
          207              N       4.437142      12.621470       4.595960      -0.312331      39.242433 0.57869426E+03  0.14393820E+05                                 9.662218                            7.795238      -0.011990       1.995126                    0.998414      29.744610      83.709631       0.625372       0.393768      -1.095654       0.118312      -0.044225       0.036450       0.131461       0.054698      -0.034714      -0.002511      -0.009107      -0.053339      -0.060952      -0.010447       0.071399             11.038495      11.859440      -0.539479       0.967741      12.690841      -4.953619       8.565205          -0.000011
          208              N       5.336737      10.929548       5.686130       0.047256      28.914127 0.33809011E+03  0.73138003E+04                                 7.828346                            5.852901       0.383148       2.219634                    0.999348      22.852807      58.967067       0.745168       0.379963      -1.111247       0.047024      -0.028430      -0.000618       0.054953      -0.004170       0.013333      -0.063109      -0.024989      -0.154519      -0.085078       0.012623       0.072455              9.287931       9.053450      -1.434294       1.467313      11.778534      -4.792445       7.031809          -0.000003
          209              N       2.562754       5.869780       7.761873      -0.317072      38.430636 0.61482137E+03  0.15553684E+05                                 9.572484                            8.085829      -0.171399       1.944036                    0.997337      30.225683      86.293463       0.607142       0.398778      -1.090231      -0.012168       0.089296      -0.106205       0.139289      -0.018879      -0.020580       0.041563      -0.058767      -0.167559      -0.072282      -0.006191       0.078473             10.396931       6.831536      -2.140021      -0.748962      11.079785       0.145678      13.279473          -0.000008
          210              N       2.794840       5.860642       5.562692       0.038600      27.922680 0.35683190E+03  0.78414621E+04                                 7.672024                            6.055277       0.188593       2.153369                    0.998887      23.285970      60.999693       0.723331       0.385332      -1.104897       0.004075       0.033178      -0.043552       0.054901      -0.040818      -0.027023       0.010316      -0.077882       0.204644      -0.093255       0.015216       0.078039              8.614303       4.752604      -1.386852      -1.063125       8.359739       0.605600      12.730566          -0.000006
          211              N       4.618038       3.566385       7.482144      -0.312298      39.241998 0.57869843E+03  0.14393960E+05                                 9.662266                            7.795370      -0.012144       1.995080                    0.998410      29.744390      83.709315       0.625354       0.393779      -1.095646      -0.044244      -0.118304      -0.036448       0.131461      -0.054673       0.002552      -0.034688       0.009100      -0.053392      -0.060893      -0.010496       0.071389             11.038443      12.690621       0.539312       4.953429      11.859598       0.967630       8.565111          -0.000011
          212              N       2.926102       2.666790       6.391974       0.047250      28.914598 0.33809890E+03  0.73140448E+04                                 7.828467                            5.853007       0.383094       2.219616                    0.999347      22.853029      58.968040       0.745155       0.379967      -1.111243      -0.028430      -0.047019       0.000633       0.054950       0.004160       0.063117       0.013339       0.024995      -0.154485      -0.085078       0.012619       0.072460              9.288043      11.778707       1.434295       4.792441       9.053607       1.467292       7.031815          -0.000002
          213              N      -2.562655      10.137219       7.761873      -0.317073      38.430804 0.61482054E+03  0.15553695E+05                                 9.572587                            8.085877      -0.171429       1.944032                    0.997336      30.225793      86.294551       0.607133       0.398784      -1.090224       0.012163      -0.089302      -0.106201       0.139289      -0.018884       0.020569      -0.041578      -0.058776      -0.167503      -0.072270      -0.006209       0.078479             10.397068       6.831577      -2.140015       0.749014      11.079917      -0.145437      13.279710          -0.000008
          214              N      -2.794769      10.146329       5.562692       0.038562      27.923606 0.35684569E+03  0.78418356E+04                                 7.672183                            6.055389       0.188642       2.153384                    0.998887      23.286380      61.000911       0.723326       0.385332      -1.104898      -0.004057      -0.033187      -0.043561       0.054913      -0.040812       0.027022      -0.010332      -0.077906       0.204653      -0.093259       0.015211       0.078048              8.614492       4.752724      -1.386865       1.063253       8.359845      -0.605504      12.730908          -0.000006
          215              N      -4.617943      -3.566290       7.482144      -0.312323      39.242238 0.57870174E+03  0.14394045E+05                                 9.662212                            7.795317      -0.012041       1.995106                    0.998413      29.744647      83.709696       0.625366       0.393771      -1.095653       0.044219       0.118313      -0.036449       0.131460      -0.054682      -0.002523       0.034689       0.009121      -0.053358      -0.060917      -0.010464       0.071381             11.038382      12.690493       0.539310      -4.953382      11.859580      -0.967665       8.565073          -0.000011
          216              N      -2.926021      -2.666709       6.391974       0.047266      28.913302 0.33808058E+03  0.73135395E+04                                 7.828184                            5.852804       0.383193       2.219656                    0.999348      22.852486      58.965935       0.745177       0.379961      -1.111249       0.028424       0.047026       0.000617       0.054952       0.004169      -0.063104      -0.013345       0.025003      -0.154521      -0.085076       0.012617       0.072459              9.287687      11.778201       1.434130      -4.792275       9.053242      -1.467203       7.031619          -0.000003
          217              N      13.873191       2.562716       1.722821      -0.317069      38.430481 0.61481714E+03  0.15553546E+05                                 9.572456                            8.085799      -0.171422       1.944031                    0.997337      30.225570      86.292992       0.607144       0.398778      -1.090231       0.089297      -0.012163      -0.106205       0.139289      -0.018880       0.041563      -0.020579       0.058763      -0.167563      -0.072283      -0.006189       0.078472             10.396903      11.079752      -2.140020       0.145702       6.831500      -0.748998      13.279457          -0.000009
          218              N       5.860680      -5.208571      11.601744       0.038600      27.922728 0.35683264E+03  0.78414829E+04                                 7.672035                            6.055285       0.188588       2.153367                    0.998887      23.285992      60.999778       0.723330       0.385333      -1.104897       0.033179       0.004076      -0.043552       0.054902      -0.040817       0.010316      -0.027023       0.077883       0.204645      -0.093256       0.015216       0.078039              8.614316       8.359756      -1.386865       0.605614       4.752620      -1.063129      12.730573          -0.000007
          219              N      11.569797       4.618000       1.443092      -0.312291      39.241308 0.57868315E+03  0.14393466E+05                                 9.662090                            7.795217      -0.011958       1.995144                    0.998414      29.744009      83.707548       0.625367       0.393774      -1.095651      -0.118298      -0.044247      -0.036449       0.131456      -0.054669      -0.034697       0.002542      -0.009093      -0.053422      -0.060899      -0.010489       0.071388             11.038259      11.859308       0.539409       0.967549      12.690601       4.953327       8.564869          -0.000011
          220              N      10.670202       2.926064       0.352922       0.047250      28.914583 0.33809846E+03  0.73140318E+04                                 7.828458                            5.852999       0.383090       2.219615                    0.999347      22.853016      58.967966       0.745156       0.379966      -1.111243      -0.047019      -0.028430       0.000634       0.054950       0.004160       0.013339       0.063117      -0.024994      -0.154483      -0.085078       0.012619       0.072459              9.288042       9.053600       1.434299       1.467281      11.778734       4.792436       7.031792          -0.000002
          221              N       2.133731      13.444206       1.722821      -0.317073      38.430996 0.61482267E+03  0.15553758E+05                                 9.572606                            8.085882      -0.171491       1.944011                    0.997336      30.225836      86.294605       0.607134       0.398783      -1.090225      -0.089303       0.012160      -0.106202       0.139290      -0.018884      -0.041578       0.020571       0.058776      -0.167501      -0.072270      -0.006209       0.078479             10.397095      11.079984      -2.140022      -0.145416       6.831559       0.749001      13.279740          -0.000008
          222              N      -5.860532       5.208719      11.601744       0.038564      27.923585 0.35684508E+03  0.78418209E+04                                 7.672190                            6.055393       0.188629       2.153381                    0.998886      23.286350      61.000873       0.723324       0.385333      -1.104897      -0.033188      -0.004059      -0.043561       0.054913      -0.040812      -0.010332       0.027021       0.077905       0.204651      -0.093258       0.015211       0.078047              8.614500       8.359883      -1.386868      -0.605467       4.752724       1.063249      12.730892          -0.000006
          223              N       4.437122      11.388919       1.443092      -0.312321      39.242044 0.57869634E+03  0.14393888E+05                                 9.662229                            7.795314      -0.012061       1.995108                    0.998414      29.744481      83.709384       0.625361       0.393775      -1.095649       0.118314       0.044228      -0.036444       0.131462      -0.054683       0.034675      -0.002540      -0.009105      -0.053353      -0.060898      -0.010485       0.071383             11.038449      11.859340       0.539213      -0.967649      12.690712      -4.953605       8.565296          -0.000011
          224              N       5.336703      13.080841       0.352922       0.047264      28.913333 0.33808123E+03  0.73135570E+04                                 7.828184                            5.852804       0.383190       2.219655                    0.999348      22.852515      58.966020       0.745179       0.379960      -1.111249       0.047026       0.028424       0.000616       0.054952       0.004169      -0.013344      -0.063104      -0.025003      -0.154521      -0.085075       0.012617       0.072458              9.287698       9.053232       1.434117      -1.467197      11.778231      -4.792293       7.031631          -0.000003
          225              N      -5.440679      -5.869664      10.355283      -0.317060      38.429629 0.61478976E+03  0.15552659E+05                                 9.572210                            8.085522      -0.171142       1.944126                    0.997339      30.225074      86.290655       0.607166       0.398768      -1.090239      -0.012159      -0.089307       0.106198       0.139290       0.018865       0.020582       0.041591      -0.058818      -0.167575      -0.072302      -0.006200       0.078502             10.396689       6.831325       2.139966       0.749070      11.079359       0.145586      13.279383          -0.000009
          226              N       2.794808       2.142847       0.476360       0.038579      27.923060 0.35683737E+03  0.78416045E+04                                 7.672054                            6.055291       0.188641       2.153386                    0.998887      23.286139      61.000022       0.723337       0.385328      -1.104901       0.004065      -0.033188       0.043553       0.054908       0.040808       0.027010       0.010319      -0.077888       0.204679      -0.093253       0.015210       0.078043              8.614350       4.752659       1.386869       1.063232       8.359755       0.605572      12.730636          -0.000007
          227              N      -3.385392      -3.566270      10.635012      -0.312332      39.242506 0.57869459E+03  0.14393828E+05                                 9.662222                            7.795233      -0.011981       1.995128                    0.998414      29.744628      83.709637       0.625373       0.393768      -1.095655      -0.044225       0.118312       0.036450       0.131462       0.054697      -0.002510      -0.034715       0.009109      -0.053339      -0.060952      -0.010446       0.071398             11.038509      12.690843      -0.539485      -4.953636      11.859458       0.967743       8.565227          -0.000011
          228              N      -5.077314      -2.666675      11.725182       0.047256      28.914182 0.33809019E+03  0.73138033E+04                                 7.828361                            5.852905       0.383152       2.219635                    0.999348      22.852807      58.967098       0.745167       0.379963      -1.111246      -0.028431       0.047023      -0.000620       0.054954      -0.004170      -0.063109       0.013332       0.024990      -0.154519      -0.085078       0.012623       0.072455              9.287963      11.778596      -1.434321      -4.792453       9.053490       1.467320       7.031803          -0.000003
          229              N       5.440811       5.869796      10.355283      -0.317095      38.430925 0.61481652E+03  0.15553553E+05                                 9.572548                            8.085802      -0.171113       1.944126                    0.997337      30.225792      86.294153       0.607142       0.398779      -1.090229       0.012152       0.089300       0.106197       0.139284       0.018884      -0.020569      -0.041585      -0.058755      -0.167556      -0.072288      -0.006193       0.078481             10.397060       6.831521       2.140015      -0.749070      11.079731      -0.145638      13.279927          -0.000009
          230              N      13.212098      13.864059       0.476360       0.038605      27.922421 0.35682613E+03  0.78412922E+04                                 7.671970                            6.055225       0.188596       2.153375                    0.998886      23.285664      60.998431       0.723336       0.385332      -1.104899      -0.004066       0.033195       0.043558       0.054916       0.040818      -0.027020      -0.010322      -0.077897       0.204658      -0.093262       0.015217       0.078045              8.614258       4.752578       1.386817      -1.063136       8.359593      -0.605552      12.730602          -0.000007
          231              N       3.385527       3.566405      10.635012      -0.312291      39.241640 0.57868897E+03  0.14393659E+05                                 9.662160                            7.795267      -0.012010       1.995127                    0.998415      29.744193      83.708437       0.625363       0.393775      -1.095649       0.044233      -0.118309       0.036460       0.131465       0.054679       0.002522       0.034698       0.009111      -0.053435      -0.060919      -0.010472       0.071392             11.038340      12.690701      -0.539384       4.953341      11.859414      -0.967579       8.564903          -0.000011
          232              N       5.077463       2.666824      11.725182       0.047269      28.913677 0.33808688E+03  0.73137100E+04                                 7.828268                            5.852876       0.383205       2.219656                    0.999348      22.852603      58.966378       0.745170       0.379963      -1.111247       0.028423      -0.047023      -0.000624       0.054949      -0.004168       0.063105      -0.013351       0.025012      -0.154513      -0.085075       0.012612       0.072463              9.287798      11.778405      -1.434198       4.792312       9.053337      -1.467239       7.031651          -0.000003
          233              O       0.411437       3.559995       9.433724      -0.589605      30.202017 0.48980584E+03  0.11490822E+05                                 7.561937                            6.762500       0.752138       2.288472                    0.997533      27.595160      71.396414       0.745688       0.350124      -1.147418       0.004642       0.021494       0.002601       0.022142      -0.056005       0.012617      -0.010122       0.086385       0.003789      -0.071532      -0.002015       0.073547              7.991346      10.671496      -2.478509       2.069983       7.176696      -0.595450       6.125847          -0.000004
          234              O      -0.259253       5.624884       9.236609      -0.563454      28.956133 0.50919913E+03  0.12020879E+05                                 7.275137                            6.894530       0.905510       2.361278                    0.996406      26.767146      68.694894       0.741147       0.350068      -1.151419       0.015986      -0.002761       0.011961       0.020155       0.038368      -0.026325       0.019231      -0.074399       0.064996      -0.074771       0.028566       0.046205              7.369456       7.401484       0.743939       0.600990       8.523452       0.903879       6.183433          -0.000016
          235              O      10.423742       8.693396       7.620800      -0.556575      31.226380 0.53825165E+03  0.12900494E+05                                 7.728667                            7.131887       0.554983       2.249123                    0.994490      26.907812      69.867781       0.721158       0.354368      -1.146463      -0.017914       0.014178      -0.002160       0.022948       0.019527       0.009429       0.027337       0.057786       0.134507      -0.062569       0.006307       0.056262              8.000611       5.943211      -0.112098       1.431073       7.170558       1.720349      10.888063          -0.000022
          236              O       9.463318       9.780254       6.006200      -0.602278      28.805470 0.48466267E+03  0.11307301E+05                                 7.213095                            6.667792       1.048751       2.380702                    0.998733      27.465661      70.195356       0.763187       0.343998      -1.155846       0.001055      -0.010828       0.020941       0.023599      -0.012628      -0.038685      -0.036731      -0.002067      -0.158105      -0.082337       0.038991       0.043347              7.395914       7.403152      -2.021764       0.687669       8.636301      -1.139643       6.148288          -0.000008
          237              O      -0.411317      -3.559874       9.433724      -0.589610      30.201431 0.48979160E+03  0.11490393E+05                                 7.561797                            6.762361       0.752403       2.288552                    0.997533      27.594946      71.395316       0.745703       0.350120      -1.147423      -0.004630      -0.021474       0.002619       0.022123      -0.056012      -0.012619       0.010100       0.086414       0.003779      -0.071542      -0.002017       0.073559              7.991223      10.671445      -2.478516      -2.069946       7.176535       0.595504       6.125690          -0.000004
          238              O       0.259371      -5.624766       9.236609      -0.563444      28.956738 0.50921348E+03  0.12021324E+05                                 7.275316                            6.894695       0.905451       2.361260                    0.996403      26.767216      68.695781       0.741126       0.350075      -1.151411      -0.016002       0.002769       0.011964       0.020171       0.038366       0.026318      -0.019235      -0.074397       0.064993      -0.074766       0.028558       0.046208              7.369637       7.401662       0.743886      -0.600979       8.523690      -0.903923       6.183560          -0.000016
          239              O       5.583255       7.313601       7.620800      -0.556559      31.225799 0.53823805E+03  0.12900088E+05                                 7.728572                            7.131797       0.554986       2.249128                    0.994491      26.907508      69.866794       0.721162       0.354368      -1.146463       0.017923      -0.014177      -0.002172       0.022955       0.019532      -0.009445      -0.027337       0.057779       0.134472      -0.062562       0.006300       0.056262              8.000518       5.943090      -0.112140      -1.430980       7.170466      -1.720334      10.887999          -0.000022
          240              O       6.543659       6.226722       6.006200      -0.602273      28.804426 0.48463919E+03  0.11306594E+05                                 7.212844                            6.667561       1.048683       2.380672                    0.998732      27.465341      70.193595       0.763214       0.343991      -1.155854      -0.001059       0.010825       0.020946       0.023601      -0.012633       0.038682       0.036736      -0.002087      -0.158152      -0.082350       0.039002       0.043348              7.395654       7.402830      -2.021681      -0.687611       8.636076       1.139611       6.148056          -0.000009
          241              O       4.443532       8.414844       2.644380      -0.589617      30.201625 0.48979743E+03  0.11490566E+05                                 7.561810                            6.762388       0.752103       2.288457                    0.997526      27.595260      71.396293       0.745704       0.350118      -1.147423      -0.021465       0.004630      -0.002617       0.022114       0.056022      -0.010117      -0.012612      -0.086390       0.003816      -0.071551      -0.002004       0.073554              7.991217       7.176644       2.478505      -0.595522      10.671388      -2.069871       6.125619          -0.000005
          242              O       2.378643       7.744156       2.841495      -0.563446      28.957203 0.50922420E+03  0.12021645E+05                                 7.275394                            6.894762       0.905397       2.361235                    0.996405      26.767454      68.696684       0.741123       0.350075      -1.151411       0.002768       0.015984      -0.011960       0.020155      -0.038377       0.019225       0.026336       0.074414       0.064952      -0.074780       0.028570       0.046211              7.369729       8.523731      -0.743928       0.903951       7.401906      -0.600981       6.183549          -0.000015
          243              O      -0.689869       2.420272       4.457304      -0.556562      31.226887 0.53826609E+03  0.12900947E+05                                 7.728814                            7.132041       0.554903       2.249095                    0.994489      26.907979      69.868860       0.721140       0.354374      -1.146456      -0.014181      -0.017916       0.002168       0.022952      -0.019537       0.027333      -0.009447      -0.057799       0.134503      -0.062574       0.006305       0.056269              8.000744       7.170669       0.112171       1.720261       5.943306      -1.431059      10.888256          -0.000021
          244              O      -1.776727       1.459868       6.071904      -0.602259      28.804437 0.48463889E+03  0.11306596E+05                                 7.212884                            6.667592       1.048551       2.380637                    0.998729      27.465171      70.193403       0.763205       0.343994      -1.155850       0.010814       0.001064      -0.020968       0.023617       0.012627      -0.036703       0.038676       0.002083      -0.158094      -0.082313       0.038988       0.043325              7.395699       8.636174       2.021729      -1.139557       7.402832      -0.687639       6.148091          -0.000008
          245              O      11.563401       7.592090       2.644380      -0.589631      30.202691 0.48982039E+03  0.11491250E+05                                 7.562051                            6.762602       0.752119       2.288461                    0.997531      27.595494      71.397556       0.745682       0.350124      -1.147418       0.021473      -0.004655      -0.002603       0.022125       0.055990       0.010119       0.012629      -0.086385       0.003783      -0.071518      -0.002022       0.073541              7.991470       7.176811       2.478540       0.595459      10.671651       2.070022       6.125949          -0.000005
          246              O      13.628293       8.262780       2.841495      -0.563450      28.955416 0.50918254E+03  0.12020380E+05                                 7.274999                            6.894403       0.905639       2.361325                    0.996405      26.766798      68.693531       0.741157       0.350067      -1.151421      -0.002771      -0.015988      -0.011961       0.020159      -0.038377      -0.019232      -0.026326       0.074394       0.064962      -0.074772       0.028562       0.046210              7.369311       8.523309      -0.743925      -0.903849       7.401308       0.600986       6.183317          -0.000015
          247              O       0.689926      -2.420215       4.457304      -0.556578      31.223479 0.53818854E+03  0.12898535E+05                                 7.728018                            7.131333       0.555326       2.249245                    0.994497      26.906744      69.862594       0.721210       0.354355      -1.146480       0.014196       0.017904       0.002152       0.022950      -0.019525      -0.027326       0.009437      -0.057746       0.134448      -0.062537       0.006293       0.056245              7.999902       7.169750       0.112042      -1.719989       5.942785       1.431023      10.887171          -0.000021
          248              O       1.776805      -1.459791       6.071904      -0.602270      28.803822 0.48462549E+03  0.11306181E+05                                 7.212708                            6.667435       1.048563       2.380638                    0.998731      27.465123      70.192485       0.763227       0.343987      -1.155858      -0.010836      -0.001060      -0.020953       0.023613       0.012635       0.036725      -0.038687       0.002098      -0.158101      -0.082336       0.038996       0.043341              7.395515       8.635986       2.021669       1.139553       7.402746       0.687566       6.147812          -0.000008
          249              O       8.414883      -3.559879       8.683432      -0.589620      30.202764 0.48981983E+03  0.11491233E+05                                 7.562063                            6.762601       0.752246       2.288501                    0.997529      27.595518      71.397612       0.745682       0.350124      -1.147418       0.004629      -0.021482      -0.002610       0.022130       0.056012      -0.012610      -0.010122       0.086381       0.003808      -0.071539      -0.002007       0.073546              7.991481      10.671692       2.478696      -2.069981       7.176878      -0.595554       6.125872          -0.000005
          250              O       7.744195      -5.624768       8.880547      -0.563457      28.959316 0.50927381E+03  0.12023143E+05                                 7.275865                            6.895202       0.905188       2.361161                    0.996401      26.768164      68.700063       0.741081       0.350085      -1.151399       0.015992       0.002781      -0.011963       0.020164      -0.038367       0.026323       0.019225      -0.074411       0.064947      -0.074765       0.028557       0.046208              7.370204       7.402340      -0.744067      -0.601074       8.524283       0.904035       6.183990          -0.000015
          251              O       2.420310       7.313620      10.496356      -0.556565      31.226975 0.53826815E+03  0.12901009E+05                                 7.728828                            7.132054       0.554906       2.249094                    0.994489      26.908028      69.869024       0.721139       0.354374      -1.146456      -0.017919      -0.014180       0.002168       0.022954      -0.019536      -0.009447       0.027333       0.057797       0.134502      -0.062574       0.006305       0.056269              8.000755       5.943322       0.112168      -1.431070       7.170684       1.720262      10.888260          -0.000021
          252              O       9.463279      14.230134       0.032852      -0.602258      28.804390 0.48463778E+03  0.11306563E+05                                 7.212876                            6.667584       1.048550       2.380637                    0.998729      27.465141      70.193299       0.763206       0.343994      -1.155850       0.001062       0.010814      -0.020968       0.023617       0.012627       0.038676      -0.036702      -0.002084      -0.158093      -0.082312       0.038988       0.043324              7.395699       7.402842       2.021734      -0.687644       8.636186      -1.139559       6.148069          -0.000009
          253              O       7.592128       3.559990       8.683432      -0.589640      30.203857 0.48984513E+03  0.11491987E+05                                 7.562285                            6.762811       0.752113       2.288454                    0.997527      27.595957      71.399474       0.745663       0.350128      -1.147413      -0.004647       0.021473      -0.002608       0.022124       0.055996       0.012623       0.010122       0.086371       0.003810      -0.071523      -0.002012       0.073535              7.991705      10.671974       2.478736       2.070008       7.177089       0.595548       6.126053          -0.000005
          254              O       8.262818       5.624881       8.880547      -0.563468      28.958877 0.50926445E+03  0.12022857E+05                                 7.275762                            6.895116       0.905274       2.361191                    0.996401      26.768041      68.699383       0.741090       0.350083      -1.151402      -0.015985      -0.002777      -0.011964       0.020159      -0.038373      -0.026329      -0.019234      -0.074404       0.064951      -0.074773       0.028559       0.046214              7.370091       7.402198      -0.744050       0.601034       8.524184      -0.903999       6.183892          -0.000015
          255              O      -2.420176       8.693414      10.496356      -0.556580      31.223595 0.53819128E+03  0.12898619E+05                                 7.728040                            7.131353       0.555318       2.249242                    0.994497      26.906804      69.862827       0.721209       0.354355      -1.146479       0.017904       0.014195       0.002154       0.022950      -0.019524       0.009436      -0.027326       0.057743       0.134449      -0.062536       0.006292       0.056244              7.999923       5.942795       0.112044       1.431026       7.169768      -1.719998      10.887207          -0.000021
          256              O       6.543621       1.776766       0.032852      -0.602272      28.803836 0.48462566E+03  0.11306186E+05                                 7.212710                            6.667437       1.048563       2.380638                    0.998731      27.465130      70.192513       0.763227       0.343988      -1.155858      -0.001061      -0.010836      -0.020953       0.023613       0.012634      -0.038687       0.036724      -0.002098      -0.158102      -0.082336       0.038996       0.043340              7.395526       7.402768       2.021681       0.687565       8.636010       1.139552       6.147799          -0.000009
          257              O       4.443537      -0.411356       3.394672      -0.589610      30.201428 0.48979142E+03  0.11490387E+05                                 7.561795                            6.762359       0.752403       2.288552                    0.997533      27.594948      71.395310       0.745703       0.350120      -1.147423      -0.021474      -0.004630       0.002618       0.022123      -0.056012       0.010101      -0.012619      -0.086413       0.003778      -0.071542      -0.002017       0.073559              7.991222       7.176531      -2.478517       0.595502      10.671447      -2.069947       6.125687          -0.000005
          258              O       2.378646       0.259332       3.197557      -0.563444      28.956766 0.50921408E+03  0.12021342E+05                                 7.275323                            6.894701       0.905448       2.361259                    0.996403      26.767223      68.695820       0.741126       0.350075      -1.151411       0.002769      -0.016002       0.011963       0.020171       0.038365      -0.019235       0.026318       0.074397       0.064993      -0.074765       0.028557       0.046208              7.369645       8.523698       0.743889      -0.903923       7.401672      -0.600981       6.183565          -0.000015
          259              O      -0.689887       5.583217       1.581748      -0.556560      31.226280 0.53825219E+03  0.12900518E+05                                 7.728677                            7.131918       0.554978       2.249123                    0.994490      26.907754      69.867801       0.721152       0.354371      -1.146460      -0.014172       0.017914      -0.002165       0.022945       0.019542      -0.027333      -0.009448      -0.057796       0.134479      -0.062572       0.006307       0.056265              8.000600       7.170536      -0.112189      -1.720198       5.943194      -1.431017      10.888071          -0.000022
          260              O       6.226761      -1.459752      12.045252      -0.602251      28.804148 0.48463349E+03  0.11306437E+05                                 7.212837                            6.667555       1.048621       2.380663                    0.998728      27.464996      70.192824       0.763208       0.343994      -1.155850       0.010820      -0.001067       0.020965       0.023616      -0.012629       0.036704       0.038679       0.002115      -0.158125      -0.082323       0.038994       0.043329              7.395654       8.636156      -2.021692       1.139539       7.402782      -0.687600       6.148024          -0.000008
          261              O      11.563406       0.411399       3.394672      -0.589604      30.201983 0.48980511E+03  0.11490801E+05                                 7.561931                            6.762494       0.752137       2.288472                    0.997533      27.595141      71.396341       0.745688       0.350124      -1.147418       0.021493       0.004643       0.002601       0.022142      -0.056005      -0.010122       0.012617      -0.086384       0.003789      -0.071532      -0.002015       0.073547              7.991340       7.176695      -2.478508      -0.595451      10.671478       2.069982       6.125846          -0.000005
          262              O      13.628295      -0.259291       3.197557      -0.563454      28.956190 0.50920007E+03  0.12020907E+05                                 7.275147                            6.894537       0.905508       2.361277                    0.996406      26.767177      68.695009       0.741147       0.350068      -1.151419      -0.002761       0.015987       0.011962       0.020157       0.038368       0.019231      -0.026325       0.074400       0.064996      -0.074771       0.028566       0.046206              7.369468       8.523465       0.743939       0.903882       7.401492       0.600996       6.183447          -0.000015
          263              O       0.689907      10.423703       1.581748      -0.556583      31.226601 0.53825684E+03  0.12900639E+05                                 7.728696                            7.131920       0.554948       2.249111                    0.994493      26.907899      69.867885       0.721157       0.354368      -1.146464       0.014190      -0.017920      -0.002170       0.022960       0.019513       0.027334       0.009434      -0.057769       0.134503      -0.062553       0.006294       0.056260              8.000638       7.170399      -0.112110       1.720349       5.943270       1.431058      10.888244          -0.000021
          264              O      -6.226607       1.459906      12.045252      -0.602280      28.805027 0.48465109E+03  0.11306950E+05                                 7.212986                            6.667683       1.048785       2.380713                    0.998733      27.465516      70.194463       0.763199       0.343995      -1.155850      -0.010832       0.001070       0.020956       0.023614      -0.012627      -0.036727      -0.038674       0.002059      -0.158076      -0.082321       0.038984       0.043337              7.395810       8.636246      -2.021775      -1.139675       7.403065       0.687597       6.148119          -0.000009

******************************************************
Auxiliary information for the entire system
The total spin magnetic moment of the unit cell is   -0.001813
The total net atomic charge of the unit cell is   -0.000005
Accuracy of reproducing the electrostatic potential in the unit cell:
  The inner radius (bohr) =    5.0000
  The outer radius (bohr) =   12.0000
  Valid grid points have density less than (e/(bohr^3)) =    0.0001
  The number of valid grid points were=        31318
  The rms potential error without charges in kcal/mol is=      3.26673
  The rms potential error with partial charges in kcal/mol is=      0.47517
  The RRMSE value at monopole order=      0.14546
  The rms potential error with partial charges and cloud penetration in kcal/mol is=      0.47382
  The RRMSE value at monopole order with cloud penetration is=      0.14504
  The rms potential error with partial charges and atomic dipoles in kcal/mol is=      0.38400
  The RRMSE value at dipole order=      0.11755
  The rms potential error with partial charges, atomic dipoles and cloud penetration in kcal/mol is=      0.37884
  The RRMSE value at dipole order with cloud penetration=      0.11597

******************************************************
The electron densities and ab initio electrostatic potential were computed in VASP using the PBE functional and
projector augmented wave method. See the main text of the journal article for a description of computational details.
The atomic charges, dipoles, and quadrupoles were computed with the DDEC6 method as described in
(a) T. A. Manz and N. Gabaldon Limas, RSC Adv. 6 (2016) 47771-47801 DOI: 10.1039/c6ra04656h
(b) N. Gabaldon Limas and T. A. Manz, RSC Adv. 8 (2018) 2678-2707 DOI: 10.1039/c7ra11829e.
For each atom in the material, the electron cloud parameters were fit to the spherically averaged atom-in-material
electron density using radial positions for which this density was between 10^-4 and 10^-2 electrons per cubic bohr.
The polarizabilities, dispersion coefficients, and quantum Drude oscillator (QDO) parameters were fit using the MCLF method.
The magnetic structure of the system was optimized in VASP from the default ferromagnetic initial guess using spin polarization.
The atomic spin moments (ASMs) were computed on this optimized magnetic structure using the DDEC6 partition as inputs
to the method of T. A. Manz and D. S. Sholl, J. Chem. Theory Comput. 7 (2011) 4146-4164 DOI: 10.1021/ct200539n.
The RMSE and RRMSE were computed using a uniform grid with Ewald summation.
