# Supplementary material for: A collection of forcefield precursors for metal–organic frameworks
Source: RSC Adv. 2019 Nov 13;9(63):36492–507. doi: 10.1039/c9ra07327b (PMC9075174; doi:10.1039/c9ra07327b)
Supplement: RA-009-C9RA07327B-s5652 [file RA-009-C9RA07327B-s5652.xyz]

  104
jmolscript: load "" {1 1 1} spacegroup "x,y,z" unitcell [{     10.335000     0.000000     0.000000 }, {     -4.312592     9.392219     0.000000 }, {      4.492492     3.746303    15.977890 }]
Ag     8.592545     4.672372     4.925185     0.502163
Ag     8.462918    10.899192    12.914130     0.502668
H      4.396714     7.534696     8.116768     0.114735
H      3.616899     9.558918     8.950814     0.117966
H     11.099651     2.061071     7.308287     0.115006
H      7.552416     9.431712     6.453470     0.116133
H      8.492134     5.181692     8.500237     0.118413
H      1.836190     6.646375     9.259187     0.106984
H     11.441497     2.688799     9.649048     0.113192
H     -0.619141    10.125343     8.838969     0.124478
H      4.925153     2.375425     7.739690     0.130823
H      2.487326     8.883604     5.569892     0.122876
H      1.260429     7.243525     6.718703     0.114147
H      2.633309     6.593838    11.438571     0.116666
H      4.089051     8.297917    12.072894     0.121090
H      7.149399     6.332931    10.289761     0.123331
H      5.691909     4.604791     9.681004     0.127403
H      3.930966     0.379361     0.127823     0.114125
H      1.765997     0.243373     0.961869     0.119019
H      1.547178     9.710437    15.297232     0.114251
H      3.703711     9.858461    14.442415     0.116007
H      3.465671     7.031616     0.511292     0.118362
H      3.669797     3.076989     1.270242     0.106294
H      6.961868     5.391537     1.660103     0.113681
H     -0.516374     3.856633     0.850024     0.124592
H     13.332596     5.798292    15.728635     0.130154
H      6.400849     5.297997    13.558837     0.123234
H      7.379357     7.097349    14.707648     0.114221
H      4.050166     2.374510     3.449626     0.117448
H     -1.203603     9.732705     4.083949     0.122608
H      1.859154     7.771476     2.300816     0.122582
H      7.134060     0.424910     1.692059     0.127873
C      6.583639     7.037650     6.713909     0.287638
C      6.049635     8.293252     7.206028     0.061313
C      4.875605     8.327696     7.953794    -0.125951
C      4.416381     9.528721     8.457097    -0.111387
C      5.142808    10.702429     8.230211     0.007260
C      6.308185    10.661605     7.472859    -0.116523
C      6.763400     9.459175     6.963164    -0.107468
C      8.900239     2.615163     8.742942     0.320829
C      9.850743     3.755198     8.986924     0.013720
C      9.391112     5.041308     8.738308    -0.170069
C     10.261152     6.124256     8.842164     0.010914
C      1.241315     5.919793     9.229948    -0.169563
C      1.689901     4.639440     9.579224     0.007520
C     11.148329     3.556705     9.437820    -0.159567
C      9.714993     7.506936     8.594827     0.309629
C      0.235029     8.530583     7.901386     0.002565
C      0.020867     9.880635     8.191864    -0.102311
C      0.740739    10.859738     7.536771    -0.104343
C      1.668265    10.469106     6.559723     0.036814
C      1.870369     9.128111     6.236170    -0.123930
C      1.139054     8.152369     6.921622    -0.136672
C      6.797689     2.087921     5.908624     0.316119
C      3.099179     4.341495    10.011746     0.293765
C      4.005930     5.460546    10.457050     0.005797
C      3.539991     6.550569    11.195548    -0.133124
C      4.399524     7.566032    11.571188    -0.128380
C      5.740411     7.478939    11.187719     0.036013
C      6.236059     6.384446    10.505463    -0.114781
C      5.366614     5.359433    10.139569    -0.107092
C      6.622760     8.596406    11.499287     0.318670
C      5.475130    11.737860    14.702854     0.288888
C      4.111238    11.699213    15.194973     0.059628
C     -0.902455     9.005471    -0.035151    -0.123935
C     -2.185545     8.921640     0.468152    -0.112940
C     -2.949061     7.771714     0.241266     0.006737
C      2.066819    10.475982    15.461804    -0.115086
C      3.349513    10.564043    14.952109    -0.107372
C      5.968369     7.731701     0.753997     0.320990
C      5.328957     6.392190     0.997979     0.011814
C      3.968374     6.273224     0.749363    -0.168528
C      3.347266     5.030659     0.853219     0.010466
C      4.081869     3.920786     1.241003    -0.169348
C      5.432612     4.047387     1.590279     0.008648
C      6.050801     5.295801     1.448875    -0.160768
C      1.862815     4.950031     0.605882     0.309953
C      5.781828     7.492147    15.890331     0.002366
C     -0.026926     3.377120     0.202919    -0.102898
C      3.876167     6.060657    15.525716    -0.102917
C      4.618202     5.380745    14.548668     0.035682
C      5.921202     5.756648    14.225115    -0.124174
C      6.502772     6.828409    14.910567    -0.135882
C      4.040244     4.216541    13.897569     0.315889
C      6.291442     2.890994     2.022801     0.293972
C      5.652843     1.600001     2.468105     0.004763
C      4.467827     1.568593     3.206603    -0.131793
C     -0.408928     9.755955     3.582243    -0.130911
C      0.229746     8.573728     3.198774     0.034868
C      1.431220     8.580003     2.516518    -0.111688
C      1.999926     9.797853     2.150624    -0.108743
C     -0.417597     7.305572     3.510342     0.317267
N      7.061213     6.079333     6.332038    -0.391991
N      7.455192     2.871097     5.431364    -0.375414
N      7.273386     9.488698    11.735760    -0.390277
N      6.545309    11.703737    14.320983    -0.392794
N     13.937874     3.292212    13.420309    -0.374891
N     -0.956998     6.341962     3.746815    -0.388517
O      7.701469     2.766730     8.892654    -0.404877
O      8.576284     7.782483     8.938032    -0.414926
O      3.522436     3.204621     9.987939    -0.425610
O      5.330406     8.757871     0.903709    -0.404444
O      1.137244     5.869884     0.949087    -0.415183
O      7.501225     2.980743     1.998994    -0.425957

The following XYZ coordinates are in angstroms. Other properties are in atomic units.
The sperically averaged electron density of each atom fit to a function of the form exp(a - br)
eigen_1, eigen_2 and eigen_3 are the three eigenvalues of traceless quadrupole moment tensor
  atom number  atomic symbol              X              Y              Z     net charge C6 coefficient C8 coefficient C10 coefficient fluctuating dipole atomic polarizability isotropic forcefield polarizability              a              b squared Pearson coefficient          <r^3>          <r^4>         wp_QDO          m_QDO          q_QDO       dipole_x       dipole_y       dipole_z         dipole            Qxy            Qxz            Qyz     Q(x^2-y^2)  Q(3z^2 - R^2)        eigen_1        eigen_2        eigen_3 static polarizability      alpha(xx)      alpha(xy)      alpha(xz)      alpha(yy)      alpha(yz)      alpha(zz) atomic spin moment
            1             Ag       8.592545       4.672372       4.925185       0.502163     199.987738 0.43897817E+04  0.16694466E+06                                27.181161                           21.977814       1.096715       2.026197                    0.999826      82.408776     219.416666       0.390319       0.412627      -1.175412      -0.069675       0.025281       0.010163       0.074813       0.074218      -0.000146      -0.058440      -0.080616       0.056041      -0.102108      -0.003631       0.105739             31.705000      24.156028      10.550521      -5.495086      41.484720      -7.938686      29.474251           0.008462
            2             Ag       8.462918      10.899192      12.914130       0.502668     199.891680 0.43861004E+04  0.16676856E+06                                27.171964                           21.967547       1.096037       2.026105                    0.999831      82.386592     219.329081       0.390440       0.412587      -1.175448      -0.052502       0.052362       0.009991       0.074820       0.079106       0.052957       0.025043      -0.059405       0.057336      -0.102089      -0.003992       0.106080             31.697426      30.457490      13.448936       4.921176      35.171101       8.309625      29.463686           0.008459
            3              H       4.396714       7.534696       8.116768       0.114735       1.132531 0.85421177E+01  0.85741660E+02                                 1.833345                            1.739960      -1.169938       2.328262                    0.994680       3.662479      10.565887       0.459130       1.329059      -0.698196      -0.022075      -0.031411       0.007749       0.039166       0.006866      -0.008868       0.007218      -0.006799      -0.028370      -0.018041       0.005496       0.012545              1.863947       1.831725       0.393968      -0.114918       2.206744      -0.217572       1.553370           0.000089
            4              H       3.616899       9.558918       8.950814       0.117966       1.171734 0.91527233E+01  0.93428221E+02                                 1.874087                            1.800879      -1.209360       2.310500                    0.994462       3.699743      10.747732       0.451574       1.328770      -0.698547      -0.035868       0.000321       0.020529       0.041329       0.007325      -0.014693       0.004537       0.008627      -0.014372      -0.018614       0.001177       0.017437              1.892490       2.273509      -0.018405      -0.352888       1.672819      -0.019180       1.731142           0.000062
            5              H      11.099651       2.061071       7.308287       0.115006       1.211408 0.92575224E+01  0.94074693E+02                                 1.869269                            1.776464      -1.034476       2.385870                    0.997968       3.554208      10.057890       0.471497       1.278348      -0.710529       0.025484       0.029522      -0.007088       0.039639       0.008261      -0.013348      -0.003293       0.001987      -0.032334      -0.018122      -0.000891       0.019013              1.895237       1.747902       0.347573      -0.087537       2.379745       0.031209       1.558064           0.000642
            6              H       7.552416       9.431712       6.453470       0.116133       1.012536 0.72366261E+01  0.69501495E+02                                 1.685416                            1.588447      -0.915865       2.448685                    0.998255       3.451274       9.654590       0.487761       1.307497      -0.702933       0.035001       0.001008      -0.017719       0.039244       0.001794      -0.014295       0.002318      -0.006085      -0.022876      -0.018663       0.007191       0.011472              1.723340       2.086756      -0.081388      -0.458005       1.408586       0.052212       1.674678           0.000012
            7              H       8.492134       5.181692       8.500237       0.118413       1.026945 0.75696304E+01  0.74883128E+02                                 1.806859                            1.701688      -1.518875       2.157622                    0.991624       4.025617      12.134876       0.431599       1.434553      -0.674339      -0.039791       0.006210      -0.005653       0.040668      -0.002480       0.005473      -0.001012       0.015578      -0.030914      -0.011552      -0.003019       0.014571              1.864081       2.384073      -0.203734       0.200005       1.727091      -0.060977       1.481080           0.000889
            8              H       1.836190       6.646375       9.259187       0.106984       1.118979 0.82997166E+01  0.82747578E+02                                 1.801209                            1.696762      -1.386529       2.210259                    0.993268       3.864068      11.125850       0.472285       1.300798      -0.701649       0.023155       0.029238       0.000224       0.037297       0.008175      -0.002268       0.000638      -0.007254      -0.030994      -0.011047      -0.003083       0.014130              1.851986       2.034915       0.425928       0.183288       2.016286      -0.097185       1.504755           0.000446
            9              H      11.441497       2.688799       9.649048       0.113192       1.117214 0.84231877E+01  0.85125036E+02                                 1.869112                            1.763418      -1.527768       2.148117                    0.991794       4.046035      12.113257       0.437784       1.384412      -0.684022       0.012073      -0.035083       0.009439       0.038284      -0.001462       0.000684      -0.004192      -0.019935      -0.022979      -0.008520      -0.006184       0.014704              1.921813       1.733204      -0.167755       0.153959       2.453608      -0.130411       1.578627           0.000976
           10              H      -0.619141      10.125343       8.838969       0.124478       1.137021 0.83594333E+01  0.83861329E+02                                 1.864848                            1.738964      -1.331476       2.253784                    0.993747       3.774831      11.060786       0.450076       1.356549      -0.691272      -0.025206       0.012591       0.029002       0.040435      -0.004329      -0.010304      -0.000648      -0.000662       0.007168      -0.011417       0.000055       0.011362              1.921780       2.059451      -0.184065      -0.542362       1.771905       0.211592       1.933984           0.000102
           11              H       4.925153       2.375425       7.739690       0.130823       1.120089 0.81204860E+01  0.80098536E+02                                 1.797831                            1.681128      -1.028040       2.409039                    0.997243       3.416381       9.618009       0.475787       1.305122      -0.704756      -0.004623       0.040899       0.014482       0.043633       0.000031      -0.006611      -0.001125      -0.023996      -0.026651      -0.014885      -0.001609       0.016494              1.847281       1.543525      -0.115835      -0.101151       2.453013       0.296090       1.545305           0.000245
           12              H       2.487326       8.883604       5.569892       0.122876       1.079074 0.81633249E+01  0.80336055E+02                                 1.729174                            1.667475      -0.866147       2.477042                    0.998858       3.384620       9.405883       0.487281       1.277271      -0.711133       0.028952      -0.014344      -0.029229       0.043569      -0.001216      -0.017894       0.003091      -0.013550      -0.020071      -0.023093       0.008271       0.014822              1.740733       1.761986      -0.100521      -0.334152       1.474478       0.124253       1.985734           0.000131
           13              H       1.260429       7.243525       6.718703       0.114147       1.225422 0.95448378E+01  0.97490693E+02                                 1.867294                            1.791451      -1.041408       2.381929                    0.997693       3.541223       9.963831       0.475597       1.260877      -0.714789       0.009378      -0.036923      -0.011199       0.039708      -0.006083      -0.014050       0.008420      -0.012213      -0.015759      -0.018610      -0.000872       0.019481              1.881496       1.531182      -0.043751      -0.042928       2.453122       0.044207       1.660184           0.000319
           14              H       2.633309       6.593838      11.438571       0.116666       1.143748 0.85810535E+01  0.84798302E+02                                 1.740305                            1.664560      -0.975154       2.416788                    0.998243       3.345090       9.065461       0.511882       1.210847      -0.726716      -0.038847       0.004167       0.012821       0.041120      -0.002285      -0.010762       0.009219       0.008163      -0.030539      -0.018088       0.001625       0.016463              1.761120       2.286171       0.056540      -0.084366       1.421447       0.045327       1.575742           0.000184
           15              H       4.089051       8.297917      12.072894       0.121090       0.986954 0.70619728E+01  0.66630020E+02                                 1.589587                            1.518647      -0.737107       2.532630                    0.999852       3.203516       8.550484       0.530082       1.224670      -0.722905      -0.017633       0.030496       0.021437       0.041237       0.000300      -0.006370       0.011030       0.003938      -0.030316      -0.017688       0.005990       0.011698              1.607589       1.380764      -0.158099      -0.137931       1.783161       0.373090       1.658843           0.000096
           16              H       7.149399       6.332931      10.289761       0.123331       1.113390 0.79716676E+01  0.78618253E+02                                 1.806008                            1.672806      -1.167547       2.324758                    0.996593       3.625738      10.356610       0.471801       1.316356      -0.700113       0.037677      -0.006432      -0.009260       0.039327      -0.004510       0.004651       0.010502       0.006762      -0.027566      -0.017297       0.007029       0.010268              1.878709       2.560427      -0.038697      -0.396595       1.494594       0.036744       1.581107           0.000418
           17              H       5.691909       4.604791       9.681004       0.127403       1.051509 0.76194992E+01  0.74582116E+02                                 1.760824                            1.653444      -1.310138       2.266378                    0.994694       3.649664      10.514711       0.465065       1.345501      -0.693666       0.014876      -0.032658      -0.018536       0.040391       0.000144      -0.001155       0.011397       0.000835      -0.004556      -0.012091       0.001197       0.010894              1.805864       1.709668      -0.253516      -0.202602       2.089198       0.421627       1.618727           0.000129
           18              H       3.930966       0.379361       0.127823       0.114125       1.131571 0.85298997E+01  0.85568308E+02                                 1.830622                            1.737393      -1.159636       2.332320                    0.994889       3.658878      10.544287       0.460101       1.327039      -0.698625       0.019621       0.033236       0.008047       0.039425       0.006970      -0.010337       0.004913      -0.006287      -0.028903      -0.018126       0.005505       0.012621              1.861184       1.839834       0.398343       0.149503       2.192556       0.194830       1.551162           0.000089
           19              H       1.765997       0.243373       0.961869       0.119019       1.167083 0.91060521E+01  0.92818216E+02                                 1.868025                            1.795440      -1.214549       2.309261                    0.994327       3.689306      10.704102       0.452647       1.327526      -0.698823      -0.015060       0.032040       0.020363       0.040842       0.001380      -0.010102       0.011556      -0.016479      -0.014108      -0.018413       0.000979       0.017434              1.886253       1.785690      -0.238286      -0.129024       2.147236       0.326784       1.725833           0.000061
           20              H       1.547178       9.710437      15.297232       0.114251       1.212960 0.92714746E+01  0.94242834E+02                                 1.869956                            1.777098      -1.025714       2.389046                    0.997979       3.557125      10.064371       0.471738       1.277337      -0.710738      -0.016214      -0.035890      -0.006989       0.039997       0.004713      -0.002605       0.013450      -0.013732      -0.032278      -0.018107      -0.000846       0.018952              1.895945       2.006930       0.466437      -0.065030       2.122264       0.066501       1.558642           0.000642
           21              H       3.703711       9.858461      14.442415       0.116007       1.013885 0.72487170E+01  0.69645469E+02                                 1.686656                            1.589567      -0.914473       2.449374                    0.998256       3.453975       9.663530       0.487693       1.307156      -0.702991       0.013449      -0.032328      -0.017901       0.039324       0.003434      -0.008124       0.012096       0.001361      -0.022981      -0.018757       0.007207       0.011550              1.724640       1.589660      -0.310532      -0.238868       1.908317       0.394833       1.675943           0.000012
           22              H       3.465671       7.031616       0.511292       0.118362       1.026773 0.75699935E+01  0.74912817E+02                                 1.809178                            1.703675      -1.533602       2.151971                    0.991467       4.030750      12.165828       0.430463       1.437836      -0.673727      -0.022221       0.033532      -0.005669       0.040625      -0.007501       0.003222      -0.004636      -0.006595      -0.030117      -0.011339      -0.003171       0.014510              1.866602       1.998869      -0.382814       0.139143       2.118185      -0.156634       1.482751           0.000883
           23              H       3.669797       3.076989       1.270242       0.106294       1.122358 0.83312870E+01  0.83146387E+02                                 1.805127                            1.700188      -1.391871       2.207433                    0.993293       3.872016      11.156644       0.471696       1.301107      -0.701563      -0.017002      -0.033396       0.000131       0.037475       0.008022      -0.001675       0.001821      -0.007930      -0.031516      -0.011272      -0.002946       0.014219              1.856171       1.700149       0.271364       0.165416       2.360659      -0.126527       1.507704           0.000448
           24              H       6.961868       5.391537       1.660103       0.113681       1.118080 0.84405353E+01  0.85447201E+02                                 1.879452                            1.772501      -1.553210       2.138069                    0.991553       4.063957      12.225436       0.433455       1.395835      -0.681796       0.036615       0.003563       0.009311       0.037948       0.006507       0.004013       0.001055       0.014894      -0.022725      -0.008423      -0.006028       0.014451              1.932817       2.471188       0.165423       0.184479       1.740812      -0.086346       1.586451           0.000971
           25              H      -0.516374       3.856633       0.850024       0.124592       1.132487 0.83168028E+01  0.83296197E+02                                 1.857222                            1.732501      -1.320838       2.258468                    0.993919       3.763434      11.004966       0.451872       1.353386      -0.691932      -0.022274       0.017676       0.029063       0.040660      -0.002410      -0.003661       0.009697       0.007038       0.007063      -0.011490       0.000199       0.011291              1.913638       1.953294      -0.227269      -0.415579       1.861989       0.401601       1.925631           0.000102
           26              H      13.332596       5.798292      15.728635       0.130154       1.119635 0.81121852E+01  0.79949541E+02                                 1.792618                            1.676563      -1.016251       2.413212                    0.997508       3.413719       9.588192       0.478294       1.299371      -0.705946      -0.039516      -0.012840       0.014721       0.044080       0.009094      -0.001679       0.006432       0.015568      -0.026782      -0.014824      -0.001667       0.016492              1.841778       2.374565       0.268184      -0.309809       1.609609      -0.031537       1.541161           0.000245
           27              H       6.400849       5.297997      13.558837       0.123234       1.076034 0.81347878E+01  0.79984270E+02                                 1.725917                            1.664598      -0.867267       2.476756                    0.998837       3.379635       9.387524       0.487690       1.277333      -0.711132       0.024836      -0.020055      -0.029208       0.043268       0.004314      -0.010374       0.014905       0.010568      -0.020286      -0.023079       0.008207       0.014872              1.737364       1.597848      -0.173884      -0.251327       1.632752       0.250894       1.981491           0.000131
           28              H       7.379357       7.097349      14.707648       0.114221       1.227738 0.95697857E+01  0.97841170E+02                                 1.872626                            1.796181      -1.052224       2.377655                    0.997558       3.543977       9.987074       0.473868       1.264239      -0.714080       0.037520       0.006845      -0.011475       0.039828       0.000658      -0.013394       0.009393       0.017079      -0.016047      -0.018681      -0.000695       0.019376              1.886984       2.333646       0.322791      -0.058422       1.662854       0.020660       1.664452           0.000318
           29              H       4.050166       2.374510       3.449626       0.117448       1.143373 0.85784528E+01  0.84787402E+02                                 1.742126                            1.666083      -0.983450       2.414083                    0.998197       3.342903       9.067737       0.510703       1.213432      -0.726147      -0.019772       0.033080       0.012857       0.040626      -0.004564      -0.012819       0.005804      -0.001857      -0.030850      -0.018087       0.001720       0.016367              1.763056       1.530564      -0.291814      -0.076563       2.181434       0.057942       1.577172           0.000183
           30              H      -1.203603       9.732705       4.083949       0.122608       0.981174 0.70140123E+01  0.66092045E+02                                 1.586610                            1.516127      -0.741354       2.532699                    0.999850       3.194272       8.531760       0.528917       1.228955      -0.721977      -0.034399       0.003151       0.021074       0.040464      -0.001325      -0.012480       0.001157      -0.002894      -0.030008      -0.017430       0.005867       0.011563              1.604479       1.828853       0.049374      -0.394950       1.329019      -0.030220       1.655567           0.000095
           31              H       1.859154       7.771476       2.300816       0.122582       1.118986 0.80198242E+01  0.79229431E+02                                 1.813630                            1.678992      -1.177839       2.320000                    0.996483       3.636387      10.403289       0.470350       1.318146      -0.699724       0.021729      -0.031754      -0.009305       0.039586      -0.005522      -0.007540      -0.008677       0.002485      -0.028222      -0.017425       0.007035       0.010390              1.887132       1.716613      -0.433001      -0.200457       2.357674       0.347853       1.587109           0.000419
           32              H       7.134060       0.424910       1.692059       0.127873       1.048807 0.75958909E+01  0.74286423E+02                                 1.757199                            1.650451      -1.301030       2.270467                    0.994850       3.643656      10.489635       0.465712       1.344801      -0.693821       0.035765      -0.000080      -0.018600       0.040313      -0.000171      -0.010842      -0.003751      -0.000760      -0.004906      -0.012129       0.001222       0.010907              1.801960       2.209709      -0.021237      -0.465807       1.580660       0.008165       1.615509           0.000128
           33              C       6.583639       7.037650       6.713909       0.287638      34.852950 0.33013193E+03  0.72525978E+04                                 9.472459                            6.368823       0.108845       2.065771                    0.999590      24.490072      68.285118       0.605115       0.460747      -1.036570      -0.011289       0.033153       0.030015       0.046125       0.082360      -0.005214      -0.057383       0.107166       0.051356      -0.123718       0.020452       0.103266             11.499783       8.665437      -6.334580      -2.564964      17.874100       5.422997       7.959812           0.002259
           34              C       6.049635       8.293252       7.206028       0.061313      35.192995 0.40826356E+03  0.94063846E+04                                 9.289056                            6.762761      -0.089188       1.988090                    0.998843      26.457161      74.202656       0.632827       0.420086      -1.066637       0.007941       0.005712       0.024924       0.026774      -0.018215      -0.016103       0.024748      -0.044673      -0.066860      -0.035780      -0.015500       0.051280             10.893904      10.810107      -2.624799      -3.584940      14.546890       2.613334       7.324713           0.007580
           35              C       4.875605       8.327696       7.953794      -0.125951      32.190901 0.45373184E+03  0.10834617E+05                                 8.896875                            7.192515      -0.031420       1.963678                    0.998814      29.990288      88.289595       0.599927       0.427557      -1.052048       0.008891       0.025035       0.010890       0.028712       0.026651       0.013597      -0.010133      -0.000856      -0.041006      -0.033855       0.000239       0.033616              9.809255      10.447674      -1.358965      -3.059977      12.019598       1.177151       6.960492           0.002379
           36              C       4.416381       9.528721       8.457097      -0.111387      31.785834 0.45689594E+03  0.10957505E+05                                 8.910988                            7.271683      -0.173029       1.917484                    0.998992      30.249151      90.003353       0.588475       0.433994      -1.045411       0.018695      -0.005970      -0.013382       0.023754       0.000089      -0.007300      -0.002960       0.040509       0.030039      -0.025514       0.005060       0.020455              9.842624       9.051634      -0.115138      -1.809841      14.350801       0.988720       6.125436           0.003654
           37              C       5.142808      10.702429       8.230211       0.007260      35.756339 0.45763779E+03  0.10871823E+05                                 9.562403                            7.224107      -0.077809       1.982121                    0.999277      27.569017      79.049031       0.602904       0.427639      -1.059690       0.006828      -0.033163      -0.012079       0.035949      -0.008721       0.011725       0.011678       0.016511      -0.023068      -0.023768       0.005663       0.018105             11.305652       9.802623      -0.868641      -2.501739      17.344540       2.492700       6.769793           0.006874
           38              C       6.308185      10.661605       7.472859      -0.116523      32.311294 0.43988700E+03  0.10432581E+05                                 8.938876                            7.103312       0.020043       1.981435                    0.999542      29.808020      87.718151       0.600404       0.430142      -1.049494       0.005903      -0.033038       0.010336       0.035117       0.024025       0.011118      -0.012623       0.028977      -0.022449      -0.034433       0.002289       0.032143              9.964833       9.355787      -1.736334      -2.759998      13.698181       2.673701       6.840532           0.004246
           39              C       6.763400       9.459175       6.963164      -0.107468      31.907565 0.43341675E+03  0.10204683E+05                                 8.797473                            6.997027       0.095279       2.006573                    0.999676      29.256903      84.791045       0.614129       0.423597      -1.057287      -0.005118       0.012863       0.036360       0.038907       0.002408      -0.015714      -0.006368       0.045899       0.024869      -0.028208      -0.002471       0.030679              9.751402       9.196714      -1.268133      -2.668830      13.375082       1.856534       6.682410           0.002622
           40              C       8.900239       2.615163       8.742942       0.320829      31.494914 0.35082518E+03  0.78363360E+04                                 9.040808                            6.528056      -0.307569       1.938823                    0.998514      24.736029      69.868966       0.601971       0.455521      -1.038058      -0.045368       0.008398       0.012015       0.047677      -0.004332       0.015660      -0.058978      -0.041553       0.278310      -0.068768      -0.049770       0.118538             10.991018      11.414124       0.836818       0.017534      15.827890       3.159679       5.731039           0.013609
           41              C       9.850743       3.755198       8.986924       0.013720      38.887397 0.43623006E+03  0.10234046E+05                                10.021211                            6.988091      -0.082269       1.976370                    0.999333      27.415271      77.971544       0.621930       0.419791      -1.065215       0.009780       0.030425       0.016724       0.036070       0.005120      -0.017110       0.012831       0.015696      -0.009715      -0.024931       0.003143       0.021788             12.378085      13.385650       1.953052       3.030235      17.665943       0.578851       6.082662          -0.003783
           42              C       9.391112       5.041308       8.738308      -0.170069      39.912360 0.51294245E+03  0.12679508E+05                                10.446141                            7.752724      -0.291733       1.861670                    0.999140      31.911200      96.814740       0.563899       0.439411      -1.040792       0.014435       0.000881       0.032272       0.035364      -0.007989      -0.004510       0.006224       0.055692       0.069027      -0.040957       0.014373       0.026584             12.378152      12.035113       0.313284       1.602259      19.283316      -1.112179       5.816027           0.041083
           43              C      10.261152       6.124256       8.842164       0.010914      39.059189 0.44030223E+03  0.10343947E+05                                10.013799                            7.004662      -0.085626       1.973769                    0.999269      27.453121      77.895715       0.623901       0.417883      -1.067424       0.000590      -0.030723       0.020383       0.036874      -0.011549      -0.018180      -0.011927       0.006556       0.004967      -0.027776       0.007538       0.020238             12.345857      13.542846      -1.446542       2.493492      17.429190      -2.556415       6.065535           0.000187
           44              C       1.241315       5.919793       9.229948      -0.169563      38.946749 0.48939099E+03  0.11904368E+05                                10.061628                            7.462812      -0.103886       1.919737                    0.999477      31.254009      92.740774       0.590032       0.426757      -1.052972      -0.016738      -0.022584       0.004618       0.028487       0.035133      -0.029655       0.023314      -0.013985       0.082981      -0.065003       0.021967       0.043035             11.732736      15.173144      -1.905336       3.811065      13.272753      -2.557344       6.752309           0.009755
           45              C       1.689901       4.639440       9.579224       0.007520      39.637059 0.44162860E+03  0.10361935E+05                                10.060084                            6.976997      -0.005158       1.997109                    0.999343      27.381913      77.133090       0.631555       0.413344      -1.072509      -0.036851      -0.004058      -0.011136       0.038710      -0.012450       0.000663       0.007746      -0.004833      -0.022178      -0.014142      -0.003525       0.017667             12.470093      17.599807       0.448869       4.706629      13.025705      -0.971606       6.784766           0.004016
           46              C      11.148329       3.556705       9.437820      -0.159567      38.768297 0.49388861E+03  0.12078091E+05                                10.170429                            7.568677      -0.237684       1.882906                    0.999287      31.384250      94.311886       0.575830       0.434953      -1.044782       0.003335       0.027834       0.004882       0.028456      -0.024819      -0.032949       0.000811      -0.029547       0.094624      -0.054419       0.006100       0.048319             11.910436      15.589848       2.768727       3.852296      13.462536       0.381844       6.678923           0.030682
           47              C       9.714993       7.506936       8.594827       0.309629      32.338545 0.34627150E+03  0.77058032E+04                                 9.140544                            6.452706      -0.181334       1.977263                    0.998872      24.725482      69.602801       0.610389       0.450919      -1.041182      -0.046952       0.008288       0.016901       0.050585       0.025406       0.056272       0.049038      -0.015128       0.218242      -0.067963      -0.048352       0.116315             11.249799      12.006647      -0.441637      -2.319931      14.808638      -3.697293       6.934111           0.030611
           48              C       0.235029       8.530583       7.901386       0.002565      35.686741 0.44524802E+03  0.10477170E+05                                 9.437197                            7.048890       0.018616       2.008653                    0.999255      27.323061      77.294939       0.622004       0.418476      -1.068290       0.012191       0.029057      -0.017415       0.036003       0.001096      -0.001327      -0.010101       0.023384      -0.028455      -0.018400       0.001766       0.016634             11.146136       9.738536       2.585617      -4.391753      14.676460      -2.484455       9.023413           0.015138
           49              C       0.020867       9.880635       8.191864      -0.102311      33.297929 0.44210107E+03  0.10497376E+05                                 9.155145                            7.131914      -0.094318       1.948572                    0.999240      29.641063      87.253926       0.597895       0.431441      -1.048791       0.023496       0.000386      -0.008990       0.025160      -0.005226       0.010504       0.013846       0.026201       0.031527      -0.026275       0.005011       0.021264             10.303250       9.103656       1.640148      -3.594745      13.885106      -0.911023       7.920987           0.007071
           50              C       0.740739      10.859738       7.536771      -0.104343      32.468087 0.43351814E+03  0.10216605E+05                                 8.908340                            7.001949       0.007829       1.979961                    0.999399      29.334665      85.299617       0.612837       0.424094      -1.056052       0.010696      -0.020904       0.021626       0.031923      -0.013220       0.012292       0.012279      -0.031020      -0.029527      -0.029085       0.002077       0.027008              9.921196       9.536884       1.636071      -4.161033      11.406699      -0.521790       8.820005           0.006536
           51              C       1.668265      10.469106       6.559723       0.036814      36.465325 0.44024361E+03  0.10339548E+05                                 9.521171                            7.025838      -0.126827       1.969428                    0.998824      27.117257      76.866445       0.620245       0.420470      -1.066055       0.001359      -0.010459       0.019314       0.022006       0.028147      -0.044552      -0.016759      -0.046837      -0.043063      -0.060738      -0.001162       0.061900             11.109807       9.945592       3.309524      -4.196250      13.730974      -1.975794       9.652856           0.015602
           52              C       1.870369       9.128111       6.236170      -0.123930      31.837683 0.46254549E+03  0.11079255E+05                                 8.808329                            7.252065       0.007958       1.972487                    0.999248      29.999935      87.958920       0.599722       0.426383      -1.054583      -0.014899      -0.010381       0.021056       0.027805      -0.015032      -0.026021       0.014465       0.020675       0.026002      -0.022644      -0.018527       0.041171              9.631470       7.893581       2.083463      -2.645913      12.186714      -1.382775       8.814116           0.005557
           53              C       1.139054       8.152369       6.921622      -0.136672      32.311587 0.45421106E+03  0.10844716E+05                                 8.885707                            7.176305       0.043069       1.980518                    0.999591      30.226623      88.867168       0.603351       0.425182      -1.053922       0.010562       0.027418      -0.005494       0.029891      -0.022163       0.004478       0.017580      -0.017677      -0.047627      -0.030677      -0.004198       0.034875              9.796979       8.671181       2.116494      -3.792048      11.453824      -2.163166       9.265933           0.006785
           54              C       6.797689       2.087921       5.908624       0.316119      34.890428 0.32845564E+03  0.72373021E+04                                 9.645201                            6.458216       0.064977       2.062989                    0.999197      24.379770      69.031042       0.583749       0.476189      -1.023700      -0.016378      -0.023261       0.020535       0.035086      -0.099662       0.004607       0.080240      -0.022721       0.058929      -0.133446       0.007946       0.125500             11.689715      10.399503       7.065147      -3.598655      15.117447      -5.718531       9.552195           0.006552
           55              C       3.099179       4.341495      10.011746       0.293765      32.596914 0.35254272E+03  0.78789435E+04                                 9.175415                            6.489271      -0.226666       1.956940                    0.998675      25.058932      70.642495       0.611841       0.447931      -1.043139       0.019285      -0.049362       0.000834       0.053002       0.016297      -0.051567      -0.008531       0.038142       0.248415      -0.067471      -0.037605       0.105076             11.276313      15.436421       1.610368       4.040223      11.795996       1.446835       6.596521           0.043726
           56              C       4.005930       5.460546      10.457050       0.005797      36.585391 0.46452290E+03  0.11059651E+05                                 9.650307                            7.238971      -0.130999       1.960345                    0.999237      27.678487      79.052210       0.608127       0.423036      -1.064195       0.026360       0.011681       0.025125       0.038244      -0.007261       0.009894      -0.004417      -0.021869      -0.040080      -0.019700      -0.001661       0.021361             11.441892      14.918320       4.166060       1.148272      11.950426       3.480090       7.456930           0.023305
           57              C       3.539991       6.550569      11.195548      -0.133124      31.730296 0.45131876E+03  0.10748099E+05                                 8.770144                            7.165041       0.023031       1.975969                    0.999560      30.015819      87.857382       0.602938       0.426565      -1.054082       0.021535       0.006949       0.001844       0.022704      -0.019303      -0.014237      -0.006731       0.039751      -0.045075      -0.030194      -0.007290       0.037484              9.575639      11.124023       2.855931       0.829250      10.240964       2.941690       7.361931           0.008244
           58              C       4.399524       7.566032      11.571188      -0.128380      31.423338 0.44870819E+03  0.10637514E+05                                 8.646526                            7.094603       0.167438       2.022647                    0.999712      29.586931      85.537695       0.614195       0.420652      -1.061041      -0.007026      -0.021981      -0.009266       0.024868      -0.026738      -0.016496       0.017777      -0.025352      -0.006941      -0.029540      -0.013749       0.043289              9.396813      11.279795       2.687976      -0.177954       9.615708       2.348022       7.294934           0.008805
           59              C       5.740411       7.478939      11.187719       0.036013      35.695702 0.43523601E+03  0.10190939E+05                                 9.361682                            6.977138      -0.065315       1.989829                    0.999082      27.009905      76.401661       0.623671       0.419432      -1.066903      -0.010776      -0.011220      -0.014949       0.021575       0.039008      -0.007511       0.030471       0.007199      -0.135145      -0.063186      -0.000766       0.063952             10.792623      12.130945       3.614510      -0.282920      12.712656       3.171608       7.534266           0.021674
           60              C       6.236059       6.384446      10.505463      -0.114781      32.440212 0.44634434E+03  0.10618028E+05                                 8.986457                            7.166350      -0.053696       1.960819                    0.998899      29.735336      87.467094       0.596726       0.431477      -1.049307      -0.023350      -0.006774      -0.009817       0.026220      -0.012020      -0.004182      -0.015075       0.027891       0.004026      -0.027513       0.009597       0.017916              9.976936      11.787144       1.739892      -1.044314      10.872927       2.834472       7.270738           0.009054
           61              C       5.366614       5.359433      10.139569      -0.107092      32.738443 0.44919130E+03  0.10697731E+05                                 9.047987                            7.183827      -0.014510       1.974695                    0.999081      29.627314      87.064594       0.596945       0.430836      -1.050190       0.001877       0.013103       0.016891       0.021459      -0.007656      -0.005664      -0.004809      -0.017188       0.042379      -0.020020       0.003949       0.016071             10.121169      13.574810       2.461033      -0.478694      10.366418       2.344135       6.422277           0.010822
           62              C       6.622760       8.596406      11.499287       0.318670      34.974245 0.32548747E+03  0.71425444E+04                                 9.592468                            6.392974       0.121455       2.079668                    0.999500      24.228359      68.053289       0.592768       0.470872      -1.028460      -0.010517      -0.022198      -0.035072       0.042819      -0.106539      -0.057499      -0.005698       0.069013       0.075980      -0.134382       0.014116       0.120266             11.526865      11.090653       7.988821       2.471480      16.157208       3.562367       7.332735           0.010297
           63              C       5.475130      11.737860      14.702854       0.288888      34.816962 0.32975430E+03  0.72423577E+04                                 9.467099                            6.365853       0.106690       2.065294                    0.999599      24.475622      68.239620       0.605149       0.460844      -1.036497      -0.035124      -0.003956       0.030646       0.046781       0.012377       0.050187       0.028707      -0.194203       0.048815      -0.123304       0.020173       0.103130             11.492948      21.062054      -0.634691      -5.993720       5.461830       0.067421       7.954961           0.002258
           64              C       4.111238      11.699213      15.194973       0.059628      35.200238 0.40842873E+03  0.94100681E+04                                 9.285723                            6.760860      -0.083857       1.989652                    0.998846      26.463252      74.191607       0.633448       0.419681      -1.067017      -0.001981      -0.009817       0.025167       0.027086       0.004940      -0.028887       0.004277       0.056456      -0.065537      -0.035242      -0.015551       0.050793             10.889829      15.881892      -0.292332      -3.868994       9.465872       2.165739       7.321723           0.007581
           65              C      -0.902455       9.005471      -0.035151      -0.123935      32.129408 0.45264610E+03  0.10801652E+05                                 8.885059                            7.183898      -0.030424       1.964514                    0.998868      29.949051      88.124372       0.600319       0.427556      -1.052103      -0.019176      -0.018577       0.011031       0.028888       0.018179       0.014329      -0.008009      -0.040483      -0.040350      -0.033621      -0.000441       0.034061              9.795588      12.756806      -0.287362      -2.341915       9.678698       2.285993       6.951260           0.002377
           66              C      -2.185545       8.921640       0.468152      -0.112940      31.838714 0.45792553E+03  0.10988076E+05                                 8.921074                            7.280837      -0.176235       1.916230                    0.998968      30.275828      90.098720       0.588004       0.434109      -1.045371       0.012968      -0.015063      -0.014297       0.024484      -0.015161      -0.000699       0.007811      -0.026672       0.030936      -0.025541       0.005044       0.020498              9.853733      13.533266       1.940684      -1.654115       9.896519       1.230932       6.131413           0.003654
           67              C      -2.949061       7.771714       0.241266       0.006737      35.752991 0.45757829E+03  0.10869591E+05                                 9.559293                            7.221821      -0.071371       1.984174                    0.999262      27.568242      79.032781       0.603252       0.427424      -1.059869       0.033064       0.007590      -0.011555       0.035838      -0.012522      -0.005614      -0.016172       0.002618      -0.023383      -0.024555       0.005578       0.018977             11.302072      16.685671       2.291655      -3.309474      10.452150       1.232622       6.768394           0.006870
           68              C       2.066819      10.475982      15.461804      -0.115086      32.288841 0.43945199E+03  0.10420383E+05                                 8.937964                            7.102234       0.018096       1.981101                    0.999531      29.792710      87.684326       0.600101       0.430437      -1.049244       0.032261       0.008169       0.009776       0.034685       0.005168       0.016785      -0.004284      -0.054260      -0.025715      -0.034622       0.002514       0.032108              9.964429      14.259296       0.514680      -3.582651       8.793482       1.392211       6.840510           0.004240
           69              C       3.349513      10.564043      14.952109      -0.107372      31.925914 0.43369906E+03  0.10213603E+05                                 8.803004                            7.000961       0.090883       2.005206                    0.999682      29.267458      84.847656       0.613702       0.423797      -1.057098      -0.013089      -0.000223       0.036039       0.038342      -0.015984      -0.000970       0.016714      -0.033500       0.021072      -0.027628      -0.002945       0.030573              9.758212      13.620928       0.757954      -2.804124       8.966823       1.651486       6.686885           0.002621
           70              C       5.968369       7.731701       0.753997       0.320990      31.519133 0.35109816E+03  0.78447556E+04                                 9.048632                            6.533330      -0.313224       1.936805                    0.998547      24.745699      69.929832       0.601289       0.455902      -1.037735      -0.026660       0.036895       0.011853       0.047037       0.012758       0.059692       0.010730       0.033599       0.277992      -0.068440      -0.049746       0.118185             11.000892      14.438886       2.221393      -2.867544      12.827754      -1.335933       5.736037           0.013600
           71              C       5.328957       6.392190       0.997979       0.011814      38.901652 0.43645151E+03  0.10239228E+05                                10.017729                            6.985681      -0.081570       1.976479                    0.999312      27.425814      77.968816       0.622676       0.419288      -1.065670      -0.022118      -0.021718       0.017715       0.035703      -0.002679      -0.019295       0.010453      -0.019685      -0.005816      -0.025645       0.003065       0.022579             12.373507      15.437931       2.891278       0.739959      15.601915      -2.993787       6.080676          -0.003778
           72              C       3.968374       6.273224       0.749363      -0.168528      39.898379 0.51267034E+03  0.12671366E+05                                10.444326                            7.750386      -0.288687       1.862691                    0.999136      31.902478      96.789520       0.564003       0.439379      -1.040789       0.006515      -0.013722       0.032187       0.035591      -0.026492      -0.007299       0.001289      -0.022723       0.066883      -0.040439       0.014545       0.025893             12.376891      17.782388       2.951514       1.679146      13.533391      -0.992081       5.814896           0.041039
           73              C       3.347266       5.030659       0.853219       0.010466      39.084493 0.44062022E+03  0.10353287E+05                                10.017441                            7.006682      -0.088377       1.972891                    0.999264      27.464397      77.934780       0.623879       0.417822      -1.067463       0.028661       0.012592       0.020374       0.037351      -0.009878       0.003132       0.021961       0.013033       0.006280      -0.028031       0.007225       0.020807             12.350791      17.854979       0.531762       3.364523      13.130000      -1.199945       6.067394           0.000190
           74              C       4.081869       3.920786       1.241003      -0.169348      38.960249 0.48952897E+03  0.11909139E+05                                10.065505                            7.464633      -0.103896       1.919580                    0.999471      31.262879      92.787263       0.589840       0.426845      -1.052867       0.012997       0.023827       0.004650       0.027537       0.028762      -0.034028       0.017338      -0.044640       0.082275      -0.065767       0.022680       0.043087             11.737998      15.054536      -1.960887       3.915430      13.405192      -2.397187       6.754268           0.009757
           75              C       5.432612       4.047387       1.590279       0.008648      39.571873 0.44082852E+03  0.10337404E+05                                10.046253                            6.968554      -0.004371       1.997735                    0.999343      27.354329      77.007874       0.632292       0.413092      -1.072784      -0.012347       0.035618      -0.011280       0.039348      -0.006522      -0.006338      -0.004103       0.021003      -0.023701      -0.014246      -0.003096       0.017342             12.451814      13.465701      -1.431870       2.841447      17.115353      -3.862657       6.774388           0.004011
           76              C       6.050801       5.295801       1.448875      -0.160768      38.807882 0.49452263E+03  0.12097340E+05                                10.172057                            7.568437      -0.236136       1.883058                    0.999265      31.409906      94.400140       0.576428       0.434368      -1.045145      -0.023765      -0.014069       0.004467       0.027976      -0.005428      -0.014966       0.029783       0.056862       0.099347      -0.055052       0.005204       0.049848             11.912869      11.744694       1.000139       1.262849      17.315020      -3.658448       6.678893           0.030684
           77              C       1.862815       4.950031       0.605882       0.309953      32.349368 0.34637150E+03  0.77090064E+04                                 9.144352                            6.454925      -0.186202       1.975851                    0.998879      24.729963      69.632257       0.610068       0.451099      -1.041021      -0.027099       0.039887       0.017446       0.051280       0.022325      -0.020727      -0.071498      -0.026542       0.219896      -0.068498      -0.047767       0.116265             11.255120      14.662323       0.775476       2.393405      12.165712       3.653345       6.937324           0.030634
           78              C       5.781828       7.492147      15.890331       0.002366      35.695469 0.44537253E+03  0.10480604E+05                                 9.437239                            7.048786       0.019809       2.008903                    0.999247      27.328047      77.305381       0.622167       0.418347      -1.068396      -0.021321      -0.022860      -0.016996       0.035582      -0.007804       0.009360       0.005056      -0.017585      -0.024702      -0.018516       0.002542       0.015975             11.146650      11.855097       3.558805       0.426553      12.560896       5.028887       9.023956           0.015135
           79              C      -0.026926       3.377120       0.202919      -0.102898      33.356918 0.44310808E+03  0.10528069E+05                                 9.170590                            7.144527      -0.100737       1.946530                    0.999270      29.668491      87.384381       0.596758       0.431985      -1.048382       0.009527      -0.020990      -0.008613       0.024607      -0.013075      -0.007726      -0.015471      -0.008022       0.031735      -0.025827       0.004563       0.021264             10.320953      11.830256       2.892443      -0.669432      11.200925       3.651734       7.931679           0.007074
           80              C       3.876167       6.060657      15.525716      -0.102917      32.444515 0.43312296E+03  0.10205157E+05                                 8.906119                            7.001157       0.006556       1.979773                    0.999390      29.319824      85.252794       0.612545       0.424385      -1.055851       0.023359      -0.001217       0.021797       0.031972       0.004130      -0.005503      -0.015972       0.040245      -0.029989      -0.028740       0.001610       0.027130              9.918262       9.835944       1.774946      -1.260532      11.101167       3.997851       8.817676           0.006533
           81              C       4.618202       5.380745      14.548668       0.035682      36.500362 0.44074896E+03  0.10354327E+05                                 9.525977                            7.028910      -0.125642       1.969512                    0.998836      27.135836      76.928488       0.620240       0.420355      -1.066133       0.009717       0.003035       0.019432       0.021937       0.035266      -0.002725       0.047226      -0.014271      -0.042108      -0.059465      -0.002329       0.061795             11.116360      10.565904       3.597685       0.047981      13.125775       4.642018       9.657400           0.015594
           82              C       5.921202       5.756648      14.225115      -0.124174      31.869262 0.46317399E+03  0.11098609E+05                                 8.816824                            7.259412       0.002063       1.970611                    0.999271      30.017294      88.040694       0.599090       0.426668      -1.054356       0.002758       0.017748       0.021118       0.027723      -0.017379      -0.024423       0.017852       0.008807       0.025106      -0.022271      -0.019149       0.041419              9.641139       9.869684       2.993232       0.156232      10.233320       2.983730       8.820414           0.005555
           83              C       6.502772       6.828409      14.910567      -0.135882      32.273440 0.45352522E+03  0.10823568E+05                                 8.874252                            7.166725       0.047722       1.982140                    0.999636      30.207967      88.774445       0.604318       0.424689      -1.054294      -0.020828      -0.021517      -0.004765       0.030323      -0.007132      -0.012971      -0.011228       0.044742      -0.048636      -0.029957      -0.004248       0.034206              9.784319       9.357792       2.433523       0.381685      10.744332       4.339934       9.250834           0.006783
           84              C       4.040244       4.216541      13.897569       0.315889      34.868999 0.32819661E+03  0.72299384E+04                                 9.640213                            6.454614       0.066804       2.063843                    0.999207      24.372068      68.994169       0.584074       0.476034      -1.023816       0.014488       0.025821       0.021589       0.036643      -0.056439      -0.071332      -0.038261       0.166842       0.058070      -0.134156       0.008092       0.126064             11.684384       8.934274       6.391644       3.693521      16.572010       5.653408       9.546868           0.006551
           85              C       6.291442       2.890994       2.022801       0.293972      32.587076 0.35243425E+03  0.78756493E+04                                 9.172379                            6.487775      -0.227837       1.956678                    0.998689      25.053614      70.615864       0.612002       0.447862      -1.043214       0.053327       0.003584       0.000663       0.053452      -0.003756      -0.014187       0.050841      -0.049131       0.247838      -0.067249      -0.038003       0.105252             11.272162      11.203217      -0.329173       0.370490      16.019130      -4.273669       6.594138           0.043733
           86              C       5.652843       1.600001       2.468105       0.004763      36.617220 0.46500346E+03  0.11073701E+05                                 9.654183                            7.241500      -0.126923       1.961328                    0.999189      27.695409      79.103963       0.608187       0.422895      -1.064309       0.001359      -0.028409       0.024300       0.037409       0.004258       0.008803      -0.007283       0.024896      -0.040485      -0.020265      -0.001366       0.021631             11.446820       9.311231       1.590845      -2.684583      17.569450      -2.497151       7.459780           0.023323
           87              C       4.467827       1.568593       3.206603      -0.131793      31.683397 0.45044599E+03  0.10722025E+05                                 8.760438                            7.156691       0.027524       1.977492                    0.999543      29.988838      87.754117       0.603475       0.426396      -1.054197       0.003685      -0.023975       0.001295       0.024291      -0.027515      -0.000269       0.015105       0.003762      -0.045902      -0.029422      -0.007987       0.037409              9.565051       8.219164       1.521510      -2.324008      13.123441      -1.976911       7.352548           0.008241
           88              C      -0.408928       9.755955       3.582243      -0.130911      31.525701 0.45064605E+03  0.10695603E+05                                 8.666923                            7.111079       0.164515       2.020965                    0.999685      29.648843      85.781952       0.613295       0.420791      -1.060891       0.018314       0.014645      -0.010151       0.025552      -0.008532      -0.022877       0.007633       0.057778      -0.006572      -0.030011      -0.013579       0.043590              9.419581       7.880708       1.124657      -2.210205      13.067288      -0.820670       7.310747           0.008807
           89              C       0.229746       8.573728       3.198774       0.034868      35.695205 0.43521274E+03  0.10189779E+05                                 9.359867                            6.975686      -0.063851       1.990526                    0.999068      27.009303      76.385945       0.623935       0.419279      -1.067050       0.004672       0.014205      -0.014207       0.020627       0.023351      -0.030485      -0.006052      -0.062059      -0.134608      -0.062569      -0.001087       0.063655             10.790414       9.868671       2.574022      -2.999882      14.970083      -1.064448       7.532488           0.021652
           90              C       1.431220       8.580003       2.516518      -0.111688      32.339943 0.44448759E+03  0.10562272E+05                                 8.965280                            7.148195      -0.047621       1.963155                    0.998947      29.677430      87.233484       0.597921       0.431087      -1.049601      -0.003833       0.024597      -0.009931       0.026802      -0.018073       0.011413       0.009609      -0.000167       0.002138      -0.026548       0.008692       0.017856              9.953968       9.688226       0.776590      -3.003663      12.921813      -0.228173       7.251864           0.009040
           91              C       1.999926       9.797853       2.150624      -0.108743      32.798075 0.45024947E+03  0.10729272E+05                                 9.060045                            7.193513      -0.016641       1.973727                    0.999107      29.658458      87.182695       0.596388       0.430983      -1.050097      -0.011079      -0.005801       0.017075       0.021165       0.001581       0.002158       0.007384       0.023267       0.043876      -0.020548       0.003887       0.016661             10.135226       9.064908       0.386670      -2.330220      14.911517      -0.543311       6.429253           0.010831
           92              C      -0.417597       7.305572       3.510342       0.317267      35.019299 0.32596338E+03  0.71555170E+04                                 9.599463                            6.397227       0.124479       2.080156                    0.999486      24.246399      68.113377       0.592636       0.470810      -1.028506       0.016734       0.019689      -0.035540       0.043941      -0.095473      -0.018626       0.054011       0.116972       0.077394      -0.134350       0.014624       0.119726             11.535383       9.222643       7.134000      -2.207525      18.046142      -3.734892       7.337364           0.010297
           93              N       7.061213       6.079333       6.332038      -0.391991      42.852163 0.56484309E+03  0.13836752E+05                                 9.924482                            7.639020       0.820297       2.243500                    0.999531      30.013289      81.346068       0.645388       0.387417      -1.110272       0.010541      -0.018703       0.011668       0.024434       0.078307       0.017609      -0.058382       0.092504       0.136384      -0.133515       0.053717       0.079798             11.358664       8.823034      -4.897640      -2.021788      15.975707       4.642099       9.277250           0.005193
           94              N       7.455192       2.871097       5.431364      -0.375414      48.357539 0.59402552E+03  0.14809003E+05                                10.922276                            7.942560       0.413778       2.121303                    0.998591      30.322163      84.255275       0.616933       0.398242      -1.097216       0.015133       0.028551      -0.018405       0.037187      -0.073891       0.028133       0.060957      -0.026217       0.086894      -0.115834       0.031363       0.084471             12.920342      10.759173       6.834207      -2.554157      17.424526      -5.208229      10.577327           0.009790
           95              N       7.273386       9.488698      11.735760      -0.390277      48.095789 0.58109916E+03  0.14370701E+05                                10.750051                            7.763323       0.645929       2.187999                    0.999633      30.244696      83.010401       0.636798       0.388934      -1.106532       0.019537       0.038412      -0.020050       0.047531      -0.082127      -0.034826      -0.004890       0.041564       0.139145      -0.112022       0.031206       0.080816             12.650804      11.240911       7.215667       2.802106      16.946337       4.310057       9.765163           0.014859
           96              N       6.545309      11.703737      14.320983      -0.392794      42.911833 0.56586792E+03  0.13868557E+05                                 9.934612                            7.646892       0.819499       2.243110                    0.999535      30.034984      81.432517       0.644917       0.387513      -1.110170       0.021748      -0.001141       0.010828       0.024321       0.015899       0.061530       0.008713      -0.178970       0.135599      -0.134039       0.053612       0.080427             11.370389      18.464186      -0.479739      -5.067894       6.360036      -0.100169       9.286946           0.005191
           97              N      13.937874       3.292212      13.420309      -0.374891      48.417676 0.59485626E+03  0.14835679E+05                                10.933982                            7.950134       0.410925       2.120139                    0.998615      30.337137      84.328393       0.616372       0.398445      -1.097018      -0.019413      -0.025259      -0.018657       0.036918      -0.038023      -0.043540      -0.051139       0.129642       0.086088      -0.115882       0.031397       0.084485             12.935674      11.094385       6.992299       3.672427      17.123951       4.499943      10.588687           0.009788
           98              N      -0.956998       6.341962       3.746815      -0.388517      48.017445 0.57993696E+03  0.14334612E+05                                10.738138                            7.755310       0.644340       2.187875                    0.999646      30.217130      82.910261       0.637165       0.388910      -1.106563      -0.026448      -0.032837      -0.020148       0.046730      -0.068904      -0.010168       0.033808       0.095907       0.136952      -0.110941       0.030458       0.080483             12.635968      10.468824       6.857529      -2.742770      17.686116      -4.338040       9.752963           0.014863
           99              O       7.701469       2.766730       8.892654      -0.404877      26.724336 0.39549942E+03  0.87981821E+04                                 7.028921                            6.132153       0.941532       2.387504                    0.998486      25.249560      63.681439       0.772232       0.356543      -1.141852       0.062024      -0.002088      -0.012403       0.063286      -0.026715       0.005450      -0.070682       0.114761       0.206893      -0.122206       0.023709       0.098497              7.534345      11.411780      -0.827953      -0.511680       6.291128       0.699645       4.900127           0.009188
          100              O       8.576284       7.782483       8.938032      -0.414926      32.075922 0.47012933E+03  0.10914607E+05                                 8.034405                            6.760469       0.692633       2.305452                    0.996602      25.740936      66.209870       0.723682       0.364559      -1.136109       0.058622      -0.019155      -0.017449       0.064093       0.000420       0.019093       0.065636       0.124328       0.168033      -0.115595       0.028328       0.087267              8.969143      14.011729      -1.685420      -2.620044       6.694262      -0.146471       6.201439           0.023628
          101              O       3.522436       3.204621       9.987939      -0.425610      30.599710 0.45346440E+03  0.10459293E+05                                 7.791330                            6.653599       0.640040       2.276831                    0.997371      26.097859      67.458688       0.725347       0.366101      -1.132074      -0.025937       0.070998      -0.009162       0.076140      -0.035155      -0.074296      -0.011178      -0.082433       0.193493      -0.116594       0.019518       0.097076              8.433650       7.276493      -2.063059       0.051986      12.259115       0.960494       5.765341           0.038083
          102              O       5.330406       8.757871       0.903709      -0.404444      26.726956 0.39554979E+03  0.87998336E+04                                 7.030137                            6.133251       0.939258       2.386875                    0.998466      25.247258      63.683479       0.772007       0.356625      -1.141754       0.028280      -0.056242      -0.012549       0.064190      -0.061525       0.066624       0.024753      -0.034428       0.205770      -0.122735       0.024439       0.098296              7.535530       7.811741      -2.481703      -0.849587       9.893685       0.173236       4.901163           0.009183
          103              O       1.137244       5.869884       0.949087      -0.415183      32.083350 0.47024235E+03  0.10917905E+05                                 8.035677                            6.761133       0.693266       2.305805                    0.996590      25.743972      66.220095       0.723669       0.364543      -1.136119       0.041309      -0.044866      -0.017609       0.063478      -0.046525      -0.051803      -0.044728      -0.081449       0.168053      -0.115363       0.028033       0.087330              8.971054       9.248510      -3.874200      -0.960582      11.461800       2.443385       6.202852           0.023584
          104              O       7.501225       2.980743       1.998994      -0.425957      30.596947 0.45342669E+03  0.10458006E+05                                 7.789723                            6.652716       0.641650       2.277278                    0.997364      26.099288      67.456829       0.725508       0.366035      -1.132147      -0.075093      -0.006360      -0.009079       0.075907       0.008568      -0.021009       0.072040       0.106811       0.194914      -0.116591       0.019210       0.097381              8.431490      12.950962       0.545607      -0.850638       6.579478      -0.448320       5.764028           0.038192

******************************************************
Auxiliary information for the entire system
The total spin magnetic moment of the unit cell is   0.937758
The total net atomic charge of the unit cell is   -0.000003
Accuracy of reproducing the electrostatic potential in the unit cell:
  The inner radius (bohr) =    5.0000
  The outer radius (bohr) =   12.0000
  Valid grid points have density less than (e/(bohr^3)) =    0.0001
  The number of valid grid points were=        27825
  The rms potential error without charges in kcal/mol is=      5.15889
  The rms potential error with partial charges in kcal/mol is=      1.22642
  The RRMSE value at monopole order=      0.23773
  The rms potential error with partial charges and cloud penetration in kcal/mol is=      1.22019
  The RRMSE value at monopole order with cloud penetration is=      0.23652
  The rms potential error with partial charges and atomic dipoles in kcal/mol is=      0.63184
  The RRMSE value at dipole order=      0.12248
  The rms potential error with partial charges, atomic dipoles and cloud penetration in kcal/mol is=      0.62522
  The RRMSE value at dipole order with cloud penetration=      0.12119

******************************************************
The electron densities and ab initio electrostatic potential were computed in VASP using the PBE functional and
projector augmented wave method. See the main text of the journal article for a description of computational details.
The atomic charges, dipoles, and quadrupoles were computed with the DDEC6 method as described in
(a) T. A. Manz and N. Gabaldon Limas, RSC Adv. 6 (2016) 47771-47801 DOI: 10.1039/c6ra04656h
(b) N. Gabaldon Limas and T. A. Manz, RSC Adv. 8 (2018) 2678-2707 DOI: 10.1039/c7ra11829e.
For each atom in the material, the electron cloud parameters were fit to the spherically averaged atom-in-material
electron density using radial positions for which this density was between 10^-4 and 10^-2 electrons per cubic bohr.
The polarizabilities, dispersion coefficients, and quantum Drude oscillator (QDO) parameters were fit using the MCLF method.
The magnetic structure of the system was optimized in VASP from the default ferromagnetic initial guess using spin polarization.
The atomic spin moments (ASMs) were computed on this optimized magnetic structure using the DDEC6 partition as inputs
to the method of T. A. Manz and D. S. Sholl, J. Chem. Theory Comput. 7 (2011) 4146-4164 DOI: 10.1021/ct200539n.
The RMSE and RRMSE were computed using a uniform grid with Ewald summation.
