# Supplementary material for: A collection of forcefield precursors for metal–organic frameworks
Source: RSC Adv. 2019 Nov 13;9(63):36492–507. doi: 10.1039/c9ra07327b (PMC9075174; doi:10.1039/c9ra07327b)
Supplement: RA-009-C9RA07327B-s5653 [file RA-009-C9RA07327B-s5653.xyz]

   48
jmolscript: load "" {1 1 1} spacegroup "x,y,z" unitcell [{      5.250400     0.000000     0.000000 }, {      0.000000     8.289600     0.000000 }, {     -1.123169     0.000000    16.424542 }]
Pu     3.761531     1.302213    10.392957     2.367405
Pu     2.429316     5.447013    14.243856     2.367436
Pu     0.365700     6.987387     6.031585     2.367413
Pu     1.697915     2.842587     2.180686     2.367405
P     -0.186356     6.806176    12.208855     1.509165
P      1.151461     7.371444     9.508332     1.509572
P      1.126802     2.661376    12.427958     1.509165
P     -0.211014     3.226644    15.128481     1.509575
P      4.313587     1.483424     4.215687     1.509155
P      2.975770     0.918156     6.916210     1.509565
P      3.000429     5.628224     3.996584     1.509159
P      4.338245     5.062956     1.296061     1.509571
H     -0.486281     5.876497    10.120803     0.232453
H      0.920447     5.433004    10.725226     0.232837
H      1.426728     1.731697    14.516010     0.232455
H      0.020000     1.288204    13.911587     0.232838
H      4.613512     2.413103     6.303739     0.232452
H      3.206784     2.856596     5.699316     0.232837
H      2.700503     6.557903     1.908532     0.232453
H      4.107231     7.001396     2.512955     0.232837
C      0.320085     6.208081    10.590545    -0.824917
C      0.620361     2.063281    14.046268    -0.824919
C      3.807146     2.081519     5.833997    -0.824916
C      3.506870     6.226319     2.378274    -0.824915
O      1.010462     6.828144    13.148010    -0.856610
O      0.268528     0.336558     9.448054    -0.866208
O      2.540757     7.682801    10.049028    -0.789476
O     -0.758734     8.211678    12.031962    -0.818906
O      3.990704     5.839194    12.716373    -0.826186
O      1.232113     6.697168     8.140824    -0.869154
O     -0.070016     2.683344    11.488803    -0.856612
O      0.671919     4.481358    15.188759    -0.866213
O      3.650089     3.538001    14.587785    -0.789473
O      1.699180     4.066878    12.604851    -0.818909
O      2.200142     1.694394    11.920440    -0.826178
O      0.831503     2.552368     0.071447    -0.869156
O      3.116769     1.461456     3.276532    -0.856606
O      3.858703     7.953042     6.976488    -0.866207
O      1.586474     0.606799     6.375514    -0.789467
O      4.885965     0.077922     4.392580    -0.818904
O      0.136527     2.450406     3.708169    -0.826170
O      2.895118     1.592432     8.283718    -0.869134
O      4.197247     5.606256     4.935739    -0.856604
O      3.455312     3.808242     1.235783    -0.866203
O      0.477142     4.751599     1.836757    -0.789470
O      2.428051     4.222722     3.819691    -0.818903
O      1.927089     6.595206     4.504102    -0.826178
O      3.295728     5.737232    16.353095    -0.869153

The following XYZ coordinates are in angstroms. Other properties are in atomic units.
The sperically averaged electron density of each atom fit to a function of the form exp(a - br)
eigen_1, eigen_2 and eigen_3 are the three eigenvalues of traceless quadrupole moment tensor
  atom number  atomic symbol              X              Y              Z     net charge C6 coefficient C8 coefficient C10 coefficient fluctuating dipole atomic polarizability isotropic forcefield polarizability              a              b squared Pearson coefficient          <r^3>          <r^4>         wp_QDO          m_QDO          q_QDO       dipole_x       dipole_y       dipole_z         dipole            Qxy            Qxz            Qyz     Q(x^2-y^2)  Q(3z^2 - R^2)        eigen_1        eigen_2        eigen_3 static polarizability      alpha(xx)      alpha(xy)      alpha(xz)      alpha(yy)      alpha(yz)      alpha(zz) atomic spin moment
            1             Pu       3.761531       1.302213      10.392957       2.367405     159.605329 0.37603724E+04  0.13245720E+06                                17.325705                           14.861352       3.642986       2.752689                    0.998553     102.303201     231.582341       0.789486       0.220251      -1.428341       0.020195      -0.132597       0.074940       0.153642       0.026656      -0.023866      -0.001687       0.023367       0.129131      -0.052169      -0.001627       0.053795             19.131634      21.216827      -0.332793       1.378667      15.320149       3.505971      20.857925           4.219706
            2             Pu       2.429316       5.447013      14.243856       2.367436     159.609160 0.37604864E+04  0.13246178E+06                                17.325524                           14.861174       3.643147       2.752731                    0.998553     102.308285     231.591776       0.789525       0.220239      -1.428366      -0.020220      -0.132672      -0.075000       0.153739      -0.026882      -0.023894       0.001613       0.023351       0.128687      -0.052327      -0.001386       0.053713             19.131448      21.216651       0.332779       1.378655      15.319979      -3.505955      20.857715           4.219832
            3             Pu       0.365700       6.987387       6.031585       2.367413     159.610763 0.37605411E+04  0.13246397E+06                                17.325417                           14.861092       3.643169       2.752735                    0.998553     102.310823     231.596534       0.789544       0.220233      -1.428377      -0.020224       0.132673      -0.074991       0.153736       0.026824      -0.024002      -0.001653       0.023375       0.128447      -0.052247      -0.001491       0.053738             19.131322      21.216490      -0.332782       1.378641      15.319885       3.505902      20.857592           4.219999
            4             Pu       1.697915       2.842587       2.180686       2.367405     159.611723 0.37605665E+04  0.13246516E+06                                17.325549                           14.861195       3.643121       2.752719                    0.998553     102.310483     231.596401       0.789537       0.220235      -1.428374       0.020219       0.132684       0.075013       0.153756      -0.026726      -0.023988       0.001537       0.023716       0.128734      -0.052276      -0.001505       0.053781             19.131475      21.216674       0.332778       1.378666      15.320007      -3.505955      20.857745           4.219926
            5              P      -0.186356       6.806176      12.208855       1.509165      59.630523 0.10310286E+04  0.29937183E+05                                12.874788                           10.633696       0.060630       1.833565                    0.999334      46.424413     146.031095       0.512905       0.411272      -1.072614      -0.005331       0.005255       0.040606       0.041291       0.032928       0.019402       0.062470      -0.033382      -0.149095      -0.081504      -0.009369       0.090873             14.212567      14.089502      -0.107227      -0.247400      15.382377      -3.206730      13.165823          -0.003248
            6              P       1.151461       7.371444       9.508332       1.509572      57.855920 0.10426177E+04  0.30348031E+05                                12.618795                           10.647244       0.050691       1.830497                    0.999422      46.433836     146.076805       0.516084       0.407737      -1.075298       0.044634       0.008083      -0.051538       0.068656      -0.036769      -0.000323      -0.036667      -0.032774      -0.076244      -0.051479      -0.012496       0.063975             13.769733      14.746228       0.791920      -0.696294      10.904465      -0.651184      15.658504          -0.004304
            7              P       1.126802       2.661376      12.427958       1.509165      59.630653 0.10310336E+04  0.29937337E+05                                12.874760                           10.633687       0.060661       1.833574                    0.999334      46.424293     146.030289       0.512908       0.411269      -1.072617       0.005331       0.005255      -0.040609       0.041293      -0.032926       0.019400      -0.062470      -0.033382      -0.149085      -0.081501      -0.009369       0.090870             14.212530      14.089447       0.107237      -0.247402      15.382351       3.206715      13.165791          -0.003247
            8              P      -0.211014       3.226644      15.128481       1.509575      57.855632 0.10426105E+04  0.30347789E+05                                12.618788                           10.647233       0.050676       1.830492                    0.999422      46.433868     146.077150       0.516082       0.407739      -1.075296      -0.044633       0.008085       0.051539       0.068656       0.036770      -0.000324       0.036670      -0.032775      -0.076245      -0.051482      -0.012495       0.063977             13.769726      14.746239      -0.791925      -0.696293      10.904476       0.651185      15.658463          -0.004299
            9              P       4.313587       1.483424       4.215687       1.509155      59.630809 0.10310348E+04  0.29937397E+05                                12.874805                           10.633710       0.060649       1.833569                    0.999334      46.424568     146.031494       0.512906       0.411271      -1.072615       0.005326      -0.005255      -0.040606       0.041290       0.032928       0.019401       0.062467      -0.033382      -0.149090      -0.081500      -0.009369       0.090870             14.212587      14.089520      -0.107232      -0.247399      15.382411      -3.206737      13.165830          -0.003243
           10              P       2.975770       0.918156       6.916210       1.509565      57.856102 0.10426229E+04  0.30348218E+05                                12.618809                           10.647259       0.050685       1.830494                    0.999422      46.433921     146.077123       0.516084       0.407737      -1.075299      -0.044632      -0.008085       0.051536       0.068654      -0.036768      -0.000324      -0.036672      -0.032773      -0.076242      -0.051483      -0.012493       0.063976             13.769746      14.746264       0.791926      -0.696290      10.904483      -0.651194      15.658491          -0.004302
           11              P       3.000429       5.628224       3.996584       1.509159      59.630776 0.10310344E+04  0.29937385E+05                                12.874807                           10.633715       0.060640       1.833567                    0.999334      46.424537     146.031420       0.512905       0.411271      -1.072615      -0.005328      -0.005253       0.040607       0.041291      -0.032928       0.019399      -0.062469      -0.033383      -0.149087      -0.081501      -0.009369       0.090870             14.212588      14.089514       0.107226      -0.247406      15.382413       3.206737      13.165837          -0.003244
           12              P       4.338245       5.062956       1.296061       1.509571      57.855830 0.10426150E+04  0.30347943E+05                                12.618794                           10.647238       0.050682       1.830494                    0.999422      46.433941     146.077277       0.516083       0.407738      -1.075298       0.044634      -0.008082      -0.051538       0.068656       0.036768      -0.000325       0.036671      -0.032773      -0.076244      -0.051482      -0.012493       0.063975             13.769733      14.746250      -0.791925      -0.696296      10.904479       0.651188      15.658471          -0.004297
           13              H      -0.486281       5.876497      10.120803       0.232453       0.863449 0.66973523E+01  0.63840057E+02                                 1.605931                            1.602738      -1.127429       2.407733                    0.997333       3.189035       9.237843       0.446748       1.438313      -0.678298      -0.018012      -0.011953      -0.007805       0.022983       0.003176       0.003482       0.000180       0.008936      -0.004431      -0.005050      -0.002446       0.007497              1.596725       1.828611       0.094880       0.206096       1.434464       0.022098       1.527099          -0.000357
           14              H       0.920447       5.433004      10.725226       0.232837       0.830464 0.62387374E+01  0.58854310E+02                                 1.599190                            1.572206      -1.330520       2.307328                    0.995761       3.332686       9.837425       0.436989       1.485777      -0.667886       0.012527      -0.017775       0.001384       0.021790      -0.001276      -0.002296       0.004073       0.009993      -0.013305      -0.007829      -0.000237       0.008066              1.606361       1.603916      -0.306525       0.092003       1.788436      -0.180205       1.426732          -0.000050
           15              H       1.426728       1.731697      14.516010       0.232455       0.863458 0.66974508E+01  0.63841253E+02                                 1.605943                            1.602750      -1.127440       2.407726                    0.997333       3.189063       9.237953       0.446746       1.438313      -0.678298       0.018012      -0.011952       0.007804       0.022983      -0.003175       0.003482      -0.000180       0.008937      -0.004432      -0.005050      -0.002446       0.007497              1.596736       1.828626      -0.094881       0.206098       1.434474      -0.022098       1.527110          -0.000354
           16              H       0.020000       1.288204      13.911587       0.232838       0.830472 0.62388209E+01  0.58855319E+02                                 1.599202                            1.572217      -1.330537       2.307319                    0.995761       3.332716       9.837545       0.436987       1.485778      -0.667886      -0.012527      -0.017775      -0.001384       0.021789       0.001276      -0.002296      -0.004073       0.009994      -0.013305      -0.007829      -0.000237       0.008066              1.606373       1.603927       0.306528       0.092005       1.788450       0.180208       1.426742          -0.000048
           17              H       4.613512       2.413103       6.303739       0.232452       0.863451 0.66973785E+01  0.63840369E+02                                 1.605934                            1.602741      -1.127432       2.407731                    0.997333       3.189042       9.237867       0.446748       1.438312      -0.678298       0.018013       0.011952       0.007805       0.022983       0.003176       0.003483       0.000180       0.008936      -0.004433      -0.005050      -0.002447       0.007497              1.596728       1.828615       0.094880       0.206096       1.434466       0.022098       1.527102          -0.000355
           18              H       3.206784       2.856596       5.699316       0.232837       0.830465 0.62387468E+01  0.58854414E+02                                 1.599191                            1.572207      -1.330516       2.307329                    0.995761       3.332689       9.837431       0.436990       1.485775      -0.667886      -0.012527       0.017775      -0.001384       0.021790      -0.001276      -0.002296       0.004073       0.009993      -0.013305      -0.007829      -0.000237       0.008066              1.606361       1.603916      -0.306525       0.092003       1.788436      -0.180205       1.426732          -0.000048
           19              H       2.700503       6.557903       1.908532       0.232453       0.863456 0.66974320E+01  0.63841019E+02                                 1.605941                            1.602748      -1.127434       2.407729                    0.997333       3.189058       9.237930       0.446747       1.438313      -0.678298      -0.018012       0.011952      -0.007805       0.022983      -0.003175       0.003483      -0.000180       0.008937      -0.004432      -0.005050      -0.002446       0.007497              1.596734       1.828623      -0.094880       0.206097       1.434472      -0.022098       1.527107          -0.000353
           20              H       4.107231       7.001396       2.512955       0.232837       0.830469 0.62387877E+01  0.58854910E+02                                 1.599197                            1.572212      -1.330523       2.307325                    0.995761       3.332705       9.837495       0.436989       1.485776      -0.667886       0.012527       0.017775       0.001384       0.021790       0.001276      -0.002296      -0.004073       0.009993      -0.013305      -0.007829      -0.000237       0.008066              1.606368       1.603922       0.306527       0.092004       1.788444       0.180206       1.426737          -0.000048
           21              C       0.320085       6.208081      10.590545      -0.824917      38.613666 0.76652192E+03  0.20541066E+05                                 9.438857                            8.754788      -0.134793       1.893167                    0.994632      36.864689     109.198107       0.609551       0.374971      -1.104413      -0.009761      -0.057683      -0.008983       0.059188      -0.000658       0.030981       0.007836       0.051959      -0.115978      -0.050197      -0.005359       0.055557              9.898615       8.790674       0.478630      -1.929522       9.358918      -2.136614      11.546253          -0.008124
           22              C       0.620361       2.063281      14.046268      -0.824919      38.613824 0.76652616E+03  0.20541213E+05                                 9.438887                            8.754813      -0.134800       1.893164                    0.994632      36.864830     109.198709       0.609549       0.374971      -1.104413       0.009760      -0.057682       0.008983       0.059187       0.000658       0.030982      -0.007835       0.051960      -0.115981      -0.050198      -0.005359       0.055558              9.898646       8.790704      -0.478632      -1.929524       9.358968       2.136630      11.546266          -0.008119
           23              C       3.807146       2.081519       5.833997      -0.824916      38.613639 0.76652182E+03  0.20541065E+05                                 9.438859                            8.754792      -0.134797       1.893166                    0.994632      36.864700     109.198196       0.609550       0.374972      -1.104413       0.009760       0.057681       0.008983       0.059187      -0.000658       0.030982       0.007836       0.051957      -0.115981      -0.050199      -0.005358       0.055557              9.898615       8.790682       0.478632      -1.929517       9.358932      -2.136611      11.546230          -0.008120
           24              C       3.506870       6.226319       2.378274      -0.824915      38.613707 0.76652306E+03  0.20541110E+05                                 9.438872                            8.754799      -0.134800       1.893165                    0.994632      36.864744     109.198405       0.609549       0.374972      -1.104412      -0.009761       0.057681      -0.008983       0.059187       0.000658       0.030981      -0.007835       0.051959      -0.115975      -0.050196      -0.005360       0.055556              9.898631       8.790693      -0.478635      -1.929525       9.358948       2.136626      11.546253          -0.008118
           25              O       1.010462       6.828144      13.148010      -0.856610      45.803149 0.84547412E+03  0.22711794E+05                                10.151669                            9.037086      -0.059598       1.980896                    0.996941      32.063063      88.472130       0.629459       0.362233      -1.138873       0.015597       0.078118      -0.023409       0.083028       0.002155      -0.019460      -0.001006      -0.048695      -0.079724      -0.039768       0.001977       0.037792             10.816743      12.842889      -2.152091       4.279281       9.680186      -2.068063       9.927154          -0.022658
           26              O       0.268528       0.336558       9.448054      -0.866208      48.770825 0.10061391E+04  0.28338352E+05                                10.742800                           10.011165      -0.371287       1.857529                    0.996802      33.806793      96.730355       0.582166       0.373545      -1.125798       0.032935       0.025527      -0.076669       0.087261       0.010340      -0.006103      -0.017239       0.004715       0.040164      -0.021069      -0.005227       0.026296             11.152793      13.430398      -3.928039      -1.231668      10.345990       0.399011       9.681991          -0.038062
           27              O       2.540757       7.682801      10.049028      -0.789476      45.606328 0.82319935E+03  0.21912268E+05                                10.150132                            8.928511       0.002069       2.025510                    0.994059      30.498079      83.098750       0.633635       0.363149      -1.140962       0.051607      -0.077006       0.018688       0.094564      -0.015939       0.002116      -0.003850      -0.016357       0.052231      -0.026620       0.007304       0.019317             10.948594      16.309902       2.418996       3.185713       7.638028       0.396722       8.897851          -0.046344
           28              O      -0.758734       8.211678      12.031962      -0.818906      48.239539 0.87174432E+03  0.23601100E+05                                10.607847                            9.238984      -0.143992       1.961552                    0.995709      31.568058      87.493014       0.616130       0.367190      -1.134827      -0.012460       0.041457       0.069371       0.081770       0.001198       0.013141       0.021642       0.023732      -0.037662      -0.032732       0.006468       0.026264             11.571425       9.420086      -2.977102       1.356438      16.677018      -2.141261       8.617171          -0.032811
           29              O       3.990704       5.839194      12.716373      -0.826186      52.377911 0.88883390E+03  0.24149497E+05                                11.166648                            9.289907      -0.074899       1.980327                    0.995540      31.634561      87.461873       0.619135       0.364111      -1.138696       0.005447      -0.077525      -0.086245       0.116095      -0.002767       0.014647       0.011654      -0.023456      -0.029087      -0.025671       0.004363       0.021308             12.495556      14.506913       5.275436      -4.350058      12.751423      -4.428257      10.228332          -0.042677
           30              O       1.232113       6.697168       8.140824      -0.869154      43.764799 0.79650782E+03  0.21070835E+05                                 9.804654                            8.704194       0.055983       2.008671                    0.998084      32.146040      87.903315       0.649107       0.356696      -1.143746       0.080721      -0.029690       0.022139       0.088811      -0.020891      -0.004870      -0.026319       0.017793      -0.075977      -0.044379       0.006831       0.037548             10.514177       7.071440       0.118655       0.181267       7.308057       1.719303      17.163034          -0.021331
           31              O      -0.070016       2.683344      11.488803      -0.856612      45.802064 0.84545017E+03  0.22710971E+05                                10.151475                            9.036930      -0.059537       1.980919                    0.996941      32.062747      88.470671       0.629467       0.362231      -1.138876      -0.015595       0.078125       0.023407       0.083034      -0.002159      -0.019457       0.000998      -0.048695      -0.079728      -0.039767       0.001975       0.037792             10.816525      12.842600       2.152033       4.279177       9.679998       2.068008       9.926976          -0.022655
           32              O       0.671919       4.481358      15.188759      -0.866213      48.771664 0.10061605E+04  0.28339103E+05                                10.742907                           10.011258      -0.371275       1.857528                    0.996802      33.807143      96.731582       0.582165       0.373544      -1.125799      -0.032935       0.025530       0.076662       0.087256      -0.010345      -0.006113       0.017240       0.004713       0.040149      -0.021068      -0.005233       0.026301             11.152911      13.430568       3.928093      -1.231685      10.346094      -0.399022       9.682070          -0.038048
           33              O       3.650089       3.538001      14.587785      -0.789473      45.606736 0.82320814E+03  0.21912574E+05                                10.150226                            8.928585       0.002019       2.025494                    0.994058      30.498160      83.099286       0.633630       0.363151      -1.140959      -0.051606      -0.077001      -0.018688       0.094560       0.015934       0.002118       0.003850      -0.016370       0.052220      -0.026617       0.007303       0.019314             10.948704      16.310093      -2.419028       3.185747       7.638099      -0.396726       8.897920          -0.046345
           34              O       1.699180       4.066878      12.604851      -0.818909      48.239610 0.87174649E+03  0.23601166E+05                                10.607836                            9.238980      -0.143959       1.961561                    0.995710      31.568145      87.493166       0.616132       0.367189      -1.134829       0.012461       0.041460      -0.069377       0.081776      -0.001199       0.013137      -0.021643       0.023739      -0.037660      -0.032732       0.006468       0.026264             11.571409       9.420082       2.977097       1.356427      16.676992       2.141241       8.617153          -0.032817
           35              O       2.200142       1.694394      11.920440      -0.826178      52.376697 0.88881043E+03  0.24148690E+05                                11.166469                            9.289778      -0.074892       1.980336                    0.995539      31.634173      87.460374       0.619140       0.364110      -1.138696      -0.005447      -0.077520       0.086242       0.116090       0.002767       0.014649      -0.011655      -0.023453      -0.029075      -0.025671       0.004364       0.021307             12.495342      14.506638      -5.275320      -4.349966      12.751216       4.428168      10.228172          -0.042679
           36              O       0.831503       2.552368       0.071447      -0.869156      43.765309 0.79651978E+03  0.21071239E+05                                 9.804747                            8.704274       0.055961       2.008663                    0.998084      32.146174      87.903977       0.649102       0.356697      -1.143744      -0.080724      -0.029683      -0.022139       0.088812       0.020896      -0.004872       0.026324       0.017795      -0.075967      -0.044385       0.006832       0.037553             10.514274       7.071505      -0.118657       0.181274       7.308123      -1.719325      17.163194          -0.021322
           37              O       3.116769       1.461456       3.276532      -0.856606      45.803090 0.84547262E+03  0.22711738E+05                                10.151646                            9.037067      -0.059569       1.980904                    0.996941      32.063075      88.472068       0.629461       0.362232      -1.138874      -0.015595      -0.078114       0.023412       0.083025       0.002156      -0.019465      -0.001007      -0.048698      -0.079728      -0.039774       0.001981       0.037794             10.816719      12.842856      -2.152088       4.279268       9.680170      -2.068060       9.927130          -0.022667
           38              O       3.858703       7.953042       6.976488      -0.866207      48.771434 0.10061547E+04  0.28338895E+05                                10.742873                           10.011231      -0.371277       1.857528                    0.996802      33.807061      96.731262       0.582165       0.373544      -1.125799      -0.032932      -0.025530       0.076664       0.087257       0.010343      -0.006115      -0.017243       0.004713       0.040149      -0.021067      -0.005237       0.026304             11.152872      13.430510      -3.928066      -1.231669      10.346050       0.399003       9.682055          -0.038066
           39              O       1.586474       0.606799       6.375514      -0.789467      45.606758 0.82320884E+03  0.21912597E+05                                10.150222                            8.928584       0.002030       2.025496                    0.994058      30.498201      83.099393       0.633630       0.363150      -1.140960      -0.051608       0.077002      -0.018689       0.094562      -0.015935       0.002118      -0.003851      -0.016368       0.052218      -0.026618       0.007303       0.019314             10.948696      16.310077       2.419017       3.185737       7.638092       0.396718       8.897919          -0.046353
           40              O       4.885965       0.077922       4.392580      -0.818904      48.239951 0.87175297E+03  0.23601386E+05                                10.607884                            9.239012      -0.143957       1.961560                    0.995710      31.568252      87.493558       0.616131       0.367188      -1.134829       0.012461      -0.041460      -0.069371       0.081771       0.001199       0.013138       0.021643       0.023742      -0.037654      -0.032733       0.006467       0.026265             11.571470       9.420129      -2.977119       1.356442      16.677089      -2.141269       8.617193          -0.032816
           41              O       0.136527       2.450406       3.708169      -0.826170      52.377497 0.88882535E+03  0.24149211E+05                                11.166604                            9.289874      -0.074923       1.980323                    0.995540      31.634392      87.461356       0.619135       0.364112      -1.138695      -0.005444       0.077524       0.086240       0.116090      -0.002765       0.014643       0.011654      -0.023448      -0.029079      -0.025664       0.004359       0.021305             12.495505      14.506845       5.275409      -4.350032      12.751381      -4.428235      10.228288          -0.042682
           42              O       2.895118       1.592432       8.283718      -0.869134      43.763246 0.79647349E+03  0.21069705E+05                                 9.804462                            8.704039       0.055930       2.008668                    0.998084      32.145283      87.900854       0.649109       0.356699      -1.143743      -0.080713       0.029683      -0.022133       0.088801      -0.020886      -0.004863      -0.026316       0.017787      -0.075928      -0.044365       0.006827       0.037537             10.513962       7.071313       0.118652       0.181267       7.307931       1.719269      17.162641          -0.021323
           43              O       4.197247       5.606256       4.935739      -0.856604      45.802745 0.84546510E+03  0.22711479E+05                                10.151582                            9.037016      -0.059554       1.980910                    0.996941      32.062987      88.471630       0.629464       0.362231      -1.138875       0.015595      -0.078117      -0.023407       0.083026      -0.002158      -0.019461       0.001006      -0.048691      -0.079710      -0.039766       0.001978       0.037787             10.816644      12.842762       2.152060       4.279231       9.680100       2.068035       9.927070          -0.022666
           44              O       3.455312       3.808242       1.235783      -0.866203      48.771500 0.10061564E+04  0.28338966E+05                                10.742906                           10.011258      -0.371302       1.857522                    0.996802      33.807033      96.731347       0.582163       0.373545      -1.125798       0.032932      -0.025531      -0.076663       0.087256      -0.010339      -0.006115       0.017239       0.004717       0.040154      -0.021065      -0.005235       0.026300             11.152910      13.430568       3.928092      -1.231684      10.346092      -0.399018       9.682069          -0.038063
           45              O       0.477142       4.751599       1.836757      -0.789470      45.606876 0.82321121E+03  0.21912670E+05                                10.150225                            8.928584       0.002057       2.025504                    0.994059      30.498256      83.099484       0.633632       0.363149      -1.140961       0.051606       0.077004       0.018687       0.094563       0.015938       0.002116       0.003851      -0.016371       0.052225      -0.026622       0.007306       0.019317             10.948703      16.310092      -2.419026       3.185745       7.638098      -0.396722       8.897919          -0.046344
           46              O       2.428051       4.222722       3.819691      -0.818903      48.239650 0.87174655E+03  0.23601165E+05                                10.607833                            9.238973      -0.143954       1.961563                    0.995710      31.568157      87.493159       0.616133       0.367188      -1.134829      -0.012460      -0.041463       0.069374       0.081775      -0.001199       0.013134      -0.021642       0.023736      -0.037659      -0.032730       0.006470       0.026260             11.571411       9.420078       2.977095       1.356430      16.677004       2.141253       8.617152          -0.032811
           47              O       1.927089       6.595206       4.504102      -0.826178      52.377869 0.88883319E+03  0.24149471E+05                                11.166638                            9.289901      -0.074899       1.980327                    0.995540      31.634550      87.461812       0.619135       0.364110      -1.138696       0.005447       0.077524      -0.086241       0.116091       0.002766       0.014643      -0.011656      -0.023458      -0.029090      -0.025669       0.004358       0.021311             12.495544      14.506888      -5.275427      -4.350049      12.751421       4.428254      10.228323          -0.042682
           48              O       3.295728       5.737232      16.353095      -0.869153      43.765088 0.79651493E+03  0.21071080E+05                                 9.804722                            8.704253       0.055947       2.008660                    0.998084      32.146071      87.903652       0.649102       0.356698      -1.143744       0.080722       0.029685       0.022140       0.088811       0.020889      -0.004870       0.026324       0.017792      -0.075968      -0.044381       0.006835       0.037546             10.514245       7.071488      -0.118657       0.181272       7.308106      -1.719320      17.163142          -0.021321

******************************************************
Auxiliary information for the entire system
The total spin magnetic moment of the unit cell is   15.999644
The total net atomic charge of the unit cell is   0.000001
Accuracy of reproducing the electrostatic potential in the unit cell:
  The inner radius (bohr) =    5.0000
  The outer radius (bohr) =   12.0000
  Valid grid points have density less than (e/(bohr^3)) =    0.0001
  The number of valid grid points were=          914
  The rms potential error without charges in kcal/mol is=      3.19799
  The rms potential error with partial charges in kcal/mol is=      0.84183
  The RRMSE value at monopole order=      0.26324
  The rms potential error with partial charges and cloud penetration in kcal/mol is=      0.82858
  The RRMSE value at monopole order with cloud penetration is=      0.25909
  The rms potential error with partial charges and atomic dipoles in kcal/mol is=      0.22297
  The RRMSE value at dipole order=      0.06972
  The rms potential error with partial charges, atomic dipoles and cloud penetration in kcal/mol is=      0.21224
  The RRMSE value at dipole order with cloud penetration=      0.06637

******************************************************
The electron densities and ab initio electrostatic potential were computed in VASP using the PBE functional and
projector augmented wave method. See the main text of the journal article for a description of computational details.
The atomic charges, dipoles, and quadrupoles were computed with the DDEC6 method as described in
(a) T. A. Manz and N. Gabaldon Limas, RSC Adv. 6 (2016) 47771-47801 DOI: 10.1039/c6ra04656h
(b) N. Gabaldon Limas and T. A. Manz, RSC Adv. 8 (2018) 2678-2707 DOI: 10.1039/c7ra11829e.
For each atom in the material, the electron cloud parameters were fit to the spherically averaged atom-in-material
electron density using radial positions for which this density was between 10^-4 and 10^-2 electrons per cubic bohr.
The polarizabilities, dispersion coefficients, and quantum Drude oscillator (QDO) parameters were fit using the MCLF method.
The magnetic structure of the system was optimized in VASP from the default ferromagnetic initial guess using spin polarization.
The atomic spin moments (ASMs) were computed on this optimized magnetic structure using the DDEC6 partition as inputs
to the method of T. A. Manz and D. S. Sholl, J. Chem. Theory Comput. 7 (2011) 4146-4164 DOI: 10.1021/ct200539n.
The RMSE and RRMSE were computed using a uniform grid with Ewald summation.
