# Supplementary material for: A collection of forcefield precursors for metal–organic frameworks
Source: RSC Adv. 2019 Nov 13;9(63):36492–507. doi: 10.1039/c9ra07327b (PMC9075174; doi:10.1039/c9ra07327b)
Supplement: RA-009-C9RA07327B-s5654 [file RA-009-C9RA07327B-s5654.xyz]

  190
jmolscript: load "" {1 1 1} spacegroup "x,y,z" unitcell [{     15.147300     0.000000     0.000000 }, {     -7.573650    13.117947     0.000000 }, {      0.000000     0.000000    15.476600 }]
Dy     7.573650     4.372736    11.607450     1.831402
Dy     0.000000     8.745211    11.607450     1.831402
Dy     0.000000     8.745211     3.869150     1.831401
Dy     7.573650     4.372736     3.869150     1.831401
Co     3.786825     6.558973     7.738300     1.059088
Co    -3.786825     6.558973     7.738300     1.058115
Co     7.573650     0.000000     7.738300     1.058457
Co    -3.786825     6.558973     0.000000     1.058465
Co     3.786825     6.558973     0.000000     1.058571
Co     7.573650     0.000000     0.000000     1.058517
H      2.577313     3.057793    10.137173     0.128946
H      8.933120     9.357032    10.137173     0.128942
H     11.210517     0.703122    10.137173     0.128924
H      4.996337    10.060154    10.137173     0.128947
H     -1.359470     3.760915    10.137173     0.128942
H     -3.636867    12.414825    10.137173     0.128924
H     -4.996337    10.060154    13.077727     0.128928
H      1.359470     3.760915    13.077727     0.128941
H      3.636867    12.414825    13.077727     0.128956
H     12.569987     3.057793    13.077727     0.128928
H      6.214180     9.357032    13.077727     0.128941
H      3.936783     0.703122    13.077727     0.128956
H      4.996337    10.060154     5.339427     0.128947
H     -1.359470     3.760915     5.339427     0.128943
H     -3.636867    12.414825     5.339427     0.128925
H      2.577313     3.057793     5.339427     0.128947
H      8.933120     9.357032     5.339427     0.128943
H     11.210517     0.703122     5.339427     0.128925
H     12.569987     3.057793     2.398873     0.128929
H      6.214180     9.357032     2.398873     0.128941
H      3.936783     0.703122     2.398873     0.128956
H     -4.996337    10.060154     2.398873     0.128929
H      1.359470     3.760915     2.398873     0.128941
H      3.636867    12.414825     2.398873     0.128956
H      2.264143     1.307203    11.607450     0.094545
H      7.573650    10.503540    11.607450     0.094537
H     12.883157     1.307203    11.607450     0.094523
H      5.309507    11.810744    11.607450     0.094546
H      0.000000     2.614407    11.607450     0.094538
H     -5.309507    11.810744    11.607450     0.094524
H      5.309507    11.810744     3.869150     0.094545
H      0.000000     2.614407     3.869150     0.094537
H     -5.309507    11.810744     3.869150     0.094523
H      2.264143     1.307203     3.869150     0.094546
H      7.573650    10.503540     3.869150     0.094538
H     12.883157     1.307203     3.869150     0.094524
C      4.774429     4.649000     9.892643     0.592499
C      4.454064     3.477568    10.773261     0.148428
C      3.246066     2.809864    10.734570    -0.134243
C      9.212588     6.658670     9.892643     0.592400
C      8.358280     7.521831    10.773261     0.148475
C      8.384031     8.901839    10.734570    -0.134227
C      8.733933     1.810277     9.892643     0.592477
C      9.908606     2.118548    10.773261     0.148457
C     11.090853     1.406244    10.734570    -0.134251
C      2.799221     8.468947     9.892643     0.592499
C      3.119586     9.640379    10.773261     0.148428
C      4.327584    10.308083    10.734570    -0.134243
C     -1.638938     6.459277     9.892643     0.592400
C     -0.784630     5.596116    10.773261     0.148475
C     -0.810381     4.216108    10.734570    -0.134227
C     -1.160283    11.307670     9.892643     0.592477
C     -2.334956    10.999399    10.773261     0.148457
C     -3.517203    11.711703    10.734570    -0.134251
C     -2.799221     8.468947    13.322257     0.592454
C     -3.119586     9.640379    12.441639     0.148454
C     -4.327584    10.308083    12.480330    -0.134247
C      1.638938     6.459277    13.322257     0.592462
C      0.784630     5.596116    12.441639     0.148426
C      0.810381     4.216108    12.480330    -0.134267
C      1.160283    11.307670    13.322257     0.592455
C      2.334956    10.999399    12.441639     0.148476
C      3.517203    11.711703    12.480330    -0.134219
C     10.372871     4.649000    13.322257     0.592454
C     10.693236     3.477568    12.441639     0.148454
C     11.901234     2.809864    12.480330    -0.134247
C      5.934712     6.658670    13.322257     0.592462
C      6.789020     7.521831    12.441639     0.148426
C      6.763269     8.901839    12.480330    -0.134267
C      6.413367     1.810277    13.322257     0.592455
C      5.238694     2.118548    12.441639     0.148476
C      4.056447     1.406244    12.480330    -0.134219
C      2.799221     8.468947     5.583957     0.592498
C      3.119586     9.640379     4.703339     0.148428
C      4.327584    10.308083     4.742030    -0.134243
C     -1.638938     6.459277     5.583957     0.592400
C     -0.784630     5.596116     4.703339     0.148475
C     -0.810381     4.216108     4.742030    -0.134228
C     -1.160283    11.307670     5.583957     0.592477
C     -2.334956    10.999399     4.703339     0.148457
C     -3.517203    11.711703     4.742030    -0.134251
C      4.774429     4.649000     5.583957     0.592498
C      4.454064     3.477568     4.703339     0.148428
C      3.246066     2.809864     4.742030    -0.134242
C      9.212588     6.658670     5.583957     0.592400
C      8.358280     7.521831     4.703339     0.148475
C      8.384031     8.901839     4.742030    -0.134227
C      8.733933     1.810277     5.583957     0.592477
C      9.908606     2.118548     4.703339     0.148457
C     11.090853     1.406244     4.742030    -0.134251
C     10.372871     4.649000     2.154343     0.592454
C     10.693236     3.477568     3.034961     0.148454
C     11.901234     2.809864     2.996270    -0.134247
C      5.934712     6.658670     2.154343     0.592462
C      6.789020     7.521831     3.034961     0.148426
C      6.763269     8.901839     2.996270    -0.134267
C      6.413367     1.810277     2.154343     0.592455
C      5.238694     2.118548     3.034961     0.148476
C      4.056447     1.406244     2.996270    -0.134219
C     -2.799221     8.468947     2.154343     0.592454
C     -3.119586     9.640379     3.034961     0.148454
C     -4.327584    10.308083     2.996270    -0.134247
C      1.638938     6.459277     2.154343     0.592462
C      0.784630     5.596116     3.034961     0.148426
C      0.810381     4.216108     2.996270    -0.134267
C      1.160283    11.307670     2.154343     0.592455
C      2.334956    10.999399     3.034961     0.148476
C      3.517203    11.711703     2.996270    -0.134219
C      3.069600     1.772235    11.607450    -0.047858
C      7.573650     9.573478    11.607450    -0.047882
C     12.077700     1.772235    11.607450    -0.047895
C      4.504050    11.345712    11.607450    -0.047858
C      0.000000     3.544469    11.607450    -0.047882
C     -4.504050    11.345712    11.607450    -0.047895
C      4.504050    11.345712     3.869150    -0.047858
C      0.000000     3.544469     3.869150    -0.047882
C     -4.504050    11.345712     3.869150    -0.047895
C      3.069600     1.772235     3.869150    -0.047858
C      7.573650     9.573478     3.869150    -0.047882
C     12.077700     1.772235     3.869150    -0.047895
N      5.431443     3.135845    11.607450    -0.330212
N      7.573650     6.846257    11.607450    -0.330226
N      9.715857     3.135845    11.607450    -0.330220
N      2.142207     9.982102    11.607450    -0.330212
N      0.000000     6.271690    11.607450    -0.330226
N     -2.142207     9.982102    11.607450    -0.330220
N      2.142207     9.982102     3.869150    -0.330212
N      0.000000     6.271690     3.869150    -0.330226
N     -2.142207     9.982102     3.869150    -0.330220
N      5.431443     3.135845     3.869150    -0.330212
N      7.573650     6.846257     3.869150    -0.330226
N      9.715857     3.135845     3.869150    -0.330220
O      5.956676     5.101570     9.960740    -0.608285
O      3.861804     5.075334     9.162147    -0.555298
O      9.013401     5.408530     9.960740    -0.608412
O     10.038116     7.235860     9.162147    -0.555333
O      7.750873     2.607848     9.960740    -0.608464
O      8.821030     0.806754     9.162147    -0.555303
O      1.616974     8.016377     9.960740    -0.608285
O      3.711846     8.042613     9.162147    -0.555298
O     -1.439751     7.709417     9.960740    -0.608412
O     -2.464466     5.882087     9.162147    -0.555333
O     -0.177223    10.510099     9.960740    -0.608464
O     -1.247380    12.311193     9.162147    -0.555303
O     -1.616974     8.016377    13.254160    -0.608391
O     -3.711846     8.042613    14.052753    -0.555302
O      1.439751     7.709417    13.254160    -0.608347
O      2.464466     5.882087    14.052753    -0.555301
O      0.177223    10.510099    13.254160    -0.608424
O      1.247380    12.311193    14.052753    -0.555303
O      9.190624     5.101570    13.254160    -0.608391
O     11.285496     5.075334    14.052753    -0.555302
O      6.133899     5.408530    13.254160    -0.608347
O      5.109184     7.235860    14.052753    -0.555302
O      7.396427     2.607848    13.254160    -0.608424
O      6.326270     0.806754    14.052753    -0.555303
O      1.616974     8.016377     5.515860    -0.608285
O      3.711846     8.042613     6.314453    -0.555298
O     -1.439751     7.709417     5.515860    -0.608412
O     -2.464466     5.882087     6.314453    -0.555333
O     -0.177223    10.510099     5.515860    -0.608464
O     -1.247380    12.311193     6.314453    -0.555303
O      5.956676     5.101570     5.515860    -0.608285
O      3.861804     5.075334     6.314453    -0.555299
O      9.013401     5.408530     5.515860    -0.608412
O     10.038116     7.235860     6.314453    -0.555332
O      7.750873     2.607848     5.515860    -0.608464
O      8.821030     0.806754     6.314453    -0.555303
O      9.190624     5.101570     2.222440    -0.608391
O     11.285496     5.075334     1.423847    -0.555302
O      6.133899     5.408530     2.222440    -0.608347
O      5.109184     7.235860     1.423847    -0.555301
O      7.396427     2.607848     2.222440    -0.608424
O      6.326270     0.806754     1.423847    -0.555303
O     -1.616974     8.016377     2.222440    -0.608391
O     -3.711846     8.042613     1.423847    -0.555302
O      1.439751     7.709417     2.222440    -0.608347
O      2.464466     5.882087     1.423847    -0.555302
O      0.177223    10.510099     2.222440    -0.608424
O      1.247380    12.311193     1.423847    -0.555303

The following XYZ coordinates are in angstroms. Other properties are in atomic units.
The sperically averaged electron density of each atom fit to a function of the form exp(a - br)
eigen_1, eigen_2 and eigen_3 are the three eigenvalues of traceless quadrupole moment tensor
  atom number  atomic symbol              X              Y              Z     net charge C6 coefficient C8 coefficient C10 coefficient fluctuating dipole atomic polarizability isotropic forcefield polarizability              a              b squared Pearson coefficient          <r^3>          <r^4>         wp_QDO          m_QDO          q_QDO       dipole_x       dipole_y       dipole_z         dipole            Qxy            Qxz            Qyz     Q(x^2-y^2)  Q(3z^2 - R^2)        eigen_1        eigen_2        eigen_3 static polarizability      alpha(xx)      alpha(xy)      alpha(xz)      alpha(yy)      alpha(yz)      alpha(zz) atomic spin moment
            1             Dy       7.573650       4.372736      11.607450       1.831402     161.369097 0.39168652E+04  0.14162720E+06                                20.455955                           17.874698       2.706564       2.531424                    0.999467      79.124217     191.189795       0.553768       0.305893      -1.294889       0.000016      -0.000254      -0.000001       0.000254      -0.000006       0.000020       0.000007      -0.000147       0.664134      -0.110763      -0.110615       0.221378             22.494006      25.307433       0.000001       0.000017      25.308583       0.000232      16.866000           0.001013
            2             Dy       0.000000       8.745211      11.607450       1.831402     161.369096 0.39168652E+04  0.14162720E+06                                20.455955                           17.874698       2.706564       2.531424                    0.999467      79.124217     191.189795       0.553768       0.305893      -1.294889      -0.000016       0.000254      -0.000001       0.000254      -0.000006      -0.000020      -0.000007      -0.000147       0.664134      -0.110763      -0.110615       0.221378             22.494005      25.307433       0.000001      -0.000016      25.308583      -0.000233      16.866000           0.001013
            3             Dy       0.000000       8.745211       3.869150       1.831401     161.369078 0.39168647E+04  0.14162718E+06                                20.455958                           17.874701       2.706563       2.531424                    0.999467      79.124229     191.189852       0.553768       0.305893      -1.294888      -0.000016       0.000254       0.000001       0.000254      -0.000006       0.000020       0.000007      -0.000148       0.664134      -0.110763      -0.110615       0.221378             22.494008      25.307436       0.000001       0.000016      25.308587       0.000233      16.866002           0.001013
            4             Dy       7.573650       4.372736       3.869150       1.831401     161.369081 0.39168649E+04  0.14162719E+06                                20.455958                           17.874701       2.706562       2.531424                    0.999467      79.124231     191.189858       0.553768       0.305893      -1.294888       0.000016      -0.000254       0.000001       0.000254      -0.000006      -0.000020      -0.000007      -0.000148       0.664134      -0.110763      -0.110615       0.221378             22.494009      25.307437       0.000001      -0.000016      25.308586      -0.000233      16.866003           0.001013
            5             Co       3.786825       6.558973       7.738300       1.059088     112.991504 0.19173419E+04  0.60461315E+05                                17.844345                           13.401848       0.582982       2.078336                    0.996775      43.250278     111.853473       0.552926       0.351286      -1.199720       0.000000      -0.000000       0.000000       0.000000       0.088265      -0.000000      -0.000000      -0.166727      -0.236265      -0.082032      -0.078755       0.160787             22.840932      12.489576      -7.363649       0.000000      23.625858       0.000000      32.407362           2.834804
            6             Co      -3.786825       6.558973       7.738300       1.058115     113.011778 0.19177530E+04  0.60478738E+05                                17.848307                           13.404878       0.582240       2.078106                    0.996775      43.248945     111.861498       0.552754       0.351370      -1.199624       0.000000       0.000000       0.000000       0.000000      -0.116192      -0.000000      -0.000001      -0.070818      -0.235669      -0.082189      -0.078556       0.160745             22.845968      27.224842      -1.140112      -0.000001       8.898364       0.000000      32.414699           2.832418
            7             Co       7.573650       0.000000       7.738300       1.058457     113.058538 0.19185905E+04  0.60511989E+05                                17.852931                           13.407618       0.582105       2.077954                    0.996780      43.257471     111.891312       0.552707       0.351360      -1.199628      -0.000000       0.000000       0.000000       0.000000       0.028598       0.000000      -0.000000       0.235060      -0.236937      -0.081470      -0.078979       0.160449             22.852674      14.471053       8.508405       0.000000      21.662115       0.000000      32.424854           2.833501
            8             Co      -3.786825       6.558973       0.000000       1.058465     113.026713 0.19180235E+04  0.60489195E+05                                17.849283                           13.405347       0.582355       2.078096                    0.996776      43.253094     111.872775       0.552775       0.351345      -1.199650       0.000000      -0.000000      -0.000000       0.000000      -0.088216      -0.000000       0.000000      -0.166613      -0.236178      -0.081971      -0.078726       0.160697             22.847478      12.493211       7.366061       0.000000      23.632201       0.000000      32.417022           2.833319
            9             Co       3.786825       6.558973       0.000000       1.058571     113.013856 0.19177703E+04  0.60478843E+05                                17.847504                           13.404080       0.582666       2.078212                    0.996775      43.251946     111.865377       0.552829       0.351325      -1.199674       0.000000      -0.000000       0.000000       0.000000       0.116356       0.000000       0.000002      -0.070022      -0.235751      -0.082217      -0.078584       0.160801             22.845149      27.223936       1.140240      -0.000001       8.897952      -0.000000      32.413558           2.833365
           10             Co       7.573650       0.000000       0.000000       1.058517     113.030348 0.19180847E+04  0.60491632E+05                                17.849658                           13.405552       0.582331       2.078071                    0.996779      43.253687     111.874927       0.552772       0.351344      -1.199650      -0.000000      -0.000000      -0.000000       0.000000      -0.028312       0.000001       0.000001       0.235224      -0.236928      -0.081484      -0.078976       0.160460             22.848053      14.468518      -8.506555      -0.000000      21.657650      -0.000000      32.417993           2.833491
           11              H       2.577313       3.057793      10.137173       0.128946       1.155808 0.84936797E+01  0.83640311E+02                                 1.740204                            1.645098      -1.105598       2.362345                    0.997275       3.339011       9.004902       0.520556       1.194866      -0.729832      -0.025392       0.009560      -0.025679       0.037357       0.003215       0.012732      -0.004658       0.009408       0.000832      -0.013970      -0.001379       0.015348              1.774308       2.009474      -0.228116       0.377178       1.545998      -0.221693       1.767452           0.000031
           12              H       8.933120       9.357032      10.137173       0.128942       1.155908 0.84946062E+01  0.83651903E+02                                 1.740318                            1.645199      -1.105856       2.362225                    0.997272       3.339158       9.005497       0.520533       1.194882      -0.729828       0.020980       0.017209      -0.025678       0.037359       0.002471      -0.010394      -0.008703      -0.010273       0.000830      -0.013964      -0.001389       0.015353              1.774428       1.859549       0.314785      -0.380620       1.696165      -0.215823       1.767569           0.000028
           13              H      11.210517       0.703122      10.137173       0.128924       1.155942 0.84949446E+01  0.83656393E+02                                 1.740385                            1.645258      -1.105726       2.362277                    0.997273       3.339232       9.005873       0.520509       1.194920      -0.729819       0.004413      -0.026768      -0.025680       0.037356      -0.005682      -0.002333       0.013352       0.000856       0.000825      -0.013965      -0.001383       0.015348              1.774498       1.464450      -0.086645       0.003407       2.091402       0.437568       1.767641           0.000030
           14              H       4.996337      10.060154      10.137173       0.128947       1.155808 0.84936783E+01  0.83640295E+02                                 1.740203                            1.645098      -1.105598       2.362345                    0.997275       3.339011       9.004902       0.520556       1.194865      -0.729832       0.025392      -0.009560      -0.025679       0.037357       0.003215      -0.012732       0.004658       0.009408       0.000832      -0.013970      -0.001379       0.015348              1.774308       2.009473      -0.228116      -0.377178       1.545998       0.221693       1.767452           0.000031
           15              H      -1.359470       3.760915      10.137173       0.128942       1.155908 0.84946044E+01  0.83651877E+02                                 1.740317                            1.645199      -1.105856       2.362225                    0.997272       3.339158       9.005495       0.520534       1.194881      -0.729828      -0.020980      -0.017209      -0.025678       0.037359       0.002471       0.010394       0.008703      -0.010273       0.000830      -0.013964      -0.001389       0.015353              1.774427       1.859548       0.314784       0.380620       1.696165       0.215823       1.767569           0.000028
           16              H      -3.636867      12.414825      10.137173       0.128924       1.155942 0.84949431E+01  0.83656372E+02                                 1.740385                            1.645258      -1.105726       2.362278                    0.997273       3.339232       9.005872       0.520510       1.194920      -0.729819      -0.004413       0.026768      -0.025680       0.037356      -0.005682       0.002333      -0.013352       0.000856       0.000825      -0.013965      -0.001383       0.015348              1.774497       1.464450      -0.086645      -0.003407       2.091402      -0.437568       1.767641           0.000030
           17              H      -4.996337      10.060154      13.077727       0.128928       1.155927 0.84947815E+01  0.83654120E+02                                 1.740344                            1.645222      -1.105741       2.362270                    0.997273       3.339199       9.005655       0.520527       1.194890      -0.729826      -0.025390      -0.009564       0.025678       0.037356      -0.003212      -0.012731      -0.004655       0.009414       0.000826      -0.013966      -0.001383       0.015349              1.774455       2.009650       0.228147      -0.377228       1.546116      -0.221725       1.767599           0.000031
           18              H       1.359470       3.760915      13.077727       0.128941       1.155874 0.84942790E+01  0.83647560E+02                                 1.740252                            1.645142      -1.105723       2.362279                    0.997273       3.339125       9.005237       0.520557       1.194845      -0.729836       0.020973      -0.017209       0.025680       0.037356      -0.002469       0.010397      -0.008699      -0.010275       0.000829      -0.013968      -0.001382       0.015350              1.774358       1.859475      -0.314761       0.380595       1.696099      -0.215807       1.767501           0.000036
           19              H       3.636867      12.414825      13.077727       0.128956       1.155815 0.84937454E+01  0.83641223E+02                                 1.740220                            1.645112      -1.105704       2.362303                    0.997274       3.339003       9.004931       0.520549       1.194877      -0.729829       0.004413       0.026774       0.025679       0.037359       0.005681       0.002337       0.013353       0.000859       0.000834      -0.013965      -0.001385       0.015350              1.774325       1.464323       0.086635      -0.003403       2.091182       0.437501       1.767470           0.000032
           20              H      12.569987       3.057793      13.077727       0.128928       1.155926 0.84947799E+01  0.83654098E+02                                 1.740344                            1.645222      -1.105741       2.362270                    0.997273       3.339199       9.005654       0.520527       1.194890      -0.729826       0.025390       0.009564       0.025678       0.037356      -0.003212       0.012731       0.004655       0.009414       0.000826      -0.013966      -0.001383       0.015349              1.774455       2.009650       0.228147       0.377228       1.546116       0.221725       1.767599           0.000031
           21              H       6.214180       9.357032      13.077727       0.128941       1.155874 0.84942792E+01  0.83647566E+02                                 1.740252                            1.645142      -1.105723       2.362279                    0.997273       3.339125       9.005238       0.520556       1.194845      -0.729836      -0.020973       0.017209       0.025680       0.037356      -0.002469      -0.010397       0.008699      -0.010275       0.000829      -0.013968      -0.001382       0.015350              1.774359       1.859475      -0.314761      -0.380595       1.696100       0.215807       1.767501           0.000036
           22              H       3.936783       0.703122      13.077727       0.128956       1.155815 0.84937451E+01  0.83641217E+02                                 1.740220                            1.645112      -1.105704       2.362303                    0.997274       3.339003       9.004930       0.520549       1.194877      -0.729829      -0.004413      -0.026774       0.025679       0.037359       0.005681      -0.002337      -0.013353       0.000859       0.000834      -0.013965      -0.001385       0.015350              1.774325       1.464323       0.086635       0.003403       2.091182      -0.437501       1.767470           0.000032
           23              H       4.996337      10.060154       5.339427       0.128947       1.155808 0.84936745E+01  0.83640251E+02                                 1.740203                            1.645098      -1.105597       2.362345                    0.997275       3.339010       9.004900       0.520556       1.194866      -0.729832       0.025392      -0.009560       0.025679       0.037357       0.003215       0.012732      -0.004658       0.009408       0.000832      -0.013970      -0.001379       0.015348              1.774307       2.009473      -0.228116       0.377178       1.545998      -0.221693       1.767452           0.000031
           24              H      -1.359470       3.760915       5.339427       0.128943       1.155907 0.84945990E+01  0.83651811E+02                                 1.740317                            1.645198      -1.105856       2.362225                    0.997272       3.339157       9.005492       0.520534       1.194881      -0.729828      -0.020980      -0.017209       0.025678       0.037359       0.002471      -0.010394      -0.008703      -0.010273       0.000830      -0.013964      -0.001389       0.015353              1.774426       1.859547       0.314784      -0.380620       1.696164      -0.215823       1.767568           0.000028
           25              H      -3.636867      12.414825       5.339427       0.128925       1.155941 0.84949337E+01  0.83656258E+02                                 1.740384                            1.645257      -1.105725       2.362278                    0.997273       3.339230       9.005866       0.520510       1.194920      -0.729819      -0.004413       0.026768       0.025680       0.037356      -0.005682      -0.002333       0.013352       0.000856       0.000825      -0.013965      -0.001383       0.015348              1.774496       1.464449      -0.086645       0.003407       2.091400       0.437567       1.767640           0.000030
           26              H       2.577313       3.057793       5.339427       0.128947       1.155807 0.84936730E+01  0.83640230E+02                                 1.740203                            1.645098      -1.105597       2.362345                    0.997275       3.339010       9.004899       0.520556       1.194866      -0.729832      -0.025392       0.009560       0.025679       0.037357       0.003215      -0.012732       0.004658       0.009408       0.000832      -0.013970      -0.001379       0.015348              1.774307       2.009473      -0.228116      -0.377177       1.545997       0.221693       1.767451           0.000031
           27              H       8.933120       9.357032       5.339427       0.128943       1.155907 0.84945975E+01  0.83651790E+02                                 1.740316                            1.645198      -1.105855       2.362226                    0.997272       3.339157       9.005491       0.520534       1.194881      -0.729828       0.020980       0.017209       0.025678       0.037359       0.002471       0.010394       0.008703      -0.010273       0.000830      -0.013964      -0.001389       0.015353              1.774426       1.859547       0.314784       0.380620       1.696163       0.215823       1.767567           0.000028
           28              H      11.210517       0.703122       5.339427       0.128925       1.155940 0.84949318E+01  0.83656231E+02                                 1.740383                            1.645256      -1.105725       2.362278                    0.997273       3.339230       9.005864       0.520510       1.194919      -0.729819       0.004413      -0.026768       0.025680       0.037356      -0.005682       0.002333      -0.013352       0.000856       0.000825      -0.013965      -0.001383       0.015348              1.774496       1.464449      -0.086644      -0.003407       2.091399      -0.437567       1.767639           0.000030
           29              H      12.569987       3.057793       2.398873       0.128929       1.155925 0.84947705E+01  0.83653985E+02                                 1.740342                            1.645221      -1.105740       2.362271                    0.997273       3.339197       9.005648       0.520527       1.194890      -0.729826       0.025390       0.009564      -0.025678       0.037356      -0.003212      -0.012731      -0.004655       0.009414       0.000826      -0.013966      -0.001383       0.015349              1.774454       2.009648       0.228147      -0.377227       1.546115      -0.221724       1.767598           0.000031
           30              H       6.214180       9.357032       2.398873       0.128941       1.155874 0.84942737E+01  0.83647496E+02                                 1.740252                            1.645141      -1.105722       2.362279                    0.997273       3.339124       9.005234       0.520557       1.194845      -0.729836      -0.020973       0.017209      -0.025680       0.037356      -0.002469       0.010397      -0.008699      -0.010275       0.000829      -0.013968      -0.001382       0.015350              1.774358       1.859474      -0.314761       0.380595       1.696099      -0.215807       1.767500           0.000036
           31              H       3.936783       0.703122       2.398873       0.128956       1.155815 0.84937398E+01  0.83641153E+02                                 1.740220                            1.645112      -1.105704       2.362303                    0.997274       3.339002       9.004927       0.520549       1.194877      -0.729829      -0.004413      -0.026774      -0.025679       0.037359       0.005681       0.002337       0.013353       0.000859       0.000834      -0.013965      -0.001385       0.015350              1.774325       1.464323       0.086635      -0.003403       2.091181       0.437501       1.767470           0.000032
           32              H      -4.996337      10.060154       2.398873       0.128929       1.155925 0.84947707E+01  0.83653990E+02                                 1.740343                            1.645221      -1.105740       2.362271                    0.997273       3.339197       9.005649       0.520527       1.194890      -0.729826      -0.025390      -0.009564      -0.025678       0.037356      -0.003212       0.012731       0.004655       0.009414       0.000826      -0.013966      -0.001383       0.015349              1.774454       2.009649       0.228147       0.377227       1.546116       0.221724       1.767598           0.000031
           33              H       1.359470       3.760915       2.398873       0.128941       1.155874 0.84942752E+01  0.83647517E+02                                 1.740252                            1.645142      -1.105722       2.362279                    0.997273       3.339124       9.005235       0.520556       1.194845      -0.729836       0.020973      -0.017209      -0.025680       0.037356      -0.002469      -0.010397       0.008699      -0.010275       0.000829      -0.013968      -0.001382       0.015350              1.774358       1.859475      -0.314761      -0.380595       1.696099       0.215807       1.767501           0.000036
           34              H       3.636867      12.414825       2.398873       0.128956       1.155815 0.84937400E+01  0.83641158E+02                                 1.740220                            1.645112      -1.105704       2.362303                    0.997274       3.339002       9.004928       0.520549       1.194877      -0.729829       0.004413       0.026774      -0.025679       0.037359       0.005681      -0.002337      -0.013353       0.000859       0.000834      -0.013965      -0.001385       0.015350              1.774325       1.464323       0.086635       0.003403       2.091182      -0.437501       1.767470           0.000032
           35              H       2.264143       1.307203      11.607450       0.094545       1.089222 0.76624185E+01  0.73028354E+02                                 1.623148                            1.521521      -0.717532       2.523533                    0.999808       3.269314       8.479756       0.567230       1.132978      -0.744747      -0.029011      -0.016752      -0.000001       0.033501       0.007222       0.004240      -0.007345       0.008339      -0.002410      -0.013571       0.004830       0.008741              1.664599       2.040196       0.289841       0.010223       1.705519      -0.017707       1.248081           0.000021
           36              H       7.573650      10.503540      11.607450       0.094537       1.089248 0.76626441E+01  0.73031013E+02                                 1.623170                            1.521540      -0.717546       2.523521                    0.999808       3.269365       8.479907       0.567228       1.132973      -0.744748       0.000003       0.033499       0.000001       0.033499      -0.000000      -0.008482      -0.000001      -0.016676      -0.002409      -0.013571       0.004832       0.008739              1.664622       1.538199       0.000000      -0.020447       2.207571      -0.000000       1.248096           0.000021
           37              H      12.883157       1.307203      11.607450       0.094523       1.089296 0.76630823E+01  0.73036284E+02                                 1.623222                            1.521587      -0.717549       2.523510                    0.999808       3.269454       8.480221       0.567217       1.132978      -0.744747       0.029009      -0.016747      -0.000001       0.033496      -0.007220       0.004242       0.007346       0.008337      -0.002413      -0.013571       0.004832       0.008739              1.664676       2.040297      -0.289858       0.010225       1.705598       0.017709       1.248131           0.000021
           38              H       5.309507      11.810744      11.607450       0.094546       1.089221 0.76624097E+01  0.73028252E+02                                 1.623147                            1.521521      -0.717532       2.523534                    0.999808       3.269312       8.479751       0.567230       1.132978      -0.744747       0.029011       0.016752      -0.000001       0.033501       0.007222      -0.004240       0.007345       0.008339      -0.002410      -0.013571       0.004830       0.008741              1.664598       2.040194       0.289840      -0.010223       1.705518       0.017707       1.248081           0.000021
           39              H       0.000000       2.614407      11.607450       0.094538       1.089246 0.76626340E+01  0.73030893E+02                                 1.623169                            1.521539      -0.717546       2.523522                    0.999808       3.269363       8.479901       0.567228       1.132973      -0.744748      -0.000003      -0.033499       0.000001       0.033499      -0.000000       0.008482       0.000001      -0.016676      -0.002409      -0.013571       0.004832       0.008739              1.664621       1.538198       0.000000       0.020447       2.207569       0.000000       1.248096           0.000021
           40              H      -5.309507      11.810744      11.607450       0.094524       1.089295 0.76630719E+01  0.73036160E+02                                 1.623221                            1.521586      -0.717548       2.523510                    0.999808       3.269452       8.480214       0.567217       1.132978      -0.744747      -0.029009       0.016747      -0.000001       0.033496      -0.007220      -0.004242      -0.007346       0.008337      -0.002413      -0.013571       0.004832       0.008739              1.664674       2.040295      -0.289857      -0.010225       1.705597      -0.017709       1.248131           0.000021
           41              H       5.309507      11.810744       3.869150       0.094545       1.089222 0.76624185E+01  0.73028354E+02                                 1.623148                            1.521521      -0.717532       2.523533                    0.999808       3.269314       8.479756       0.567230       1.132978      -0.744747       0.029011       0.016752       0.000001       0.033501       0.007222       0.004240      -0.007345       0.008339      -0.002410      -0.013571       0.004830       0.008741              1.664599       2.040196       0.289841       0.010223       1.705519      -0.017707       1.248081           0.000021
           42              H       0.000000       2.614407       3.869150       0.094537       1.089248 0.76626439E+01  0.73031007E+02                                 1.623170                            1.521540      -0.717546       2.523521                    0.999808       3.269365       8.479906       0.567228       1.132973      -0.744748      -0.000003      -0.033499      -0.000001       0.033499      -0.000000      -0.008482      -0.000001      -0.016676      -0.002409      -0.013571       0.004832       0.008739              1.664622       1.538199       0.000000      -0.020447       2.207570      -0.000000       1.248096           0.000021
           43              H      -5.309507      11.810744       3.869150       0.094523       1.089296 0.76630820E+01  0.73036279E+02                                 1.623222                            1.521587      -0.717549       2.523510                    0.999808       3.269454       8.480220       0.567217       1.132978      -0.744747      -0.029009       0.016747       0.000001       0.033496      -0.007220       0.004242       0.007346       0.008337      -0.002413      -0.013571       0.004832       0.008739              1.664675       2.040297      -0.289858       0.010225       1.705598       0.017709       1.248131           0.000021
           44              H       2.264143       1.307203       3.869150       0.094546       1.089221 0.76624084E+01  0.73028234E+02                                 1.623147                            1.521520      -0.717532       2.523534                    0.999808       3.269312       8.479750       0.567230       1.132978      -0.744747      -0.029011      -0.016752       0.000001       0.033501       0.007222      -0.004240       0.007345       0.008339      -0.002410      -0.013571       0.004830       0.008741              1.664598       2.040194       0.289840      -0.010223       1.705518       0.017707       1.248081           0.000021
           45              H       7.573650      10.503540       3.869150       0.094538       1.089246 0.76626338E+01  0.73030888E+02                                 1.623169                            1.521539      -0.717545       2.523522                    0.999808       3.269363       8.479900       0.567229       1.132973      -0.744748       0.000003       0.033498      -0.000001       0.033498      -0.000000       0.008482       0.000001      -0.016676      -0.002409      -0.013571       0.004832       0.008739              1.664621       1.538198       0.000000       0.020447       2.207569       0.000000       1.248095           0.000021
           46              H      12.883157       1.307203       3.869150       0.094524       1.089295 0.76630717E+01  0.73036155E+02                                 1.623220                            1.521586      -0.717548       2.523510                    0.999808       3.269452       8.480213       0.567218       1.132978      -0.744747       0.029009      -0.016747       0.000001       0.033496      -0.007220      -0.004242      -0.007346       0.008337      -0.002413      -0.013571       0.004832       0.008739              1.664674       2.040295      -0.289857      -0.010225       1.705597      -0.017709       1.248130           0.000021
           47              C       4.774429       4.649000       9.892643       0.592499      23.047295 0.24570911E+03  0.50623956E+04                                 7.438980                            5.555972       0.051356       2.081265                    0.999548      22.041973      61.426356       0.631017       0.471118      -1.020907       0.014669       0.062486      -0.060225       0.088016      -0.036840      -0.047180       0.097671      -0.042443       0.098169      -0.080256      -0.057573       0.137829              8.634840       8.953215      -0.376807       2.270210       8.458356      -3.895015       8.492948           0.000411
           48              C       4.454064       3.477568      10.773261       0.148428      30.635292 0.36879633E+03  0.83141904E+04                                 8.681722                            6.543432       0.022183       2.042292                    0.999407      25.328668      71.114335       0.624046       0.435367      -1.053289       0.019258      -0.050868       0.052196       0.075385      -0.043097      -0.021471       0.046251      -0.017384       0.074339      -0.059171      -0.019073       0.078244             10.044660      10.126132       1.171284       1.409121      10.756210      -4.818340       9.251637           0.002973
           49              C       3.246066       2.809864      10.734570      -0.134243      29.132966 0.40386040E+03  0.93267502E+04                                 8.205791                            6.715638       0.131968       2.026024                    0.999701      28.649356      81.783784       0.633333       0.418769      -1.062095       0.006944      -0.009192       0.013840       0.018007      -0.019488       0.004512       0.023325      -0.007857       0.052260      -0.035538       0.002277       0.033261              8.826830      10.027909       0.975645       1.012513       9.165093      -3.124303       7.287489          -0.000397
           50              C       9.212588       6.658670       9.892643       0.592400      23.049301 0.24573456E+03  0.50630491E+04                                 7.439379                            5.556243       0.051167       2.081179                    0.999548      22.043221      61.430535       0.631005       0.471116      -1.020909       0.046779      -0.043994      -0.060201       0.088022       0.000001       0.108164      -0.007936       0.085027       0.098217      -0.080215      -0.057606       0.137821              8.635323       8.908922       0.402723      -4.508625       8.503582      -0.018552       8.493464           0.000397
           51              C       8.358280       7.521831      10.773261       0.148475      30.635007 0.36879137E+03  0.83140717E+04                                 8.681756                            6.543450       0.022003       2.042234                    0.999407      25.328525      71.114491       0.624035       0.435376      -1.053281      -0.053651       0.008769       0.052226       0.075385       0.014032       0.050828      -0.004545       0.083358       0.074373      -0.059200      -0.019089       0.078289             10.044686       9.584263      -0.858439      -4.877314      11.298203       1.188813       9.251591           0.002957
           52              C       8.384031       8.901839      10.734570      -0.134227      29.133071 0.40385944E+03  0.93267495E+04                                 8.205894                            6.715688       0.131743       2.025954                    0.999701      28.649408      81.784800       0.633321       0.418776      -1.062087      -0.011394      -0.001428       0.013855       0.017995       0.006331       0.017965      -0.015570       0.037687       0.052283      -0.035541       0.002255       0.033286              8.826957       8.535961      -0.114143      -3.212046      10.657330       0.685231       7.287580          -0.000397
           53              C       8.733933       1.810277       9.892643       0.592477      23.046704 0.24570019E+03  0.50621630E+04                                 7.438802                            5.555822       0.051470       2.081304                    0.999547      22.041847      61.425598       0.631034       0.471110      -1.020912      -0.061490      -0.018506      -0.060219       0.088033       0.036816      -0.060957      -0.089691      -0.042535       0.098206      -0.080210      -0.057601       0.137811              8.634683       8.255561      -0.025793       2.238097       9.155619       3.913540       8.492869           0.000392
           54              C       9.908606       2.118548      10.773261       0.148457      30.634666 0.36878349E+03  0.83138176E+04                                 8.681592                            6.543300       0.022041       2.042247                    0.999406      25.328151      71.112215       0.624056       0.435365      -1.053292       0.034432       0.042111       0.052202       0.075392       0.029078      -0.029340      -0.041744      -0.065966       0.074367      -0.059187      -0.019092       0.078280             10.044568      11.612944      -0.312779       3.468263       9.269171       3.629512       9.251588           0.002963
           55              C      11.090853       1.406244      10.734570      -0.134251      29.133142 0.40385890E+03  0.93267245E+04                                 8.205858                            6.715633       0.131913       2.026002                    0.999701      28.649484      81.784684       0.633331       0.418770      -1.062092       0.004477       0.010613       0.013832       0.018000       0.013152      -0.022455      -0.007765      -0.029834       0.052283      -0.035544       0.002271       0.033273              8.826945      10.225812      -0.861373       2.199552       8.967374       2.439158       7.287649          -0.000403
           56              C       2.799221       8.468947       9.892643       0.592499      23.047292 0.24570909E+03  0.50623950E+04                                 7.438979                            5.555972       0.051357       2.081265                    0.999548      22.041972      61.426352       0.631017       0.471118      -1.020907      -0.014669      -0.062486      -0.060225       0.088016      -0.036840       0.047180      -0.097671      -0.042443       0.098169      -0.080256      -0.057573       0.137829              8.634839       8.953214      -0.376807      -2.270209       8.458355       3.895014       8.492947           0.000411
           57              C       3.119586       9.640379      10.773261       0.148428      30.635290 0.36879630E+03  0.83141898E+04                                 8.681722                            6.543432       0.022183       2.042292                    0.999407      25.328667      71.114333       0.624046       0.435367      -1.053289      -0.019258       0.050868       0.052196       0.075385      -0.043097       0.021471      -0.046251      -0.017384       0.074339      -0.059171      -0.019073       0.078244             10.044659      10.126132       1.171284      -1.409121      10.756210       4.818340       9.251637           0.002973
           58              C       4.327584      10.308083      10.734570      -0.134243      29.132966 0.40386040E+03  0.93267505E+04                                 8.205791                            6.715639       0.131968       2.026024                    0.999701      28.649356      81.783786       0.633333       0.418769      -1.062095      -0.006944       0.009192       0.013840       0.018007      -0.019488      -0.004512      -0.023325      -0.007857       0.052260      -0.035538       0.002277       0.033261              8.826831      10.027909       0.975645      -1.012513       9.165094       3.124303       7.287489          -0.000397
           59              C      -1.638938       6.459277       9.892643       0.592400      23.049305 0.24573460E+03  0.50630501E+04                                 7.439379                            5.556244       0.051167       2.081179                    0.999548      22.043223      61.430542       0.631005       0.471116      -1.020909      -0.046779       0.043994      -0.060201       0.088022       0.000001      -0.108164       0.007936       0.085027       0.098217      -0.080215      -0.057606       0.137821              8.635324       8.908923       0.402723       4.508626       8.503583       0.018553       8.493466           0.000397
           60              C      -0.784630       5.596116      10.773261       0.148475      30.635007 0.36879137E+03  0.83140717E+04                                 8.681755                            6.543449       0.022003       2.042234                    0.999407      25.328525      71.114490       0.624035       0.435376      -1.053281       0.053651      -0.008769       0.052226       0.075385       0.014032      -0.050828       0.004545       0.083358       0.074373      -0.059200      -0.019089       0.078289             10.044685       9.584263      -0.858439       4.877314      11.298202      -1.188813       9.251591           0.002957
           61              C      -0.810381       4.216108      10.734570      -0.134227      29.133071 0.40385944E+03  0.93267497E+04                                 8.205894                            6.715688       0.131743       2.025954                    0.999701      28.649408      81.784800       0.633321       0.418776      -1.062087       0.011394       0.001428       0.013855       0.017995       0.006331      -0.017965       0.015570       0.037687       0.052283      -0.035541       0.002255       0.033286              8.826957       8.535962      -0.114143       3.212046      10.657330      -0.685231       7.287580          -0.000397
           62              C      -1.160283      11.307670       9.892643       0.592477      23.046704 0.24570019E+03  0.50621630E+04                                 7.438802                            5.555822       0.051470       2.081304                    0.999547      22.041847      61.425598       0.631034       0.471110      -1.020912       0.061490       0.018506      -0.060219       0.088033       0.036816       0.060957       0.089691      -0.042535       0.098206      -0.080210      -0.057601       0.137811              8.634683       8.255561      -0.025793      -2.238097       9.155619      -3.913540       8.492869           0.000392
           63              C      -2.334956      10.999399      10.773261       0.148457      30.634666 0.36878349E+03  0.83138176E+04                                 8.681592                            6.543300       0.022041       2.042247                    0.999406      25.328151      71.112214       0.624056       0.435365      -1.053292      -0.034432      -0.042111       0.052202       0.075392       0.029078       0.029340       0.041744      -0.065966       0.074367      -0.059187      -0.019092       0.078280             10.044567      11.612944      -0.312779      -3.468263       9.269171      -3.629512       9.251587           0.002963
           64              C      -3.517203      11.711703      10.734570      -0.134251      29.133143 0.40385892E+03  0.93267251E+04                                 8.205858                            6.715634       0.131913       2.026002                    0.999701      28.649485      81.784687       0.633331       0.418770      -1.062092      -0.004477      -0.010613       0.013832       0.018000       0.013152       0.022455       0.007765      -0.029834       0.052283      -0.035544       0.002271       0.033273              8.826945      10.225812      -0.861373      -2.199552       8.967375      -2.439158       7.287649          -0.000403
           65              C      -2.799221       8.468947      13.322257       0.592454      23.047631 0.24571276E+03  0.50624803E+04                                 7.438997                            5.555973       0.051333       2.081252                    0.999547      22.042159      61.426566       0.631025       0.471112      -1.020913       0.014700      -0.062502       0.060212       0.088023       0.036829       0.047197       0.097654      -0.042489       0.098208      -0.080229      -0.057598       0.137827              8.634884       8.953231       0.376815      -2.270235       8.458401      -3.895073       8.493021           0.000397
           66              C      -3.119586       9.640379      12.441639       0.148454      30.634787 0.36878760E+03  0.83139478E+04                                 8.681666                            6.543379       0.022076       2.042260                    0.999406      25.328317      71.113249       0.624045       0.435371      -1.053287       0.019244       0.050860      -0.052214       0.075388       0.043105       0.021479       0.046277      -0.017381       0.074369      -0.059188      -0.019088       0.078276             10.044615      10.126106      -1.171308      -1.409116      10.756145      -4.818322       9.251595           0.002962
           67              C      -4.327584      10.308083      12.480330      -0.134247      29.133158 0.40386024E+03  0.93267653E+04                                 8.205874                            6.715661       0.131872       2.025989                    0.999701      28.649516      81.784881       0.633328       0.418772      -1.062091       0.006944       0.009169      -0.013849       0.018002       0.019493      -0.004505       0.023328      -0.007862       0.052280      -0.035542       0.002272       0.033270              8.826950      10.028023      -0.975605      -1.012596       9.165196      -3.124405       7.287632          -0.000403
           68              C       1.638938       6.459277      13.322257       0.592462      23.048323 0.24572163E+03  0.50627228E+04                                 7.439203                            5.556114       0.051230       2.081210                    0.999548      22.042695      61.428978       0.631008       0.471119      -1.020906       0.046763       0.043969       0.060231       0.088022      -0.000027      -0.108172      -0.007963       0.085039       0.098184      -0.080240      -0.057589       0.137829              8.635125       8.908728      -0.402705       4.508513       8.503376      -0.018558       8.493271           0.000405
           69              C       0.784630       5.596116      12.441639       0.148426      30.635551 0.36879818E+03  0.83142427E+04                                 8.681752                            6.543432       0.022169       2.042280                    0.999407      25.328825      71.114821       0.624049       0.435365      -1.053290      -0.053694      -0.008764      -0.052191       0.075391      -0.014022      -0.050802      -0.004533       0.083344       0.074353      -0.059178      -0.019081       0.078259             10.044705       9.584324       0.858462       4.877374      11.298147       1.188828       9.251643           0.002967
           70              C       0.810381       4.216108      12.480330      -0.134267      29.134043 0.40387633E+03  0.93272212E+04                                 8.206004                            6.715780       0.131864       2.025979                    0.999701      28.650116      81.786717       0.633325       0.418770      -1.062093      -0.011441       0.001424      -0.013830       0.018006      -0.006345      -0.017947      -0.015571       0.037675       0.052263      -0.035538       0.002276       0.033262              8.827077       8.536087       0.114220       3.212091      10.657468       0.685310       7.287675          -0.000386
           71              C       1.160283      11.307670      13.322257       0.592455      23.047278 0.24570856E+03  0.50623777E+04                                 7.438941                            5.555936       0.051466       2.081300                    0.999548      22.042077      61.426456       0.631025       0.471113      -1.020911      -0.061488       0.018526       0.060205       0.088027      -0.036809       0.060952      -0.089692      -0.042529       0.098210      -0.080210      -0.057596       0.137806              8.634815       8.255689       0.025820      -2.238118       9.155774       3.913581       8.492982           0.000393
           72              C       2.334956      10.999399      12.441639       0.148476      30.634580 0.36878495E+03  0.83138758E+04                                 8.681643                            6.543368       0.021979       2.042231                    0.999406      25.328186      71.112903       0.624044       0.435372      -1.053285       0.034416      -0.042088      -0.052220       0.075385      -0.029075       0.029345      -0.041742      -0.065977       0.074360      -0.059192      -0.019088       0.078280             10.044581      11.612964       0.312788      -3.468246       9.269192       3.629476       9.251586           0.002968
           73              C       3.517203      11.711703      12.480330      -0.134219      29.132199 0.40384674E+03  0.93263596E+04                                 8.205680                            6.715547       0.131878       2.026004                    0.999701      28.648770      81.781880       0.633334       0.418772      -1.062093       0.004468      -0.010585      -0.013848       0.017994      -0.013159       0.022465      -0.007773      -0.029812       0.052292      -0.035544       0.002255       0.033289              8.826713      10.225585       0.861416      -2.199437       8.967140       2.438998       7.287414          -0.000388
           74              C      10.372871       4.649000      13.322257       0.592454      23.047634 0.24571278E+03  0.50624808E+04                                 7.438998                            5.555973       0.051333       2.081252                    0.999547      22.042160      61.426569       0.631025       0.471112      -1.020913      -0.014700       0.062502       0.060212       0.088023       0.036829      -0.047197      -0.097654      -0.042489       0.098208      -0.080229      -0.057598       0.137827              8.634885       8.953231       0.376815       2.270236       8.458402       3.895074       8.493022           0.000397
           75              C      10.693236       3.477568      12.441639       0.148454      30.634788 0.36878760E+03  0.83139478E+04                                 8.681666                            6.543379       0.022076       2.042260                    0.999406      25.328317      71.113250       0.624045       0.435371      -1.053287      -0.019244      -0.050860      -0.052214       0.075388       0.043105      -0.021479      -0.046277      -0.017381       0.074369      -0.059188      -0.019088       0.078276             10.044616      10.126106      -1.171308       1.409116      10.756145       4.818322       9.251595           0.002962
           76              C      11.901234       2.809864      12.480330      -0.134247      29.133160 0.40386028E+03  0.93267663E+04                                 8.205874                            6.715661       0.131872       2.025990                    0.999701      28.649517      81.784882       0.633328       0.418772      -1.062091      -0.006944      -0.009169      -0.013849       0.018002       0.019493       0.004505      -0.023328      -0.007862       0.052280      -0.035543       0.002272       0.033270              8.826950      10.028023      -0.975606       1.012595       9.165196       3.124405       7.287632          -0.000403
           77              C       5.934712       6.658670      13.322257       0.592462      23.048318 0.24572157E+03  0.50627213E+04                                 7.439201                            5.556113       0.051231       2.081211                    0.999548      22.042692      61.428964       0.631008       0.471119      -1.020906      -0.046763      -0.043969       0.060231       0.088022      -0.000027       0.108172       0.007963       0.085038       0.098184      -0.080240      -0.057589       0.137829              8.635123       8.908726      -0.402705      -4.508511       8.503375       0.018557       8.493269           0.000405
           78              C       6.789020       7.521831      12.441639       0.148426      30.635551 0.36879819E+03  0.83142428E+04                                 8.681752                            6.543432       0.022169       2.042280                    0.999407      25.328825      71.114822       0.624049       0.435365      -1.053290       0.053694       0.008764      -0.052191       0.075391      -0.014022       0.050802       0.004533       0.083344       0.074353      -0.059178      -0.019081       0.078259             10.044705       9.584325       0.858462      -4.877374      11.298147      -1.188828       9.251643           0.002967
           79              C       6.763269       8.901839      12.480330      -0.134267      29.134044 0.40387636E+03  0.93272219E+04                                 8.206004                            6.715780       0.131864       2.025979                    0.999701      28.650117      81.786719       0.633325       0.418770      -1.062093       0.011441      -0.001424      -0.013830       0.018006      -0.006345       0.017947       0.015571       0.037675       0.052263      -0.035538       0.002276       0.033262              8.827077       8.536087       0.114220      -3.212091      10.657468      -0.685310       7.287675          -0.000386
           80              C       6.413367       1.810277      13.322257       0.592455      23.047282 0.24570861E+03  0.50623790E+04                                 7.438942                            5.555936       0.051465       2.081300                    0.999548      22.042080      61.426467       0.631025       0.471113      -1.020911       0.061488      -0.018526       0.060205       0.088027      -0.036809      -0.060952       0.089692      -0.042529       0.098210      -0.080210      -0.057596       0.137806              8.634816       8.255690       0.025820       2.238118       9.155775      -3.913582       8.492983           0.000393
           81              C       5.238694       2.118548      12.441639       0.148476      30.634582 0.36878496E+03  0.83138762E+04                                 8.681643                            6.543368       0.021979       2.042231                    0.999406      25.328187      71.112905       0.624044       0.435372      -1.053285      -0.034416       0.042088      -0.052220       0.075385      -0.029075      -0.029345       0.041742      -0.065977       0.074360      -0.059192      -0.019088       0.078280             10.044581      11.612964       0.312788       3.468246       9.269191      -3.629476       9.251586           0.002968
           82              C       4.056447       1.406244      12.480330      -0.134219      29.132202 0.40384680E+03  0.93263610E+04                                 8.205680                            6.715547       0.131878       2.026004                    0.999701      28.648772      81.781884       0.633334       0.418772      -1.062093      -0.004468       0.010585      -0.013848       0.017994      -0.013158      -0.022465       0.007773      -0.029812       0.052292      -0.035544       0.002255       0.033289              8.826713      10.225586       0.861416       2.199437       8.967140      -2.438998       7.287414          -0.000388
           83              C       2.799221       8.468947       5.583957       0.592498      23.047295 0.24570912E+03  0.50623958E+04                                 7.438980                            5.555972       0.051356       2.081265                    0.999548      22.041974      61.426360       0.631017       0.471119      -1.020907      -0.014669      -0.062486       0.060225       0.088016      -0.036840      -0.047180       0.097671      -0.042443       0.098169      -0.080256      -0.057573       0.137829              8.634840       8.953215      -0.376807       2.270209       8.458356      -3.895014       8.492948           0.000411
           84              C       3.119586       9.640379       4.703339       0.148428      30.635290 0.36879630E+03  0.83141897E+04                                 8.681722                            6.543432       0.022183       2.042292                    0.999407      25.328667      71.114332       0.624046       0.435367      -1.053289      -0.019258       0.050868      -0.052196       0.075385      -0.043097      -0.021471       0.046251      -0.017384       0.074339      -0.059171      -0.019073       0.078244             10.044659      10.126132       1.171284       1.409121      10.756210      -4.818340       9.251637           0.002973
           85              C       4.327584      10.308083       4.742030      -0.134243      29.132967 0.40386043E+03  0.93267512E+04                                 8.205791                            6.715638       0.131968       2.026024                    0.999701      28.649357      81.783785       0.633333       0.418769      -1.062095      -0.006944       0.009192      -0.013840       0.018007      -0.019488       0.004512       0.023325      -0.007857       0.052260      -0.035538       0.002277       0.033261              8.826830      10.027909       0.975646       1.012513       9.165093      -3.124303       7.287489          -0.000397
           86              C      -1.638938       6.459277       5.583957       0.592400      23.049305 0.24573461E+03  0.50630503E+04                                 7.439380                            5.556244       0.051167       2.081179                    0.999548      22.043223      61.430542       0.631005       0.471116      -1.020909      -0.046779       0.043994       0.060201       0.088022       0.000001       0.108164      -0.007936       0.085027       0.098217      -0.080215      -0.057606       0.137821              8.635324       8.908923       0.402723      -4.508626       8.503583      -0.018553       8.493466           0.000397
           87              C      -0.784630       5.596116       4.703339       0.148475      30.635005 0.36879134E+03  0.83140709E+04                                 8.681755                            6.543449       0.022003       2.042234                    0.999407      25.328524      71.114488       0.624035       0.435376      -1.053281       0.053651      -0.008769      -0.052226       0.075385       0.014032       0.050828      -0.004545       0.083358       0.074373      -0.059200      -0.019089       0.078289             10.044685       9.584263      -0.858439      -4.877314      11.298202       1.188813       9.251591           0.002957
           88              C      -0.810381       4.216108       4.742030      -0.134228      29.133077 0.40385955E+03  0.93267528E+04                                 8.205896                            6.715689       0.131743       2.025954                    0.999701      28.649411      81.784812       0.633321       0.418776      -1.062087       0.011394       0.001428      -0.013855       0.017995       0.006331       0.017965      -0.015570       0.037687       0.052283      -0.035541       0.002255       0.033286              8.826959       8.535963      -0.114143      -3.212047      10.657332       0.685232       7.287581          -0.000397
           89              C      -1.160283      11.307670       5.583957       0.592477      23.046704 0.24570019E+03  0.50621630E+04                                 7.438802                            5.555822       0.051470       2.081304                    0.999548      22.041847      61.425597       0.631034       0.471110      -1.020912       0.061490       0.018506       0.060219       0.088033       0.036816      -0.060957      -0.089691      -0.042535       0.098206      -0.080210      -0.057601       0.137811              8.634683       8.255561      -0.025793       2.238097       9.155619       3.913540       8.492869           0.000392
           90              C      -2.334956      10.999399       4.703339       0.148457      30.634664 0.36878346E+03  0.83138168E+04                                 8.681592                            6.543300       0.022041       2.042247                    0.999406      25.328150      71.112213       0.624056       0.435365      -1.053292      -0.034432      -0.042111      -0.052202       0.075392       0.029078      -0.029340      -0.041744      -0.065966       0.074367      -0.059187      -0.019092       0.078280             10.044568      11.612944      -0.312778       3.468263       9.269171       3.629512       9.251588           0.002963
           91              C      -3.517203      11.711703       4.742030      -0.134251      29.133149 0.40385905E+03  0.93267288E+04                                 8.205859                            6.715635       0.131913       2.026002                    0.999701      28.649488      81.784699       0.633331       0.418770      -1.062092      -0.004477      -0.010613      -0.013832       0.018000       0.013152      -0.022455      -0.007765      -0.029834       0.052283      -0.035544       0.002271       0.033273              8.826947      10.225814      -0.861373       2.199553       8.967375       2.439158       7.287650          -0.000403
           92              C       4.774429       4.649000       5.583957       0.592498      23.047295 0.24570911E+03  0.50623955E+04                                 7.438980                            5.555972       0.051357       2.081265                    0.999548      22.041973      61.426354       0.631017       0.471118      -1.020907       0.014669       0.062486       0.060225       0.088016      -0.036840       0.047180      -0.097671      -0.042443       0.098169      -0.080256      -0.057573       0.137829              8.634839       8.953214      -0.376807      -2.270210       8.458355       3.895015       8.492948           0.000411
           93              C       4.454064       3.477568       4.703339       0.148428      30.635290 0.36879630E+03  0.83141897E+04                                 8.681722                            6.543432       0.022183       2.042292                    0.999407      25.328667      71.114330       0.624046       0.435367      -1.053289       0.019258      -0.050868      -0.052196       0.075385      -0.043097       0.021471      -0.046251      -0.017384       0.074339      -0.059171      -0.019073       0.078244             10.044659      10.126131       1.171284      -1.409121      10.756209       4.818340       9.251637           0.002973
           94              C       3.246066       2.809864       4.742030      -0.134242      29.132966 0.40386042E+03  0.93267509E+04                                 8.205791                            6.715639       0.131968       2.026024                    0.999701      28.649356      81.783784       0.633333       0.418769      -1.062095       0.006944      -0.009192      -0.013840       0.018007      -0.019488      -0.004512      -0.023325      -0.007857       0.052260      -0.035538       0.002277       0.033261              8.826830      10.027909       0.975645      -1.012513       9.165093       3.124303       7.287489          -0.000397
           95              C       9.212588       6.658670       5.583957       0.592400      23.049306 0.24573463E+03  0.50630508E+04                                 7.439380                            5.556244       0.051167       2.081179                    0.999548      22.043224      61.430548       0.631005       0.471116      -1.020909       0.046779      -0.043994       0.060201       0.088022       0.000001      -0.108164       0.007936       0.085027       0.098217      -0.080215      -0.057606       0.137821              8.635324       8.908924       0.402723       4.508627       8.503583       0.018552       8.493466           0.000397
           96              C       8.358280       7.521831       4.703339       0.148475      30.635005 0.36879134E+03  0.83140709E+04                                 8.681755                            6.543449       0.022003       2.042234                    0.999407      25.328524      71.114487       0.624035       0.435376      -1.053281      -0.053651       0.008769      -0.052226       0.075385       0.014032      -0.050828       0.004545       0.083358       0.074373      -0.059200      -0.019089       0.078289             10.044685       9.584262      -0.858439       4.877313      11.298202      -1.188814       9.251591           0.002957
           97              C       8.384031       8.901839       4.742030      -0.134227      29.133075 0.40385953E+03  0.93267523E+04                                 8.205895                            6.715689       0.131743       2.025954                    0.999701      28.649410      81.784809       0.633321       0.418776      -1.062087      -0.011394      -0.001428      -0.013855       0.017995       0.006331      -0.017965       0.015570       0.037687       0.052283      -0.035541       0.002255       0.033286              8.826958       8.535962      -0.114143       3.212046      10.657332      -0.685232       7.287581          -0.000397
           98              C       8.733933       1.810277       5.583957       0.592477      23.046704 0.24570019E+03  0.50621631E+04                                 7.438803                            5.555822       0.051470       2.081304                    0.999548      22.041847      61.425598       0.631034       0.471110      -1.020912      -0.061490      -0.018506       0.060219       0.088033       0.036816       0.060957       0.089691      -0.042535       0.098206      -0.080210      -0.057601       0.137811              8.634683       8.255561      -0.025793      -2.238098       9.155619      -3.913540       8.492869           0.000392
           99              C       9.908606       2.118548       4.703339       0.148457      30.634663 0.36878347E+03  0.83138168E+04                                 8.681592                            6.543300       0.022041       2.042247                    0.999406      25.328150      71.112211       0.624056       0.435365      -1.053292       0.034432       0.042111      -0.052202       0.075392       0.029078       0.029340       0.041744      -0.065966       0.074367      -0.059187      -0.019092       0.078280             10.044567      11.612943      -0.312778      -3.468263       9.269170      -3.629512       9.251587           0.002963
          100              C      11.090853       1.406244       4.742030      -0.134251      29.133148 0.40385905E+03  0.93267287E+04                                 8.205859                            6.715635       0.131912       2.026002                    0.999701      28.649488      81.784698       0.633331       0.418770      -1.062092       0.004477       0.010613      -0.013832       0.018000       0.013152       0.022455       0.007765      -0.029834       0.052283      -0.035544       0.002271       0.033273              8.826946      10.225814      -0.861373      -2.199553       8.967375      -2.439158       7.287650          -0.000403
          101              C      10.372871       4.649000       2.154343       0.592454      23.047631 0.24571274E+03  0.50624799E+04                                 7.438997                            5.555973       0.051333       2.081252                    0.999547      22.042158      61.426562       0.631025       0.471112      -1.020913      -0.014700       0.062502      -0.060212       0.088023       0.036829       0.047197       0.097654      -0.042489       0.098208      -0.080229      -0.057598       0.137827              8.634885       8.953231       0.376815      -2.270236       8.458401      -3.895074       8.493022           0.000397
          102              C      10.693236       3.477568       3.034961       0.148454      30.634787 0.36878760E+03  0.83139478E+04                                 8.681666                            6.543379       0.022076       2.042259                    0.999406      25.328317      71.113248       0.624045       0.435371      -1.053287      -0.019244      -0.050860       0.052214       0.075388       0.043105       0.021479       0.046277      -0.017381       0.074369      -0.059188      -0.019088       0.078276             10.044615      10.126105      -1.171308      -1.409116      10.756144      -4.818322       9.251595           0.002962
          103              C      11.901234       2.809864       2.996270      -0.134247      29.133162 0.40386034E+03  0.93267682E+04                                 8.205875                            6.715662       0.131872       2.025989                    0.999701      28.649518      81.784889       0.633328       0.418772      -1.062091      -0.006944      -0.009169       0.013849       0.018002       0.019493      -0.004505       0.023328      -0.007862       0.052280      -0.035543       0.002272       0.033270              8.826951      10.028024      -0.975606      -1.012595       9.165197      -3.124405       7.287633          -0.000403
          104              C       5.934712       6.658670       2.154343       0.592462      23.048322 0.24572163E+03  0.50627228E+04                                 7.439203                            5.556114       0.051230       2.081210                    0.999548      22.042695      61.428977       0.631008       0.471119      -1.020906      -0.046763      -0.043969      -0.060231       0.088022      -0.000027      -0.108172      -0.007963       0.085039       0.098184      -0.080240      -0.057589       0.137829              8.635125       8.908727      -0.402705       4.508512       8.503376      -0.018557       8.493271           0.000405
          105              C       6.789020       7.521831       3.034961       0.148426      30.635551 0.36879819E+03  0.83142427E+04                                 8.681752                            6.543432       0.022169       2.042280                    0.999407      25.328825      71.114818       0.624049       0.435365      -1.053290       0.053694       0.008764       0.052191       0.075391      -0.014022      -0.050802      -0.004533       0.083344       0.074353      -0.059178      -0.019081       0.078259             10.044704       9.584324       0.858462       4.877373      11.298146       1.188828       9.251642           0.002967
          106              C       6.763269       8.901839       2.996270      -0.134267      29.134041 0.40387632E+03  0.93272208E+04                                 8.206003                            6.715779       0.131864       2.025979                    0.999701      28.650115      81.786711       0.633325       0.418770      -1.062093       0.011441      -0.001424       0.013830       0.018006      -0.006345      -0.017947      -0.015571       0.037675       0.052263      -0.035538       0.002276       0.033262              8.827076       8.536086       0.114220       3.212091      10.657467       0.685310       7.287674          -0.000386
          107              C       6.413367       1.810277       2.154343       0.592455      23.047280 0.24570858E+03  0.50623783E+04                                 7.438942                            5.555936       0.051466       2.081300                    0.999548      22.042078      61.426460       0.631025       0.471113      -1.020911       0.061488      -0.018526      -0.060205       0.088027      -0.036809       0.060952      -0.089692      -0.042529       0.098210      -0.080210      -0.057596       0.137806              8.634815       8.255689       0.025820      -2.238118       9.155775       3.913582       8.492982           0.000393
          108              C       5.238694       2.118548       3.034961       0.148476      30.634580 0.36878494E+03  0.83138757E+04                                 8.681642                            6.543368       0.021979       2.042231                    0.999406      25.328186      71.112902       0.624044       0.435372      -1.053285      -0.034416       0.042088       0.052220       0.075385      -0.029075       0.029345      -0.041742      -0.065977       0.074360      -0.059192      -0.019088       0.078280             10.044580      11.612964       0.312788      -3.468246       9.269191       3.629476       9.251586           0.002968
          109              C       4.056447       1.406244       2.996270      -0.134219      29.132201 0.40384679E+03  0.93263611E+04                                 8.205680                            6.715547       0.131878       2.026004                    0.999701      28.648771      81.781884       0.633334       0.418772      -1.062093      -0.004468       0.010585       0.013848       0.017994      -0.013159       0.022465      -0.007773      -0.029812       0.052292      -0.035544       0.002255       0.033289              8.826713      10.225586       0.861416      -2.199437       8.967140       2.438998       7.287414          -0.000388
          110              C      -2.799221       8.468947       2.154343       0.592454      23.047632 0.24571276E+03  0.50624803E+04                                 7.438997                            5.555973       0.051333       2.081252                    0.999547      22.042159      61.426565       0.631025       0.471112      -1.020913       0.014700      -0.062502      -0.060212       0.088023       0.036829      -0.047197      -0.097654      -0.042489       0.098208      -0.080229      -0.057598       0.137827              8.634884       8.953231       0.376815       2.270235       8.458401       3.895073       8.493021           0.000397
          111              C      -3.119586       9.640379       3.034961       0.148454      30.634787 0.36878759E+03  0.83139478E+04                                 8.681666                            6.543379       0.022076       2.042259                    0.999406      25.328317      71.113251       0.624045       0.435371      -1.053287       0.019244       0.050860       0.052214       0.075388       0.043105      -0.021479      -0.046277      -0.017381       0.074370      -0.059188      -0.019088       0.078276             10.044615      10.126106      -1.171309       1.409116      10.756145       4.818322       9.251595           0.002962
          112              C      -4.327584      10.308083       2.996270      -0.134247      29.133165 0.40386039E+03  0.93267694E+04                                 8.205875                            6.715662       0.131872       2.025989                    0.999701      28.649520      81.784893       0.633328       0.418772      -1.062091       0.006944       0.009169       0.013849       0.018002       0.019493       0.004505      -0.023328      -0.007862       0.052280      -0.035543       0.002272       0.033270              8.826951      10.028024      -0.975606       1.012595       9.165197       3.124405       7.287633          -0.000403
          113              C       1.638938       6.459277       2.154343       0.592462      23.048319 0.24572157E+03  0.50627214E+04                                 7.439202                            5.556114       0.051231       2.081211                    0.999548      22.042692      61.428966       0.631008       0.471119      -1.020906       0.046763       0.043969      -0.060231       0.088022      -0.000027       0.108172       0.007963       0.085038       0.098184      -0.080240      -0.057589       0.137829              8.635124       8.908727      -0.402705      -4.508512       8.503375       0.018558       8.493270           0.000405
          114              C       0.784630       5.596116       3.034961       0.148426      30.635551 0.36879819E+03  0.83142428E+04                                 8.681752                            6.543432       0.022169       2.042280                    0.999407      25.328825      71.114819       0.624049       0.435365      -1.053290      -0.053694      -0.008764       0.052191       0.075391      -0.014022       0.050802       0.004533       0.083344       0.074353      -0.059178      -0.019081       0.078259             10.044704       9.584324       0.858462      -4.877374      11.298146      -1.188828       9.251643           0.002967
          115              C       0.810381       4.216108       2.996270      -0.134267      29.134043 0.40387634E+03  0.93272214E+04                                 8.206003                            6.715779       0.131865       2.025979                    0.999701      28.650116      81.786714       0.633325       0.418770      -1.062093      -0.011441       0.001424       0.013830       0.018006      -0.006345       0.017947       0.015571       0.037675       0.052263      -0.035538       0.002276       0.033262              8.827076       8.536087       0.114220      -3.212091      10.657468      -0.685310       7.287675          -0.000386
          116              C       1.160283      11.307670       2.154343       0.592455      23.047284 0.24570863E+03  0.50623796E+04                                 7.438942                            5.555936       0.051465       2.081300                    0.999548      22.042081      61.426471       0.631025       0.471113      -1.020911      -0.061488       0.018526      -0.060205       0.088027      -0.036809      -0.060952       0.089692      -0.042529       0.098210      -0.080210      -0.057596       0.137806              8.634816       8.255690       0.025820       2.238118       9.155776      -3.913582       8.492983           0.000393
          117              C       2.334956      10.999399       3.034961       0.148476      30.634580 0.36878494E+03  0.83138755E+04                                 8.681642                            6.543368       0.021979       2.042231                    0.999406      25.328186      71.112902       0.624044       0.435372      -1.053285       0.034416      -0.042088       0.052220       0.075385      -0.029075      -0.029345       0.041742      -0.065977       0.074360      -0.059192      -0.019088       0.078280             10.044580      11.612964       0.312788       3.468246       9.269191      -3.629476       9.251586           0.002968
          118              C       3.517203      11.711703       2.996270      -0.134219      29.132204 0.40384684E+03  0.93263623E+04                                 8.205680                            6.715547       0.131878       2.026004                    0.999701      28.648773      81.781888       0.633334       0.418772      -1.062093       0.004468      -0.010585       0.013848       0.017994      -0.013158      -0.022465       0.007773      -0.029812       0.052292      -0.035544       0.002255       0.033289              8.826713      10.225586       0.861416       2.199438       8.967140      -2.438998       7.287414          -0.000388
          119              C       3.069600       1.772235      11.607450      -0.047858      28.356319 0.38295564E+03  0.87137527E+04                                 8.067168                            6.538814       0.228689       2.064085                    0.999844      27.584248      77.767561       0.642937       0.418679      -1.063796       0.025109       0.014489      -0.000013       0.028989       0.006355      -0.009866       0.017079       0.007341      -0.011750      -0.024386       0.009297       0.015089              8.792085       9.742259       0.137256       1.722301       9.583779      -2.983122       7.050218           0.000004
          120              C       7.573650       9.573478      11.607450      -0.047882      28.357001 0.38296568E+03  0.87140383E+04                                 8.067264                            6.538870       0.228734       2.064089                    0.999844      27.584782      77.769331       0.642939       0.418675      -1.063799       0.000014      -0.028989       0.000018       0.028989      -0.000002       0.019722      -0.000006      -0.014687      -0.011761      -0.024387       0.009304       0.015084              8.792200       9.504649       0.000020      -3.444680       9.821639      -0.000014       7.050311           0.000001
          121              C      12.077700       1.772235      11.607450      -0.047895      28.357498 0.38297233E+03  0.87142355E+04                                 8.067383                            6.538941       0.228775       2.064095                    0.999844      27.585101      77.770666       0.642933       0.418677      -1.063796      -0.025106       0.014506      -0.000008       0.028995      -0.006362      -0.009861      -0.017080       0.007347      -0.011774      -0.024390       0.009309       0.015081              8.792354       9.742528      -0.137198       1.722417       9.584058       2.983291       7.050477           0.000000
          122              C       4.504050      11.345712      11.607450      -0.047858      28.356327 0.38295581E+03  0.87137573E+04                                 8.067169                            6.538815       0.228688       2.064085                    0.999844      27.584253      77.767578       0.642937       0.418679      -1.063796      -0.025109      -0.014489      -0.000013       0.028989       0.006355       0.009866      -0.017079       0.007341      -0.011750      -0.024386       0.009297       0.015089              8.792087       9.742260       0.137255      -1.722301       9.583781       2.983122       7.050220           0.000004
          123              C       0.000000       3.544469      11.607450      -0.047882      28.357007 0.38296580E+03  0.87140419E+04                                 8.067266                            6.538871       0.228733       2.064088                    0.999844      27.584785      77.769345       0.642939       0.418675      -1.063799      -0.000014       0.028989       0.000018       0.028989      -0.000002      -0.019722       0.000006      -0.014687      -0.011761      -0.024387       0.009304       0.015084              8.792201       9.504651       0.000020       3.444680       9.821640       0.000014       7.050312           0.000001
          124              C      -4.504050      11.345712      11.607450      -0.047895      28.357507 0.38297250E+03  0.87142404E+04                                 8.067385                            6.538943       0.228775       2.064094                    0.999844      27.585106      77.770686       0.642932       0.418677      -1.063796       0.025106      -0.014506      -0.000008       0.028995      -0.006362       0.009861       0.017080       0.007347      -0.011774      -0.024390       0.009309       0.015081              8.792357       9.742530      -0.137197      -1.722418       9.584061      -2.983292       7.050479          -0.000000
          125              C       4.504050      11.345712       3.869150      -0.047858      28.356321 0.38295569E+03  0.87137540E+04                                 8.067168                            6.538814       0.228689       2.064085                    0.999844      27.584250      77.767568       0.642937       0.418679      -1.063796      -0.025109      -0.014489       0.000013       0.028989       0.006355      -0.009866       0.017079       0.007341      -0.011750      -0.024386       0.009297       0.015089              8.792086       9.742259       0.137256       1.722301       9.583779      -2.983122       7.050219           0.000004
          126              C       0.000000       3.544469       3.869150      -0.047882      28.357002 0.38296570E+03  0.87140390E+04                                 8.067264                            6.538870       0.228734       2.064088                    0.999844      27.584783      77.769335       0.642939       0.418675      -1.063799      -0.000014       0.028989      -0.000018       0.028989      -0.000002       0.019722      -0.000006      -0.014687      -0.011761      -0.024387       0.009304       0.015084              8.792200       9.504649       0.000020      -3.444679       9.821639      -0.000014       7.050311           0.000001
          127              C      -4.504050      11.345712       3.869150      -0.047895      28.357499 0.38297234E+03  0.87142359E+04                                 8.067384                            6.538941       0.228775       2.064094                    0.999844      27.585102      77.770671       0.642933       0.418677      -1.063796       0.025106      -0.014506       0.000008       0.028995      -0.006362      -0.009861      -0.017080       0.007347      -0.011774      -0.024390       0.009309       0.015081              8.792355       9.742529      -0.137199       1.722417       9.584058       2.983291       7.050477           0.000000
          128              C       3.069600       1.772235       3.869150      -0.047858      28.356327 0.38295581E+03  0.87137575E+04                                 8.067170                            6.538816       0.228688       2.064085                    0.999844      27.584253      77.767580       0.642937       0.418679      -1.063796       0.025109       0.014489       0.000013       0.028989       0.006355       0.009866      -0.017079       0.007341      -0.011750      -0.024386       0.009297       0.015089              8.792087       9.742260       0.137255      -1.722301       9.583781       2.983122       7.050220           0.000004
          129              C       7.573650       9.573478       3.869150      -0.047882      28.357008 0.38296582E+03  0.87140423E+04                                 8.067265                            6.538871       0.228733       2.064088                    0.999844      27.584786      77.769345       0.642939       0.418675      -1.063799       0.000014      -0.028989      -0.000018       0.028989      -0.000002      -0.019722       0.000006      -0.014687      -0.011761      -0.024387       0.009304       0.015084              8.792201       9.504650       0.000020       3.444680       9.821640       0.000014       7.050312           0.000001
          130              C      12.077700       1.772235       3.869150      -0.047895      28.357506 0.38297249E+03  0.87142403E+04                                 8.067385                            6.538943       0.228775       2.064094                    0.999844      27.585106      77.770688       0.642932       0.418677      -1.063796      -0.025106       0.014506       0.000008       0.028995      -0.006362       0.009861       0.017080       0.007347      -0.011774      -0.024390       0.009309       0.015081              8.792357       9.742530      -0.137198      -1.722418       9.584061      -2.983291       7.050479           0.000000
          131              N       5.431443       3.135845      11.607450      -0.330212      43.106667 0.60274856E+03  0.15152268E+05                                10.287908                            8.021934      -0.147045       1.945040                    0.998956      30.093870      85.267249       0.608571       0.400362      -1.090630      -0.156986      -0.090655      -0.000011       0.181282      -0.085021      -0.019098       0.033093      -0.098191       0.218943      -0.134668       0.028711       0.105957             11.874251      11.117655      -1.045358       3.369275      12.324807      -5.835743      12.180292           0.000402
          132              N       7.573650       6.846257      11.607450      -0.330226      43.106953 0.60274923E+03  0.15152286E+05                                10.287915                            8.021901      -0.147025       1.945035                    0.998955      30.094051      85.267728       0.608577       0.400359      -1.090633       0.000027       0.181244       0.000020       0.181244      -0.000003       0.038209       0.000006       0.196293       0.218858      -0.134623       0.028688       0.105935             11.874279      12.928196      -0.000007      -6.738500      10.514444       0.000008      12.180195           0.000401
          133              N       9.715857       3.135845      11.607450      -0.330220      43.106503 0.60274281E+03  0.15152066E+05                                10.287844                            8.021862      -0.146979       1.945064                    0.998956      30.093687      85.266192       0.608579       0.400359      -1.090634       0.157002      -0.090632      -0.000009       0.181283       0.085024      -0.019106      -0.033096      -0.098202       0.218971      -0.134679       0.028709       0.105970             11.874221      11.117595       1.045357       3.369289      12.324774       5.835787      12.180294           0.000395
          134              N       2.142207       9.982102      11.607450      -0.330212      43.106664 0.60274853E+03  0.15152267E+05                                10.287908                            8.021934      -0.147045       1.945041                    0.998956      30.093869      85.267247       0.608571       0.400362      -1.090630       0.156986       0.090655      -0.000011       0.181282      -0.085021       0.019098      -0.033093      -0.098191       0.218943      -0.134668       0.028711       0.105957             11.874251      11.117654      -1.045358      -3.369274      12.324807       5.835743      12.180292           0.000402
          135              N       0.000000       6.271690      11.607450      -0.330226      43.106951 0.60274919E+03  0.15152285E+05                                10.287915                            8.021900      -0.147025       1.945035                    0.998955      30.094050      85.267724       0.608577       0.400359      -1.090633      -0.000027      -0.181244       0.000020       0.181244      -0.000003      -0.038209      -0.000006       0.196293       0.218858      -0.134623       0.028688       0.105935             11.874278      12.928196      -0.000007       6.738500      10.514443      -0.000008      12.180195           0.000401
          136              N      -2.142207       9.982102      11.607450      -0.330220      43.106502 0.60274281E+03  0.15152066E+05                                10.287844                            8.021862      -0.146979       1.945064                    0.998956      30.093687      85.266191       0.608579       0.400359      -1.090634      -0.157002       0.090632      -0.000009       0.181283       0.085024       0.019106       0.033096      -0.098202       0.218971      -0.134679       0.028709       0.105970             11.874220      11.117595       1.045356      -3.369289      12.324773      -5.835787      12.180293           0.000395
          137              N       2.142207       9.982102       3.869150      -0.330212      43.106664 0.60274853E+03  0.15152266E+05                                10.287908                            8.021934      -0.147045       1.945041                    0.998956      30.093869      85.267244       0.608571       0.400362      -1.090630       0.156986       0.090655       0.000011       0.181282      -0.085021      -0.019098       0.033093      -0.098191       0.218943      -0.134668       0.028711       0.105957             11.874250      11.117654      -1.045358       3.369274      12.324806      -5.835743      12.180291           0.000402
          138              N       0.000000       6.271690       3.869150      -0.330226      43.106949 0.60274915E+03  0.15152284E+05                                10.287915                            8.021900      -0.147025       1.945035                    0.998955      30.094049      85.267721       0.608577       0.400359      -1.090633      -0.000027      -0.181244      -0.000020       0.181244      -0.000003       0.038209       0.000006       0.196293       0.218858      -0.134623       0.028688       0.105935             11.874278      12.928196      -0.000007      -6.738500      10.514443       0.000008      12.180195           0.000401
          139              N      -2.142207       9.982102       3.869150      -0.330220      43.106499 0.60274277E+03  0.15152065E+05                                10.287844                            8.021862      -0.146979       1.945064                    0.998956      30.093686      85.266187       0.608579       0.400359      -1.090634      -0.157002       0.090632       0.000009       0.181283       0.085024      -0.019106      -0.033096      -0.098202       0.218971      -0.134679       0.028709       0.105970             11.874220      11.117594       1.045356       3.369289      12.324773       5.835786      12.180293           0.000395
          140              N       5.431443       3.135845       3.869150      -0.330212      43.106662 0.60274849E+03  0.15152265E+05                                10.287907                            8.021934      -0.147045       1.945041                    0.998956      30.093868      85.267241       0.608571       0.400362      -1.090630      -0.156986      -0.090655       0.000011       0.181282      -0.085021       0.019098      -0.033093      -0.098191       0.218943      -0.134668       0.028711       0.105957             11.874250      11.117653      -1.045358      -3.369274      12.324806       5.835742      12.180291           0.000402
          141              N       7.573650       6.846257       3.869150      -0.330226      43.106945 0.60274912E+03  0.15152283E+05                                10.287914                            8.021900      -0.147024       1.945035                    0.998955      30.094048      85.267715       0.608577       0.400359      -1.090633       0.000027       0.181244      -0.000020       0.181244      -0.000003      -0.038209      -0.000006       0.196293       0.218858      -0.134623       0.028688       0.105935             11.874277      12.928195      -0.000007       6.738499      10.514442      -0.000008      12.180194           0.000401
          142              N       9.715857       3.135845       3.869150      -0.330220      43.106497 0.60274274E+03  0.15152064E+05                                10.287844                            8.021862      -0.146979       1.945064                    0.998956      30.093685      85.266185       0.608579       0.400359      -1.090634       0.157002      -0.090632       0.000009       0.181283       0.085024       0.019106       0.033096      -0.098202       0.218971      -0.134679       0.028709       0.105970             11.874220      11.117594       1.045356      -3.369289      12.324772      -5.835786      12.180293           0.000395
          143              O       5.956676       5.101570       9.960740      -0.608285      37.605684 0.61813643E+03  0.15392087E+05                                 8.889469                            7.753866       0.214690       2.093784                    0.997996      28.969186      77.580223       0.674387       0.364740      -1.134123      -0.022297      -0.001231      -0.050380       0.055107       0.002017      -0.031404       0.100497       0.085205      -0.082405      -0.131655       0.044121       0.087534              9.375949      13.600189       1.916643       1.960090       7.436442      -0.361930       7.091218           0.003283
          144              O       3.861804       5.075334       9.162147      -0.555298      38.580424 0.51974647E+03  0.12376324E+05                                 9.053074                            7.011251       0.470483       2.194288                    0.999018      27.504336      71.710483       0.725229       0.354675      -1.143637       0.040361      -0.014267       0.025777       0.049970      -0.051967       0.015335       0.039303      -0.002281       0.113257      -0.083330       0.023152       0.060178             10.794549       9.398418      -3.618537       4.509997       9.827578      -5.256822      13.157649           0.035166
          145              O       9.013401       5.408530       9.960740      -0.608412      37.607995 0.61818733E+03  0.15393662E+05                                 8.889747                            7.754119       0.214751       2.093778                    0.997997      28.970586      77.584581       0.674385       0.364734      -1.134129       0.010185       0.019965      -0.050426       0.055183       0.035869       0.102692      -0.023035      -0.046082      -0.082375      -0.131597       0.044101       0.087496              9.376235       7.317783       1.710663      -1.293590      13.719456      -1.516457       7.091467           0.003257
          146              O      10.038116       7.235860       9.162147      -0.555333      38.574325 0.51965104E+03  0.12373394E+05                                 9.051804                            7.010341       0.471136       2.194498                    0.999021      27.503025      71.703469       0.725323       0.354648      -1.143667      -0.032438      -0.027921       0.025702       0.049924       0.025050       0.026352      -0.032974       0.091333       0.113331      -0.083456       0.023253       0.060203             10.792930      12.852059       1.623267      -6.806341       6.371186      -1.277244      13.155544           0.035021
          147              O       7.750873       2.607848       9.960740      -0.608464      37.612850 0.61828520E+03  0.15396738E+05                                 8.890622                            7.754828       0.215058       2.093874                    0.997997      28.972013      77.590506       0.674341       0.364743      -1.134120       0.012226      -0.018789      -0.050456       0.055211      -0.037882      -0.071319      -0.077469      -0.039094      -0.082477      -0.131655       0.044103       0.087553              9.377218      10.638514      -3.627746      -0.666665      10.400953       1.878912       7.092187           0.003242
          148              O       8.821030       0.806754       9.162147      -0.555303      38.583995 0.51979378E+03  0.12377778E+05                                 9.053759                            7.011665       0.470260       2.194214                    0.999017      27.504825      71.713575       0.725190       0.354685      -1.143625      -0.007902       0.042091       0.025713       0.049953       0.026957      -0.041695      -0.006397      -0.088835       0.113367      -0.083315       0.023112       0.060203             10.795498       6.587059       1.995334       2.297868      12.640485       6.534934      13.158952           0.035080
          149              O       1.616974       8.016377       9.960740      -0.608285      37.605679 0.61813632E+03  0.15392084E+05                                 8.889468                            7.753865       0.214691       2.093784                    0.997996      28.969184      77.580214       0.674387       0.364740      -1.134123       0.022297       0.001231      -0.050380       0.055107       0.002016       0.031404      -0.100497       0.085205      -0.082405      -0.131655       0.044121       0.087534              9.375948      13.600187       1.916642      -1.960089       7.436441       0.361930       7.091217           0.003283
          150              O       3.711846       8.042613       9.162147      -0.555298      38.580428 0.51974661E+03  0.12376328E+05                                 9.053075                            7.011252       0.470484       2.194288                    0.999018      27.504338      71.710491       0.725229       0.354675      -1.143637      -0.040362       0.014267       0.025777       0.049971      -0.051967      -0.015334      -0.039303      -0.002281       0.113257      -0.083330       0.023152       0.060178             10.794549       9.398420      -3.618538      -4.509997       9.827580       5.256821      13.157648           0.035166
          151              O      -1.439751       7.709417       9.960740      -0.608412      37.608003 0.61818751E+03  0.15393667E+05                                 8.889749                            7.754121       0.214749       2.093777                    0.997997      28.970589      77.584594       0.674385       0.364734      -1.134129      -0.010185      -0.019965      -0.050426       0.055183       0.035869      -0.102692       0.023035      -0.046082      -0.082375      -0.131597       0.044101       0.087496              9.376237       7.317784       1.710664       1.293590      13.719458       1.516458       7.091468           0.003257
          152              O      -2.464466       5.882087       9.162147      -0.555333      38.574320 0.51965087E+03  0.12373389E+05                                 9.051803                            7.010340       0.471135       2.194498                    0.999021      27.503021      71.703456       0.725323       0.354648      -1.143667       0.032438       0.027920       0.025702       0.049924       0.025050      -0.026352       0.032975       0.091333       0.113331      -0.083456       0.023253       0.060203             10.792930      12.852059       1.623268       6.806342       6.371185       1.277245      13.155545           0.035021
          153              O      -0.177223      10.510099       9.960740      -0.608464      37.612850 0.61828520E+03  0.15396738E+05                                 8.890622                            7.754828       0.215058       2.093874                    0.997997      28.972013      77.590506       0.674341       0.364743      -1.134120      -0.012226       0.018789      -0.050456       0.055211      -0.037882       0.071319       0.077469      -0.039094      -0.082477      -0.131655       0.044103       0.087553              9.377218      10.638514      -3.627746       0.666665      10.400953      -1.878912       7.092187           0.003242
          154              O      -1.247380      12.311193       9.162147      -0.555303      38.583996 0.51979380E+03  0.12377779E+05                                 9.053759                            7.011665       0.470261       2.194215                    0.999017      27.504826      71.713577       0.725190       0.354685      -1.143625       0.007902      -0.042091       0.025713       0.049953       0.026957       0.041695       0.006397      -0.088834       0.113367      -0.083315       0.023112       0.060203             10.795498       6.587059       1.995334      -2.297868      12.640485      -6.534934      13.158951           0.035080
          155              O      -1.616974       8.016377      13.254160      -0.608391      37.607516 0.61817348E+03  0.15393222E+05                                 8.889681                            7.754038       0.214806       2.093803                    0.997996      28.970190      77.583143       0.674389       0.364734      -1.134129      -0.022362       0.001202       0.050402       0.055154      -0.002016       0.031391       0.100485       0.085195      -0.082389      -0.131636       0.044120       0.087516              9.376192      13.600540      -1.916671      -1.960195       7.436610      -0.361984       7.091426           0.003262
          156              O      -3.711846       8.042613      14.052753      -0.555302      38.578984 0.51972125E+03  0.12375558E+05                                 9.052792                            7.011030       0.470632       2.194340                    0.999019      27.503787      71.708277       0.725249       0.354670      -1.143643       0.040388       0.014195      -0.025725       0.049945       0.052003      -0.015343       0.039309      -0.002283       0.113337      -0.083378       0.023176       0.060202             10.794212       9.398143       3.618396      -4.509864       9.827253      -5.256653      13.157239           0.035091
          157              O       1.439751       7.709417      13.254160      -0.608347      37.608031 0.61818747E+03  0.15393691E+05                                 8.889849                            7.754196       0.214700       2.093772                    0.997997      28.970231      77.584108       0.674371       0.364741      -1.134122       0.010099      -0.019953       0.050414       0.055151      -0.035879      -0.102720      -0.023048      -0.046081      -0.082384      -0.131632       0.044110       0.087522              9.376356       7.317907      -1.710742       1.293650      13.719593      -1.516562       7.091567           0.003273
          158              O       2.464466       5.882087      14.052753      -0.555301      38.578937 0.51972020E+03  0.12375515E+05                                 9.052729                            7.010976       0.470671       2.194345                    0.999019      27.504022      71.708615       0.725260       0.354665      -1.143648      -0.032504       0.027871      -0.025730       0.049954      -0.025014      -0.026364      -0.032951       0.091259       0.113282      -0.083392       0.023198       0.060194             10.794137      12.853537      -1.623404       6.807270       6.371751      -1.277345      13.157123           0.035101
          159              O       0.177223      10.510099      13.254160      -0.608424      37.610076 0.61822968E+03  0.15394996E+05                                 8.890159                            7.754459       0.215028       2.093878                    0.997997      28.971003      77.586674       0.674360       0.364741      -1.134122       0.012186       0.018790       0.050454       0.055201       0.037883       0.071299      -0.077476      -0.039081      -0.082469      -0.131644       0.044092       0.087552              9.376690      10.638028       3.627531       0.666581      10.400272       1.878644       7.091771           0.003244
          160              O       1.247380      12.311193      14.052753      -0.555303      38.580025 0.51973692E+03  0.12376037E+05                                 9.052990                            7.011161       0.470527       2.194305                    0.999018      27.504070      71.709563       0.725238       0.354673      -1.143640      -0.007903      -0.042081      -0.025732       0.049954      -0.026950       0.041695      -0.006384      -0.088864       0.113346      -0.083324       0.023135       0.060189             10.794468       6.586479      -1.995060      -2.297527      12.639331       6.534170      13.157593           0.035090
          161              O       9.190624       5.101570      13.254160      -0.608391      37.607519 0.61817355E+03  0.15393224E+05                                 8.889682                            7.754038       0.214805       2.093803                    0.997996      28.970191      77.583148       0.674389       0.364734      -1.134129       0.022362      -0.001202       0.050402       0.055153      -0.002016      -0.031391      -0.100485       0.085195      -0.082389      -0.131636       0.044120       0.087516              9.376193      13.600541      -1.916671       1.960196       7.436611       0.361984       7.091426           0.003262
          162              O      11.285496       5.075334      14.052753      -0.555302      38.578983 0.51972114E+03  0.12375555E+05                                 9.052792                            7.011029       0.470632       2.194340                    0.999019      27.503785      71.708271       0.725249       0.354670      -1.143643      -0.040388      -0.014195      -0.025725       0.049945       0.052003       0.015343      -0.039309      -0.002283       0.113337      -0.083378       0.023176       0.060202             10.794212       9.398142       3.618396       4.509864       9.827252       5.256654      13.157242           0.035091
          163              O       6.133899       5.408530      13.254160      -0.608347      37.608015 0.61818714E+03  0.15393680E+05                                 8.889846                            7.754194       0.214702       2.093773                    0.997997      28.970225      77.584082       0.674371       0.364741      -1.134122      -0.010099       0.019953       0.050414       0.055151      -0.035879       0.102719       0.023048      -0.046081      -0.082384      -0.131631       0.044110       0.087522              9.376352       7.317905      -1.710741      -1.293649      13.719588       1.516562       7.091564           0.003273
          164              O       5.109184       7.235860      14.052753      -0.555302      38.578952 0.51972053E+03  0.12375524E+05                                 9.052731                            7.010978       0.470672       2.194346                    0.999019      27.504031      71.708642       0.725260       0.354665      -1.143648       0.032504      -0.027871      -0.025730       0.049954      -0.025013       0.026364       0.032950       0.091259       0.113282      -0.083392       0.023198       0.060195             10.794139      12.853539      -1.623403      -6.807271       6.371753       1.277345      13.157125           0.035100
          165              O       7.396427       2.607848      13.254160      -0.608424      37.610089 0.61822997E+03  0.15395005E+05                                 8.890162                            7.754461       0.215026       2.093877                    0.997997      28.971008      77.586696       0.674360       0.364741      -1.134122      -0.012186      -0.018790       0.050454       0.055201       0.037883      -0.071299       0.077476      -0.039081      -0.082469      -0.131644       0.044092       0.087552              9.376693      10.638031       3.627532      -0.666582      10.400275      -1.878645       7.091773           0.003244
          166              O       6.326270       0.806754      14.052753      -0.555303      38.580015 0.51973675E+03  0.12376032E+05                                 9.052989                            7.011161       0.470527       2.194305                    0.999018      27.504065      71.709548       0.725238       0.354673      -1.143640       0.007903       0.042081      -0.025732       0.049954      -0.026950      -0.041695       0.006384      -0.088864       0.113346      -0.083324       0.023135       0.060189             10.794466       6.586478      -1.995060       2.297527      12.639329      -6.534169      13.157591           0.035091
          167              O       1.616974       8.016377       5.515860      -0.608285      37.605681 0.61813636E+03  0.15392085E+05                                 8.889468                            7.753865       0.214690       2.093784                    0.997996      28.969185      77.580218       0.674387       0.364740      -1.134123       0.022297       0.001231       0.050380       0.055107       0.002017      -0.031404       0.100497       0.085205      -0.082405      -0.131655       0.044121       0.087534              9.375949      13.600188       1.916642       1.960089       7.436441      -0.361930       7.091217           0.003283
          168              O       3.711846       8.042613       6.314453      -0.555298      38.580428 0.51974661E+03  0.12376328E+05                                 9.053075                            7.011253       0.470483       2.194287                    0.999018      27.504337      71.710491       0.725229       0.354675      -1.143637      -0.040361       0.014267      -0.025777       0.049970      -0.051967       0.015335       0.039303      -0.002281       0.113257      -0.083330       0.023152       0.060178             10.794550       9.398420      -3.618538       4.509997       9.827580      -5.256822      13.157649           0.035166
          169              O      -1.439751       7.709417       5.515860      -0.608412      37.607993 0.61818729E+03  0.15393660E+05                                 8.889747                            7.754119       0.214751       2.093778                    0.997997      28.970585      77.584578       0.674385       0.364734      -1.134129      -0.010185      -0.019966       0.050427       0.055183       0.035869       0.102692      -0.023035      -0.046082      -0.082375      -0.131597       0.044101       0.087496              9.376235       7.317783       1.710663      -1.293590      13.719455      -1.516457       7.091466           0.003257
          170              O      -2.464466       5.882087       6.314453      -0.555333      38.574322 0.51965091E+03  0.12373390E+05                                 9.051803                            7.010340       0.471136       2.194498                    0.999021      27.503024      71.703461       0.725323       0.354648      -1.143667       0.032438       0.027921      -0.025702       0.049924       0.025050       0.026352      -0.032974       0.091333       0.113331      -0.083456       0.023253       0.060203             10.792929      12.852058       1.623268      -6.806342       6.371185      -1.277245      13.155544           0.035021
          171              O      -0.177223      10.510099       5.515860      -0.608464      37.612848 0.61828517E+03  0.15396737E+05                                 8.890622                            7.754828       0.215058       2.093874                    0.997997      28.972013      77.590504       0.674341       0.364743      -1.134120      -0.012226       0.018789       0.050456       0.055211      -0.037882      -0.071319      -0.077469      -0.039094      -0.082477      -0.131655       0.044103       0.087553              9.377217      10.638513      -3.627746      -0.666665      10.400952       1.878912       7.092187           0.003242
          172              O      -1.247380      12.311193       6.314453      -0.555303      38.583998 0.51979382E+03  0.12377780E+05                                 9.053760                            7.011665       0.470260       2.194214                    0.999017      27.504826      71.713579       0.725190       0.354685      -1.143625       0.007902      -0.042091      -0.025713       0.049953       0.026957      -0.041695      -0.006397      -0.088834       0.113367      -0.083315       0.023112       0.060203             10.795499       6.587059       1.995334       2.297868      12.640486       6.534934      13.158953           0.035081
          173              O       5.956676       5.101570       5.515860      -0.608285      37.605671 0.61813617E+03  0.15392079E+05                                 8.889467                            7.753864       0.214692       2.093785                    0.997996      28.969181      77.580203       0.674388       0.364740      -1.134123      -0.022297      -0.001231       0.050380       0.055107       0.002016       0.031404      -0.100497       0.085205      -0.082405      -0.131655       0.044121       0.087534              9.375947      13.600185       1.916642      -1.960089       7.436440       0.361930       7.091216           0.003283
          174              O       3.861804       5.075334       6.314453      -0.555299      38.580434 0.51974663E+03  0.12376329E+05                                 9.053076                            7.011253       0.470483       2.194287                    0.999018      27.504339      71.710496       0.725229       0.354675      -1.143637       0.040362      -0.014267      -0.025777       0.049971      -0.051967      -0.015334      -0.039303      -0.002281       0.113257      -0.083330       0.023152       0.060178             10.794551       9.398420      -3.618538      -4.509998       9.827581       5.256823      13.157653           0.035166
          175              O       9.013401       5.408530       5.515860      -0.608412      37.608001 0.61818746E+03  0.15393666E+05                                 8.889749                            7.754121       0.214749       2.093777                    0.997997      28.970588      77.584591       0.674385       0.364734      -1.134129       0.010185       0.019965       0.050427       0.055183       0.035869      -0.102692       0.023035      -0.046082      -0.082375      -0.131597       0.044101       0.087496              9.376236       7.317784       1.710664       1.293590      13.719457       1.516457       7.091468           0.003257
          176              O      10.038116       7.235860       6.314453      -0.555332      38.574306 0.51965074E+03  0.12373385E+05                                 9.051801                            7.010339       0.471136       2.194498                    0.999021      27.503018      71.703444       0.725323       0.354648      -1.143667      -0.032438      -0.027920      -0.025702       0.049924       0.025050      -0.026352       0.032975       0.091333       0.113331      -0.083456       0.023253       0.060203             10.792926      12.852054       1.623267       6.806338       6.371184       1.277244      13.155540           0.035021
          177              O       7.750873       2.607848       5.515860      -0.608464      37.612848 0.61828517E+03  0.15396737E+05                                 8.890622                            7.754828       0.215058       2.093874                    0.997997      28.972013      77.590504       0.674341       0.364743      -1.134120       0.012226      -0.018789       0.050456       0.055211      -0.037882       0.071319       0.077469      -0.039094      -0.082477      -0.131655       0.044103       0.087553              9.377217      10.638513      -3.627746       0.666665      10.400952      -1.878912       7.092187           0.003242
          178              O       8.821030       0.806754       6.314453      -0.555303      38.583997 0.51979382E+03  0.12377779E+05                                 9.053759                            7.011665       0.470260       2.194214                    0.999017      27.504827      71.713579       0.725190       0.354685      -1.143625      -0.007902       0.042091      -0.025713       0.049953       0.026957       0.041695       0.006397      -0.088834       0.113367      -0.083315       0.023112       0.060203             10.795498       6.587058       1.995334      -2.297867      12.640485      -6.534934      13.158952           0.035080
          179              O       9.190624       5.101570       2.222440      -0.608391      37.607514 0.61817346E+03  0.15393221E+05                                 8.889681                            7.754038       0.214805       2.093803                    0.997996      28.970190      77.583142       0.674389       0.364734      -1.134129       0.022362      -0.001202      -0.050402       0.055154      -0.002016       0.031391       0.100485       0.085195      -0.082389      -0.131636       0.044120       0.087516              9.376192      13.600540      -1.916671      -1.960196       7.436610      -0.361984       7.091426           0.003262
          180              O      11.285496       5.075334       1.423847      -0.555302      38.578984 0.51972117E+03  0.12375555E+05                                 9.052791                            7.011029       0.470633       2.194340                    0.999019      27.503787      71.708274       0.725249       0.354670      -1.143643      -0.040388      -0.014195       0.025725       0.049945       0.052003      -0.015343       0.039309      -0.002283       0.113337      -0.083378       0.023176       0.060202             10.794212       9.398142       3.618395      -4.509864       9.827252      -5.256654      13.157241           0.035091
          181              O       6.133899       5.408530       2.222440      -0.608347      37.608026 0.61818737E+03  0.15393688E+05                                 8.889848                            7.754196       0.214700       2.093772                    0.997997      28.970229      77.584101       0.674371       0.364741      -1.134122      -0.010099       0.019953      -0.050414       0.055151      -0.035879      -0.102720      -0.023048      -0.046081      -0.082384      -0.131632       0.044110       0.087522              9.376355       7.317907      -1.710742       1.293650      13.719592      -1.516562       7.091566           0.003273
          182              O       5.109184       7.235860       1.423847      -0.555301      38.578939 0.51972032E+03  0.12375518E+05                                 9.052729                            7.010977       0.470670       2.194345                    0.999019      27.504024      71.708623       0.725260       0.354665      -1.143648       0.032504      -0.027871       0.025730       0.049954      -0.025014      -0.026364      -0.032951       0.091259       0.113282      -0.083392       0.023198       0.060194             10.794137      12.853537      -1.623403       6.807269       6.371752      -1.277345      13.157123           0.035101
          183              O       7.396427       2.607848       2.222440      -0.608424      37.610072 0.61822962E+03  0.15394994E+05                                 8.890159                            7.754458       0.215028       2.093878                    0.997997      28.971001      77.586669       0.674360       0.364741      -1.134122      -0.012186      -0.018790      -0.050454       0.055201       0.037883       0.071299      -0.077476      -0.039081      -0.082469      -0.131644       0.044092       0.087552              9.376690      10.638027       3.627531       0.666581      10.400272       1.878644       7.091771           0.003244
          184              O       6.326270       0.806754       1.423847      -0.555303      38.580020 0.51973684E+03  0.12376035E+05                                 9.052989                            7.011161       0.470527       2.194305                    0.999018      27.504069      71.709557       0.725238       0.354673      -1.143640       0.007903       0.042081       0.025732       0.049954      -0.026950       0.041695      -0.006384      -0.088864       0.113346      -0.083324       0.023135       0.060189             10.794466       6.586478      -1.995060      -2.297527      12.639329       6.534169      13.157591           0.035090
          185              O      -1.616974       8.016377       2.222440      -0.608391      37.607518 0.61817353E+03  0.15393224E+05                                 8.889682                            7.754038       0.214805       2.093803                    0.997996      28.970191      77.583147       0.674389       0.364734      -1.134129      -0.022362       0.001202      -0.050402       0.055154      -0.002016      -0.031391      -0.100485       0.085195      -0.082389      -0.131636       0.044120       0.087516              9.376192      13.600541      -1.916671       1.960195       7.436611       0.361984       7.091426           0.003262
          186              O      -3.711846       8.042613       1.423847      -0.555302      38.578979 0.51972116E+03  0.12375555E+05                                 9.052791                            7.011029       0.470632       2.194340                    0.999019      27.503785      71.708270       0.725249       0.354670      -1.143643       0.040388       0.014195       0.025725       0.049945       0.052003       0.015343      -0.039309      -0.002283       0.113337      -0.083378       0.023176       0.060202             10.794211       9.398142       3.618396       4.509863       9.827252       5.256653      13.157238           0.035091
          187              O       1.439751       7.709417       2.222440      -0.608347      37.608012 0.61818706E+03  0.15393678E+05                                 8.889845                            7.754193       0.214702       2.093773                    0.997997      28.970224      77.584077       0.674371       0.364741      -1.134122       0.010099      -0.019953      -0.050414       0.055151      -0.035879       0.102719       0.023048      -0.046081      -0.082384      -0.131631       0.044110       0.087521              9.376352       7.317904      -1.710741      -1.293649      13.719587       1.516562       7.091564           0.003273
          188              O       2.464466       5.882087       1.423847      -0.555302      38.578961 0.51972059E+03  0.12375526E+05                                 9.052732                            7.010978       0.470671       2.194345                    0.999019      27.504033      71.708649       0.725260       0.354665      -1.143648      -0.032504       0.027871       0.025730       0.049954      -0.025014       0.026364       0.032950       0.091259       0.113282      -0.083392       0.023198       0.060195             10.794141      12.853542      -1.623404      -6.807273       6.371753       1.277346      13.157128           0.035100
          189              O       0.177223      10.510099       2.222440      -0.608424      37.610087 0.61822991E+03  0.15395004E+05                                 8.890161                            7.754460       0.215026       2.093877                    0.997997      28.971007      77.586692       0.674360       0.364741      -1.134122       0.012186       0.018790      -0.050454       0.055201       0.037883      -0.071299       0.077476      -0.039081      -0.082469      -0.131644       0.044092       0.087552              9.376693      10.638030       3.627532      -0.666582      10.400275      -1.878645       7.091773           0.003244
          190              O       1.247380      12.311193       1.423847      -0.555303      38.580013 0.51973672E+03  0.12376031E+05                                 9.052988                            7.011160       0.470527       2.194305                    0.999018      27.504065      71.709546       0.725238       0.354673      -1.143640      -0.007903      -0.042081       0.025732       0.049954      -0.026950      -0.041695       0.006384      -0.088864       0.113346      -0.083324       0.023135       0.060189             10.794466       6.586478      -1.995059       2.297526      12.639329      -6.534168      13.157590           0.035091

******************************************************
Auxiliary information for the entire system
The total spin magnetic moment of the unit cell is   18.002452
The total net atomic charge of the unit cell is   0.000010
Accuracy of reproducing the electrostatic potential in the unit cell:
  The inner radius (bohr) =    5.0000
  The outer radius (bohr) =   12.0000
  Valid grid points have density less than (e/(bohr^3)) =    0.0001
  The number of valid grid points were=        62174
  The rms potential error without charges in kcal/mol is=     13.16263
  The rms potential error with partial charges in kcal/mol is=      0.60524
  The RRMSE value at monopole order=      0.04598
  The rms potential error with partial charges and cloud penetration in kcal/mol is=      0.58219
  The RRMSE value at monopole order with cloud penetration is=      0.04423
  The rms potential error with partial charges and atomic dipoles in kcal/mol is=      1.32985
  The RRMSE value at dipole order=      0.10103
  The rms potential error with partial charges, atomic dipoles and cloud penetration in kcal/mol is=      1.28405
  The RRMSE value at dipole order with cloud penetration=      0.09755

******************************************************
The electron densities and ab initio electrostatic potential were computed in VASP using the PBE functional and
projector augmented wave method. See the main text of the journal article for a description of computational details.
The atomic charges, dipoles, and quadrupoles were computed with the DDEC6 method as described in
(a) T. A. Manz and N. Gabaldon Limas, RSC Adv. 6 (2016) 47771-47801 DOI: 10.1039/c6ra04656h
(b) N. Gabaldon Limas and T. A. Manz, RSC Adv. 8 (2018) 2678-2707 DOI: 10.1039/c7ra11829e.
For each atom in the material, the electron cloud parameters were fit to the spherically averaged atom-in-material
electron density using radial positions for which this density was between 10^-4 and 10^-2 electrons per cubic bohr.
The polarizabilities, dispersion coefficients, and quantum Drude oscillator (QDO) parameters were fit using the MCLF method.
The magnetic structure of the system was optimized in VASP from the default ferromagnetic initial guess using spin polarization.
The atomic spin moments (ASMs) were computed on this optimized magnetic structure using the DDEC6 partition as inputs
to the method of T. A. Manz and D. S. Sholl, J. Chem. Theory Comput. 7 (2011) 4146-4164 DOI: 10.1021/ct200539n.
The RMSE and RRMSE were computed using a uniform grid with Ewald summation.
