# Supplementary material for: A collection of forcefield precursors for metal–organic frameworks
Source: RSC Adv. 2019 Nov 13;9(63):36492–507. doi: 10.1039/c9ra07327b (PMC9075174; doi:10.1039/c9ra07327b)
Supplement: RA-009-C9RA07327B-s5655 [file RA-009-C9RA07327B-s5655.xyz]

   32
jmolscript: load "" {1 1 1} spacegroup "x,y,z" unitcell [{      8.582000     0.000000     0.000000 }, {     -2.261170    11.525282     0.000000 }, {      0.000000     0.000000    12.979000 }]
Cu     6.742257     7.447752    10.400202     0.456377
Cu    -1.592081    10.386469     6.356206     0.538503
Cu     2.738988     9.840171     3.910702     0.456379
Cu     2.491326     6.901454    12.845706     0.538518
Cu    -0.421427     4.077530     2.578798     0.456379
Cu     7.912911     1.138813     6.622794     0.538507
Cu     3.581842     1.685111     9.068298     0.456387
Cu     3.829504     4.623828     0.133294     0.538512
C      4.170662     6.667376    11.864104    -0.087000
C      6.763534     8.459557     8.786783    -0.048613
C     -0.245514     7.104184    11.339752    -0.040334
C      5.310583    10.620547     5.374604    -0.086997
C      2.717711     8.828366     2.297283    -0.048608
C      1.144759    10.183739     4.850252    -0.040337
C      2.150168     4.857906     1.114896    -0.086995
C     -0.442704     3.065725     4.192217    -0.048610
C      6.566344     4.421098     1.639248    -0.040333
C      1.010247     0.904735     7.604396    -0.086992
C      3.603119     2.696916    10.681717    -0.048614
C      5.176071     1.341543     8.128748    -0.040338
N      5.096880     6.880593    11.252793    -0.240469
N     -1.731317     9.139549     7.888636    -0.284818
N      0.779291     7.007371    11.880977    -0.293657
N      4.384365    10.407330     4.763293    -0.240467
N      2.630562     8.148374     1.399136    -0.284825
N      0.119954    10.280552     5.391477    -0.293655
N      1.223950     4.644689     1.726207    -0.240476
N      8.052147     2.385733     5.090364    -0.284821
N      5.541539     4.517911     1.098023    -0.293654
N      1.936465     1.117952     8.215707    -0.240475
N      3.690268     3.376908    11.579864    -0.284819
N      6.200876     1.244730     7.587523    -0.293655

The following XYZ coordinates are in angstroms. Other properties are in atomic units.
The sperically averaged electron density of each atom fit to a function of the form exp(a - br)
eigen_1, eigen_2 and eigen_3 are the three eigenvalues of traceless quadrupole moment tensor
  atom number  atomic symbol              X              Y              Z     net charge C6 coefficient C8 coefficient C10 coefficient fluctuating dipole atomic polarizability isotropic forcefield polarizability              a              b squared Pearson coefficient          <r^3>          <r^4>         wp_QDO          m_QDO          q_QDO       dipole_x       dipole_y       dipole_z         dipole            Qxy            Qxz            Qyz     Q(x^2-y^2)  Q(3z^2 - R^2)        eigen_1        eigen_2        eigen_3 static polarizability      alpha(xx)      alpha(xy)      alpha(xz)      alpha(yy)      alpha(yz)      alpha(zz) atomic spin moment
            1             Cu       6.742257       7.447752      10.400202       0.456377      99.590118 0.13447557E+04  0.39502191E+05                                18.322029                           12.690157       1.023454       2.134934                    0.998547      50.422138     133.376274       0.464308       0.449078      -1.108411      -0.113419      -0.041584       0.040949       0.127554      -0.007076      -0.011609       0.115799      -0.181082      -0.113600      -0.102931      -0.070687       0.173618             23.713956      27.474385       1.626622      -0.367837      17.096534     -10.254653      26.570950           0.382866
            2             Cu      -1.592081      10.386469       6.356206       0.538503      94.502131 0.14505099E+04  0.43257165E+05                                17.725325                           13.188389       1.157511       2.186384                    0.998098      48.903895     128.723864       0.456746       0.449670      -1.112289       0.106380      -0.064917       0.037113       0.130032       0.053374       0.044877       0.060537      -0.011367       0.025477      -0.060711      -0.046126       0.106837             22.152328      27.636265      -2.070111       0.405917      17.792931      -3.438581      21.027789           0.414550
            3             Cu       2.738988       9.840171       3.910702       0.456379      99.590129 0.13447537E+04  0.39502147E+05                                18.322121                           12.690211       1.023423       2.134927                    0.998547      50.421786     133.375716       0.464303       0.449083      -1.108407       0.113444       0.041591       0.040953       0.127579      -0.007081       0.011580      -0.115747      -0.181004      -0.113550      -0.102874      -0.070667       0.173541             23.714086      27.474499       1.626621       0.367827      17.096633      10.254735      26.571126           0.382889
            4             Cu       2.491326       6.901454      12.845706       0.538518      94.501242 0.14504914E+04  0.43256460E+05                                17.725194                           13.188285       1.157549       2.186397                    0.998098      48.903667     128.722884       0.456749       0.449669      -1.112290      -0.106383       0.064913       0.037113       0.130032       0.053370      -0.044879      -0.060523      -0.011354       0.025479      -0.060701      -0.046123       0.106825             22.152170      27.636069      -2.070092      -0.405902      17.792793       3.438572      21.027649           0.414484
            5             Cu      -0.421427       4.077530       2.578798       0.456379      99.590652 0.13447601E+04  0.39502369E+05                                18.322146                           12.690211       1.023436       2.134931                    0.998547      50.422024     133.376264       0.464305       0.449080      -1.108409       0.113421       0.041582      -0.040952       0.127556      -0.007076      -0.011607       0.115790      -0.181064      -0.113592      -0.102923      -0.070680       0.173603             23.714146      27.474621       1.626645      -0.367855      17.096641     -10.254747      26.571175           0.382918
            6             Cu       7.912911       1.138813       6.622794       0.538507      94.501930 0.14505012E+04  0.43256869E+05                                17.725368                           13.188394       1.157508       2.186385                    0.998098      48.903606     128.723313       0.456743       0.449673      -1.112286      -0.106388       0.064910      -0.037116       0.130036       0.053368       0.044887       0.060511      -0.011320       0.025490      -0.060698      -0.046121       0.106819             22.152418      27.636429      -2.070122       0.405902      17.792944      -3.438623      21.027880           0.414602
            7             Cu       3.581842       1.685111       9.068298       0.456387      99.590406 0.13447530E+04  0.39502121E+05                                18.322150                           12.690199       1.023424       2.134927                    0.998547      50.421797     133.375714       0.464304       0.449082      -1.108408      -0.113432      -0.041585      -0.040955       0.127567      -0.007079       0.011596      -0.115768      -0.181032      -0.113565      -0.102897      -0.070673       0.173571             23.714167      27.474623       1.626631       0.367833      17.096656      10.254776      26.571221           0.382961
            8             Cu       3.829504       4.623828       0.133294       0.538512      94.501546 0.14504930E+04  0.43256578E+05                                17.725365                           13.188389       1.157483       2.186379                    0.998098      48.903365     128.722776       0.456741       0.449675      -1.112284       0.106389      -0.064910      -0.037115       0.130036       0.053370      -0.044888      -0.060510      -0.011323       0.025489      -0.060698      -0.046122       0.106820             22.152416      27.636408      -2.070115      -0.405905      17.792948       3.438635      21.027891           0.414545
            9              C       4.170662       6.667376      11.864104      -0.087000      48.191906 0.57101568E+03  0.14271017E+05                                11.316985                            8.037076       0.445005       2.068251                    0.999857      31.675084      91.760656       0.577723       0.424208      -1.066740       0.062153       0.022173      -0.051001       0.083401      -0.055047       0.165125       0.056282      -0.217715       0.070705      -0.245986       0.104314       0.141672             13.953372      20.505751       2.232470      -8.432008       8.970760      -1.972599      12.383605           0.050309
           10              C       6.763534       8.459557       8.786783      -0.048613      48.357482 0.52016212E+03  0.12694144E+05                                11.333103                            7.649026       0.429487       2.065930                    0.999850      30.835595      88.128847       0.595027       0.421798      -1.068789       0.002539       0.040964      -0.060692       0.073267      -0.002944       0.005199       0.142344       0.113255      -0.241700      -0.194496       0.096276       0.098220             14.412097       6.972526       0.606973      -0.783999      14.672125     -10.731942      21.591640           0.033801
           11              C      -0.245514       7.104184      11.339752      -0.040334      48.606103 0.54657677E+03  0.13494427E+05                                11.341374                            7.833306       0.424055       2.062594                    0.999834      31.026892      88.963999       0.589295       0.420989      -1.070139       0.056736      -0.016963       0.039683       0.071285       0.024229      -0.127802       0.008555      -0.204649       0.071639      -0.192708       0.090085       0.102623             14.008268      22.714315      -2.692778       8.663860       7.499751      -1.809695      11.810739           0.045796
           12              C       5.310583      10.620547       5.374604      -0.086997      48.191524 0.57101048E+03  0.14270855E+05                                11.316933                            8.037041       0.445017       2.068256                    0.999857      31.674920      91.760070       0.577724       0.424209      -1.066740      -0.062152      -0.022177      -0.051002       0.083402      -0.055051      -0.165127      -0.056279      -0.217710       0.070715      -0.245987       0.104317       0.141670             13.953305      20.505647       2.232462       8.431965       8.970717       1.972592      12.383551           0.050305
           13              C       2.717711       8.828366       2.297283      -0.048608      48.357495 0.52016133E+03  0.12694133E+05                                11.333172                            7.649065       0.429443       2.065920                    0.999850      30.835431      88.128715       0.595019       0.421803      -1.068785      -0.002528      -0.040959      -0.060691       0.073262      -0.002933      -0.005187      -0.142340       0.113263      -0.241717      -0.194495       0.096277       0.098219             14.412195       6.972564       0.606975       0.784002      14.672222      10.732025      21.591797           0.033787
           14              C       1.144759      10.183739       4.850252      -0.040337      48.606404 0.54658027E+03  0.13494545E+05                                11.341469                            7.833365       0.424004       2.062578                    0.999834      31.026879      88.964274       0.589288       0.420992      -1.070136      -0.056725       0.016968       0.039685       0.071278       0.024237       0.127808      -0.008557      -0.204637       0.071613      -0.192709       0.090082       0.102627             14.008393      22.714519      -2.692812      -8.663953       7.499810       1.809720      11.810849           0.045787
           15              C       2.150168       4.857906       1.114896      -0.086995      48.191833 0.57101370E+03  0.14270969E+05                                11.317031                            8.037099       0.444999       2.068252                    0.999857      31.674944      91.760541       0.577718       0.424212      -1.066736      -0.062146      -0.022174       0.051000       0.083396      -0.055043       0.165127       0.056280      -0.217709       0.070706      -0.245984       0.104311       0.141672             13.953442      20.505873       2.232476      -8.432064       8.970789      -1.972603      12.383664           0.050310
           16              C      -0.442704       3.065725       4.192217      -0.048610      48.357528 0.52016171E+03  0.12694141E+05                                11.333155                            7.649051       0.429486       2.065933                    0.999850      30.835485      88.128769       0.595022       0.421801      -1.068786      -0.002539      -0.040964       0.060691       0.073266      -0.002942       0.005198       0.142342       0.113258      -0.241701      -0.194494       0.096275       0.098219             14.412178       6.972556       0.606978      -0.784007      14.672191     -10.732011      21.591786           0.033787
           17              C       6.566344       4.421098       1.639248      -0.040333      48.606308 0.54657885E+03  0.13494497E+05                                11.341428                            7.833332       0.424058       2.062596                    0.999834      31.026900      88.964197       0.589292       0.420990      -1.070138      -0.056734       0.016960      -0.039682       0.071281       0.024229      -0.127801       0.008555      -0.204640       0.071642      -0.192704       0.090082       0.102622             14.008351      22.714468      -2.692793       8.663923       7.499781      -1.809704      11.810803           0.045789
           18              C       1.010247       0.904735       7.604396      -0.086992      48.191693 0.57101170E+03  0.14270907E+05                                11.317014                            8.037087       0.444989       2.068249                    0.999857      31.674881      91.760333       0.577718       0.424213      -1.066736       0.062146       0.022174       0.051001       0.083396      -0.055043      -0.165128      -0.056278      -0.217709       0.070708      -0.245984       0.104312       0.141672             13.953422      20.505846       2.232478       8.432051       8.970775       1.972603      12.383644           0.050303
           19              C       3.603119       2.696916      10.681717      -0.048614      48.358194 0.52016948E+03  0.12694384E+05                                11.333281                            7.649124       0.429453       2.065920                    0.999850      30.835671      88.129636       0.595017       0.421803      -1.068785       0.002533       0.040961       0.060690       0.073263      -0.002938      -0.005193      -0.142340       0.113261      -0.241708      -0.194494       0.096275       0.098219             14.412352       6.972626       0.606981       0.784011      14.672368      10.732161      21.592062           0.033786
           20              C       5.176071       1.341543       8.128748      -0.040338      48.606856 0.54658532E+03  0.13494705E+05                                11.341546                            7.833404       0.424014       2.062580                    0.999834      31.027018      88.964876       0.589286       0.420992      -1.070135       0.056729      -0.016963      -0.039686       0.071280       0.024232       0.127805      -0.008557      -0.204636       0.071633      -0.192706       0.090082       0.102625             14.008507      22.714728      -2.692835      -8.664038       7.499856       1.809734      11.810937           0.045788
           21              N       5.096880       6.880593      11.252793      -0.240469      48.003928 0.54032867E+03  0.13262135E+05                                11.277382                            7.809769      -0.132407       1.960377                    0.997546      29.391687      83.211172       0.589523       0.423301      -1.071877       0.003541       0.004366      -0.001921       0.005941      -0.024714       0.083624       0.023095      -0.111121      -0.014891      -0.122312       0.056423       0.065889             14.074306      21.122297       4.533139      -8.657377       8.770722      -3.039339      12.329900           0.011672
           22              N      -1.731317       9.139549       7.888636      -0.284818      49.446263 0.56469340E+03  0.13985094E+05                                11.383076                            7.921167      -0.045438       1.974980                    0.998065      30.030329      84.830872       0.593549       0.416675      -1.078325       0.009993      -0.002462      -0.001597       0.010415       0.006837       0.003874       0.096190       0.081019      -0.167629      -0.132828       0.058392       0.074436             14.178066       7.079850       0.753839      -0.934668      15.134586     -10.302709      20.319762           0.023661
           23              N       0.779291       7.007371      11.880977      -0.293657      51.317661 0.59472573E+03  0.14894090E+05                                11.596167                            8.076538      -0.042211       1.971106                    0.997932      30.372068      85.770503       0.594626       0.411306      -1.083775      -0.004972       0.004499       0.003307       0.007477       0.026402      -0.068165       0.010763      -0.135759       0.081897      -0.119010       0.057676       0.061334             14.324515      23.402599      -1.994950       8.884655       7.548161      -1.256565      12.022783           0.023231
           24              N       4.384365      10.407330       4.763293      -0.240467      48.003618 0.54032444E+03  0.13262009E+05                                11.277362                            7.809755      -0.132423       1.960375                    0.997546      29.391514      83.210689       0.589522       0.423303      -1.071875      -0.003541      -0.004366      -0.001922       0.005941      -0.024715      -0.083623      -0.023088      -0.111108      -0.014881      -0.122306       0.056428       0.065878             14.074283      21.122258       4.533131       8.657366       8.770706       3.039336      12.329885           0.011655
           25              N       2.630562       8.148374       1.399136      -0.284825      49.446508 0.56469666E+03  0.13985196E+05                                11.383119                            7.921191      -0.045434       1.974980                    0.998065      30.030402      84.831178       0.593548       0.416675      -1.078325      -0.009995       0.002461      -0.001597       0.010417       0.006841      -0.003870      -0.096187       0.081027      -0.167639      -0.132828       0.058389       0.074439             14.178127       7.079874       0.753843       0.934673      15.134649      10.302763      20.319859           0.023668
           26              N       0.119954      10.280552       5.391477      -0.293655      51.316791 0.59471436E+03  0.14893726E+05                                11.596016                            8.076441      -0.042172       1.971121                    0.997932      30.371822      85.769441       0.594632       0.411304      -1.083776       0.004969      -0.004500       0.003306       0.007474       0.026406       0.068166      -0.010762      -0.135755       0.081887      -0.119010       0.057673       0.061337             14.324319      23.402260      -1.994924      -8.884519       7.548071       1.256549      12.022626           0.023212
           27              N       1.223950       4.644689       1.726207      -0.240476      48.004391 0.54033388E+03  0.13262305E+05                                11.277495                            7.809832      -0.132410       1.960376                    0.997546      29.391753      83.211692       0.589518       0.423304      -1.071874      -0.003542      -0.004370       0.001922       0.005944      -0.024714       0.083624       0.023094      -0.111117      -0.014892      -0.122310       0.056423       0.065887             14.074467      21.122561       4.533196      -8.657497       8.770804      -3.039377      12.330035           0.011655
           28              N       8.052147       2.385733       5.090364      -0.284821      49.446663 0.56469781E+03  0.13985242E+05                                11.383185                            7.921230      -0.045457       1.974975                    0.998065      30.030353      84.831291       0.593542       0.416678      -1.078322      -0.009994       0.002460       0.001597       0.010416       0.006839       0.003872       0.096188       0.081023      -0.167633      -0.132827       0.058390       0.074438             14.178220       7.079914       0.753849      -0.934682      15.134730     -10.302840      20.320018           0.023646
           29              N       5.541539       4.517911       1.098023      -0.293654      51.317729 0.59472549E+03  0.14894095E+05                                11.596234                            8.076573      -0.042221       1.971106                    0.997932      30.371952      85.770455       0.594620       0.411310      -1.083771       0.004969      -0.004501      -0.003308       0.007476       0.026402      -0.068164       0.010763      -0.135754       0.081902      -0.119008       0.057674       0.061334             14.324615      23.402784      -1.994960       8.884732       7.548198      -1.256569      12.022861           0.023215
           30              N       1.936465       1.117952       8.215707      -0.240475      48.004323 0.54033271E+03  0.13262271E+05                                11.277499                            7.809833      -0.132427       1.960372                    0.997546      29.391692      83.211552       0.589516       0.423305      -1.071874       0.003543       0.004370       0.001921       0.005945      -0.024713      -0.083624      -0.023091      -0.111110      -0.014888      -0.122307       0.056425       0.065882             14.074477      21.122579       4.533203       8.657506       8.770808       3.039381      12.330043           0.011648
           31              N       3.690268       3.376908      11.579864      -0.284819      49.446614 0.56469698E+03  0.13985217E+05                                11.383179                            7.921223      -0.045446       1.974979                    0.998065      30.030340      84.831261       0.593543       0.416678      -1.078322       0.009994      -0.002460       0.001598       0.010416       0.006841      -0.003871      -0.096185       0.081024      -0.167634      -0.132826       0.058387       0.074438             14.178216       7.079909       0.753847       0.934680      15.134727      10.302838      20.320011           0.023657
           32              N       6.200876       1.244730       7.587523      -0.293655      51.317568 0.59472344E+03  0.14894025E+05                                11.596180                            8.076537      -0.042199       1.971112                    0.997932      30.371967      85.770325       0.594624       0.411307      -1.083773      -0.004970       0.004502      -0.003307       0.007477       0.026404       0.068165      -0.010763      -0.135750       0.081899      -0.119007       0.057673       0.061334             14.324547      23.402669      -1.994953      -8.884686       7.548166       1.256565      12.022807           0.023205

******************************************************
Auxiliary information for the entire system
The total spin magnetic moment of the unit cell is   3.943491
The total net atomic charge of the unit cell is   -0.000000
Accuracy of reproducing the electrostatic potential in the unit cell:
  The inner radius (bohr) =    5.0000
  The outer radius (bohr) =   12.0000
  Valid grid points have density less than (e/(bohr^3)) =    0.0001
  The number of valid grid points were=       136996
  The rms potential error without charges in kcal/mol is=      1.59596
  The rms potential error with partial charges in kcal/mol is=      0.54350
  The RRMSE value at monopole order=      0.34055
  The rms potential error with partial charges and cloud penetration in kcal/mol is=      0.53298
  The RRMSE value at monopole order with cloud penetration is=      0.33396
  The rms potential error with partial charges and atomic dipoles in kcal/mol is=      0.19560
  The RRMSE value at dipole order=      0.12256
  The rms potential error with partial charges, atomic dipoles and cloud penetration in kcal/mol is=      0.18193
  The RRMSE value at dipole order with cloud penetration=      0.11400

******************************************************
The electron densities and ab initio electrostatic potential were computed in VASP using the PBE functional and
projector augmented wave method. See the main text of the journal article for a description of computational details.
The atomic charges, dipoles, and quadrupoles were computed with the DDEC6 method as described in
(a) T. A. Manz and N. Gabaldon Limas, RSC Adv. 6 (2016) 47771-47801 DOI: 10.1039/c6ra04656h
(b) N. Gabaldon Limas and T. A. Manz, RSC Adv. 8 (2018) 2678-2707 DOI: 10.1039/c7ra11829e.
For each atom in the material, the electron cloud parameters were fit to the spherically averaged atom-in-material
electron density using radial positions for which this density was between 10^-4 and 10^-2 electrons per cubic bohr.
The polarizabilities, dispersion coefficients, and quantum Drude oscillator (QDO) parameters were fit using the MCLF method.
The magnetic structure of the system was optimized in VASP from the default ferromagnetic initial guess using spin polarization.
The atomic spin moments (ASMs) were computed on this optimized magnetic structure using the DDEC6 partition as inputs
to the method of T. A. Manz and D. S. Sholl, J. Chem. Theory Comput. 7 (2011) 4146-4164 DOI: 10.1021/ct200539n.
The RMSE and RRMSE were computed using a uniform grid with Ewald summation.
