# Supplementary material for: A collection of forcefield precursors for metal–organic frameworks
Source: RSC Adv. 2019 Nov 13;9(63):36492–507. doi: 10.1039/c9ra07327b (PMC9075174; doi:10.1039/c9ra07327b)
Supplement: RA-009-C9RA07327B-s5656 [file RA-009-C9RA07327B-s5656.xyz]

  104
jmolscript: load "" {1 1 1} spacegroup "x,y,z" unitcell [{     10.741000     0.000000     0.000000 }, {      2.689392    10.778546     0.000000 }, {      1.112627     2.347027    11.646889 }]
Cu     6.777513     1.957701     9.344765     1.009341
Cu     8.209217    10.348015    10.879708     1.089264
Cu     7.577927     7.847692     7.786411     0.918097
Cu     0.977837     2.479574     0.768462     0.553552
Cu     7.765506    11.167872     2.302124     1.009250
Cu     6.333802     2.777558     0.767181     1.089222
Cu     6.965092     5.277881     3.860478     0.918124
Cu    13.565182    10.645999    10.878427     0.553524
P      7.633166    10.937682     7.732370     1.226275
P      5.501590     9.713095     9.416510     1.227721
P      6.946527     5.152440     9.361769     1.286120
P      4.818243     3.851542    10.993499     1.256386
P      6.909853     2.187891     3.914519     1.226268
P      9.041429     3.412478     2.230379     1.227732
P      7.596492     7.973133     2.285120     1.286132
P      9.724776     9.274031     0.653390     1.256376
H      4.914679    12.318911     9.232489     0.376812
H      4.175081     6.271341    10.758231     0.366078
H      4.028928    11.116159     7.232718     0.125226
H      4.944732     9.967831     6.695796     0.125626
H      6.178603    10.296528     4.711167     0.109732
H      3.569352     2.902092     2.799912     0.091528
H      2.424394     3.928804     4.450276     0.120293
H      1.814048     2.717466     6.376672     0.115771
H      3.310959     4.636638     8.722355     0.140959
H      4.477458     3.739077     8.188928     0.141391
H      2.958857     6.922968     7.632206     0.121710
H      3.219490     8.090470     5.648741     0.113809
H      4.841063     7.484123     4.142798     0.108687
H      5.769656     4.391365     6.349884     0.123434
H      9.628340     0.806662     2.414400     0.376806
H     10.367938     6.854232     0.888658     0.366082
H     10.514091     2.009414     4.414171     0.125219
H      9.598287     3.157742     4.951093     0.125618
H      8.364416     2.829045     6.935722     0.109726
H     10.973667    10.223481     8.846977     0.091523
H     12.118625     9.196769     7.196613     0.120286
H     12.728971    10.408107     5.270217     0.115764
H     11.232060     8.488935     2.924534     0.140961
H     10.065561     9.386496     3.457961     0.141397
H     11.584162     6.202605     4.014683     0.121711
H     11.323529     5.035103     5.998148     0.113810
H      9.701956     5.641450     7.504091     0.108692
H      8.773363     8.734208     5.297005     0.123437
C      5.869484    11.068819     8.195916    -0.158980
C      4.935150    10.901716     6.960181    -0.297720
C      5.279170    11.743772     5.741916     0.120425
C      5.961110    11.200882     4.673897     0.042154
C      3.316627     2.404276     3.544148     0.073177
C      2.641215     3.027275     4.528310    -0.122587
C      2.267587     2.302869     5.677858    -0.084893
C      5.121256     5.079565     9.636636    -0.166152
C      4.238063     4.645963     8.437006    -0.287335
C      4.358194     5.525275     7.216412     0.137859
C      3.583123     6.646781     6.999780    -0.082633
C      3.756395     7.352011     5.824609    -0.131723
C      4.714727     6.976146     4.911493     0.058754
C      5.272520     5.167568     6.227592     0.040612
C      8.673535     2.056754     3.450973    -0.158980
C      9.607869     2.223857     4.686708    -0.297718
C      9.263849     1.381801     5.904973     0.120425
C      8.581909     1.924691     6.972992     0.042150
C     11.226392    10.721297     8.102741     0.073172
C     11.901804    10.098298     7.118579    -0.122588
C     12.275432    10.822704     5.969031    -0.084892
C      9.421763     8.046008     2.010253    -0.166151
C     10.304956     8.479610     3.209883    -0.287335
C     10.184825     7.600298     4.430477     0.137862
C     10.959896     6.478792     4.647109    -0.082633
C     10.786624     5.773562     5.822280    -0.131722
C      9.828292     6.149427     6.735396     0.058750
C      9.270499     7.958005     5.419297     0.040603
N      3.642455     1.111894     3.581418    -0.211560
N      5.476768     5.873615     5.115314    -0.218911
N     10.900564    12.013679     8.065471    -0.211561
N      9.066251     7.251958     6.531575    -0.218897
O      8.417068    11.036628     9.057786    -0.764948
O      7.795618     9.614836     7.056850    -0.695473
O      5.342978     1.354053     6.879817    -0.589453
O      5.922979     8.399255     8.764284    -0.696377
O      6.286187    10.063207    10.677868    -0.714285
O      4.011754     9.719738     9.663424    -0.670738
O      5.614975    12.352887     8.807377    -0.471554
O      7.230172     6.008699     8.155152    -0.696043
O      7.453193     3.725385     9.153290    -0.751788
O      7.531671     5.783263    10.625457    -0.716307
O      5.174246     2.495353    10.387860    -0.716506
O      3.344518     3.892520    11.335917    -0.687228
O      4.578187     1.888205     0.539251    -0.808221
O      4.679175     6.375541    10.119982    -0.479301
O      6.125951     2.088945     2.589103    -0.764911
O      6.747401     3.510737     4.590039    -0.695490
O      6.510649     0.992974     4.767072    -0.589445
O      8.620040     4.726318     2.882605    -0.696398
O      8.256832     3.062366     0.969021    -0.714279
O     10.531265     3.405835     1.983465    -0.670749
O      8.928044     0.772686     2.839512    -0.471561
O      7.312847     7.116874     3.491737    -0.696053
O      7.089826     9.400188     2.493599    -0.751773
O      7.011348     7.342310     1.021432    -0.716314
O      9.368773    10.630220     1.259029    -0.716493
O     11.198501     9.233053     0.310972    -0.687221
O      9.964832    11.237368    11.107638    -0.808238
O      9.863844     6.750032     1.526907    -0.479297

The following XYZ coordinates are in angstroms. Other properties are in atomic units.
The sperically averaged electron density of each atom fit to a function of the form exp(a - br)
eigen_1, eigen_2 and eigen_3 are the three eigenvalues of traceless quadrupole moment tensor
  atom number  atomic symbol              X              Y              Z     net charge C6 coefficient C8 coefficient C10 coefficient fluctuating dipole atomic polarizability isotropic forcefield polarizability              a              b squared Pearson coefficient          <r^3>          <r^4>         wp_QDO          m_QDO          q_QDO       dipole_x       dipole_y       dipole_z         dipole            Qxy            Qxz            Qyz     Q(x^2-y^2)  Q(3z^2 - R^2)        eigen_1        eigen_2        eigen_3 static polarizability      alpha(xx)      alpha(xy)      alpha(xz)      alpha(yy)      alpha(yz)      alpha(zz) atomic spin moment
            1             Cu       6.777513       1.957701       9.344765       1.009341      50.092902 0.87351969E+03  0.22758629E+05                                11.617216                           10.114037       1.412637       2.413375                    0.997952      37.797498      90.506757       0.535334       0.439145      -1.128213      -0.056896       0.001614       0.064488       0.086014       0.067738      -0.030428      -0.011187      -0.084975      -0.183884      -0.079407      -0.034683       0.114090             13.017894      10.989632      -0.130218      -2.543828      15.835518       2.320773      12.228533           0.665169
            2             Cu       8.209217      10.348015      10.879708       1.089264      44.811784 0.67987229E+03  0.16708049E+05                                10.897263                            8.967804       1.147463       2.344070                    0.999336      36.397811      85.823083       0.561864       0.443584      -1.120631      -0.016380       0.049660       0.022646       0.056985       0.065052      -0.026340      -0.091954       0.148855       0.068377      -0.147873       0.019991       0.127882             12.569118      12.221715       2.192305       3.866445       8.134160      -1.911938      17.351481          -0.469501
            3             Cu       7.577927       7.847692       7.786411       0.918097      52.922330 0.83381143E+03  0.21596643E+05                                12.192845                            9.968202       1.322047       2.352910                    0.998922      39.627264      96.402514       0.529164       0.446886      -1.116857      -0.101232      -0.006478       0.014425       0.102460       0.025521      -0.042107      -0.064099      -0.119531      -0.079772      -0.083413      -0.031894       0.115307             14.135972      11.294764       0.112243      -4.338745      20.471082      -0.822622      10.642070           0.505499
            4             Cu       0.977837       2.479574       0.768462       0.553552      92.980561 0.14308653E+04  0.42819598E+05                                18.366826                           13.600390       0.616593       2.013242                    0.999339      48.997090     132.128352       0.422209       0.484769      -1.084102      -0.021239      -0.019130      -0.011126       0.030673      -0.087169      -0.042416       0.128456       0.027249       0.027272      -0.144465      -0.030206       0.174671             22.922076      35.166263      -8.613527     -14.595330      13.161232       5.003264      20.438733           0.006974
            5             Cu       7.765506      11.167872       2.302124       1.009250      50.098691 0.87364551E+03  0.22762865E+05                                11.618396                           10.115005       1.412306       2.413253                    0.997951      37.799166      90.514445       0.535286       0.439166      -1.128193       0.056900      -0.001607      -0.064492       0.086019       0.067737      -0.030433      -0.011194      -0.084981      -0.183897      -0.079412      -0.034683       0.114095             13.019267      10.990701      -0.130245      -2.544147      15.837241       2.321059      12.229858           0.665374
            6             Cu       6.333802       2.777558       0.767181       1.089222      44.815412 0.67993293E+03  0.16709986E+05                                10.898099                            8.968401       1.147257       2.343999                    0.999336      36.398297      85.826619       0.561825       0.443604      -1.120614       0.016381      -0.049654      -0.022646       0.056980       0.065048      -0.026340      -0.091942       0.148844       0.068379      -0.147860       0.019988       0.127872             12.570178      12.222737       2.192525       3.866878       8.134769      -1.912152      17.353028          -0.468431
            7             Cu       6.965092       5.277881       3.860478       0.918124      52.918435 0.83374204E+03  0.21594348E+05                                12.192169                            9.967726       1.322056       2.352934                    0.998922      39.626014      96.397651       0.529183       0.446881      -1.116863       0.101221       0.006472      -0.014427       0.102449       0.025540      -0.041992      -0.064073      -0.119446      -0.079586      -0.083256      -0.031972       0.115228             14.135117      11.294153       0.112216      -4.338447      20.469724      -0.822528      10.641473           0.505545
            8             Cu      13.565182      10.645999      10.878427       0.553524      92.977268 0.14308196E+04  0.42817880E+05                                18.366423                           13.600192       0.616564       2.013242                    0.999339      48.996332     132.125651       0.422211       0.484771      -1.084102       0.021236       0.019130       0.011127       0.030671      -0.087144      -0.042403       0.128426       0.027226       0.027224      -0.144426      -0.030200       0.174625             22.921461      35.165151      -8.613254     -14.594830      13.160976       5.003127      20.438257           0.006880
            9              P       7.633166      10.937682       7.732370       1.226275      61.732483 0.10861996E+04  0.32013704E+05                                13.770714                           11.401602       0.056097       1.805608                    0.998977      51.560915     164.422652       0.463048       0.448801      -1.047457       0.114233      -0.022026      -0.031371       0.120492      -0.037950       0.019667       0.061080       0.039854       0.206985      -0.100626       0.006370       0.094256             15.589916      14.062543       2.093896       1.366410      16.650065       1.626886      16.057140           0.002395
           10              P       5.501590       9.713095       9.416510       1.227721      73.123425 0.13049523E+04  0.40009643E+05                                14.266133                           11.556598       0.122265       1.817942                    0.999138      51.947698     165.465220       0.520522       0.383793      -1.096233      -0.082155      -0.130873       0.105613       0.187167       0.040673       0.045992       0.005540      -0.095117       0.072287      -0.089955       0.024275       0.065680             16.105301      18.673904      -0.315035      -0.423722      15.409959       0.943296      14.232041           0.000404
           11              P       6.946527       5.152440       9.361769       1.286120      70.769129 0.12222726E+04  0.36820515E+05                                13.924357                           11.199812       0.169073       1.846796                    0.999191      49.821561     156.662271       0.528323       0.384844      -1.096850       0.138216       0.031349      -0.047945       0.149617      -0.054861       0.027859       0.042735      -0.015646      -0.030275      -0.083680       0.019523       0.064157             15.911778      11.591452       1.139796      -0.047266      18.227509      -2.927332      17.916372           0.005573
           12              P       4.818243       3.851542      10.993499       1.256386      71.391191 0.11885716E+04  0.35776531E+05                                14.502364                           11.385539       0.033912       1.795805                    0.999145      51.854678     166.317064       0.497531       0.408990      -1.073627      -0.061669      -0.119500       0.106749       0.171693       0.041233       0.058614       0.013778      -0.022730       0.008866      -0.071018      -0.005463       0.076480             16.851517      16.946421      -1.145779       0.092683      14.001823       0.580925      19.606309           0.002601
           13              P       6.909853       2.187891       3.914519       1.226268      61.732921 0.10862121E+04  0.32014126E+05                                13.770719                           11.401623       0.056129       1.805617                    0.998977      51.560801     164.421831       0.463051       0.448797      -1.047460      -0.114232       0.022027       0.031369       0.120491      -0.037953       0.019670       0.061076       0.039845       0.206961      -0.100622       0.006375       0.094247             15.589915      14.062575       2.093909       1.366425      16.649957       1.626896      16.057213           0.002360
           14              P       9.041429       3.412478       2.230379       1.227732      73.122802 0.13049332E+04  0.40008931E+05                                14.266087                           11.556534       0.122248       1.817939                    0.999138      51.947384     165.464192       0.520522       0.383794      -1.096231       0.082149       0.130868      -0.105611       0.187159       0.040663       0.045988       0.005543      -0.095104       0.072262      -0.089940       0.024267       0.065672             16.105286      18.673998      -0.315012      -0.423679      15.409856       0.943295      14.232004           0.000423
           15              P       7.596492       7.973133       2.285120       1.286132      70.769246 0.12222792E+04  0.36820713E+05                                13.924289                           11.199786       0.169131       1.846812                    0.999191      49.821425     156.661128       0.528329       0.384840      -1.096855      -0.138217      -0.031350       0.047944       0.149618      -0.054854       0.027865       0.042739      -0.015648      -0.030298      -0.083681       0.019528       0.064153             15.911663      11.591373       1.139781      -0.047268      18.227444      -2.927242      17.916170           0.005561
           16              P       9.724776       9.274031       0.653390       1.256376      71.391929 0.11885892E+04  0.35777187E+05                                14.502440                           11.385609       0.033923       1.795805                    0.999145      51.855002     166.318289       0.497531       0.408989      -1.073628       0.061669       0.119497      -0.106750       0.171693       0.041231       0.058616       0.013781      -0.022729       0.008880      -0.071018      -0.005464       0.076482             16.851586      16.946399      -1.145809       0.092678      14.001917       0.580956      19.606442           0.002562
           17              H       4.914679      12.318911       9.232489       0.376812       0.491031 0.31621911E+01  0.25229755E+02                                 1.134223                            1.129120      -1.182415       2.465398                    0.999955       2.383881       6.521188       0.507759       1.511901      -0.663421      -0.020186       0.006925       0.018156       0.028019      -0.004651      -0.010126       0.013154      -0.001656      -0.014323      -0.016473      -0.002322       0.018794              1.127279       1.228621      -0.006565      -0.164919       1.027877       0.037229       1.125339           0.000037
           18              H       4.175081       6.271341      10.758231       0.366078       0.537872 0.35296477E+01  0.29103386E+02                                 1.224585                            1.206864      -1.232422       2.424521                    0.999707       2.598252       7.354411       0.480040       1.547449      -0.656017      -0.012568       0.008571       0.021187       0.026082      -0.005959      -0.012330       0.008241      -0.018326       0.013829      -0.018228      -0.001189       0.019417              1.224471       1.188575      -0.009524      -0.224066       1.115362      -0.012289       1.369476           0.000183
           19              H       4.028928      11.116159       7.232718       0.125226       1.064183 0.84287657E+01  0.85239521E+02                                 1.825915                            1.774313      -1.435184       2.194637                    0.991489       3.981616      11.944596       0.432415       1.400645      -0.681680      -0.020858       0.008389       0.012118       0.025540      -0.003777      -0.004879       0.001758       0.000021      -0.008845      -0.006144      -0.001329       0.007474              1.852699       2.454628      -0.137479      -0.128248       1.525324      -0.009699       1.578145           0.000009
           20              H       4.944732       9.967831       6.695796       0.125626       0.953509 0.74770762E+01  0.73634824E+02                                 1.718231                            1.689402      -1.359980       2.233888                    0.991446       3.935386      11.780917       0.434500       1.431414      -0.675676       0.004715      -0.026554      -0.005258       0.027477       0.002786      -0.003552       0.003503      -0.006188       0.003600      -0.007325       0.001913       0.005412              1.728836       1.483925       0.008457       0.006910       2.204192       0.116353       1.498391          -0.000025
           21              H       6.178603      10.296528       4.711167       0.109732       0.950226 0.69231517E+01  0.66407490E+02                                 1.670964                            1.596991      -1.096564       2.367394                    0.996200       3.624716      10.463617       0.462233       1.381441      -0.686559       0.014833      -0.044516       0.004261       0.047115      -0.003311      -0.000544      -0.003930      -0.021312      -0.014716      -0.009067      -0.005297       0.014364              1.693172       1.428121      -0.224268      -0.072439       2.199208       0.001704       1.452186           0.000635
           22              H       3.569352       2.902092       2.799912       0.091528       1.339250 0.10316869E+02  0.10869616E+03                                 2.059877                            1.919472      -1.284186       2.265374                    0.993576       3.915193      11.619357       0.434103       1.339204      -0.695997       0.016919       0.030103      -0.034345       0.048703      -0.003191      -0.009529      -0.010121      -0.032074       0.004369      -0.022197       0.001471       0.020725              2.104418       1.804617       0.107449      -0.371465       1.892850      -0.442124       2.615787           0.000740
           23              H       2.424394       3.928804       4.450276       0.120293       0.957950 0.66889668E+01  0.62732810E+02                                 1.601901                            1.510235      -0.734674       2.536496                    0.999844       3.282438       8.953274       0.510751       1.278678      -0.709761      -0.008463       0.035560      -0.005565       0.036975      -0.007396      -0.008624      -0.006368      -0.017803       0.002515      -0.017767       0.005327       0.012440              1.641267       1.455814      -0.278309       0.000935       2.180166       0.004788       1.287822           0.000396
           24              H       1.814048       2.717466       6.376672       0.115771       0.977088 0.72547313E+01  0.69402135E+02                                 1.618169                            1.571585      -0.806185       2.500708                    0.999607       3.347056       9.206693       0.501498       1.276690      -0.710364      -0.014975       0.014779       0.029479       0.036217      -0.004800      -0.011766       0.003019      -0.007117       0.002770      -0.013783       0.000457       0.013327              1.620137       1.587833      -0.191166      -0.206114       1.590487       0.203554       1.682090           0.000065
           25              H       3.310959       4.636638       8.722355       0.140959       1.081959 0.87683975E+01  0.88575255E+02                                 1.793202                            1.773168      -1.050723       2.394975                    0.995708       3.559304      10.295346       0.450924       1.344655      -0.696279      -0.024663      -0.001569       0.010277       0.026765       0.002004      -0.001128      -0.002368       0.018257      -0.019245      -0.008562      -0.004093       0.012654              1.786637       2.120076       0.047680      -0.159352       1.560192      -0.045530       1.679645           0.000121
           26              H       4.477458       3.739077       8.188928       0.141391       0.935657 0.71789227E+01  0.70310074E+02                                 1.723310                            1.675574      -1.566055       2.143962                    0.991189       3.994298      12.107379       0.426431       1.466557      -0.668467       0.006087      -0.027814      -0.007008       0.029322      -0.000034      -0.003043       0.003992      -0.008242       0.006747      -0.006535      -0.000467       0.007002              1.749240       1.450083      -0.128281      -0.014924       2.239918       0.120595       1.557718          -0.000164
           27              H       2.958857       6.922968       7.632206       0.121710       1.046918 0.78735836E+01  0.76835192E+02                                 1.698137                            1.641535      -0.832981       2.495375                    0.999394       3.345217       9.276015       0.489057       1.283392      -0.709846      -0.018321       0.015014       0.031006       0.039019      -0.006827      -0.011638      -0.001959      -0.002898       0.008687      -0.014947       0.002304       0.012643              1.696678       1.815370      -0.244847      -0.284664       1.583739       0.126741       1.690926           0.000052
           28              H       3.219490       8.090470       5.648741       0.113809       0.980356 0.67062317E+01  0.63011430E+02                                 1.631334                            1.513408      -0.759366       2.516877                    0.999673       3.358428       9.205332       0.508980       1.280752      -0.708616      -0.021383       0.030641      -0.005237       0.037729      -0.013480      -0.006412      -0.009125      -0.005478       0.015159      -0.020794       0.007487       0.013306              1.698929       1.758998      -0.501446       0.097156       2.034528      -0.101663       1.303262           0.000383
           29              H       4.841063       7.484123       4.142798       0.108687       1.097141 0.79227453E+01  0.77165244E+02                                 1.726169                            1.624355      -0.871745       2.469850                    0.999099       3.355691       9.190547       0.503550       1.248871      -0.717202       0.005747       0.033164      -0.041000       0.053046      -0.009207      -0.002308      -0.014454      -0.015100       0.022145      -0.018874      -0.001953       0.020826              1.748515       1.505511       0.083552      -0.206298       1.723064      -0.430921       2.016969           0.000411
           30              H       5.769656       4.391365       6.349884       0.123434       0.855599 0.60359809E+01  0.56311902E+02                                 1.597288                            1.521175      -1.159158       2.348244                    0.995985       3.597557      10.462202       0.456680       1.437613      -0.675340       0.024736      -0.041448       0.008711       0.049048      -0.007886       0.002204      -0.007965      -0.008967      -0.013110      -0.009302      -0.005349       0.014651              1.632326       1.532346      -0.379142      -0.041826       1.931362      -0.009462       1.433270           0.000613
           31              H       9.628340       0.806662       2.414400       0.376806       0.491044 0.31623127E+01  0.25230995E+02                                 1.134248                            1.129145      -1.182417       2.465393                    0.999955       2.383933       6.521388       0.507751       1.511910      -0.663420       0.020186      -0.006924      -0.018156       0.028019      -0.004651      -0.010126       0.013155      -0.001658      -0.014324      -0.016472      -0.002322       0.018794              1.127304       1.228650      -0.006565      -0.164925       1.027898       0.037231       1.125364           0.000045
           32              H      10.367938       6.854232       0.888658       0.366082       0.537854 0.35294961E+01  0.29101816E+02                                 1.224559                            1.206839      -1.232396       2.424539                    0.999707       2.598193       7.354197       0.480045       1.547451      -0.656017       0.012570      -0.008571      -0.021186       0.026083      -0.005960      -0.012331       0.008240      -0.018324       0.013830      -0.018228      -0.001189       0.019418              1.224445       1.188550      -0.009523      -0.224058       1.115340      -0.012289       1.369445           0.000179
           33              H      10.514091       2.009414       4.414171       0.125219       1.064195 0.84288930E+01  0.85241108E+02                                 1.825927                            1.774325      -1.435184       2.194634                    0.991489       3.981648      11.944703       0.432415       1.400642      -0.681680       0.020857      -0.008389      -0.012118       0.025539      -0.003777      -0.004879       0.001758       0.000022      -0.008846      -0.006144      -0.001329       0.007473              1.852712       2.454648      -0.137481      -0.128249       1.525333      -0.009699       1.578155           0.000015
           34              H       9.598287       3.157742       4.951093       0.125618       0.953513 0.74771162E+01  0.73635295E+02                                 1.718236                            1.689406      -1.359972       2.233890                    0.991446       3.935395      11.780939       0.434499       1.431414      -0.675676      -0.004716       0.026554       0.005258       0.027477       0.002786      -0.003552       0.003503      -0.006188       0.003600      -0.007325       0.001913       0.005412              1.728841       1.483928       0.008457       0.006910       2.204200       0.116354       1.498395          -0.000029
           35              H       8.364416       2.829045       6.935722       0.109726       0.950229 0.69231740E+01  0.66407773E+02                                 1.670970                            1.596996      -1.096572       2.367390                    0.996200       3.624727      10.463663       0.462231       1.381445      -0.686558      -0.014833       0.044516      -0.004260       0.047115      -0.003311      -0.000544      -0.003930      -0.021314      -0.014715      -0.009067      -0.005297       0.014365              1.693178       1.428125      -0.224270      -0.072440       2.199218       0.001704       1.452191           0.000632
           36              H      10.973667      10.223481       8.846977       0.091523       1.339264 0.10317005E+02  0.10869796E+03                                 2.059893                            1.919485      -1.284185       2.265373                    0.993576       3.915219      11.619457       0.434102       1.339205      -0.695997      -0.016918      -0.030102       0.034345       0.048702      -0.003192      -0.009528      -0.010121      -0.032072       0.004372      -0.022196       0.001472       0.020724              2.104435       1.804630       0.107450      -0.371470       1.892864      -0.442130       2.615811           0.000747
           37              H      12.118625       9.196769       7.196613       0.120286       0.957957 0.66890225E+01  0.62733477E+02                                 1.601910                            1.510243      -0.734675       2.536494                    0.999844       3.282455       8.953337       0.510748       1.278681      -0.709760       0.008462      -0.035560       0.005564       0.036974      -0.007397      -0.008624      -0.006368      -0.017803       0.002515      -0.017767       0.005327       0.012440              1.641276       1.455822      -0.278312       0.000935       2.180180       0.004788       1.287828           0.000398
           38              H      12.728971      10.408107       5.270217       0.115764       0.977094 0.72547975E+01  0.69402940E+02                                 1.618179                            1.571594      -0.806189       2.500705                    0.999607       3.347072       9.206754       0.501495       1.276693      -0.710363       0.014974      -0.014779      -0.029479       0.036217      -0.004800      -0.011766       0.003019      -0.007117       0.002770      -0.013784       0.000457       0.013327              1.620147       1.587843      -0.191167      -0.206117       1.590496       0.203556       1.682101           0.000075
           39              H      11.232060       8.488935       2.924534       0.140961       1.081944 0.87682317E+01  0.88573150E+02                                 1.793185                            1.773152      -1.050717       2.394981                    0.995708       3.559266      10.295207       0.450926       1.344656      -0.696279       0.024664       0.001569      -0.010276       0.026765       0.002003      -0.001128      -0.002368       0.018258      -0.019246      -0.008561      -0.004093       0.012655              1.786621       2.120055       0.047680      -0.159350       1.560178      -0.045529       1.679629           0.000121
           40              H      10.065561       9.386496       3.457961       0.141397       0.935643 0.71787946E+01  0.70308510E+02                                 1.723294                            1.675559      -1.566047       2.143969                    0.991189       3.994259      12.107236       0.426433       1.466558      -0.668467      -0.006087       0.027814       0.007008       0.029322      -0.000035      -0.003042       0.003992      -0.008241       0.006746      -0.006534      -0.000467       0.007001              1.749223       1.450071      -0.128279      -0.014924       2.239894       0.120593       1.557705          -0.000165
           41              H      11.584162       6.202605       4.014683       0.121711       1.046913 0.78735315E+01  0.76834527E+02                                 1.698130                            1.641528      -0.832980       2.495376                    0.999394       3.345202       9.275952       0.489059       1.283389      -0.709846       0.018321      -0.015014      -0.031007       0.039019      -0.006827      -0.011639      -0.001959      -0.002898       0.008688      -0.014947       0.002303       0.012644              1.696671       1.815363      -0.244846      -0.284663       1.583732       0.126741       1.690919           0.000062
           42              H      11.323529       5.035103       5.998148       0.113810       0.980361 0.67062687E+01  0.63011862E+02                                 1.631338                            1.513412      -0.759366       2.516875                    0.999673       3.358438       9.205365       0.508979       1.280750      -0.708616       0.021382      -0.030641       0.005237       0.037729      -0.013480      -0.006413      -0.009125      -0.005478       0.015158      -0.020794       0.007487       0.013306              1.698934       1.759003      -0.501449       0.097156       2.034534      -0.101662       1.303265           0.000375
           43              H       9.701956       5.641450       7.504091       0.108692       1.097149 0.79228228E+01  0.77166287E+02                                 1.726184                            1.624369      -0.871747       2.469849                    0.999099       3.355713       9.190663       0.503544       1.248880      -0.717200      -0.005748      -0.033164       0.041000       0.053046      -0.009207      -0.002309      -0.014454      -0.015100       0.022145      -0.018874      -0.001953       0.020827              1.748530       1.505523       0.083553      -0.206301       1.723080      -0.430926       2.016988           0.000406
           44              H       8.773363       8.734208       5.297005       0.123437       0.855601 0.60360019E+01  0.56312166E+02                                 1.597291                            1.521179      -1.159165       2.348241                    0.995985       3.597567      10.462248       0.456679       1.437614      -0.675339      -0.024736       0.041448      -0.008711       0.049048      -0.007886       0.002204      -0.007965      -0.008967      -0.013109      -0.009302      -0.005349       0.014651              1.632330       1.532349      -0.379143      -0.041826       1.931366      -0.009462       1.433273           0.000618
           45              C       5.869484      11.068819       8.195916      -0.158980      30.429385 0.53177002E+03  0.13110940E+05                                 9.245736                            8.379630      -0.383845       1.865650                    0.996344      30.611941      89.304276       0.501694       0.495173      -1.021951      -0.106621       0.189814      -0.043475       0.222007       0.009956       0.058330       0.093738      -0.102355       0.054300      -0.104232      -0.031580       0.135811              9.920179       9.999124      -0.095168       1.465345       8.957128      -0.240246      10.804285          -0.004266
           46              C       4.935150      10.901716       6.960181      -0.297720      31.022224 0.50968449E+03  0.12602671E+05                                 8.781884                            7.593804      -0.514184       1.799363                    0.997047      32.737814      99.951135       0.583843       0.424276      -1.047974       0.071873       0.049563       0.027766       0.091615       0.010468      -0.003220       0.009273      -0.040287       0.007328      -0.025015       0.000389       0.024626              9.499463       8.934871       0.299483       1.121781       7.854916      -2.155821      11.708601           0.001221
           47              C       5.279170      11.743772       5.741916       0.120425      29.152010 0.40392451E+03  0.93100795E+04                                 8.407729                            6.840834      -0.065979       2.006363                    0.999350      25.875291      73.315402       0.611651       0.434459      -1.054467       0.016415      -0.012162       0.063050       0.066277       0.012976      -0.010403      -0.018418       0.000094       0.033706      -0.020522      -0.009604       0.030126              9.194233       6.407375      -1.147191      -2.202119       9.575774      -2.422856      11.599548           0.003394
           48              C       5.961110      11.200882       4.673897       0.042154      26.549398 0.36319549E+03  0.82190720E+04                                 7.914199                            6.518542      -0.065714       1.992789                    0.999046      27.007284      77.886795       0.616924       0.438724      -1.043285       0.049624       0.034685      -0.041607       0.073463       0.019982       0.064804      -0.006393       0.002258      -0.093938      -0.079378       0.014180       0.065199              8.509141       6.199709      -0.908681      -3.012139       8.471399      -0.772007      10.856314           0.001000
           49              C       3.316627       2.404276       3.544148       0.073177      25.273677 0.34579305E+03  0.77763103E+04                                 7.752899                            6.412819      -0.120686       1.972167                    0.999159      27.289559      80.007269       0.610711       0.445977      -1.032801       0.027683      -0.041102       0.030764       0.058327       0.026326       0.024755      -0.026971       0.015650      -0.025957      -0.053094       0.020512       0.032583              8.244317       6.738677      -1.839411      -2.690665       8.784332       0.033124       9.209941           0.001479
           50              C       2.641215       3.027275       4.528310      -0.122587      28.723716 0.41661272E+03  0.96852800E+04                                 8.130960                            6.817256       0.440162       2.131598                    0.999565      28.349218      80.894247       0.629808       0.418329      -1.063585       0.007828      -0.014670       0.025331       0.030301      -0.008918       0.008749      -0.021533       0.000953      -0.036104      -0.026679      -0.000617       0.027296              8.602006       7.024887      -1.801763      -2.435520       9.670928      -0.058238       9.110203           0.003477
           51              C       2.267587       2.302869       5.677858      -0.084893      27.308406 0.42377771E+03  0.99174481E+04                                 7.965808                            6.973594       0.134582       2.041472                    0.998532      28.322755      81.718456       0.608188       0.430335      -1.053584       0.029882       0.024148      -0.000804       0.038428       0.009418       0.012233       0.003001       0.077054       0.023498      -0.043624       0.003093       0.040531              8.236331       6.390911      -1.370975      -1.283864       9.818697      -1.634534       8.499384          -0.001701
           52              C       5.121256       5.079565       9.636636      -0.166152      31.496907 0.54990934E+03  0.13652441E+05                                 9.320071                            8.400275      -0.344727       1.879019                    0.995930      30.642689      89.278441       0.512696       0.481202      -1.030790      -0.135279       0.165705      -0.092657       0.233118      -0.006649       0.037236       0.066982      -0.168945      -0.029134      -0.102424      -0.021284       0.123708             10.125924       8.968307       0.212003       1.399636       9.306602      -0.482490      12.102862           0.001304
           53              C       4.238063       4.645963       8.437006      -0.287335      30.323181 0.47976848E+03  0.11679451E+05                                 8.652171                            7.364564      -0.515910       1.812152                    0.996362      31.831616      96.282721       0.593501       0.423930      -1.048678       0.053476       0.067830       0.028631       0.090996       0.016108       0.002165       0.004502      -0.017106       0.001855      -0.018558      -0.000698       0.019256              9.541583       7.007149       0.452546       1.357524       8.789133      -1.936062      12.828468           0.000541
           54              C       4.358194       5.525275       7.216412       0.137859      29.924284 0.39623867E+03  0.90929502E+04                                 8.618847                            6.810601      -0.031552       2.027650                    0.999340      25.455458      72.065638       0.608013       0.438981      -1.051304       0.015299      -0.005754       0.068667       0.070586       0.016146       0.001620      -0.007375      -0.027512       0.045771      -0.029316       0.008579       0.020737              9.676645       7.206759      -2.381425      -0.855521       9.955328      -3.352170      11.867849           0.003558
           55              C       3.583123       6.646781       6.999780      -0.082633      27.863981 0.40869518E+03  0.94856060E+04                                 8.062659                            6.825498       0.121990       2.036764                    0.998974      28.247034      81.370071       0.617362       0.427465      -1.054527       0.026484       0.046926       0.007885       0.054457       0.025510       0.008069       0.015610       0.003324       0.038049      -0.032764      -0.000286       0.033050              8.534041       7.500223      -2.810818      -0.272114       9.735727      -2.294651       8.366172          -0.001843
           56              C       3.756395       7.352011       5.824609      -0.131723      29.749491 0.43068450E+03  0.10092217E+05                                 8.312466                            6.927901       0.320724       2.082230                    0.999748      28.827888      82.488581       0.625466       0.417903      -1.064246       0.015177      -0.004066       0.031966       0.035619      -0.023033       0.001153      -0.007024      -0.027083       0.020717      -0.030342       0.004689       0.025653              8.857825       8.719563      -2.895894      -1.472463       9.351190      -1.302513       8.502723           0.002876
           57              C       4.714727       6.976146       4.911493       0.058754      25.628216 0.34670350E+03  0.77237283E+04                                 7.590482                            6.267177       0.226100       2.076913                    0.999726      26.624506      75.176572       0.647173       0.424832      -1.056002       0.036785      -0.032598       0.027173       0.056161       0.018536       0.027971      -0.024286      -0.026428       0.008023      -0.049468       0.016960       0.032507              8.060447       7.766062      -2.281024      -2.174432       8.481227      -1.035948       7.934052           0.000789
           58              C       5.272520       5.167568       6.227592       0.040612      27.032336 0.38007016E+03  0.87180160E+04                                 8.117459                            6.754145      -0.137110       1.972692                    0.998370      27.324359      79.899026       0.593258       0.450099      -1.034387       0.022040       0.030603      -0.041743       0.056256       0.024074       0.054902       0.010119      -0.041247      -0.066241      -0.071822       0.011046       0.060776              8.728741       6.893009      -1.638647      -2.519721       8.480270      -0.993078      10.812943           0.000482
           59              C       8.673535       2.056754       3.450973      -0.158980      30.429313 0.53176861E+03  0.13110896E+05                                 9.245717                            8.379615      -0.383848       1.865651                    0.996344      30.611864      89.304008       0.501695       0.495173      -1.021951       0.106620      -0.189815       0.043472       0.222008       0.009958       0.058330       0.093737      -0.102353       0.054309      -0.104231      -0.031580       0.135811              9.920159       9.999111      -0.095158       1.465334       8.957082      -0.240246      10.804284          -0.004269
           60              C       9.607869       2.223857       4.686708      -0.297718      31.022148 0.50968287E+03  0.12602621E+05                                 8.781869                            7.593791      -0.514179       1.799365                    0.997047      32.737780      99.951007       0.583844       0.424276      -1.047974      -0.071873      -0.049563      -0.027766       0.091614       0.010469      -0.003221       0.009272      -0.040287       0.007326      -0.025015       0.000389       0.024626              9.499447       8.934856       0.299489       1.121767       7.854898      -2.155803      11.708588           0.001222
           61              C       9.263849       1.381801       5.904973       0.120425      29.151919 0.40392306E+03  0.93100371E+04                                 8.407713                            6.840823      -0.065974       2.006365                    0.999350      25.875232      73.315187       0.611651       0.434460      -1.054467      -0.016417       0.012162      -0.063050       0.066278       0.012977      -0.010402      -0.018418       0.000096       0.033705      -0.020524      -0.009602       0.030126              9.194214       6.407362      -1.147185      -2.202119       9.575757      -2.422846      11.599523           0.003392
           62              C       8.581909       1.924691       6.972992       0.042150      26.549426 0.36319603E+03  0.82190902E+04                                 7.914216                            6.518556      -0.065735       1.992783                    0.999046      27.007308      77.886980       0.616922       0.438726      -1.043284      -0.049622      -0.034685       0.041608       0.073462       0.019983       0.064807      -0.006391       0.002257      -0.093934      -0.079380       0.014179       0.065201              8.509157       6.199716      -0.908685      -3.012135       8.471440      -0.772004      10.856316           0.001004
           63              C      11.226392      10.721297       8.102741       0.073172      25.273698 0.34579342E+03  0.77763222E+04                                 7.752904                            6.412823      -0.120675       1.972170                    0.999159      27.289602      80.007459       0.610711       0.445978      -1.032801      -0.027679       0.041101      -0.030763       0.058325       0.026328       0.024758      -0.026971       0.015652      -0.025949      -0.053097       0.020513       0.032584              8.244320       6.738675      -1.839395      -2.690664       8.784335       0.033103       9.209950           0.001496
           64              C      11.901804      10.098298       7.118579      -0.122588      28.723676 0.41661201E+03  0.96852593E+04                                 8.130951                            6.817249       0.440162       2.131598                    0.999565      28.349201      80.894185       0.629809       0.418329      -1.063585      -0.007831       0.014670      -0.025331       0.030302      -0.008919       0.008749      -0.021532       0.000949      -0.036101      -0.026676      -0.000619       0.027296              8.601995       7.024877      -1.801755      -2.435519       9.670918      -0.058248       9.110191           0.003488
           65              C      12.275432      10.822704       5.969031      -0.084892      27.308316 0.42377580E+03  0.99173902E+04                                 7.965782                            6.973571       0.134592       2.041476                    0.998532      28.322691      81.718161       0.608190       0.430334      -1.053585      -0.029885      -0.024148       0.000802       0.038430       0.009418       0.012233       0.003002       0.077053       0.023499      -0.043624       0.003094       0.040530              8.236303       6.390888      -1.370964      -1.283867       9.818662      -1.634530       8.499361          -0.001685
           66              C       9.421763       8.046008       2.010253      -0.166151      31.496974 0.54991103E+03  0.13652488E+05                                 9.320061                            8.400271      -0.344726       1.879019                    0.995930      30.642674      89.278301       0.512698       0.481200      -1.030791       0.135280      -0.165703       0.092659       0.233117      -0.006651       0.037233       0.066980      -0.168945      -0.029143      -0.102421      -0.021285       0.123707             10.125906       8.968267       0.211980       1.399642       9.306607      -0.482493      12.102844           0.001299
           67              C      10.304956       8.479610       3.209883      -0.287335      30.323086 0.47976669E+03  0.11679392E+05                                 8.652151                            7.364551      -0.515910       1.812154                    0.996362      31.831473      96.282107       0.593502       0.423930      -1.048678      -0.053474      -0.067831      -0.028631       0.090996       0.016108       0.002168       0.004503      -0.017106       0.001856      -0.018559      -0.000698       0.019257              9.541559       7.007130       0.452539       1.357524       8.789105      -1.936066      12.828442           0.000540
           68              C      10.184825       7.600298       4.430477       0.137862      29.924141 0.39623621E+03  0.90928777E+04                                 8.618821                            6.810580      -0.031545       2.027653                    0.999340      25.455358      72.065248       0.608014       0.438981      -1.051304      -0.015299       0.005755      -0.068664       0.070583       0.016146       0.001617      -0.007375      -0.027512       0.045775      -0.029316       0.008578       0.020738              9.676617       7.206740      -2.381417      -0.855532       9.955288      -3.352150      11.867823           0.003569
           69              C      10.959896       6.478792       4.647109      -0.082633      27.863877 0.40869311E+03  0.94855404E+04                                 8.062623                            6.825468       0.122009       2.036771                    0.998974      28.246935      81.369553       0.617366       0.427463      -1.054528      -0.026485      -0.046925      -0.007885       0.054457       0.025510       0.008067       0.015610       0.003323       0.038052      -0.032766      -0.000283       0.033049              8.534002       7.500191      -2.810805      -0.272125       9.735678      -2.294626       8.366138          -0.001833
           70              C      10.786624       5.773562       5.822280      -0.131722      29.749504 0.43068426E+03  0.10092208E+05                                 8.312463                            6.927893       0.320730       2.082231                    0.999748      28.827887      82.488523       0.625467       0.417902      -1.064246      -0.015181       0.004066      -0.031966       0.035621      -0.023034       0.001151      -0.007024      -0.027083       0.020709      -0.030341       0.004687       0.025653              8.857828       8.719575      -2.895908      -1.472477       9.351191      -1.302493       8.502718           0.002866
           71              C       9.828292       6.149427       6.735396       0.058750      25.628288 0.34670434E+03  0.77237563E+04                                 7.590511                            6.267192       0.226087       2.076909                    0.999726      26.624551      75.176890       0.647171       0.424833      -1.056001      -0.036786       0.032595      -0.027176       0.056163       0.018538       0.027968      -0.024286      -0.026428       0.008022      -0.049467       0.016960       0.032507              8.060484       7.766103      -2.281049      -2.174450       8.481267      -1.035941       7.934082           0.000784
           72              C       9.270499       7.958005       5.419297       0.040603      27.032395 0.38007087E+03  0.87180377E+04                                 8.117473                            6.754150      -0.137121       1.972688                    0.998369      27.324409      79.899238       0.593258       0.450099      -1.034387      -0.022035      -0.030601       0.041743       0.056253       0.024072       0.054901       0.010120      -0.041252      -0.066246      -0.071823       0.011046       0.060776              8.728760       6.893024      -1.638648      -2.519739       8.480276      -0.993087      10.812981           0.000498
           73              N       3.642455       1.111894       3.581418      -0.211560      35.605350 0.52616971E+03  0.12774875E+05                                 9.092266                            7.476584      -0.089827       1.988257                    0.999158      28.206733      78.330724       0.633233       0.398393      -1.092876      -0.067090       0.066014       0.128685       0.159432       0.035717       0.035194      -0.049481      -0.071207      -0.090270      -0.087607       0.009846       0.077761              9.937707       7.799764      -1.619992      -3.201352      10.927591      -1.160383      11.085766           0.054842
           74              N       5.476768       5.873615       5.115314      -0.218911      37.373055 0.53843449E+03  0.13125017E+05                                 9.317394                            7.514199      -0.062209       1.989457                    0.999251      28.392752      78.551448       0.638962       0.393246      -1.098370      -0.088787       0.047577       0.111630       0.150359       0.001594       0.036416      -0.053690      -0.078169      -0.096670      -0.078514      -0.004267       0.082781             10.280034       8.740168      -2.624404      -2.688109      11.368971      -1.852656      10.730961           0.045806
           75              N      10.900564      12.013679       8.065471      -0.211561      35.605369 0.52617068E+03  0.12774903E+05                                 9.092273                            7.476597      -0.089803       1.988263                    0.999158      28.206738      78.330724       0.633232       0.398394      -1.092876       0.067092      -0.066008      -0.128679       0.159426       0.035716       0.035193      -0.049477      -0.071208      -0.090273      -0.087604       0.009845       0.077758              9.937707       7.799747      -1.619972      -3.201322      10.927634      -1.160414      11.085739           0.054848
           76              N       9.066251       7.251958       6.531575      -0.218897      37.373287 0.53843719E+03  0.13125131E+05                                 9.317533                            7.514291      -0.062249       1.989440                    0.999251      28.392782      78.552305       0.638948       0.393253      -1.098362       0.088764      -0.047569      -0.111607       0.150326       0.001593       0.036401      -0.053683      -0.078163      -0.096669      -0.078497      -0.004274       0.082771             10.280203       8.740325      -2.624464      -2.688193      11.369139      -1.852663      10.731146           0.045828
           77              O       8.417068      11.036628       9.057786      -0.764948      62.276571 0.10417873E+04  0.29794308E+05                                12.909497                           10.256360      -0.617790       1.775142                    0.998185      34.242118     100.872312       0.565605       0.378651      -1.114626       0.010986       0.027633       0.008422       0.030907      -0.011394       0.010620       0.031073       0.056772       0.084094      -0.057073       0.015879       0.041194             15.258318      12.976240       3.491625       5.472178      11.283204       2.516513      21.515511           0.001359
           78              O       7.795618       9.614836       7.056850      -0.695473      49.598772 0.83013867E+03  0.22301391E+05                                10.991269                            9.117522      -0.329524       1.912453                    0.995932      30.780257      86.234144       0.607142       0.375521      -1.123430       0.022840      -0.011570      -0.071718       0.076152       0.016835      -0.011975      -0.008013      -0.040693       0.030999      -0.033349       0.004388       0.028961             12.610468       7.711890      -0.790175      -1.256034      20.430551       3.723484       9.688962           0.035621
           79              O       5.342978       1.354053       6.879817      -0.589453      35.603940 0.68327750E+03  0.17309951E+05                                 8.551969                            8.121465       0.357729       2.172828                    0.993643      27.895601      73.453283       0.667889       0.361995      -1.145178       0.039465       0.040991      -0.100686       0.115652      -0.014390      -0.045113      -0.008522      -0.048487       0.073353      -0.064109       0.015667       0.048442              8.942142       7.345265       1.482357      -1.006230       9.495255      -2.656898       9.985907          -0.036597
           80              O       5.922979       8.399255       8.764284      -0.696377      48.182140 0.87054848E+03  0.23612268E+05                                10.698563                            9.306813      -0.268304       1.927950                    0.995917      30.976048      86.548115       0.605231       0.373113      -1.127825      -0.038222      -0.085647       0.018220       0.095542      -0.024276      -0.043873       0.007410       0.004282      -0.046742      -0.050024      -0.004635       0.054659             11.689888       9.259632      -2.481390      -2.111291      17.207390       3.020807       8.602641           0.037430
           81              O       6.286187      10.063207      10.677868      -0.714285      44.933170 0.78590103E+03  0.20826241E+05                                10.229824                            8.834261      -0.049362       1.986355                    0.997851      31.246086      86.947629       0.620668       0.372395      -1.125761      -0.016825      -0.001901       0.088185       0.089796       0.027561       0.018724      -0.005896      -0.003053       0.017910      -0.037890       0.009082       0.028808             11.184011      13.645317       2.343478       5.381432       7.296431       1.398292      12.610284          -0.034700
           82              O       4.011754       9.719738       9.663424      -0.670738      48.897726 0.74730309E+03  0.19553221E+05                                10.885143                            8.570049      -0.113832       1.981669                    0.996621      30.364632      83.925484       0.635161       0.368554      -1.128823      -0.029499      -0.047253       0.000794       0.055710      -0.020925       0.001941       0.025793       0.010531       0.022117      -0.036752       0.005634       0.031118             12.750166      20.970400      -2.631973      -4.912071       7.975257       1.161388       9.304842          -0.003969
           83              O       5.614975      12.352887       8.807377      -0.471554      24.139324 0.43290391E+03  0.99565120E+04                                 6.746796                            6.571407      -0.219377       2.027086                    0.992213      25.879124      68.731454       0.711924       0.374073      -1.116198       0.062668      -0.113269      -0.045370       0.137170      -0.041015      -0.067121       0.123677      -0.058021      -0.065996      -0.127153      -0.039196       0.166349              6.769258       6.095240       0.172479      -0.506516       7.957692       1.662758       6.254844           0.000655
           84              O       7.230172       6.008699       8.155152      -0.696043      51.957969 0.80347413E+03  0.21359960E+05                                11.266063                            8.906572      -0.175477       1.967903                    0.996042      30.268240      83.719183       0.622296       0.370238      -1.130037      -0.001902       0.012663      -0.031386       0.033898      -0.020420      -0.006320       0.008300      -0.049018      -0.024059      -0.028407      -0.009662       0.038069             13.345641       8.443422       3.007675      -2.500311      17.479462      -6.902764      14.114038           0.027616
           85              O       7.453193       3.725385       9.153290      -0.751788      45.901771 0.77655178E+03  0.20474866E+05                                10.222117                            8.669515       0.052148       2.012447                    0.998375      31.345649      86.422376       0.640037       0.362953      -1.135344       0.064444      -0.017059      -0.012579       0.067840       0.015146       0.001949      -0.013406      -0.010174      -0.012744      -0.020348      -0.001734       0.022082             11.331118       7.104021      -0.874029      -0.794912      19.229197       1.346001       7.660136           0.046833
           86              O       7.531671       5.783263      10.625457      -0.716307      47.037254 0.79264839E+03  0.21046036E+05                                10.555469                            8.865535      -0.152235       1.955151                    0.997489      31.212012      86.884255       0.620377       0.371844      -1.126389       0.057100       0.048303       0.009664       0.075412      -0.006602       0.026248      -0.005931      -0.001025       0.008368      -0.025943      -0.003430       0.029373             11.856020       8.106996       1.072901       3.917456       8.209857      -0.155812      19.251208          -0.028859
           87              O       5.174246       2.495353      10.387860      -0.716506      49.394251 0.90191291E+03  0.24738924E+05                                10.960009                            9.523130      -0.373579       1.886548                    0.996030      31.693028      89.740977       0.592194       0.377074      -1.122191      -0.040205      -0.064875      -0.009104       0.076864      -0.009212      -0.027629       0.029742       0.056155      -0.020521      -0.048026      -0.004733       0.052759             12.052040       9.099324      -2.651737      -1.689102      15.808517       4.674207      11.248280           0.051595
           88              O       3.344518       3.892520      11.335917      -0.687228      50.135586 0.75807720E+03  0.19930791E+05                                11.088120                            8.641029      -0.127309       1.973080                    0.996734      30.736454      85.501421       0.630734       0.369359      -1.126817      -0.044915      -0.053072      -0.001472       0.069543      -0.017569       0.000845       0.022314       0.013652      -0.008701      -0.031307       0.004469       0.026838             13.019459      20.180205      -2.773007      -6.262318       7.741034       1.707556      11.137138           0.003130
           89              O       4.578187       1.888205       0.539251      -0.808221      63.075000 0.10555040E+04  0.30194712E+05                                12.950145                           10.296332      -0.468209       1.816367                    0.997548      34.511309     100.687061       0.568458       0.376649      -1.119459      -0.000058      -0.005184       0.040069       0.040403       0.015269       0.011768       0.019379       0.032828       0.013750      -0.031129      -0.001917       0.033046             15.233914      15.261505       1.536146       7.791934       8.735306       0.089840      21.704932          -0.023113
           90              O       4.679175       6.375541      10.119982      -0.479301      25.214957 0.44993162E+03  0.10472603E+05                                 6.990431                            6.723759      -0.252623       2.003988                    0.993803      26.473491      71.267559       0.698375       0.376798      -1.111602       0.072325      -0.088184      -0.080549       0.139627      -0.050714      -0.101815       0.085678      -0.148112       0.006303      -0.145668      -0.026424       0.172092              7.026360       5.576581      -0.477934      -1.196944       8.796231       0.294925       6.706268           0.000689
           91              O       6.125951       2.088945       2.589103      -0.764911      62.273855 0.10417323E+04  0.29792326E+05                                12.909109                           10.256068      -0.617792       1.775152                    0.998185      34.241276     100.868989       0.565615       0.378649      -1.114628      -0.010979      -0.027618      -0.008430       0.030893      -0.011390       0.010618       0.031062       0.056760       0.084097      -0.057060       0.015871       0.041189             15.257845      12.975829       3.491492       5.471954      11.282862       2.516308      21.514843           0.001355
           92              O       6.747401       3.510737       4.590039      -0.695490      49.598104 0.83012824E+03  0.22301004E+05                                10.991100                            9.117417      -0.329513       1.912462                    0.995932      30.780111      86.233068       0.607152       0.375517      -1.123435      -0.022840       0.011568       0.071729       0.076161       0.016836      -0.011970      -0.007992      -0.040667       0.030993      -0.033339       0.004403       0.028936             12.610239       7.711794      -0.790179      -1.256022      20.430081       3.723448       9.688843           0.035585
           93              O       6.510649       0.992974       4.767072      -0.589445      35.603577 0.68326906E+03  0.17309675E+05                                 8.551887                            8.121398       0.357759       2.172840                    0.993643      27.895487      73.452728       0.667894       0.361994      -1.145180      -0.039459      -0.040993       0.100688       0.115652      -0.014374      -0.045089      -0.008539      -0.048449       0.073382      -0.064076       0.015642       0.048434              8.942050       7.345207       1.482342      -1.006215       9.495123      -2.656856       9.985820          -0.036586
           94              O       8.620040       4.726318       2.882605      -0.696398      48.181773 0.87053989E+03  0.23611939E+05                                10.698445                            9.306716      -0.268266       1.927965                    0.995917      30.975944      86.547197       0.605240       0.373109      -1.127830       0.038235       0.085651      -0.018225       0.095552      -0.024269      -0.043854       0.007410       0.004259      -0.046716      -0.050005      -0.004629       0.054635             11.689762       9.259527      -2.481362      -2.111258      17.207192       3.020800       8.602568           0.037419
           95              O       8.256832       3.062366       0.969021      -0.714279      44.933563 0.78590595E+03  0.20826423E+05                                10.229937                            8.834321      -0.049385       1.986347                    0.997851      31.246049      86.947899       0.620662       0.372398      -1.125758       0.016809       0.001901      -0.088166       0.089774       0.027556       0.018722      -0.005889      -0.003017       0.017868      -0.037875       0.009062       0.028813             11.184174      13.645637       2.343532       5.381576       7.296487       1.398306      12.610399          -0.034644
           96              O      10.531265       3.405835       1.983465      -0.670749      48.899616 0.74733286E+03  0.19554229E+05                                10.885498                            8.570275      -0.113907       1.981639                    0.996621      30.365055      83.927629       0.635145       0.368559      -1.128817       0.029496       0.047250      -0.000791       0.055707      -0.020919       0.001949       0.025797       0.010535       0.022148      -0.036757       0.005643       0.031114             12.750637      20.971280      -2.632089      -4.912288       7.975495       1.161437       9.305136          -0.003904
           97              O       8.928044       0.772686       2.839512      -0.471561      24.139417 0.43290644E+03  0.99565888E+04                                 6.746816                            6.571427      -0.219395       2.027079                    0.992213      25.879216      68.731856       0.711923       0.374073      -1.116198      -0.062668       0.113272       0.045368       0.137172      -0.041015      -0.067121       0.123675      -0.058023      -0.065995      -0.127151      -0.039197       0.166348              6.769275       6.095275       0.172486      -0.506525       7.957687       1.662748       6.254862           0.000649
           98              O       7.312847       7.116874       3.491737      -0.696053      51.957352 0.80346754E+03  0.21359706E+05                                11.265893                            8.906483      -0.175463       1.967912                    0.996041      30.268177      83.718393       0.622306       0.370233      -1.130042       0.001902      -0.012651       0.031396       0.033903      -0.020423      -0.006319       0.008297      -0.048984      -0.024041      -0.028398      -0.009656       0.038054             13.345386       8.443301       3.007596      -2.500255      17.479070      -6.902573      14.113785           0.027602
           99              O       7.089826       9.400188       2.493599      -0.751773      45.900920 0.77653309E+03  0.20474240E+05                                10.221954                            8.669376       0.052165       2.012457                    0.998375      31.345412      86.421291       0.640046       0.362950      -1.135347      -0.064441       0.017061       0.012588       0.067839       0.015140       0.001957      -0.013398      -0.010168      -0.012759      -0.020345      -0.001726       0.022070             11.330933       7.103910      -0.873999      -0.794890      19.228896       1.345954       7.659993           0.046836
          100              O       7.011348       7.342310       1.021432      -0.716314      47.036846 0.79264396E+03  0.21045869E+05                                10.555357                            8.865482      -0.152218       1.955158                    0.997489      31.212031      86.883934       0.620382       0.371841      -1.126392      -0.057113      -0.048323      -0.009658       0.075434      -0.006598       0.026250      -0.005920      -0.001007       0.008330      -0.025943      -0.003426       0.029369             11.855849       8.106920       1.072917       3.917384       8.209797      -0.155723      19.250830          -0.028914
          101              O       9.368773      10.630220       1.259029      -0.716493      49.393262 0.90189058E+03  0.24738154E+05                                10.959849                            9.522998      -0.373628       1.886541                    0.996029      31.692694      89.739702       0.592199       0.377072      -1.122192       0.040207       0.064888       0.009108       0.076877      -0.009217      -0.027623       0.029740       0.056133      -0.020505      -0.048016      -0.004733       0.052749             12.051849       9.099211      -2.651699      -1.689095      15.808239       4.674105      11.248098           0.051549
          102              O      11.198501       9.233053       0.310972      -0.687221      50.133680 0.75804758E+03  0.19929788E+05                                11.087780                            8.640815      -0.127250       1.973106                    0.996734      30.736005      85.499268       0.630748       0.369355      -1.126822       0.044918       0.053071       0.001471       0.069544      -0.017569       0.000840       0.022314       0.013656      -0.008707      -0.031306       0.004465       0.026841             13.019008      20.179430      -2.772882      -6.262030       7.740818       1.707486      11.136778           0.003073
          103              O       9.964832      11.237368      11.107638      -0.808238      63.077101 0.10555459E+04  0.30196214E+05                                12.950414                           10.296532      -0.468223       1.816355                    0.997548      34.511988     100.689554       0.568453       0.376648      -1.119459       0.000070       0.005189      -0.040078       0.040413       0.015259       0.011773       0.019387       0.032825       0.013758      -0.031130      -0.001917       0.033047             15.234239      15.261709       1.536158       7.792105       8.735466       0.089898      21.705542          -0.023149
          104              O       9.863844       6.750032       1.526907      -0.479297      25.214829 0.44992856E+03  0.10472510E+05                                 6.990405                            6.723736      -0.252609       2.003994                    0.993803      26.473374      71.267079       0.698377       0.376798      -1.111603      -0.072317       0.088182       0.080555       0.139624      -0.050716      -0.101817       0.085676      -0.148111       0.006294      -0.145669      -0.026423       0.172092              7.026334       5.576549      -0.477948      -1.196928       8.796221       0.294938       6.706232           0.000703

******************************************************
Auxiliary information for the entire system
The total spin magnetic moment of the unit cell is   1.827592
The total net atomic charge of the unit cell is   0.000000
Accuracy of reproducing the electrostatic potential in the unit cell:
  The inner radius (bohr) =    5.0000
  The outer radius (bohr) =   12.0000
  Valid grid points have density less than (e/(bohr^3)) =    0.0001
  The number of valid grid points were=         6432
  The rms potential error without charges in kcal/mol is=      6.76560
  The rms potential error with partial charges in kcal/mol is=      1.85854
  The RRMSE value at monopole order=      0.27470
  The rms potential error with partial charges and cloud penetration in kcal/mol is=      1.84125
  The RRMSE value at monopole order with cloud penetration is=      0.27215
  The rms potential error with partial charges and atomic dipoles in kcal/mol is=      0.70452
  The RRMSE value at dipole order=      0.10413
  The rms potential error with partial charges, atomic dipoles and cloud penetration in kcal/mol is=      0.69291
  The RRMSE value at dipole order with cloud penetration=      0.10242

******************************************************
The electron densities and ab initio electrostatic potential were computed in VASP using the PBE functional and
projector augmented wave method. See the main text of the journal article for a description of computational details.
The atomic charges, dipoles, and quadrupoles were computed with the DDEC6 method as described in
(a) T. A. Manz and N. Gabaldon Limas, RSC Adv. 6 (2016) 47771-47801 DOI: 10.1039/c6ra04656h
(b) N. Gabaldon Limas and T. A. Manz, RSC Adv. 8 (2018) 2678-2707 DOI: 10.1039/c7ra11829e.
For each atom in the material, the electron cloud parameters were fit to the spherically averaged atom-in-material
electron density using radial positions for which this density was between 10^-4 and 10^-2 electrons per cubic bohr.
The polarizabilities, dispersion coefficients, and quantum Drude oscillator (QDO) parameters were fit using the MCLF method.
The magnetic structure of the system was optimized in VASP from the default ferromagnetic initial guess using spin polarization.
The atomic spin moments (ASMs) were computed on this optimized magnetic structure using the DDEC6 partition as inputs
to the method of T. A. Manz and D. S. Sholl, J. Chem. Theory Comput. 7 (2011) 4146-4164 DOI: 10.1021/ct200539n.
The RMSE and RRMSE were computed using a uniform grid with Ewald summation.
