# Supplementary material for: A collection of forcefield precursors for metal–organic frameworks
Source: RSC Adv. 2019 Nov 13;9(63):36492–507. doi: 10.1039/c9ra07327b (PMC9075174; doi:10.1039/c9ra07327b)
Supplement: RA-009-C9RA07327B-s5657 [file RA-009-C9RA07327B-s5657.xyz]

   44
jmolscript: load "" {1 1 1} spacegroup "x,y,z" unitcell [{      7.611100     0.000000     0.000000 }, {      3.805569    13.721137     0.000000 }, {      3.805569     5.982210    12.348392 }]
Cd     3.805550     0.000000     0.000000     0.637126
Cd     0.000000     0.000000     0.000000     0.637126
H      3.915158     5.703487    -0.023462     0.127949
H      3.695961     3.516690     7.205287     0.127939
H      3.915161     8.017650     0.023462     0.128220
H      3.695958     2.465520     5.143105     0.128209
H      7.501511     8.017650     0.023462     0.127950
H      7.720708     2.465520     5.143105     0.127939
H      7.501508     5.703487    -0.023462     0.128220
H      7.720711     3.516690     7.205287     0.128210
C      3.089354     6.172821    -0.014818    -0.101729
C      4.521765     3.304288     6.786676    -0.101684
C      3.089356     7.548316     0.014818    -0.103112
C      4.521763     2.677922     5.561716    -0.103066
C      8.327315     7.548316     0.014818    -0.101729
C      6.894904     2.677922     5.561716    -0.101684
C      8.327313     6.172821    -0.014818    -0.103112
C      6.894906     3.304288     6.786676    -0.103066
C      5.708349     9.950078    12.313817     0.230734
C      5.708352    11.449200    12.312582     0.097520
C      5.708339     4.283395     8.762419     0.230786
C      5.708336     3.630912     7.412740     0.097685
C      9.513889     9.753269     0.034575     0.230732
C      9.513886     8.254147     0.035810     0.097521
C      9.513899    15.419952     3.585973     0.230784
C      9.513902    16.072435     4.935652     0.097687
N      6.368229     7.960976    12.298628    -0.018749
N      3.009433     3.235442    -0.024079    -0.239471
N      5.048459     5.164283    10.545897    -0.018688
N      4.601686     4.593276     9.426145    -0.239420
N     10.173774    11.742371     0.049764    -0.018984
N      3.009443    10.485695     0.024079    -0.239671
N      8.854014    14.539064     1.802495    -0.018922
N      4.601676     1.388934     2.922247    -0.239620
N      8.854009    11.742371     0.049764    -0.018726
N      8.407236    10.485695     0.024079    -0.239473
N     10.173779    14.539064     1.802495    -0.018664
N      6.814983     1.388934     2.922247    -0.239421
N      5.048464     7.960976    12.298628    -0.018954
N      8.407226     3.235442    -0.024079    -0.239677
N      6.368224     5.164283    10.545897    -0.018892
N      6.814993     4.593276     9.426145    -0.239625
Cl     5.708344    12.765766     1.524409    -0.363062
Cl     9.513894     6.937581    10.823983    -0.363139

The following XYZ coordinates are in angstroms. Other properties are in atomic units.
The sperically averaged electron density of each atom fit to a function of the form exp(a - br)
eigen_1, eigen_2 and eigen_3 are the three eigenvalues of traceless quadrupole moment tensor
  atom number  atomic symbol              X              Y              Z     net charge C6 coefficient C8 coefficient C10 coefficient fluctuating dipole atomic polarizability isotropic forcefield polarizability              a              b squared Pearson coefficient          <r^3>          <r^4>         wp_QDO          m_QDO          q_QDO       dipole_x       dipole_y       dipole_z         dipole            Qxy            Qxz            Qyz     Q(x^2-y^2)  Q(3z^2 - R^2)        eigen_1        eigen_2        eigen_3 static polarizability      alpha(xx)      alpha(xy)      alpha(xz)      alpha(yy)      alpha(yz)      alpha(zz) atomic spin moment
            1             Cd       3.805550       0.000000       0.000000       0.637126     266.437374 0.59574798E+04  0.24605860E+06                                32.558232                           25.100215       1.035289       1.961391                    0.997109      89.112534     252.318841       0.373944       0.396573      -1.179796       0.000001       0.000002       0.000001       0.000003       0.068466      -0.106956      -0.053643      -0.003694       0.109801      -0.109879      -0.049741       0.159620             43.564333      55.906280      -5.342661       8.513855      41.107737       7.658060      33.678983           0.033666
            2             Cd       0.000000       0.000000       0.000000       0.637126     266.437340 0.59574788E+04  0.24605855E+06                                32.558230                           25.100213       1.035289       1.961391                    0.997109      89.112526     252.318816       0.373944       0.396573      -1.179796      -0.000001      -0.000002      -0.000001       0.000003      -0.066396       0.108254      -0.054073      -0.004581       0.107140      -0.109879      -0.049740       0.159620             43.564331      55.906274       5.334241      -8.519132      41.101427       7.661118      33.685292           0.033665
            3              H       3.915158       5.703487      -0.023462       0.127949       1.182408 0.84957496E+01  0.83713391E+02                                 1.776648                            1.651204      -1.034178       2.397929                    0.997774       3.325018       8.986669       0.516513       1.203459      -0.728111       0.036772      -0.016961      -0.000711       0.040501       0.000822      -0.000035       0.000541       0.024878      -0.037584      -0.012574      -0.006156       0.018730              1.838312       2.240255      -0.408630       0.008373       1.918419      -0.028613       1.356261          -0.000793
            4              H       3.695961       3.516690       7.205287       0.127939       1.182503 0.84965760E+01  0.83723585E+02                                 1.776740                            1.651283      -1.034250       2.397885                    0.997774       3.325156       8.987157       0.516502       1.203456      -0.728111      -0.036770       0.008035       0.014954       0.040500       0.000326       0.000755       0.002827       0.029601      -0.023428      -0.012574      -0.006158       0.018732              1.838411       2.240392      -0.170637      -0.371433       1.440727       0.202854       1.834113          -0.000792
            5              H       3.915161       8.017650       0.023462       0.128220       1.180048 0.84748243E+01  0.83441495E+02                                 1.772774                            1.647986      -1.027028       2.400755                    0.997813       3.322276       8.970723       0.517663       1.201732      -0.728497       0.037162       0.016978       0.000388       0.040859      -0.000932       0.000135       0.000606       0.024480      -0.037306      -0.012494      -0.006000       0.018493              1.834109       2.234459       0.406932      -0.008330       1.913954      -0.028507       1.353913          -0.000794
            6              H       3.695958       2.465520       5.143105       0.128209       1.180140 0.84756271E+01  0.83451397E+02                                 1.772865                            1.648063      -1.027091       2.400716                    0.997812       3.322409       8.971197       0.517651       1.201731      -0.728497      -0.037161      -0.007752      -0.015110       0.040857      -0.000285      -0.000897       0.002891       0.029200      -0.023155      -0.012493      -0.006002       0.018495              1.834206       2.234594       0.169935       0.369886       1.438059       0.202090       1.829967          -0.000793
            7              H       7.501511       8.017650       0.023462       0.127950       1.182408 0.84957459E+01  0.83713366E+02                                 1.776650                            1.651206      -1.034177       2.397930                    0.997774       3.325017       8.986674       0.516512       1.203461      -0.728111      -0.036772       0.016961       0.000711       0.040501       0.000822      -0.000035       0.000541       0.024878      -0.037584      -0.012574      -0.006156       0.018730              1.838313       2.240258      -0.408630       0.008373       1.918420      -0.028613       1.356262          -0.000793
            8              H       7.720708       2.465520       5.143105       0.127939       1.182503 0.84965780E+01  0.83723630E+02                                 1.776743                            1.651285      -1.034247       2.397887                    0.997774       3.325155       8.987163       0.516501       1.203458      -0.728111       0.036770      -0.008035      -0.014954       0.040500       0.000326       0.000755       0.002827       0.029600      -0.023427      -0.012574      -0.006158       0.018732              1.838414       2.240396      -0.170637      -0.371433       1.440729       0.202855       1.834116          -0.000792
            9              H       7.501508       5.703487      -0.023462       0.128220       1.180046 0.84748047E+01  0.83441248E+02                                 1.772772                            1.647984      -1.027025       2.400757                    0.997813       3.322273       8.970710       0.517664       1.201731      -0.728497      -0.037162      -0.016978      -0.000388       0.040859      -0.000932       0.000135       0.000606       0.024480      -0.037306      -0.012494      -0.006000       0.018493              1.834106       2.234456       0.406931      -0.008330       1.913952      -0.028507       1.353911          -0.000794
           10              H       7.720711       3.516690       7.205287       0.128210       1.180138 0.84756098E+01  0.83451176E+02                                 1.772862                            1.648061      -1.027091       2.400716                    0.997812       3.322407       8.971186       0.517652       1.201729      -0.728497       0.037161       0.007752       0.015110       0.040857      -0.000285      -0.000897       0.002891       0.029200      -0.023155      -0.012493      -0.006002       0.018495              1.834203       2.234589       0.169934       0.369885       1.438057       0.202089       1.829964          -0.000793
           11              C       3.089354       6.172821      -0.014818      -0.101729      34.501177 0.39813134E+03  0.91502365E+04                                 9.224742                            6.645474       0.094947       2.015735                    0.999680      28.326334      80.338930       0.640683       0.415965      -1.065209      -0.011842       0.013899       0.000824       0.018278      -0.009027      -0.001084      -0.001077       0.038712       0.063177      -0.031918       0.010762       0.021156             11.572782      10.279042       1.118378      -0.013463      19.663740      -0.483791       4.775565           0.023359
           12              C       4.521765       3.304288       6.786676      -0.101684      34.500267 0.39811902E+03  0.91498851E+04                                 9.224591                            6.645371       0.094946       2.015740                    0.999680      28.325866      80.337370       0.640688       0.415965      -1.065208       0.011851      -0.006797      -0.012141       0.018276      -0.004911      -0.007651      -0.020670      -0.001726      -0.058091      -0.031931       0.010754       0.021177             11.572544      10.278958       0.475455       1.012303       7.225741       5.541582      17.212933           0.023386
           13              C       3.089356       7.548316       0.014818      -0.103112      34.550912 0.39883613E+03  0.91703227E+04                                 9.233365                            6.651519       0.099287       2.016704                    0.999637      28.350992      80.421161       0.640380       0.415986      -1.065215      -0.011610      -0.013969       0.000086       0.018164       0.009110       0.000875      -0.000338       0.036781       0.067520      -0.031782       0.009225       0.022557             11.584707      10.285518      -1.125224       0.013646      19.688642      -0.484618       4.779959           0.023365
           14              C       4.521763       2.677922       5.561716      -0.103066      34.549971 0.39882339E+03  0.91699590E+04                                 9.233209                            6.651413       0.099289       2.016711                    0.999637      28.350504      80.419534       0.640385       0.415986      -1.065214       0.011619       0.006007       0.012599       0.018161       0.004759       0.007817      -0.020686      -0.005214      -0.058419      -0.031795       0.009217       0.022579             11.584462      10.285429      -0.478275      -1.018544       7.233382       5.549112      17.234577           0.023394
           15              C       8.327315       7.548316       0.014818      -0.101729      34.501198 0.39813153E+03  0.91502423E+04                                 9.224747                            6.645476       0.094948       2.015735                    0.999680      28.326339      80.338960       0.640683       0.415965      -1.065209       0.011842      -0.013899      -0.000824       0.018278      -0.009027      -0.001084      -0.001076       0.038712       0.063175      -0.031918       0.010762       0.021156             11.572793      10.279051       1.118383      -0.013463      19.663759      -0.483791       4.775567           0.023359
           16              C       6.894904       2.677922       5.561716      -0.101684      34.500252 0.39811873E+03  0.91498767E+04                                 9.224588                            6.645368       0.094947       2.015741                    0.999680      28.325855      80.337331       0.640688       0.415965      -1.065209      -0.011851       0.006796       0.012141       0.018276      -0.004911      -0.007651      -0.020670      -0.001727      -0.058089      -0.031931       0.010754       0.021177             11.572544      10.278959       0.475456       1.012305       7.225740       5.541582      17.212931           0.023386
           17              C       8.327313       6.172821      -0.014818      -0.103112      34.550908 0.39883603E+03  0.91703198E+04                                 9.233365                            6.651519       0.099288       2.016704                    0.999637      28.350986      80.421137       0.640380       0.415986      -1.065215       0.011610       0.013968      -0.000085       0.018164       0.009110       0.000875      -0.000338       0.036782       0.067520      -0.031782       0.009225       0.022557             11.584710      10.285520      -1.125226       0.013646      19.688648      -0.484618       4.779960           0.023367
           18              C       6.894906       3.304288       6.786676      -0.103066      34.549993 0.39882365E+03  0.91699664E+04                                 9.233214                            6.651416       0.099288       2.016710                    0.999637      28.350511      80.419561       0.640384       0.415986      -1.065214      -0.011619      -0.006008      -0.012599       0.018161       0.004759       0.007817      -0.020685      -0.005214      -0.058419      -0.031795       0.009217       0.022579             11.584472      10.285436      -0.478277      -1.018549       7.233387       5.549118      17.234592           0.023394
           19              C       5.708349       9.950078      12.313817       0.230734      37.631874 0.34462084E+03  0.76789477E+04                                10.221168                            6.399065      -0.165141       1.971788                    0.999214      25.317226      71.894914       0.616912       0.445577      -1.041700      -0.000111      -0.022367      -0.003177       0.022592       0.000126      -0.000043       0.003850      -0.043004       0.198213      -0.054538      -0.011724       0.066262             14.955391       8.913231      -0.000719       0.000013      30.581121      -0.633969       5.371821           0.037537
           20              C       5.708352      11.449200      12.312582       0.097520      40.283226 0.39621622E+03  0.90465088E+04                                10.357739                            6.682757      -0.099538       1.990157                    0.999133      25.845483      71.790817       0.634669       0.422679      -1.066670      -0.000459       0.021273      -0.003100       0.021503       0.000229      -0.000736       0.002710       0.003879       0.095959      -0.018097      -0.014047       0.032144             14.713518      10.734027      -0.000079       0.000019      28.086853      -0.695974       5.319673           0.091231
           21              C       5.708339       4.283395       8.762419       0.230786      37.631638 0.34462228E+03  0.76790018E+04                                10.221211                            6.399141      -0.165211       1.971768                    0.999214      25.317145      71.895218       0.616898       0.445586      -1.041693       0.000111       0.012623       0.018764       0.022615       0.000016       0.000132      -0.028078      -0.108908       0.000570      -0.054549      -0.011737       0.066287             14.955333       8.913300      -0.000302      -0.000654       9.666133       9.498220      26.286564           0.037563
           22              C       5.708336       3.630912       7.412740       0.097685      40.280691 0.39618935E+03  0.90457723E+04                                10.357508                            6.682661      -0.099653       1.990139                    0.999132      25.844280      71.787772       0.634652       0.422695      -1.066656       0.000459      -0.006491      -0.020518       0.021525      -0.000563       0.000526      -0.017945      -0.038746      -0.031767      -0.018133      -0.014072       0.032206             14.713048      10.733923      -0.000018      -0.000080       9.100863       8.501291      24.304357           0.091303
           23              C       9.513889       9.753269       0.034575       0.230732      37.631934 0.34462126E+03  0.76789598E+04                                10.221180                            6.399069      -0.165140       1.971788                    0.999214      25.317246      71.894996       0.616912       0.445577      -1.041700       0.000110       0.022367       0.003176       0.022592       0.000126      -0.000043       0.003850      -0.043004       0.198212      -0.054538      -0.011723       0.066261             14.955414       8.913237      -0.000658       0.000012      30.581179      -0.633969       5.371827           0.037537
           24              C       9.513886       8.254147       0.035810       0.097521      40.283224 0.39621606E+03  0.90465048E+04                                10.357741                            6.682757      -0.099539       1.990156                    0.999133      25.845477      71.790808       0.634668       0.422679      -1.066670       0.000459      -0.021273       0.003100       0.021502       0.000228      -0.000736       0.002710       0.003879       0.095959      -0.018097      -0.014047       0.032144             14.713522      10.734029      -0.000067       0.000019      28.086865      -0.695974       5.319673           0.091232
           25              C       9.513899      15.419952       3.585973       0.230784      37.631694 0.34462269E+03  0.76790137E+04                                10.221222                            6.399144      -0.165209       1.971768                    0.999214      25.317165      71.895297       0.616898       0.445586      -1.041693      -0.000110      -0.012623      -0.018763       0.022615       0.000016       0.000132      -0.028078      -0.108908       0.000571      -0.054549      -0.011737       0.066287             14.955353       8.913305      -0.000276      -0.000598       9.666147       9.498238      26.286606           0.037562
           26              C       9.513902      16.072435       4.935652       0.097687      40.280676 0.39618906E+03  0.90457643E+04                                10.357508                            6.682659      -0.099654       1.990139                    0.999132      25.844267      71.787739       0.634652       0.422695      -1.066656      -0.000458       0.006491       0.020517       0.021524      -0.000563       0.000526      -0.017945      -0.038746      -0.031767      -0.018134      -0.014072       0.032206             14.713049      10.733922      -0.000013      -0.000069       9.100865       8.501294      24.304361           0.091303
           27              N       6.368229       7.960976      12.298628      -0.018749      31.510994 0.40757452E+03  0.92512734E+04                                 8.372153                            6.508426       0.173081       2.109560                    0.998241      25.348297      67.295903       0.692365       0.389741      -1.102710      -0.081150       0.151161       0.009715       0.171841       0.039253       0.006286      -0.005924       0.052949       0.120740      -0.068088       0.026686       0.041402             10.377184      10.552057      -2.000417       0.208464      15.548729       0.429056       5.030766           0.039316
           28              N       3.009433       3.235442      -0.024079      -0.239471      35.119850 0.49123483E+03  0.11688412E+05                                 8.929665                            7.133183       0.450344       2.141066                    0.999815      28.463839      77.486645       0.662721       0.388427      -1.103131      -0.214099      -0.096299       0.000424       0.234760      -0.060746       0.000373      -0.002058      -0.301258       0.252193      -0.204449       0.083944       0.120504             10.689378      10.028118      -1.856777       0.306542      16.883637      -0.201771       5.156379           0.030667
           29              N       5.048459       5.164283      10.545897      -0.018688      31.508743 0.40754373E+03  0.92503579E+04                                 8.371636                            6.508096       0.173213       2.109613                    0.998241      25.347299      67.291471       0.692400       0.389731      -1.102723       0.081160      -0.074645      -0.131796       0.171840       0.022772       0.032585      -0.037753      -0.012750      -0.076330      -0.068093       0.026681       0.041412             10.376443      10.551328      -0.684437      -1.890931       7.366265       4.392448      13.211735           0.039343
           30              N       4.601686       4.593276       9.426145      -0.239420      35.119030 0.49122396E+03  0.11688078E+05                                 8.929505                            7.133091       0.450381       2.141078                    0.999815      28.463497      77.485236       0.662728       0.388425      -1.103133       0.214113       0.041599       0.086841       0.234768      -0.026148      -0.054832       0.008338      -0.279793       0.316634      -0.204457       0.083962       0.120495             10.689132      10.027925      -0.533655      -1.804657       7.227037       4.476169      14.812433           0.030696
           31              N      10.173774      11.742371       0.049764      -0.018984      31.487492 0.40724936E+03  0.92414927E+04                                 8.365586                            6.504018       0.175135       2.110441                    0.998226      25.341066      67.254761       0.692931       0.389524      -1.102930      -0.080835      -0.151465      -0.008973       0.171920      -0.039820      -0.006815      -0.005408       0.052595       0.121860      -0.068615       0.026604       0.042010             10.368044      10.543434       1.996757      -0.208301      15.533320       0.428669       5.027378           0.039393
           32              N       3.009443      10.485695       0.024079      -0.239671      35.130893 0.49141599E+03  0.11693987E+05                                 8.932427                            7.135247       0.445359       2.139770                    0.999790      28.466644      77.502524       0.662510       0.388508      -1.103055      -0.214154       0.096535      -0.000064       0.234906       0.060010      -0.001315      -0.002242      -0.300718       0.252042      -0.203901       0.083850       0.120051             10.692881      10.031782       1.856887      -0.306662      16.889079      -0.201893       5.157781           0.030603
           33              N       8.854014      14.539064       1.802495      -0.018922      31.485227 0.40721837E+03  0.92405716E+04                                 8.365066                            6.503686       0.175266       2.110494                    0.998226      25.340061      67.250302       0.692965       0.389514      -1.102943       0.080845       0.074110       0.132393       0.171919      -0.023495      -0.032863      -0.037583      -0.013819      -0.077355      -0.068620       0.026600       0.042020             10.367299      10.542701       0.682988       1.887565       7.360286       4.387489      13.198909           0.039421
           34              N       4.601676       1.388934       2.922247      -0.239620      35.130048 0.49140475E+03  0.11693642E+05                                 8.932261                            7.135151       0.445395       2.139782                    0.999791      28.466297      77.501081       0.662518       0.388506      -1.103057       0.214167      -0.042027      -0.086896       0.234914       0.024980       0.054581       0.008148      -0.279265       0.316444      -0.203909       0.083868       0.120042             10.692626      10.031584       0.533595       1.804807       7.229107       4.477674      14.817189           0.030631
           35              N       8.854009      11.742371       0.049764      -0.018726      31.509883 0.40755862E+03  0.92508049E+04                                 8.371885                            6.508244       0.173141       2.109585                    0.998241      25.347870      67.293967       0.692385       0.389735      -1.102717       0.081151      -0.151161      -0.009713       0.171842       0.039255       0.006285      -0.005923       0.052948       0.120733      -0.068088       0.026688       0.041400             10.376817      10.551702      -2.000280       0.208449      15.548120       0.429047       5.030628           0.039315
           36              N       8.407236      10.485695       0.024079      -0.239473      35.120144 0.49123991E+03  0.11688565E+05                                 8.929727                            7.133231       0.450326       2.141058                    0.999815      28.463940      77.487071       0.662717       0.388428      -1.103130       0.214100       0.096298      -0.000423       0.234759      -0.060744       0.000372      -0.002058      -0.301258       0.252193      -0.204448       0.083944       0.120504             10.689455      10.028206      -1.856756       0.306544      16.883750      -0.201769       5.156408           0.030666
           37              N      10.173779      14.539064       1.802495      -0.018664      31.507613 0.40752756E+03  0.92498814E+04                                 8.371364                            6.507911       0.173273       2.109638                    0.998241      25.346863      67.289499       0.692420       0.389724      -1.102729      -0.081161       0.074643       0.131797       0.171840       0.022772       0.032586      -0.037751      -0.012749      -0.076330      -0.068093       0.026683       0.041410             10.376070      10.550967      -0.684390      -1.890800       7.366027       4.392255      13.211215           0.039341
           38              N       6.814983       1.388934       2.922247      -0.239421      35.119315 0.49122892E+03  0.11688227E+05                                 8.929564                            7.133137       0.450365       2.141072                    0.999815      28.463598      77.485652       0.662724       0.388426      -1.103132      -0.214113      -0.041600      -0.086839       0.234768      -0.026148      -0.054830       0.008338      -0.279793       0.316634      -0.204456       0.083962       0.120494             10.689205      10.028011      -0.533645      -1.804639       7.227082       4.476201      14.812522           0.030696
           39              N       5.048464       7.960976      12.298628      -0.018954      31.486109 0.40722961E+03  0.92409083E+04                                 8.365249                            6.503790       0.175213       2.110473                    0.998226      25.340524      67.252251       0.692956       0.389516      -1.102939       0.080836       0.151466       0.008975       0.171921      -0.039821      -0.006815      -0.005408       0.052595       0.121852      -0.068615       0.026607       0.042008             10.367580      10.542996       1.996592      -0.208285      15.532540       0.428653       5.027202           0.039394
           40              N       8.407226       3.235442      -0.024079      -0.239677      35.131171 0.49142099E+03  0.11694134E+05                                 8.932478                            7.135289       0.445352       2.139766                    0.999790      28.466748      77.502874       0.662508       0.388509      -1.103055       0.214154      -0.096534       0.000065       0.234906       0.060009      -0.001316      -0.002242      -0.300717       0.252042      -0.203901       0.083850       0.120051             10.692942      10.031862       1.856876      -0.306663      16.889159      -0.201893       5.157805           0.030603
           41              N       6.368224       5.164283      10.545897      -0.018892      31.483852 0.40719873E+03  0.92399906E+04                                 8.364731                            6.503459       0.175344       2.110526                    0.998226      25.339522      67.247808       0.692991       0.389506      -1.102951      -0.080846      -0.074112      -0.132392       0.171920      -0.023496      -0.032865      -0.037582      -0.013815      -0.077352      -0.068620       0.026602       0.042018             10.366837      10.542267       0.682931       1.887411       7.359984       4.387244      13.198261           0.039422
           42              N       6.814993       4.593276       9.426145      -0.239625      35.130309 0.49140945E+03  0.11693780E+05                                 8.932308                            7.135190       0.445389       2.139779                    0.999791      28.466393      77.501400       0.662515       0.388507      -1.103057      -0.214168       0.042025       0.086896       0.234914       0.024979       0.054580       0.008148      -0.279265       0.316443      -0.203909       0.083868       0.120041             10.692683      10.031660       0.533589       1.804797       7.229138       4.477694      14.817251           0.030630
           43             Cl       5.708344      12.765766       1.524409      -0.363062     139.058204 0.40057823E+04  0.15412406E+06                                18.717626                           17.540088       0.845345       1.950715                    0.996633      73.313816     219.776341       0.552733       0.288010      -1.242325      -0.000000      -0.068549       0.109386       0.129090       0.000065       0.000041      -0.098697       0.183864       0.007427      -0.155019       0.064326       0.090694             20.370257      26.832382      -0.000011      -0.000007      16.792201      -0.716279      17.486187           0.143237
           44             Cl       9.513894       6.937581      10.823983      -0.363139     139.061088 0.40058893E+04  0.15412920E+06                                18.717868                           17.540309       0.845329       1.950708                    0.996633      73.314671     219.779580       0.552730       0.288009      -1.242325       0.000000       0.068549      -0.109386       0.129091       0.000062       0.000039      -0.098711       0.183892       0.007428      -0.155043       0.064335       0.090708             20.370527      26.832752      -0.000082      -0.000052      16.792413      -0.716299      17.486417           0.143195

******************************************************
Auxiliary information for the entire system
The total spin magnetic moment of the unit cell is   1.609835
The total net atomic charge of the unit cell is   -0.000003
Accuracy of reproducing the electrostatic potential in the unit cell:
  The inner radius (bohr) =    5.0000
  The outer radius (bohr) =   12.0000
  Valid grid points have density less than (e/(bohr^3)) =    0.0001
  The number of valid grid points were=       162778
  The rms potential error without charges in kcal/mol is=      4.53926
  The rms potential error with partial charges in kcal/mol is=      1.37373
  The RRMSE value at monopole order=      0.30263
  The rms potential error with partial charges and cloud penetration in kcal/mol is=      1.37037
  The RRMSE value at monopole order with cloud penetration is=      0.30189
  The rms potential error with partial charges and atomic dipoles in kcal/mol is=      0.53281
  The RRMSE value at dipole order=      0.11738
  The rms potential error with partial charges, atomic dipoles and cloud penetration in kcal/mol is=      0.52948
  The RRMSE value at dipole order with cloud penetration=      0.11664

******************************************************
The electron densities and ab initio electrostatic potential were computed in VASP using the PBE functional and
projector augmented wave method. See the main text of the journal article for a description of computational details.
The atomic charges, dipoles, and quadrupoles were computed with the DDEC6 method as described in
(a) T. A. Manz and N. Gabaldon Limas, RSC Adv. 6 (2016) 47771-47801 DOI: 10.1039/c6ra04656h
(b) N. Gabaldon Limas and T. A. Manz, RSC Adv. 8 (2018) 2678-2707 DOI: 10.1039/c7ra11829e.
For each atom in the material, the electron cloud parameters were fit to the spherically averaged atom-in-material
electron density using radial positions for which this density was between 10^-4 and 10^-2 electrons per cubic bohr.
The polarizabilities, dispersion coefficients, and quantum Drude oscillator (QDO) parameters were fit using the MCLF method.
The magnetic structure of the system was optimized in VASP from the default ferromagnetic initial guess using spin polarization.
The atomic spin moments (ASMs) were computed on this optimized magnetic structure using the DDEC6 partition as inputs
to the method of T. A. Manz and D. S. Sholl, J. Chem. Theory Comput. 7 (2011) 4146-4164 DOI: 10.1021/ct200539n.
The RMSE and RRMSE were computed using a uniform grid with Ewald summation.
