# Supplementary material for: A collection of forcefield precursors for metal–organic frameworks
Source: RSC Adv. 2019 Nov 13;9(63):36492–507. doi: 10.1039/c9ra07327b (PMC9075174; doi:10.1039/c9ra07327b)
Supplement: RA-009-C9RA07327B-s5658 [file RA-009-C9RA07327B-s5658.xyz]

   68
jmolscript: load "" {1 1 1} spacegroup "x,y,z" unitcell [{      6.940000     0.000000     0.000000 }, {      1.393924    12.621360     0.000000 }, {     -1.393924    -1.498730    12.532060 }]
Co     6.678751     3.964729     0.668209     0.937060
Co     3.731249     0.192688     4.016024     0.936511
Co     0.261249     7.157901    11.863851     0.936755
Co     3.208751    10.929942     8.516036     0.936686
H      2.810096     4.516932     6.872582     0.303042
H      0.659904     6.287591     5.301061     0.303037
H      4.129904     6.605698     5.659478     0.303040
H      6.280096     4.835039     7.230999     0.303047
C      2.899598     5.771131     8.342592     0.577178
C      2.095574     3.537103     8.385201     0.572995
C      1.844666     4.920948    10.174780     0.581689
C      3.669901     7.881271     8.143333     0.536177
C      1.525825     1.343360     8.185942     0.534309
C      0.685830     4.213064    12.030778     0.525239
C      0.570402     7.598270     6.720944     0.577189
C      1.374426     7.905859     4.507782     0.573010
C      1.625334     9.518450     6.094341     0.581698
C      6.740099     7.149851     8.792493     0.536210
C      1.944175     7.968506     2.305899     0.534353
C      2.784170    11.445374     5.611856     0.525142
C      4.040402     5.351499     4.189468     0.577187
C      4.844426     7.585527     4.146859     0.573006
C      5.095334     6.201682     2.357280     0.581704
C      3.270099     3.241359     4.388727     0.536126
C      5.414175     9.779270     4.346118     0.534285
C      6.254170     6.909566     0.501282     0.525201
C      6.369598     3.524360     5.811116     0.577182
C      5.565574     3.216771     8.024278     0.573001
C      5.314666     1.604180     6.437719     0.581700
C      0.199901     3.972779     3.739567     0.536292
C      4.995825     3.154124    10.226161     0.534406
C      4.155830    -0.322744     6.920204     0.525161
N      2.635173     4.594628     7.710977    -0.452172
N      1.710493     3.672899     9.655952    -0.523501
N      2.479290     5.951638     9.598305    -0.532553
N      3.525900     6.684307     7.619492    -0.477490
N      3.823909     8.960297     8.503003    -0.556729
N      1.956157     2.447592     7.638291    -0.448005
N      1.175545     0.288863     8.539346    -0.581605
N      1.259951     5.203972    11.375351    -0.473665
N      1.536412     4.941910     0.152891    -0.521790
N      0.834827     7.110828     5.477763    -0.452169
N      1.759507     9.151494     4.793513    -0.523433
N      0.990710     8.823664     7.049284    -0.532533
N      6.884100     6.771851     7.541794    -0.477492
N      6.586091     7.378847     9.906593    -0.556738
N      1.513843     7.293607     3.337288    -0.447994
N      2.294455     8.444627     1.300828    -0.581590
N      2.210049    10.676919     6.517924    -0.473666
N      1.933588    -0.435020     4.925100    -0.521742
N      4.304827     6.528002     4.821083    -0.452177
N      5.229507     7.449731     2.876108    -0.523479
N      4.460710     5.170992     2.933755    -0.532612
N      3.414100     4.438323     4.912568    -0.477529
N      3.116091     2.162333     4.029057    -0.556737
N      4.983843     8.675038     4.893769    -0.448031
N      5.764455    10.833767     3.992714    -0.581587
N      5.680049     5.918658     1.156709    -0.473733
N      5.403588     6.180720    12.379169    -0.521734
N      6.105173     4.011802     7.054297    -0.452149
N      5.180493     1.971136     7.738547    -0.523419
N      5.949290     2.298966     5.482776    -0.532486
N      0.055900     4.350779     4.990266    -0.477420
N      0.353909     3.743783     2.625467    -0.556742
N      5.426157     3.829023     9.194772    -0.447917
N      4.645545     2.678003    11.231232    -0.581588
N      4.729951     0.445711     6.014136    -0.473644
N      5.006412    11.557650     7.606960    -0.521769

The following XYZ coordinates are in angstroms. Other properties are in atomic units.
The sperically averaged electron density of each atom fit to a function of the form exp(a - br)
eigen_1, eigen_2 and eigen_3 are the three eigenvalues of traceless quadrupole moment tensor
  atom number  atomic symbol              X              Y              Z     net charge C6 coefficient C8 coefficient C10 coefficient fluctuating dipole atomic polarizability isotropic forcefield polarizability              a              b squared Pearson coefficient          <r^3>          <r^4>         wp_QDO          m_QDO          q_QDO       dipole_x       dipole_y       dipole_z         dipole            Qxy            Qxz            Qyz     Q(x^2-y^2)  Q(3z^2 - R^2)        eigen_1        eigen_2        eigen_3 static polarizability      alpha(xx)      alpha(xy)      alpha(xz)      alpha(yy)      alpha(yz)      alpha(zz) atomic spin moment
            1             Co       6.678751       3.964729       0.668209       0.937060     119.742531 0.22638696E+04  0.74753243E+05                                18.608248                           14.627469       0.534470       2.023730                    0.997867      46.879040     125.907176       0.523371       0.354420      -1.191662      -0.016020      -0.105099      -0.004961       0.106429      -0.008161       0.005079      -0.004336       0.134430      -0.218729      -0.073453      -0.030871       0.104324             22.792589      14.899375      -0.224051       0.800159      13.090593      -2.179507      40.387799           2.799490
            2             Co       3.731249       0.192688       4.016024       0.936511     119.816084 0.22654632E+04  0.74821981E+05                                18.619686                           14.635943       0.532719       2.023139                    0.997869      46.879488     125.938201       0.523020       0.354581      -1.191479       0.015994       0.007507      -0.104959       0.106436      -0.006541       0.007679      -0.008974       0.175371      -0.096116      -0.073734      -0.030686       0.104420             22.807225      14.907965      -0.821130       0.127635      40.544714       1.101217      12.968997           2.798351
            3             Co       0.261249       7.157901      11.863851       0.936755     119.777814 0.22646409E+04  0.74786544E+05                                18.613833                           14.631645       0.533596       2.023437                    0.997868      46.878972     125.921646       0.523195       0.354502      -1.191570       0.016006       0.105121       0.004978       0.106449      -0.008450       0.005316      -0.004166       0.134329      -0.219248      -0.073602      -0.030808       0.104410             22.799716      14.903564      -0.224153       0.800121      13.094307      -2.180287      40.401277           2.798915
            4             Co       3.208751      10.929942       8.516036       0.936686     119.790325 0.22649074E+04  0.74798109E+05                                18.615854                           14.633131       0.533221       2.023319                    0.997868      46.878747     125.926467       0.523131       0.354532      -1.191535      -0.015997      -0.007522       0.104966       0.106445      -0.006345       0.007648      -0.008957       0.175125      -0.095983      -0.073619      -0.030638       0.104257             22.802276      14.905059      -0.821131       0.127584      40.535239       1.100951      12.966531           2.798877
            5              H       2.810096       4.516932       6.872582       0.303042       0.529942 0.33508724E+01  0.27564095E+02                                 1.260918                            1.212307      -1.248015       2.371484                    0.998574       3.020874       8.842347       0.452712       1.644745      -0.639260      -0.000023      -0.003573      -0.012661       0.013156       0.004794       0.002851       0.001853      -0.017022      -0.030668      -0.011258      -0.003874       0.015132              1.290039       1.141732       0.015306      -0.158102       1.125369       0.004551       1.603017           0.000099
            6              H       0.659904       6.287591       5.301061       0.303037       0.529957 0.33509911E+01  0.27565262E+02                                 1.260931                            1.212319      -1.247963       2.371502                    0.998574       3.020903       8.842406       0.452715       1.644720      -0.639263       0.000023      -0.012148      -0.005051       0.013157      -0.002261      -0.005099      -0.001011       0.006919       0.041162      -0.011255      -0.003875       0.015130              1.290052       1.141742       0.158803       0.003576       1.595226       0.060741       1.133188           0.000100
            7              H       4.129904       6.605698       5.659478       0.303040       0.529946 0.33509070E+01  0.27564454E+02                                 1.260925                            1.212313      -1.248028       2.371477                    0.998574       3.020891       8.842412       0.452710       1.644745      -0.639259       0.000022       0.003575       0.012662       0.013157       0.004794       0.002851       0.001853      -0.017021      -0.030664      -0.011256      -0.003875       0.015131              1.290047       1.141738       0.015306      -0.158103       1.125376       0.004551       1.603027           0.000098
            8              H       6.280096       4.835039       7.230999       0.303047       0.529944 0.33508902E+01  0.27564232E+02                                 1.260912                            1.212302      -1.247953       2.371511                    0.998574       3.020857       8.842248       0.452718       1.644723      -0.639263      -0.000024       0.012147       0.005051       0.013155      -0.002262      -0.005099      -0.001012       0.006924       0.041170      -0.011258      -0.003874       0.015133              1.290033       1.141726       0.158800       0.003577       1.595200       0.060740       1.133171           0.000100
            9              C       2.899598       5.771131       8.342592       0.577178      24.727411 0.26358996E+03  0.55742400E+04                                 8.046373                            5.864225      -0.196064       1.983011                    0.999620      23.248157      67.487542       0.592005       0.489242      -1.002750       0.012195      -0.005981      -0.017734       0.022338      -0.007515       0.018092       0.012496      -0.001316      -0.025599      -0.027972       0.011128       0.016844              9.958917       7.300007       3.703324      -2.800259      13.047017      -2.106984       9.529726          -0.000440
           10              C       2.095574       3.537103       8.385201       0.572995      24.136887 0.26664534E+03  0.56542529E+04                                 7.935902                            5.920316      -0.208709       1.984045                    0.999731      23.210710      67.436871       0.585973       0.492932      -1.001022       0.010119       0.003420      -0.019030       0.021823      -0.006674       0.007937      -0.022942       0.018089      -0.038280      -0.031294       0.005481       0.025812              9.527670       5.978387       2.081273      -1.021515      13.676573       2.293133       8.928050           0.000563
           11              C       1.844666       4.920948      10.174780       0.581689      26.414545 0.27521612E+03  0.58979845E+04                                 8.486151                            6.032604      -0.428392       1.909301                    0.999177      23.702563      69.833957       0.576381       0.495869      -0.996885       0.002753       0.001184       0.035519       0.035645      -0.023207       0.047253      -0.016118       0.066974      -0.009312      -0.039470      -0.034959       0.074428             10.715587       8.345237       1.032755      -5.723877       7.853228      -0.025293      15.948297           0.000376
           12              C       3.669901       7.881271       8.143333       0.536177      29.914785 0.28416583E+03  0.61315082E+04                                 9.099068                            6.276372      -0.325833       1.942164                    0.997839      23.905472      70.402738       0.546052       0.519848      -0.986340       0.020207      -0.058332      -0.028504       0.067995      -0.002460       0.002902      -0.048875       0.123640       0.110293      -0.097948       0.042399       0.055550             11.021611       6.612934       2.857581       0.422542      21.015574       1.125004       5.436324           0.005355
           13              C       1.525825       1.343360       8.185942       0.534309      29.995897 0.28439385E+03  0.61160705E+04                                 9.055505                            6.227556      -0.132256       2.010955                    0.997337      23.506292      68.321300       0.556939       0.511383      -0.993893       0.006332       0.038620      -0.034724       0.052319      -0.032878       0.019653       0.057319       0.127449       0.131699      -0.116395       0.048294       0.068101             11.068431       6.529252       3.108786      -0.093006      21.787968      -0.617232       4.888074           0.009368
           14              C       0.685830       4.213064      12.030778       0.525239      28.097099 0.28306893E+03  0.60901027E+04                                 8.694814                            6.227706      -0.145458       2.002147                    0.998763      23.696208      69.244524       0.554088       0.513801      -0.991152       0.049915       0.047808      -0.014502       0.070622      -0.051717       0.041436       0.054791       0.075441       0.040079      -0.108490       0.043168       0.065322             10.297404       9.629676       3.082700      -5.783453       7.259583      -4.261679      14.002954          -0.000218
           15              C       0.570402       7.598270       6.720944       0.577189      24.727117 0.26358699E+03  0.55741596E+04                                 8.046311                            5.864195      -0.196071       1.983012                    0.999620      23.247933      67.486714       0.592007       0.489242      -1.002750      -0.012213      -0.016904      -0.008046       0.022353      -0.018858       0.005311       0.010551       0.014913       0.023041      -0.027972       0.011125       0.016846              9.958819       7.299944       3.220153      -3.344556      10.076068      -2.462219      12.500444          -0.000451
           16              C       1.374426       7.905859       4.507782       0.573010      24.136518 0.26664195E+03  0.56541681E+04                                 7.935869                            5.920315      -0.208808       1.984020                    0.999730      23.210483      67.436328       0.585967       0.492938      -1.001018      -0.010124      -0.019313       0.001127       0.021835      -0.008677       0.005681      -0.023486       0.022654      -0.024647      -0.031299       0.005484       0.025815              9.527604       5.978368       1.261419      -1.945224       8.454236       1.668584      14.150208           0.000551
           17              C       1.625334       9.518450       6.094341       0.581698      26.414012 0.27521008E+03  0.58978262E+04                                 8.486093                            6.032578      -0.428471       1.909286                    0.999177      23.702154      69.832711       0.576376       0.495876      -0.996881      -0.002765       0.035123       0.005387       0.035641      -0.049676       0.017423      -0.012276       0.034772      -0.105978      -0.039466      -0.034966       0.074432             10.715494       8.345186       5.805962      -0.345766      15.839944       0.929854       7.961352           0.000360
           18              C       6.740099       7.149851       8.792493       0.536210      29.914502 0.28416397E+03  0.61314569E+04                                 9.098986                            6.276339      -0.325814       1.942171                    0.997840      23.905418      70.402465       0.546055       0.519846      -0.986341      -0.020208      -0.021347      -0.061300       0.067983      -0.003177       0.002102      -0.033703      -0.003196      -0.270239      -0.097949       0.042400       0.055549             11.021484       6.612889      -0.080236      -2.887503       5.390664      -0.743569      21.060899           0.005356
           19              C       1.944175       7.968506       2.305899       0.534353      29.994883 0.28438484E+03  0.61158241E+04                                 9.055299                            6.227457      -0.132179       2.010989                    0.997337      23.505806      68.319442       0.556944       0.511383      -0.993893      -0.006317      -0.039031       0.034233       0.052299      -0.023415       0.030319       0.070975       0.013232      -0.211021      -0.116399       0.048307       0.068092             11.068134       6.529129       0.461496      -3.075662       5.271828      -2.592371      21.403445           0.009362
           20              C       2.784170      11.445374       5.611856       0.525142      28.098607 0.28308447E+03  0.60905033E+04                                 8.695058                            6.227835      -0.145413       2.002149                    0.998764      23.696649      69.245545       0.554089       0.513794      -0.991158      -0.049907      -0.020116       0.045766       0.070639      -0.047271       0.046420       0.060049       0.031450      -0.092005      -0.108475       0.043157       0.065319             10.297713       9.629972       6.108855      -2.374264      14.913258      -3.346602       6.349910          -0.000266
           21              C       4.040402       5.351499       4.189468       0.577187      24.727282 0.26358661E+03  0.55741583E+04                                 8.046375                            5.864207      -0.196105       1.982996                    0.999620      23.248211      67.487907       0.592003       0.489245      -1.002747      -0.012207       0.005985       0.017724       0.022338      -0.007514       0.018094       0.012492      -0.001320      -0.025603      -0.027971       0.011127       0.016844              9.958950       7.300018       3.703354      -2.800259      13.047111      -2.107003       9.529722          -0.000437
           22              C       4.844426       7.585527       4.146859       0.573006      24.136577 0.26664108E+03  0.56541436E+04                                 7.935871                            5.920293      -0.208748       1.984038                    0.999730      23.210494      67.436264       0.585971       0.492936      -1.001020      -0.010124      -0.003420       0.019026       0.021822      -0.006669       0.007936      -0.022946       0.018098      -0.038286      -0.031300       0.005489       0.025811              9.527646       5.978364       2.081265      -1.021505      13.676564       2.293141       8.928010           0.000561
           23              C       5.095334       6.201682       2.357280       0.581704      26.414515 0.27521379E+03  0.58979403E+04                                 8.486217                            6.032625      -0.428526       1.909258                    0.999177      23.702785      69.835336       0.576371       0.495877      -0.996878      -0.002762      -0.001179      -0.035528       0.035655      -0.023203       0.047249      -0.016129       0.066996      -0.009292      -0.039486      -0.034947       0.074433             10.715691       8.345322       1.032792      -5.723939       7.853303      -0.025340      15.948449           0.000378
           24              C       3.270099       3.241359       4.388727       0.536126      29.916348 0.28418065E+03  0.61319038E+04                                 9.099325                            6.276494      -0.325746       1.942176                    0.997840      23.906237      70.405265       0.546052       0.519841      -0.986344      -0.020200       0.058337       0.028506       0.067999      -0.002466       0.002906      -0.048881       0.123628       0.110268      -0.097944       0.042393       0.055551             11.021995       6.613112       2.857713       0.422542      21.016423       1.124981       5.436451           0.005358
           25              C       5.414175       9.779270       4.346118       0.534285      29.996277 0.28439635E+03  0.61161322E+04                                 9.055572                            6.227572      -0.132208       2.010968                    0.997337      23.506325      68.321245       0.556940       0.511381      -0.993894      -0.006339      -0.038628       0.034721       0.052324      -0.032883       0.019653       0.057316       0.127444       0.131678      -0.116391       0.048297       0.068094             11.068560       6.529282       3.108805      -0.093008      21.788296      -0.617250       4.888101           0.009356
           26              C       6.254170       6.909566       0.501282       0.525201      28.098305 0.28308071E+03  0.60904183E+04                                 8.695069                            6.227839      -0.145524       2.002119                    0.998763      23.696687      69.246238       0.554081       0.513802      -0.991152      -0.049922      -0.047806       0.014539       0.070633      -0.051715       0.041429       0.054790       0.075453       0.040038      -0.108485       0.043165       0.065321             10.297753       9.630004       3.082826      -5.783726       7.259769      -4.261853      14.003485          -0.000240
           27              C       6.369598       3.524360       5.811116       0.577182      24.727326 0.26359145E+03  0.55742692E+04                                 8.046316                            5.864218      -0.196012       1.983032                    0.999620      23.247932      67.486479       0.592010       0.489238      -1.002754       0.012207       0.016916       0.008047       0.022358      -0.018854       0.005313       0.010552       0.014908       0.023025      -0.027967       0.011123       0.016844              9.958794       7.299944       3.220155      -3.344532      10.076064      -2.462199      12.500374          -0.000451
           28              C       5.565574       3.216771       8.024278       0.573001      24.136849 0.26664754E+03  0.56543079E+04                                 7.935888                            5.920342      -0.208756       1.984035                    0.999730      23.210606      67.436490       0.585972       0.492932      -1.001023       0.010121       0.019323      -0.001126       0.021842      -0.008678       0.005684      -0.023478       0.022649      -0.024648      -0.031290       0.005477       0.025813              9.527605       5.978381       1.261422      -1.945223       8.454241       1.668583      14.150192           0.000548
           29              C       5.314666       1.604180       6.437719       0.581700      26.413830 0.27520960E+03  0.58978043E+04                                 8.486030                            6.032559      -0.428420       1.909306                    0.999177      23.701917      69.831593       0.576379       0.495873      -0.996884       0.002764      -0.035112      -0.005388       0.035630      -0.049681       0.017424      -0.012273       0.034780      -0.105934      -0.039451      -0.034980       0.074432             10.715383       8.345107       5.805886      -0.345744      15.839744       0.929878       7.961296           0.000364
           30              C       0.199901       3.972779       3.739567       0.536292      29.912776 0.28414866E+03  0.61310580E+04                                 9.098726                            6.276234      -0.325940       1.942148                    0.997838      23.904768      70.400684       0.546050       0.519857      -0.986334       0.020218       0.021353       0.061287       0.067977      -0.003163       0.002093      -0.033697      -0.003192      -0.270271      -0.097956       0.042415       0.055541             11.021078       6.612733      -0.080249      -2.887370       5.390534      -0.743490      21.059968           0.005373
           31              C       4.995825       3.154124      10.226161       0.534406      29.993806 0.28437565E+03  0.61155846E+04                                 9.055110                            6.227381      -0.132219       2.010989                    0.997335      23.505458      68.318477       0.556943       0.511387      -0.993890       0.006308       0.039031      -0.034219       0.052289      -0.023404       0.030321       0.070975       0.013242      -0.211047      -0.116404       0.048319       0.068085             11.067839       6.529027       0.461485      -3.075590       5.271731      -2.592283      21.402761           0.009361
           32              C       4.155830      -0.322744       6.920204       0.525161      28.097695 0.28307563E+03  0.60902666E+04                                 8.694890                            6.227753      -0.145405       2.002160                    0.998764      23.696217      69.244053       0.554091       0.513797      -0.991156       0.049907       0.020088      -0.045780       0.070640      -0.047278       0.046425       0.060048       0.031433      -0.091995      -0.108479       0.043159       0.065320             10.297471       9.629748       6.108649      -2.374211      14.912846      -3.346529       6.349821          -0.000252
           33              N       2.635173       4.594628       7.710977      -0.452172      36.087398 0.50589498E+03  0.12331440E+05                                 9.451037                            7.457082      -0.710782       1.795633                    0.996216      29.995083      87.307905       0.609598       0.412201      -1.068766      -0.006391      -0.003759       0.027531       0.028512       0.020236      -0.009805       0.004216      -0.044031      -0.007713      -0.032429       0.001236       0.031193             11.092381       7.616017       3.508986      -1.543367      15.885182      -0.305393       9.775944           0.005485
           34              N       1.710493       3.672899       9.655952      -0.523501      40.249772 0.65144573E+03  0.16602648E+05                                 9.629908                            8.155369       0.206054       2.057131                    0.997763      31.163369      87.263695       0.627721       0.382860      -1.109197       0.048838       0.068122      -0.023803       0.087134      -0.064054       0.040543       0.088032       0.073567       0.086997      -0.142719       0.057101       0.085619             10.642824       7.194347      -0.609801      -2.302729      10.166349       4.861888      14.567777           0.012917
           35              N       2.479290       5.951638       9.598305      -0.532553      47.011392 0.68283751E+03  0.17672140E+05                                10.832176                            8.437566      -0.039101       1.969538                    0.998017      32.040567      91.480997       0.605321       0.390974      -1.099433      -0.002469      -0.091769      -0.024496       0.095014      -0.016680      -0.014656      -0.102734       0.178923       0.088087      -0.161888       0.074499       0.087389             12.986695      11.066920       3.373243      -6.469016      10.369083      -4.674864      17.524081           0.010892
           36              N       3.525900       6.684307       7.619492      -0.477490      50.645633 0.60067113E+03  0.14998255E+05                                11.187307                            7.850652       0.024221       2.033686                    0.992081      29.533623      81.805299       0.637523       0.384774      -1.108031      -0.013784       0.019739       0.065720       0.069991       0.036238       0.022332       0.005327      -0.113211      -0.126814      -0.064589      -0.024766       0.089354             13.988437      10.192261       5.575994      -2.635112      21.732858      -2.999308      10.040192           0.010395
           37              N       3.823909       8.960297       8.503003      -0.556729      57.323648 0.71031027E+03  0.18518725E+05                                12.173927                            8.644363       0.246410       2.041368                    0.997245      32.986480      93.755553       0.595517       0.394502      -1.099727       0.068239       0.035792       0.009622       0.077654      -0.001746      -0.006767      -0.065286       0.175515       0.120441      -0.132597       0.060403       0.072195             14.987688       8.492829       1.088230       0.759417      29.118337       0.751592       7.351899           0.020238
           38              N       1.956157       2.447592       7.638291      -0.448005      47.102552 0.56619815E+03  0.13909968E+05                                10.611307                            7.575565       0.353606       2.137606                    0.995515      29.034628      79.396724       0.655927       0.380096      -1.113037      -0.013880      -0.013294       0.062138       0.065043       0.040259       0.012585      -0.013259      -0.097679      -0.236796      -0.083743      -0.019392       0.103136             13.018204       8.044890       3.620733       0.323911      23.495263       2.585338       7.514460           0.016075
           39              N       1.175545       0.288863       8.539346      -0.581605      53.443608 0.70166733E+03  0.18189385E+05                                11.514516                            8.484132       0.545139       2.125947                    0.998778      33.146401      93.134928       0.614193       0.384693      -1.109598      -0.055442      -0.011858       0.000015       0.056696      -0.033752       0.022947       0.057535       0.162487       0.166699      -0.135268       0.054623       0.080645             13.981816       8.329659       0.684859      -0.195422      26.946603       0.302480       6.669186           0.019832
           40              N       1.259951       5.203972      11.375351      -0.473665      57.805503 0.66084158E+03  0.16963230E+05                                12.324722                            8.276969      -0.070638       1.971011                    0.997512      31.150395      88.571839       0.613788       0.388755      -1.101013       0.014019      -0.073935      -0.021495       0.078262       0.008175      -0.031815      -0.054895       0.052852       0.063381      -0.071162      -0.000856       0.072018             16.139196      13.388182       0.938612     -10.318213       8.913846      -1.466594      26.115561           0.047562
           41              N       1.536412       4.941910       0.152891      -0.521790      45.280518 0.64092358E+03  0.16246433E+05                                10.303370                            8.150266       0.516975       2.142268                    0.997607      31.643840      87.985742       0.621707       0.388659      -1.106511       0.005956      -0.030121       0.058468       0.066040      -0.069451       0.050930       0.080034       0.022841       0.075577      -0.137537       0.053216       0.084320             11.611550      12.163899       3.265999      -5.310536       8.321990      -4.064872      14.348761           0.042781
           42              N       0.834827       7.110828       5.477763      -0.452169      36.087165 0.50589240E+03  0.12331357E+05                                 9.450980                            7.457056      -0.710763       1.795641                    0.996216      29.994987      87.307459       0.609601       0.412200      -1.068767       0.006384       0.027793      -0.000466       0.028520       0.012136      -0.018929       0.001046      -0.017525       0.071771      -0.032423       0.001235       0.031188             11.092293       7.615973       1.949072      -3.300863       9.934005      -1.017065      15.726900           0.005484
           43              N       1.759507       9.151494       4.793513      -0.523433      40.247178 0.65139568E+03  0.16601053E+05                                 9.629542                            8.155094       0.205964       2.057126                    0.997763      31.162017      87.259072       0.627727       0.382864      -1.109194      -0.048829      -0.031699       0.064820       0.087125      -0.047859       0.058782       0.095015       0.015199      -0.088236      -0.142722       0.057113       0.085609             10.642384       7.194085       2.213912       0.878883      13.358675       5.243468      11.374392           0.012900
           44              N       0.990710       8.823664       7.049284      -0.532533      47.010102 0.68281625E+03  0.17671436E+05                                10.831957                            8.437418      -0.039067       1.969556                    0.998017      32.040010      91.478733       0.605329       0.390973      -1.099435       0.002467      -0.013403      -0.094041       0.095023       0.012564       0.018316      -0.084097       0.023090      -0.379489      -0.161900       0.074520       0.087380             12.986402      11.066699       6.823641      -2.581124      18.525143      -3.699292       9.367363           0.010877
           45              N       6.884100       6.771851       7.541794      -0.477492      50.645863 0.60067688E+03  0.14998422E+05                                11.187291                            7.850661       0.024259       2.033696                    0.992081      29.533770      81.805564       0.637527       0.384771      -1.108034       0.013777       0.062939       0.027382       0.070007      -0.017877      -0.038625      -0.008967       0.006381       0.231932      -0.064591      -0.024764       0.089354             13.988391      10.192247       3.278554      -5.223616      10.912267      -4.293325      20.860660           0.010411
           46              N       6.586091       7.378847       9.906593      -0.556738      57.324755 0.71033056E+03  0.18519381E+05                                12.174054                            8.644478       0.246420       2.041365                    0.997245      32.987011      93.757284       0.595514       0.394501      -1.099728      -0.068245       0.005337       0.036673       0.077658       0.006506       0.002537      -0.045989       0.014218      -0.363396      -0.132586       0.060403       0.072183             14.987833       8.492941      -0.624835      -1.170730       7.481658      -1.836003      28.988901           0.020258
           47              N       1.513843       7.293607       3.337288      -0.447994      47.102382 0.56620141E+03  0.13910050E+05                                10.611219                            7.575545       0.353695       2.137631                    0.995516      29.034688      79.396562       0.655934       0.380091      -1.113041       0.013887       0.063303      -0.005798       0.065067      -0.007725      -0.041470      -0.032614       0.064108       0.248445      -0.083764      -0.019371       0.103136             13.018052       8.044856       0.108306      -3.633525       7.130088       0.628202      23.879212           0.016105
           48              N       2.294455       8.444627       1.300828      -0.581590      53.442562 0.70165721E+03  0.18189030E+05                                11.514300                            8.484024       0.545238       2.125978                    0.998778      33.146344      93.134081       0.614202       0.384689      -1.109603       0.055464       0.001452      -0.011745       0.056712      -0.026778       0.030793       0.075341       0.013811      -0.279396      -0.135281       0.054648       0.080633             13.981511       8.329536       0.275361      -0.656790       6.883686      -2.096833      26.731311           0.019859
           49              N       2.210049      10.676919       6.517924      -0.473666      57.804401 0.66082861E+03  0.16962835E+05                                12.324629                            8.276937      -0.070736       1.970990                    0.997509      31.150074      88.571137       0.613783       0.388760      -1.101008      -0.014001      -0.012545      -0.075997       0.078288       0.032561      -0.004330      -0.046491      -0.017367      -0.147393      -0.071174      -0.000839       0.072013             16.139020      13.388088      10.356529       0.293264      26.218458       0.602918       8.810514           0.047538
           50              N       1.933588      -0.435020       4.925100      -0.521742      45.273650 0.64079655E+03  0.16242355E+05                                10.302147                            8.149289       0.517310       2.142404                    0.997606      31.641306      87.975450       0.621766       0.388643      -1.106527      -0.005938       0.061616      -0.022981       0.066030      -0.058807       0.062923       0.083546      -0.006857      -0.013299      -0.137512       0.053206       0.084306             11.610134      12.162339       5.660065      -2.612036      15.220367      -3.239372       7.447697           0.042703
           51              N       4.304827       6.528002       4.821083      -0.452177      36.087461 0.50589492E+03  0.12331436E+05                                 9.451038                            7.457071      -0.710776       1.795635                    0.996216      29.995080      87.307838       0.609600       0.412200      -1.068767       0.006380       0.003769      -0.027536       0.028515       0.020237      -0.009805       0.004220      -0.044027      -0.007706      -0.032429       0.001238       0.031191             11.092407       7.616012       3.508998      -1.543349      15.885266      -0.305356       9.775943           0.005479
           52              N       5.229507       7.449731       2.876108      -0.523479      40.248647 0.65142219E+03  0.16601902E+05                                 9.629758                            8.155240       0.205986       2.057122                    0.997763      31.162751      87.261648       0.627724       0.382862      -1.109195      -0.048840      -0.068108       0.023799       0.087123      -0.064045       0.040538       0.088035       0.073563       0.086995      -0.142713       0.057092       0.085621             10.642668       7.194231      -0.609789      -2.302679      10.166242       4.861836      14.567531           0.012899
           53              N       4.460710       5.170992       2.933755      -0.532612      47.015573 0.68290543E+03  0.17674367E+05                                10.832822                            8.437991      -0.039141       1.969501                    0.998017      32.042253      91.487519       0.605305       0.390975      -1.099431       0.002448       0.091797       0.024505       0.095043      -0.016670      -0.014655      -0.102758       0.178948       0.088088      -0.161916       0.074508       0.087407             12.987558      11.067653       3.373552      -6.469517      10.369790      -4.675304      17.525230           0.010891
           54              N       3.414100       4.438323       4.912568      -0.477529      50.647712 0.60069617E+03  0.14999044E+05                                11.187600                            7.850807       0.024261       2.033686                    0.992083      29.534354      81.807921       0.637518       0.384773      -1.108031       0.013778      -0.019737      -0.065733       0.070002       0.036237       0.022328       0.005329      -0.113230      -0.126813      -0.064589      -0.024773       0.089362             13.988874      10.192535       5.576198      -2.635217      21.733605      -2.999448      10.040481           0.010383
           55              N       3.116091       2.162333       4.029057      -0.556737      57.324374 0.71031098E+03  0.18518756E+05                                12.174013                            8.644342       0.246410       2.041366                    0.997245      32.986601      93.756055       0.595520       0.394500      -1.099728      -0.068228      -0.035799      -0.009615       0.077647      -0.001737      -0.006755      -0.065274       0.175473       0.120390      -0.132565       0.060394       0.072171             14.987887       8.492858       1.088283       0.759415      29.118884       0.751583       7.351917           0.020225
           56              N       4.983843       8.675038       4.893769      -0.448031      47.103198 0.56620727E+03  0.13910249E+05                                10.611405                            7.575626       0.353634       2.137610                    0.995516      29.034873      79.397579       0.655924       0.380096      -1.113037       0.013884       0.013302      -0.062147       0.065054       0.040256       0.012593      -0.013258      -0.097670      -0.236818      -0.083752      -0.019382       0.103134             13.018352       8.044969       3.620757       0.323921      23.495565       2.585372       7.514521           0.016052
           57              N       5.764455      10.833767       3.992714      -0.581587      53.440560 0.70161336E+03  0.18187620E+05                                11.514051                            8.483761       0.545212       2.125985                    0.998778      33.145281      93.130571       0.614211       0.384689      -1.109602       0.055439       0.011865      -0.000027       0.056694      -0.033742       0.022943       0.057530       0.162450       0.166643      -0.135238       0.054611       0.080627             13.981275       8.329321       0.684864      -0.195422      26.945568       0.302385       6.668936           0.019787
           58              N       5.680049       5.918658       1.156709      -0.473733      57.812364 0.66093003E+03  0.16966074E+05                                12.325617                            8.277481      -0.070483       1.971018                    0.997515      31.152707      88.580013       0.613773       0.388752      -1.101015      -0.014005       0.073974       0.021506       0.078299       0.008159      -0.031830      -0.054906       0.052869       0.063368      -0.071182      -0.000845       0.072028             16.140470      13.389229       0.938679     -10.319131       8.914391      -1.466721      26.117790           0.047572
           59              N       5.403588       6.180720      12.379169      -0.521734      45.274994 0.64081999E+03  0.16243093E+05                                10.302358                            8.149447       0.517326       2.142401                    0.997607      31.641868      87.977318       0.621759       0.388644      -1.106526      -0.005958       0.030162      -0.058442       0.066036      -0.069473       0.050912       0.080020       0.022765       0.075557      -0.137526       0.053208       0.084318             11.610403      12.162627       3.265715      -5.309996       8.321293      -4.064534      14.347288           0.042745
           60              N       6.105173       4.011802       7.054297      -0.452149      36.086607 0.50588571E+03  0.12331154E+05                                 9.450898                            7.457024      -0.710790       1.795637                    0.996216      29.994725      87.306556       0.609600       0.412202      -1.068766      -0.006389      -0.027790       0.000459       0.028519       0.012136      -0.018928       0.001042      -0.017513       0.071786      -0.032419       0.001227       0.031193             11.092153       7.615911       1.949058      -3.300792       9.933920      -1.017052      15.726629           0.005488
           61              N       5.180493       1.971136       7.738547      -0.523419      40.246886 0.65139189E+03  0.16600923E+05                                 9.629473                            8.155057       0.205999       2.057137                    0.997763      31.161937      87.258608       0.627731       0.382863      -1.109196       0.048824       0.031691      -0.064833       0.087129      -0.047864       0.058784       0.095007       0.015201      -0.088263      -0.142722       0.057122       0.085600             10.642276       7.194040       2.213880       0.878869      13.358522       5.243380      11.374266           0.012921
           62              N       5.949290       2.298966       5.482776      -0.532486      47.007602 0.68277736E+03  0.17670162E+05                                10.831569                            8.437177      -0.039054       1.969575                    0.998016      32.039017      91.474921       0.605338       0.390973      -1.099436      -0.002483       0.013392       0.094028       0.095010       0.012559       0.018325      -0.084083       0.023083      -0.379478      -0.161888       0.074521       0.087367             12.985865      11.066270       6.823304      -2.580960      18.524338      -3.699041       9.366985           0.010896
           63              N       0.055900       4.350779       4.990266      -0.477420      50.642516 0.60063327E+03  0.14997047E+05                                11.186812                            7.850378       0.024203       2.033701                    0.992079      29.532546      81.801136       0.637539       0.384772      -1.108035      -0.013772      -0.062917      -0.027370       0.069981      -0.017872      -0.038618      -0.008964       0.006394       0.231911      -0.064580      -0.024766       0.089345             13.987715      10.191794       3.278371      -5.223330      10.911762      -4.293048      20.859589           0.010437
           64              N       0.353909       3.743783       2.625467      -0.556742      57.328844 0.71040352E+03  0.18521783E+05                                12.174692                            8.644998       0.246310       2.041314                    0.997245      32.988421      93.762967       0.595487       0.394508      -1.099722       0.068263      -0.005316      -0.036661       0.077667       0.006530       0.002553      -0.046001       0.014222      -0.363512      -0.132628       0.060404       0.072224             14.988555       8.493426      -0.624889      -1.170737       7.482064      -1.836188      28.990176           0.020300
           65              N       5.426157       3.829023       9.194772      -0.447917      47.099774 0.56616449E+03  0.13908912E+05                                10.610856                            7.575314       0.353607       2.137624                    0.995515      29.033652      79.392980       0.655942       0.380093      -1.113040      -0.013877      -0.063289       0.005788       0.065051      -0.007714      -0.041467      -0.032616       0.064112       0.248425      -0.083759      -0.019372       0.103131             13.017566       8.044583       0.108314      -3.633406       7.129850       0.628146      23.878265           0.016138
           66              N       4.645545       2.678003      11.231232      -0.581588      53.447397 0.70174207E+03  0.18191819E+05                                11.515085                            8.484641       0.545065       2.125905                    0.998778      33.147947      93.140741       0.614167       0.384699      -1.109593      -0.055485      -0.001434       0.011727       0.056729      -0.026761       0.030810       0.075369       0.013859      -0.279497      -0.135331       0.054701       0.080630             13.982450       8.330121       0.275357      -0.656729       6.884084      -2.096837      26.733145           0.019926
           67              N       4.729951       0.445711       6.014136      -0.473644      57.800409 0.66078119E+03  0.16961291E+05                                12.324040                            8.276617      -0.070724       1.971013                    0.997509      31.148857      88.566438       0.613798       0.388758      -1.101011       0.014004       0.012531       0.075972       0.078262       0.032555      -0.004343      -0.046483      -0.017379      -0.147405      -0.071166      -0.000846       0.072012             16.138155      13.387406      10.355892       0.293244      26.216906       0.602865       8.810153           0.047498
           68              N       5.006412      11.557650       7.606960      -0.521769      45.275217 0.64082950E+03  0.16243411E+05                                10.302436                            8.149550       0.517228       2.142370                    0.997606      31.641934      87.977995       0.621749       0.388648      -1.106522       0.005945      -0.061638       0.022959       0.066043      -0.058821       0.062917       0.083556      -0.006841      -0.013330      -0.137525       0.053215       0.084309             11.610433      12.162685       5.660160      -2.612086      15.220728      -3.239415       7.447887           0.042696

******************************************************
Auxiliary information for the entire system
The total spin magnetic moment of the unit cell is   12.000506
The total net atomic charge of the unit cell is   -0.000002
Accuracy of reproducing the electrostatic potential in the unit cell:
  The inner radius (bohr) =    5.0000
  The outer radius (bohr) =   12.0000
  Valid grid points have density less than (e/(bohr^3)) =    0.0001
  The number of valid grid points were=        35313
  The rms potential error without charges in kcal/mol is=      6.12851
  The rms potential error with partial charges in kcal/mol is=      0.44538
  The RRMSE value at monopole order=      0.07267
  The rms potential error with partial charges and cloud penetration in kcal/mol is=      0.44395
  The RRMSE value at monopole order with cloud penetration is=      0.07244
  The rms potential error with partial charges and atomic dipoles in kcal/mol is=      0.48489
  The RRMSE value at dipole order=      0.07912
  The rms potential error with partial charges, atomic dipoles and cloud penetration in kcal/mol is=      0.47023
  The RRMSE value at dipole order with cloud penetration=      0.07673

******************************************************
The electron densities and ab initio electrostatic potential were computed in VASP using the PBE functional and
projector augmented wave method. See the main text of the journal article for a description of computational details.
The atomic charges, dipoles, and quadrupoles were computed with the DDEC6 method as described in
(a) T. A. Manz and N. Gabaldon Limas, RSC Adv. 6 (2016) 47771-47801 DOI: 10.1039/c6ra04656h
(b) N. Gabaldon Limas and T. A. Manz, RSC Adv. 8 (2018) 2678-2707 DOI: 10.1039/c7ra11829e.
For each atom in the material, the electron cloud parameters were fit to the spherically averaged atom-in-material
electron density using radial positions for which this density was between 10^-4 and 10^-2 electrons per cubic bohr.
The polarizabilities, dispersion coefficients, and quantum Drude oscillator (QDO) parameters were fit using the MCLF method.
The magnetic structure of the system was optimized in VASP from the default ferromagnetic initial guess using spin polarization.
The atomic spin moments (ASMs) were computed on this optimized magnetic structure using the DDEC6 partition as inputs
to the method of T. A. Manz and D. S. Sholl, J. Chem. Theory Comput. 7 (2011) 4146-4164 DOI: 10.1021/ct200539n.
The RMSE and RRMSE were computed using a uniform grid with Ewald summation.
