# Supplementary material for: A collection of forcefield precursors for metal–organic frameworks
Source: RSC Adv. 2019 Nov 13;9(63):36492–507. doi: 10.1039/c9ra07327b (PMC9075174; doi:10.1039/c9ra07327b)
Supplement: RA-009-C9RA07327B-s5659 [file RA-009-C9RA07327B-s5659.xyz]

   68
jmolscript: load "" {1 1 1} spacegroup "x,y,z" unitcell [{      6.946000     0.000000     0.000000 }, {      1.343070    12.554564     0.000000 }, {     -1.343070    -1.491381    12.465668 }]
Ni     6.653516     3.951172     0.660057     0.887593
Ni     3.765484     0.186016     4.001604     0.887630
Ni     0.292484     7.112011    11.805611     0.887575
Ni     3.180516    10.877167     8.464064     0.887589
H      2.849079     4.491004     6.839912     0.303924
H      0.623921     6.257984     5.271731     0.303924
H      4.096921     6.572179     5.625756     0.303926
H      6.322079     4.805199     7.193937     0.303927
C      2.899006     5.745943     8.313354     0.570050
C      2.101953     3.528249     8.349504     0.593338
C      1.826490     4.887024    10.140821     0.608189
C      3.673110     7.859482     8.108917     0.523112
C      1.548458     1.313271     8.142574     0.526661
C      0.684072     4.184080    11.965795     0.510232
C      0.573994     7.571916     6.692817     0.570051
C      1.371047     7.871255     4.495120     0.593338
C      1.646510     9.488476     6.057068     0.608190
C      6.745890     7.117856     8.767104     0.523108
C      1.924542     7.928912     2.271245     0.526651
C      2.788928    11.384031     5.575893     0.510242
C      4.046994     5.317240     4.152314     0.570052
C      4.844047     7.534934     4.116164     0.593339
C      5.119510     6.176159     2.324847     0.608192
C      3.272890     3.203701     4.356751     0.523122
C      5.397542     9.749912     4.323094     0.526672
C      6.261928     6.879103     0.499873     0.510231
C      6.372006     3.491267     5.772851     0.570052
C      5.574953     3.191928     7.970548     0.593339
C      5.299490     1.574707     6.408600     0.608192
C      0.200110     3.945327     3.698564     0.523117
C      5.021458     3.134271    10.194423     0.526668
C      4.157072    -0.320848     6.889775     0.510239
N      2.655063     4.573272     7.673865    -0.450127
N      2.483806     5.885896     9.588592    -0.539297
N      1.663010     3.736691     9.534989    -0.539273
N      3.536865     6.666663     7.585359    -0.470150
N      3.827609     8.954358     8.454216    -0.552386
N      1.969038     2.431263     7.591592    -0.459212
N      1.196212     0.263704     8.467928    -0.573769
N      1.259260     5.188370    11.326306    -0.450326
N      1.467748     4.921877     0.153328    -0.488595
N      0.817937     7.076260     5.452483    -0.450127
N      0.989194     8.821499     6.983267    -0.539302
N      1.809990     9.023584     4.842912    -0.539275
N      6.882135     6.739702     7.520538    -0.470153
N      6.591391     7.330647     9.895247    -0.552389
N      1.503962     7.249022     3.315868    -0.459212
N      2.276788     8.376642     1.267758    -0.573772
N      2.213740    10.629769     6.497106    -0.450332
N      2.005252    -0.432437     4.905240    -0.488596
N      4.290937     6.489911     4.791803    -0.450122
N      4.462194     5.177287     2.877076    -0.539298
N      5.282990     7.326492     2.930679    -0.539262
N      3.409135     4.396520     4.880309    -0.470144
N      3.118391     2.108825     4.011452    -0.552389
N      4.976962     8.631920     4.874076    -0.459198
N      5.749788    10.799479     3.997740    -0.573767
N      5.686740     5.874813     1.139362    -0.450331
N      5.478252     6.141306    12.312340    -0.488582
N      6.128063     3.986923     7.013185    -0.450122
N      5.956806     2.241684     5.482401    -0.539298
N      5.136010     2.039599     7.622756    -0.539262
N      0.063865     4.323481     4.945130    -0.470143
N      0.354609     3.732536     2.570421    -0.552383
N      5.442038     3.814161     9.149800    -0.459196
N      4.669212     2.686541    11.197910    -0.573761
N      4.732260     0.433414     5.968562    -0.450332
N      4.940748    11.495620     7.560428    -0.488578

The following XYZ coordinates are in angstroms. Other properties are in atomic units.
The sperically averaged electron density of each atom fit to a function of the form exp(a - br)
eigen_1, eigen_2 and eigen_3 are the three eigenvalues of traceless quadrupole moment tensor
  atom number  atomic symbol              X              Y              Z     net charge C6 coefficient C8 coefficient C10 coefficient fluctuating dipole atomic polarizability isotropic forcefield polarizability              a              b squared Pearson coefficient          <r^3>          <r^4>         wp_QDO          m_QDO          q_QDO       dipole_x       dipole_y       dipole_z         dipole            Qxy            Qxz            Qyz     Q(x^2-y^2)  Q(3z^2 - R^2)        eigen_1        eigen_2        eigen_3 static polarizability      alpha(xx)      alpha(xy)      alpha(xz)      alpha(yy)      alpha(yz)      alpha(zz) atomic spin moment
            1             Ni       6.653516       3.951172       0.660057       0.887593     111.333544 0.20260485E+04  0.65014784E+05                                17.648071                           13.757426       0.478866       2.033564                    0.997053      44.873460     118.483488       0.544864       0.350313      -1.196147      -0.013980      -0.105839      -0.001531       0.106770       0.017048      -0.033728      -0.000096       0.024902      -0.276313      -0.099404       0.026577       0.072827             21.724470      14.121711      -0.209547       1.042785      12.498288      -2.143888      38.553410           1.758473
            2             Ni       3.765484       0.186016       4.001604       0.887630     111.329720 0.20259656E+04  0.65011422E+05                                17.647648                           13.757120       0.478888       2.033578                    0.997053      44.872785     118.480841       0.544872       0.350311      -1.196149       0.013979       0.011051      -0.105270       0.106767       0.035529      -0.012926      -0.014909       0.148784       0.095435      -0.099399       0.026577       0.072822             21.723916      14.121402      -1.060282       0.084181      38.690397       0.989807      12.359949           1.758527
            3             Ni       0.292484       7.112011      11.805611       0.887575     111.332708 0.20260365E+04  0.65014274E+05                                17.647945                           13.757356       0.478894       2.033573                    0.997053      44.873473     118.483223       0.544867       0.350311      -1.196149       0.013985       0.105848       0.001531       0.106779       0.017055      -0.033733      -0.000094       0.024888      -0.276318      -0.099408       0.026579       0.072830             21.724275      14.121607      -0.209548       1.042776      12.498223      -2.143854      38.552994           1.758445
            4             Ni       3.180516      10.877167       8.464064       0.887589     111.332016 0.20260203E+04  0.65013632E+05                                17.647895                           13.757318       0.478880       2.033570                    0.997053      44.873249     118.482587       0.544867       0.350312      -1.196148      -0.013987      -0.011055       0.105277       0.106776       0.035505      -0.012926      -0.014934       0.148822       0.095430      -0.099410       0.026579       0.072831             21.724213      14.121584      -1.060275       0.084188      38.690929       0.989828      12.360125           1.758467
            5              H       2.849079       4.491004       6.839912       0.303924       0.526161 0.33080190E+01  0.27115421E+02                                 1.253831                            1.203842      -1.223424       2.384234                    0.998741       2.998431       8.751910       0.454836       1.642868      -0.639648       0.001425      -0.004382      -0.011654       0.012532       0.004704       0.002170       0.001483      -0.015429      -0.031193      -0.010959      -0.003441       0.014399              1.284086       1.139287       0.011818      -0.170471       1.116061       0.007156       1.596911           0.000133
            6              H       0.623921       6.257984       5.271731       0.303924       0.526159 0.33080065E+01  0.27115297E+02                                 1.253830                            1.203841      -1.223428       2.384233                    0.998741       2.998426       8.751897       0.454836       1.642870      -0.639648      -0.001425      -0.011051      -0.005735       0.012532      -0.001595      -0.004929      -0.001308       0.007903       0.038803      -0.010959      -0.003441       0.014399              1.284085       1.139286       0.170668       0.008516       1.588436       0.063670       1.124533           0.000133
            7              H       4.096921       6.572179       5.625756       0.303926       0.526160 0.33080156E+01  0.27115378E+02                                 1.253829                            1.203840      -1.223419       2.384236                    0.998741       2.998425       8.751882       0.454838       1.642864      -0.639649      -0.001426       0.004382       0.011654       0.012532       0.004704       0.002170       0.001483      -0.015429      -0.031194      -0.010959      -0.003440       0.014399              1.284084       1.139285       0.011818      -0.170470       1.116059       0.007156       1.596908           0.000133
            8              H       6.322079       4.805199       7.193937       0.303927       0.526158 0.33080010E+01  0.27115228E+02                                 1.253827                            1.203838      -1.223416       2.384238                    0.998741       2.998417       8.751854       0.454838       1.642864      -0.639649       0.001426       0.011051       0.005736       0.012532      -0.001596      -0.004929      -0.001308       0.007903       0.038803      -0.010959      -0.003440       0.014399              1.284081       1.139283       0.170667       0.008516       1.588431       0.063670       1.124530           0.000133
            9              C       2.899006       5.745943       8.313354       0.570050      25.247560 0.27094688E+03  0.57633275E+04                                 8.142841                            5.932104      -0.191041       1.983803                    0.999563      23.332663      67.697795       0.591224       0.487040      -1.004937       0.014928      -0.005814      -0.016882       0.023273      -0.004620       0.015846       0.008939       0.002996      -0.026617      -0.022856       0.006756       0.016100             10.118984       7.415461       3.805437      -2.915253      13.244643      -2.336894       9.696848          -0.001105
           10              C       2.101953       3.528249       8.349504       0.593338      23.498135 0.25045418E+03  0.52375001E+04                                 7.817348                            5.756934      -0.240486       1.980092                    0.999664      22.858273      66.328315       0.590235       0.496233      -0.997616       0.007547       0.006610      -0.020053       0.022422      -0.005958       0.015567      -0.019018       0.025434      -0.033605      -0.029648      -0.000542       0.030189              9.437863       5.939778       1.731300      -1.238139      13.411376       2.639632       8.962437           0.000011
           11              C       1.826490       4.887024      10.140821       0.608189      25.119298 0.24693696E+03  0.51676478E+04                                 8.264867                            5.752868      -0.487583       1.899989                    0.999094      23.150476      68.140113       0.582352       0.502590      -0.990226       0.002296      -0.001812       0.029249       0.029395      -0.032236       0.046840      -0.018744       0.075937      -0.009759      -0.048288      -0.033173       0.081461             10.545382       8.161822       0.907787      -5.633561       7.474057       0.447035      16.000268           0.000379
           12              C       3.673110       7.859482       8.108917       0.523112      30.811744 0.29239289E+03  0.63511418E+04                                 9.255467                            6.355252      -0.315110       1.941984                    0.997644      24.159062      71.274417       0.544366       0.518000      -0.987694       0.025737      -0.057830      -0.028655       0.069482      -0.002214       0.003750      -0.053125       0.125853       0.113748      -0.102052       0.042769       0.059283             11.250113       6.662825       2.832628       0.410273      21.594166       1.029219       5.493349           0.002576
           13              C       1.548458       1.313271       8.142574       0.526661      30.123471 0.28329236E+03  0.60847758E+04                                 9.068979                            6.209579      -0.105429       2.019661                    0.997399      23.508031      68.221461       0.558696       0.510412      -0.994643       0.005494       0.038444      -0.039856       0.055647      -0.034726       0.016328       0.055908       0.127772       0.141919      -0.116992       0.048868       0.068125             11.131942       6.441370       2.954866      -0.062010      22.085752      -0.468934       4.868704           0.006285
           14              C       0.684072       4.184080      11.965795       0.510232      28.425586 0.28445143E+03  0.61209614E+04                                 8.733977                            6.223535      -0.102222       2.016149                    0.998906      23.688767      68.995234       0.557439       0.510620      -0.993721       0.050778       0.051274      -0.013647       0.073442      -0.054492       0.038676       0.055558       0.069456       0.039278      -0.108516       0.046865       0.061651             10.407693       9.820253       3.124308      -5.957993       7.238937      -4.280377      14.163889          -0.002014
           15              C       0.573994       7.571916       6.692817       0.570051      25.247554 0.27094663E+03  0.57633218E+04                                 8.142844                            5.932103      -0.191045       1.983801                    0.999563      23.332672      67.697856       0.591224       0.487040      -1.004937      -0.014928      -0.016072      -0.007779       0.023273      -0.016282       0.002706       0.007294       0.016748       0.014641      -0.022856       0.006757       0.016099             10.118990       7.415468       3.346673      -3.432186      10.298201      -2.689412      12.643302          -0.001105
           16              C       1.371047       7.871255       4.495120       0.593338      23.498074 0.25045350E+03  0.52374816E+04                                 7.817331                            5.756924      -0.240428       1.980112                    0.999665      22.858225      66.328117       0.590236       0.496232      -0.997616      -0.007547      -0.020695       0.004183       0.022422      -0.016164       0.004066      -0.018962       0.024974      -0.034973      -0.029646      -0.000542       0.030188              9.437841       5.939765       1.435035      -1.571950       8.402516       2.040381      13.971242           0.000012
           17              C       1.646510       9.488476       6.057068       0.608190      25.119357 0.24693735E+03  0.51676598E+04                                 8.264886                            5.752876      -0.487590       1.899985                    0.999094      23.150540      68.140406       0.582350       0.502591      -0.990226      -0.002295       0.029256       0.001676       0.029393      -0.050337       0.026444      -0.014312       0.038894      -0.120891      -0.048289      -0.033172       0.081460             10.545414       8.161849       5.701536      -0.232139      15.774551       1.440089       7.699842           0.000378
           18              C       6.745890       7.117856       8.767104       0.523108      30.811765 0.29239307E+03  0.63511467E+04                                 9.255469                            6.355253      -0.315109       1.941984                    0.997644      24.159080      71.274478       0.544366       0.518000      -0.987694      -0.025738      -0.021583      -0.060825       0.069483      -0.003985       0.001752      -0.037495      -0.004789      -0.278178      -0.102052       0.042770       0.059282             11.250114       6.662827      -0.070873      -2.861312       5.477766      -0.898938      21.609750           0.002576
           19              C       1.924542       7.928912       2.271245       0.526651      30.123344 0.28329102E+03  0.60847378E+04                                 9.068952                            6.209563      -0.105424       2.019664                    0.997399      23.507932      68.221048       0.558697       0.510412      -0.994643      -0.005493      -0.044142       0.033437       0.055648      -0.020338       0.032539       0.070235       0.008018      -0.217348      -0.116993       0.048868       0.068125             11.131909       6.441349       0.412585      -2.926568       5.222273      -2.486460      21.732103           0.006287
           20              C       2.788928      11.384031       5.575893       0.510242      28.425724 0.28445309E+03  0.61210088E+04                                 8.734012                            6.223557      -0.102237       2.016142                    0.998906      23.688876      68.995721       0.557437       0.510620      -0.993720      -0.050774      -0.019643       0.049290       0.073440      -0.044874       0.049512       0.060404       0.028963      -0.082201      -0.108517       0.046867       0.061650             10.407741       9.820300       6.286983      -2.394430      15.075992      -3.342775       6.326930          -0.002015
           21              C       4.046994       5.317240       4.152314       0.570052      25.247675 0.27094807E+03  0.57633600E+04                                 8.142866                            5.932118      -0.191038       1.983802                    0.999563      23.332746      67.698109       0.591224       0.487040      -1.004937      -0.014930       0.005815       0.016881       0.023274      -0.004620       0.015845       0.008938       0.002995      -0.026617      -0.022855       0.006756       0.016099             10.119021       7.415488       3.805457      -2.915264      13.244704      -2.336905       9.696872          -0.001105
           22              C       4.844047       7.534934       4.116164       0.593339      23.498198 0.25045504E+03  0.52375215E+04                                 7.817358                            5.756942      -0.240484       1.980093                    0.999664      22.858280      66.328313       0.590235       0.496232      -0.997616      -0.007548      -0.006611       0.020052       0.022423      -0.005958       0.015567      -0.019018       0.025435      -0.033605      -0.029648      -0.000542       0.030190              9.437877       5.939784       1.731304      -1.238138      13.411408       2.639640       8.962438           0.000012
           23              C       5.119510       6.176159       2.324847       0.608192      25.119276 0.24693668E+03  0.51676417E+04                                 8.264870                            5.752871      -0.487591       1.899987                    0.999094      23.150477      68.140169       0.582350       0.502591      -0.990226      -0.002298       0.001812      -0.029249       0.029395      -0.032237       0.046840      -0.018744       0.075941      -0.009763      -0.048290      -0.033173       0.081463             10.545385       8.161825       0.907788      -5.633561       7.474064       0.447037      16.000265           0.000378
           24              C       3.272890       3.203701       4.356751       0.523122      30.812019 0.29239624E+03  0.63512357E+04                                 9.255520                            6.355289      -0.315114       1.941979                    0.997644      24.159274      71.275278       0.544364       0.518000      -0.987694      -0.025736       0.057828       0.028658       0.069482      -0.002214       0.003750      -0.053127       0.125849       0.113745      -0.102052       0.042768       0.059284             11.250178       6.662871       2.832649       0.410274      21.594286       1.029207       5.493379           0.002573
           25              C       5.397542       9.749912       4.323094       0.526672      30.123394 0.28329156E+03  0.60847529E+04                                 9.068957                            6.209565      -0.105424       2.019663                    0.997399      23.507984      68.221244       0.558698       0.510411      -0.994643      -0.005493      -0.038443       0.039856       0.055646      -0.034726       0.016329       0.055907       0.127775       0.141913      -0.116992       0.048870       0.068123             11.131917       6.441356       2.954860      -0.062010      22.085702      -0.468936       4.868693           0.006286
           26              C       6.261928       6.879103       0.499873       0.510231      28.425585 0.28445151E+03  0.61209611E+04                                 8.733965                            6.223528      -0.102214       2.016151                    0.998906      23.688749      68.995086       0.557440       0.510618      -0.993722      -0.050777      -0.051274       0.013648       0.073441      -0.054493       0.038677       0.055556       0.069455       0.039274      -0.108516       0.046863       0.061653             10.407675       9.820236       3.124306      -5.957978       7.238933      -4.280373      14.163855          -0.002014
           27              C       6.372006       3.491267       5.772851       0.570052      25.247718 0.27094834E+03  0.57633684E+04                                 8.142882                            5.932125      -0.191044       1.983800                    0.999563      23.332784      67.698287       0.591222       0.487041      -1.004937       0.014929       0.016071       0.007779       0.023274      -0.016281       0.002706       0.007293       0.016748       0.014641      -0.022854       0.006756       0.016098             10.119048       7.415508       3.346693      -3.432218      10.298241      -2.689441      12.643395          -0.001106
           28              C       5.574953       3.191928       7.970548       0.593339      23.498212 0.25045508E+03  0.52375234E+04                                 7.817365                            5.756945      -0.240429       1.980110                    0.999665      22.858304      66.328425       0.590234       0.496233      -0.997616       0.007548       0.020695      -0.004184       0.022423      -0.016165       0.004067      -0.018961       0.024976      -0.034973      -0.029645      -0.000543       0.030188              9.437889       5.939789       1.435038      -1.571963       8.402537       2.040392      13.971341           0.000012
           29              C       5.299490       1.574707       6.408600       0.608192      25.119451 0.24693823E+03  0.51676855E+04                                 8.264918                            5.752895      -0.487603       1.899980                    0.999094      23.150631      68.140831       0.582348       0.502592      -0.990225       0.002296      -0.029255      -0.001675       0.029393      -0.050337       0.026446      -0.014313       0.038897      -0.120897      -0.048291      -0.033172       0.081463             10.545456       8.161884       5.701562      -0.232141      15.774609       1.440092       7.699875           0.000377
           30              C       0.200110       3.945327       3.698564       0.523117      30.812151 0.29239717E+03  0.63512609E+04                                 9.255547                            6.355299      -0.315116       1.941978                    0.997644      24.159306      71.275392       0.544364       0.518000      -0.987694       0.025737       0.021588       0.060823       0.069483      -0.003985       0.001751      -0.037498      -0.004789      -0.278173      -0.102052       0.042770       0.059282             11.250221       6.662888      -0.070870      -2.861346       5.477810      -0.898967      21.609965           0.002573
           31              C       5.021458       3.134271      10.194423       0.526668      30.123561 0.28329312E+03  0.60847947E+04                                 9.068992                            6.209583      -0.105427       2.019661                    0.997399      23.508029      68.221411       0.558697       0.510411      -0.994643       0.005493       0.044143      -0.033435       0.055648      -0.020338       0.032540       0.070235       0.008022      -0.217344      -0.116992       0.048869       0.068123             11.131969       6.441375       0.412585      -2.926581       5.222290      -2.486469      21.732241           0.006286
           32              C       4.157072      -0.320848       6.889775       0.510239      28.425870 0.28445468E+03  0.61210490E+04                                 8.734025                            6.223565      -0.102229       2.016144                    0.998906      23.688928      68.995815       0.557438       0.510619      -0.993721       0.050774       0.019644      -0.049292       0.073441      -0.044875       0.049513       0.060400       0.028961      -0.082206      -0.108515       0.046863       0.061652             10.407757       9.820318       6.286996      -2.394437      15.076014      -3.342785       6.326939          -0.002017
           33              N       2.655063       4.573272       7.673865      -0.450127      35.403044 0.50018135E+03  0.12159459E+05                                 9.342156                            7.417092      -0.713474       1.796932                    0.995988      29.869785      86.869968       0.610869       0.412450      -1.068441      -0.007732      -0.001693       0.028736       0.029806       0.017896      -0.009073       0.004219      -0.033984      -0.007553      -0.027434       0.001494       0.025940             10.943069       7.635072       3.366487      -1.749679      15.341511      -0.320364       9.852624           0.004437
           34              N       2.483806       5.885896       9.588592      -0.539297      47.190453 0.68264543E+03  0.17675391E+05                                10.866288                            8.439263      -0.037894       1.967472                    0.998111      32.151570      91.980071       0.604626       0.391242      -1.098657      -0.005279      -0.100456      -0.036760       0.107101      -0.028551      -0.015934      -0.104116       0.185900       0.091685      -0.168303       0.081939       0.086364             13.075775      11.346407       3.554237      -6.610558      10.341280      -4.654119      17.539637           0.014074
           35              N       1.663010       3.736691       9.534989      -0.539273      41.270534 0.61471635E+03  0.15504981E+05                                 9.838091                            7.970738       0.154267       2.036601                    0.997487      31.191751      88.074778       0.626550       0.387573      -1.101240       0.050079       0.083151      -0.031922       0.102181      -0.078800       0.055322       0.071371       0.083007       0.067053      -0.147684       0.063684       0.084000             11.137917       7.434089      -0.679083      -2.701560      10.542586       5.583000      15.437075           0.012745
           36              N       3.536865       6.666663       7.585359      -0.470150      50.561538 0.60021130E+03  0.14980664E+05                                11.174509                            7.847515       0.026795       2.035591                    0.991913      29.462853      81.535025       0.637805       0.384761      -1.108280      -0.010234       0.022022       0.061622       0.066234       0.038713       0.021378       0.002972      -0.117387      -0.113293      -0.065551      -0.024290       0.089840             13.986906      10.142875       5.534983      -2.604568      21.837750      -3.039024       9.980094           0.010374
           37              N       3.827609       8.954358       8.454216      -0.552386      58.083412 0.71139127E+03  0.18540471E+05                                12.238774                            8.621098       0.317288       2.061441                    0.997332      32.993656      93.537197       0.599854       0.391785      -1.102430       0.067356       0.041695       0.004182       0.079327       0.000063      -0.006936      -0.062010       0.159105       0.138549      -0.125123       0.053636       0.071488             15.151941       8.470172       0.943073       0.736437      29.638415       0.531882       7.347236           0.021593
           38              N       1.969038       2.431263       7.591592      -0.459212      48.866584 0.58643516E+03  0.14522423E+05                                10.862322                            7.706326       0.361263       2.136839                    0.995486      29.269876      80.147451       0.651300       0.379757      -1.114186      -0.015904      -0.015789       0.061156       0.065133       0.047264       0.006977      -0.010826      -0.109431      -0.233816      -0.080504      -0.031083       0.111587             13.400688       8.122653       3.414643       0.303372      24.343195       2.876091       7.736215           0.014122
           39              N       1.196212       0.263704       8.467928      -0.573769      52.549092 0.67403553E+03  0.17300311E+05                                11.372130                            8.304382       0.620331       2.152045                    0.998755      32.812650      91.772280       0.621973       0.383675      -1.110215      -0.050204      -0.019890      -0.006556       0.054397      -0.039345       0.019704       0.056810       0.155256       0.177785      -0.135098       0.055923       0.079175             13.899773       8.180088       0.588509      -0.182357      26.956165       0.507118       6.563067           0.020831
           40              N       1.259260       5.188370      11.326306      -0.450326      57.305351 0.63717530E+03  0.16209339E+05                                12.276625                            8.136332      -0.036836       1.988630                    0.997726      30.642278      86.772028       0.617974       0.389610      -1.100270       0.000733      -0.055557      -0.018534       0.058571       0.004012      -0.039767      -0.056086       0.038301       0.065882      -0.070633      -0.006275       0.076907             16.246984      13.396823       0.802091     -10.470655       8.874789      -1.153055      26.469340           0.067320
           41              N       1.467748       4.921877       0.153328      -0.488595      44.308451 0.61435022E+03  0.15413453E+05                                10.183265                            7.999108       0.492445       2.144276                    0.997364      31.013315      85.873884       0.625063       0.390569      -1.104826      -0.008687      -0.029739       0.058177       0.065912      -0.066994       0.046126       0.079300       0.010282       0.051047      -0.130732       0.047208       0.083525             11.551198      12.163172       3.254291      -5.420493       8.184371      -4.034486      14.306050           0.060581
           42              N       0.817937       7.076260       5.452483      -0.450127      35.403042 0.50018146E+03  0.12159462E+05                                 9.342156                            7.417093      -0.713475       1.796932                    0.995988      29.869771      86.869921       0.610869       0.412450      -1.068441       0.007732       0.028733       0.001733       0.029806       0.011135      -0.016692       0.001650      -0.012514       0.056858      -0.027434       0.001495       0.025940             10.943066       7.635072       2.137206      -3.134796      10.005666      -0.958738      15.188461           0.004437
           43              N       0.989194       8.821499       6.983267      -0.539302      47.190862 0.68265176E+03  0.17675600E+05                                10.866357                            8.439306      -0.037905       1.967467                    0.998111      32.151718      91.980681       0.604624       0.391242      -1.098656       0.005281      -0.024568      -0.104111       0.107101       0.012432       0.030243      -0.084808       0.024507      -0.392497      -0.168304       0.081940       0.086364             13.075874      11.346493       6.986035      -2.743815      18.536126      -3.673753       9.345002           0.014073
           44              N       1.809990       9.023584       4.842912      -0.539275      41.270608 0.61471742E+03  0.15505017E+05                                 9.838107                            7.970748       0.154261       2.036598                    0.997487      31.191777      88.074909       0.626550       0.387573      -1.101240      -0.050078      -0.041574       0.078769       0.102180      -0.064291       0.071670       0.078206       0.025874      -0.104349      -0.147683       0.063684       0.083999             11.137940       7.434105       2.601775       0.995203      14.051007       6.002754      11.928709           0.012745
           45              N       6.882135       6.739702       7.520538      -0.470153      50.561624 0.60021234E+03  0.14980699E+05                                11.174526                            7.847525       0.026790       2.035589                    0.991913      29.462894      81.535207       0.637804       0.384762      -1.108280       0.010233       0.058569       0.029186       0.066233      -0.016627      -0.040979      -0.010716      -0.002974       0.229947      -0.065550      -0.024290       0.089841             13.986927      10.142892       3.243649      -5.186397      10.864365      -4.351881      20.953524           0.010373
           46              N       6.591391       7.330647       9.895247      -0.552389      58.083585 0.71139340E+03  0.18540544E+05                                12.238807                            8.621119       0.317282       2.061439                    0.997332      32.993673      93.537331       0.599853       0.391786      -1.102430      -0.067358      -0.000802       0.041897       0.079329       0.006896       0.000760      -0.042705      -0.002248      -0.345523      -0.125126       0.053636       0.071490             15.151984       8.470192      -0.619195      -1.023881       7.536347      -2.112405      29.449413           0.021591
           47              N       1.503962       7.249022       3.315868      -0.459212      48.866315 0.58643199E+03  0.14522324E+05                                10.862290                            7.706309       0.361259       2.136839                    0.995486      29.269781      80.147128       0.651300       0.379758      -1.114186       0.015904       0.062597      -0.008414       0.065131      -0.001314      -0.047758      -0.030762       0.057215       0.266124      -0.080503      -0.031083       0.111586             13.400641       8.122627       0.104409      -3.426483       7.292080       0.836117      24.787216           0.014125
           48              N       2.276788       8.376642       1.267758      -0.573772      52.548682 0.67402897E+03  0.17300099E+05                                11.372078                            8.304346       0.620335       2.152048                    0.998755      32.812467      91.771623       0.621974       0.383675      -1.110215       0.050207      -0.004146      -0.020527       0.054399      -0.024240       0.036726       0.074847       0.004491      -0.274534      -0.135101       0.055925       0.079175             13.899710       8.180048       0.250975      -0.562680       6.731188      -1.912572      26.787894           0.020834
           49              N       2.213740      10.629769       6.497106      -0.450332      57.305990 0.63718253E+03  0.16209577E+05                                12.276726                            8.136386      -0.036850       1.988623                    0.997726      30.642472      86.772854       0.617971       0.389610      -1.100269      -0.000730      -0.011805      -0.057363       0.058570       0.039964       0.000741      -0.048358      -0.026288      -0.127875      -0.070632      -0.006277       0.076909             16.247138      13.396952      10.491916       0.447422      26.493330       0.954789       8.851131           0.067316
           50              N       2.005252      -0.432437       4.905240      -0.488596      44.308995 0.61435956E+03  0.15413746E+05                                10.183342                            7.999164       0.492443       2.144272                    0.997364      31.013554      85.874715       0.625061       0.390569      -1.104826       0.008695       0.061292      -0.022616       0.065907      -0.053755       0.061038       0.080680      -0.001243       0.016471      -0.130730       0.047205       0.083525             11.551292      12.163276       5.768752      -2.587355      15.171538      -3.198587       7.319061           0.060576
           51              N       4.290937       6.489911       4.791803      -0.450122      35.402963 0.50017995E+03  0.12159415E+05                                 9.342137                            7.417079      -0.713474       1.796933                    0.995988      29.869735      86.869748       0.610870       0.412449      -1.068441       0.007730       0.001694      -0.028737       0.029806       0.017896      -0.009073       0.004219      -0.033983      -0.007554      -0.027434       0.001494       0.025940             10.943046       7.635055       3.366479      -1.749670      15.341488      -0.320355       9.852595           0.004438
           52              N       4.462194       5.177287       2.877076      -0.539298      47.190897 0.68265302E+03  0.17675638E+05                                10.866347                            8.439303      -0.037892       1.967471                    0.998111      32.151766      91.980774       0.604626       0.391241      -1.098657       0.005279       0.100462       0.036761       0.107107      -0.028553      -0.015935      -0.104119       0.185906       0.091689      -0.168309       0.081942       0.086367             13.075853      11.346482       3.554264      -6.610608      10.341340      -4.654154      17.539736           0.014070
           53              N       5.282990       7.326492       2.930679      -0.539262      41.270129 0.61470921E+03  0.15504750E+05                                 9.838013                            7.970681       0.154279       2.036607                    0.997487      31.191575      88.074027       0.626554       0.387572      -1.101241      -0.050080      -0.083151       0.031922       0.102182      -0.078801       0.055323       0.071371       0.083012       0.067053      -0.147685       0.063683       0.084002             11.137821       7.434029      -0.679074      -2.701527      10.542513       5.582950      15.436922           0.012747
           54              N       3.409135       4.396520       4.880309      -0.470144      50.561574 0.60021125E+03  0.14980661E+05                                11.174503                            7.847506       0.026798       2.035592                    0.991913      29.462871      81.535044       0.637806       0.384760      -1.108281       0.010233      -0.022020      -0.061621       0.066233       0.038712       0.021376       0.002972      -0.117391      -0.113291      -0.065550      -0.024291       0.089842             13.986903      10.142870       5.534985      -2.604569      21.837751      -3.039023       9.980088           0.010373
           55              N       3.118391       2.108825       4.011452      -0.552389      58.085001 0.71141460E+03  0.18541241E+05                                12.239001                            8.621249       0.317259       2.061426                    0.997332      32.994165      93.539208       0.599848       0.391786      -1.102429      -0.067354      -0.041695      -0.004171       0.079325       0.000063      -0.006936      -0.062013       0.159102       0.138548      -0.125124       0.053635       0.071489             15.152234       8.470330       0.943087       0.736453      29.639014       0.531854       7.347358           0.021580
           56              N       4.976962       8.631920       4.874076      -0.459198      48.866172 0.58642901E+03  0.14522228E+05                                10.862255                            7.706279       0.361268       2.136844                    0.995486      29.269723      80.146838       0.651303       0.379757      -1.114187       0.015904       0.015788      -0.061155       0.065132       0.047263       0.006979      -0.010827      -0.109428      -0.233818      -0.080506      -0.031080       0.111586             13.400607       8.122603       3.414624       0.303371      24.343059       2.876066       7.736161           0.014127
           57              N       5.749788      10.799479       3.997740      -0.573767      52.549366 0.67404012E+03  0.17300457E+05                                11.372162                            8.304406       0.620336       2.152045                    0.998755      32.812778      91.772687       0.621973       0.383674      -1.110215       0.050201       0.019886       0.006558       0.054394      -0.039350       0.019706       0.056812       0.155266       0.177780      -0.135104       0.055930       0.079175             13.899819       8.180114       0.588500      -0.182357      26.956261       0.507127       6.563083           0.020828
           58              N       5.686740       5.874813       1.139362      -0.450331      57.305642 0.63717922E+03  0.16209467E+05                                12.276668                            8.136360      -0.036842       1.988627                    0.997726      30.642379      86.772436       0.617972       0.389610      -1.100269      -0.000728       0.055556       0.018535       0.058571       0.004009      -0.039768      -0.056086       0.038303       0.065881      -0.070635      -0.006272       0.076907             16.247042      13.396879       0.802092     -10.470697       8.874815      -1.153061      26.469434           0.067317
           59              N       5.478252       6.141306      12.312340      -0.488582      44.307818 0.61433950E+03  0.15413110E+05                                10.183154                            7.999026       0.492473       2.144287                    0.997364      31.013096      85.872959       0.625068       0.390568      -1.104827       0.008684       0.029742      -0.058177       0.065913      -0.066997       0.046128       0.079298       0.010280       0.051045      -0.130734       0.047211       0.083522             11.551061      12.163024       3.254256      -5.420413       8.184298      -4.034440      14.305862           0.060585
           60              N       6.128063       3.986923       7.013185      -0.450122      35.402965 0.50018000E+03  0.12159416E+05                                 9.342137                            7.417079      -0.713474       1.796933                    0.995988      29.869726      86.869716       0.610870       0.412449      -1.068442      -0.007730      -0.028735      -0.001732       0.029807       0.011135      -0.016691       0.001650      -0.012512       0.056855      -0.027433       0.001494       0.025939             10.943048       7.635057       2.137197      -3.134793      10.005635      -0.958736      15.188451           0.004436
           61              N       5.956806       2.241684       5.482401      -0.539298      47.191307 0.68265948E+03  0.17675851E+05                                10.866412                            8.439343      -0.037904       1.967465                    0.998111      32.151933      91.981440       0.604624       0.391241      -1.098657      -0.005283       0.024570       0.104118       0.107108       0.012433       0.030245      -0.084811       0.024507      -0.392510      -0.168310       0.081943       0.086367             13.075944      11.346564       6.986079      -2.743841      18.536208      -3.673788       9.345061           0.014068
           62              N       5.136010       2.039599       7.622756      -0.539262      41.270434 0.61471449E+03  0.15504919E+05                                 9.838058                            7.970712       0.154275       2.036604                    0.997487      31.191731      88.074609       0.626553       0.387572      -1.101242       0.050081       0.041576      -0.078773       0.102185      -0.064291       0.071672       0.078209       0.025874      -0.104358      -0.147687       0.063686       0.084001             11.137880       7.434067       2.601752       0.995195      14.050906       6.002718      11.928667           0.012747
           63              N       0.063865       4.323481       4.945130      -0.470143      50.561524 0.60021001E+03  0.14980624E+05                                11.174501                            7.847500       0.026793       2.035591                    0.991913      29.462855      81.535017       0.637806       0.384761      -1.108281      -0.010234      -0.058567      -0.029185       0.066232      -0.016626      -0.040978      -0.010717      -0.002977       0.229951      -0.065550      -0.024292       0.089841             13.986905      10.142871       3.243644      -5.186394      10.864338      -4.351876      20.953506           0.010373
           64              N       0.354609       3.732536       2.570421      -0.552383      58.084632 0.71140766E+03  0.18541014E+05                                12.238951                            8.621205       0.317260       2.061429                    0.997332      32.993999      93.538606       0.599850       0.391786      -1.102429       0.067358       0.000812      -0.041897       0.079329       0.006896       0.000759      -0.042706      -0.002249      -0.345510      -0.125122       0.053634       0.071488             15.152183       8.470292      -0.619203      -1.023894       7.536430      -2.112465      29.449827           0.021584
           65              N       5.442038       3.814161       9.149800      -0.459196      48.866020 0.58642702E+03  0.14522166E+05                                10.862235                            7.706266       0.361264       2.136843                    0.995485      29.269673      80.146666       0.651303       0.379757      -1.114187      -0.015903      -0.062596       0.008413       0.065131      -0.001314      -0.047758      -0.030763       0.057216       0.266123      -0.080504      -0.031082       0.111586             13.400582       8.122586       0.104408      -3.426471       7.292038       0.836103      24.787123           0.014126
           66              N       4.669212       2.686541      11.197910      -0.573761      52.549090 0.67403462E+03  0.17300280E+05                                11.372124                            8.304371       0.620335       2.152047                    0.998755      32.812633      91.772178       0.621975       0.383674      -1.110215      -0.050205       0.004152       0.020528       0.054398      -0.024240       0.036727       0.074847       0.004497      -0.274531      -0.135101       0.055928       0.079173             13.899781       8.180082       0.250974      -0.562672       6.731207      -1.912576      26.788055           0.020832
           67              N       4.732260       0.433414       5.968562      -0.450332      57.306365 0.63718721E+03  0.16209727E+05                                12.276774                            8.136414      -0.036854       1.988620                    0.997726      30.642601      86.773326       0.617970       0.389610      -1.100269       0.000719       0.011809       0.057366       0.058574       0.039965       0.000746      -0.048360      -0.026287      -0.127884      -0.070638      -0.006272       0.076910             16.247202      13.397013      10.491962       0.447426      26.493434       0.954790       8.851158           0.067315
           68              N       4.940748      11.495620       7.560428      -0.488578      44.308262 0.61434667E+03  0.15413338E+05                                10.183219                            7.999071       0.492467       2.144283                    0.997364      31.013275      85.873625       0.625066       0.390568      -1.104827      -0.008688      -0.061298       0.022618       0.065913      -0.053760       0.061043       0.080675      -0.001245       0.016471      -0.130732       0.047211       0.083521             11.551144      12.163120       5.768665      -2.587328      15.171326      -3.198552       7.318988           0.060581

******************************************************
Auxiliary information for the entire system
The total spin magnetic moment of the unit cell is   7.963237
The total net atomic charge of the unit cell is   0.000004
Accuracy of reproducing the electrostatic potential in the unit cell:
  The inner radius (bohr) =    5.0000
  The outer radius (bohr) =   12.0000
  Valid grid points have density less than (e/(bohr^3)) =    0.0001
  The number of valid grid points were=        35623
  The rms potential error without charges in kcal/mol is=      5.63911
  The rms potential error with partial charges in kcal/mol is=      0.50076
  The RRMSE value at monopole order=      0.08880
  The rms potential error with partial charges and cloud penetration in kcal/mol is=      0.50396
  The RRMSE value at monopole order with cloud penetration is=      0.08937
  The rms potential error with partial charges and atomic dipoles in kcal/mol is=      0.38795
  The RRMSE value at dipole order=      0.06880
  The rms potential error with partial charges, atomic dipoles and cloud penetration in kcal/mol is=      0.37467
  The RRMSE value at dipole order with cloud penetration=      0.06644

******************************************************
The electron densities and ab initio electrostatic potential were computed in VASP using the PBE functional and
projector augmented wave method. See the main text of the journal article for a description of computational details.
The atomic charges, dipoles, and quadrupoles were computed with the DDEC6 method as described in
(a) T. A. Manz and N. Gabaldon Limas, RSC Adv. 6 (2016) 47771-47801 DOI: 10.1039/c6ra04656h
(b) N. Gabaldon Limas and T. A. Manz, RSC Adv. 8 (2018) 2678-2707 DOI: 10.1039/c7ra11829e.
For each atom in the material, the electron cloud parameters were fit to the spherically averaged atom-in-material
electron density using radial positions for which this density was between 10^-4 and 10^-2 electrons per cubic bohr.
The polarizabilities, dispersion coefficients, and quantum Drude oscillator (QDO) parameters were fit using the MCLF method.
The magnetic structure of the system was optimized in VASP from the default ferromagnetic initial guess using spin polarization.
The atomic spin moments (ASMs) were computed on this optimized magnetic structure using the DDEC6 partition as inputs
to the method of T. A. Manz and D. S. Sholl, J. Chem. Theory Comput. 7 (2011) 4146-4164 DOI: 10.1021/ct200539n.
The RMSE and RRMSE were computed using a uniform grid with Ewald summation.
