# Supplementary material for: A collection of forcefield precursors for metal–organic frameworks
Source: RSC Adv. 2019 Nov 13;9(63):36492–507. doi: 10.1039/c9ra07327b (PMC9075174; doi:10.1039/c9ra07327b)
Supplement: RA-009-C9RA07327B-s5660 [file RA-009-C9RA07327B-s5660.xyz]

   68
jmolscript: load "" {1 1 1} spacegroup "x,y,z" unitcell [{      6.942000     0.000000     0.000000 }, {      1.471500    12.497670     0.000000 }, {     -1.471500    -1.008790    12.456889 }]
Cu     6.852953     3.857807     0.720382     0.857921
Cu     3.381953    11.082244     8.553523     0.857921
Cu     3.560047     0.406636     3.903366     0.857923
Cu     0.089047     7.631073    11.736507     0.857924
H      2.838161     4.727826     6.843317     0.306290
H      6.309161     5.049515     7.192109     0.306290
H      0.632839     6.439365     5.264780     0.306290
H      4.103839     6.761054     5.613572     0.306290
C      2.908692     5.981238     8.319956     0.568153
C      2.146126     3.743769     8.371029     0.569707
C      1.925375     5.099512    10.179770     0.575680
C      3.663766     8.100356     8.094486     0.527129
C      1.638899     1.526677     8.170473     0.535880
C      0.753110     4.474835    12.044566     0.512372
C      6.379692     3.678867     5.823596     0.568154
C      5.617126     3.447356     8.049642     0.569707
C      5.396375     1.753951     6.552324     0.575681
C      0.192766     4.074652     3.729593     0.527130
C      5.109899     3.468297    10.275688     0.535880
C      4.224110    -0.155184     7.024440     0.512372
C      0.562308     7.810013     6.633293     0.568153
C      1.324874     8.041524     4.407247     0.569707
C      1.545625     9.734929     5.904565     0.575680
C      6.749234     7.414228     8.727296     0.527129
C      1.832101     8.020583     2.181201     0.535880
C      2.717890    11.644064     5.432449     0.512372
C      4.033308     5.507642     4.136933     0.568154
C      4.795874     7.745111     4.085860     0.569706
C      5.016625     6.389368     2.277119     0.575681
C      3.278234     3.388524     4.362403     0.527129
C      5.303101     9.962203     4.286416     0.535879
C      6.188890     7.014045     0.412323     0.512373
N      2.665170     4.805077     7.682662    -0.457056
N      1.795328     3.862927     9.646615    -0.519065
N      2.529131     6.160851     9.574365    -0.508732
N      3.516613     6.911604     7.572543    -0.474772
N      3.839209     9.188051     8.444525    -0.551278
N      1.998590     2.645661     7.624862    -0.432014
N      1.329486     0.470113     8.531723    -0.556626
N      1.419078     5.391184    11.393071    -0.446708
N      1.596364     4.793865     0.265332    -0.506881
N      6.136170     4.219144     7.047360    -0.457056
N      5.266328     2.185551     7.827909    -0.519064
N      6.000131     2.443049     5.543316    -0.508733
N      0.045613     4.498939     4.956596    -0.474773
N      0.368209     3.813553     2.617192    -0.551278
N      5.469590     4.102451     9.204395    -0.432013
N      4.800486     3.022942    11.299644    -0.556626
N      4.890078     0.568152     6.163669    -0.446708
N      5.067364    11.611366     7.657250    -0.506882
N      0.805830     7.269736     5.409529    -0.457056
N      1.675672     9.303329     4.628980    -0.519065
N      0.941869     9.045831     6.913573    -0.508732
N      6.896387     6.989941     7.500293    -0.474773
N      6.573791     7.675327     9.839697    -0.551278
N      1.472410     7.386429     3.252494    -0.432013
N      2.141514     8.465938     1.157245    -0.556627
N      2.051922    10.920728     6.293220    -0.446708
N      1.874636    -0.122486     4.799639    -0.506882
N      4.276830     6.683803     4.774227    -0.457056
N      5.146672     7.625953     2.810274    -0.519064
N      4.412869     5.328029     2.882524    -0.508733
N      3.425387     4.577276     4.884346    -0.474773
N      3.102791     2.300829     4.012364    -0.551279
N      4.943410     8.843219     4.832027    -0.432013
N      5.612514    11.018767     3.925166    -0.556627
N      5.522922     6.097696     1.063818    -0.446709
N      5.345636     6.695015    12.191557    -0.506883

The following XYZ coordinates are in angstroms. Other properties are in atomic units.
The sperically averaged electron density of each atom fit to a function of the form exp(a - br)
eigen_1, eigen_2 and eigen_3 are the three eigenvalues of traceless quadrupole moment tensor
  atom number  atomic symbol              X              Y              Z     net charge C6 coefficient C8 coefficient C10 coefficient fluctuating dipole atomic polarizability isotropic forcefield polarizability              a              b squared Pearson coefficient          <r^3>          <r^4>         wp_QDO          m_QDO          q_QDO       dipole_x       dipole_y       dipole_z         dipole            Qxy            Qxz            Qyz     Q(x^2-y^2)  Q(3z^2 - R^2)        eigen_1        eigen_2        eigen_3 static polarizability      alpha(xx)      alpha(xy)      alpha(xz)      alpha(yy)      alpha(yz)      alpha(zz) atomic spin moment
            1             Cu       6.852953       3.857807       0.720382       0.857921      64.195641 0.91665825E+03  0.24481019E+05                                14.224555                           10.717750       0.764624       2.140783                    0.998849      42.011603     106.163669       0.488037       0.469928      -1.095268      -0.028407      -0.017055       0.011608       0.035108       0.087924       0.012871      -0.026330       0.107813       0.079631      -0.122164       0.032257       0.089907             17.906182      11.678979       0.522501       0.697830       9.429147      -1.792456      32.610421           0.649786
            2             Cu       3.381953      11.082244       8.553523       0.857921      64.195646 0.91665815E+03  0.24481022E+05                                14.224582                           10.717770       0.764618       2.140782                    0.998849      42.011499     106.163518       0.488035       0.469930      -1.095266      -0.028420      -0.012950       0.016067       0.035122      -0.005729      -0.088693      -0.018451       0.010477      -0.212460      -0.122187       0.032259       0.089929             17.906215      11.679001      -0.653376      -0.577127      32.747867       0.095945       9.291777           0.649797
            3             Cu       3.560047       0.406636       3.903366       0.857923      64.195482 0.91665553E+03  0.24480928E+05                                14.224535                           10.717736       0.764632       2.140786                    0.998849      42.011540     106.163472       0.488037       0.469928      -1.095268       0.028414       0.012949      -0.016064       0.035115      -0.005730      -0.088686      -0.018449       0.010470      -0.212442      -0.122178       0.032259       0.089919             17.906154      11.678963      -0.653377      -0.577125      32.747752       0.095945       9.291747           0.649793
            4             Cu       0.089047       7.631073      11.736507       0.857924      64.195280 0.91665210E+03  0.24480819E+05                                14.224529                           10.717734       0.764629       2.140787                    0.998849      42.011388     106.163126       0.488036       0.469929      -1.095267       0.028427       0.017061      -0.011613       0.035129       0.087950       0.012869      -0.026339       0.107859       0.079643      -0.122201       0.032262       0.089939             17.906144      11.678962       0.522502       0.697824       9.429132      -1.792453      32.610336           0.649798
            5              H       2.838161       4.727826       6.843317       0.306290       0.526770 0.33078287E+01  0.27100757E+02                                 1.252305                            1.201830      -1.231655       2.380682                    0.998775       2.987333       8.704065       0.456555       1.637474      -0.640475       0.000272      -0.002558      -0.011880       0.012156       0.005170       0.002444       0.000220      -0.017165      -0.031951      -0.011458      -0.003916       0.015374              1.282830       1.126621       0.013124      -0.149468       1.121021       0.011350       1.600847           0.000185
            6              H       6.309161       5.049515       7.192109       0.306290       0.526771 0.33078309E+01  0.27100777E+02                                 1.252305                            1.201830      -1.231655       2.380683                    0.998775       2.987333       8.704063       0.456555       1.637473      -0.640475       0.000272       0.011635       0.003508       0.012156      -0.002019      -0.005350      -0.001759       0.007268       0.041350      -0.011458      -0.003916       0.015374              1.282830       1.126621       0.150040      -0.001016       1.595894       0.049806       1.125974           0.000185
            7              H       0.632839       6.439365       5.264780       0.306290       0.526771 0.33078324E+01  0.27100794E+02                                 1.252306                            1.201830      -1.231655       2.380682                    0.998775       2.987334       8.704067       0.456555       1.637473      -0.640475      -0.000272      -0.011635      -0.003508       0.012156      -0.002019      -0.005350      -0.001759       0.007268       0.041350      -0.011458      -0.003916       0.015374              1.282830       1.126621       0.150040      -0.001016       1.595895       0.049806       1.125974           0.000185
            8              H       4.103839       6.761054       5.613572       0.306290       0.526771 0.33078317E+01  0.27100787E+02                                 1.252306                            1.201830      -1.231655       2.380682                    0.998775       2.987334       8.704067       0.456555       1.637473      -0.640475      -0.000272       0.002558       0.011880       0.012156       0.005170       0.002444       0.000220      -0.017165      -0.031951      -0.011458      -0.003916       0.015374              1.282830       1.126621       0.013124      -0.149468       1.121022       0.011350       1.600847           0.000185
            9              C       2.908692       5.981238       8.319956       0.568153      24.831161 0.26606059E+03  0.56360287E+04                                 8.046699                            5.871763      -0.177291       1.986935                    0.999490      23.335015      67.655964       0.595012       0.485946      -1.005087       0.012838      -0.007329      -0.023595       0.027843      -0.003563       0.015644       0.010901      -0.003818      -0.035909      -0.025301       0.009952       0.015348              9.957046       6.962819       3.490633      -2.590494      13.189757      -2.040853       9.718562          -0.002650
           10              C       2.146126       3.743769       8.371029       0.569707      24.323980 0.26848591E+03  0.56990597E+04                                 7.958228                            5.923513      -0.177399       1.994499                    0.999736      23.182801      67.234821       0.588784       0.490082      -1.003182       0.008225       0.003303      -0.021032       0.022823      -0.007150       0.009189      -0.020219       0.016804      -0.044798      -0.029591       0.003596       0.025996              9.584582       5.829790       2.006468      -0.924281      13.870214       2.357238       9.053742          -0.003703
           11              C       1.925375       5.099512      10.179770       0.575680      26.608640 0.27670677E+03  0.59394249E+04                                 8.527548                            6.055503      -0.450025       1.903921                    0.998830      23.763899      70.127837       0.574208       0.496949      -0.996095       0.010714       0.000902       0.026180       0.028302      -0.018416       0.047195      -0.016584       0.068378      -0.036887      -0.042673      -0.031181       0.073854             10.714944       7.949477       0.923521      -5.387135       7.848478       0.208646      16.346878          -0.004141
           12              C       3.663766       8.100356       8.094486       0.527129      31.000419 0.28685426E+03  0.62042197E+04                                 9.307882                            6.295425      -0.273437       1.956557                    0.997947      24.053976      70.928456       0.546588       0.518108      -0.987149       0.023340      -0.057988      -0.025746       0.067603      -0.000659       0.001075      -0.052829       0.127850       0.124939      -0.103921       0.043016       0.060905             11.457341       6.790134       3.288595       0.462678      22.000310       1.205691       5.581580           0.000559
           13              C       1.638899       1.526677       8.170473       0.535880      29.615124 0.27517654E+03  0.58760679E+04                                 8.999279                            6.139818      -0.139349       2.013505                    0.997274      23.329221      67.821610       0.558341       0.513725      -0.991615       0.001603       0.037605      -0.033905       0.050658      -0.028912       0.013908       0.058746       0.135319       0.140862      -0.118999       0.049945       0.069053             11.039399       6.212426       2.460444      -0.048745      22.029633      -0.759226       4.876138           0.006010
           14              C       0.753110       4.474835      12.044566       0.512372      29.453511 0.28395814E+03  0.61145038E+04                                 8.941317                            6.230334      -0.146718       2.002769                    0.998262      23.779657      69.536100       0.554881       0.512625      -0.991642       0.052482       0.039447       0.001337       0.065668      -0.055925       0.052937       0.059397       0.040076       0.047539      -0.115189       0.047779       0.067410             10.676390      10.846850       3.263972      -6.510612       6.896155      -3.942469      14.286166          -0.000990
           15              C       6.379692       3.678867       5.823596       0.568154      24.831182 0.26606079E+03  0.56360342E+04                                 8.046702                            5.871765      -0.177289       1.986936                    0.999490      23.335033      67.656027       0.595012       0.485946      -1.005087       0.012838       0.022926       0.009209       0.027843      -0.015881       0.002288       0.009161       0.017670       0.028557      -0.025301       0.009952       0.015349              9.957052       6.962824       2.863803      -3.270146      10.069580      -2.293539      12.838752          -0.002650
           16              C       5.617126       3.447356       8.049642       0.569707      24.323962 0.26848563E+03  0.56990523E+04                                 7.958224                            5.923509      -0.177402       1.994499                    0.999736      23.182791      67.234786       0.588784       0.490082      -1.003182       0.008226       0.021230      -0.001594       0.022824      -0.009736       0.006385      -0.021081       0.027457      -0.012840      -0.029591       0.003595       0.025996              9.584577       5.829786       1.083220      -1.925310       8.705815       1.939019      14.218130          -0.003703
           17              C       5.396375       1.753951       6.552324       0.575681      26.608657 0.27670681E+03  0.59394265E+04                                 8.527551                            6.055503      -0.450023       1.903921                    0.998830      23.763919      70.127912       0.574209       0.496949      -0.996095       0.010714      -0.026022      -0.003012       0.028302      -0.048527       0.014546      -0.015101       0.050067      -0.091819      -0.042673      -0.031181       0.073853             10.714948       7.949480       5.444105      -0.485671      16.257938       0.889660       7.937427          -0.004140
           18              C       0.192766       4.074652       3.729593       0.527130      31.000454 0.28685466E+03  0.62042308E+04                                 9.307889                            6.295430      -0.273437       1.956557                    0.997947      24.053995      70.928537       0.546588       0.518108      -0.987149       0.023340       0.020982       0.059876       0.067603      -0.001125       0.000569      -0.041971      -0.006222      -0.277275      -0.103921       0.043016       0.060905             11.457351       6.790140      -0.195718      -3.315214       5.494552      -0.130991      22.087360           0.000559
           19              C       5.109899       3.468297      10.275688       0.535880      29.615065 0.27517604E+03  0.58760542E+04                                 8.999266                            6.139811      -0.139347       2.013506                    0.997274      23.329196      67.821505       0.558342       0.513725      -0.991615       0.001603       0.036830      -0.034746       0.050658      -0.016197       0.027695       0.069090       0.007581      -0.242351      -0.118998       0.049945       0.069053             11.039381       6.212417       0.247188      -2.448476       5.110060      -2.129411      21.795666           0.006010
           20              C       4.224110      -0.155184       7.024440       0.512372      29.453523 0.28395817E+03  0.61145050E+04                                 8.941322                            6.230336      -0.146715       2.002770                    0.998261      23.779664      69.536138       0.554880       0.512625      -0.991642       0.052483       0.001852      -0.039427       0.065669      -0.057279       0.051470       0.062148       0.006111      -0.054352      -0.115191       0.047780       0.067410             10.676397      10.846856       6.752835      -2.727797      14.872411      -3.296535       6.309924          -0.000990
           21              C       0.562308       7.810013       6.633293       0.568153      24.831173 0.26606071E+03  0.56360319E+04                                 8.046701                            5.871764      -0.177290       1.986935                    0.999490      23.335025      67.655998       0.595012       0.485946      -1.005087      -0.012838      -0.022926      -0.009210       0.027843      -0.015881       0.002288       0.009161       0.017670       0.028557      -0.025301       0.009952       0.015349              9.957049       6.962822       2.863802      -3.270144      10.069578      -2.293537      12.838747          -0.002650
           22              C       1.324874       8.041524       4.407247       0.569707      24.323989 0.26848596E+03  0.56990612E+04                                 7.958230                            5.923513      -0.177400       1.994499                    0.999736      23.182811      67.234857       0.588784       0.490082      -1.003182      -0.008225      -0.021230       0.001594       0.022823      -0.009736       0.006385      -0.021081       0.027456      -0.012839      -0.029592       0.003596       0.025996              9.584583       5.829790       1.083221      -1.925312       8.705822       1.939021      14.218139          -0.003702
           23              C       1.545625       9.734929       5.904565       0.575680      26.608664 0.27670692E+03  0.59394291E+04                                 8.527551                            6.055503      -0.450021       1.903922                    0.998830      23.763919      70.127901       0.574209       0.496949      -0.996095      -0.010714       0.026022       0.003012       0.028302      -0.048527       0.014546      -0.015101       0.050067      -0.091820      -0.042673      -0.031181       0.073853             10.714948       7.949480       5.444104      -0.485670      16.257938       0.889662       7.937426          -0.004140
           24              C       6.749234       7.414228       8.727296       0.527129      31.000411 0.28685421E+03  0.62042178E+04                                 9.307878                            6.295423      -0.273435       1.956558                    0.997947      24.053965      70.928402       0.546588       0.518107      -0.987149      -0.023339      -0.020980      -0.059877       0.067603      -0.001125       0.000570      -0.041971      -0.006222      -0.277275      -0.103921       0.043016       0.060904             11.457337       6.790132      -0.195718      -3.315211       5.494545      -0.130988      22.087333           0.000559
           25              C       1.832101       8.020583       2.181201       0.535880      29.615130 0.27517675E+03  0.58760737E+04                                 8.999282                            6.139821      -0.139351       2.013504                    0.997274      23.329230      67.821648       0.558341       0.513725      -0.991615      -0.001602      -0.036829       0.034746       0.050658      -0.016196       0.027696       0.069091       0.007581      -0.242352      -0.118999       0.049945       0.069053             11.039401       6.212428       0.247188      -2.448480       5.110068      -2.129414      21.795706           0.006010
           26              C       2.717890      11.644064       5.432449       0.512372      29.453521 0.28395818E+03  0.61145052E+04                                 8.941321                            6.230336      -0.146716       2.002770                    0.998261      23.779663      69.536135       0.554880       0.512625      -0.991642      -0.052483      -0.001852       0.039427       0.065668      -0.057279       0.051470       0.062148       0.006111      -0.054353      -0.115190       0.047780       0.067410             10.676396      10.846854       6.752833      -2.727796      14.872409      -3.296534       6.309923          -0.000989
           27              C       4.033308       5.507642       4.136933       0.568154      24.831205 0.26606108E+03  0.56360416E+04                                 8.046705                            5.871767      -0.177287       1.986936                    0.999490      23.335047      67.656069       0.595012       0.485945      -1.005088      -0.012838       0.007329       0.023595       0.027843      -0.003562       0.015644       0.010901      -0.003819      -0.035909      -0.025301       0.009952       0.015349              9.957056       6.962826       3.490638      -2.590497      13.189772      -2.040857       9.718569          -0.002650
           28              C       4.795874       7.745111       4.085860       0.569706      24.323980 0.26848589E+03  0.56990593E+04                                 7.958230                            5.923514      -0.177402       1.994498                    0.999736      23.182802      67.234835       0.588784       0.490082      -1.003182      -0.008226      -0.003303       0.021032       0.022823      -0.007150       0.009189      -0.020219       0.016804      -0.044798      -0.029591       0.003596       0.025996              9.584584       5.829791       2.006468      -0.924281      13.870220       2.357240       9.053743          -0.003703
           29              C       5.016625       6.389368       2.277119       0.575681      26.608720 0.27670767E+03  0.59394491E+04                                 8.527562                            6.055510      -0.450018       1.903922                    0.998830      23.763949      70.128010       0.574208       0.496949      -0.996095      -0.010714      -0.000902      -0.026180       0.028302      -0.018416       0.047194      -0.016584       0.068377      -0.036888      -0.042673      -0.031181       0.073853             10.714962       7.949491       0.923523      -5.387148       7.848489       0.208645      16.346908          -0.004139
           30              C       3.278234       3.388524       4.362403       0.527129      31.000429 0.28685439E+03  0.62042234E+04                                 9.307884                            6.295427      -0.273436       1.956557                    0.997947      24.053989      70.928513       0.546588       0.518108      -0.987149      -0.023340       0.057987       0.025746       0.067603      -0.000658       0.001075      -0.052829       0.127850       0.124940      -0.103921       0.043016       0.060905             11.457344       6.790137       3.288597       0.462678      22.000314       1.205689       5.581581           0.000559
           31              C       5.303101       9.962203       4.286416       0.535879      29.615101 0.27517632E+03  0.58760621E+04                                 8.999274                            6.139815      -0.139349       2.013505                    0.997274      23.329214      67.821584       0.558342       0.513725      -0.991615      -0.001603      -0.037605       0.033905       0.050658      -0.028912       0.013908       0.058746       0.135319       0.140862      -0.118998       0.049945       0.069054             11.039392       6.212423       2.460443      -0.048744      22.029618      -0.759224       4.876135           0.006010
           32              C       6.188890       7.014045       0.412323       0.512373      29.453525 0.28395825E+03  0.61145071E+04                                 8.941321                            6.230336      -0.146710       2.002771                    0.998262      23.779672      69.536164       0.554880       0.512625      -0.991642      -0.052484      -0.039448      -0.001337       0.065669      -0.055926       0.052938       0.059398       0.040074       0.047540      -0.115191       0.047781       0.067410             10.676396      10.846855       3.263973      -6.510616       6.896158      -3.942472      14.286175          -0.000989
           33              N       2.665170       4.805077       7.682662      -0.457056      36.463420 0.50974006E+03  0.12448201E+05                                 9.523147                            7.491235      -0.710657       1.794650                    0.996121      30.091398      87.657720       0.607518       0.412847      -1.068391      -0.006316      -0.000857       0.027378       0.028110       0.020326      -0.009104      -0.001165      -0.047065      -0.017162      -0.030889      -0.003533       0.034422             11.204810       7.438088       3.339291      -1.432819      16.173663      -0.206743      10.002678           0.005327
           34              N       1.795328       3.862927       9.646615      -0.519065      39.622488 0.63540615E+03  0.16096263E+05                                 9.521623                            8.049579       0.242942       2.069946                    0.997724      31.001555      86.601488       0.632275       0.382407      -1.109318       0.046759       0.071195      -0.024029       0.088502      -0.063966       0.044615       0.086836       0.085954       0.080248      -0.145698       0.063603       0.082095             10.522809       6.945462      -0.560550      -2.047510      10.139161       4.969771      14.483805           0.021487
           35              N       2.529131       6.160851       9.574365      -0.508732      46.288376 0.67494768E+03  0.17417362E+05                                10.747505                            8.408040       0.010895       1.986064                    0.997273      31.698719      90.375376       0.604287       0.392781      -1.098161      -0.003907      -0.086352      -0.017905       0.088276      -0.013048      -0.008478      -0.103301       0.178684       0.088279      -0.161320       0.075507       0.085814             12.792541      10.370032       3.154083      -5.902473      10.407890      -4.654615      17.599701           0.031206
           36              N       3.516613       6.911604       7.572543      -0.474772      51.218864 0.60514937E+03  0.15137096E+05                                11.290067                            7.883209       0.029732       2.034311                    0.992077      29.575834      81.976682       0.635845       0.385101      -1.107874      -0.014110       0.022314       0.067590       0.072563       0.038677       0.021660       0.007046      -0.116708      -0.118747      -0.064751      -0.026365       0.091116             14.187295       9.939499       5.523690      -2.419645      22.384737      -2.914401      10.237649           0.017285
           37              N       3.839209       9.188051       8.444525      -0.551278      63.101332 0.74150753E+03  0.19558900E+05                                13.075743                            8.879904       0.152203       2.010721                    0.996982      33.266673      95.390839       0.582298       0.398779      -1.095759       0.068189       0.041194       0.006427       0.079925       0.000924      -0.010955      -0.071476       0.160180       0.118539      -0.130048       0.053593       0.076455             16.670353       9.022799       2.216265       0.715036      33.266995       0.889815       7.721266           0.029115
           38              N       1.998590       2.645661       7.624862      -0.432014      47.325188 0.55967672E+03  0.13713684E+05                                10.672418                            7.547971       0.324088       2.131737                    0.995306      28.819522      78.774368       0.654839       0.381728      -1.111545      -0.005710      -0.010293       0.063598       0.064678       0.034747       0.003056      -0.011686      -0.082271      -0.251218      -0.084935      -0.011331       0.096265             13.185326       7.792351       3.287950       0.415251      24.176410       2.560355       7.587217           0.046654
           39              N       1.329486       0.470113       8.531723      -0.556626      55.832328 0.71768789E+03  0.18759370E+05                                12.009618                            8.687136       0.317595       2.057782                    0.997980      33.210514      94.512473       0.594257       0.394320      -1.099860      -0.037800      -0.013851       0.003524       0.040411      -0.045155       0.011504       0.060650       0.178363       0.143116      -0.143685       0.066761       0.076924             14.715483       8.578760      -0.075259      -0.138406      28.711393      -0.061256       6.856295           0.050858
           40              N       1.419078       5.391184      11.393071      -0.446708      57.877465 0.64329337E+03  0.16410006E+05                                12.359856                            8.221685      -0.054174       1.979661                    0.996726      30.801852      87.446203       0.609344       0.394043      -1.096768       0.019455      -0.081918      -0.016814       0.085859       0.012310      -0.029343      -0.065723       0.102930       0.105696      -0.100850       0.014598       0.086253             16.041941      13.588506       1.327060     -10.006543       8.318842      -1.374793      26.218473           0.055754
           41              N       1.596364       4.793865       0.265332      -0.506881      48.498530 0.65645173E+03  0.16757084E+05                                10.850853                            8.293701       0.410028       2.110360                    0.997039      31.664762      88.649036       0.610640       0.392939      -1.102356      -0.012109      -0.015571       0.054197       0.057675      -0.054359       0.063106       0.063523       0.038965       0.060905      -0.122837       0.042860       0.079976             12.455194      13.807347       3.778390      -6.234291       8.273055      -4.020090      15.285181           0.082845
           42              N       6.136170       4.219144       7.047360      -0.457056      36.463424 0.50974026E+03  0.12448207E+05                                 9.523149                            7.491238      -0.710657       1.794649                    0.996121      30.091397      87.657721       0.607517       0.412847      -1.068391      -0.006316      -0.027358      -0.001356       0.028110       0.010715      -0.019525      -0.003733      -0.015348       0.077990      -0.030889      -0.003533       0.034422             11.204812       7.438088       1.697684      -3.212740      10.076154      -0.700534      16.100193           0.005327
           43              N       5.266328       2.185551       7.827909      -0.519064      39.622455 0.63540517E+03  0.16096234E+05                                 9.521623                            8.049576       0.242935       2.069944                    0.997724      31.001530      86.601435       0.632275       0.382408      -1.109317       0.046758       0.029697      -0.069024       0.088502      -0.049633       0.060156       0.092390       0.017370      -0.125515      -0.145698       0.063604       0.082094             10.522810       6.945461       1.995582       0.723991      13.655808       5.254561      10.967160           0.021487
           44              N       6.000131       2.443049       5.543316      -0.508733      46.288495 0.67494929E+03  0.17417414E+05                                10.747518                            8.408047       0.010893       1.986063                    0.997273      31.698775      90.375562       0.604287       0.392781      -1.098161      -0.003908       0.010876       0.087515       0.088275       0.007398       0.013689      -0.091216       0.029448      -0.359419      -0.161319       0.075504       0.085814             12.792560      10.370049       6.137817      -2.667363      18.301841      -4.015357       9.705791           0.031207
           45              N       0.045613       4.498939       4.956596      -0.474773      51.218904 0.60515013E+03  0.15137120E+05                                11.290069                            7.883211       0.029731       2.034310                    0.992077      29.575857      81.976747       0.635845       0.385101      -1.107874      -0.014110      -0.065568      -0.027697       0.072563      -0.018467      -0.040300      -0.002517       0.001385       0.235539      -0.064751      -0.026367       0.091117             14.187297       9.939502       2.857614      -5.310357      10.785755      -3.853714      21.836635           0.017285
           46              N       0.368209       3.813553       2.617192      -0.551278      63.101518 0.74150997E+03  0.19558981E+05                                13.075767                            8.879919       0.152196       2.010719                    0.996982      33.266722      95.391024       0.582297       0.398779      -1.095759       0.068189      -0.003081      -0.041578       0.079925       0.010993      -0.000038      -0.059333       0.010224      -0.331316      -0.130047       0.053592       0.076455             16.670386       9.022816      -0.533810      -2.266752       7.744540      -1.177071      33.243802           0.029116
           47              N       5.469590       4.102451       9.204395      -0.432013      47.325169 0.55967651E+03  0.13713679E+05                                10.672422                            7.547974       0.324084       2.131736                    0.995306      28.819504      78.774338       0.654839       0.381729      -1.111545      -0.005710      -0.064221       0.005126       0.064678      -0.000242      -0.034880      -0.024950       0.081511       0.240114      -0.084936      -0.011328       0.096265             13.185330       7.792353      -0.148499      -3.310738       7.283322       1.192317      24.480316           0.046654
           48              N       4.800486       3.022942      11.299644      -0.556626      55.832351 0.71768835E+03  0.18759387E+05                                12.009628                            8.687145       0.317585       2.057779                    0.997980      33.210522      94.512549       0.594256       0.394321      -1.099859      -0.037799      -0.004631       0.013520       0.040410      -0.015112       0.044082       0.072793       0.028433      -0.306688      -0.143689       0.066761       0.076927             14.715494       8.578767       0.131880       0.086185       7.008552      -1.818803      28.559162           0.050859
           49              N       4.890078       0.568152       6.163669      -0.446708      57.877642 0.64329518E+03  0.16410061E+05                                12.359868                            8.221687      -0.054172       1.979662                    0.996726      30.801901      87.446311       0.609345       0.394042      -1.096769       0.019455       0.010146       0.083008       0.085859       0.030244      -0.009901      -0.056475      -0.011282      -0.236929      -0.100850       0.014594       0.086256             16.041962      13.588521      10.081030      -0.515022      26.323111       0.083229       8.214252           0.055753
           50              N       5.067364      11.611366       7.657250      -0.506882      48.498648 0.65645366E+03  0.16757146E+05                                10.850868                            8.293711       0.410030       2.110360                    0.997039      31.664814      88.649216       0.610640       0.392939      -1.102357      -0.012110      -0.055280       0.011149       0.057678      -0.067285       0.049088       0.066712      -0.000427      -0.057254      -0.122835       0.042860       0.079974             12.455212      13.807367       6.518944      -3.262844      15.886390      -3.403550       7.671879           0.082845
           51              N       0.805830       7.269736       5.409529      -0.457056      36.463431 0.50974039E+03  0.12448211E+05                                 9.523151                            7.491239      -0.710658       1.794649                    0.996121      30.091404      87.657754       0.607517       0.412847      -1.068391       0.006316       0.027358       0.001356       0.028110       0.010715      -0.019525      -0.003733      -0.015348       0.077990      -0.030889      -0.003533       0.034422             11.204813       7.438090       1.697685      -3.212741      10.076157      -0.700534      16.100193           0.005327
           52              N       1.675672       9.303329       4.628980      -0.519065      39.622479 0.63540562E+03  0.16096246E+05                                 9.521621                            8.049575       0.242938       2.069945                    0.997724      31.001552      86.601472       0.632276       0.382407      -1.109318      -0.046759      -0.029697       0.069023       0.088501      -0.049632       0.060156       0.092391       0.017367      -0.125510      -0.145697       0.063602       0.082095             10.522807       6.945459       1.995582       0.723992      13.655807       5.254561      10.967155           0.021487
           53              N       0.941869       9.045831       6.913573      -0.508732      46.288400 0.67494771E+03  0.17417362E+05                                10.747505                            8.408037       0.010895       1.986064                    0.997273      31.698735      90.375414       0.604287       0.392781      -1.098161       0.003907      -0.010876      -0.087516       0.088275       0.007398       0.013689      -0.091215       0.029449      -0.359420      -0.161319       0.075505       0.085814             12.792542      10.370034       6.137807      -2.667357      18.301815      -4.015347       9.705777           0.031207
           54              N       6.896387       6.989941       7.500293      -0.474773      51.218875 0.60514980E+03  0.15137109E+05                                11.290067                            7.883211       0.029733       2.034311                    0.992077      29.575846      81.976716       0.635845       0.385101      -1.107874       0.014110       0.065569       0.027697       0.072563      -0.018467      -0.040300      -0.002517       0.001386       0.235538      -0.064751      -0.026366       0.091117             14.187294       9.939500       2.857613      -5.310355      10.785752      -3.853712      21.836628           0.017285
           55              N       6.573791       7.675327       9.839697      -0.551278      63.101320 0.74150734E+03  0.19558893E+05                                13.075741                            8.879903       0.152211       2.010724                    0.996982      33.266662      95.390792       0.582298       0.398779      -1.095760      -0.068189       0.003081       0.041579       0.079925       0.010995      -0.000036      -0.059333       0.010228      -0.331321      -0.130049       0.053593       0.076456             16.670352       9.022798      -0.533808      -2.266751       7.744526      -1.177066      33.243730           0.029115
           56              N       1.472410       7.386429       3.252494      -0.432013      47.325215 0.55967733E+03  0.13713702E+05                                10.672419                            7.547972       0.324090       2.131738                    0.995306      28.819536      78.774395       0.654840       0.381728      -1.111545       0.005711       0.064221      -0.005126       0.064678      -0.000242      -0.034881      -0.024950       0.081506       0.240117      -0.084934      -0.011332       0.096266             13.185325       7.792351      -0.148499      -3.310737       7.283321       1.192317      24.480303           0.046655
           57              N       2.141514       8.465938       1.157245      -0.556627      55.832242 0.71768696E+03  0.18759340E+05                                12.009604                            8.687129       0.317598       2.057783                    0.997980      33.210518      94.512468       0.594258       0.394320      -1.099860       0.037800       0.004631      -0.013522       0.040412      -0.015110       0.044078       0.072792       0.028429      -0.306679      -0.143684       0.066761       0.076922             14.715461       8.578751       0.131880       0.086182       7.008540      -1.818801      28.559091           0.050856
           58              N       2.051922      10.920728       6.293220      -0.446708      57.877567 0.64329426E+03  0.16410032E+05                                12.359859                            8.221683      -0.054170       1.979663                    0.996726      30.801877      87.446231       0.609345       0.394042      -1.096769      -0.019455      -0.010146      -0.083008       0.085859       0.030243      -0.009901      -0.056475      -0.011281      -0.236928      -0.100850       0.014595       0.086255             16.041948      13.588511      10.081020      -0.515021      26.323087       0.083230       8.214247           0.055752
           59              N       1.874636      -0.122486       4.799639      -0.506882      48.498642 0.65645360E+03  0.16757144E+05                                10.850869                            8.293712       0.410028       2.110360                    0.997039      31.664809      88.649207       0.610640       0.392939      -1.102356       0.012109       0.055278      -0.011147       0.057676      -0.067286       0.049088       0.066713      -0.000426      -0.057256      -0.122836       0.042861       0.079975             12.455213      13.807367       6.518943      -3.262843      15.886392      -3.403550       7.671879           0.082846
           60              N       4.276830       6.683803       4.774227      -0.457056      36.463426 0.50974012E+03  0.12448203E+05                                 9.523149                            7.491236      -0.710658       1.794649                    0.996121      30.091405      87.657753       0.607517       0.412847      -1.068391       0.006316       0.000857      -0.027378       0.028110       0.020326      -0.009104      -0.001165      -0.047065      -0.017162      -0.030889      -0.003533       0.034422             11.204812       7.438089       3.339292      -1.432819      16.173669      -0.206742      10.002679           0.005327
           61              N       5.146672       7.625953       2.810274      -0.519064      39.622458 0.63540555E+03  0.16096245E+05                                 9.521621                            8.049577       0.242936       2.069944                    0.997724      31.001538      86.601448       0.632275       0.382407      -1.109317      -0.046759      -0.071195       0.024029       0.088501      -0.063966       0.044615       0.086836       0.085955       0.080248      -0.145698       0.063603       0.082095             10.522806       6.945461      -0.560549      -2.047510      10.139160       4.969769      14.483798           0.021488
           62              N       4.412869       5.328029       2.882524      -0.508733      46.288535 0.67495036E+03  0.17417447E+05                                10.747522                            8.408051       0.010892       1.986062                    0.997273      31.698799      90.375633       0.604287       0.392781      -1.098161       0.003907       0.086352       0.017904       0.088275      -0.013046      -0.008479      -0.103301       0.178679       0.088283      -0.161318       0.075502       0.085815             12.792563      10.370051       3.154090      -5.902485      10.407908      -4.654625      17.599729           0.031207
           63              N       3.425387       4.577276       4.884346      -0.474773      51.218950 0.60515049E+03  0.15137130E+05                                11.290074                            7.883212       0.029733       2.034311                    0.992077      29.575867      81.976773       0.635846       0.385101      -1.107874       0.014110      -0.022314      -0.067590       0.072563       0.038678       0.021659       0.007047      -0.116710      -0.118745      -0.064750      -0.026367       0.091117             14.187305       9.939507       5.523697      -2.419648      22.384754      -2.914406      10.237656           0.017285
           64              N       3.102791       2.300829       4.012364      -0.551279      63.101491 0.74150978E+03  0.19558975E+05                                13.075764                            8.879918       0.152198       2.010719                    0.996982      33.266723      95.391030       0.582297       0.398779      -1.095759      -0.068189      -0.041194      -0.006427       0.079925       0.000925      -0.010956      -0.071477       0.160178       0.118542      -0.130048       0.053591       0.076457             16.670381       9.022815       2.216270       0.715037      33.267051       0.889812       7.721277           0.029117
           65              N       4.943410       8.843219       4.832027      -0.432013      47.325166 0.55967632E+03  0.13713672E+05                                10.672418                            7.547970       0.324087       2.131737                    0.995306      28.819509      78.774338       0.654839       0.381729      -1.111545       0.005710       0.010293      -0.063598       0.064678       0.034747       0.003057      -0.011686      -0.082270      -0.251221      -0.084935      -0.011329       0.096265             13.185326       7.792351       3.287950       0.415251      24.176412       2.560356       7.587216           0.046654
           66              N       5.612514      11.018767       3.925166      -0.556627      55.832463 0.71769001E+03  0.18759441E+05                                12.009643                            8.687154       0.317587       2.057779                    0.997980      33.210545      94.512632       0.594256       0.394321      -1.099859       0.037799       0.013850      -0.003525       0.040411      -0.045156       0.011504       0.060651       0.178365       0.143117      -0.143687       0.066762       0.076926             14.715513       8.578778      -0.075262      -0.138406      28.711455      -0.061252       6.856307           0.050858
           67              N       5.522922       6.097696       1.063818      -0.446709      57.877620 0.64329545E+03  0.16410067E+05                                12.359854                            8.221682      -0.054174       1.979662                    0.996725      30.801918      87.446309       0.609346       0.394042      -1.096770      -0.019454       0.081919       0.016813       0.085859       0.012312      -0.029348      -0.065722       0.102923       0.105702      -0.100847       0.014589       0.086257             16.041940      13.588506       1.327062     -10.006545       8.318842      -1.374796      26.218472           0.055752
           68              N       5.345636       6.695015      12.191557      -0.506883      48.498768 0.65645571E+03  0.16757211E+05                                10.850884                            8.293723       0.410030       2.110360                    0.997039      31.664865      88.649390       0.610640       0.392939      -1.102357       0.012109       0.015577      -0.054201       0.057681      -0.054358       0.063102       0.063523       0.038956       0.060914      -0.122834       0.042861       0.079973             12.455231      13.807388       3.778401      -6.234311       8.273075      -4.020102      15.285229           0.082843

******************************************************
Auxiliary information for the entire system
The total spin magnetic moment of the unit cell is   3.942386
The total net atomic charge of the unit cell is   0.000001
Accuracy of reproducing the electrostatic potential in the unit cell:
  The inner radius (bohr) =    5.0000
  The outer radius (bohr) =   12.0000
  Valid grid points have density less than (e/(bohr^3)) =    0.0001
  The number of valid grid points were=        33190
  The rms potential error without charges in kcal/mol is=      4.85700
  The rms potential error with partial charges in kcal/mol is=      0.54535
  The RRMSE value at monopole order=      0.11228
  The rms potential error with partial charges and cloud penetration in kcal/mol is=      0.52380
  The RRMSE value at monopole order with cloud penetration is=      0.10785
  The rms potential error with partial charges and atomic dipoles in kcal/mol is=      0.59354
  The RRMSE value at dipole order=      0.12220
  The rms potential error with partial charges, atomic dipoles and cloud penetration in kcal/mol is=      0.57182
  The RRMSE value at dipole order with cloud penetration=      0.11773

******************************************************
The electron densities and ab initio electrostatic potential were computed in VASP using the PBE functional and
projector augmented wave method. See the main text of the journal article for a description of computational details.
The atomic charges, dipoles, and quadrupoles were computed with the DDEC6 method as described in
(a) T. A. Manz and N. Gabaldon Limas, RSC Adv. 6 (2016) 47771-47801 DOI: 10.1039/c6ra04656h
(b) N. Gabaldon Limas and T. A. Manz, RSC Adv. 8 (2018) 2678-2707 DOI: 10.1039/c7ra11829e.
For each atom in the material, the electron cloud parameters were fit to the spherically averaged atom-in-material
electron density using radial positions for which this density was between 10^-4 and 10^-2 electrons per cubic bohr.
The polarizabilities, dispersion coefficients, and quantum Drude oscillator (QDO) parameters were fit using the MCLF method.
The magnetic structure of the system was optimized in VASP from the default ferromagnetic initial guess using spin polarization.
The atomic spin moments (ASMs) were computed on this optimized magnetic structure using the DDEC6 partition as inputs
to the method of T. A. Manz and D. S. Sholl, J. Chem. Theory Comput. 7 (2011) 4146-4164 DOI: 10.1021/ct200539n.
The RMSE and RRMSE were computed using a uniform grid with Ewald summation.
