# Supplementary material for: A collection of forcefield precursors for metal–organic frameworks
Source: RSC Adv. 2019 Nov 13;9(63):36492–507. doi: 10.1039/c9ra07327b (PMC9075174; doi:10.1039/c9ra07327b)
Supplement: RA-009-C9RA07327B-s5661 [file RA-009-C9RA07327B-s5661.xyz]

   68
jmolscript: load "" {1 1 1} spacegroup "x,y,z" unitcell [{      7.073000     0.000000     0.000000 }, {      1.268193    12.937291     0.000000 }, {     -1.268193    -1.642881    12.832553 }]
Cd     6.745448     4.087192     0.672682     1.039970
Cd     3.864052     0.148212     4.139525     1.039970
Cd     0.327552     7.207218    12.159871     1.039970
Cd     3.208948    11.146198     8.693028     1.039971
H      2.924704     4.584312     7.028389     0.307316
H      0.611796     6.389337     5.439719     0.307316
H      4.148296     6.710098     5.804164     0.307316
H      6.461204     4.905073     7.392834     0.307316
C      2.945240     5.821871     8.507983     0.579236
C      2.186719     3.577374     8.527231     0.576957
C      1.958160     4.923091    10.344321     0.583337
C      3.727609     7.938268     8.337310     0.530307
C      1.613159     1.395901     8.327044     0.532761
C      0.902462     4.179436    12.242256     0.508319
C      0.591260     7.699797     6.855150     0.579236
C      1.349781     8.003914     4.631268     0.576957
C      1.578340     9.635403     6.196840     0.583337
C      6.881891     7.261748     8.932740     0.530307
C      1.923341     8.082368     2.442035     0.532761
C      2.634038    11.612408     5.700220     0.508319
C      4.127760     5.472539     4.324570     0.579236
C      4.886281     7.717036     4.305322     0.576957
C      5.114840     6.371319     2.488232     0.583337
C      3.345391     3.356142     4.495243     0.530307
C      5.459841     9.898509     4.505509     0.532760
C      6.170538     7.114974     0.590297     0.508318
C      6.481740     3.594613     5.977403     0.579236
C      5.723219     3.290496     8.201285     0.576957
C      5.494660     1.659007     6.635713     0.583337
C      0.191109     4.032662     3.899813     0.530306
C      5.149659     3.212042    10.390518     0.532760
C      4.438962    -0.317998     7.132333     0.508319
N      2.726093     4.654930     7.861222    -0.451918
N      1.815090     3.694503     9.795088    -0.531585
N      2.551860     5.989476     9.765573    -0.545147
N      3.557837     6.764674     7.782943    -0.483788
N      3.911235     9.002205     8.737685    -0.565389
N      2.057164     2.489720     7.776527    -0.460798
N      1.225170     0.369069     8.697904    -0.584928
N      1.447611     5.171606    11.576246    -0.490607
N      1.660143     5.055688     0.102660    -0.544043
N      0.810407     7.206460     5.615525    -0.451918
N      1.721410     9.246632     4.908452    -0.531585
N      0.984640     8.925922     7.181097    -0.545147
N     -0.021337     6.860903     7.698249    -0.483788
N      6.698265     7.523776    10.038906    -0.565389
N      1.479336     7.397406     3.457090    -0.460798
N      2.311330     8.580622     1.470611    -0.584927
N      2.088889    10.825797     6.599782    -0.490607
N      1.876357    -0.540182     5.027794    -0.544043
N      4.346907     6.639480     4.971331    -0.451919
N      5.257910     7.599907     3.037465    -0.531585
N      4.521140     5.304934     3.066980    -0.545147
N      3.515163     4.529736     5.049610    -0.483788
N      3.161765     2.292205     4.094868    -0.565389
N      5.015836     8.804690     5.056026    -0.460798
N      5.847830    10.925341     4.134649    -0.584928
N      5.625389     6.122804     1.256307    -0.490607
N      5.412857     6.238722    12.729893    -0.544042
N      6.262593     4.087950     7.217028    -0.451918
N      5.351590     2.047778     7.924101    -0.531585
N      6.088360     2.368488     5.651456    -0.545147
N      0.021337     4.433507     5.134304    -0.483788
N      0.374735     3.770634     2.793647    -0.565388
N      5.593664     3.897004     9.375463    -0.460798
N      4.761670     2.713788    11.361942    -0.584927
N      4.984111     0.468613     6.232771    -0.490607
N      5.196643    11.834592     7.804759    -0.544042

The following XYZ coordinates are in angstroms. Other properties are in atomic units.
The sperically averaged electron density of each atom fit to a function of the form exp(a - br)
eigen_1, eigen_2 and eigen_3 are the three eigenvalues of traceless quadrupole moment tensor
  atom number  atomic symbol              X              Y              Z     net charge C6 coefficient C8 coefficient C10 coefficient fluctuating dipole atomic polarizability isotropic forcefield polarizability              a              b squared Pearson coefficient          <r^3>          <r^4>         wp_QDO          m_QDO          q_QDO       dipole_x       dipole_y       dipole_z         dipole            Qxy            Qxz            Qyz     Q(x^2-y^2)  Q(3z^2 - R^2)        eigen_1        eigen_2        eigen_3 static polarizability      alpha(xx)      alpha(xy)      alpha(xz)      alpha(yy)      alpha(yz)      alpha(zz) atomic spin moment
            1             Cd       6.745448       4.087192       0.672682       1.039970     147.792097 0.33227212E+04  0.11877335E+06                                21.423211                           17.988683       0.701348       1.955483                    0.998477      75.121916     198.836882       0.469186       0.365204      -1.202576       0.011748      -0.078797      -0.006775       0.079955       0.062189       0.002471       0.005153      -0.088155      -0.315063      -0.105161      -0.023715       0.128876             25.088214      17.865291      -0.571080       0.229479      15.110798      -1.934289      42.288554           0.000008
            2             Cd       3.864052       0.148212       4.139525       1.039970     147.792066 0.33227202E+04  0.11877331E+06                                21.423209                           17.988680       0.701351       1.955484                    0.998477      75.121906     198.836850       0.469186       0.365204      -1.202576      -0.011747       0.003285      -0.079019       0.079955       0.005446      -0.062000      -0.020408       0.111502       0.283907      -0.105162      -0.023715       0.128876             25.088210      17.865289      -0.300146       0.537314      42.337565       1.551403      15.061777           0.000008
            3             Cd       0.327552       7.207218      12.159871       1.039970     147.792122 0.33227217E+04  0.11877338E+06                                21.423215                           17.988685       0.701348       1.955483                    0.998477      75.121915     198.836888       0.469186       0.365205      -1.202576      -0.011748       0.078797       0.006776       0.079955       0.062189       0.002471       0.005153      -0.088154      -0.315063      -0.105161      -0.023715       0.128875             25.088220      17.865293      -0.571081       0.229480      15.110799      -1.934290      42.288566           0.000008
            4             Cd       3.208948      11.146198       8.693028       1.039971     147.792059 0.33227200E+04  0.11877330E+06                                21.423208                           17.988680       0.701351       1.955484                    0.998477      75.121906     198.836847       0.469186       0.365204      -1.202576       0.011748      -0.003285       0.079019       0.079955       0.005446      -0.061999      -0.020408       0.111501       0.283907      -0.105161      -0.023714       0.128876             25.088209      17.865288      -0.300146       0.537315      42.337563       1.551403      15.061776           0.000008
            5              H       2.924704       4.584312       7.028389       0.307316       0.526591 0.33062148E+01  0.27092695E+02                                 1.253943                            1.202948      -1.248834       2.374004                    0.998733       2.982640       8.700094       0.455398       1.641323      -0.639899       0.001395      -0.003873      -0.011885       0.012578       0.004537       0.002655       0.002168      -0.016860      -0.030689      -0.011148      -0.003843       0.014991              1.284422       1.139265       0.015050      -0.171495       1.117251      -0.002891       1.596751           0.000001
            6              H       0.611796       6.389337       5.439719       0.307316       0.526591 0.33062156E+01  0.27092702E+02                                 1.253943                            1.202948      -1.248834       2.374004                    0.998733       2.982640       8.700093       0.455398       1.641322      -0.639899      -0.001395      -0.011297      -0.005351       0.012578      -0.002057      -0.004838      -0.000897       0.007077       0.041123      -0.011148      -0.003843       0.014991              1.284422       1.139265       0.172017       0.006849       1.589747       0.057600       1.124255           0.000001
            7              H       4.148296       6.710098       5.804164       0.307316       0.526591 0.33062141E+01  0.27092688E+02                                 1.253943                            1.202948      -1.248835       2.374004                    0.998733       2.982640       8.700095       0.455398       1.641323      -0.639899      -0.001395       0.003873       0.011885       0.012578       0.004537       0.002655       0.002168      -0.016860      -0.030689      -0.011148      -0.003843       0.014991              1.284422       1.139265       0.015050      -0.171495       1.117252      -0.002891       1.596751           0.000001
            8              H       6.461204       4.905073       7.392834       0.307316       0.526591 0.33062149E+01  0.27092695E+02                                 1.253943                            1.202948      -1.248834       2.374004                    0.998733       2.982640       8.700094       0.455398       1.641323      -0.639899       0.001395       0.011297       0.005351       0.012578      -0.002057      -0.004838      -0.000897       0.007077       0.041123      -0.011148      -0.003844       0.014991              1.284422       1.139265       0.172017       0.006849       1.589747       0.057600       1.124256           0.000001
            9              C       2.945240       5.821871       8.507983       0.579236      24.654183 0.26456502E+03  0.55990747E+04                                 8.016800                            5.860301      -0.196571       1.982319                    0.999608      23.256629      67.500062       0.594543       0.486787      -1.004183       0.013652      -0.005028      -0.018609       0.023621      -0.006123       0.018262       0.008294       0.002487      -0.030654      -0.025582       0.007425       0.018158              9.877828       7.031527       3.503722      -2.699314      12.929410      -2.092865       9.672546           0.000005
           10              C       2.186719       3.577374       8.527231       0.576957      24.008790 0.26603890E+03  0.56364849E+04                                 7.895650                            5.901501      -0.172852       1.998049                    0.999651      23.105271      67.035320       0.588887       0.490920      -1.002348       0.010939       0.005505      -0.018111       0.021862      -0.005295       0.008765      -0.024532       0.023622      -0.044576      -0.034938       0.007655       0.027283              9.431039       5.924617       2.150433      -0.967212      13.446384       2.169561       8.922114           0.000003
           11              C       1.958160       4.923091      10.344321       0.583337      26.665911 0.27486092E+03  0.58888567E+04                                 8.532793                            6.025166      -0.402171       1.917155                    0.999221      23.716661      69.881445       0.577207       0.495286      -0.997113       0.006326       0.001378       0.034857       0.035453      -0.023116       0.041045      -0.016994       0.073780      -0.020670      -0.041980      -0.029828       0.071809             10.818788       7.761992       1.144776      -5.328528       7.938606      -0.274173      16.755765           0.000001
           12              C       3.727609       7.938268       8.337310       0.530307      29.566082 0.29027694E+03  0.62920992E+04                                 8.991380                            6.317470      -0.308420       1.940758                    0.998054      24.168061      71.166231       0.548047       0.515591      -0.989104       0.023974      -0.056391      -0.029243       0.067896      -0.005487      -0.000333      -0.058359       0.123789       0.107397      -0.104314       0.043975       0.060339             10.685485       6.688671       3.085402       0.522263      19.832324       1.565920       5.535459           0.000005
           13              C       1.613159       1.395901       8.327044       0.532761      29.464925 0.28439221E+03  0.61161805E+04                                 8.928590                            6.216961      -0.160032       1.996674                    0.997829      23.637266      68.708452       0.558822       0.509647      -0.994713       0.002548       0.042677      -0.037563       0.056910      -0.034855       0.019540       0.060942       0.124029       0.126022      -0.117720       0.049568       0.068152             10.756070       6.741696       3.587459      -0.185092      20.663639      -0.855805       4.862874           0.000005
           14              C       0.902462       4.179436      12.242256       0.508319      29.324700 0.29216326E+03  0.63272936E+04                                 8.874527                            6.283329      -0.115438       2.001772                    0.998921      24.075509      70.281193       0.558121       0.506740      -0.995901       0.058276       0.042928      -0.020201       0.075146      -0.049973       0.037375       0.060701       0.067695       0.044072      -0.108744       0.050195       0.058548             10.568446       9.153966       2.976635      -5.676679       7.439661      -4.674635      15.111711           0.000004
           15              C       0.591260       7.699797       6.855150       0.579236      24.654189 0.26456499E+03  0.55990739E+04                                 8.016801                            5.860300      -0.196571       1.982319                    0.999608      23.256631      67.500069       0.594543       0.486787      -1.004183      -0.013652      -0.017820      -0.007351       0.023621      -0.018892       0.003754       0.006252       0.018433       0.017185      -0.025583       0.007425       0.018158              9.877830       7.031529       3.122392      -3.132579      10.252298      -2.435604      12.349663           0.000005
           16              C       1.349781       8.003914       4.631268       0.576957      24.008787 0.26603876E+03  0.56364814E+04                                 7.895648                            5.901499      -0.172850       1.998049                    0.999651      23.105278      67.035345       0.588887       0.490920      -1.002348      -0.010939      -0.018663       0.003161       0.021863      -0.009367       0.004139      -0.025060       0.027751      -0.032192      -0.034937       0.007655       0.027283              9.431037       5.924615       1.232460      -2.010198       8.448516       1.529717      13.919980           0.000003
           17              C       1.578340       9.635403       6.196840       0.583337      26.665926 0.27486099E+03  0.58888588E+04                                 8.532797                            6.025168      -0.402171       1.917155                    0.999221      23.716662      69.881459       0.577207       0.495287      -0.997113      -0.006326       0.034400       0.005793       0.035453      -0.043648       0.017717      -0.013101       0.043372      -0.111893      -0.041980      -0.029828       0.071809             10.818796       7.761997       5.430769      -0.458851      16.682667       0.845274       8.011722           0.000001
           18              C       6.881891       7.261748       8.932740       0.530307      29.566084 0.29027690E+03  0.62920980E+04                                 8.991380                            6.317469      -0.308420       1.940758                    0.998054      24.168063      71.166237       0.548047       0.515591      -0.989104      -0.023974      -0.021845      -0.059648       0.067896      -0.000367       0.005485      -0.041916      -0.004641      -0.277893      -0.104314       0.043975       0.060338             10.685485       6.688672      -0.126226      -3.126746       5.371523      -0.285416      19.996260           0.000005
           19              C       1.923341       8.082368       2.442035       0.532761      29.464950 0.28439253E+03  0.61161889E+04                                 8.928596                            6.216965      -0.160030       1.996675                    0.997829      23.637273      68.708480       0.558822       0.509647      -0.994713      -0.002548      -0.042678       0.037561       0.056910      -0.023807       0.032092       0.074725       0.016373      -0.196948      -0.117720       0.049569       0.068151             10.756077       6.741700       0.639158      -3.534913       5.333274      -2.818470      20.193257           0.000005
           20              C       2.634038      11.612408       5.700220       0.508319      29.324719 0.29216348E+03  0.63272993E+04                                 8.874531                            6.283331      -0.115439       2.001772                    0.998921      24.075508      70.281191       0.558121       0.506740      -0.995901      -0.058276      -0.025489       0.040015       0.075146      -0.043418       0.044822       0.065783       0.028005      -0.074998      -0.108744       0.050196       0.058548             10.568451       9.153968       6.008722      -2.231667      16.165635      -3.557501       6.385750           0.000004
           21              C       4.127760       5.472539       4.324570       0.579236      24.654183 0.26456502E+03  0.55990746E+04                                 8.016800                            5.860301      -0.196571       1.982319                    0.999608      23.256629      67.500065       0.594543       0.486787      -1.004183      -0.013652       0.005028       0.018610       0.023621      -0.006123       0.018262       0.008294       0.002487      -0.030654      -0.025582       0.007425       0.018158              9.877829       7.031528       3.503722      -2.699314      12.929411      -2.092865       9.672547           0.000005
           22              C       4.886281       7.717036       4.305322       0.576957      24.008791 0.26603891E+03  0.56364850E+04                                 7.895650                            5.901501      -0.172852       1.998048                    0.999651      23.105272      67.035325       0.588887       0.490920      -1.002348      -0.010939      -0.005505       0.018111       0.021862      -0.005295       0.008765      -0.024532       0.023622      -0.044576      -0.034938       0.007655       0.027283              9.431039       5.924617       2.150433      -0.967212      13.446385       2.169561       8.922115           0.000003
           23              C       5.114840       6.371319       2.488232       0.583337      26.665915 0.27486097E+03  0.58888579E+04                                 8.532793                            6.025167      -0.402171       1.917155                    0.999221      23.716663      69.881451       0.577207       0.495286      -0.997113      -0.006326      -0.001378      -0.034857       0.035453      -0.023116       0.041045      -0.016994       0.073780      -0.020670      -0.041980      -0.029828       0.071809             10.818789       7.761992       1.144776      -5.328528       7.938606      -0.274173      16.755767           0.000001
           24              C       3.345391       3.356142       4.495243       0.530307      29.566085 0.29027697E+03  0.62920998E+04                                 8.991381                            6.317470      -0.308420       1.940758                    0.998054      24.168061      71.166229       0.548047       0.515591      -0.989104      -0.023974       0.056391       0.029243       0.067896      -0.005487      -0.000333      -0.058359       0.123789       0.107397      -0.104314       0.043975       0.060339             10.685485       6.688672       3.085402       0.522263      19.832326       1.565920       5.535459           0.000005
           25              C       5.459841       9.898509       4.505509       0.532760      29.464932 0.28439228E+03  0.61161825E+04                                 8.928592                            6.216962      -0.160032       1.996674                    0.997829      23.637270      68.708469       0.558822       0.509647      -0.994713      -0.002548      -0.042677       0.037563       0.056910      -0.034855       0.019540       0.060942       0.124029       0.126022      -0.117720       0.049568       0.068152             10.756072       6.741697       3.587459      -0.185092      20.663643      -0.855804       4.862875           0.000005
           26              C       6.170538       7.114974       0.590297       0.508318      29.324705 0.29216330E+03  0.63272948E+04                                 8.874529                            6.283330      -0.115438       2.001772                    0.998921      24.075511      70.281204       0.558121       0.506740      -0.995900      -0.058276      -0.042928       0.020201       0.075146      -0.049973       0.037375       0.060701       0.067695       0.044072      -0.108744       0.050196       0.058548             10.568448       9.153968       2.976635      -5.676681       7.439662      -4.674636      15.111715           0.000004
           27              C       6.481740       3.594613       5.977403       0.579236      24.654188 0.26456498E+03  0.55990736E+04                                 8.016801                            5.860301      -0.196572       1.982319                    0.999608      23.256630      67.500067       0.594543       0.486787      -1.004183       0.013652       0.017820       0.007351       0.023621      -0.018892       0.003754       0.006252       0.018433       0.017185      -0.025583       0.007425       0.018158              9.877830       7.031529       3.122392      -3.132579      10.252299      -2.435604      12.349662           0.000005
           28              C       5.723219       3.290496       8.201285       0.576957      24.008787 0.26603877E+03  0.56364814E+04                                 7.895648                            5.901499      -0.172850       1.998049                    0.999651      23.105278      67.035345       0.588887       0.490920      -1.002348       0.010939       0.018663      -0.003161       0.021863      -0.009367       0.004139      -0.025060       0.027751      -0.032192      -0.034937       0.007655       0.027283              9.431037       5.924615       1.232460      -2.010198       8.448517       1.529717      13.919980           0.000003
           29              C       5.494660       1.659007       6.635713       0.583337      26.665928 0.27486103E+03  0.58888596E+04                                 8.532797                            6.025168      -0.402171       1.917155                    0.999221      23.716662      69.881454       0.577207       0.495286      -0.997113       0.006326      -0.034400      -0.005793       0.035453      -0.043648       0.017717      -0.013101       0.043373      -0.111892      -0.041980      -0.029829       0.071809             10.818795       7.761997       5.430769      -0.458851      16.682667       0.845274       8.011722           0.000001
           30              C       0.191109       4.032662       3.899813       0.530306      29.566081 0.29027686E+03  0.62920970E+04                                 8.991380                            6.317469      -0.308420       1.940758                    0.998054      24.168060      71.166223       0.548047       0.515591      -0.989104       0.023974       0.021845       0.059648       0.067896      -0.000367       0.005485      -0.041916      -0.004641      -0.277893      -0.104314       0.043975       0.060339             10.685484       6.688671      -0.126227      -3.126745       5.371523      -0.285416      19.996259           0.000005
           31              C       5.149659       3.212042      10.390518       0.532760      29.464955 0.28439259E+03  0.61161906E+04                                 8.928596                            6.216965      -0.160030       1.996674                    0.997829      23.637276      68.708488       0.558822       0.509647      -0.994713       0.002548       0.042678      -0.037561       0.056910      -0.023807       0.032092       0.074725       0.016373      -0.196948      -0.117720       0.049569       0.068152             10.756078       6.741701       0.639158      -3.534913       5.333274      -2.818470      20.193258           0.000005
           32              C       4.438962      -0.317998       7.132333       0.508319      29.324723 0.29216352E+03  0.63273005E+04                                 8.874531                            6.283332      -0.115439       2.001772                    0.998921      24.075510      70.281197       0.558121       0.506740      -0.995901       0.058276       0.025489      -0.040015       0.075146      -0.043418       0.044822       0.065783       0.028005      -0.074998      -0.108744       0.050196       0.058548             10.568452       9.153969       6.008722      -2.231667      16.165637      -3.557501       6.385750           0.000004
           33              N       2.726093       4.654930       7.861222      -0.451918      35.964865 0.50192187E+03  0.12202694E+05                                 9.416398                            7.420226      -0.687775       1.805871                    0.996021      29.815487      86.491050       0.612431       0.411367      -1.069992      -0.007460      -0.004466       0.029102       0.030373       0.020124      -0.008585       0.003070      -0.047999      -0.009298      -0.032589      -0.000281       0.032870             11.015425       7.524942       3.362299      -1.641480      15.678209      -0.351173       9.843124           0.000005
           34              N       1.815090       3.694503       9.795088      -0.531585      40.692933 0.65526628E+03  0.16738945E+05                                 9.715804                            8.194855       0.171276       2.044437                    0.997491      31.354130      88.149247       0.623878       0.384323      -1.107181       0.046570       0.071619      -0.027390       0.089712      -0.062780       0.040679       0.092928       0.077464       0.094879      -0.146851       0.055874       0.090977             10.739264       7.094379      -0.391387      -2.093875      10.082647       4.853650      15.040767           0.000008
           35              N       2.551860       5.989476       9.765573      -0.545147      47.946508 0.69417937E+03  0.18038046E+05                                10.967991                            8.500654      -0.034311       1.967835                    0.997884      32.291762      92.354125       0.603843       0.390359      -1.099974       0.000514      -0.092475      -0.028071       0.096643      -0.010356      -0.016227      -0.108858       0.173414       0.093496      -0.164467       0.068813       0.095655             13.189399      10.583658       3.328048      -6.238125      10.837340      -5.045768      18.147199           0.000008
           36              N       3.557837       6.764674       7.782943      -0.483788      50.261349 0.60239808E+03  0.15041160E+05                                11.104118                            7.842997       0.086875       2.052573                    0.992297      29.562197      81.688303       0.640614       0.382923      -1.110180      -0.014032       0.019178       0.066269       0.070401       0.040426       0.019226       0.007384      -0.117080      -0.123713      -0.063080      -0.029912       0.092992             13.775323       9.973239       5.553161      -2.491665      21.217748      -2.898326      10.134980           0.000012
           37              N       3.911235       9.002205       8.737685      -0.565389      53.087407 0.70414141E+03  0.18280598E+05                                11.517968                            8.568846       0.303962       2.062634                    0.996490      32.778109      92.349909       0.603336       0.391035      -1.104406       0.058970       0.041794       0.015175       0.073855      -0.017311      -0.015178      -0.061997       0.123867       0.104508      -0.109669       0.044881       0.064788             13.689246       8.407295       1.359186       0.817566      25.395602       1.469939       7.264842           0.000007
           38              N       2.057164       2.489720       7.776527      -0.460798      46.916215 0.56946526E+03  0.14014264E+05                                10.571521                            7.596103       0.385065       2.143179                    0.996018      29.257351      80.147173       0.655024       0.379967      -1.112822      -0.017009      -0.011106       0.067273       0.070273       0.044917       0.013032      -0.015426      -0.098643      -0.249303      -0.088533      -0.020221       0.108754             12.837364       8.170301       3.822574       0.234411      22.789837       2.423124       7.551955           0.000008
           39              N       1.225170       0.369069       8.697904      -0.584928      49.647659 0.68237112E+03  0.17539619E+05                                10.921365                            8.343445       0.615623       2.154202                    0.998093      32.752907      91.185942       0.622881       0.382562      -1.112829      -0.055925      -0.024084       0.002719       0.060951      -0.042679       0.023577       0.053454       0.113975       0.139002      -0.115317       0.046753       0.068563             12.883835       8.304300       1.498354      -0.189164      23.943511      -0.263274       6.403696           0.000009
           40              N       1.447611       5.171606      11.576246      -0.490607      57.845585 0.64930595E+03  0.16588688E+05                                12.297946                            8.196757      -0.076084       1.974619                    0.996171      31.003003      87.854824       0.617842       0.388031      -1.101873       0.018438      -0.076189      -0.024556       0.082145       0.004721      -0.040422      -0.058544       0.032980       0.060982      -0.071420      -0.007184       0.078604             16.126582      12.270592       1.172521      -9.587206       8.856975      -2.048065      27.252179           0.000006
           41              N       1.660143       5.055688       0.102660      -0.544043      45.266191 0.64219828E+03  0.16263636E+05                                10.263801                            8.128566       0.581858       2.162398                    0.997054      31.723997      87.758150       0.626856       0.385825      -1.110119       0.011245      -0.029530       0.058520       0.066506      -0.045477       0.033800       0.083311       0.035868       0.032906      -0.116204       0.037229       0.078975             11.570864      11.488859       3.032182      -5.072492       8.318596      -4.212492      14.905137           0.000009
           42              N       0.810407       7.206460       5.615525      -0.451918      35.964868 0.50192183E+03  0.12202693E+05                                 9.416399                            7.420226      -0.687776       1.805871                    0.996021      29.815485      86.491045       0.612431       0.411367      -1.069992       0.007460       0.029433      -0.000734       0.030373       0.011071      -0.018871      -0.000638      -0.019038       0.077583      -0.032589      -0.000282       0.032871             11.015427       7.524944       2.055163      -3.126633      10.025687      -1.074836      15.495650           0.000005
           43              N       1.721410       9.246632       4.908452      -0.531585      40.692960 0.65526662E+03  0.16738956E+05                                 9.715806                            8.194856       0.171281       2.044438                    0.997491      31.354143      88.149285       0.623878       0.384323      -1.107181      -0.046569      -0.036263       0.067562       0.089712      -0.048322       0.057105       0.100785       0.016093      -0.089236      -0.146851       0.055874       0.090977             10.739268       7.094381       2.027223       0.654116      13.738087       5.321639      11.385335           0.000008
           44              N       0.984640       8.925922       7.181097      -0.545147      47.946511 0.69417938E+03  0.18038046E+05                                10.967991                            8.500654      -0.034312       1.967835                    0.997884      32.291767      92.354148       0.603843       0.390359      -1.099974      -0.000514      -0.016101      -0.095291       0.096643       0.014780       0.012333      -0.088537       0.014689      -0.382682      -0.164467       0.068813       0.095654             13.189399      10.583659       6.610246      -2.508939      19.300450      -3.962285       9.684089           0.000008
           45              N      -0.021337       6.860903       7.698249      -0.483788      50.261360 0.60239761E+03  0.15041146E+05                                11.104119                            7.842994       0.086875       2.052573                    0.992297      29.562195      81.688295       0.640614       0.382923      -1.110180       0.014032       0.063297       0.027438       0.070401      -0.013937      -0.042540      -0.008019       0.003236       0.237234      -0.063081      -0.029912       0.092993             13.775326       9.973241       3.176679      -5.191800      11.043842      -4.200844      20.308896           0.000012
           46              N       6.698265       7.523776      10.038906      -0.565389      53.087379 0.70414117E+03  0.18280590E+05                                11.517964                            8.568844       0.303962       2.062634                    0.996490      32.778105      92.349893       0.603336       0.391035      -1.104406      -0.058970       0.009745       0.043383       0.073855       0.012857       0.019098      -0.045614      -0.004096      -0.279382      -0.109668       0.044881       0.064787             13.689239       8.407293      -0.638349      -1.452004       7.186910      -0.861212      25.473515           0.000007
           47              N       1.479336       7.397406       3.457090      -0.460798      46.916181 0.56946462E+03  0.14014245E+05                                10.571516                            7.596098       0.385069       2.143180                    0.996018      29.257340      80.147131       0.655024       0.379967      -1.112822       0.017009       0.068140      -0.002473       0.070274      -0.007223      -0.046208      -0.036842       0.068634       0.252538      -0.088531      -0.020222       0.108753             12.837358       8.170296       0.252907      -3.821394       7.187247       0.425615      23.154532           0.000008
           48              N       2.311330       8.580622       1.470611      -0.584927      49.647637 0.68237098E+03  0.17539614E+05                                10.921362                            8.343444       0.615625       2.154202                    0.998093      32.752902      91.185922       0.622881       0.382562      -1.112829       0.055925       0.005755      -0.023543       0.060951      -0.028806       0.039339       0.067663       0.002992      -0.193944      -0.115317       0.046754       0.068563             12.883830       8.304297       0.377906      -1.462200       6.752866      -2.464099      23.594325           0.000010
           49              N       2.088889      10.825797       6.599782      -0.490607      57.845576 0.64930584E+03  0.16588685E+05                                12.297945                            8.196756      -0.076084       1.974619                    0.996171      31.003005      87.854833       0.617842       0.388031      -1.101873      -0.018438      -0.014682      -0.078691       0.082145       0.040694       0.000450      -0.050738      -0.027991      -0.121932      -0.071419      -0.007184       0.078603             16.126581      12.270591       9.658484       0.054429      27.471487       0.335043       8.637665           0.000006
           50              N       1.876357      -0.540182       5.027794      -0.544043      45.266245 0.64219934E+03  0.16263668E+05                                10.263809                            8.128572       0.581857       2.162398                    0.997054      31.723999      87.758160       0.626856       0.385825      -1.110119      -0.011245       0.061796      -0.021859       0.066506      -0.039301       0.040816       0.084956       0.023024      -0.005626      -0.116204       0.037228       0.078975             11.570874      11.488867       5.416480      -2.363489      15.860151      -3.246994       7.363606           0.000010
           51              N       4.346907       6.639480       4.971331      -0.451919      35.964868 0.50192192E+03  0.12202696E+05                                 9.416399                            7.420226      -0.687775       1.805871                    0.996021      29.815489      86.491060       0.612431       0.411367      -1.069992       0.007460       0.004465      -0.029102       0.030373       0.020124      -0.008585       0.003070      -0.047999      -0.009298      -0.032589      -0.000281       0.032870             11.015426       7.524943       3.362300      -1.641480      15.678211      -0.351173       9.843125           0.000005
           52              N       5.257910       7.599907       3.037465      -0.531585      40.692939 0.65526638E+03  0.16738949E+05                                 9.715805                            8.194856       0.171276       2.044437                    0.997491      31.354133      88.149257       0.623878       0.384323      -1.107181      -0.046570      -0.071619       0.027390       0.089712      -0.062780       0.040679       0.092928       0.077464       0.094879      -0.146851       0.055874       0.090977             10.739265       7.094380      -0.391387      -2.093875      10.082647       4.853650      15.040769           0.000008
           53              N       4.521140       5.304934       3.066980      -0.545147      47.946496 0.69417916E+03  0.18038039E+05                                10.967989                            8.500652      -0.034311       1.967835                    0.997884      32.291757      92.354106       0.603843       0.390359      -1.099974      -0.000514       0.092475       0.028071       0.096643      -0.010356      -0.016227      -0.108858       0.173414       0.093496      -0.164467       0.068813       0.095655             13.189396      10.583656       3.328048      -6.238123      10.837338      -5.045767      18.147196           0.000008
           54              N       3.515163       4.529736       5.049610      -0.483788      50.261346 0.60239804E+03  0.15041159E+05                                11.104118                            7.842997       0.086875       2.052573                    0.992297      29.562196      81.688299       0.640614       0.382923      -1.110180       0.014032      -0.019178      -0.066269       0.070401       0.040426       0.019226       0.007384      -0.117079      -0.123713      -0.063080      -0.029912       0.092992             13.775322       9.973239       5.553161      -2.491665      21.217748      -2.898326      10.134980           0.000012
           55              N       3.161765       2.292205       4.094868      -0.565389      53.087383 0.70414100E+03  0.18280585E+05                                11.517964                            8.568843       0.303962       2.062634                    0.996490      32.778102      92.349877       0.603337       0.391035      -1.104406      -0.058970      -0.041794      -0.015175       0.073855      -0.017311      -0.015178      -0.061997       0.123867       0.104507      -0.109669       0.044881       0.064788             13.689241       8.407292       1.359186       0.817566      25.395592       1.469939       7.264840           0.000007
           56              N       5.015836       8.804690       5.056026      -0.460798      46.916219 0.56946532E+03  0.14014266E+05                                10.571522                            7.596103       0.385065       2.143179                    0.996018      29.257353      80.147179       0.655024       0.379967      -1.112822       0.017009       0.011106      -0.067273       0.070273       0.044917       0.013032      -0.015426      -0.098643      -0.249303      -0.088533      -0.020221       0.108754             12.837365       8.170301       3.822575       0.234411      22.789837       2.423124       7.551956           0.000008
           57              N       5.847830      10.925341       4.134649      -0.584928      49.647665 0.68237121E+03  0.17539622E+05                                10.921367                            8.343447       0.615622       2.154201                    0.998093      32.752907      91.185948       0.622881       0.382562      -1.112829       0.055925       0.024084      -0.002719       0.060951      -0.042679       0.023577       0.053454       0.113974       0.139001      -0.115317       0.046753       0.068563             12.883837       8.304301       1.498354      -0.189164      23.943515      -0.263274       6.403697           0.000010
           58              N       5.625389       6.122804       1.256307      -0.490607      57.845579 0.64930585E+03  0.16588685E+05                                12.297945                            8.196756      -0.076084       1.974619                    0.996171      31.003001      87.854817       0.617842       0.388031      -1.101873      -0.018438       0.076189       0.024556       0.082145       0.004721      -0.040422      -0.058544       0.032980       0.060982      -0.071420      -0.007184       0.078604             16.126581      12.270591       1.172521      -9.587206       8.856974      -2.048065      27.252178           0.000006
           59              N       5.412857       6.238722      12.729893      -0.544042      45.266188 0.64219821E+03  0.16263633E+05                                10.263799                            8.128564       0.581859       2.162398                    0.997054      31.723997      87.758146       0.626856       0.385825      -1.110119      -0.011245       0.029530      -0.058520       0.066506      -0.045477       0.033800       0.083311       0.035868       0.032907      -0.116204       0.037228       0.078975             11.570863      11.488858       3.032181      -5.072492       8.318595      -4.212491      14.905135           0.000010
           60              N       6.262593       4.087950       7.217028      -0.451918      35.964867 0.50192181E+03  0.12202692E+05                                 9.416399                            7.420225      -0.687776       1.805871                    0.996021      29.815484      86.491041       0.612431       0.411367      -1.069992      -0.007460      -0.029433       0.000734       0.030373       0.011071      -0.018871      -0.000638      -0.019038       0.077584      -0.032589      -0.000281       0.032871             11.015426       7.524943       2.055163      -3.126633      10.025686      -1.074836      15.495649           0.000005
           61              N       5.351590       2.047778       7.924101      -0.531585      40.692960 0.65526661E+03  0.16738956E+05                                 9.715806                            8.194856       0.171281       2.044438                    0.997491      31.354143      88.149285       0.623878       0.384323      -1.107181       0.046569       0.036263      -0.067562       0.089712      -0.048322       0.057105       0.100785       0.016093      -0.089236      -0.146851       0.055874       0.090977             10.739268       7.094381       2.027223       0.654116      13.738088       5.321639      11.385335           0.000008
           62              N       6.088360       2.368488       5.651456      -0.545147      47.946490 0.69417901E+03  0.18038034E+05                                10.967988                            8.500651      -0.034311       1.967835                    0.997884      32.291759      92.354113       0.603843       0.390359      -1.099974       0.000514       0.016101       0.095291       0.096643       0.014780       0.012333      -0.088537       0.014689      -0.382682      -0.164467       0.068813       0.095654             13.189395      10.583655       6.610243      -2.508938      19.300444      -3.962283       9.684085           0.000008
           63              N       0.021337       4.433507       5.134304      -0.483788      50.261366 0.60239773E+03  0.15041149E+05                                11.104119                            7.842994       0.086876       2.052573                    0.992297      29.562198      81.688302       0.640614       0.382923      -1.110180      -0.014032      -0.063297      -0.027438       0.070401      -0.013937      -0.042540      -0.008019       0.003236       0.237234      -0.063081      -0.029912       0.092993             13.775326       9.973242       3.176679      -5.191800      11.043842      -4.200844      20.308895           0.000012
           64              N       0.374735       3.770634       2.793647      -0.565388      53.087338 0.70414051E+03  0.18280569E+05                                11.517957                            8.568839       0.303963       2.062634                    0.996490      32.778093      92.349840       0.603337       0.391035      -1.104406       0.058970      -0.009745      -0.043383       0.073855       0.012857       0.019098      -0.045614      -0.004097      -0.279382      -0.109668       0.044881       0.064787             13.689230       8.407288      -0.638348      -1.452003       7.186906      -0.861211      25.473497           0.000007
           65              N       5.593664       3.897004       9.375463      -0.460798      46.916181 0.56946462E+03  0.14014245E+05                                10.571516                            7.596098       0.385069       2.143180                    0.996018      29.257340      80.147132       0.655024       0.379967      -1.112822      -0.017009      -0.068140       0.002473       0.070274      -0.007223      -0.046208      -0.036842       0.068634       0.252538      -0.088531      -0.020222       0.108753             12.837358       8.170296       0.252907      -3.821394       7.187247       0.425615      23.154531           0.000008
           66              N       4.761670       2.713788      11.361942      -0.584927      49.647630 0.68237087E+03  0.17539610E+05                                10.921361                            8.343443       0.615625       2.154202                    0.998093      32.752900      91.185914       0.622881       0.382562      -1.112829      -0.055925      -0.005755       0.023543       0.060951      -0.028806       0.039339       0.067663       0.002992      -0.193943      -0.115317       0.046753       0.068563             12.883828       8.304296       0.377906      -1.462200       6.752866      -2.464099      23.594322           0.000010
           67              N       4.984111       0.468613       6.232771      -0.490607      57.845567 0.64930572E+03  0.16588681E+05                                12.297944                            8.196755      -0.076084       1.974619                    0.996171      31.003002      87.854821       0.617842       0.388031      -1.101873       0.018438       0.014682       0.078691       0.082145       0.040694       0.000450      -0.050738      -0.027991      -0.121932      -0.071419      -0.007184       0.078603             16.126579      12.270589       9.658483       0.054429      27.471484       0.335044       8.637664           0.000007
           68              N       5.196643      11.834592       7.804759      -0.544042      45.266246 0.64219937E+03  0.16263669E+05                                10.263809                            8.128572       0.581858       2.162398                    0.997054      31.724002      87.758166       0.626856       0.385825      -1.110119       0.011245      -0.061796       0.021859       0.066506      -0.039301       0.040816       0.084956       0.023024      -0.005626      -0.116204       0.037228       0.078975             11.570874      11.488866       5.416480      -2.363489      15.860150      -3.246994       7.363606           0.000009

******************************************************
Auxiliary information for the entire system
The total spin magnetic moment of the unit cell is   0.000428
The total net atomic charge of the unit cell is   0.000001
Accuracy of reproducing the electrostatic potential in the unit cell:
  The inner radius (bohr) =    5.0000
  The outer radius (bohr) =   12.0000
  Valid grid points have density less than (e/(bohr^3)) =    0.0001
  The number of valid grid points were=        43778
  The rms potential error without charges in kcal/mol is=      8.10558
  The rms potential error with partial charges in kcal/mol is=      0.45416
  The RRMSE value at monopole order=      0.05603
  The rms potential error with partial charges and cloud penetration in kcal/mol is=      0.45650
  The RRMSE value at monopole order with cloud penetration is=      0.05632
  The rms potential error with partial charges and atomic dipoles in kcal/mol is=      0.24073
  The RRMSE value at dipole order=      0.02970
  The rms potential error with partial charges, atomic dipoles and cloud penetration in kcal/mol is=      0.23051
  The RRMSE value at dipole order with cloud penetration=      0.02844

******************************************************
The electron densities and ab initio electrostatic potential were computed in VASP using the PBE functional and
projector augmented wave method. See the main text of the journal article for a description of computational details.
The atomic charges, dipoles, and quadrupoles were computed with the DDEC6 method as described in
(a) T. A. Manz and N. Gabaldon Limas, RSC Adv. 6 (2016) 47771-47801 DOI: 10.1039/c6ra04656h
(b) N. Gabaldon Limas and T. A. Manz, RSC Adv. 8 (2018) 2678-2707 DOI: 10.1039/c7ra11829e.
For each atom in the material, the electron cloud parameters were fit to the spherically averaged atom-in-material
electron density using radial positions for which this density was between 10^-4 and 10^-2 electrons per cubic bohr.
The polarizabilities, dispersion coefficients, and quantum Drude oscillator (QDO) parameters were fit using the MCLF method.
The magnetic structure of the system was optimized in VASP from the default ferromagnetic initial guess using spin polarization.
The atomic spin moments (ASMs) were computed on this optimized magnetic structure using the DDEC6 partition as inputs
to the method of T. A. Manz and D. S. Sholl, J. Chem. Theory Comput. 7 (2011) 4146-4164 DOI: 10.1021/ct200539n.
The RMSE and RRMSE were computed using a uniform grid with Ewald summation.
