# Supplementary material for: A collection of forcefield precursors for metal–organic frameworks
Source: RSC Adv. 2019 Nov 13;9(63):36492–507. doi: 10.1039/c9ra07327b (PMC9075174; doi:10.1039/c9ra07327b)
Supplement: RA-009-C9RA07327B-s5662 [file RA-009-C9RA07327B-s5662.xyz]

  336
jmolscript: load "" {1 1 1} spacegroup "x,y,z" unitcell [{     15.188000     0.000000     0.000000 }, {      0.000000    25.730000     0.000000 }, {      0.000000     0.000000    26.940000 }]
Tb     5.317319    10.218412    21.992200     2.171179
Tb     5.317319     2.646588     4.947800     2.171179
Tb     2.276681     2.646588     8.522200     2.171179
Tb     2.276681    10.218412    18.417800     2.171179
Tb     9.870681    15.511588     4.947800     2.171179
Tb     9.870681    23.083412    21.992200     2.171179
Tb    12.911319    23.083412    18.417800     2.171179
Tb    12.911319    15.511588     8.522200     2.171179
H      8.251640    16.371999    15.889212     0.085650
H      8.251640    22.223001    11.050788     0.085650
H     14.530360    22.223001     2.419212     0.085650
H     14.530360    16.371999    24.520788     0.085650
H      6.936360     9.358001    11.050788     0.085650
H      6.936360     3.506999    15.889212     0.085650
H      0.657640     3.506999    24.520788     0.085650
H      0.657640     9.358001     2.419212     0.085650
C      8.942694    16.011779    16.481892    -0.077168
C      9.878275    15.669570    15.388128    -0.004350
C     11.292278    15.854826    15.366576     0.038319
C     12.083573    15.522909    14.245872     0.088051
C     11.555030    14.977433    13.092840    -0.076986
C     10.144065    14.799896    13.055124     0.063078
C      9.267718    15.095791    14.189298     0.014177
C     12.391889    14.619786    11.858988     0.641193
C      7.991926    14.931119    17.152698    -0.004574
C      8.462754    13.600878    17.467896     0.030878
C      7.546917    12.679744    18.030942     0.075065
C      6.198223    12.967920    18.321894    -0.125152
C      5.739545    14.285296    18.068658     0.073648
C      6.676645    15.229587    17.470590     0.040507
C      5.233785    11.956731    18.949596     0.724764
C      9.077868    17.295706    17.314338     0.001583
C      9.053567    18.487005    16.554630     0.030681
C      9.187221    19.732337    17.179638     0.078668
C      9.585147    19.817246    18.556272    -0.121135
C      9.448455    18.636239    19.305204     0.075138
C      9.326951    17.383188    18.701748     0.040145
C      9.901057    21.126903    19.235160     0.700623
C      8.942694    22.583221    10.458108    -0.077168
C      9.878275    22.925430    11.551872    -0.004350
C     11.292278    22.740174    11.573424     0.038319
C     12.083573    23.072091    12.694128     0.088051
C     11.555030    23.617567    13.847160    -0.076986
C     10.144065    23.795104    13.884876     0.063078
C      9.267718    23.499209    12.750702     0.014177
C     12.391889    23.975214    15.081012     0.641193
C      7.991926    23.663881     9.787302    -0.004574
C      8.462754    24.994122     9.472104     0.030878
C      7.546917     0.185256     8.909058     0.075065
C      6.198223    25.627080     8.618106    -0.125152
C      5.739545    24.309704     8.871342     0.073648
C      6.676645    23.365413     9.469410     0.040507
C      5.233785     0.908269     7.990404     0.724764
C      9.077868    21.299294     9.625662     0.001582
C      9.053567    20.107995    10.385370     0.030681
C      9.187221    18.862663     9.760362     0.078668
C      9.585147    18.777754     8.383728    -0.121136
C      9.448455    19.958761     7.634796     0.075138
C      9.326951    21.211812     8.238252     0.040145
C      9.901057    17.468097     7.704840     0.700623
C     13.839306    22.583221     3.011892    -0.077168
C     12.903725    22.925430     1.918128    -0.004350
C     11.489722    22.740174     1.896576     0.038319
C     10.698427    23.072091     0.775872     0.088051
C     11.226970    23.617567    26.562840    -0.076986
C     12.637935    23.795104    26.525124     0.063078
C     13.514282    23.499209     0.719298     0.014177
C     10.390111    23.975214    25.328988     0.641193
C     14.790074    23.663881     3.682698    -0.004574
C     14.319246    24.994122     3.997896     0.030878
C      0.047083     0.185256     4.560942     0.075065
C      1.395777    25.627080     4.851894    -0.125152
C      1.854455    24.309704     4.598658     0.073648
C      0.917355    23.365413     4.000590     0.040507
C      2.360215     0.908269     5.479596     0.724764
C     13.704132    21.299294     3.844338     0.001582
C     13.728433    20.107995     3.084630     0.030681
C     13.594779    18.862663     3.709638     0.078668
C     13.196853    18.777754     5.086272    -0.121136
C     13.333545    19.958761     5.835204     0.075138
C     13.455049    21.211812     5.231748     0.040145
C     12.880943    17.468097     5.765160     0.700623
C     13.839306    16.011779    23.928108    -0.077168
C     12.903725    15.669570    25.021872    -0.004350
C     11.489722    15.854826    25.043424     0.038319
C     10.698427    15.522909    26.164128     0.088051
C     11.226970    14.977433     0.377160    -0.076986
C     12.637935    14.799896     0.414876     0.063078
C     13.514282    15.095791    26.220702     0.014177
C     10.390111    14.619786     1.611012     0.641193
C     14.790074    14.931119    23.257302    -0.004574
C     14.319246    13.600878    22.942104     0.030878
C      0.047083    12.679744    22.379058     0.075065
C      1.395777    12.967920    22.088106    -0.125152
C      1.854455    14.285296    22.341342     0.073648
C      0.917355    15.229587    22.939410     0.040507
C      2.360215    11.956731    21.460404     0.724764
C     13.704132    17.295706    23.095662     0.001582
C     13.728433    18.487005    23.855370     0.030681
C     13.594779    19.732337    23.230362     0.078668
C     13.196853    19.817246    21.853728    -0.121136
C     13.333545    18.636239    21.104796     0.075138
C     13.455049    17.383188    21.708252     0.040145
C     12.880943    21.126903    21.174840     0.700623
C      6.245306     9.718221    10.458108    -0.077168
C      5.309725    10.060430    11.551872    -0.004350
C      3.895722     9.875174    11.573424     0.038319
C      3.104427    10.207091    12.694128     0.088051
C      3.632970    10.752567    13.847160    -0.076986
C      5.043935    10.930104    13.884876     0.063078
C      5.920282    10.634209    12.750702     0.014177
C      2.796111    11.110214    15.081012     0.641193
C      7.196074    10.798881     9.787302    -0.004574
C      6.725246    12.129122     9.472104     0.030878
C      7.641083    13.050256     8.909058     0.075065
C      8.989777    12.762080     8.618106    -0.125152
C      9.448455    11.444704     8.871342     0.073648
C      8.511355    10.500413     9.469410     0.040507
C      9.954215    13.773269     7.990404     0.724764
C      6.110132     8.434294     9.625662     0.001582
C      6.134433     7.242995    10.385370     0.030681
C      6.000779     5.997663     9.760362     0.078668
C      5.602853     5.912754     8.383728    -0.121136
C      5.739545     7.093761     7.634796     0.075138
C      5.861049     8.346812     8.238252     0.040145
C      5.286943     4.603097     7.704840     0.700623
C      6.245306     3.146779    16.481892    -0.077168
C      5.309725     2.804570    15.388128    -0.004350
C      3.895722     2.989826    15.366576     0.038319
C      3.104427     2.657909    14.245872     0.088051
C      3.632970     2.112433    13.092840    -0.076986
C      5.043935     1.934896    13.055124     0.063078
C      5.920282     2.230791    14.189298     0.014177
C      2.796111     1.754786    11.858988     0.641193
C      7.196074     2.066119    17.152698    -0.004574
C      6.725246     0.735878    17.467896     0.030878
C      7.641083    25.544744    18.030942     0.075065
C      8.989777     0.102920    18.321894    -0.125152
C      9.448455     1.420296    18.068658     0.073648
C      8.511355     2.364587    17.470590     0.040507
C      9.954215    24.821731    18.949596     0.724764
C      6.110132     4.430706    17.314338     0.001582
C      6.134433     5.622005    16.554630     0.030681
C      6.000779     6.867337    17.179638     0.078668
C      5.602853     6.952246    18.556272    -0.121136
C      5.739545     5.771239    19.305204     0.075138
C      5.861049     4.518188    18.701748     0.040145
C      5.286943     8.261903    19.235160     0.700623
C      1.348694     3.146779    23.928108    -0.077168
C      2.284275     2.804570    25.021872    -0.004350
C      3.698278     2.989826    25.043424     0.038319
C      4.489573     2.657909    26.164128     0.088051
C      3.961030     2.112433     0.377160    -0.076986
C      2.550065     1.934896     0.414876     0.063078
C      1.673718     2.230791    26.220702     0.014177
C      4.797889     1.754786     1.611012     0.641193
C      0.397926     2.066119    23.257302    -0.004574
C      0.868754     0.735878    22.942104     0.030878
C     15.140917    25.544744    22.379058     0.075065
C     13.792223     0.102920    22.088106    -0.125152
C     13.333545     1.420296    22.341342     0.073648
C     14.270645     2.364587    22.939410     0.040507
C     12.827785    24.821731    21.460404     0.724764
C      1.483868     4.430706    23.095662     0.001583
C      1.459567     5.622005    23.855370     0.030681
C      1.593221     6.867337    23.230362     0.078668
C      1.991147     6.952246    21.853728    -0.121135
C      1.854455     5.771239    21.104796     0.075138
C      1.732951     4.518188    21.708252     0.040145
C      2.307057     8.261903    21.174840     0.700623
C      1.348694     9.718221     3.011892    -0.077168
C      2.284275    10.060430     1.918128    -0.004350
C      3.698278     9.875174     1.896576     0.038319
C      4.489573    10.207091     0.775872     0.088051
C      3.961030    10.752567    26.562840    -0.076986
C      2.550065    10.930104    26.525124     0.063078
C      1.673718    10.634209     0.719298     0.014177
C      4.797889    11.110214    25.328988     0.641193
C      0.397926    10.798881     3.682698    -0.004574
C      0.868754    12.129122     3.997896     0.030878
C     15.140917    13.050256     4.560942     0.075065
C     13.792223    12.762080     4.851894    -0.125152
C     13.333545    11.444704     4.598658     0.073648
C     14.270645    10.500413     4.000590     0.040507
C     12.827785    13.773269     5.479596     0.724764
C      1.483868     8.434294     3.844338     0.001583
C      1.459567     7.242995     3.084630     0.030681
C      1.593221     5.997663     3.709638     0.078668
C      1.991147     5.912754     5.086272    -0.121136
C      1.854455     7.093761     5.835204     0.075138
C      1.732951     8.346812     5.231748     0.040145
C      2.307057     4.603097     5.765160     0.700623
Cl    12.104836    16.430663    16.815409    -0.064931
Cl    13.893982    15.805939    14.254493    -0.074871
Cl     9.348214    14.034686    11.662595    -0.042833
Cl     7.505910    14.878630    14.060525    -0.030854
Cl    10.144065    13.166041    17.133840    -0.029263
Cl     8.099760    11.061842    18.268014    -0.062145
Cl     4.046083    14.691573    18.398404    -0.032382
Cl     5.973440    16.788568    17.111210    -0.043040
Cl     8.673867    18.467193    14.860373    -0.025968
Cl     9.144695    21.169615    16.253980    -0.023320
Cl     9.799298    18.680237    21.056304    -0.064770
Cl     9.472756    15.967781    19.694756    -0.033840
Cl    12.104836    22.164337    10.124591    -0.064931
Cl    13.893982    22.789061    12.685507    -0.074871
Cl     9.348214    24.560314    15.277405    -0.042833
Cl     7.505910    23.716370    12.879475    -0.030854
Cl    10.144065    25.428959     9.806160    -0.029263
Cl     8.099760     1.803158     8.671986    -0.062145
Cl     4.046083    23.903427     8.541596    -0.032382
Cl     5.973440    21.806432     9.828790    -0.043040
Cl     8.673867    20.127807    12.079627    -0.025968
Cl     9.144695    17.425385    10.686020    -0.023320
Cl     9.799298    19.914763     5.883696    -0.064770
Cl     9.472756    22.627219     7.245244    -0.033840
Cl    10.677164    22.164337     3.345409    -0.064931
Cl     8.888018    22.789061     0.784493    -0.074871
Cl    13.433786    24.560314    25.132595    -0.042833
Cl     0.088090    23.716370     0.590525    -0.030853
Cl    12.637935    25.428959     3.663840    -0.029263
Cl    14.682240     1.803158     4.798014    -0.062145
Cl     3.547917    23.903427     4.928404    -0.032382
Cl     1.620560    21.806432     3.641210    -0.043040
Cl    14.108133    20.127807     1.390373    -0.025968
Cl    13.637305    17.425385     2.783980    -0.023320
Cl    12.982702    19.914763     7.586304    -0.064770
Cl    13.309244    22.627219     6.224756    -0.033840
Cl    10.677164    16.430663    23.594591    -0.064931
Cl     8.888018    15.805939    26.155507    -0.074871
Cl    13.433786    14.034686     1.807405    -0.042833
Cl     0.088090    14.878630    26.349475    -0.030854
Cl    12.637935    13.166041    23.276160    -0.029263
Cl    14.682240    11.061842    22.141986    -0.062145
Cl     3.547917    14.691573    22.011596    -0.032382
Cl     1.620560    16.788568    23.298790    -0.043040
Cl    14.108133    18.467193    25.549627    -0.025968
Cl    13.637305    21.169615    24.156020    -0.023320
Cl    12.982702    18.680237    19.353696    -0.064770
Cl    13.309244    15.967781    20.715244    -0.033840
Cl     3.083164     9.299337    10.124591    -0.064931
Cl     1.294018     9.924061    12.685507    -0.074871
Cl     5.839786    11.695314    15.277405    -0.042833
Cl     7.682090    10.851370    12.879475    -0.030854
Cl     5.043935    12.563959     9.806160    -0.029263
Cl     7.088240    14.668158     8.671986    -0.062145
Cl    11.141917    11.038427     8.541596    -0.032382
Cl     9.214560     8.941432     9.828790    -0.043040
Cl     6.514133     7.262807    12.079627    -0.025968
Cl     6.043305     4.560385    10.686020    -0.023320
Cl     5.388702     7.049763     5.883696    -0.064770
Cl     5.715244     9.762219     7.245244    -0.033840
Cl     3.083164     3.565663    16.815409    -0.064931
Cl     1.294018     2.940939    14.254493    -0.074871
Cl     5.839786     1.169686    11.662595    -0.042833
Cl     7.682090     2.013630    14.060525    -0.030854
Cl     5.043935     0.301041    17.133840    -0.029263
Cl     7.088240    23.926842    18.268014    -0.062145
Cl    11.141917     1.826573    18.398404    -0.032382
Cl     9.214560     3.923568    17.111210    -0.043040
Cl     6.514133     5.602193    14.860373    -0.025968
Cl     6.043305     8.304615    16.253980    -0.023320
Cl     5.388702     5.815237    21.056304    -0.064770
Cl     5.715244     3.102781    19.694756    -0.033840
Cl     4.510836     3.565663    23.594591    -0.064931
Cl     6.299982     2.940939    26.155507    -0.074871
Cl     1.754214     1.169686     1.807405    -0.042833
Cl    15.099910     2.013630    26.349475    -0.030854
Cl     2.550065     0.301041    23.276160    -0.029263
Cl     0.505760    23.926842    22.141986    -0.062145
Cl    11.640083     1.826573    22.011596    -0.032382
Cl    13.567440     3.923568    23.298790    -0.043040
Cl     1.079867     5.602193    25.549627    -0.025968
Cl     1.550695     8.304615    24.156020    -0.023320
Cl     2.205298     5.815237    19.353696    -0.064770
Cl     1.878756     3.102781    20.715244    -0.033840
Cl     4.510836     9.299337     3.345409    -0.064931
Cl     6.299982     9.924061     0.784493    -0.074871
Cl     1.754214    11.695314    25.132595    -0.042833
Cl    15.099910    10.851370     0.590525    -0.030854
Cl     2.550065    12.563959     3.663840    -0.029263
Cl     0.505760    14.668158     4.798014    -0.062145
Cl    11.640083    11.038427     4.928404    -0.032382
Cl    13.567440     8.941432     3.641210    -0.043040
Cl     1.079867     7.262807     1.390373    -0.025968
Cl     1.550695     4.560385     2.783980    -0.023320
Cl     2.205298     7.049763     7.586304    -0.064770
Cl     1.878756     9.762219     6.224756    -0.033840
O     13.026748    13.528834    11.915562    -0.551748
O      5.519319    11.588792    20.118792    -0.719543
O      9.196334    21.566886    20.180754    -0.653359
O     12.431378    15.425135    10.891842    -0.754752
O     11.024969    21.641503    18.699054    -0.715868
O      4.251121    11.591365    18.235686    -0.640495
O     13.026748    25.066166    15.024438    -0.551748
O      5.519319     1.276208     6.821208    -0.719543
O      9.196334    17.028114     6.759246    -0.653359
O     12.431378    23.169865    16.048158    -0.754752
O     11.024969    16.953497     8.240946    -0.715868
O      4.251121     1.273635     8.704314    -0.640495
O      9.755252    25.066166    25.385562    -0.551748
O      2.074681     1.276208     6.648792    -0.719543
O     13.585666    17.028114     6.710754    -0.653359
O     10.350622    23.169865    24.361842    -0.754752
O     11.757031    16.953497     5.229054    -0.715868
O      3.342879     1.273635     4.765686    -0.640495
O      9.755252    13.528834     1.554438    -0.551748
O      2.074681    11.588792    20.291208    -0.719543
O     13.585666    21.566886    20.229246    -0.653359
O     10.350622    15.425135     2.578158    -0.754752
O     11.757031    21.641503    21.710946    -0.715868
O      3.342879    11.591365    22.174314    -0.640495
O      2.161252    12.201166    15.024438    -0.551748
O      9.668681    14.141208     6.821208    -0.719543
O      5.991666     4.163114     6.759246    -0.653359
O      2.756622    10.304865    16.048158    -0.754752
O      4.163031     4.088497     8.240946    -0.715868
O     10.936879    14.138635     8.704314    -0.640495
O      2.161252     0.663834    11.915562    -0.551748
O      9.668681    24.453792    20.118792    -0.719543
O      5.991666     8.701886    20.180754    -0.653359
O      2.756622     2.560135    10.891842    -0.754752
O      4.163031     8.776503    18.699054    -0.715868
O     10.936879    24.456365    18.235686    -0.640495
O      5.432748     0.663834     1.554438    -0.551748
O     13.113319    24.453792    20.291208    -0.719543
O      1.602334     8.701886    20.229246    -0.653359
O      4.837378     2.560135     2.578158    -0.754752
O      3.430969     8.776503    21.710946    -0.715868
O     11.845121    24.456365    22.174314    -0.640495
O      5.432748    12.201166    25.385562    -0.551748
O     13.113319    14.141208     6.648792    -0.719543
O      1.602334     4.163114     6.710754    -0.653359
O      4.837378    10.304865    24.361842    -0.754752
O      3.430969     4.088497     5.229054    -0.715867
O     11.845121    14.138635     4.765686    -0.640495

The following XYZ coordinates are in angstroms. Other properties are in atomic units.
The sperically averaged electron density of each atom fit to a function of the form exp(a - br)
eigen_1, eigen_2 and eigen_3 are the three eigenvalues of traceless quadrupole moment tensor
  atom number  atomic symbol              X              Y              Z     net charge C6 coefficient C8 coefficient C10 coefficient fluctuating dipole atomic polarizability isotropic forcefield polarizability              a              b squared Pearson coefficient          <r^3>          <r^4>         wp_QDO          m_QDO          q_QDO       dipole_x       dipole_y       dipole_z         dipole            Qxy            Qxz            Qyz     Q(x^2-y^2)  Q(3z^2 - R^2)        eigen_1        eigen_2        eigen_3 static polarizability      alpha(xx)      alpha(xy)      alpha(xz)      alpha(yy)      alpha(yz)      alpha(zz) atomic spin moment
            1             Tb       5.317319      10.218412      21.992200       2.171179      91.123813 0.18258801E+04  0.54805280E+05                                13.445913                           11.402751       2.323728       2.500266                    0.999818      70.654830     157.917233       0.764148       0.267041      -1.333434      -0.000801      -0.003227       0.019990       0.020264       0.041359      -0.039681      -0.061256      -0.056050      -0.662359      -0.234318       0.060555       0.173763             16.113551      12.505388       0.004455      -3.413834      13.769227       1.367599      22.066038          -0.000002
            2             Tb       5.317319       2.646588       4.947800       2.171179      91.123813 0.18258801E+04  0.54805280E+05                                13.445913                           11.402751       2.323728       2.500267                    0.999818      70.654830     157.917233       0.764148       0.267041      -1.333434      -0.000801       0.003227      -0.019990       0.020264      -0.041359       0.039681      -0.061256      -0.056050      -0.662359      -0.234318       0.060554       0.173763             16.113551      12.505388      -0.004455       3.413834      13.769227       1.367599      22.066038          -0.000002
            3             Tb       2.276681       2.646588       8.522200       2.171179      91.123806 0.18258800E+04  0.54805274E+05                                13.445912                           11.402751       2.323728       2.500267                    0.999818      70.654830     157.917230       0.764148       0.267041      -1.333434       0.000801       0.003227       0.019990       0.020264       0.041359       0.039681       0.061256      -0.056050      -0.662359      -0.234318       0.060555       0.173763             16.113550      12.505387       0.004455       3.413834      13.769226      -1.367598      22.066036          -0.000002
            4             Tb       2.276681      10.218412      18.417800       2.171179      91.123813 0.18258801E+04  0.54805280E+05                                13.445912                           11.402751       2.323728       2.500267                    0.999818      70.654830     157.917233       0.764148       0.267041      -1.333434       0.000801      -0.003227      -0.019990       0.020264      -0.041359      -0.039681       0.061256      -0.056050      -0.662359      -0.234318       0.060555       0.173763             16.113551      12.505388      -0.004455      -3.413834      13.769227      -1.367599      22.066038          -0.000002
            5             Tb       9.870681      15.511588       4.947800       2.171179      91.123813 0.18258801E+04  0.54805280E+05                                13.445913                           11.402751       2.323728       2.500266                    0.999818      70.654830     157.917233       0.764148       0.267041      -1.333434       0.000801       0.003227      -0.019990       0.020264       0.041359      -0.039681      -0.061256      -0.056050      -0.662359      -0.234318       0.060555       0.173763             16.113551      12.505388       0.004455      -3.413834      13.769227       1.367599      22.066038          -0.000002
            6             Tb       9.870681      23.083412      21.992200       2.171179      91.123807 0.18258800E+04  0.54805275E+05                                13.445912                           11.402751       2.323728       2.500267                    0.999818      70.654829     157.917229       0.764148       0.267041      -1.333434       0.000801      -0.003227       0.019990       0.020264      -0.041359       0.039681      -0.061256      -0.056050      -0.662359      -0.234318       0.060555       0.173763             16.113550      12.505387      -0.004455       3.413834      13.769227       1.367599      22.066037          -0.000002
            7             Tb      12.911319      23.083412      18.417800       2.171179      91.123812 0.18258801E+04  0.54805279E+05                                13.445912                           11.402751       2.323728       2.500266                    0.999818      70.654830     157.917232       0.764148       0.267041      -1.333434      -0.000801      -0.003227      -0.019990       0.020264       0.041359       0.039681       0.061256      -0.056050      -0.662359      -0.234318       0.060555       0.173763             16.113551      12.505388       0.004455       3.413834      13.769227      -1.367599      22.066038          -0.000002
            8             Tb      12.911319      15.511588       8.522200       2.171179      91.123807 0.18258800E+04  0.54805275E+05                                13.445912                           11.402751       2.323728       2.500267                    0.999818      70.654829     157.917229       0.764148       0.267041      -1.333434      -0.000801       0.003227       0.019990       0.020264      -0.041359      -0.039681       0.061256      -0.056050      -0.662359      -0.234318       0.060555       0.173763             16.113550      12.505387      -0.004455      -3.413834      13.769227      -1.367598      22.066036          -0.000002
            9              H       8.251640      16.371999      15.889212       0.085650       1.428066 0.11919194E+02  0.13242544E+03                                 2.223296                            2.087905      -1.954059       1.887843                    0.993151       5.313539      17.118271       0.401954       1.371531      -0.680196      -0.020445       0.010306      -0.018861       0.029664      -0.000235      -0.001386       0.002120       0.000134      -0.002082      -0.002689       0.000156       0.002533              2.399437       2.295377       0.076928       0.021731       2.437232       0.019457       2.465700           0.000000
           10              H       8.251640      22.223001      11.050788       0.085650       1.428066 0.11919196E+02  0.13242546E+03                                 2.223296                            2.087905      -1.954059       1.887843                    0.993151       5.313539      17.118270       0.401954       1.371531      -0.680196      -0.020445      -0.010306       0.018861       0.029664       0.000235       0.001386       0.002120       0.000134      -0.002082      -0.002689       0.000156       0.002533              2.399436       2.295377      -0.076928      -0.021731       2.437232       0.019456       2.465700           0.000000
           11              H      14.530360      22.223001       2.419212       0.085650       1.428066 0.11919196E+02  0.13242546E+03                                 2.223296                            2.087905      -1.954059       1.887843                    0.993151       5.313539      17.118270       0.401954       1.371531      -0.680196       0.020445      -0.010306      -0.018861       0.029664      -0.000235       0.001386      -0.002120       0.000134      -0.002082      -0.002689       0.000156       0.002533              2.399436       2.295377       0.076928      -0.021731       2.437232      -0.019457       2.465700           0.000000
           12              H      14.530360      16.371999      24.520788       0.085650       1.428067 0.11919197E+02  0.13242547E+03                                 2.223295                            2.087905      -1.954058       1.887843                    0.993151       5.313539      17.118269       0.401954       1.371531      -0.680196       0.020445       0.010306       0.018861       0.029664       0.000235      -0.001386      -0.002120       0.000134      -0.002082      -0.002689       0.000156       0.002533              2.399436       2.295377      -0.076928       0.021731       2.437232      -0.019457       2.465700           0.000000
           13              H       6.936360       9.358001      11.050788       0.085650       1.428066 0.11919196E+02  0.13242546E+03                                 2.223296                            2.087905      -1.954059       1.887843                    0.993151       5.313539      17.118270       0.401954       1.371531      -0.680196       0.020445      -0.010306       0.018861       0.029664      -0.000235      -0.001386       0.002120       0.000134      -0.002082      -0.002689       0.000156       0.002533              2.399436       2.295377       0.076928       0.021731       2.437232       0.019457       2.465700           0.000000
           14              H       6.936360       3.506999      15.889212       0.085650       1.428067 0.11919197E+02  0.13242547E+03                                 2.223295                            2.087904      -1.954058       1.887843                    0.993151       5.313539      17.118268       0.401954       1.371531      -0.680196       0.020445       0.010306      -0.018861       0.029664       0.000235       0.001386       0.002120       0.000134      -0.002082      -0.002689       0.000156       0.002533              2.399436       2.295377      -0.076928      -0.021731       2.437232       0.019456       2.465700           0.000000
           15              H       0.657640       3.506999      24.520788       0.085650       1.428066 0.11919194E+02  0.13242544E+03                                 2.223296                            2.087905      -1.954059       1.887843                    0.993151       5.313539      17.118271       0.401954       1.371531      -0.680196      -0.020445       0.010306       0.018861       0.029664      -0.000235       0.001386      -0.002120       0.000134      -0.002082      -0.002689       0.000156       0.002533              2.399437       2.295377       0.076928      -0.021731       2.437232      -0.019457       2.465700           0.000000
           16              H       0.657640       9.358001       2.419212       0.085650       1.428066 0.11919196E+02  0.13242546E+03                                 2.223296                            2.087905      -1.954059       1.887843                    0.993151       5.313539      17.118270       0.401954       1.371531      -0.680196      -0.020445      -0.010306      -0.018861       0.029664       0.000235      -0.001386      -0.002120       0.000134      -0.002082      -0.002689       0.000156       0.002533              2.399436       2.295377      -0.076928       0.021731       2.437232      -0.019456       2.465700           0.000000
           17              C       8.942694      16.011779      16.481892      -0.077168      37.841846 0.38520324E+03  0.89609696E+04                                10.987812                            7.273839      -0.741101       1.760712                    0.996222      30.406102      92.728258       0.511178       0.515073      -0.989438       0.059981      -0.035421       0.045520       0.083213       0.015568      -0.002354       0.001370      -0.025922      -0.019934      -0.017606      -0.005975       0.023581             15.725048      12.812219       3.825511      -4.805225      17.929916       2.845255      16.433008           0.000001
           18              C       9.878275      15.669570      15.388128      -0.004350      44.902190 0.52274788E+03  0.12982109E+05                                11.597621                            8.012636      -0.454355       1.828581                    0.998767      30.774980      93.559085       0.535505       0.460564      -1.028717      -0.032392       0.015469       0.042638       0.055736      -0.004865      -0.037610       0.019616      -0.014243       0.027370      -0.041900      -0.003938       0.045839             15.223201      17.043313      -0.413093      -6.245764       8.630106       4.759183      19.996185           0.000001
           19              C      11.292278      15.854826      15.366576       0.038319      44.305263 0.54556085E+03  0.13636627E+05                                11.215659                            8.039183      -0.342259       1.868482                    0.998376      30.170716      90.763561       0.551608       0.444234      -1.042419       0.023930       0.027302       0.053412       0.064582       0.000330       0.034768       0.019882      -0.047936       0.057380      -0.051981       0.005338       0.046643             13.927580      16.144206       0.167561      -3.612685       7.349734       4.017951      18.288801           0.000001
           20              C      12.083573      15.522909      14.245872       0.088051      43.407479 0.51376857E+03  0.12641148E+05                                11.100239                            7.836833      -0.174941       1.931170                    0.999032      29.145922      86.779445       0.555319       0.448275      -1.040842       0.066818      -0.002715      -0.009582       0.067556       0.002039       0.013687      -0.022515       0.025285      -0.124009      -0.052197       0.016283       0.035914             13.856086      14.156893      -0.003784      -2.789932       7.220536       4.672363      20.190829           0.000001
           21              C      11.555030      14.977433      13.092840      -0.076986      44.427237 0.51009045E+03  0.12510726E+05                                11.136861                            7.663929      -0.312296       1.895587                    0.997709      29.550534      87.446220       0.578341       0.431804      -1.052090      -0.000604      -0.011774       0.009588       0.015196      -0.017062       0.007462      -0.060324      -0.115071      -0.094151      -0.058927      -0.044229       0.103156             14.314209      14.094399      -0.197543      -4.270017       7.197262       4.584231      21.650966           0.000001
           22              C      10.144065      14.799896      13.055124       0.063078      42.405886 0.54854644E+03  0.13693096E+05                                10.861138                            8.030175      -0.135561       1.935898                    0.998861      29.724707      88.580924       0.556609       0.440827      -1.047240       0.001644      -0.029595      -0.054051       0.061645       0.008419       0.035573       0.009807      -0.028579       0.081506      -0.045564      -0.002381       0.047945             13.215004      14.309063       0.916881      -2.585586       7.430608       3.887927      17.905340           0.000001
           23              C       9.267718      15.095791      14.189298       0.014177      46.478974 0.62210111E+03  0.16038987E+05                                11.607178                            8.580882      -0.389255       1.840779                    0.997947      31.269790      94.963447       0.535249       0.443848      -1.044574      -0.074607      -0.018201       0.007121       0.077125       0.012414      -0.001712      -0.012180       0.058131      -0.084161      -0.035682      -0.010186       0.045869             14.493865      13.102272       0.828931      -3.255663       8.484006       5.198038      21.895318           0.000001
           24              C      12.391889      14.619786      11.858988       0.641193      25.454451 0.27030585E+03  0.58192489E+04                                 8.503162                            6.177878      -0.795172       1.792575                    0.996853      24.399884      74.217755       0.537329       0.529486      -0.971823       0.001103       0.030905      -0.039521       0.050183       0.056641       0.068608       0.026541       0.049770      -0.110009      -0.076710      -0.038027       0.114737             10.300655       7.920882      -2.351445      -3.108183       8.495798      -0.672131      14.485284          -0.000000
           25              C       7.991926      14.931119      17.152698      -0.004574      45.055171 0.52773692E+03  0.13145586E+05                                11.800294                            8.136352      -0.489394       1.820182                    0.998498      30.821446      94.038266       0.522722       0.470406      -1.022638       0.032717       0.037329      -0.031498       0.058788       0.032217      -0.019502      -0.003638      -0.034973       0.026310      -0.045321       0.006707       0.038614             16.512058      17.904328       7.738877      -5.820102      21.173820      -5.812959      10.458028           0.000001
           26              C       8.462754      13.600878      17.467896       0.030878      45.206338 0.57808900E+03  0.14674587E+05                                11.468406                            8.326491      -0.382447       1.851917                    0.998220      30.739088      93.484792       0.536506       0.449739      -1.038211       0.070884      -0.015276      -0.023698       0.076286      -0.017216      -0.011241       0.009088       0.060361       0.021535      -0.039130       0.002058       0.037071             14.712704      16.165128       5.528747      -3.963689      19.317484      -4.671319       8.655499           0.000001
           27              C       7.546917      12.679744      18.030942       0.075065      42.307906 0.51753681E+03  0.12804316E+05                                11.019059                            7.909195      -0.317618       1.884587                    0.998540      29.692768      89.726986       0.546181       0.453267      -1.034141      -0.009416      -0.046614       0.015631       0.050059      -0.029674       0.021516       0.000988      -0.048529       0.014181      -0.048260       0.009875       0.038385             14.157889      16.916019       5.373347      -4.505378      17.102233      -4.069126       8.455415           0.000001
           28              C       6.198223      12.967920      18.321894      -0.125152      47.449663 0.55131880E+03  0.13796797E+05                                11.721909                            7.970065      -0.346226       1.875672                    0.997006      30.587859      91.638692       0.566472       0.432068      -1.051200       0.014453      -0.000436      -0.009488       0.017294       0.011822       0.038844       0.022735       0.007365       0.193409      -0.045330      -0.038615       0.083945             16.180853      18.545550       7.344913      -6.405272      19.445452      -6.085674      10.551558           0.000001
           29              C       5.739545      14.285296      18.068658       0.073648      43.663582 0.54728692E+03  0.13664793E+05                                11.165732                            8.064610      -0.181217       1.923280                    0.998917      29.632180      88.547693       0.550472       0.445639      -1.043562      -0.063481       0.006573       0.009461       0.064518      -0.018823       0.010531       0.015470       0.052255       0.016153      -0.041786       0.010926       0.030860             14.376388      16.854573       4.740460      -5.082712      17.487721      -4.286142       8.786871           0.000000
           30              C       6.676645      15.229587      17.470590       0.040507      44.230256 0.55602977E+03  0.13991013E+05                                11.332626                            8.175846      -0.491891       1.821657                    0.997686      30.488834      92.597818       0.539954       0.450815      -1.036626      -0.017737       0.053090      -0.012336       0.057318      -0.011906       0.022793      -0.006802      -0.084518      -0.021963      -0.051175       0.001725       0.049450             14.694910      18.866652       5.766012      -5.474090      16.351823      -4.168525       8.866256           0.000001
           31              C       5.233785      11.956731      18.949596       0.724764      22.455388 0.23795809E+03  0.49807579E+04                                 8.027022                            5.889344      -0.819102       1.810903                    0.996140      23.102226      70.139803       0.535361       0.546594      -0.960533      -0.025745      -0.034571       0.027068       0.050898      -0.073007      -0.026115       0.059575      -0.066313      -0.056212      -0.074309      -0.045201       0.119510             10.152318       9.830239       4.676695      -1.700372      10.089414      -3.377938      10.537301           0.000000
           32              C       9.077868      17.295706      17.314338       0.001583      47.163273 0.51425186E+03  0.12729045E+05                                12.042194                            7.968093      -0.479263       1.826547                    0.998685      30.482410      92.758004       0.534468       0.462982      -1.026553      -0.010027      -0.045233      -0.024419       0.052372       0.020314      -0.012837       0.028277      -0.022988      -0.068598      -0.045804       0.004796       0.041008             16.981496       7.551676       3.752971       2.833516      24.221196       6.693203      19.171617           0.000001
           33              C       9.053567      18.487005      16.554630       0.030681      44.383871 0.53132875E+03  0.13206243E+05                                11.262659                            7.937353      -0.460147       1.833098                    0.998067      30.096597      90.572932       0.554205       0.444651      -1.041162      -0.003084      -0.013194      -0.068943       0.070261      -0.006674      -0.004597       0.013966       0.052441       0.096507      -0.045436       0.009451       0.035985             14.653806       6.152690       2.084878       1.744082      23.269491       2.320174      14.539238           0.000001
           34              C       9.187221      19.732337      17.179638       0.078668      42.609613 0.49452596E+03  0.12038732E+05                                10.877659                            7.614082      -0.148503       1.939137                    0.999366      28.872853      85.199745       0.572318       0.439620      -1.047091       0.004120       0.052858      -0.004606       0.053218      -0.000589      -0.017313      -0.032991       0.044133      -0.041400      -0.049538       0.011437       0.038101             14.028370       6.193462       1.737040       2.751906      20.490346       2.419108      15.401303           0.000001
           35              C       9.585147      19.817246      18.556272      -0.121135      48.844909 0.54390927E+03  0.13547101E+05                                11.839115                            7.884614      -0.330537       1.879649                    0.997646      30.351971      90.317769       0.573747       0.428613      -1.054736       0.012659      -0.008639      -0.020654       0.025719      -0.007800      -0.041601       0.004361       0.109031      -0.091266      -0.045805      -0.039572       0.085377             16.123787       7.412735       4.078623       3.509215      24.592281       4.862772      16.366344           0.000001
           36              C       9.448455      18.636239      19.305204       0.075138      42.366623 0.51875983E+03  0.12812087E+05                                10.932610                            7.856149      -0.294823       1.885524                    0.998997      29.640111      88.806864       0.555864       0.446154      -1.040675       0.006910       0.021989       0.056136       0.060684      -0.006702       0.005275      -0.005318       0.051093       0.137251      -0.049510       0.002731       0.046779             13.935843       6.569246       2.564779       2.548304      20.290639       2.449056      14.947644           0.000000
           37              C       9.326951      17.383188      18.701748       0.040145      44.116093 0.53773796E+03  0.13435925E+05                                11.291026                            8.048761      -0.505258       1.818678                    0.997931      30.389798      92.373500       0.542613       0.451771      -1.034700      -0.002019      -0.061304       0.032832       0.069571      -0.002079      -0.005898      -0.034546      -0.012403      -0.060711      -0.041862       0.004688       0.037173             14.410851       6.907241       2.686708       3.145329      18.636151       4.150485      17.689162           0.000001
           38              C       9.901057      21.126903      19.235160       0.700623      23.131431 0.26572828E+03  0.56912118E+04                                 8.072043                            6.149463      -0.820383       1.799035                    0.996791      23.568648      71.294869       0.535884       0.533664      -0.970787       0.009025       0.053038       0.010062       0.054733      -0.050471       0.045729      -0.072157       0.025803      -0.011132      -0.080038      -0.032211       0.112249              9.800254       6.938522       2.011717      -0.321326      13.574138       4.127618       8.888100           0.000000
           39              C       8.942694      22.583221      10.458108      -0.077168      37.841844 0.38520321E+03  0.89609688E+04                                10.987812                            7.273839      -0.741101       1.760712                    0.996222      30.406101      92.728256       0.511178       0.515073      -0.989438       0.059981       0.035421      -0.045520       0.083213      -0.015568       0.002354       0.001370      -0.025922      -0.019934      -0.017606      -0.005975       0.023581             15.725047      12.812219      -3.825512       4.805225      17.929915       2.845255      16.433008           0.000001
           40              C       9.878275      22.925430      11.551872      -0.004350      44.902191 0.52274791E+03  0.12982110E+05                                11.597621                            8.012636      -0.454355       1.828581                    0.998767      30.774980      93.559082       0.535505       0.460564      -1.028717      -0.032392      -0.015469      -0.042638       0.055736       0.004865       0.037610       0.019616      -0.014243       0.027370      -0.041900      -0.003938       0.045839             15.223201      17.043312       0.413092       6.245764       8.630106       4.759183      19.996184           0.000001
           41              C      11.292278      22.740174      11.573424       0.038319      44.305260 0.54556082E+03  0.13636626E+05                                11.215658                            8.039183      -0.342259       1.868482                    0.998376      30.170715      90.763556       0.551608       0.444234      -1.042419       0.023930      -0.027302      -0.053412       0.064582      -0.000330      -0.034768       0.019882      -0.047936       0.057380      -0.051981       0.005338       0.046643             13.927580      16.144205      -0.167561       3.612684       7.349734       4.017950      18.288800           0.000001
           42              C      12.083573      23.072091      12.694128       0.088051      43.407477 0.51376854E+03  0.12641147E+05                                11.100239                            7.836833      -0.174940       1.931170                    0.999032      29.145921      86.779441       0.555319       0.448275      -1.040842       0.066818       0.002715       0.009582       0.067556      -0.002039      -0.013687      -0.022515       0.025285      -0.124009      -0.052197       0.016283       0.035914             13.856086      14.156893       0.003784       2.789932       7.220536       4.672363      20.190829           0.000001
           43              C      11.555030      23.617567      13.847160      -0.076986      44.427233 0.51009039E+03  0.12510725E+05                                11.136861                            7.663929      -0.312295       1.895587                    0.997709      29.550532      87.446214       0.578341       0.431804      -1.052090      -0.000604       0.011774      -0.009588       0.015196       0.017062      -0.007462      -0.060324      -0.115071      -0.094151      -0.058927      -0.044229       0.103156             14.314209      14.094399       0.197543       4.270017       7.197262       4.584231      21.650965           0.000001
           44              C      10.144065      23.795104      13.884876       0.063078      42.405887 0.54854645E+03  0.13693096E+05                                10.861139                            8.030175      -0.135561       1.935898                    0.998861      29.724707      88.580925       0.556609       0.440827      -1.047240       0.001644       0.029595       0.054051       0.061645      -0.008419      -0.035573       0.009807      -0.028579       0.081506      -0.045564      -0.002381       0.047945             13.215004      14.309064      -0.916881       2.585586       7.430609       3.887927      17.905340           0.000001
           45              C       9.267718      23.499209      12.750702       0.014177      46.478975 0.62210112E+03  0.16038988E+05                                11.607178                            8.580882      -0.389255       1.840779                    0.997947      31.269790      94.963446       0.535249       0.443848      -1.044574      -0.074607       0.018201      -0.007121       0.077125      -0.012414       0.001712      -0.012180       0.058131      -0.084161      -0.035682      -0.010186       0.045869             14.493865      13.102272      -0.828931       3.255663       8.484006       5.198038      21.895318           0.000001
           46              C      12.391889      23.975214      15.081012       0.641193      25.454453 0.27030587E+03  0.58192494E+04                                 8.503163                            6.177879      -0.795172       1.792575                    0.996853      24.399886      74.217765       0.537329       0.529486      -0.971823       0.001103      -0.030905       0.039521       0.050183      -0.056641      -0.068608       0.026541       0.049769      -0.110009      -0.076710      -0.038027       0.114737             10.300655       7.920882       2.351445       3.108183       8.495798      -0.672131      14.485285          -0.000000
           47              C       7.991926      23.663881       9.787302      -0.004574      45.055171 0.52773692E+03  0.13145586E+05                                11.800294                            8.136352      -0.489394       1.820182                    0.998498      30.821446      94.038267       0.522721       0.470406      -1.022638       0.032717      -0.037329       0.031498       0.058788      -0.032217       0.019502      -0.003638      -0.034973       0.026310      -0.045321       0.006707       0.038614             16.512059      17.904328      -7.738877       5.820102      21.173820      -5.812959      10.458028           0.000001
           48              C       8.462754      24.994122       9.472104       0.030878      45.206338 0.57808900E+03  0.14674587E+05                                11.468406                            8.326491      -0.382447       1.851917                    0.998220      30.739088      93.484793       0.536506       0.449739      -1.038211       0.070884       0.015276       0.023698       0.076286       0.017216       0.011240       0.009088       0.060361       0.021535      -0.039130       0.002058       0.037071             14.712704      16.165128      -5.528747       3.963689      19.317485      -4.671319       8.655500           0.000001
           49              C       7.546917       0.185256       8.909058       0.075065      42.307908 0.51753684E+03  0.12804317E+05                                11.019059                            7.909195      -0.317618       1.884587                    0.998540      29.692769      89.726989       0.546181       0.453267      -1.034141      -0.009416       0.046614      -0.015631       0.050059       0.029674      -0.021516       0.000988      -0.048529       0.014181      -0.048260       0.009875       0.038385             14.157889      16.916020      -5.373347       4.505378      17.102233      -4.069126       8.455415           0.000001
           50              C       6.198223      25.627080       8.618106      -0.125152      47.449667 0.55131886E+03  0.13796799E+05                                11.721910                            7.970065      -0.346226       1.875672                    0.997006      30.587861      91.638699       0.566472       0.432068      -1.051200       0.014453       0.000436       0.009488       0.017294      -0.011822      -0.038844       0.022735       0.007365       0.193409      -0.045330      -0.038615       0.083945             16.180854      18.545551      -7.344914       6.405272      19.445453      -6.085674      10.551558           0.000001
           51              C       5.739545      24.309704       8.871342       0.073648      43.663582 0.54728692E+03  0.13664793E+05                                11.165732                            8.064610      -0.181217       1.923280                    0.998917      29.632180      88.547693       0.550472       0.445639      -1.043562      -0.063481      -0.006573      -0.009461       0.064518       0.018823      -0.010531       0.015470       0.052255       0.016153      -0.041786       0.010926       0.030860             14.376388      16.854573      -4.740460       5.082712      17.487721      -4.286142       8.786871           0.000000
           52              C       6.676645      23.365413       9.469410       0.040507      44.230256 0.55602976E+03  0.13991012E+05                                11.332626                            8.175846      -0.491891       1.821657                    0.997686      30.488833      92.597813       0.539954       0.450815      -1.036626      -0.017737      -0.053090       0.012336       0.057318       0.011906      -0.022793      -0.006802      -0.084518      -0.021963      -0.051175       0.001725       0.049450             14.694910      18.866652      -5.766012       5.474090      16.351823      -4.168525       8.866256           0.000001
           53              C       5.233785       0.908269       7.990404       0.724764      22.455385 0.23795807E+03  0.49807573E+04                                 8.027022                            5.889344      -0.819102       1.810903                    0.996140      23.102225      70.139802       0.535361       0.546594      -0.960533      -0.025745       0.034571      -0.027068       0.050898       0.073007       0.026115       0.059575      -0.066313      -0.056212      -0.074309      -0.045201       0.119510             10.152318       9.830239      -4.676695       1.700372      10.089414      -3.377938      10.537301           0.000000
           54              C       9.077868      21.299294       9.625662       0.001582      47.163273 0.51425186E+03  0.12729045E+05                                12.042195                            7.968094      -0.479263       1.826547                    0.998685      30.482410      92.758004       0.534468       0.462982      -1.026553      -0.010027       0.045233       0.024419       0.052372      -0.020314       0.012837       0.028277      -0.022988      -0.068598      -0.045804       0.004796       0.041008             16.981497       7.551676      -3.752971      -2.833516      24.221196       6.693203      19.171618           0.000001
           55              C       9.053567      20.107995      10.385370       0.030681      44.383869 0.53132872E+03  0.13206242E+05                                11.262658                            7.937353      -0.460147       1.833099                    0.998067      30.096596      90.572926       0.554205       0.444651      -1.041162      -0.003084       0.013194       0.068943       0.070261       0.006674       0.004597       0.013966       0.052441       0.096507      -0.045436       0.009451       0.035985             14.653805       6.152689      -2.084877      -1.744081      23.269489       2.320174      14.539236           0.000001
           56              C       9.187221      18.862663       9.760362       0.078668      42.609613 0.49452596E+03  0.12038732E+05                                10.877659                            7.614082      -0.148503       1.939137                    0.999366      28.872853      85.199743       0.572318       0.439620      -1.047091       0.004120      -0.052858       0.004606       0.053218       0.000589       0.017313      -0.032991       0.044133      -0.041400      -0.049538       0.011437       0.038101             14.028370       6.193461      -1.737040      -2.751906      20.490345       2.419108      15.401303           0.000001
           57              C       9.585147      18.777754       8.383728      -0.121136      48.844912 0.54390930E+03  0.13547102E+05                                11.839115                            7.884614      -0.330537       1.879649                    0.997646      30.351972      90.317772       0.573747       0.428613      -1.054735       0.012659       0.008639       0.020654       0.025719       0.007800       0.041601       0.004361       0.109031      -0.091266      -0.045805      -0.039572       0.085377             16.123788       7.412735      -4.078623      -3.509215      24.592283       4.862772      16.366345           0.000001
           58              C       9.448455      19.958761       7.634796       0.075138      42.366621 0.51875979E+03  0.12812085E+05                                10.932610                            7.856149      -0.294823       1.885524                    0.998997      29.640110      88.806861       0.555864       0.446154      -1.040675       0.006910      -0.021989      -0.056136       0.060684       0.006702      -0.005275      -0.005318       0.051093       0.137251      -0.049510       0.002731       0.046779             13.935843       6.569245      -2.564779      -2.548304      20.290639       2.449056      14.947644           0.000000
           59              C       9.326951      21.211812       8.238252       0.040145      44.116091 0.53773793E+03  0.13435924E+05                                11.291025                            8.048761      -0.505258       1.818678                    0.997931      30.389797      92.373496       0.542613       0.451771      -1.034700      -0.002019       0.061304      -0.032832       0.069571       0.002079       0.005898      -0.034546      -0.012403      -0.060711      -0.041862       0.004688       0.037173             14.410851       6.907240      -2.686708      -3.145329      18.636151       4.150485      17.689161           0.000001
           60              C       9.901057      17.468097       7.704840       0.700623      23.131431 0.26572827E+03  0.56912116E+04                                 8.072042                            6.149463      -0.820383       1.799035                    0.996791      23.568648      71.294869       0.535884       0.533664      -0.970787       0.009025      -0.053038      -0.010062       0.054733       0.050471      -0.045729      -0.072157       0.025803      -0.011132      -0.080038      -0.032211       0.112249              9.800253       6.938522      -2.011717       0.321326      13.574138       4.127618       8.888100           0.000000
           61              C      13.839306      22.583221       3.011892      -0.077168      37.841846 0.38520325E+03  0.89609697E+04                                10.987812                            7.273839      -0.741101       1.760712                    0.996222      30.406102      92.728257       0.511178       0.515073      -0.989438      -0.059981       0.035421       0.045520       0.083213       0.015568       0.002354      -0.001370      -0.025922      -0.019934      -0.017606      -0.005975       0.023581             15.725048      12.812219       3.825512       4.805225      17.929916      -2.845255      16.433008           0.000001
           62              C      12.903725      22.925430       1.918128      -0.004350      44.902191 0.52274790E+03  0.12982110E+05                                11.597621                            8.012636      -0.454355       1.828581                    0.998767      30.774980      93.559083       0.535505       0.460564      -1.028717       0.032392      -0.015469       0.042638       0.055736      -0.004865       0.037610      -0.019616      -0.014243       0.027370      -0.041900      -0.003938       0.045839             15.223201      17.043313      -0.413092       6.245764       8.630106      -4.759183      19.996184           0.000001
           63              C      11.489722      22.740174       1.896576       0.038319      44.305261 0.54556081E+03  0.13636626E+05                                11.215659                            8.039183      -0.342259       1.868482                    0.998376      30.170715      90.763559       0.551608       0.444234      -1.042419      -0.023930      -0.027302       0.053412       0.064582       0.000330      -0.034768      -0.019882      -0.047936       0.057380      -0.051981       0.005338       0.046643             13.927580      16.144206       0.167561       3.612685       7.349734      -4.017951      18.288801           0.000000
           64              C      10.698427      23.072091       0.775872       0.088051      43.407478 0.51376856E+03  0.12641147E+05                                11.100239                            7.836833      -0.174941       1.931170                    0.999032      29.145922      86.779443       0.555319       0.448275      -1.040842      -0.066818       0.002715      -0.009582       0.067556       0.002039      -0.013687       0.022515       0.025285      -0.124009      -0.052197       0.016283       0.035914             13.856086      14.156892      -0.003784       2.789932       7.220536      -4.672363      20.190828           0.000001
           65              C      11.226970      23.617567      26.562840      -0.076986      44.427233 0.51009040E+03  0.12510725E+05                                11.136860                            7.663928      -0.312295       1.895587                    0.997709      29.550532      87.446212       0.578341       0.431804      -1.052090       0.000604       0.011774       0.009588       0.015196      -0.017062      -0.007462       0.060324      -0.115071      -0.094151      -0.058927      -0.044229       0.103156             14.314208      14.094398      -0.197543       4.270016       7.197262      -4.584231      21.650964           0.000001
           66              C      12.637935      23.795104      26.525124       0.063078      42.405885 0.54854642E+03  0.13693095E+05                                10.861138                            8.030175      -0.135561       1.935898                    0.998861      29.724706      88.580922       0.556609       0.440827      -1.047240      -0.001644       0.029595      -0.054051       0.061645       0.008419      -0.035573      -0.009807      -0.028579       0.081506      -0.045564      -0.002381       0.047945             13.215004      14.309063       0.916881       2.585586       7.430608      -3.887927      17.905340           0.000001
           67              C      13.514282      23.499209       0.719298       0.014177      46.478975 0.62210113E+03  0.16038988E+05                                11.607179                            8.580882      -0.389254       1.840779                    0.997947      31.269790      94.963446       0.535249       0.443848      -1.044574       0.074607       0.018201       0.007121       0.077125       0.012414       0.001712       0.012180       0.058131      -0.084161      -0.035682      -0.010186       0.045869             14.493865      13.102272       0.828931       3.255663       8.484006      -5.198038      21.895318           0.000001
           68              C      10.390111      23.975214      25.328988       0.641193      25.454451 0.27030585E+03  0.58192489E+04                                 8.503162                            6.177879      -0.795172       1.792575                    0.996853      24.399885      74.217762       0.537329       0.529486      -0.971823      -0.001103      -0.030905      -0.039521       0.050183       0.056641      -0.068608      -0.026541       0.049770      -0.110009      -0.076710      -0.038027       0.114737             10.300655       7.920882      -2.351445       3.108183       8.495798       0.672131      14.485285          -0.000000
           69              C      14.790074      23.663881       3.682698      -0.004574      45.055174 0.52773696E+03  0.13145587E+05                                11.800294                            8.136352      -0.489394       1.820182                    0.998498      30.821447      94.038268       0.522722       0.470406      -1.022638      -0.032717      -0.037329      -0.031498       0.058788       0.032217       0.019502       0.003638      -0.034973       0.026310      -0.045321       0.006707       0.038614             16.512059      17.904328       7.738877       5.820102      21.173820       5.812959      10.458028           0.000001
           70              C      14.319246      24.994122       3.997896       0.030878      45.206337 0.57808899E+03  0.14674587E+05                                11.468406                            8.326491      -0.382447       1.851917                    0.998220      30.739088      93.484795       0.536506       0.449739      -1.038211      -0.070884       0.015276      -0.023698       0.076286      -0.017216       0.011241      -0.009088       0.060361       0.021535      -0.039130       0.002058       0.037071             14.712704      16.165129       5.528747       3.963689      19.317485       4.671319       8.655500           0.000001
           71              C       0.047083       0.185256       4.560942       0.075065      42.307909 0.51753685E+03  0.12804317E+05                                11.019059                            7.909195      -0.317618       1.884587                    0.998540      29.692769      89.726990       0.546181       0.453267      -1.034141       0.009416       0.046614       0.015631       0.050059      -0.029674      -0.021516      -0.000988      -0.048529       0.014181      -0.048260       0.009875       0.038385             14.157890      16.916020       5.373347       4.505378      17.102234       4.069126       8.455416           0.000001
           72              C       1.395777      25.627080       4.851894      -0.125152      47.449665 0.55131883E+03  0.13796798E+05                                11.721910                            7.970065      -0.346226       1.875672                    0.997006      30.587860      91.638697       0.566472       0.432068      -1.051200      -0.014453       0.000436      -0.009488       0.017294       0.011822      -0.038844      -0.022735       0.007365       0.193409      -0.045330      -0.038615       0.083945             16.180854      18.545551       7.344914       6.405272      19.445453       6.085674      10.551558           0.000001
           73              C       1.854455      24.309704       4.598658       0.073648      43.663582 0.54728692E+03  0.13664793E+05                                11.165732                            8.064610      -0.181217       1.923280                    0.998917      29.632180      88.547694       0.550472       0.445639      -1.043562       0.063481      -0.006573       0.009461       0.064518      -0.018823      -0.010531      -0.015470       0.052255       0.016153      -0.041786       0.010926       0.030860             14.376389      16.854574       4.740460       5.082712      17.487721       4.286142       8.786871           0.000000
           74              C       0.917355      23.365413       4.000590       0.040507      44.230256 0.55602975E+03  0.13991012E+05                                11.332626                            8.175846      -0.491891       1.821657                    0.997686      30.488833      92.597816       0.539953       0.450815      -1.036626       0.017737      -0.053090      -0.012336       0.057318      -0.011906      -0.022793       0.006802      -0.084518      -0.021963      -0.051175       0.001725       0.049450             14.694911      18.866653       5.766012       5.474090      16.351823       4.168525       8.866256           0.000001
           75              C       2.360215       0.908269       5.479596       0.724764      22.455388 0.23795809E+03  0.49807579E+04                                 8.027022                            5.889344      -0.819102       1.810903                    0.996140      23.102226      70.139803       0.535361       0.546594      -0.960533       0.025745       0.034571       0.027068       0.050898      -0.073007       0.026115      -0.059575      -0.066313      -0.056212      -0.074309      -0.045201       0.119510             10.152318       9.830239       4.676695       1.700372      10.089414       3.377938      10.537301           0.000000
           76              C      13.704132      21.299294       3.844338       0.001582      47.163272 0.51425184E+03  0.12729045E+05                                12.042195                            7.968094      -0.479263       1.826547                    0.998685      30.482410      92.758005       0.534468       0.462982      -1.026553       0.010027       0.045233      -0.024419       0.052372       0.020314       0.012837      -0.028277      -0.022989      -0.068598      -0.045804       0.004796       0.041008             16.981497       7.551676       3.752971      -2.833516      24.221196      -6.693203      19.171617           0.000001
           77              C      13.728433      20.107995       3.084630       0.030681      44.383872 0.53132877E+03  0.13206244E+05                                11.262659                            7.937353      -0.460147       1.833098                    0.998067      30.096597      90.572930       0.554205       0.444651      -1.041162       0.003084       0.013194      -0.068943       0.070261      -0.006674       0.004597      -0.013966       0.052441       0.096507      -0.045436       0.009451       0.035985             14.653806       6.152690       2.084878      -1.744082      23.269491      -2.320174      14.539237           0.000001
           78              C      13.594779      18.862663       3.709638       0.078668      42.609613 0.49452596E+03  0.12038732E+05                                10.877659                            7.614082      -0.148503       1.939137                    0.999366      28.872853      85.199744       0.572318       0.439620      -1.047091      -0.004120      -0.052858      -0.004606       0.053218      -0.000589       0.017313       0.032991       0.044133      -0.041400      -0.049538       0.011437       0.038101             14.028370       6.193461       1.737040      -2.751905      20.490346      -2.419107      15.401303           0.000001
           79              C      13.196853      18.777754       5.086272      -0.121136      48.844912 0.54390930E+03  0.13547102E+05                                11.839115                            7.884614      -0.330537       1.879649                    0.997646      30.351972      90.317770       0.573747       0.428613      -1.054736      -0.012659       0.008639      -0.020654       0.025719      -0.007800       0.041601      -0.004361       0.109031      -0.091266      -0.045805      -0.039572       0.085377             16.123787       7.412735       4.078623      -3.509215      24.592282      -4.862772      16.366344           0.000001
           80              C      13.333545      19.958761       5.835204       0.075138      42.366621 0.51875979E+03  0.12812085E+05                                10.932610                            7.856149      -0.294823       1.885524                    0.998997      29.640110      88.806860       0.555864       0.446154      -1.040675      -0.006910      -0.021989       0.056136       0.060684      -0.006702      -0.005275       0.005318       0.051093       0.137251      -0.049510       0.002731       0.046779             13.935842       6.569245       2.564779      -2.548304      20.290638      -2.449056      14.947643           0.000000
           81              C      13.455049      21.211812       5.231748       0.040145      44.116091 0.53773793E+03  0.13435925E+05                                11.291026                            8.048761      -0.505258       1.818678                    0.997931      30.389797      92.373498       0.542613       0.451771      -1.034700       0.002019       0.061304       0.032832       0.069571      -0.002079       0.005898       0.034546      -0.012403      -0.060711      -0.041862       0.004688       0.037173             14.410851       6.907241       2.686708      -3.145329      18.636151      -4.150485      17.689162           0.000001
           82              C      12.880943      17.468097       5.765160       0.700623      23.131433 0.26572830E+03  0.56912125E+04                                 8.072042                            6.149463      -0.820383       1.799035                    0.996791      23.568649      71.294869       0.535885       0.533664      -0.970787      -0.009025      -0.053038       0.010062       0.054733      -0.050471      -0.045729       0.072157       0.025803      -0.011132      -0.080038      -0.032211       0.112249              9.800253       6.938522       2.011717       0.321327      13.574138      -4.127618       8.888100           0.000000
           83              C      13.839306      16.011779      23.928108      -0.077168      37.841846 0.38520325E+03  0.89609697E+04                                10.987812                            7.273839      -0.741101       1.760712                    0.996222      30.406102      92.728257       0.511178       0.515073      -0.989438      -0.059981      -0.035421      -0.045520       0.083213      -0.015568      -0.002354      -0.001370      -0.025922      -0.019934      -0.017606      -0.005975       0.023581             15.725048      12.812219      -3.825512      -4.805225      17.929916      -2.845255      16.433008           0.000001
           84              C      12.903725      15.669570      25.021872      -0.004350      44.902188 0.52274786E+03  0.12982109E+05                                11.597621                            8.012636      -0.454355       1.828581                    0.998767      30.774979      93.559081       0.535505       0.460564      -1.028717       0.032392       0.015469      -0.042638       0.055736       0.004865      -0.037610      -0.019616      -0.014243       0.027370      -0.041900      -0.003938       0.045839             15.223201      17.043313       0.413092      -6.245764       8.630106      -4.759183      19.996184           0.000001
           85              C      11.489722      15.854826      25.043424       0.038319      44.305261 0.54556082E+03  0.13636626E+05                                11.215658                            8.039183      -0.342259       1.868482                    0.998376      30.170715      90.763556       0.551608       0.444234      -1.042419      -0.023930       0.027302      -0.053412       0.064582      -0.000330       0.034768      -0.019882      -0.047936       0.057380      -0.051981       0.005338       0.046643             13.927580      16.144206      -0.167561      -3.612685       7.349734      -4.017950      18.288800           0.000001
           86              C      10.698427      15.522909      26.164128       0.088051      43.407476 0.51376853E+03  0.12641147E+05                                11.100239                            7.836833      -0.174940       1.931170                    0.999032      29.145921      86.779441       0.555319       0.448275      -1.040842      -0.066818      -0.002715       0.009582       0.067556      -0.002039       0.013687       0.022515       0.025285      -0.124009      -0.052197       0.016283       0.035914             13.856086      14.156892       0.003784      -2.789932       7.220536      -4.672363      20.190828           0.000001
           87              C      11.226970      14.977433       0.377160      -0.076986      44.427233 0.51009040E+03  0.12510725E+05                                11.136860                            7.663928      -0.312295       1.895587                    0.997709      29.550532      87.446212       0.578341       0.431804      -1.052090       0.000604      -0.011774      -0.009588       0.015196       0.017062       0.007462       0.060324      -0.115071      -0.094151      -0.058927      -0.044229       0.103156             14.314208      14.094398       0.197543      -4.270016       7.197262      -4.584231      21.650964           0.000001
           88              C      12.637935      14.799896       0.414876       0.063078      42.405885 0.54854642E+03  0.13693095E+05                                10.861138                            8.030175      -0.135561       1.935898                    0.998861      29.724706      88.580922       0.556609       0.440827      -1.047240      -0.001644      -0.029595       0.054051       0.061645      -0.008419       0.035573      -0.009807      -0.028579       0.081506      -0.045564      -0.002381       0.047945             13.215004      14.309064      -0.916881      -2.585586       7.430608      -3.887927      17.905340           0.000001
           89              C      13.514282      15.095791      26.220702       0.014177      46.478972 0.62210109E+03  0.16038987E+05                                11.607178                            8.580882      -0.389254       1.840780                    0.997947      31.269789      94.963442       0.535249       0.443848      -1.044574       0.074607      -0.018201      -0.007121       0.077125      -0.012414      -0.001712       0.012180       0.058131      -0.084161      -0.035682      -0.010186       0.045869             14.493865      13.102271      -0.828931      -3.255663       8.484006      -5.198037      21.895317           0.000001
           90              C      10.390111      14.619786       1.611012       0.641193      25.454451 0.27030585E+03  0.58192488E+04                                 8.503162                            6.177879      -0.795172       1.792575                    0.996853      24.399885      74.217762       0.537329       0.529486      -0.971823      -0.001103       0.030905       0.039521       0.050183      -0.056641       0.068608      -0.026541       0.049770      -0.110009      -0.076710      -0.038027       0.114737             10.300655       7.920882       2.351445      -3.108183       8.495798       0.672131      14.485285          -0.000000
           91              C      14.790074      14.931119      23.257302      -0.004574      45.055171 0.52773691E+03  0.13145586E+05                                11.800294                            8.136352      -0.489394       1.820182                    0.998498      30.821446      94.038267       0.522721       0.470406      -1.022638      -0.032717       0.037329       0.031498       0.058788      -0.032217      -0.019502       0.003638      -0.034973       0.026310      -0.045321       0.006707       0.038614             16.512059      17.904328      -7.738877      -5.820102      21.173820       5.812959      10.458028           0.000001
           92              C      14.319246      13.600878      22.942104       0.030878      45.206338 0.57808900E+03  0.14674587E+05                                11.468406                            8.326491      -0.382447       1.851917                    0.998220      30.739088      93.484793       0.536506       0.449739      -1.038211      -0.070884      -0.015276       0.023698       0.076286       0.017216      -0.011241      -0.009088       0.060361       0.021535      -0.039130       0.002058       0.037071             14.712704      16.165128      -5.528747      -3.963689      19.317484       4.671319       8.655499           0.000001
           93              C       0.047083      12.679744      22.379058       0.075065      42.307908 0.51753684E+03  0.12804317E+05                                11.019059                            7.909195      -0.317618       1.884587                    0.998540      29.692769      89.726988       0.546181       0.453267      -1.034141       0.009416      -0.046614      -0.015631       0.050059       0.029674       0.021516      -0.000988      -0.048529       0.014181      -0.048260       0.009875       0.038385             14.157889      16.916019      -5.373347      -4.505378      17.102233       4.069126       8.455415           0.000001
           94              C       1.395777      12.967920      22.088106      -0.125152      47.449665 0.55131883E+03  0.13796798E+05                                11.721910                            7.970065      -0.346226       1.875672                    0.997006      30.587860      91.638696       0.566472       0.432068      -1.051200      -0.014453      -0.000436       0.009488       0.017294      -0.011822       0.038844      -0.022735       0.007365       0.193409      -0.045330      -0.038615       0.083945             16.180854      18.545550      -7.344914      -6.405272      19.445453       6.085674      10.551558           0.000001
           95              C       1.854455      14.285296      22.341342       0.073648      43.663582 0.54728692E+03  0.13664793E+05                                11.165732                            8.064610      -0.181217       1.923280                    0.998917      29.632180      88.547694       0.550472       0.445639      -1.043562       0.063481       0.006573      -0.009461       0.064518       0.018823       0.010531      -0.015470       0.052255       0.016153      -0.041786       0.010926       0.030860             14.376389      16.854573      -4.740460      -5.082712      17.487721       4.286142       8.786871           0.000000
           96              C       0.917355      15.229587      22.939410       0.040507      44.230255 0.55602975E+03  0.13991012E+05                                11.332626                            8.175846      -0.491891       1.821657                    0.997686      30.488833      92.597816       0.539953       0.450815      -1.036626       0.017737       0.053090       0.012336       0.057318       0.011906       0.022793       0.006802      -0.084518      -0.021963      -0.051175       0.001725       0.049450             14.694911      18.866653      -5.766012      -5.474090      16.351823       4.168525       8.866256           0.000001
           97              C       2.360215      11.956731      21.460404       0.724764      22.455387 0.23795809E+03  0.49807578E+04                                 8.027022                            5.889344      -0.819102       1.810903                    0.996140      23.102226      70.139804       0.535361       0.546594      -0.960533       0.025745      -0.034571      -0.027068       0.050898       0.073007      -0.026115      -0.059575      -0.066313      -0.056212      -0.074309      -0.045201       0.119510             10.152318       9.830239      -4.676695      -1.700372      10.089414       3.377938      10.537301           0.000000
           98              C      13.704132      17.295706      23.095662       0.001582      47.163275 0.51425189E+03  0.12729046E+05                                12.042195                            7.968094      -0.479263       1.826547                    0.998685      30.482411      92.758006       0.534468       0.462982      -1.026553       0.010027      -0.045233       0.024419       0.052372      -0.020314      -0.012837      -0.028277      -0.022989      -0.068598      -0.045804       0.004796       0.041008             16.981497       7.551676      -3.752971       2.833516      24.221196      -6.693203      19.171618           0.000001
           99              C      13.728433      18.487005      23.855370       0.030681      44.383869 0.53132872E+03  0.13206242E+05                                11.262658                            7.937353      -0.460147       1.833099                    0.998067      30.096596      90.572927       0.554205       0.444651      -1.041162       0.003084      -0.013194       0.068943       0.070261       0.006674      -0.004597      -0.013966       0.052441       0.096507      -0.045436       0.009451       0.035985             14.653805       6.152690      -2.084878       1.744081      23.269490      -2.320174      14.539237           0.000001
          100              C      13.594779      19.732337      23.230362       0.078668      42.609613 0.49452596E+03  0.12038732E+05                                10.877659                            7.614082      -0.148503       1.939137                    0.999366      28.872853      85.199744       0.572318       0.439620      -1.047091      -0.004120       0.052858       0.004606       0.053218       0.000589      -0.017313       0.032991       0.044133      -0.041400      -0.049538       0.011437       0.038101             14.028370       6.193461      -1.737040       2.751905      20.490346      -2.419107      15.401303           0.000001
          101              C      13.196853      19.817246      21.853728      -0.121136      48.844912 0.54390930E+03  0.13547102E+05                                11.839115                            7.884614      -0.330537       1.879649                    0.997646      30.351972      90.317772       0.573747       0.428613      -1.054735      -0.012659      -0.008639       0.020654       0.025719       0.007800      -0.041601      -0.004361       0.109031      -0.091266      -0.045805      -0.039572       0.085377             16.123788       7.412735      -4.078623       3.509215      24.592283      -4.862772      16.366345           0.000001
          102              C      13.333545      18.636239      21.104796       0.075138      42.366623 0.51875983E+03  0.12812087E+05                                10.932610                            7.856149      -0.294823       1.885524                    0.998997      29.640111      88.806864       0.555864       0.446154      -1.040675      -0.006910       0.021989      -0.056136       0.060684       0.006702       0.005275       0.005318       0.051093       0.137251      -0.049510       0.002731       0.046779             13.935843       6.569246      -2.564779       2.548304      20.290639      -2.449056      14.947644           0.000000
          103              C      13.455049      17.383188      21.708252       0.040145      44.116094 0.53773796E+03  0.13435925E+05                                11.291026                            8.048762      -0.505258       1.818678                    0.997931      30.389798      92.373502       0.542613       0.451771      -1.034700       0.002019      -0.061304      -0.032832       0.069571       0.002079      -0.005898       0.034546      -0.012403      -0.060711      -0.041862       0.004688       0.037174             14.410852       6.907241      -2.686708       3.145329      18.636152      -4.150485      17.689162           0.000001
          104              C      12.880943      21.126903      21.174840       0.700623      23.131431 0.26572827E+03  0.56912117E+04                                 8.072043                            6.149463      -0.820383       1.799035                    0.996791      23.568648      71.294869       0.535884       0.533664      -0.970787      -0.009025       0.053038      -0.010062       0.054733       0.050471       0.045729       0.072157       0.025803      -0.011132      -0.080038      -0.032211       0.112249              9.800254       6.938522      -2.011717      -0.321326      13.574138      -4.127618       8.888100           0.000000
          105              C       6.245306       9.718221      10.458108      -0.077168      37.841844 0.38520322E+03  0.89609689E+04                                10.987812                            7.273839      -0.741101       1.760712                    0.996222      30.406101      92.728256       0.511178       0.515073      -0.989438      -0.059981       0.035421      -0.045520       0.083213       0.015568      -0.002354       0.001370      -0.025922      -0.019934      -0.017606      -0.005975       0.023581             15.725047      12.812219       3.825512      -4.805225      17.929916       2.845255      16.433008           0.000001
          106              C       5.309725      10.060430      11.551872      -0.004350      44.902188 0.52274786E+03  0.12982109E+05                                11.597621                            8.012636      -0.454355       1.828581                    0.998767      30.774979      93.559081       0.535505       0.460564      -1.028717       0.032392      -0.015469      -0.042638       0.055736      -0.004865      -0.037610       0.019616      -0.014243       0.027370      -0.041900      -0.003938       0.045839             15.223201      17.043312      -0.413092      -6.245764       8.630106       4.759183      19.996184           0.000001
          107              C       3.895722       9.875174      11.573424       0.038319      44.305262 0.54556085E+03  0.13636627E+05                                11.215659                            8.039183      -0.342259       1.868482                    0.998376      30.170716      90.763560       0.551608       0.444234      -1.042419      -0.023930      -0.027302      -0.053412       0.064582       0.000330       0.034768       0.019882      -0.047936       0.057380      -0.051981       0.005338       0.046643             13.927580      16.144206       0.167561      -3.612684       7.349734       4.017951      18.288800           0.000001
          108              C       3.104427      10.207091      12.694128       0.088051      43.407480 0.51376859E+03  0.12641148E+05                                11.100239                            7.836833      -0.174941       1.931170                    0.999032      29.145922      86.779445       0.555319       0.448275      -1.040842      -0.066818       0.002715       0.009582       0.067556       0.002039       0.013687      -0.022515       0.025285      -0.124009      -0.052197       0.016283       0.035914             13.856086      14.156893      -0.003784      -2.789932       7.220536       4.672364      20.190830           0.000001
          109              C       3.632970      10.752567      13.847160      -0.076986      44.427230 0.51009037E+03  0.12510724E+05                                11.136860                            7.663928      -0.312295       1.895587                    0.997709      29.550531      87.446210       0.578341       0.431804      -1.052090       0.000604       0.011774      -0.009588       0.015196      -0.017062       0.007462      -0.060324      -0.115071      -0.094151      -0.058927      -0.044229       0.103156             14.314208      14.094398      -0.197543      -4.270016       7.197262       4.584231      21.650964           0.000001
          110              C       5.043935      10.930104      13.884876       0.063078      42.405885 0.54854642E+03  0.13693095E+05                                10.861139                            8.030175      -0.135561       1.935898                    0.998861      29.724706      88.580923       0.556609       0.440827      -1.047240      -0.001644       0.029595       0.054051       0.061645       0.008419       0.035573       0.009807      -0.028579       0.081506      -0.045564      -0.002381       0.047945             13.215004      14.309063       0.916881      -2.585586       7.430609       3.887927      17.905340           0.000001
          111              C       5.920282      10.634209      12.750702       0.014177      46.478975 0.62210113E+03  0.16038988E+05                                11.607178                            8.580882      -0.389254       1.840779                    0.997947      31.269790      94.963445       0.535249       0.443848      -1.044574       0.074607       0.018201      -0.007121       0.077125       0.012414      -0.001712      -0.012180       0.058131      -0.084161      -0.035682      -0.010186       0.045869             14.493865      13.102272       0.828931      -3.255663       8.484006       5.198038      21.895318           0.000001
          112              C       2.796111      11.110214      15.081012       0.641193      25.454453 0.27030587E+03  0.58192493E+04                                 8.503162                            6.177878      -0.795172       1.792575                    0.996853      24.399885      74.217758       0.537329       0.529486      -0.971823      -0.001103      -0.030905       0.039521       0.050183       0.056641       0.068608       0.026541       0.049770      -0.110009      -0.076710      -0.038027       0.114737             10.300655       7.920882      -2.351445      -3.108183       8.495798      -0.672131      14.485284          -0.000000
          113              C       7.196074      10.798881       9.787302      -0.004574      45.055171 0.52773692E+03  0.13145586E+05                                11.800294                            8.136352      -0.489394       1.820182                    0.998498      30.821446      94.038267       0.522721       0.470406      -1.022638      -0.032717      -0.037329       0.031498       0.058788       0.032217      -0.019502      -0.003638      -0.034973       0.026310      -0.045321       0.006707       0.038614             16.512059      17.904328       7.738877      -5.820102      21.173820      -5.812959      10.458028           0.000001
          114              C       6.725246      12.129122       9.472104       0.030878      45.206336 0.57808897E+03  0.14674586E+05                                11.468406                            8.326491      -0.382447       1.851917                    0.998220      30.739087      93.484789       0.536506       0.449739      -1.038211      -0.070884       0.015276       0.023698       0.076286      -0.017216      -0.011240       0.009088       0.060361       0.021535      -0.039130       0.002058       0.037071             14.712704      16.165128       5.528747      -3.963689      19.317484      -4.671319       8.655499           0.000001
          115              C       7.641083      13.050256       8.909058       0.075065      42.307906 0.51753681E+03  0.12804316E+05                                11.019058                            7.909194      -0.317618       1.884587                    0.998540      29.692768      89.726984       0.546181       0.453267      -1.034141       0.009416       0.046614      -0.015631       0.050059      -0.029674       0.021516       0.000988      -0.048529       0.014181      -0.048260       0.009875       0.038385             14.157889      16.916019       5.373347      -4.505378      17.102232      -4.069126       8.455415           0.000001
          116              C       8.989777      12.762080       8.618106      -0.125152      47.449665 0.55131883E+03  0.13796798E+05                                11.721910                            7.970065      -0.346226       1.875672                    0.997006      30.587860      91.638696       0.566472       0.432068      -1.051200      -0.014453       0.000436       0.009488       0.017294       0.011822       0.038844       0.022735       0.007365       0.193409      -0.045330      -0.038615       0.083945             16.180854      18.545550       7.344914      -6.405272      19.445453      -6.085674      10.551558           0.000001
          117              C       9.448455      11.444704       8.871342       0.073648      43.663582 0.54728692E+03  0.13664793E+05                                11.165732                            8.064610      -0.181217       1.923280                    0.998917      29.632180      88.547693       0.550472       0.445639      -1.043562       0.063481      -0.006573      -0.009461       0.064518      -0.018823       0.010531       0.015470       0.052255       0.016153      -0.041786       0.010926       0.030860             14.376388      16.854573       4.740460      -5.082712      17.487721      -4.286142       8.786871           0.000000
          118              C       8.511355      10.500413       9.469410       0.040507      44.230258 0.55602979E+03  0.13991013E+05                                11.332626                            8.175846      -0.491891       1.821657                    0.997686      30.488834      92.597816       0.539954       0.450815      -1.036626       0.017737      -0.053090       0.012336       0.057318      -0.011906       0.022793      -0.006802      -0.084518      -0.021963      -0.051175       0.001725       0.049450             14.694910      18.866652       5.766012      -5.474090      16.351823      -4.168525       8.866256           0.000001
          119              C       9.954215      13.773269       7.990404       0.724764      22.455388 0.23795809E+03  0.49807579E+04                                 8.027022                            5.889344      -0.819102       1.810903                    0.996140      23.102226      70.139803       0.535361       0.546594      -0.960533       0.025745       0.034571      -0.027068       0.050898      -0.073007      -0.026115       0.059575      -0.066313      -0.056212      -0.074309      -0.045201       0.119510             10.152318       9.830239       4.676695      -1.700372      10.089414      -3.377938      10.537301           0.000000
          120              C       6.110132       8.434294       9.625662       0.001582      47.163272 0.51425185E+03  0.12729045E+05                                12.042195                            7.968094      -0.479263       1.826547                    0.998685      30.482410      92.758005       0.534468       0.462982      -1.026553       0.010027       0.045233       0.024419       0.052372       0.020314      -0.012837       0.028277      -0.022989      -0.068598      -0.045804       0.004796       0.041008             16.981497       7.551676       3.752971       2.833516      24.221196       6.693203      19.171617           0.000001
          121              C       6.134433       7.242995      10.385370       0.030681      44.383872 0.53132875E+03  0.13206243E+05                                11.262659                            7.937353      -0.460147       1.833098                    0.998067      30.096597      90.572933       0.554205       0.444651      -1.041162       0.003084       0.013194       0.068943       0.070261      -0.006674      -0.004597       0.013966       0.052441       0.096507      -0.045436       0.009451       0.035985             14.653807       6.152690       2.084878       1.744082      23.269492       2.320174      14.539238           0.000001
          122              C       6.000779       5.997663       9.760362       0.078668      42.609612 0.49452595E+03  0.12038731E+05                                10.877659                            7.614082      -0.148503       1.939137                    0.999366      28.872853      85.199744       0.572318       0.439620      -1.047091      -0.004120      -0.052858       0.004606       0.053218      -0.000589      -0.017313      -0.032991       0.044133      -0.041400      -0.049538       0.011437       0.038101             14.028370       6.193461       1.737040       2.751905      20.490345       2.419108      15.401303           0.000001
          123              C       5.602853       5.912754       8.383728      -0.121136      48.844912 0.54390930E+03  0.13547102E+05                                11.839115                            7.884614      -0.330537       1.879649                    0.997646      30.351972      90.317771       0.573747       0.428613      -1.054736      -0.012659       0.008639       0.020654       0.025719      -0.007800      -0.041601       0.004361       0.109031      -0.091266      -0.045805      -0.039572       0.085377             16.123788       7.412735       4.078623       3.509215      24.592282       4.862772      16.366345           0.000001
          124              C       5.739545       7.093761       7.634796       0.075138      42.366621 0.51875980E+03  0.12812086E+05                                10.932610                            7.856149      -0.294823       1.885524                    0.998997      29.640110      88.806860       0.555864       0.446154      -1.040675      -0.006910      -0.021989      -0.056136       0.060684      -0.006702       0.005275      -0.005318       0.051093       0.137251      -0.049510       0.002731       0.046779             13.935843       6.569245       2.564779       2.548304      20.290638       2.449056      14.947644          -0.000000
          125              C       5.861049       8.346812       8.238252       0.040145      44.116091 0.53773794E+03  0.13435925E+05                                11.291026                            8.048761      -0.505258       1.818678                    0.997931      30.389797      92.373497       0.542613       0.451771      -1.034700       0.002019       0.061304      -0.032832       0.069571      -0.002079      -0.005898      -0.034546      -0.012403      -0.060711      -0.041862       0.004688       0.037173             14.410851       6.907241       2.686708       3.145329      18.636151       4.150485      17.689161           0.000001
          126              C       5.286943       4.603097       7.704840       0.700623      23.131433 0.26572830E+03  0.56912124E+04                                 8.072042                            6.149463      -0.820383       1.799035                    0.996791      23.568649      71.294869       0.535885       0.533664      -0.970787      -0.009025      -0.053038      -0.010062       0.054733      -0.050471       0.045729      -0.072157       0.025803      -0.011132      -0.080038      -0.032211       0.112249              9.800253       6.938522       2.011717      -0.321326      13.574138       4.127618       8.888100           0.000000
          127              C       6.245306       3.146779      16.481892      -0.077168      37.841844 0.38520322E+03  0.89609689E+04                                10.987812                            7.273839      -0.741101       1.760712                    0.996222      30.406101      92.728256       0.511178       0.515073      -0.989438      -0.059981      -0.035421       0.045520       0.083213      -0.015568       0.002354       0.001370      -0.025922      -0.019934      -0.017606      -0.005975       0.023581             15.725048      12.812219      -3.825512       4.805225      17.929916       2.845255      16.433008           0.000001
          128              C       5.309725       2.804570      15.388128      -0.004350      44.902191 0.52274791E+03  0.12982110E+05                                11.597621                            8.012636      -0.454355       1.828581                    0.998767      30.774980      93.559082       0.535505       0.460564      -1.028717       0.032392       0.015469       0.042638       0.055736       0.004865       0.037610       0.019616      -0.014243       0.027370      -0.041900      -0.003938       0.045839             15.223201      17.043312       0.413092       6.245763       8.630106       4.759183      19.996184           0.000001
          129              C       3.895722       2.989826      15.366576       0.038319      44.305260 0.54556081E+03  0.13636626E+05                                11.215659                            8.039183      -0.342259       1.868482                    0.998376      30.170715      90.763559       0.551608       0.444234      -1.042419      -0.023930       0.027302       0.053412       0.064582      -0.000330      -0.034768       0.019882      -0.047936       0.057380      -0.051981       0.005338       0.046643             13.927580      16.144206      -0.167561       3.612684       7.349734       4.017951      18.288801           0.000001
          130              C       3.104427       2.657909      14.245872       0.088051      43.407479 0.51376858E+03  0.12641148E+05                                11.100239                            7.836833      -0.174941       1.931170                    0.999032      29.145922      86.779444       0.555319       0.448275      -1.040842      -0.066818      -0.002715      -0.009582       0.067556      -0.002039      -0.013687      -0.022515       0.025285      -0.124009      -0.052197       0.016283       0.035914             13.856086      14.156893       0.003784       2.789932       7.220536       4.672363      20.190829           0.000001
          131              C       3.632970       2.112433      13.092840      -0.076986      44.427233 0.51009040E+03  0.12510725E+05                                11.136861                            7.663929      -0.312295       1.895587                    0.997709      29.550532      87.446214       0.578341       0.431804      -1.052090       0.000604      -0.011774       0.009588       0.015196       0.017062      -0.007462      -0.060324      -0.115071      -0.094151      -0.058927      -0.044229       0.103156             14.314208      14.094398       0.197543       4.270016       7.197262       4.584231      21.650965           0.000001
          132              C       5.043935       1.934896      13.055124       0.063078      42.405885 0.54854642E+03  0.13693095E+05                                10.861138                            8.030175      -0.135561       1.935898                    0.998861      29.724706      88.580922       0.556609       0.440827      -1.047240      -0.001644      -0.029595      -0.054051       0.061645      -0.008419      -0.035573       0.009807      -0.028579       0.081506      -0.045564      -0.002381       0.047945             13.215004      14.309063      -0.916881       2.585586       7.430608       3.887927      17.905340           0.000001
          133              C       5.920282       2.230791      14.189298       0.014177      46.478972 0.62210109E+03  0.16038987E+05                                11.607178                            8.580882      -0.389254       1.840779                    0.997947      31.269789      94.963443       0.535249       0.443848      -1.044574       0.074607      -0.018201       0.007121       0.077125      -0.012414       0.001712      -0.012180       0.058131      -0.084161      -0.035682      -0.010186       0.045869             14.493865      13.102271      -0.828931       3.255663       8.484006       5.198037      21.895318           0.000001
          134              C       2.796111       1.754786      11.858988       0.641193      25.454452 0.27030586E+03  0.58192490E+04                                 8.503162                            6.177878      -0.795172       1.792575                    0.996853      24.399884      74.217755       0.537329       0.529486      -0.971823      -0.001103       0.030905      -0.039521       0.050183      -0.056641      -0.068608       0.026541       0.049770      -0.110009      -0.076710      -0.038027       0.114737             10.300655       7.920882       2.351445       3.108183       8.495798      -0.672131      14.485284          -0.000000
          135              C       7.196074       2.066119      17.152698      -0.004574      45.055172 0.52773693E+03  0.13145586E+05                                11.800294                            8.136352      -0.489394       1.820182                    0.998498      30.821446      94.038265       0.522722       0.470406      -1.022638      -0.032717       0.037329      -0.031498       0.058788      -0.032217       0.019502      -0.003638      -0.034973       0.026310      -0.045321       0.006707       0.038614             16.512058      17.904328      -7.738877       5.820102      21.173819      -5.812958      10.458027           0.000001
          136              C       6.725246       0.735878      17.467896       0.030878      45.206338 0.57808900E+03  0.14674587E+05                                11.468406                            8.326491      -0.382447       1.851917                    0.998220      30.739088      93.484794       0.536506       0.449739      -1.038211      -0.070884      -0.015276      -0.023698       0.076286       0.017216       0.011241       0.009088       0.060361       0.021535      -0.039130       0.002058       0.037071             14.712704      16.165129      -5.528747       3.963689      19.317485      -4.671319       8.655500           0.000001
          137              C       7.641083      25.544744      18.030942       0.075065      42.307908 0.51753685E+03  0.12804317E+05                                11.019059                            7.909195      -0.317618       1.884587                    0.998540      29.692769      89.726988       0.546181       0.453267      -1.034141       0.009416      -0.046614       0.015631       0.050059       0.029674      -0.021516       0.000988      -0.048529       0.014181      -0.048260       0.009875       0.038385             14.157889      16.916020      -5.373347       4.505378      17.102233      -4.069126       8.455415           0.000001
          138              C       8.989777       0.102920      18.321894      -0.125152      47.449665 0.55131883E+03  0.13796798E+05                                11.721910                            7.970065      -0.346226       1.875672                    0.997006      30.587860      91.638696       0.566472       0.432068      -1.051200      -0.014453      -0.000436      -0.009488       0.017294      -0.011822      -0.038844       0.022735       0.007365       0.193409      -0.045330      -0.038615       0.083945             16.180854      18.545550      -7.344914       6.405272      19.445453      -6.085674      10.551558           0.000001
          139              C       9.448455       1.420296      18.068658       0.073648      43.663582 0.54728692E+03  0.13664793E+05                                11.165732                            8.064610      -0.181217       1.923280                    0.998917      29.632180      88.547694       0.550472       0.445639      -1.043562       0.063481       0.006573       0.009461       0.064518       0.018823      -0.010531       0.015470       0.052255       0.016153      -0.041786       0.010926       0.030860             14.376389      16.854574      -4.740460       5.082712      17.487721      -4.286142       8.786871           0.000000
          140              C       8.511355       2.364587      17.470590       0.040507      44.230256 0.55602976E+03  0.13991012E+05                                11.332626                            8.175846      -0.491891       1.821657                    0.997686      30.488833      92.597815       0.539953       0.450815      -1.036626       0.017737       0.053090      -0.012336       0.057318       0.011906      -0.022793      -0.006802      -0.084518      -0.021963      -0.051175       0.001725       0.049450             14.694911      18.866653      -5.766012       5.474090      16.351823      -4.168525       8.866256           0.000001
          141              C       9.954215      24.821731      18.949596       0.724764      22.455385 0.23795806E+03  0.49807572E+04                                 8.027022                            5.889344      -0.819102       1.810903                    0.996140      23.102225      70.139803       0.535361       0.546594      -0.960533       0.025745      -0.034571       0.027068       0.050898       0.073007       0.026115       0.059575      -0.066313      -0.056212      -0.074309      -0.045201       0.119510             10.152318       9.830239      -4.676695       1.700372      10.089414      -3.377938      10.537301           0.000000
          142              C       6.110132       4.430706      17.314338       0.001582      47.163273 0.51425185E+03  0.12729045E+05                                12.042195                            7.968094      -0.479263       1.826547                    0.998685      30.482410      92.758004       0.534468       0.462982      -1.026553       0.010027      -0.045233      -0.024419       0.052372      -0.020314       0.012837       0.028277      -0.022988      -0.068598      -0.045804       0.004796       0.041008             16.981497       7.551676      -3.752971      -2.833516      24.221196       6.693203      19.171617           0.000001
          143              C       6.134433       5.622005      16.554630       0.030681      44.383869 0.53132872E+03  0.13206242E+05                                11.262658                            7.937353      -0.460147       1.833099                    0.998067      30.096596      90.572926       0.554205       0.444651      -1.041162       0.003084      -0.013194      -0.068943       0.070261       0.006674       0.004597       0.013966       0.052441       0.096507      -0.045436       0.009451       0.035985             14.653805       6.152689      -2.084877      -1.744081      23.269489       2.320174      14.539236           0.000001
          144              C       6.000779       6.867337      17.179638       0.078668      42.609611 0.49452593E+03  0.12038731E+05                                10.877659                            7.614082      -0.148503       1.939137                    0.999366      28.872852      85.199742       0.572318       0.439620      -1.047091      -0.004120       0.052858      -0.004606       0.053218       0.000589       0.017313      -0.032991       0.044133      -0.041400      -0.049538       0.011437       0.038101             14.028370       6.193461      -1.737040      -2.751906      20.490345       2.419108      15.401303           0.000001
          145              C       5.602853       6.952246      18.556272      -0.121136      48.844912 0.54390930E+03  0.13547102E+05                                11.839115                            7.884614      -0.330537       1.879649                    0.997646      30.351972      90.317772       0.573747       0.428613      -1.054736      -0.012659      -0.008639      -0.020654       0.025719       0.007800       0.041601       0.004361       0.109031      -0.091266      -0.045805      -0.039572       0.085377             16.123788       7.412735      -4.078623      -3.509215      24.592283       4.862772      16.366345           0.000001
          146              C       5.739545       5.771239      19.305204       0.075138      42.366622 0.51875980E+03  0.12812086E+05                                10.932610                            7.856149      -0.294823       1.885524                    0.998997      29.640110      88.806863       0.555863       0.446154      -1.040675      -0.006910       0.021989       0.056136       0.060684       0.006702      -0.005275      -0.005318       0.051093       0.137251      -0.049510       0.002731       0.046779             13.935843       6.569246      -2.564779      -2.548304      20.290640       2.449056      14.947645           0.000000
          147              C       5.861049       4.518188      18.701748       0.040145      44.116093 0.53773796E+03  0.13435925E+05                                11.291026                            8.048761      -0.505258       1.818678                    0.997931      30.389798      92.373499       0.542613       0.451771      -1.034700       0.002019      -0.061304       0.032832       0.069571       0.002079       0.005898      -0.034546      -0.012403      -0.060711      -0.041862       0.004688       0.037173             14.410851       6.907241      -2.686708      -3.145329      18.636151       4.150485      17.689161           0.000001
          148              C       5.286943       8.261903      19.235160       0.700623      23.131431 0.26572827E+03  0.56912116E+04                                 8.072043                            6.149463      -0.820383       1.799035                    0.996791      23.568648      71.294869       0.535884       0.533664      -0.970787      -0.009025       0.053038       0.010062       0.054733       0.050471      -0.045729      -0.072157       0.025803      -0.011132      -0.080038      -0.032211       0.112249              9.800253       6.938522      -2.011717       0.321326      13.574138       4.127618       8.888100           0.000000
          149              C       1.348694       3.146779      23.928108      -0.077168      37.841846 0.38520324E+03  0.89609696E+04                                10.987812                            7.273839      -0.741101       1.760712                    0.996222      30.406102      92.728258       0.511178       0.515073      -0.989438       0.059981      -0.035421      -0.045520       0.083213       0.015568       0.002354      -0.001370      -0.025922      -0.019934      -0.017606      -0.005975       0.023581             15.725048      12.812219       3.825512       4.805225      17.929916      -2.845255      16.433008           0.000001
          150              C       2.284275       2.804570      25.021872      -0.004350      44.902190 0.52274788E+03  0.12982109E+05                                11.597621                            8.012636      -0.454355       1.828581                    0.998767      30.774980      93.559084       0.535505       0.460564      -1.028717      -0.032392       0.015469      -0.042638       0.055736      -0.004865       0.037610      -0.019616      -0.014243       0.027370      -0.041900      -0.003938       0.045839             15.223201      17.043313      -0.413092       6.245764       8.630106      -4.759183      19.996185           0.000001
          151              C       3.698278       2.989826      25.043424       0.038319      44.305263 0.54556084E+03  0.13636627E+05                                11.215659                            8.039183      -0.342259       1.868482                    0.998376      30.170716      90.763562       0.551608       0.444234      -1.042419       0.023930       0.027302      -0.053412       0.064582       0.000330      -0.034768      -0.019882      -0.047936       0.057380      -0.051981       0.005338       0.046643             13.927581      16.144207       0.167561       3.612685       7.349734      -4.017951      18.288801           0.000001
          152              C       4.489573       2.657909      26.164128       0.088051      43.407478 0.51376856E+03  0.12641148E+05                                11.100239                            7.836833      -0.174941       1.931170                    0.999032      29.145922      86.779445       0.555319       0.448275      -1.040842       0.066818      -0.002715       0.009582       0.067556       0.002039      -0.013687       0.022515       0.025285      -0.124009      -0.052197       0.016283       0.035914             13.856086      14.156893      -0.003784       2.789932       7.220536      -4.672364      20.190829           0.000001
          153              C       3.961030       2.112433       0.377160      -0.076986      44.427233 0.51009039E+03  0.12510725E+05                                11.136861                            7.663929      -0.312295       1.895587                    0.997709      29.550532      87.446215       0.578341       0.431804      -1.052090      -0.000604      -0.011774      -0.009588       0.015196      -0.017062      -0.007462       0.060324      -0.115071      -0.094151      -0.058927      -0.044229       0.103156             14.314209      14.094399      -0.197543       4.270017       7.197262      -4.584231      21.650966           0.000001
          154              C       2.550065       1.934896       0.414876       0.063078      42.405887 0.54854645E+03  0.13693096E+05                                10.861138                            8.030175      -0.135561       1.935898                    0.998861      29.724707      88.580923       0.556609       0.440827      -1.047240       0.001644      -0.029595       0.054051       0.061645       0.008419      -0.035573      -0.009807      -0.028579       0.081506      -0.045564      -0.002381       0.047945             13.215004      14.309063       0.916881       2.585586       7.430608      -3.887927      17.905340           0.000001
          155              C       1.673718       2.230791      26.220702       0.014177      46.478975 0.62210113E+03  0.16038988E+05                                11.607179                            8.580882      -0.389255       1.840779                    0.997947      31.269790      94.963446       0.535249       0.443848      -1.044574      -0.074607      -0.018201      -0.007121       0.077125       0.012414       0.001712       0.012180       0.058131      -0.084161      -0.035682      -0.010186       0.045869             14.493865      13.102272       0.828931       3.255663       8.484006      -5.198038      21.895318           0.000001
          156              C       4.797889       1.754786       1.611012       0.641193      25.454453 0.27030587E+03  0.58192494E+04                                 8.503163                            6.177879      -0.795172       1.792575                    0.996853      24.399886      74.217764       0.537329       0.529486      -0.971823       0.001103       0.030905       0.039521       0.050183       0.056641      -0.068608      -0.026541       0.049769      -0.110009      -0.076710      -0.038027       0.114737             10.300655       7.920882      -2.351445       3.108183       8.495798       0.672131      14.485285          -0.000000
          157              C       0.397926       2.066119      23.257302      -0.004574      45.055174 0.52773695E+03  0.13145587E+05                                11.800294                            8.136352      -0.489394       1.820182                    0.998498      30.821447      94.038269       0.522722       0.470406      -1.022638       0.032717       0.037329       0.031498       0.058788       0.032217       0.019502       0.003638      -0.034973       0.026310      -0.045321       0.006707       0.038614             16.512059      17.904328       7.738877       5.820103      21.173820       5.812959      10.458028           0.000001
          158              C       0.868754       0.735878      22.942104       0.030878      45.206338 0.57808899E+03  0.14674587E+05                                11.468406                            8.326491      -0.382447       1.851917                    0.998220      30.739088      93.484793       0.536506       0.449739      -1.038211       0.070884      -0.015276       0.023698       0.076286      -0.017216       0.011241      -0.009088       0.060361       0.021535      -0.039130       0.002058       0.037071             14.712704      16.165128       5.528747       3.963689      19.317484       4.671319       8.655499           0.000001
          159              C      15.140917      25.544744      22.379058       0.075065      42.307908 0.51753684E+03  0.12804317E+05                                11.019059                            7.909195      -0.317618       1.884587                    0.998540      29.692769      89.726988       0.546181       0.453267      -1.034141      -0.009416      -0.046614      -0.015631       0.050059      -0.029674      -0.021516      -0.000988      -0.048529       0.014181      -0.048260       0.009875       0.038385             14.157889      16.916020       5.373347       4.505378      17.102233       4.069126       8.455415           0.000001
          160              C      13.792223       0.102920      22.088106      -0.125152      47.449665 0.55131883E+03  0.13796798E+05                                11.721910                            7.970065      -0.346226       1.875672                    0.997006      30.587860      91.638698       0.566472       0.432068      -1.051200       0.014453      -0.000436       0.009488       0.017294       0.011822      -0.038844      -0.022735       0.007365       0.193409      -0.045330      -0.038615       0.083945             16.180854      18.545551       7.344914       6.405272      19.445454       6.085674      10.551559           0.000001
          161              C      13.333545       1.420296      22.341342       0.073648      43.663582 0.54728692E+03  0.13664793E+05                                11.165732                            8.064610      -0.181217       1.923280                    0.998917      29.632180      88.547692       0.550472       0.445639      -1.043562      -0.063481       0.006573      -0.009461       0.064518      -0.018823      -0.010531      -0.015470       0.052255       0.016153      -0.041786       0.010926       0.030860             14.376388      16.854573       4.740460       5.082712      17.487721       4.286142       8.786871           0.000000
          162              C      14.270645       2.364587      22.939410       0.040507      44.230256 0.55602976E+03  0.13991012E+05                                11.332626                            8.175846      -0.491891       1.821657                    0.997686      30.488833      92.597814       0.539954       0.450815      -1.036626      -0.017737       0.053090       0.012336       0.057318      -0.011906      -0.022793       0.006802      -0.084518      -0.021963      -0.051175       0.001725       0.049450             14.694910      18.866653       5.766012       5.474090      16.351823       4.168525       8.866256           0.000001
          163              C      12.827785      24.821731      21.460404       0.724764      22.455387 0.23795809E+03  0.49807579E+04                                 8.027022                            5.889344      -0.819102       1.810903                    0.996140      23.102226      70.139803       0.535361       0.546594      -0.960533      -0.025745      -0.034571      -0.027068       0.050898      -0.073007       0.026115      -0.059575      -0.066313      -0.056212      -0.074309      -0.045201       0.119510             10.152318       9.830239       4.676695       1.700372      10.089414       3.377938      10.537301           0.000000
          164              C       1.483868       4.430706      23.095662       0.001583      47.163274 0.51425187E+03  0.12729045E+05                                12.042194                            7.968093      -0.479263       1.826547                    0.998685      30.482410      92.758003       0.534468       0.462982      -1.026553      -0.010027      -0.045233       0.024419       0.052372       0.020314       0.012837      -0.028277      -0.022988      -0.068598      -0.045804       0.004796       0.041008             16.981496       7.551676       3.752971      -2.833515      24.221195      -6.693203      19.171617           0.000001
          165              C       1.459567       5.622005      23.855370       0.030681      44.383872 0.53132875E+03  0.13206243E+05                                11.262659                            7.937353      -0.460147       1.833098                    0.998067      30.096597      90.572931       0.554205       0.444651      -1.041162      -0.003084      -0.013194       0.068943       0.070261      -0.006674       0.004597      -0.013966       0.052441       0.096507      -0.045436       0.009451       0.035985             14.653806       6.152690       2.084878      -1.744082      23.269491      -2.320174      14.539237           0.000001
          166              C       1.593221       6.867337      23.230362       0.078668      42.609611 0.49452593E+03  0.12038731E+05                                10.877659                            7.614082      -0.148503       1.939137                    0.999366      28.872852      85.199742       0.572318       0.439620      -1.047091       0.004120       0.052858       0.004606       0.053218      -0.000589       0.017313       0.032991       0.044133      -0.041400      -0.049538       0.011437       0.038101             14.028370       6.193461       1.737040      -2.751906      20.490345      -2.419108      15.401303           0.000001
          167              C       1.991147       6.952246      21.853728      -0.121135      48.844910 0.54390927E+03  0.13547101E+05                                11.839115                            7.884614      -0.330537       1.879650                    0.997646      30.351971      90.317768       0.573747       0.428613      -1.054736       0.012659      -0.008639       0.020654       0.025719      -0.007800       0.041601      -0.004361       0.109031      -0.091266      -0.045805      -0.039572       0.085377             16.123787       7.412735       4.078623      -3.509215      24.592281      -4.862772      16.366344           0.000001
          168              C       1.854455       5.771239      21.104796       0.075138      42.366622 0.51875980E+03  0.12812086E+05                                10.932610                            7.856149      -0.294823       1.885524                    0.998997      29.640110      88.806862       0.555864       0.446154      -1.040675       0.006910       0.021989      -0.056136       0.060684      -0.006702      -0.005275       0.005318       0.051093       0.137251      -0.049510       0.002731       0.046779             13.935843       6.569246       2.564779      -2.548304      20.290639      -2.449056      14.947644           0.000000
          169              C       1.732951       4.518188      21.708252       0.040145      44.116093 0.53773797E+03  0.13435925E+05                                11.291026                            8.048761      -0.505258       1.818678                    0.997931      30.389798      92.373499       0.542613       0.451771      -1.034700      -0.002019      -0.061304      -0.032832       0.069571      -0.002079       0.005898       0.034546      -0.012403      -0.060711      -0.041862       0.004688       0.037173             14.410851       6.907241       2.686708      -3.145329      18.636151      -4.150485      17.689161           0.000001
          170              C       2.307057       8.261903      21.174840       0.700623      23.131433 0.26572830E+03  0.56912123E+04                                 8.072042                            6.149463      -0.820383       1.799035                    0.996791      23.568649      71.294870       0.535885       0.533664      -0.970787       0.009025       0.053038      -0.010062       0.054733      -0.050471      -0.045729       0.072157       0.025803      -0.011132      -0.080038      -0.032211       0.112249              9.800253       6.938522       2.011717       0.321326      13.574138      -4.127618       8.888100           0.000000
          171              C       1.348694       9.718221       3.011892      -0.077168      37.841846 0.38520325E+03  0.89609698E+04                                10.987812                            7.273839      -0.741101       1.760712                    0.996222      30.406102      92.728257       0.511178       0.515073      -0.989438       0.059981       0.035421       0.045520       0.083213      -0.015568      -0.002354      -0.001370      -0.025922      -0.019934      -0.017606      -0.005975       0.023581             15.725048      12.812219      -3.825512      -4.805225      17.929915      -2.845255      16.433008           0.000001
          172              C       2.284275      10.060430       1.918128      -0.004350      44.902188 0.52274787E+03  0.12982109E+05                                11.597621                            8.012636      -0.454355       1.828581                    0.998767      30.774979      93.559080       0.535505       0.460564      -1.028717      -0.032392      -0.015469       0.042638       0.055736       0.004865      -0.037610      -0.019616      -0.014243       0.027370      -0.041900      -0.003938       0.045838             15.223200      17.043312       0.413092      -6.245764       8.630105      -4.759183      19.996184           0.000001
          173              C       3.698278       9.875174       1.896576       0.038319      44.305261 0.54556082E+03  0.13636626E+05                                11.215659                            8.039183      -0.342259       1.868482                    0.998376      30.170715      90.763558       0.551608       0.444234      -1.042419       0.023930      -0.027302       0.053412       0.064582      -0.000330       0.034768      -0.019882      -0.047936       0.057380      -0.051981       0.005338       0.046643             13.927580      16.144206      -0.167561      -3.612685       7.349734      -4.017950      18.288800           0.000001
          174              C       4.489573      10.207091       0.775872       0.088051      43.407476 0.51376854E+03  0.12641147E+05                                11.100239                            7.836833      -0.174940       1.931170                    0.999032      29.145921      86.779441       0.555319       0.448275      -1.040842       0.066818       0.002715      -0.009582       0.067556      -0.002039       0.013687       0.022515       0.025285      -0.124009      -0.052197       0.016283       0.035914             13.856086      14.156893       0.003784      -2.789932       7.220536      -4.672363      20.190828           0.000001
          175              C       3.961030      10.752567      26.562840      -0.076986      44.427230 0.51009037E+03  0.12510724E+05                                11.136860                            7.663928      -0.312295       1.895587                    0.997709      29.550531      87.446210       0.578341       0.431804      -1.052090      -0.000604       0.011774       0.009588       0.015196       0.017062       0.007462       0.060324      -0.115071      -0.094151      -0.058927      -0.044229       0.103156             14.314208      14.094398       0.197543      -4.270016       7.197262      -4.584231      21.650964           0.000001
          176              C       2.550065      10.930104      26.525124       0.063078      42.405885 0.54854642E+03  0.13693095E+05                                10.861138                            8.030175      -0.135561       1.935898                    0.998861      29.724706      88.580922       0.556609       0.440827      -1.047240       0.001644       0.029595      -0.054051       0.061645      -0.008419       0.035573      -0.009807      -0.028579       0.081506      -0.045564      -0.002381       0.047945             13.215004      14.309063      -0.916881      -2.585586       7.430608      -3.887927      17.905340           0.000001
          177              C       1.673718      10.634209       0.719298       0.014177      46.478972 0.62210109E+03  0.16038987E+05                                11.607178                            8.580882      -0.389254       1.840779                    0.997947      31.269789      94.963442       0.535249       0.443848      -1.044574      -0.074607       0.018201       0.007121       0.077125      -0.012414      -0.001712       0.012180       0.058131      -0.084161      -0.035682      -0.010186       0.045869             14.493865      13.102271      -0.828931      -3.255663       8.484006      -5.198037      21.895317           0.000001
          178              C       4.797889      11.110214      25.328988       0.641193      25.454451 0.27030585E+03  0.58192489E+04                                 8.503162                            6.177878      -0.795172       1.792575                    0.996853      24.399884      74.217755       0.537329       0.529486      -0.971823       0.001103      -0.030905      -0.039521       0.050183      -0.056641       0.068608      -0.026541       0.049770      -0.110009      -0.076710      -0.038027       0.114737             10.300654       7.920882       2.351445      -3.108182       8.495798       0.672131      14.485284          -0.000000
          179              C       0.397926      10.798881       3.682698      -0.004574      45.055171 0.52773691E+03  0.13145586E+05                                11.800294                            8.136352      -0.489394       1.820182                    0.998498      30.821446      94.038267       0.522721       0.470406      -1.022638       0.032717      -0.037329      -0.031498       0.058788      -0.032217      -0.019502       0.003638      -0.034973       0.026310      -0.045321       0.006707       0.038614             16.512059      17.904328      -7.738877      -5.820102      21.173820       5.812959      10.458028           0.000001
          180              C       0.868754      12.129122       3.997896       0.030878      45.206338 0.57808900E+03  0.14674587E+05                                11.468406                            8.326491      -0.382447       1.851917                    0.998220      30.739088      93.484793       0.536506       0.449739      -1.038211       0.070884       0.015276      -0.023698       0.076286       0.017216      -0.011241      -0.009088       0.060361       0.021535      -0.039130       0.002058       0.037071             14.712704      16.165128      -5.528747      -3.963689      19.317484       4.671319       8.655499           0.000001
          181              C      15.140917      13.050256       4.560942       0.075065      42.307908 0.51753684E+03  0.12804317E+05                                11.019059                            7.909195      -0.317618       1.884587                    0.998540      29.692769      89.726988       0.546181       0.453267      -1.034141      -0.009416       0.046614       0.015631       0.050059       0.029674       0.021516      -0.000988      -0.048529       0.014181      -0.048260       0.009875       0.038385             14.157889      16.916020      -5.373347      -4.505378      17.102233       4.069126       8.455415           0.000001
          182              C      13.792223      12.762080       4.851894      -0.125152      47.449665 0.55131883E+03  0.13796798E+05                                11.721910                            7.970065      -0.346226       1.875672                    0.997006      30.587860      91.638695       0.566472       0.432068      -1.051200       0.014453       0.000436      -0.009488       0.017294      -0.011822       0.038844      -0.022735       0.007365       0.193409      -0.045330      -0.038615       0.083945             16.180854      18.545550      -7.344914      -6.405272      19.445453       6.085674      10.551558           0.000001
          183              C      13.333545      11.444704       4.598658       0.073648      43.663582 0.54728692E+03  0.13664793E+05                                11.165732                            8.064610      -0.181217       1.923280                    0.998917      29.632180      88.547695       0.550472       0.445639      -1.043562      -0.063481      -0.006573       0.009461       0.064518       0.018823       0.010531      -0.015470       0.052255       0.016153      -0.041786       0.010926       0.030860             14.376389      16.854574      -4.740460      -5.082713      17.487722       4.286142       8.786871           0.000000
          184              C      14.270645      10.500413       4.000590       0.040507      44.230255 0.55602974E+03  0.13991012E+05                                11.332626                            8.175846      -0.491891       1.821657                    0.997686      30.488833      92.597815       0.539954       0.450815      -1.036626      -0.017737      -0.053090      -0.012336       0.057318       0.011906       0.022793       0.006802      -0.084518      -0.021963      -0.051175       0.001725       0.049450             14.694910      18.866652      -5.766012      -5.474090      16.351823       4.168525       8.866256           0.000001
          185              C      12.827785      13.773269       5.479596       0.724764      22.455387 0.23795808E+03  0.49807577E+04                                 8.027023                            5.889344      -0.819102       1.810903                    0.996140      23.102226      70.139805       0.535361       0.546594      -0.960533      -0.025745       0.034571       0.027068       0.050898       0.073007      -0.026115      -0.059575      -0.066313      -0.056212      -0.074309      -0.045201       0.119510             10.152318       9.830240      -4.676695      -1.700372      10.089414       3.377938      10.537301           0.000000
          186              C       1.483868       8.434294       3.844338       0.001583      47.163273 0.51425187E+03  0.12729045E+05                                12.042194                            7.968093      -0.479263       1.826547                    0.998685      30.482410      92.758004       0.534468       0.462982      -1.026553      -0.010027       0.045233      -0.024419       0.052372      -0.020314      -0.012837      -0.028277      -0.022988      -0.068598      -0.045804       0.004796       0.041008             16.981496       7.551676      -3.752971       2.833516      24.221196      -6.693203      19.171617           0.000001
          187              C       1.459567       7.242995       3.084630       0.030681      44.383869 0.53132872E+03  0.13206242E+05                                11.262658                            7.937353      -0.460147       1.833099                    0.998067      30.096596      90.572926       0.554205       0.444651      -1.041162      -0.003084       0.013194      -0.068943       0.070261       0.006674      -0.004597      -0.013966       0.052441       0.096507      -0.045436       0.009451       0.035985             14.653805       6.152689      -2.084878       1.744081      23.269489      -2.320174      14.539236           0.000001
          188              C       1.593221       5.997663       3.709638       0.078668      42.609611 0.49452593E+03  0.12038731E+05                                10.877659                            7.614082      -0.148503       1.939137                    0.999366      28.872852      85.199742       0.572318       0.439620      -1.047091       0.004120      -0.052858      -0.004606       0.053218       0.000589      -0.017313       0.032991       0.044133      -0.041400      -0.049538       0.011437       0.038101             14.028370       6.193461      -1.737040       2.751906      20.490345      -2.419108      15.401303           0.000001
          189              C       1.991147       5.912754       5.086272      -0.121136      48.844912 0.54390930E+03  0.13547102E+05                                11.839115                            7.884614      -0.330537       1.879649                    0.997646      30.351972      90.317772       0.573747       0.428613      -1.054735       0.012659       0.008639      -0.020654       0.025719       0.007800      -0.041601      -0.004361       0.109031      -0.091266      -0.045805      -0.039572       0.085377             16.123788       7.412735      -4.078623       3.509215      24.592283      -4.862772      16.366345           0.000001
          190              C       1.854455       7.093761       5.835204       0.075138      42.366622 0.51875980E+03  0.12812086E+05                                10.932610                            7.856149      -0.294823       1.885524                    0.998997      29.640110      88.806862       0.555864       0.446154      -1.040675       0.006910      -0.021989       0.056136       0.060684       0.006702       0.005275       0.005318       0.051093       0.137251      -0.049510       0.002731       0.046779             13.935843       6.569246      -2.564779       2.548304      20.290639      -2.449056      14.947644           0.000000
          191              C       1.732951       8.346812       5.231748       0.040145      44.116094 0.53773797E+03  0.13435925E+05                                11.291026                            8.048761      -0.505258       1.818678                    0.997931      30.389798      92.373499       0.542613       0.451771      -1.034700      -0.002019       0.061304       0.032832       0.069571       0.002079      -0.005898       0.034546      -0.012403      -0.060711      -0.041862       0.004688       0.037173             14.410851       6.907241      -2.686708       3.145329      18.636151      -4.150485      17.689161           0.000001
          192              C       2.307057       4.603097       5.765160       0.700623      23.131433 0.26572830E+03  0.56912124E+04                                 8.072043                            6.149463      -0.820383       1.799035                    0.996791      23.568649      71.294870       0.535885       0.533664      -0.970787       0.009025      -0.053038       0.010062       0.054733       0.050471       0.045729       0.072157       0.025803      -0.011132      -0.080038      -0.032211       0.112249              9.800254       6.938522      -2.011717      -0.321327      13.574138      -4.127618       8.888100           0.000000
          193             Cl      12.104836      16.430663      16.815409      -0.064931     124.042987 0.30032042E+04  0.10747672E+06                                17.410327                           15.198045       0.989862       2.029821                    0.999503      65.121362     188.022821       0.593410       0.288418      -1.242394       0.008077       0.006567       0.022027       0.024363       0.077710       0.246331       0.181473       0.070127       0.654034      -0.234132      -0.191824       0.425956             19.938950      17.055001       2.394875       6.777709      13.823289       7.480137      28.938558           0.000002
          194             Cl      13.893982      15.805939      14.254493      -0.074871     104.532290 0.25609964E+04  0.88083321E+05                                15.375353                           13.881579       1.254465       2.104647                    0.999918      64.223930     181.853659       0.631134       0.282163      -1.249082       0.076654      -0.049613      -0.019953       0.093464       0.084367      -0.007791       0.020150       0.749165      -0.762707      -0.276488      -0.234635       0.511123             16.410733      26.538129       0.529814       0.224837      10.165907       0.694842      12.528162          -0.000011
          195             Cl       9.348214      14.034686      11.662595      -0.042833     130.931243 0.30845776E+04  0.11056917E+06                                17.979915                           15.317777       1.284292       2.130382                    0.999202      63.213142     179.672868       0.599019       0.285251      -1.252138       0.015935      -0.018887      -0.039291       0.046416       0.128572       0.192347       0.193984      -0.002860       0.517740      -0.214871      -0.173404       0.388275             21.088332      14.567912       5.373768       5.440695      18.176275       9.260959      30.520808           0.000003
          196             Cl       7.505910      14.878630      14.060525      -0.030854     102.133333 0.27009271E+04  0.94259035E+05                                15.156198                           14.385764       1.036158       2.050927                    0.999471      63.957133     183.177279       0.610818       0.287332      -1.241853      -0.064163      -0.022177       0.000530       0.067889       0.081270       0.060380       0.015498       0.716064      -0.681113      -0.256695      -0.229308       0.486004             15.699987      19.361515       4.816887       0.245021      12.871401       1.477061      14.867044           0.000002
          197             Cl      10.144065      13.166041      17.133840      -0.029263      98.158495 0.25295113E+04  0.86823555E+05                                14.688797                           13.848282       1.153645       2.085542                    0.999739      63.341846     179.793638       0.627652       0.284306      -1.245403       0.059627       0.012608      -0.046812       0.076849      -0.153907      -0.155614       0.026846       0.644013      -0.635516      -0.257216      -0.240646       0.497862             15.179101      21.521563      -0.159083      -2.167358      12.707159      -0.996378      11.308583           0.000001
          198             Cl       8.099760      11.061842      18.268014      -0.062145     106.587324 0.26341985E+04  0.91400166E+05                                15.651490                           14.149357       1.134524       2.075099                    0.999640      64.279689     183.852009       0.619372       0.285007      -1.243792       0.001393      -0.049246      -0.021995       0.053953      -0.200017       0.000758      -0.087059      -0.565428      -0.771762      -0.277467      -0.206821       0.484287             16.969538      13.098464       0.171952      -0.229255      26.538701      -3.182183      11.271448           0.000000
          199             Cl       4.046083      14.691573      18.398404      -0.032382     102.539248 0.24740098E+04  0.84314201E+05                                15.176141                           13.633125       1.378697       2.150098                    0.999971      62.862575     176.873131       0.637949       0.281722      -1.250242      -0.075249      -0.011766      -0.018880       0.078469      -0.143509      -0.127916       0.035596       0.633949      -0.610139      -0.249206      -0.226313       0.475519             16.811392      25.172866      -1.342692      -6.562420      12.347329       0.019597      12.913981          -0.000003
          200             Cl       5.973440      16.788568      17.111210      -0.043040      98.109684 0.24874382E+04  0.85039264E+05                                14.671904                           13.696671       1.146219       2.082946                    0.999680      63.422336     179.781209       0.633476       0.282819      -1.246786      -0.022746       0.041064      -0.015812       0.049534      -0.248124       0.066538      -0.128828      -0.436492      -0.666823      -0.254054      -0.217746       0.471799             15.159411      14.689330      -1.043383      -0.739282      20.811778      -2.341547       9.977123          -0.000008
          201             Cl       8.673867      18.467193      14.860373      -0.025968     119.823216 0.28306648E+04  0.99808547E+05                                17.003442                           14.733115       0.921092       2.022506                    0.998888      63.696220     182.511489       0.604081       0.287562      -1.243392       0.005725      -0.013956      -0.036966       0.039925      -0.004325       0.142010       0.007581       0.010376       1.118276      -0.216892      -0.190218       0.407110             19.386783       9.743423       0.081078       2.487124      17.451742      -3.057055      30.965183           0.000003
          202             Cl       9.144695      21.169615      16.253980      -0.023320     118.403886 0.26671244E+04  0.92485362E+05                                16.770463                           14.190499       1.283727       2.124957                    0.999924      62.783504     177.346437       0.623868       0.283128      -1.250500       0.051928       0.043991      -0.016099       0.069935       0.010363       0.007966      -0.283574      -0.384707      -0.077826      -0.220308      -0.175657       0.395966             19.838334       9.557400      -0.474448       1.304487      30.785138      -9.289596      19.172464           0.000004
          203             Cl       9.799298      18.680237      21.056304      -0.064770     112.010393 0.27867406E+04  0.97907096E+05                                16.258019                           14.607660       1.106869       2.072858                    0.998882      64.210648     183.843392       0.607145       0.287142      -1.243457       0.037959      -0.014930       0.038037       0.055773       0.015229       0.167838      -0.013800       0.033091       1.167379      -0.237006      -0.198200       0.435207             18.445718      12.929609       0.736977       6.202188      14.000018       0.184691      28.407527          -0.000001
          204             Cl       9.472756      15.967781      19.694756      -0.033840     105.920226 0.26877120E+04  0.93573906E+05                                15.500290                           14.304815       1.157318       2.087697                    0.999663      63.485697     180.920600       0.616199       0.285505      -1.245285       0.009593      -0.047219       0.025853       0.054681      -0.040645       0.044707      -0.321684      -0.472894      -0.012691      -0.247970      -0.217973       0.465943             16.579333      11.835738       1.916257       3.170372      19.908021      -3.745185      17.994240           0.000003
          205             Cl      12.104836      22.164337      10.124591      -0.064931     124.043002 0.30032047E+04  0.10747674E+06                                17.410329                           15.198047       0.989862       2.029821                    0.999503      65.121362     188.022828       0.593410       0.288418      -1.242394       0.008077      -0.006567      -0.022027       0.024363      -0.077710      -0.246331       0.181473       0.070127       0.654034      -0.234132      -0.191824       0.425956             19.938952      17.055003      -2.394875      -6.777710      13.823291       7.480138      28.938562           0.000002
          206             Cl      13.893982      22.789061      12.685507      -0.074871     104.532295 0.25609966E+04  0.88083329E+05                                15.375353                           13.881580       1.254465       2.104647                    0.999918      64.223931     181.853664       0.631134       0.282163      -1.249082       0.076654       0.049613       0.019953       0.093464      -0.084366       0.007791       0.020150       0.749165      -0.762708      -0.276488      -0.234635       0.511123             16.410733      26.538129      -0.529814      -0.224837      10.165907       0.694842      12.528163          -0.000011
          207             Cl       9.348214      24.560314      15.277405      -0.042833     130.931243 0.30845776E+04  0.11056917E+06                                17.979915                           15.317776       1.284293       2.130382                    0.999202      63.213143     179.672869       0.599019       0.285251      -1.252138       0.015935       0.018887       0.039291       0.046416      -0.128572      -0.192347       0.193984      -0.002860       0.517740      -0.214871      -0.173404       0.388275             21.088331      14.567912      -5.373768      -5.440695      18.176275       9.260959      30.520807           0.000003
          208             Cl       7.505910      23.716370      12.879475      -0.030854     102.133310 0.27009263E+04  0.94258999E+05                                15.156195                           14.385761       1.036158       2.050927                    0.999471      63.957131     183.177261       0.610818       0.287332      -1.241853      -0.064163       0.022177      -0.000530       0.067889      -0.081270      -0.060380       0.015498       0.716064      -0.681114      -0.256695      -0.229308       0.486004             15.699983      19.361511      -4.816886      -0.245021      12.871398       1.477061      14.867040           0.000002
          209             Cl      10.144065      25.428959       9.806160      -0.029263      98.158488 0.25295111E+04  0.86823545E+05                                14.688796                           13.848281       1.153645       2.085542                    0.999739      63.341845     179.793632       0.627652       0.284306      -1.245403       0.059627      -0.012608       0.046812       0.076849       0.153907       0.155614       0.026846       0.644013      -0.635516      -0.257216      -0.240646       0.497862             15.179100      21.521561       0.159083       2.167358      12.707158      -0.996378      11.308582           0.000001
          210             Cl       8.099760       1.803158       8.671986      -0.062145     106.587316 0.26341982E+04  0.91400154E+05                                15.651489                           14.149356       1.134524       2.075099                    0.999640      64.279687     183.852000       0.619372       0.285007      -1.243792       0.001393       0.049246       0.021995       0.053953       0.200017      -0.000758      -0.087059      -0.565428      -0.771762      -0.277466      -0.206821       0.484287             16.969537      13.098464      -0.171952       0.229255      26.538699      -3.182182      11.271447           0.000000
          211             Cl       4.046083      23.903427       8.541596      -0.032382     102.539249 0.24740099E+04  0.84314202E+05                                15.176142                           13.633125       1.378697       2.150098                    0.999971      62.862575     176.873132       0.637949       0.281722      -1.250242      -0.075249       0.011766       0.018880       0.078469       0.143509       0.127916       0.035596       0.633949      -0.610139      -0.249206      -0.226313       0.475519             16.811392      25.172866       1.342692       6.562420      12.347329       0.019597      12.913981          -0.000003
          212             Cl       5.973440      21.806432       9.828790      -0.043040      98.109634 0.24874365E+04  0.85039193E+05                                14.671898                           13.696665       1.146220       2.082946                    0.999680      63.422327     179.781160       0.633476       0.282819      -1.246786      -0.022746      -0.041064       0.015812       0.049534       0.248124      -0.066538      -0.128829      -0.436492      -0.666822      -0.254054      -0.217746       0.471799             15.159404      14.689324       1.043383       0.739281      20.811769      -2.341546       9.977119          -0.000008
          213             Cl       8.673867      20.127807      12.079627      -0.025968     119.823239 0.28306655E+04  0.99808578E+05                                17.003445                           14.733117       0.921091       2.022506                    0.998888      63.696224     182.511511       0.604080       0.287562      -1.243392       0.005725       0.013956       0.036966       0.039925       0.004325      -0.142010       0.007581       0.010376       1.118276      -0.216892      -0.190218       0.407110             19.386786       9.743424      -0.081078      -2.487124      17.451745      -3.057056      30.965188           0.000003
          214             Cl       9.144695      17.425385      10.686020      -0.023320     118.403896 0.26671246E+04  0.92485374E+05                                16.770464                           14.190499       1.283727       2.124957                    0.999924      62.783505     177.346443       0.623868       0.283128      -1.250500       0.051928      -0.043991       0.016099       0.069935      -0.010363      -0.007967      -0.283574      -0.384707      -0.077826      -0.220308      -0.175657       0.395966             19.838335       9.557401       0.474448      -1.304488      30.785140      -9.289597      19.172465           0.000004
          215             Cl       9.799298      19.914763       5.883696      -0.064770     112.010415 0.27867413E+04  0.97907129E+05                                16.258022                           14.607662       1.106869       2.072858                    0.998882      64.210651     183.843410       0.607145       0.287142      -1.243457       0.037959       0.014930      -0.038037       0.055773      -0.015229      -0.167838      -0.013800       0.033091       1.167379      -0.237006      -0.198200       0.435207             18.445721      12.929611      -0.736977      -6.202189      14.000020       0.184691      28.407532          -0.000001
          216             Cl       9.472756      22.627219       7.245244      -0.033840     105.920239 0.26877125E+04  0.93573925E+05                                15.500291                           14.304817       1.157318       2.087697                    0.999663      63.485698     180.920609       0.616199       0.285505      -1.245285       0.009593       0.047219      -0.025853       0.054681       0.040645      -0.044707      -0.321684      -0.472894      -0.012691      -0.247970      -0.217973       0.465943             16.579335      11.835739      -1.916258      -3.170373      19.908023      -3.745186      17.994242           0.000003
          217             Cl      10.677164      22.164337       3.345409      -0.064931     124.043018 0.30032051E+04  0.10747676E+06                                17.410331                           15.198048       0.989862       2.029821                    0.999503      65.121364     188.022838       0.593410       0.288418      -1.242394      -0.008077      -0.006567       0.022027       0.024363       0.077710      -0.246331      -0.181473       0.070127       0.654034      -0.234132      -0.191824       0.425956             19.938954      17.055005       2.394875      -6.777710      13.823292      -7.480139      28.938565           0.000002
          218             Cl       8.888018      22.789061       0.784493      -0.074871     104.532348 0.25609982E+04  0.88083400E+05                                15.375360                           13.881586       1.254464       2.104647                    0.999918      64.223939     181.853709       0.631133       0.282163      -1.249081      -0.076654       0.049613      -0.019953       0.093464       0.084366       0.007791      -0.020150       0.749165      -0.762707      -0.276488      -0.234635       0.511123             16.410740      26.538141       0.529814      -0.224837      10.165911      -0.694843      12.528168          -0.000011
          219             Cl      13.433786      24.560314      25.132595      -0.042833     130.931245 0.30845776E+04  0.11056917E+06                                17.979916                           15.317777       1.284292       2.130382                    0.999202      63.213143     179.672871       0.599019       0.285251      -1.252138      -0.015935       0.018887      -0.039291       0.046416       0.128572      -0.192347      -0.193984      -0.002860       0.517740      -0.214871      -0.173404       0.388275             21.088332      14.567912       5.373768      -5.440696      18.176275      -9.260959      30.520808           0.000003
          220             Cl       0.088090      23.716370       0.590525      -0.030853     102.133302 0.27009260E+04  0.94258988E+05                                15.156194                           14.385760       1.036158       2.050927                    0.999471      63.957128     183.177251       0.610818       0.287332      -1.241853       0.064163       0.022177       0.000530       0.067889       0.081270      -0.060380      -0.015498       0.716063      -0.681114      -0.256695      -0.229308       0.486004             15.699983      19.361511       4.816885      -0.245021      12.871398      -1.477061      14.867040           0.000002
          221             Cl      12.637935      25.428959       3.663840      -0.029263      98.158493 0.25295113E+04  0.86823552E+05                                14.688797                           13.848281       1.153646       2.085542                    0.999739      63.341846     179.793637       0.627652       0.284306      -1.245403      -0.059627      -0.012608      -0.046812       0.076849      -0.153907       0.155614      -0.026846       0.644013      -0.635516      -0.257216      -0.240646       0.497862             15.179101      21.521562      -0.159084       2.167358      12.707158       0.996378      11.308583           0.000001
          222             Cl      14.682240       1.803158       4.798014      -0.062145     106.587289 0.26341974E+04  0.91400117E+05                                15.651486                           14.149353       1.134525       2.075099                    0.999640      64.279685     183.851981       0.619372       0.285007      -1.243792      -0.001393       0.049246      -0.021995       0.053953      -0.200017      -0.000758       0.087059      -0.565428      -0.771762      -0.277467      -0.206821       0.484287             16.969533      13.098461       0.171951       0.229255      26.538693       3.182181      11.271444           0.000000
          223             Cl       3.547917      23.903427       4.928404      -0.032382     102.539253 0.24740100E+04  0.84314207E+05                                15.176142                           13.633126       1.378697       2.150098                    0.999971      62.862575     176.873133       0.637949       0.281722      -1.250242       0.075249       0.011766      -0.018880       0.078469      -0.143509       0.127916      -0.035596       0.633949      -0.610139      -0.249206      -0.226313       0.475519             16.811393      25.172867      -1.342692       6.562421      12.347330      -0.019597      12.913982          -0.000003
          224             Cl       1.620560      21.806432       3.641210      -0.043040      98.109635 0.24874366E+04  0.85039194E+05                                14.671898                           13.696666       1.146221       2.082946                    0.999680      63.422326     179.781159       0.633476       0.282819      -1.246786       0.022746      -0.041064      -0.015812       0.049534      -0.248125      -0.066538       0.128829      -0.436492      -0.666822      -0.254054      -0.217746       0.471799             15.159404      14.689324      -1.043383       0.739281      20.811770       2.341546       9.977119          -0.000008
          225             Cl      14.108133      20.127807       1.390373      -0.025968     119.823172 0.28306635E+04  0.99808490E+05                                17.003437                           14.733110       0.921092       2.022507                    0.998888      63.696215     182.511458       0.604081       0.287562      -1.243392      -0.005725       0.013956      -0.036966       0.039925      -0.004325      -0.142010      -0.007581       0.010376       1.118276      -0.216892      -0.190218       0.407110             19.386776       9.743421       0.081078      -2.487123      17.451735       3.057054      30.965173           0.000003
          226             Cl      13.637305      17.425385       2.783980      -0.023320     118.403886 0.26671244E+04  0.92485361E+05                                16.770463                           14.190499       1.283727       2.124957                    0.999924      62.783504     177.346437       0.623868       0.283128      -1.250500      -0.051928      -0.043991      -0.016099       0.069935       0.010363      -0.007967       0.283574      -0.384707      -0.077826      -0.220308      -0.175657       0.395966             19.838334       9.557400      -0.474448      -1.304488      30.785138       9.289597      19.172464           0.000004
          227             Cl      12.982702      19.914763       7.586304      -0.064770     112.010421 0.27867415E+04  0.97907138E+05                                16.258023                           14.607663       1.106868       2.072857                    0.998882      64.210652     183.843416       0.607145       0.287142      -1.243457      -0.037959       0.014930       0.038037       0.055773       0.015229      -0.167838       0.013800       0.033091       1.167379      -0.237006      -0.198200       0.435207             18.445722      12.929612       0.736977      -6.202189      14.000021      -0.184691      28.407533          -0.000001
          228             Cl      13.309244      22.627219       6.224756      -0.033840     105.920224 0.26877120E+04  0.93573904E+05                                15.500289                           14.304815       1.157319       2.087697                    0.999663      63.485696     180.920597       0.616199       0.285505      -1.245285      -0.009593       0.047219       0.025853       0.054681      -0.040645      -0.044707       0.321684      -0.472894      -0.012691      -0.247970      -0.217973       0.465943             16.579333      11.835738       1.916257      -3.170372      19.908021       3.745185      17.994240           0.000003
          229             Cl      10.677164      16.430663      23.594591      -0.064931     124.042993 0.30032044E+04  0.10747673E+06                                17.410328                           15.198046       0.989862       2.029821                    0.999503      65.121361     188.022821       0.593410       0.288418      -1.242394      -0.008077       0.006567      -0.022027       0.024363      -0.077710       0.246331      -0.181473       0.070127       0.654034      -0.234132      -0.191824       0.425956             19.938951      17.055002      -2.394875       6.777709      13.823290      -7.480137      28.938560           0.000002
          230             Cl       8.888018      15.805939      26.155507      -0.074871     104.532337 0.25609979E+04  0.88083386E+05                                15.375358                           13.881585       1.254464       2.104647                    0.999918      64.223936     181.853697       0.631133       0.282163      -1.249081      -0.076654      -0.049613       0.019953       0.093464      -0.084366      -0.007791      -0.020150       0.749165      -0.762708      -0.276488      -0.234635       0.511123             16.410739      26.538139      -0.529814       0.224837      10.165910      -0.694843      12.528167          -0.000011
          231             Cl      13.433786      14.034686       1.807405      -0.042833     130.931248 0.30845777E+04  0.11056917E+06                                17.979916                           15.317777       1.284292       2.130382                    0.999202      63.213143     179.672872       0.599019       0.285251      -1.252138      -0.015935      -0.018887       0.039291       0.046416      -0.128572       0.192347      -0.193984      -0.002860       0.517740      -0.214871      -0.173404       0.388275             21.088332      14.567912      -5.373768       5.440696      18.176276      -9.260959      30.520808           0.000003
          232             Cl       0.088090      14.878630      26.349475      -0.030854     102.133321 0.27009267E+04  0.94259017E+05                                15.156197                           14.385762       1.036158       2.050927                    0.999471      63.957132     183.177270       0.610818       0.287332      -1.241853       0.064163      -0.022177      -0.000530       0.067889      -0.081270       0.060380      -0.015498       0.716063      -0.681114      -0.256695      -0.229308       0.486004             15.699985      19.361513      -4.816886       0.245021      12.871400      -1.477061      14.867042           0.000002
          233             Cl      12.637935      13.166041      23.276160      -0.029263      98.158485 0.25295110E+04  0.86823541E+05                                14.688796                           13.848280       1.153646       2.085542                    0.999739      63.341845     179.793630       0.627652       0.284306      -1.245403      -0.059627       0.012608       0.046812       0.076849       0.153907      -0.155614      -0.026846       0.644012      -0.635517      -0.257216      -0.240646       0.497862             15.179100      21.521561       0.159084      -2.167358      12.707157       0.996377      11.308582           0.000001
          234             Cl      14.682240      11.061842      22.141986      -0.062145     106.587315 0.26341982E+04  0.91400154E+05                                15.651489                           14.149356       1.134524       2.075099                    0.999640      64.279688     183.852002       0.619372       0.285007      -1.243792      -0.001393      -0.049246       0.021995       0.053953       0.200017       0.000758       0.087058      -0.565428      -0.771762      -0.277467      -0.206821       0.484287             16.969536      13.098463      -0.171952      -0.229255      26.538699       3.182182      11.271447           0.000000
          235             Cl       3.547917      14.691573      22.011596      -0.032382     102.539252 0.24740100E+04  0.84314206E+05                                15.176142                           13.633126       1.378697       2.150098                    0.999971      62.862575     176.873133       0.637949       0.281722      -1.250242       0.075249      -0.011766       0.018880       0.078469       0.143509      -0.127916      -0.035596       0.633949      -0.610139      -0.249206      -0.226313       0.475519             16.811393      25.172867       1.342692      -6.562421      12.347330      -0.019597      12.913982          -0.000003
          236             Cl       1.620560      16.788568      23.298790      -0.043040      98.109652 0.24874371E+04  0.85039218E+05                                14.671900                           13.696667       1.146220       2.082946                    0.999680      63.422330     179.781177       0.633476       0.282819      -1.246786       0.022746       0.041064       0.015812       0.049534       0.248124       0.066538       0.128829      -0.436492      -0.666822      -0.254053      -0.217746       0.471799             15.159406      14.689326       1.043383      -0.739282      20.811773       2.341546       9.977121          -0.000008
          237             Cl      14.108133      18.467193      25.549627      -0.025968     119.823220 0.28306649E+04  0.99808554E+05                                17.003442                           14.733115       0.921092       2.022506                    0.998888      63.696222     182.511498       0.604081       0.287562      -1.243392      -0.005725      -0.013956       0.036966       0.039925       0.004325       0.142010      -0.007581       0.010376       1.118276      -0.216892      -0.190218       0.407110             19.386783       9.743423      -0.081078       2.487124      17.451742       3.057055      30.965183           0.000003
          238             Cl      13.637305      21.169615      24.156020      -0.023320     118.403893 0.26671245E+04  0.92485370E+05                                16.770464                           14.190499       1.283727       2.124957                    0.999924      62.783505     177.346442       0.623868       0.283128      -1.250500      -0.051928       0.043991       0.016099       0.069935      -0.010363       0.007966       0.283574      -0.384707      -0.077826      -0.220308      -0.175657       0.395966             19.838335       9.557400       0.474448       1.304488      30.785139       9.289597      19.172464           0.000004
          239             Cl      12.982702      18.680237      19.353696      -0.064770     112.010389 0.27867405E+04  0.97907091E+05                                16.258019                           14.607660       1.106869       2.072858                    0.998882      64.210648     183.843390       0.607145       0.287142      -1.243457      -0.037959      -0.014930      -0.038037       0.055773      -0.015229       0.167838       0.013800       0.033091       1.167379      -0.237006      -0.198200       0.435207             18.445717      12.929609      -0.736976       6.202188      14.000017      -0.184691      28.407526          -0.000001
          240             Cl      13.309244      15.967781      20.715244      -0.033840     105.920217 0.26877117E+04  0.93573893E+05                                15.500288                           14.304814       1.157319       2.087697                    0.999663      63.485696     180.920593       0.616199       0.285505      -1.245285      -0.009593      -0.047219      -0.025853       0.054681       0.040645       0.044707       0.321684      -0.472894      -0.012691      -0.247970      -0.217973       0.465943             16.579332      11.835737      -1.916257       3.170372      19.908019       3.745185      17.994238           0.000003
          241             Cl       3.083164       9.299337      10.124591      -0.064931     124.042998 0.30032045E+04  0.10747674E+06                                17.410329                           15.198047       0.989862       2.029821                    0.999503      65.121362     188.022827       0.593410       0.288418      -1.242394      -0.008077      -0.006567      -0.022027       0.024363       0.077710       0.246331       0.181473       0.070127       0.654034      -0.234132      -0.191824       0.425956             19.938952      17.055003       2.394875       6.777710      13.823290       7.480138      28.938561           0.000002
          242             Cl       1.294018       9.924061      12.685507      -0.074871     104.532253 0.25609953E+04  0.88083272E+05                                15.375348                           13.881575       1.254466       2.104647                    0.999918      64.223926     181.853631       0.631134       0.282163      -1.249082      -0.076654       0.049613       0.019953       0.093464       0.084367      -0.007791       0.020150       0.749165      -0.762708      -0.276488      -0.234635       0.511123             16.410727      26.538120       0.529813       0.224837      10.165904       0.694842      12.528158          -0.000011
          243             Cl       5.839786      11.695314      15.277405      -0.042833     130.931243 0.30845776E+04  0.11056917E+06                                17.979915                           15.317776       1.284293       2.130382                    0.999202      63.213143     179.672869       0.599019       0.285251      -1.252138      -0.015935       0.018887       0.039291       0.046416       0.128572       0.192347       0.193984      -0.002860       0.517740      -0.214871      -0.173404       0.388275             21.088331      14.567912       5.373768       5.440695      18.176275       9.260958      30.520807           0.000003
          244             Cl       7.682090      10.851370      12.879475      -0.030854     102.133309 0.27009263E+04  0.94258999E+05                                15.156195                           14.385761       1.036158       2.050927                    0.999471      63.957130     183.177259       0.610818       0.287332      -1.241853       0.064163       0.022177      -0.000530       0.067889       0.081270       0.060380       0.015498       0.716063      -0.681114      -0.256695      -0.229308       0.486004             15.699983      19.361511       4.816886       0.245021      12.871399       1.477061      14.867040           0.000002
          245             Cl       5.043935      12.563959       9.806160      -0.029263      98.158498 0.25295115E+04  0.86823560E+05                                14.688798                           13.848282       1.153645       2.085542                    0.999739      63.341847     179.793642       0.627652       0.284306      -1.245403      -0.059627      -0.012608       0.046812       0.076849      -0.153907      -0.155614       0.026846       0.644013      -0.635516      -0.257216      -0.240646       0.497862             15.179102      21.521563      -0.159083      -2.167358      12.707159      -0.996378      11.308583           0.000001
          246             Cl       7.088240      14.668158       8.671986      -0.062145     106.587322 0.26341985E+04  0.91400163E+05                                15.651490                           14.149357       1.134524       2.075099                    0.999640      64.279688     183.852006       0.619372       0.285007      -1.243792      -0.001393       0.049246       0.021995       0.053953      -0.200017       0.000758      -0.087058      -0.565428      -0.771762      -0.277466      -0.206821       0.484287             16.969537      13.098464       0.171952      -0.229255      26.538701      -3.182183      11.271448           0.000000
          247             Cl      11.141917      11.038427       8.541596      -0.032382     102.539240 0.24740096E+04  0.84314190E+05                                15.176141                           13.633124       1.378697       2.150098                    0.999971      62.862573     176.873123       0.637949       0.281722      -1.250242       0.075249       0.011766       0.018880       0.078469      -0.143509      -0.127916       0.035596       0.633949      -0.610139      -0.249206      -0.226313       0.475519             16.811391      25.172865      -1.342692      -6.562420      12.347329       0.019597      12.913981          -0.000003
          248             Cl       9.214560       8.941432       9.828790      -0.043040      98.109637 0.24874366E+04  0.85039196E+05                                14.671898                           13.696666       1.146220       2.082946                    0.999680      63.422327     179.781162       0.633476       0.282819      -1.246786       0.022746      -0.041064       0.015812       0.049534      -0.248124       0.066538      -0.128828      -0.436492      -0.666822      -0.254054      -0.217746       0.471799             15.159405      14.689324      -1.043383      -0.739282      20.811770      -2.341546       9.977120          -0.000008
          249             Cl       6.514133       7.262807      12.079627      -0.025968     119.823203 0.28306644E+04  0.99808530E+05                                17.003440                           14.733113       0.921092       2.022507                    0.998888      63.696219     182.511481       0.604081       0.287562      -1.243392      -0.005725       0.013957       0.036966       0.039925      -0.004325       0.142010       0.007581       0.010376       1.118276      -0.216892      -0.190218       0.407110             19.386781       9.743422       0.081078       2.487123      17.451740      -3.057054      30.965180           0.000003
          250             Cl       6.043305       4.560385      10.686020      -0.023320     118.403915 0.26671252E+04  0.92485397E+05                                16.770466                           14.190501       1.283727       2.124957                    0.999924      62.783508     177.346459       0.623868       0.283128      -1.250499      -0.051928      -0.043991       0.016099       0.069935       0.010363       0.007966      -0.283574      -0.384707      -0.077826      -0.220308      -0.175658       0.395966             19.838338       9.557402      -0.474448       1.304488      30.785144      -9.289598      19.172468           0.000004
          251             Cl       5.388702       7.049763       5.883696      -0.064770     112.010384 0.27867403E+04  0.97907085E+05                                16.258018                           14.607659       1.106869       2.072858                    0.998882      64.210647     183.843385       0.607145       0.287142      -1.243457      -0.037959       0.014930      -0.038037       0.055773       0.015229       0.167838      -0.013800       0.033091       1.167379      -0.237006      -0.198200       0.435207             18.445717      12.929608       0.736976       6.202187      14.000017       0.184691      28.407525          -0.000001
          252             Cl       5.715244       9.762219       7.245244      -0.033840     105.920225 0.26877120E+04  0.93573903E+05                                15.500289                           14.304815       1.157318       2.087697                    0.999663      63.485697     180.920599       0.616199       0.285505      -1.245285      -0.009593       0.047219      -0.025853       0.054681      -0.040645       0.044707      -0.321684      -0.472894      -0.012691      -0.247970      -0.217973       0.465943             16.579333      11.835738       1.916257       3.170372      19.908021      -3.745185      17.994240           0.000003
          253             Cl       3.083164       3.565663      16.815409      -0.064931     124.043010 0.30032049E+04  0.10747675E+06                                17.410330                           15.198047       0.989862       2.029821                    0.999503      65.121364     188.022836       0.593410       0.288418      -1.242394      -0.008077       0.006567       0.022027       0.024363      -0.077710      -0.246331       0.181473       0.070127       0.654034      -0.234132      -0.191824       0.425956             19.938953      17.055004      -2.394875      -6.777710      13.823291       7.480138      28.938564           0.000002
          254             Cl       1.294018       2.940939      14.254493      -0.074871     104.532282 0.25609962E+04  0.88083311E+05                                15.375351                           13.881578       1.254465       2.104647                    0.999918      64.223931     181.853657       0.631134       0.282163      -1.249082      -0.076654      -0.049613      -0.019953       0.093464      -0.084367       0.007791       0.020150       0.749165      -0.762708      -0.276488      -0.234635       0.511124             16.410731      26.538126      -0.529813      -0.224837      10.165906       0.694842      12.528161          -0.000011
          255             Cl       5.839786       1.169686      11.662595      -0.042833     130.931236 0.30845774E+04  0.11056916E+06                                17.979915                           15.317776       1.284293       2.130382                    0.999202      63.213141     179.672863       0.599019       0.285251      -1.252138      -0.015935      -0.018887      -0.039291       0.046416      -0.128572      -0.192347       0.193984      -0.002860       0.517740      -0.214871      -0.173404       0.388275             21.088331      14.567911      -5.373768      -5.440695      18.176275       9.260958      30.520807           0.000003
          256             Cl       7.682090       2.013630      14.060525      -0.030854     102.133321 0.27009267E+04  0.94259016E+05                                15.156197                           14.385762       1.036158       2.050927                    0.999471      63.957132     183.177270       0.610818       0.287332      -1.241853       0.064163      -0.022177       0.000530       0.067889      -0.081270      -0.060380       0.015498       0.716064      -0.681114      -0.256695      -0.229308       0.486004             15.699985      19.361513      -4.816886      -0.245021      12.871400       1.477061      14.867042           0.000002
          257             Cl       5.043935       0.301041      17.133840      -0.029263      98.158491 0.25295112E+04  0.86823550E+05                                14.688797                           13.848281       1.153645       2.085542                    0.999739      63.341846     179.793636       0.627652       0.284306      -1.245403      -0.059627       0.012608      -0.046812       0.076849       0.153907       0.155614       0.026846       0.644013      -0.635516      -0.257216      -0.240646       0.497862             15.179101      21.521562       0.159084       2.167358      12.707158      -0.996378      11.308582           0.000001
          258             Cl       7.088240      23.926842      18.268014      -0.062145     106.587298 0.26341977E+04  0.91400129E+05                                15.651487                           14.149354       1.134524       2.075099                    0.999640      64.279686     183.851988       0.619372       0.285007      -1.243792      -0.001393      -0.049246      -0.021995       0.053953       0.200017      -0.000758      -0.087059      -0.565428      -0.771762      -0.277466      -0.206821       0.484287             16.969534      13.098461      -0.171951       0.229255      26.538695      -3.182182      11.271445           0.000000
          259             Cl      11.141917       1.826573      18.398404      -0.032382     102.539246 0.24740098E+04  0.84314199E+05                                15.176141                           13.633125       1.378697       2.150098                    0.999971      62.862575     176.873131       0.637949       0.281722      -1.250242       0.075249      -0.011766      -0.018880       0.078469       0.143509       0.127916       0.035596       0.633949      -0.610139      -0.249206      -0.226314       0.475519             16.811392      25.172866       1.342692       6.562420      12.347329       0.019597      12.913981          -0.000003
          260             Cl       9.214560       3.923568      17.111210      -0.043040      98.109634 0.24874365E+04  0.85039192E+05                                14.671898                           13.696665       1.146220       2.082946                    0.999680      63.422328     179.781162       0.633476       0.282819      -1.246786       0.022746       0.041064      -0.015812       0.049534       0.248125      -0.066538      -0.128829      -0.436492      -0.666822      -0.254054      -0.217746       0.471799             15.159404      14.689323       1.043383       0.739281      20.811769      -2.341546       9.977119          -0.000008
          261             Cl       6.514133       5.602193      14.860373      -0.025968     119.823236 0.28306654E+04  0.99808574E+05                                17.003444                           14.733117       0.921091       2.022506                    0.998888      63.696224     182.511510       0.604080       0.287562      -1.243392      -0.005725      -0.013956      -0.036966       0.039925       0.004325      -0.142010       0.007581       0.010376       1.118276      -0.216892      -0.190218       0.407110             19.386785       9.743424      -0.081078      -2.487124      17.451744      -3.057055      30.965187           0.000003
          262             Cl       6.043305       8.304615      16.253980      -0.023320     118.403910 0.26671250E+04  0.92485392E+05                                16.770466                           14.190501       1.283727       2.124957                    0.999924      62.783507     177.346455       0.623868       0.283128      -1.250500      -0.051928       0.043991      -0.016099       0.069935      -0.010363      -0.007966      -0.283574      -0.384707      -0.077826      -0.220308      -0.175657       0.395966             19.838337       9.557401       0.474448      -1.304488      30.785144      -9.289598      19.172467           0.000004
          263             Cl       5.388702       5.815237      21.056304      -0.064770     112.010399 0.27867408E+04  0.97907105E+05                                16.258020                           14.607661       1.106869       2.072858                    0.998882      64.210648     183.843395       0.607145       0.287142      -1.243457      -0.037959      -0.014930       0.038037       0.055773      -0.015229      -0.167838      -0.013800       0.033091       1.167379      -0.237006      -0.198200       0.435207             18.445719      12.929610      -0.736976      -6.202188      14.000019       0.184691      28.407528          -0.000001
          264             Cl       5.715244       3.102781      19.694756      -0.033840     105.920235 0.26877123E+04  0.93573919E+05                                15.500291                           14.304816       1.157318       2.087697                    0.999663      63.485699     180.920609       0.616199       0.285505      -1.245285      -0.009593      -0.047219       0.025853       0.054681       0.040645      -0.044707      -0.321684      -0.472894      -0.012691      -0.247970      -0.217973       0.465943             16.579334      11.835739      -1.916257      -3.170372      19.908022      -3.745186      17.994241           0.000003
          265             Cl       4.510836       3.565663      23.594591      -0.064931     124.043011 0.30032049E+04  0.10747675E+06                                17.410330                           15.198047       0.989862       2.029821                    0.999503      65.121364     188.022835       0.593410       0.288418      -1.242394       0.008077       0.006567      -0.022027       0.024363       0.077710      -0.246331      -0.181473       0.070127       0.654034      -0.234132      -0.191824       0.425956             19.938953      17.055004       2.394875      -6.777710      13.823291      -7.480138      28.938564           0.000002
          266             Cl       6.299982       2.940939      26.155507      -0.074871     104.532333 0.25609978E+04  0.88083381E+05                                15.375358                           13.881584       1.254464       2.104647                    0.999918      64.223937     181.853697       0.631133       0.282163      -1.249082       0.076654      -0.049613       0.019953       0.093464       0.084366       0.007791      -0.020150       0.749165      -0.762708      -0.276488      -0.234635       0.511123             16.410738      26.538138       0.529814      -0.224837      10.165910      -0.694843      12.528167          -0.000011
          267             Cl       1.754214       1.169686       1.807405      -0.042833     130.931244 0.30845776E+04  0.11056917E+06                                17.979915                           15.317777       1.284293       2.130382                    0.999202      63.213143     179.672870       0.599019       0.285251      -1.252138       0.015935      -0.018887       0.039291       0.046416       0.128572      -0.192347      -0.193984      -0.002860       0.517740      -0.214871      -0.173404       0.388275             21.088332      14.567912       5.373768      -5.440696      18.176275      -9.260959      30.520807           0.000003
          268             Cl      15.099910       2.013630      26.349475      -0.030854     102.133308 0.27009262E+04  0.94258996E+05                                15.156195                           14.385761       1.036158       2.050927                    0.999471      63.957129     183.177256       0.610818       0.287332      -1.241853      -0.064163      -0.022177      -0.000530       0.067889       0.081270      -0.060380      -0.015498       0.716064      -0.681114      -0.256695      -0.229308       0.486004             15.699983      19.361512       4.816886      -0.245021      12.871398      -1.477061      14.867040           0.000002
          269             Cl       2.550065       0.301041      23.276160      -0.029263      98.158503 0.25295116E+04  0.86823567E+05                                14.688798                           13.848283       1.153645       2.085542                    0.999739      63.341848     179.793647       0.627652       0.284306      -1.245403       0.059627       0.012608       0.046812       0.076849      -0.153907       0.155614      -0.026846       0.644013      -0.635516      -0.257216      -0.240646       0.497862             15.179102      21.521564      -0.159083       2.167358      12.707159       0.996378      11.308584           0.000001
          270             Cl       0.505760      23.926842      22.141986      -0.062145     106.587325 0.26341986E+04  0.91400167E+05                                15.651490                           14.149357       1.134524       2.075099                    0.999640      64.279691     183.852014       0.619372       0.285007      -1.243792       0.001392      -0.049246       0.021995       0.053953      -0.200017      -0.000758       0.087059      -0.565428      -0.771762      -0.277467      -0.206821       0.484287             16.969538      13.098464       0.171952       0.229255      26.538701       3.182183      11.271448           0.000000
          271             Cl      11.640083       1.826573      22.011596      -0.032382     102.539249 0.24740099E+04  0.84314202E+05                                15.176142                           13.633125       1.378697       2.150098                    0.999971      62.862574     176.873130       0.637949       0.281722      -1.250242      -0.075249      -0.011766       0.018880       0.078469      -0.143509       0.127916      -0.035596       0.633949      -0.610139      -0.249206      -0.226313       0.475519             16.811393      25.172867      -1.342692       6.562420      12.347330      -0.019597      12.913981          -0.000003
          272             Cl      13.567440       3.923568      23.298790      -0.043040      98.109634 0.24874365E+04  0.85039192E+05                                14.671898                           13.696665       1.146220       2.082946                    0.999680      63.422327     179.781160       0.633476       0.282819      -1.246786      -0.022746       0.041064       0.015812       0.049534      -0.248124      -0.066538       0.128828      -0.436492      -0.666822      -0.254054      -0.217746       0.471799             15.159404      14.689324      -1.043383       0.739281      20.811769       2.341546       9.977119          -0.000008
          273             Cl       1.079867       5.602193      25.549627      -0.025968     119.823209 0.28306646E+04  0.99808537E+05                                17.003441                           14.733114       0.921092       2.022506                    0.998888      63.696220     182.511486       0.604081       0.287562      -1.243392       0.005725      -0.013956       0.036966       0.039925      -0.004325      -0.142010      -0.007581       0.010376       1.118276      -0.216892      -0.190218       0.407110             19.386781       9.743423       0.081078      -2.487124      17.451740       3.057055      30.965181           0.000003
          274             Cl       1.550695       8.304615      24.156020      -0.023320     118.403902 0.26671248E+04  0.92485381E+05                                16.770465                           14.190500       1.283727       2.124957                    0.999924      62.783506     177.346449       0.623868       0.283128      -1.250500       0.051928       0.043991       0.016099       0.069935       0.010363      -0.007966       0.283574      -0.384707      -0.077826      -0.220308      -0.175657       0.395966             19.838336       9.557401      -0.474448      -1.304488      30.785142       9.289598      19.172466           0.000004
          275             Cl       2.205298       5.815237      19.353696      -0.064770     112.010400 0.27867408E+04  0.97907107E+05                                16.258020                           14.607661       1.106869       2.072858                    0.998882      64.210649     183.843398       0.607145       0.287142      -1.243457       0.037959      -0.014930      -0.038037       0.055773       0.015229      -0.167838       0.013800       0.033091       1.167379      -0.237006      -0.198200       0.435207             18.445719      12.929610       0.736976      -6.202188      14.000019      -0.184691      28.407528          -0.000001
          276             Cl       1.878756       3.102781      20.715244      -0.033840     105.920230 0.26877122E+04  0.93573911E+05                                15.500290                           14.304816       1.157318       2.087697                    0.999663      63.485697     180.920602       0.616199       0.285505      -1.245285       0.009593      -0.047219      -0.025853       0.054681      -0.040645      -0.044707       0.321684      -0.472894      -0.012691      -0.247970      -0.217973       0.465943             16.579334      11.835739       1.916257      -3.170372      19.908022       3.745185      17.994241           0.000003
          277             Cl       4.510836       9.299337       3.345409      -0.064931     124.042999 0.30032046E+04  0.10747674E+06                                17.410329                           15.198047       0.989862       2.029821                    0.999503      65.121362     188.022827       0.593410       0.288418      -1.242394       0.008077      -0.006567       0.022027       0.024363      -0.077710       0.246331      -0.181473       0.070127       0.654034      -0.234132      -0.191824       0.425956             19.938951      17.055003      -2.394875       6.777710      13.823290      -7.480137      28.938561           0.000002
          278             Cl       6.299982       9.924061       0.784493      -0.074871     104.532298 0.25609967E+04  0.88083334E+05                                15.375354                           13.881580       1.254465       2.104647                    0.999918      64.223932     181.853668       0.631134       0.282163      -1.249082       0.076654       0.049613      -0.019953       0.093464      -0.084367      -0.007791      -0.020150       0.749165      -0.762707      -0.276488      -0.234635       0.511124             16.410734      26.538130      -0.529813       0.224837      10.165908      -0.694842      12.528163          -0.000011
          279             Cl       1.754214      11.695314      25.132595      -0.042833     130.931244 0.30845776E+04  0.11056917E+06                                17.979915                           15.317777       1.284293       2.130382                    0.999202      63.213143     179.672870       0.599019       0.285251      -1.252138       0.015935       0.018887      -0.039291       0.046416      -0.128572       0.192347      -0.193984      -0.002860       0.517740      -0.214871      -0.173404       0.388275             21.088332      14.567912      -5.373768       5.440695      18.176275      -9.260959      30.520808           0.000003
          280             Cl      15.099910      10.851370       0.590525      -0.030854     102.133322 0.27009267E+04  0.94259017E+05                                15.156197                           14.385762       1.036158       2.050927                    0.999471      63.957132     183.177270       0.610818       0.287332      -1.241853      -0.064163       0.022177       0.000530       0.067889      -0.081270       0.060380      -0.015498       0.716064      -0.681114      -0.256695      -0.229308       0.486004             15.699985      19.361513      -4.816886       0.245021      12.871400      -1.477061      14.867042           0.000002
          281             Cl       2.550065      12.563959       3.663840      -0.029263      98.158500 0.25295115E+04  0.86823562E+05                                14.688798                           13.848282       1.153645       2.085542                    0.999739      63.341847     179.793643       0.627652       0.284306      -1.245403       0.059627      -0.012608      -0.046812       0.076849       0.153907      -0.155614      -0.026846       0.644013      -0.635516      -0.257216      -0.240646       0.497862             15.179102      21.521564       0.159083      -2.167358      12.707159       0.996378      11.308583           0.000001
          282             Cl       0.505760      14.668158       4.798014      -0.062145     106.587314 0.26341982E+04  0.91400151E+05                                15.651489                           14.149355       1.134524       2.075099                    0.999640      64.279688     183.852001       0.619372       0.285007      -1.243792       0.001393       0.049246      -0.021995       0.053953       0.200017       0.000758       0.087059      -0.565428      -0.771762      -0.277467      -0.206821       0.484287             16.969536      13.098463      -0.171952      -0.229255      26.538698       3.182182      11.271447           0.000000
          283             Cl      11.640083      11.038427       4.928404      -0.032382     102.539265 0.24740103E+04  0.84314223E+05                                15.176144                           13.633127       1.378697       2.150098                    0.999971      62.862576     176.873142       0.637949       0.281722      -1.250242      -0.075249       0.011766      -0.018880       0.078469       0.143509      -0.127916      -0.035596       0.633949      -0.610139      -0.249206      -0.226314       0.475519             16.811395      25.172870       1.342692      -6.562422      12.347331      -0.019597      12.913983          -0.000003
          284             Cl      13.567440       8.941432       3.641210      -0.043040      98.109662 0.24874374E+04  0.85039232E+05                                14.671902                           13.696669       1.146220       2.082946                    0.999680      63.422331     179.781185       0.633476       0.282819      -1.246786      -0.022746      -0.041064      -0.015812       0.049534       0.248124       0.066538       0.128828      -0.436492      -0.666822      -0.254053      -0.217746       0.471799             15.159408      14.689327       1.043383      -0.739282      20.811775       2.341546       9.977121          -0.000008
          285             Cl       1.079867       7.262807       1.390373      -0.025968     119.823237 0.28306654E+04  0.99808575E+05                                17.003444                           14.733116       0.921091       2.022506                    0.998888      63.696225     182.511511       0.604080       0.287562      -1.243392       0.005725       0.013956      -0.036966       0.039925       0.004325       0.142010      -0.007581       0.010376       1.118276      -0.216892      -0.190218       0.407110             19.386785       9.743424      -0.081078       2.487124      17.451744       3.057055      30.965186           0.000003
          286             Cl       1.550695       4.560385       2.783980      -0.023320     118.403904 0.26671249E+04  0.92485384E+05                                16.770465                           14.190500       1.283727       2.124957                    0.999924      62.783507     177.346452       0.623868       0.283128      -1.250500       0.051928      -0.043991      -0.016099       0.069935      -0.010363       0.007967       0.283574      -0.384707      -0.077826      -0.220308      -0.175657       0.395966             19.838336       9.557401       0.474448       1.304488      30.785142       9.289598      19.172466           0.000004
          287             Cl       2.205298       7.049763       7.586304      -0.064770     112.010396 0.27867407E+04  0.97907101E+05                                16.258020                           14.607660       1.106869       2.072858                    0.998882      64.210649     183.843396       0.607145       0.287142      -1.243457       0.037959       0.014930       0.038037       0.055773      -0.015229       0.167838       0.013800       0.033091       1.167379      -0.237006      -0.198200       0.435207             18.445718      12.929609      -0.736976       6.202188      14.000018      -0.184691      28.407527          -0.000001
          288             Cl       1.878756       9.762219       6.224756      -0.033840     105.920223 0.26877119E+04  0.93573901E+05                                15.500289                           14.304815       1.157318       2.087697                    0.999663      63.485696     180.920596       0.616199       0.285505      -1.245285       0.009593       0.047219       0.025853       0.054681       0.040645       0.044707       0.321684      -0.472894      -0.012691      -0.247970      -0.217973       0.465943             16.579333      11.835738      -1.916257       3.170372      19.908020       3.745185      17.994239           0.000003
          289              O      13.026748      13.528834      11.915562      -0.551748      36.528276 0.59332242E+03  0.14726283E+05                                 8.918322                            7.697368       0.172816       2.071022                    0.996844      29.536870      80.797160       0.658990       0.374477      -1.118825       0.007914      -0.022200       0.025725       0.034889      -0.008536       0.108988       0.015285      -0.041822      -0.376227      -0.180325       0.084700       0.095625              9.593969       9.882821      -4.825950      -0.307490      11.771014       0.372722       7.128073          -0.000002
          290              O       5.519319      11.588792      20.118792      -0.719543      48.123899 0.76139561E+03  0.20117802E+05                                10.833106                            8.740467      -0.099510       1.958253                    0.996052      32.034632      90.473681       0.616092       0.376262      -1.117270      -0.005660       0.067906      -0.089197       0.112247      -0.063594      -0.010509       0.044945      -0.067624       0.025199      -0.078920      -0.012498       0.091418             13.265478       8.694348       2.105929      -3.603450      11.496391      -6.308176      19.605695           0.000000
          291              O       9.196334      21.566886      20.180754      -0.653359      38.963683 0.65669269E+03  0.16721605E+05                                 9.348800                            8.106838       0.036321       2.020354                    0.995988      30.630092      84.927554       0.640941       0.375294      -1.117970      -0.050407      -0.041655      -0.083522       0.106075      -0.047318       0.002066      -0.030463       0.071920       0.024625      -0.072370       0.011961       0.060410             10.481662       7.427271      -1.356941      -1.189673      12.190147       4.495462      11.827569          -0.000001
          292              O      12.431378      15.425135      10.891842      -0.754752      54.667686 0.80750660E+03  0.21678852E+05                                11.758720                            9.007814      -0.108606       1.940624                    0.996368      33.312860      95.219451       0.605469       0.376811      -1.115485      -0.076571      -0.012270       0.134157       0.154957       0.043237       0.083731      -0.013753      -0.038819       0.013592      -0.107526       0.025652       0.081874             14.411297       7.852766       0.141788      -1.305920      10.429735      -6.178071      24.951390          -0.000001
          293              O      11.024969      21.641503      18.699054      -0.715868      48.817662 0.91289563E+03  0.25135466E+05                                10.837526                            9.562577      -0.258698       1.906784                    0.996263      32.736590      93.106746       0.592216       0.375630      -1.122400      -0.087006      -0.049323      -0.015717       0.101242      -0.031556      -0.000158      -0.076843       0.057108       0.015736      -0.097055       0.022607       0.074448             12.043827      12.061160       5.069848       0.335977      14.923381      -1.066814       9.146940           0.000001
          294              O       4.251121      11.591365      18.235686      -0.640495      44.955074 0.77693784E+03  0.20564180E+05                                10.281299                            8.842307      -0.181280       1.955821                    0.994552      30.682218      85.795848       0.613204       0.377378      -1.120149       0.068111       0.030823      -0.041969       0.085736      -0.059603       0.035309       0.062865      -0.011612       0.009070      -0.105709       0.032583       0.073126             11.506969      12.949132       4.743375       1.507214      11.033609       1.189664      10.538165           0.000001
          295              O      13.026748      25.066166      15.024438      -0.551748      36.528284 0.59332258E+03  0.14726288E+05                                 8.918323                            7.697369       0.172815       2.071022                    0.996844      29.536873      80.797172       0.658990       0.374477      -1.118825       0.007914       0.022200      -0.025725       0.034889       0.008536      -0.108988       0.015285      -0.041822      -0.376227      -0.180325       0.084700       0.095625              9.593971       9.882823       4.825951       0.307490      11.771016       0.372722       7.128074          -0.000002
          296              O       5.519319       1.276208       6.821208      -0.719543      48.123897 0.76139556E+03  0.20117800E+05                                10.833105                            8.740467      -0.099510       1.958253                    0.996052      32.034632      90.473678       0.616092       0.376262      -1.117270      -0.005660      -0.067906       0.089197       0.112247       0.063594       0.010509       0.044945      -0.067624       0.025199      -0.078920      -0.012498       0.091418             13.265477       8.694347      -2.105928       3.603450      11.496390      -6.308175      19.605694           0.000000
          297              O       9.196334      17.028114       6.759246      -0.653359      38.963688 0.65669279E+03  0.16721608E+05                                 9.348801                            8.106839       0.036321       2.020354                    0.995988      30.630092      84.927558       0.640941       0.375294      -1.117970      -0.050407       0.041655       0.083522       0.106075       0.047318      -0.002066      -0.030463       0.071920       0.024625      -0.072370       0.011961       0.060410             10.481664       7.427271       1.356941       1.189673      12.190149       4.495462      11.827570          -0.000001
          298              O      12.431378      23.169865      16.048158      -0.754752      54.667692 0.80750669E+03  0.21678855E+05                                11.758721                            9.007815      -0.108606       1.940624                    0.996368      33.312862      95.219458       0.605469       0.376811      -1.115485      -0.076571       0.012270      -0.134157       0.154957      -0.043237      -0.083731      -0.013753      -0.038819       0.013592      -0.107526       0.025652       0.081874             14.411298       7.852766      -0.141788       1.305920      10.429736      -6.178071      24.951392          -0.000001
          299              O      11.024969      16.953497       8.240946      -0.715868      48.817663 0.91289565E+03  0.25135467E+05                                10.837526                            9.562578      -0.258698       1.906784                    0.996263      32.736590      93.106747       0.592216       0.375630      -1.122400      -0.087006       0.049323       0.015717       0.101242       0.031556       0.000158      -0.076843       0.057108       0.015736      -0.097055       0.022607       0.074448             12.043827      12.061160      -5.069848      -0.335977      14.923382      -1.066814       9.146940           0.000001
          300              O       4.251121       1.273635       8.704314      -0.640495      44.955075 0.77693786E+03  0.20564181E+05                                10.281299                            8.842307      -0.181280       1.955821                    0.994552      30.682218      85.795850       0.613204       0.377378      -1.120149       0.068111      -0.030823       0.041969       0.085736       0.059603      -0.035309       0.062865      -0.011612       0.009070      -0.105709       0.032583       0.073126             11.506969      12.949133      -4.743376      -1.507214      11.033609       1.189664      10.538165           0.000001
          301              O       9.755252      25.066166      25.385562      -0.551748      36.528285 0.59332261E+03  0.14726289E+05                                 8.918324                            7.697369       0.172815       2.071022                    0.996844      29.536873      80.797173       0.658990       0.374477      -1.118825      -0.007914       0.022200       0.025725       0.034889      -0.008536      -0.108988      -0.015285      -0.041822      -0.376227      -0.180325       0.084700       0.095625              9.593971       9.882823      -4.825951       0.307490      11.771016      -0.372722       7.128074          -0.000002
          302              O       2.074681       1.276208       6.648792      -0.719543      48.123897 0.76139557E+03  0.20117801E+05                                10.833105                            8.740467      -0.099510       1.958253                    0.996052      32.034632      90.473679       0.616092       0.376262      -1.117270       0.005660      -0.067906      -0.089197       0.112247      -0.063594       0.010509      -0.044945      -0.067624       0.025199      -0.078920      -0.012498       0.091418             13.265477       8.694348       2.105928       3.603450      11.496391       6.308175      19.605694           0.000000
          303              O      13.585666      17.028114       6.710754      -0.653359      38.963686 0.65669276E+03  0.16721607E+05                                 9.348801                            8.106839       0.036321       2.020354                    0.995988      30.630092      84.927557       0.640941       0.375294      -1.117970       0.050407       0.041655      -0.083522       0.106075      -0.047318      -0.002066       0.030463       0.071920       0.024625      -0.072370       0.011960       0.060410             10.481663       7.427271      -1.356941       1.189673      12.190148      -4.495462      11.827570          -0.000001
          304              O      10.350622      23.169865      24.361842      -0.754752      54.667688 0.80750663E+03  0.21678853E+05                                11.758720                            9.007814      -0.108606       1.940624                    0.996368      33.312860      95.219452       0.605469       0.376811      -1.115485       0.076571       0.012270       0.134157       0.154957       0.043237      -0.083731       0.013753      -0.038819       0.013592      -0.107526       0.025652       0.081874             14.411298       7.852766       0.141788       1.305920      10.429736       6.178071      24.951391          -0.000001
          305              O      11.757031      16.953497       5.229054      -0.715868      48.817663 0.91289565E+03  0.25135467E+05                                10.837527                            9.562578      -0.258698       1.906784                    0.996263      32.736590      93.106748       0.592216       0.375630      -1.122400       0.087006       0.049323      -0.015717       0.101242      -0.031556       0.000158       0.076843       0.057108       0.015736      -0.097055       0.022607       0.074448             12.043828      12.061161       5.069848      -0.335976      14.923382       1.066814       9.146940           0.000001
          306              O       3.342879       1.273635       4.765686      -0.640495      44.955074 0.77693784E+03  0.20564180E+05                                10.281299                            8.842307      -0.181280       1.955821                    0.994552      30.682218      85.795849       0.613204       0.377378      -1.120149      -0.068111      -0.030823      -0.041969       0.085736      -0.059603      -0.035309      -0.062865      -0.011612       0.009070      -0.105709       0.032583       0.073126             11.506969      12.949132       4.743376      -1.507214      11.033609      -1.189664      10.538165           0.000001
          307              O       9.755252      13.528834       1.554438      -0.551748      36.528284 0.59332259E+03  0.14726289E+05                                 8.918324                            7.697369       0.172815       2.071022                    0.996844      29.536873      80.797172       0.658990       0.374477      -1.118825      -0.007914      -0.022200      -0.025725       0.034889       0.008536       0.108988      -0.015285      -0.041822      -0.376227      -0.180325       0.084700       0.095625              9.593971       9.882823       4.825951      -0.307490      11.771016      -0.372722       7.128074          -0.000002
          308              O       2.074681      11.588792      20.291208      -0.719543      48.123897 0.76139558E+03  0.20117801E+05                                10.833105                            8.740467      -0.099510       1.958253                    0.996052      32.034632      90.473679       0.616092       0.376262      -1.117270       0.005660       0.067906       0.089197       0.112247       0.063594      -0.010509      -0.044945      -0.067624       0.025199      -0.078920      -0.012498       0.091418             13.265477       8.694348      -2.105928      -3.603450      11.496391       6.308175      19.605694           0.000000
          309              O      13.585666      21.566886      20.229246      -0.653359      38.963687 0.65669277E+03  0.16721607E+05                                 9.348801                            8.106839       0.036321       2.020354                    0.995988      30.630093      84.927559       0.640941       0.375294      -1.117970       0.050407      -0.041655       0.083522       0.106075       0.047318       0.002066       0.030463       0.071920       0.024625      -0.072370       0.011961       0.060410             10.481663       7.427271       1.356941      -1.189673      12.190148      -4.495462      11.827570          -0.000001
          310              O      10.350622      15.425135       2.578158      -0.754752      54.667696 0.80750676E+03  0.21678858E+05                                11.758722                            9.007815      -0.108606       1.940624                    0.996368      33.312861      95.219459       0.605469       0.376811      -1.115485       0.076571      -0.012270      -0.134157       0.154957      -0.043237       0.083732       0.013753      -0.038819       0.013592      -0.107526       0.025652       0.081874             14.411300       7.852767      -0.141788      -1.305920      10.429737       6.178072      24.951395          -0.000001
          311              O      11.757031      21.641503      21.710946      -0.715868      48.817662 0.91289563E+03  0.25135466E+05                                10.837526                            9.562577      -0.258698       1.906784                    0.996263      32.736590      93.106746       0.592216       0.375630      -1.122400       0.087006      -0.049323       0.015717       0.101242       0.031556      -0.000158       0.076843       0.057108       0.015736      -0.097055       0.022607       0.074448             12.043827      12.061160      -5.069848       0.335976      14.923382       1.066814       9.146940           0.000001
          312              O       3.342879      11.591365      22.174314      -0.640495      44.955075 0.77693785E+03  0.20564181E+05                                10.281299                            8.842307      -0.181280       1.955821                    0.994552      30.682218      85.795850       0.613204       0.377378      -1.120149      -0.068111       0.030823       0.041969       0.085736       0.059603       0.035309      -0.062865      -0.011612       0.009070      -0.105709       0.032583       0.073126             11.506969      12.949133      -4.743376       1.507214      11.033609      -1.189664      10.538165           0.000001
          313              O       2.161252      12.201166      15.024438      -0.551748      36.528283 0.59332255E+03  0.14726288E+05                                 8.918323                            7.697369       0.172815       2.071022                    0.996844      29.536872      80.797169       0.658990       0.374477      -1.118825      -0.007914       0.022200      -0.025725       0.034889      -0.008536       0.108988       0.015285      -0.041822      -0.376227      -0.180325       0.084700       0.095625              9.593971       9.882823      -4.825951      -0.307490      11.771016       0.372722       7.128074          -0.000002
          314              O       9.668681      14.141208       6.821208      -0.719543      48.123897 0.76139557E+03  0.20117801E+05                                10.833105                            8.740467      -0.099510       1.958253                    0.996052      32.034632      90.473679       0.616092       0.376262      -1.117270       0.005660      -0.067906       0.089197       0.112247      -0.063594      -0.010509       0.044945      -0.067624       0.025199      -0.078920      -0.012498       0.091418             13.265478       8.694348       2.105928      -3.603450      11.496391      -6.308175      19.605694           0.000000
          315              O       5.991666       4.163114       6.759246      -0.653359      38.963690 0.65669283E+03  0.16721609E+05                                 9.348801                            8.106839       0.036321       2.020354                    0.995988      30.630093      84.927562       0.640941       0.375294      -1.117970       0.050407       0.041655       0.083522       0.106075      -0.047318       0.002066      -0.030463       0.071920       0.024625      -0.072370       0.011961       0.060410             10.481664       7.427272      -1.356941      -1.189673      12.190149       4.495463      11.827571          -0.000001
          316              O       2.756622      10.304865      16.048158      -0.754752      54.667686 0.80750659E+03  0.21678852E+05                                11.758720                            9.007814      -0.108606       1.940624                    0.996368      33.312860      95.219451       0.605469       0.376811      -1.115485       0.076571       0.012270      -0.134157       0.154957       0.043237       0.083732      -0.013753      -0.038819       0.013592      -0.107526       0.025652       0.081874             14.411297       7.852766       0.141788      -1.305920      10.429736      -6.178071      24.951390          -0.000001
          317              O       4.163031       4.088497       8.240946      -0.715868      48.817664 0.91289568E+03  0.25135468E+05                                10.837526                            9.562578      -0.258698       1.906784                    0.996263      32.736591      93.106749       0.592216       0.375630      -1.122400       0.087006       0.049323       0.015717       0.101242      -0.031556      -0.000158      -0.076843       0.057108       0.015736      -0.097055       0.022607       0.074448             12.043827      12.061161       5.069848       0.335977      14.923382      -1.066814       9.146940           0.000001
          318              O      10.936879      14.138635       8.704314      -0.640495      44.955075 0.77693785E+03  0.20564181E+05                                10.281299                            8.842307      -0.181280       1.955821                    0.994552      30.682218      85.795850       0.613204       0.377378      -1.120149      -0.068111      -0.030823       0.041969       0.085736      -0.059603       0.035309       0.062865      -0.011612       0.009070      -0.105709       0.032583       0.073126             11.506969      12.949132       4.743376       1.507214      11.033609       1.189664      10.538166           0.000001
          319              O       2.161252       0.663834      11.915562      -0.551748      36.528274 0.59332238E+03  0.14726282E+05                                 8.918321                            7.697367       0.172815       2.071022                    0.996844      29.536871      80.797160       0.658990       0.374477      -1.118825      -0.007914      -0.022200       0.025725       0.034889       0.008536      -0.108988       0.015285      -0.041822      -0.376227      -0.180325       0.084700       0.095625              9.593969       9.882820       4.825949       0.307490      11.771013       0.372722       7.128072          -0.000002
          320              O       9.668681      24.453792      20.118792      -0.719543      48.123898 0.76139560E+03  0.20117801E+05                                10.833105                            8.740467      -0.099510       1.958253                    0.996052      32.034633      90.473681       0.616092       0.376262      -1.117270       0.005660       0.067906      -0.089197       0.112247       0.063594       0.010509       0.044945      -0.067624       0.025198      -0.078920      -0.012498       0.091418             13.265477       8.694348      -2.105928       3.603450      11.496390      -6.308175      19.605694           0.000000
          321              O       5.991666       8.701886      20.180754      -0.653359      38.963688 0.65669280E+03  0.16721608E+05                                 9.348801                            8.106839       0.036321       2.020354                    0.995988      30.630093      84.927560       0.640941       0.375294      -1.117970       0.050407      -0.041655      -0.083522       0.106075       0.047318      -0.002066      -0.030463       0.071920       0.024625      -0.072370       0.011961       0.060410             10.481663       7.427271       1.356941       1.189673      12.190149       4.495462      11.827570          -0.000001
          322              O       2.756622       2.560135      10.891842      -0.754752      54.667687 0.80750661E+03  0.21678853E+05                                11.758720                            9.007814      -0.108606       1.940624                    0.996368      33.312861      95.219453       0.605469       0.376811      -1.115485       0.076571      -0.012270       0.134157       0.154957      -0.043237      -0.083731      -0.013753      -0.038819       0.013592      -0.107526       0.025652       0.081874             14.411297       7.852766      -0.141788       1.305920      10.429735      -6.178071      24.951390          -0.000001
          323              O       4.163031       8.776503      18.699054      -0.715868      48.817663 0.91289565E+03  0.25135467E+05                                10.837526                            9.562578      -0.258698       1.906784                    0.996263      32.736590      93.106747       0.592216       0.375630      -1.122400       0.087006      -0.049323      -0.015717       0.101242       0.031556       0.000158      -0.076843       0.057108       0.015736      -0.097055       0.022607       0.074448             12.043827      12.061161      -5.069848      -0.335977      14.923382      -1.066814       9.146940           0.000001
          324              O      10.936879      24.456365      18.235686      -0.640495      44.955073 0.77693782E+03  0.20564180E+05                                10.281299                            8.842307      -0.181280       1.955821                    0.994552      30.682217      85.795848       0.613204       0.377378      -1.120149      -0.068111       0.030823      -0.041969       0.085736       0.059603      -0.035309       0.062865      -0.011612       0.009070      -0.105709       0.032583       0.073126             11.506969      12.949133      -4.743376      -1.507214      11.033609       1.189664      10.538166           0.000001
          325              O       5.432748       0.663834       1.554438      -0.551748      36.528285 0.59332259E+03  0.14726289E+05                                 8.918324                            7.697369       0.172815       2.071022                    0.996844      29.536873      80.797172       0.658990       0.374477      -1.118825       0.007914      -0.022200      -0.025725       0.034889      -0.008536      -0.108988      -0.015285      -0.041822      -0.376227      -0.180325       0.084700       0.095625              9.593971       9.882823      -4.825951       0.307490      11.771016      -0.372722       7.128074          -0.000002
          326              O      13.113319      24.453792      20.291208      -0.719543      48.123898 0.76139559E+03  0.20117801E+05                                10.833106                            8.740467      -0.099510       1.958253                    0.996052      32.034632      90.473680       0.616092       0.376262      -1.117270      -0.005660       0.067906       0.089197       0.112247      -0.063594       0.010509      -0.044945      -0.067624       0.025199      -0.078920      -0.012498       0.091418             13.265478       8.694348       2.105929       3.603450      11.496391       6.308175      19.605695           0.000000
          327              O       1.602334       8.701886      20.229246      -0.653359      38.963689 0.65669281E+03  0.16721609E+05                                 9.348801                            8.106839       0.036321       2.020354                    0.995988      30.630093      84.927561       0.640941       0.375294      -1.117970      -0.050407      -0.041655       0.083522       0.106075      -0.047318      -0.002066       0.030463       0.071920       0.024625      -0.072370       0.011961       0.060410             10.481664       7.427272      -1.356941       1.189673      12.190149      -4.495462      11.827570          -0.000001
          328              O       4.837378       2.560135       2.578158      -0.754752      54.667694 0.80750673E+03  0.21678857E+05                                11.758721                            9.007815      -0.108606       1.940624                    0.996368      33.312861      95.219458       0.605469       0.376811      -1.115485      -0.076571      -0.012270      -0.134157       0.154957       0.043237      -0.083731       0.013753      -0.038819       0.013592      -0.107526       0.025652       0.081874             14.411299       7.852767       0.141788       1.305920      10.429737       6.178072      24.951394          -0.000001
          329              O       3.430969       8.776503      21.710946      -0.715868      48.817663 0.91289565E+03  0.25135467E+05                                10.837527                            9.562578      -0.258698       1.906784                    0.996263      32.736590      93.106748       0.592216       0.375630      -1.122400      -0.087006      -0.049323       0.015717       0.101242      -0.031556       0.000158       0.076843       0.057108       0.015736      -0.097055       0.022607       0.074448             12.043828      12.061161       5.069848      -0.335977      14.923382       1.066814       9.146940           0.000001
          330              O      11.845121      24.456365      22.174314      -0.640495      44.955076 0.77693788E+03  0.20564182E+05                                10.281299                            8.842307      -0.181280       1.955821                    0.994552      30.682218      85.795852       0.613204       0.377378      -1.120149       0.068111       0.030823       0.041969       0.085736      -0.059603      -0.035309      -0.062865      -0.011612       0.009070      -0.105709       0.032583       0.073126             11.506970      12.949133       4.743376      -1.507214      11.033610      -1.189664      10.538166           0.000001
          331              O       5.432748      12.201166      25.385562      -0.551748      36.528279 0.59332249E+03  0.14726286E+05                                 8.918323                            7.697368       0.172815       2.071022                    0.996844      29.536872      80.797166       0.658990       0.374477      -1.118825       0.007914       0.022200       0.025725       0.034889       0.008536       0.108988      -0.015285      -0.041822      -0.376227      -0.180325       0.084700       0.095625              9.593970       9.882822       4.825950      -0.307490      11.771015      -0.372722       7.128073          -0.000002
          332              O      13.113319      14.141208       6.648792      -0.719543      48.123898 0.76139559E+03  0.20117801E+05                                10.833106                            8.740467      -0.099510       1.958253                    0.996052      32.034632      90.473680       0.616092       0.376262      -1.117270      -0.005660      -0.067906      -0.089197       0.112247       0.063594      -0.010509      -0.044945      -0.067624       0.025199      -0.078920      -0.012498       0.091418             13.265478       8.694348      -2.105929      -3.603450      11.496391       6.308175      19.605695           0.000000
          333              O       1.602334       4.163114       6.710754      -0.653359      38.963685 0.65669273E+03  0.16721606E+05                                 9.348800                            8.106838       0.036321       2.020354                    0.995988      30.630092      84.927556       0.640941       0.375294      -1.117970      -0.050407       0.041655      -0.083522       0.106075       0.047318       0.002066       0.030463       0.071920       0.024625      -0.072370       0.011961       0.060410             10.481663       7.427271       1.356941      -1.189673      12.190148      -4.495462      11.827569          -0.000001
          334              O       4.837378      10.304865      24.361842      -0.754752      54.667684 0.80750657E+03  0.21678851E+05                                11.758720                            9.007814      -0.108606       1.940624                    0.996368      33.312859      95.219448       0.605469       0.376811      -1.115485      -0.076571       0.012270       0.134157       0.154957      -0.043237       0.083732       0.013753      -0.038819       0.013592      -0.107526       0.025652       0.081874             14.411297       7.852766      -0.141788      -1.305920      10.429735       6.178071      24.951390          -0.000001
          335              O       3.430969       4.088497       5.229054      -0.715867      48.817662 0.91289563E+03  0.25135466E+05                                10.837526                            9.562577      -0.258698       1.906784                    0.996263      32.736590      93.106747       0.592216       0.375630      -1.122400      -0.087006       0.049323      -0.015717       0.101242       0.031556      -0.000158       0.076843       0.057108       0.015736      -0.097055       0.022607       0.074448             12.043827      12.061160      -5.069848       0.335977      14.923381       1.066814       9.146940           0.000001
          336              O      11.845121      14.138635       4.765686      -0.640495      44.955075 0.77693786E+03  0.20564181E+05                                10.281299                            8.842307      -0.181280       1.955821                    0.994552      30.682218      85.795850       0.613204       0.377378      -1.120149       0.068111      -0.030823      -0.041969       0.085736       0.059603       0.035309      -0.062865      -0.011612       0.009070      -0.105709       0.032583       0.073126             11.506969      12.949133      -4.743376       1.507214      11.033609      -1.189664      10.538166           0.000001

******************************************************
Auxiliary information for the entire system
The total spin magnetic moment of the unit cell is   0.000022
The total net atomic charge of the unit cell is   -0.000009
Accuracy of reproducing the electrostatic potential in the unit cell:
  The inner radius (bohr) =    5.0000
  The outer radius (bohr) =   12.0000
  Valid grid points have density less than (e/(bohr^3)) =    0.0001
  The number of valid grid points were=       902696
  The rms potential error without charges in kcal/mol is=      9.26385
  The rms potential error with partial charges in kcal/mol is=      1.92041
  The RRMSE value at monopole order=      0.20730
  The rms potential error with partial charges and cloud penetration in kcal/mol is=      1.91618
  The RRMSE value at monopole order with cloud penetration is=      0.20684
  The rms potential error with partial charges and atomic dipoles in kcal/mol is=      1.10901
  The RRMSE value at dipole order=      0.11971
  The rms potential error with partial charges, atomic dipoles and cloud penetration in kcal/mol is=      1.10002
  The RRMSE value at dipole order with cloud penetration=      0.11874

******************************************************
The electron densities and ab initio electrostatic potential were computed in VASP using the PBE functional and
projector augmented wave method. See the main text of the journal article for a description of computational details.
The atomic charges, dipoles, and quadrupoles were computed with the DDEC6 method as described in
(a) T. A. Manz and N. Gabaldon Limas, RSC Adv. 6 (2016) 47771-47801 DOI: 10.1039/c6ra04656h
(b) N. Gabaldon Limas and T. A. Manz, RSC Adv. 8 (2018) 2678-2707 DOI: 10.1039/c7ra11829e.
For each atom in the material, the electron cloud parameters were fit to the spherically averaged atom-in-material
electron density using radial positions for which this density was between 10^-4 and 10^-2 electrons per cubic bohr.
The polarizabilities, dispersion coefficients, and quantum Drude oscillator (QDO) parameters were fit using the MCLF method.
The magnetic structure of the system was optimized in VASP from the default ferromagnetic initial guess using spin polarization.
The atomic spin moments (ASMs) were computed on this optimized magnetic structure using the DDEC6 partition as inputs
to the method of T. A. Manz and D. S. Sholl, J. Chem. Theory Comput. 7 (2011) 4146-4164 DOI: 10.1021/ct200539n.
The RMSE and RRMSE were computed using a uniform grid with Ewald summation.
