# Supplementary material for: A collection of forcefield precursors for metal–organic frameworks
Source: RSC Adv. 2019 Nov 13;9(63):36492–507. doi: 10.1039/c9ra07327b (PMC9075174; doi:10.1039/c9ra07327b)
Supplement: RA-009-C9RA07327B-s5663 [file RA-009-C9RA07327B-s5663.xyz]

  328
jmolscript: load "" {1 1 1} spacegroup "x,y,z" unitcell [{     14.517000     0.000000     0.000000 }, {      0.000000    25.630000     0.000000 }, {      0.000000     0.000000    26.600000 }]
Tb    12.361371    15.448482     4.901582     2.151875
Tb    12.361371    22.996517    21.698418     2.151874
Tb     9.414129    22.996517    18.201582     2.151874
Tb     9.414129    15.448482     8.398418     2.151874
Tb     2.155629    10.181517    21.698418     2.151874
Tb     2.155629     2.633482     4.901582     2.151874
Tb     5.102871     2.633482     8.398418     2.151875
Tb     5.102871    10.181517    18.201582     2.151874
C      1.400890     9.739400    10.227700     0.068122
C      2.202229    10.029019    11.435340    -0.067467
C      1.614290    10.569812    12.573820     0.049728
C      2.396757    10.885061    13.677720     0.065634
C      3.768613    10.662080    13.643140    -0.093313
C      4.356552    10.121287    12.507320     0.073977
C      3.574085     9.806038    11.403420     0.053366
C      0.471803    10.772289     9.645160    -0.052263
C      0.863761    12.102486     9.427040     0.047521
C     -0.007259    13.022603     8.863120     0.068903
C     13.187243    12.697102     8.533280    -0.135432
C     12.760443    11.407913     8.801940     0.080468
C     13.659045    10.464729     9.341920     0.049949
C      1.482186     8.432270     9.541420    -0.048632
C      1.457507     7.291735    10.294200     0.046423
C      1.620097     8.337439     8.166200     0.049144
C      1.624452     5.994857     9.682400     0.066856
C      1.810270     7.068754     7.549080     0.068473
C     12.271220    13.696672     7.902860     0.739397
C      2.266104     4.569829     7.626220     0.721710
C      4.686088    11.102916    14.888020     0.635598
C      1.906082     5.894900     8.285900    -0.133874
C      1.400890     3.075600    16.372300     0.068122
C      2.202229     2.785981    15.164660    -0.067467
C      1.614290     2.245188    14.026180     0.049728
C      2.396757     1.929939    12.922280     0.065634
C      3.768613     2.152920    12.956860    -0.093313
C      4.356552     2.693713    14.092680     0.073977
C      3.574085     3.008962    15.196580     0.053366
C      0.471803     2.042711    16.954840    -0.052263
C      0.863761     0.712514    17.172960     0.047521
C     -0.007259    25.422397    17.736880     0.068903
C     13.187243     0.117898    18.066720    -0.135432
C     12.760443     1.407087    17.798060     0.080468
C     13.659045     2.350271    17.258080     0.049949
C      1.482186     4.382730    17.058580    -0.048632
C      1.457507     5.523265    16.305800     0.046423
C      1.620097     4.477561    18.433800     0.049144
C      1.624452     6.820143    16.917600     0.066856
C      1.810270     5.746246    19.050920     0.068473
C     12.271220    24.748328    18.697140     0.739397
C      2.266104     8.245171    18.973780     0.721710
C      4.686088     1.712084    11.711980     0.635598
C      1.906082     6.920100    18.314100    -0.133874
C      5.857610     3.075600    23.527700     0.068122
C      5.056271     2.785981    24.735340    -0.067467
C      5.644210     2.245188    25.873820     0.049728
C      4.861743     1.929939     0.377720     0.065634
C      3.489887     2.152920     0.343140    -0.093313
C      2.901948     2.693713    25.807320     0.073977
C      3.684415     3.008962    24.703420     0.053366
C      6.786697     2.042711    22.945160    -0.052263
C      6.394738     0.712514    22.727040     0.047521
C      7.265758    25.422397    22.163120     0.068903
C      8.588257     0.117898    21.833280    -0.135432
C      9.015057     1.407087    22.101940     0.080468
C      8.116455     2.350271    22.641920     0.049949
C      5.776314     4.382730    22.841420    -0.048632
C      5.800993     5.523265    23.594200     0.046423
C      5.638403     4.477561    21.466200     0.049144
C      5.634048     6.820143    22.982400     0.066856
C      5.448230     5.746246    20.849080     0.068473
C      9.504280    24.748328    21.202860     0.739397
C      4.992396     8.245171    20.926220     0.721710
C      2.572412     1.712084     1.588020     0.635598
C      5.352418     6.920100    21.585900    -0.133874
C      5.857610     9.739400     3.072300     0.068122
C      5.056271    10.029019     1.864660    -0.067467
C      5.644210    10.569812     0.726180     0.049728
C      4.861743    10.885061    26.222280     0.065634
C      3.489887    10.662080    26.256860    -0.093313
C      2.901948    10.121287     0.792680     0.073977
C      3.684415     9.806038     1.896580     0.053366
C      6.786697    10.772289     3.654840    -0.052263
C      6.394738    12.102486     3.872960     0.047521
C      7.265758    13.022603     4.436880     0.068903
C      8.588257    12.697102     4.766720    -0.135432
C      9.015057    11.407913     4.498060     0.080468
C      8.116455    10.464729     3.958080     0.049949
C      5.776314     8.432270     3.758580    -0.048632
C      5.800993     7.291735     3.005800     0.046423
C      5.638403     8.337439     5.133800     0.049144
C      5.634048     5.994857     3.617600     0.066856
C      5.448230     7.068754     5.750920     0.068473
C      9.504280    13.696672     5.397140     0.739397
C      4.992396     4.569829     5.673780     0.721710
C      2.572412    11.102916    25.011980     0.635598
C      5.352418     5.894900     5.014100    -0.133874
C     13.116109    15.890600    16.372300     0.068122
C     12.314771    15.600981    15.164660    -0.067467
C     12.902710    15.060188    14.026180     0.049728
C     12.120243    14.744939    12.922280     0.065634
C     10.748387    14.967920    12.956860    -0.093313
C     10.160448    15.508713    14.092680     0.073977
C     10.942915    15.823962    15.196580     0.053366
C     14.045197    14.857711    16.954840    -0.052263
C     13.653238    13.527514    17.172960     0.047521
C      0.007259    12.607397    17.736880     0.068903
C      1.329757    12.932898    18.066720    -0.135432
C      1.756557    14.222087    17.798060     0.080468
C      0.857955    15.165271    17.258080     0.049949
C     13.034814    17.197730    17.058580    -0.048632
C     13.059493    18.338265    16.305800     0.046423
C     12.896903    17.292561    18.433800     0.049144
C     12.892548    19.635143    16.917600     0.066856
C     12.706730    18.561246    19.050920     0.068473
C      2.245780    11.933328    18.697140     0.739397
C     12.250896    21.060171    18.973780     0.721710
C      9.830912    14.527084    11.711980     0.635598
C     12.610918    19.735100    18.314100    -0.133874
C     13.116109    22.554400    10.227700     0.068122
C     12.314771    22.844019    11.435340    -0.067467
C     12.902710    23.384812    12.573820     0.049728
C     12.120243    23.700061    13.677720     0.065634
C     10.748387    23.477080    13.643140    -0.093313
C     10.160448    22.936287    12.507320     0.073977
C     10.942915    22.621038    11.403420     0.053366
C     14.045197    23.587289     9.645160    -0.052263
C     13.653238    24.917486     9.427040     0.047521
C      0.007259     0.207603     8.863120     0.068903
C      1.329757    25.512102     8.533280    -0.135432
C      1.756557    24.222913     8.801940     0.080468
C      0.857955    23.279729     9.341920     0.049949
C     13.034814    21.247270     9.541420    -0.048632
C     13.059493    20.106735    10.294200     0.046423
C     12.896903    21.152439     8.166200     0.049144
C     12.892548    18.809857     9.682400     0.066856
C     12.706730    19.883754     7.549080     0.068473
C      2.245780     0.881672     7.902860     0.739397
C     12.250896    17.384829     7.626220     0.721710
C      9.830912    23.917916    14.888020     0.635598
C     12.610918    18.709900     8.285900    -0.133874
C      8.659391    22.554400     3.072300     0.068122
C      9.460729    22.844019     1.864660    -0.067467
C      8.872790    23.384812     0.726180     0.049728
C      9.655257    23.700061    26.222280     0.065634
C     11.027113    23.477080    26.256860    -0.093313
C     11.615052    22.936287     0.792680     0.073977
C     10.832585    22.621038     1.896580     0.053366
C      7.730302    23.587289     3.654840    -0.052263
C      8.122261    24.917486     3.872960     0.047521
C      7.251241     0.207603     4.436880     0.068903
C      5.928743    25.512102     4.766720    -0.135432
C      5.501943    24.222913     4.498060     0.080468
C      6.400545    23.279729     3.958080     0.049949
C      8.740686    21.247270     3.758580    -0.048632
C      8.716007    20.106735     3.005800     0.046423
C      8.878597    21.152439     5.133800     0.049144
C      8.882952    18.809857     3.617600     0.066856
C      9.068770    19.883754     5.750920     0.068473
C      5.012720     0.881672     5.397140     0.739397
C      9.524604    17.384829     5.673780     0.721710
C     11.944588    23.917916    25.011980     0.635598
C      9.164582    18.709900     5.014100    -0.133874
C      8.659391    15.890600    23.527700     0.068122
C      9.460729    15.600981    24.735340    -0.067467
C      8.872790    15.060188    25.873820     0.049728
C      9.655257    14.744939     0.377720     0.065634
C     11.027113    14.967920     0.343140    -0.093313
C     11.615052    15.508713    25.807320     0.073977
C     10.832585    15.823962    24.703420     0.053366
C      7.730302    14.857711    22.945160    -0.052263
C      8.122261    13.527514    22.727040     0.047521
C      7.251241    12.607397    22.163120     0.068903
C      5.928743    12.932898    21.833280    -0.135432
C      5.501943    14.222087    22.101940     0.080468
C      6.400545    15.165271    22.641920     0.049949
C      8.740686    17.197730    22.841420    -0.048632
C      8.716007    18.338265    23.594200     0.046423
C      8.878597    17.292561    21.466200     0.049144
C      8.882952    19.635143    22.982400     0.066856
C      9.068770    18.561246    20.849080     0.068473
C      5.012720    11.933328    21.202860     0.739397
C      9.524604    21.060171    20.926220     0.721710
C     11.944588    14.527084     1.588020     0.635598
C      9.164582    19.735100    21.585900    -0.133874
Cl    14.458932    10.821499    12.688200    -0.041474
Cl     2.476600    12.570233     9.740920    -0.030582
Cl     1.711554    11.656780    15.062782    -0.026687
Cl     0.496481    14.642163     8.622656    -0.054430
Cl     6.065203     9.852172    12.530196    -0.044764
Cl    13.034814     8.882333     9.718044    -0.048647
Cl     4.373972     9.238077     9.989896    -0.060430
Cl    11.157766    10.961951     8.427944    -0.029202
Cl     1.800108     9.738118     7.150080    -0.042847
Cl     1.098937     7.295580    11.955636    -0.030823
Cl     1.537350     4.564447    10.595312    -0.011655
Cl     2.097706     7.000578     5.816888    -0.052115
Cl    14.458932     1.993501    13.911800    -0.041474
Cl     2.476600     0.244766    16.859080    -0.030582
Cl     1.711554     1.158220    11.537218    -0.026687
Cl     0.496481    23.802837    17.977344    -0.054430
Cl     6.065203     2.962828    14.069804    -0.044765
Cl    13.034814     3.932667    16.881956    -0.048647
Cl     4.373972     3.576923    16.610104    -0.060430
Cl    11.157766     1.853049    18.172056    -0.029202
Cl     1.800108     3.076881    19.449920    -0.042847
Cl     1.098937     5.519421    14.644364    -0.030824
Cl     1.537350     8.250553    16.004688    -0.011655
Cl     2.097706     5.814422    20.783112    -0.052115
Cl     7.316568     1.993501    25.988200    -0.041474
Cl     4.781900     0.244766    23.040920    -0.030582
Cl     5.546946     1.158220     1.762782    -0.026687
Cl     6.762019    23.802837    21.922656    -0.054430
Cl     1.193297     2.962828    25.830196    -0.044764
Cl     8.740686     3.932667    23.018044    -0.048647
Cl     2.884528     3.576923    23.289896    -0.060430
Cl    10.617734     1.853049    21.727944    -0.029202
Cl     5.458392     3.076881    20.450080    -0.042847
Cl     6.159563     5.519421    25.255636    -0.030823
Cl     5.721150     8.250553    23.895312    -0.011655
Cl     5.160793     5.814422    19.116888    -0.052115
Cl     7.316568    10.821499     0.611800    -0.041474
Cl     4.781900    12.570233     3.559080    -0.030582
Cl     5.546946    11.656780    24.837218    -0.026687
Cl     6.762019    14.642163     4.677344    -0.054430
Cl     1.193297     9.852172     0.769804    -0.044765
Cl     8.740686     8.882333     3.581956    -0.048647
Cl     2.884528     9.238077     3.310104    -0.060430
Cl    10.617734    10.961951     4.872056    -0.029202
Cl     5.458392     9.738118     6.149920    -0.042847
Cl     6.159563     7.295580     1.344364    -0.030824
Cl     5.721150     4.564447     2.704688    -0.011655
Cl     5.160793     7.000578     7.483112    -0.052115
Cl     0.058068    14.808501    13.911800    -0.041474
Cl    12.040400    13.059766    16.859080    -0.030582
Cl    12.805446    13.973220    11.537218    -0.026687
Cl    14.020519    10.987837    17.977344    -0.054430
Cl     8.451797    15.777828    14.069804    -0.044764
Cl     1.482186    16.747667    16.881956    -0.048647
Cl    10.143028    16.391923    16.610104    -0.060430
Cl     3.359234    14.668049    18.172056    -0.029202
Cl    12.716892    15.891882    19.449920    -0.042847
Cl    13.418063    18.334421    14.644364    -0.030823
Cl    12.979650    21.065553    16.004688    -0.011655
Cl    12.419294    18.629422    20.783112    -0.052115
Cl     0.058068    23.636499    12.688200    -0.041474
Cl    12.040400    25.385234     9.740920    -0.030582
Cl    12.805446    24.471780    15.062782    -0.026686
Cl    14.020519     1.827163     8.622656    -0.054430
Cl     8.451797    22.667172    12.530196    -0.044764
Cl     1.482186    21.697333     9.718044    -0.048647
Cl    10.143028    22.053077     9.989896    -0.060430
Cl     3.359234    23.776951     8.427944    -0.029202
Cl    12.716892    22.553118     7.150080    -0.042847
Cl    13.418063    20.110579    11.955636    -0.030824
Cl    12.979650    17.379447    10.595312    -0.011655
Cl    12.419294    19.815578     5.816888    -0.052115
Cl     7.200432    23.636499     0.611800    -0.041474
Cl     9.735100    25.385234     3.559080    -0.030582
Cl     8.970054    24.471780    24.837218    -0.026687
Cl     7.754981     1.827163     4.677344    -0.054430
Cl    13.323703    22.667172     0.769804    -0.044764
Cl     5.776314    21.697333     3.581956    -0.048647
Cl    11.632472    22.053077     3.310104    -0.060430
Cl     3.899266    23.776951     4.872056    -0.029202
Cl     9.058608    22.553118     6.149920    -0.042847
Cl     8.357437    20.110579     1.344364    -0.030823
Cl     8.795850    17.379447     2.704688    -0.011655
Cl     9.356206    19.815578     7.483112    -0.052115
Cl     7.200432    14.808501    25.988200    -0.041474
Cl     9.735100    13.059766    23.040920    -0.030582
Cl     8.970054    13.973220     1.762782    -0.026686
Cl     7.754981    10.987837    21.922656    -0.054430
Cl    13.323703    15.777828    25.830196    -0.044764
Cl     5.776314    16.747667    23.018044    -0.048647
Cl    11.632472    16.391923    23.289896    -0.060430
Cl     3.899266    14.668049    21.727944    -0.029202
Cl     9.058608    15.891882    20.450080    -0.042847
Cl     8.357437    18.334421    25.255636    -0.030824
Cl     8.795850    21.065553    23.895312    -0.011655
Cl     9.356206    18.629422    19.116888    -0.052115
O     12.554302    14.075996     6.761720    -0.722588
O     11.310195    14.091374     8.575840    -0.650965
O      4.641085    10.236622    15.853600    -0.782022
O      1.531543     4.152060     6.716500    -0.666334
O      3.325845     4.072607     8.131620    -0.698509
O      5.246444    12.163998    14.829500    -0.512087
O     12.554302    24.369004    19.838280    -0.722588
O     11.310195    24.353626    18.024160    -0.650965
O      4.641085     2.578378    10.746400    -0.782022
O      1.531543     8.662940    19.883500    -0.666334
O      3.325845     8.742393    18.468380    -0.698509
O      5.246444     0.651002    11.770500    -0.512087
O      9.221198    24.369004    20.061720    -0.722588
O     10.465305    24.353626    21.875840    -0.650965
O      2.617415     2.578378     2.553600    -0.782022
O      5.726956     8.662940    20.016500    -0.666334
O      3.932655     8.742393    21.431620    -0.698509
O      2.012056     0.651002     1.529500    -0.512087
O      9.221198    14.075996     6.538280    -0.722588
O     10.465305    14.091374     4.724160    -0.650965
O      2.617415    10.236622    24.046400    -0.782022
O      5.726956     4.152060     6.583500    -0.666334
O      3.932655     4.072607     5.168380    -0.698509
O      2.012056    12.163998    25.070500    -0.512087
O      1.962698    11.554004    19.838280    -0.722588
O      3.206805    11.538626    18.024160    -0.650965
O      9.875915    15.393378    10.746400    -0.782022
O     12.985456    21.477940    19.883500    -0.666334
O     11.191155    21.557393    18.468380    -0.698509
O      9.270556    13.466002    11.770500    -0.512087
O      1.962698     1.260996     6.761720    -0.722588
O      3.206805     1.276374     8.575840    -0.650965
O      9.875915    23.051622    15.853600    -0.782022
O     12.985456    16.967060     6.716500    -0.666334
O     11.191155    16.887607     8.131620    -0.698509
O      9.270556    24.978998    14.829500    -0.512087
O      5.295802     1.260996     6.538280    -0.722588
O      4.051695     1.276374     4.724160    -0.650965
O     11.899585    23.051622    24.046400    -0.782022
O      8.790043    16.967060     6.583500    -0.666334
O     10.584345    16.887607     5.168380    -0.698509
O     12.504944    24.978998    25.070500    -0.512087
O      5.295802    11.554004    20.061720    -0.722588
O      4.051695    11.538626    21.875840    -0.650965
O     11.899585    15.393378     2.553600    -0.782022
O      8.790043    21.477940    20.016500    -0.666334
O     10.584345    21.557393    21.431620    -0.698509
O     12.504944    13.466002     1.529500    -0.512087

The following XYZ coordinates are in angstroms. Other properties are in atomic units.
The sperically averaged electron density of each atom fit to a function of the form exp(a - br)
eigen_1, eigen_2 and eigen_3 are the three eigenvalues of traceless quadrupole moment tensor
  atom number  atomic symbol              X              Y              Z     net charge C6 coefficient C8 coefficient C10 coefficient fluctuating dipole atomic polarizability isotropic forcefield polarizability              a              b squared Pearson coefficient          <r^3>          <r^4>         wp_QDO          m_QDO          q_QDO       dipole_x       dipole_y       dipole_z         dipole            Qxy            Qxz            Qyz     Q(x^2-y^2)  Q(3z^2 - R^2)        eigen_1        eigen_2        eigen_3 static polarizability      alpha(xx)      alpha(xy)      alpha(xz)      alpha(yy)      alpha(yz)      alpha(zz) atomic spin moment
            1             Tb      12.361371      15.448482       4.901582       2.151875      90.824761 0.18122083E+04  0.54278911E+05                                13.358690                           11.313107       2.368436       2.515102                    0.999849      70.734323     157.794343       0.772140       0.264842      -1.336536      -0.011048       0.003801      -0.018645       0.022003      -0.035762       0.050393      -0.062530      -0.053315      -0.658168      -0.236128       0.065903       0.170224             15.934785      12.397397      -0.144462       3.109763      14.005119       1.250655      21.401839           0.003319
            2             Tb      12.361371      22.996517      21.698418       2.151874      90.824761 0.18122083E+04  0.54278913E+05                                13.358690                           11.313108       2.368436       2.515102                    0.999849      70.734323     157.794344       0.772140       0.264842      -1.336536      -0.011048      -0.003801       0.018645       0.022003       0.035762      -0.050393      -0.062530      -0.053315      -0.658168      -0.236128       0.065903       0.170224             15.934785      12.397397       0.144463      -3.109761      14.005121       1.250661      21.401837           0.003320
            3             Tb       9.414129      22.996517      18.201582       2.151874      90.824760 0.18122084E+04  0.54278917E+05                                13.358690                           11.313108       2.368436       2.515102                    0.999849      70.734324     157.794347       0.772140       0.264842      -1.336536       0.011048      -0.003801      -0.018645       0.022003      -0.035762      -0.050393       0.062530      -0.053315      -0.658168      -0.236128       0.065903       0.170224             15.934784      12.397397      -0.144462      -3.109762      14.005120      -1.250660      21.401835           0.003320
            4             Tb       9.414129      15.448482       8.398418       2.151874      90.824763 0.18122085E+04  0.54278917E+05                                13.358691                           11.313108       2.368436       2.515102                    0.999849      70.734322     157.794344       0.772140       0.264842      -1.336536       0.011048       0.003801       0.018645       0.022003       0.035762       0.050393       0.062530      -0.053315      -0.658168      -0.236127       0.065903       0.170224             15.934785      12.397398       0.144461       3.109764      14.005118      -1.250654      21.401840           0.003319
            5             Tb       2.155629      10.181517      21.698418       2.151874      90.824754 0.18122083E+04  0.54278912E+05                                13.358690                           11.313107       2.368437       2.515102                    0.999849      70.734322     157.794341       0.772140       0.264842      -1.336536       0.011048      -0.003801       0.018645       0.022003      -0.035762       0.050393      -0.062530      -0.053315      -0.658168      -0.236128       0.065903       0.170224             15.934783      12.397396      -0.144462       3.109762      14.005119       1.250661      21.401834           0.003320
            6             Tb       2.155629       2.633482       4.901582       2.151874      90.824757 0.18122084E+04  0.54278913E+05                                13.358690                           11.313108       2.368436       2.515102                    0.999849      70.734323     157.794344       0.772140       0.264842      -1.336536       0.011048       0.003801      -0.018645       0.022003       0.035762      -0.050393      -0.062530      -0.053315      -0.658168      -0.236127       0.065903       0.170224             15.934784      12.397397       0.144461      -3.109763      14.005117       1.250654      21.401837           0.003319
            7             Tb       5.102871       2.633482       8.398418       2.151875      90.824761 0.18122083E+04  0.54278911E+05                                13.358690                           11.313107       2.368436       2.515102                    0.999849      70.734323     157.794343       0.772140       0.264842      -1.336536      -0.011048       0.003801       0.018645       0.022003      -0.035762      -0.050393       0.062530      -0.053315      -0.658168      -0.236127       0.065903       0.170224             15.934785      12.397397      -0.144462      -3.109762      14.005118      -1.250655      21.401839           0.003320
            8             Tb       5.102871      10.181517      18.201582       2.151874      90.824760 0.18122083E+04  0.54278912E+05                                13.358690                           11.313107       2.368436       2.515102                    0.999849      70.734323     157.794343       0.772140       0.264842      -1.336536      -0.011048      -0.003801      -0.018645       0.022003       0.035762       0.050393       0.062530      -0.053315      -0.658168      -0.236128       0.065903       0.170224             15.934784      12.397396       0.144463       3.109761      14.005121      -1.250661      21.401836           0.003320
            9              C       1.400890       9.739400      10.227700       0.068122      52.536641 0.46494975E+03  0.11279937E+05                                13.688595                            8.200948      -0.719514       1.769066                    0.997393      29.717885      91.037891       0.465428       0.542442      -0.981659      -0.000041       0.001426       0.002576       0.002945       0.006516      -0.017673      -0.011279       0.013680      -0.012824      -0.019291      -0.006584       0.025875             20.391837      15.691390      -6.617754       6.908247      25.095801       3.654082      20.388319           0.567138
           10              C       2.202229      10.029019      11.435340      -0.067467      43.771916 0.48326637E+03  0.11823720E+05                                11.539927                            7.836340      -0.551544       1.795355                    0.998532      31.332013      96.006512       0.525372       0.476509      -1.015219      -0.011148      -0.003810      -0.010919       0.016063      -0.004573       0.034997       0.005008      -0.042987      -0.000424      -0.047998       0.021784       0.026215             15.267756      14.975079      -0.645437       4.704420       8.753512       4.976955      22.074677          -0.012038
           11              C       1.614290      10.569812      12.573820       0.049728      41.912390 0.51015776E+03  0.12602342E+05                                10.950909                            7.850332      -0.473614       1.830364                    0.998608      30.073194      91.417118       0.547339       0.453005      -1.032172      -0.055692       0.006496      -0.017404       0.058708      -0.013222      -0.002945      -0.024733       0.016240      -0.110479      -0.048282       0.012743       0.035539             13.738910      12.320817      -1.056368       2.363320       7.974511       4.967909      20.921402           0.047023
           12              C       2.396757      10.885061      13.677720       0.065634      39.833452 0.48354094E+03  0.11744476E+05                                10.485440                            7.583327      -0.203554       1.926524                    0.998861      29.008222      86.437670       0.565442       0.445982      -1.039865      -0.002379       0.028305       0.060384       0.066731      -0.003481      -0.031204      -0.002337      -0.045263       0.031720      -0.045611       0.017611       0.028001             12.928900      13.030662      -0.929113       2.306214       7.365919       4.234693      18.390118          -0.008745
           13              C       3.768613      10.662080      13.643140      -0.093313      44.170593 0.53064868E+03  0.13135712E+05                                11.115689                            7.828237      -0.290082       1.898283                    0.997761      29.877367      88.636593       0.571357       0.433064      -1.051999      -0.008235      -0.004027      -0.008765       0.012683       0.017432      -0.008531      -0.067015      -0.142554      -0.061904      -0.063078      -0.053803       0.116881             14.059098      14.253334      -0.167842       3.450255       7.248697       4.532244      20.675263           0.047692
           14              C       4.356552      10.121287      12.507320       0.073977      40.793673 0.48309355E+03  0.11720110E+05                                10.645984                            7.587162      -0.168942       1.938334                    0.999226      28.808202      85.534880       0.564998       0.446847      -1.040318       0.063056       0.004601       0.017975       0.065729       0.002412      -0.015189      -0.026603      -0.005394      -0.114353      -0.050904       0.015561       0.035342             13.112243      14.191262      -0.268088       2.543751       6.804969       4.099499      18.340498          -0.008964
           15              C       3.574085       9.806038      11.403420       0.053366      41.275014 0.50584593E+03  0.12448182E+05                                10.786219                            7.781375      -0.442940       1.840954                    0.998710      29.810698      89.945912       0.554489       0.448875      -1.036296       0.009777      -0.025666      -0.055309       0.061753       0.000440      -0.031906       0.012950      -0.060358       0.021253      -0.051758       0.014694       0.037064             13.345408      15.384778      -0.520824       3.252975       7.086542       3.781714      17.564905           0.047260
           16              C       0.471803      10.772289       9.645160      -0.052263      45.032576 0.49227699E+03  0.12097444E+05                                11.882635                            7.960181      -0.547865       1.797862                    0.998374      31.334574      96.161898       0.516362       0.482689      -1.012161       0.018046      -0.014916       0.009938       0.025434      -0.020907       0.014136       0.018400      -0.023864       0.059872      -0.041697       0.010234       0.031462             16.824674      18.523871      -8.366492       5.602123      22.030311      -5.055774       9.919841          -0.012721
           17              C       0.863761      12.102486       9.427040       0.047521      43.127609 0.52193763E+03  0.12976133E+05                                11.234914                            7.977636      -0.537680       1.811252                    0.998250      30.284895      92.565382       0.538789       0.457258      -1.029049       0.056186       0.001958       0.024569       0.061354       0.021003       0.009301       0.015441       0.060720       0.057361      -0.048667       0.010710       0.037958             14.646261      15.676586      -5.772589       4.047941      19.867097      -4.499425       8.395100           0.044319
           18              C      -0.007259      13.022603       8.863120       0.068903      41.819280 0.49923045E+03  0.12252829E+05                                10.952789                            7.773732      -0.319095       1.886581                    0.998536      29.496137      89.064161       0.549771       0.453930      -1.032740      -0.005592       0.051078      -0.017823       0.054387       0.027235      -0.020223       0.004371      -0.036737       0.013668      -0.043457       0.011414       0.032043             14.217528      16.640232      -5.609413       4.633601      17.519448      -4.125890       8.492904          -0.009585
           19              C      13.187243      12.697102       8.533280      -0.135432      47.086460 0.52185187E+03  0.12901449E+05                                11.683005                            7.763958      -0.371462       1.872474                    0.997325      30.264879      90.583012       0.571958       0.433162      -1.048893       0.013367      -0.008279       0.007973       0.017629      -0.016097      -0.042010       0.026666       0.015352       0.192730      -0.049956      -0.038407       0.088363             16.363407      18.157248      -7.596734       6.583121      20.181268      -6.439800      10.751705           0.045507
           20              C      12.760443      11.407913       8.801940       0.080468      41.116595 0.48689369E+03  0.11848833E+05                                10.772935                            7.639480      -0.224815       1.920218                    0.999065      28.942885      86.385499       0.559938       0.449495      -1.037610      -0.056058       0.005418      -0.010721       0.057331       0.018770      -0.013750       0.017010       0.050397       0.050147      -0.046499       0.015930       0.030569             13.929667      16.182615      -4.626970       4.846068      17.227975      -4.100731       8.378412          -0.009492
           21              C      13.659045      10.464729       9.341920       0.049949      44.169388 0.53825511E+03  0.13453653E+05                                11.363919                            8.068029      -0.501750       1.819840                    0.998238      30.284544      92.105212       0.540351       0.453501      -1.033591      -0.010117      -0.057232       0.014983       0.060019       0.017510      -0.024075       0.005812      -0.069762      -0.011430      -0.050314       0.009379       0.040935             14.865715      18.836559      -6.111554       5.331040      17.014282      -4.245644       8.746305           0.051562
           22              C       1.482186       8.432270       9.541420      -0.048632      44.430011 0.46007808E+03  0.11139309E+05                                11.720190                            7.687099      -0.571615       1.792783                    0.998634      31.064057      95.259073       0.525236       0.481642      -1.010644      -0.002394       0.017475       0.004563       0.018219      -0.014122       0.024973       0.020714       0.012676      -0.068755      -0.046671       0.016082       0.030589             16.442263       7.121756      -3.120309      -1.720447      24.942464       4.981606      17.262570          -0.012709
           23              C       1.457507       7.291735      10.294200       0.046423      44.153894 0.51859769E+03  0.12831158E+05                                11.263460                            7.864359      -0.488237       1.824202                    0.998436      30.016538      90.569633       0.553533       0.447226      -1.038099      -0.007315       0.019254       0.053850       0.057655       0.011027       0.012092       0.012034       0.058857       0.089963      -0.047678       0.008084       0.039594             14.676954       6.133143      -1.900490      -1.569584      23.202006       1.187635      14.695713           0.051580
           24              C       1.620097       8.337439       8.166200       0.049144      44.647940 0.54236589E+03  0.13593579E+05                                11.441754                            8.109008      -0.575637       1.795393                    0.997906      30.520347      93.203918       0.537515       0.454647      -1.032075      -0.004028       0.060146      -0.020437       0.063651      -0.000176       0.007593      -0.040853      -0.020169      -0.046850      -0.043947      -0.001749       0.045696             14.769450       6.950014      -2.908180      -2.981198      19.158342       4.741608      18.199995           0.056216
           25              C       1.624452       5.994857       9.682400       0.066856      43.776053 0.51227898E+03  0.12566875E+05                                11.057698                            7.734520      -0.129806       1.942415                    0.999330      29.074943      85.802123       0.570156       0.437917      -1.049316       0.001848      -0.052314       0.006677       0.052770      -0.004647       0.018003      -0.032530       0.037474      -0.034204      -0.046043       0.006818       0.039224             14.316114       6.141773      -1.697042      -2.549115      21.226952       1.999705      15.579616          -0.012692
           26              C       1.810270       7.068754       7.549080       0.068473      42.733759 0.52143258E+03  0.12895520E+05                                10.981116                            7.866918      -0.289862       1.885404                    0.999128      29.759514      89.244531       0.556446       0.445084      -1.041230       0.004828      -0.022893      -0.053825       0.058690       0.012975      -0.005167      -0.003124       0.042076       0.142225      -0.048448       0.000294       0.048154             14.056615       6.619224      -2.648323      -2.616762      20.407623       2.569725      15.142997          -0.011590
           27              C      12.271220      13.696672       7.902860       0.739397      21.202693 0.21506913E+03  0.44002707E+04                                 7.756462                            5.611567      -0.862957       1.801029                    0.996666      22.689991      68.667114       0.545234       0.549062      -0.957053      -0.026436       0.033300      -0.022792       0.048241       0.069458       0.030485       0.059783      -0.053453      -0.056147      -0.068690      -0.047911       0.116601              9.906494       9.553687      -4.725695       1.866445      10.019435      -3.452090      10.146361           0.000934
           28              C       2.266104       4.569829       7.626220       0.721710      20.861837 0.23791888E+03  0.49726178E+04                                 7.590906                            5.854569      -0.826300       1.805565                    0.996431      23.070957      69.667279       0.542447       0.540247      -0.964720       0.008456      -0.049714      -0.008595       0.051155       0.050561      -0.050051      -0.070181       0.026250       0.005417      -0.077090      -0.036982       0.114073              9.103207       6.712722      -1.946226       0.394551      12.535805       3.454611       8.061095           0.001354
           29              C       4.686088      11.102916      14.888020       0.635598      25.038677 0.27708483E+03  0.59840494E+04                                 8.315940                            6.206923      -0.745848       1.803409                    0.997064      24.430325      73.693355       0.543942       0.521400      -0.978535       0.002892      -0.030653       0.044684       0.054264      -0.057585      -0.069942       0.019102       0.040056      -0.110689      -0.081610      -0.029905       0.111514              9.814988       7.659801       2.664930       2.311319       8.939560      -0.777432      12.845603          -0.001024
           30              C       1.906082       5.894900       8.285900      -0.133874      48.401696 0.54400525E+03  0.13557593E+05                                11.773827                            7.889657      -0.346750       1.872030                    0.997695      30.543144      91.078372       0.572773       0.429086      -1.053861      -0.004526       0.009701       0.014310       0.017871       0.017464       0.042989       0.009515       0.117165      -0.100871      -0.050358      -0.042802       0.093160             15.972673       7.188687      -3.868042      -3.191631      24.650157       4.416075      16.079174           0.052263
           31              C       1.400890       3.075600      16.372300       0.068122      52.536641 0.46494972E+03  0.11279936E+05                                13.688595                            8.200948      -0.719514       1.769066                    0.997393      29.717884      91.037888       0.465428       0.542442      -0.981659      -0.000041      -0.001426      -0.002576       0.002945      -0.006516       0.017673      -0.011279       0.013680      -0.012824      -0.019291      -0.006584       0.025875             20.391837      15.691390       6.617754      -6.908247      25.095801       3.654082      20.388319           0.567138
           32              C       2.202229       2.785981      15.164660      -0.067467      43.771918 0.48326638E+03  0.11823720E+05                                11.539927                            7.836340      -0.551544       1.795355                    0.998532      31.332013      96.006512       0.525372       0.476509      -1.015219      -0.011148       0.003810       0.010919       0.016063       0.004573      -0.034997       0.005008      -0.042987      -0.000424      -0.047998       0.021784       0.026215             15.267757      14.975080       0.645437      -4.704420       8.753512       4.976956      22.074678          -0.012038
           33              C       1.614290       2.245188      14.026180       0.049728      41.912388 0.51015774E+03  0.12602341E+05                                10.950909                            7.850332      -0.473614       1.830364                    0.998608      30.073193      91.417112       0.547339       0.453005      -1.032172      -0.055692      -0.006496       0.017404       0.058708       0.013222       0.002945      -0.024733       0.016240      -0.110479      -0.048282       0.012743       0.035539             13.738909      12.320817       1.056368      -2.363320       7.974510       4.967908      20.921401           0.047023
           34              C       2.396757       1.929939      12.922280       0.065634      39.833454 0.48354097E+03  0.11744477E+05                                10.485440                            7.583327      -0.203554       1.926524                    0.998861      29.008223      86.437670       0.565442       0.445982      -1.039865      -0.002379      -0.028305      -0.060384       0.066731       0.003481       0.031204      -0.002337      -0.045263       0.031720      -0.045611       0.017611       0.028001             12.928899      13.030662       0.929113      -2.306214       7.365919       4.234693      18.390117          -0.008745
           35              C       3.768613       2.152920      12.956860      -0.093313      44.170591 0.53064865E+03  0.13135711E+05                                11.115689                            7.828237      -0.290082       1.898283                    0.997761      29.877366      88.636589       0.571357       0.433064      -1.051999      -0.008235       0.004027       0.008765       0.012683      -0.017432       0.008531      -0.067015      -0.142554      -0.061904      -0.063078      -0.053803       0.116881             14.059098      14.253333       0.167842      -3.450255       7.248697       4.532244      20.675263           0.047692
           36              C       4.356552       2.693713      14.092680       0.073977      40.793671 0.48309352E+03  0.11720109E+05                                10.645983                            7.587162      -0.168942       1.938334                    0.999226      28.808201      85.534876       0.564998       0.446847      -1.040318       0.063056      -0.004601      -0.017975       0.065729      -0.002412       0.015189      -0.026603      -0.005394      -0.114353      -0.050904       0.015561       0.035342             13.112242      14.191262       0.268089      -2.543751       6.804969       4.099499      18.340497          -0.008964
           37              C       3.574085       3.008962      15.196580       0.053366      41.275012 0.50584591E+03  0.12448181E+05                                10.786219                            7.781375      -0.442940       1.840954                    0.998710      29.810697      89.945908       0.554489       0.448875      -1.036296       0.009777       0.025666       0.055309       0.061753      -0.000440       0.031906       0.012950      -0.060358       0.021253      -0.051758       0.014694       0.037064             13.345408      15.384777       0.520824      -3.252974       7.086542       3.781714      17.564904           0.047260
           38              C       0.471803       2.042711      16.954840      -0.052263      45.032577 0.49227697E+03  0.12097444E+05                                11.882635                            7.960181      -0.547865       1.797862                    0.998374      31.334574      96.161900       0.516362       0.482689      -1.012161       0.018046       0.014916      -0.009938       0.025434       0.020907      -0.014136       0.018400      -0.023864       0.059872      -0.041697       0.010234       0.031462             16.824675      18.523870       8.366492      -5.602122      22.030313      -5.055774       9.919841          -0.012721
           39              C       0.863761       0.712514      17.172960       0.047521      43.127609 0.52193769E+03  0.12976135E+05                                11.234915                            7.977636      -0.537680       1.811252                    0.998250      30.284895      92.565383       0.538788       0.457258      -1.029049       0.056186      -0.001958      -0.024569       0.061354      -0.021003      -0.009301       0.015441       0.060720       0.057361      -0.048667       0.010709       0.037958             14.646260      15.676582       5.772585      -4.047939      19.867099      -4.499424       8.395100           0.044319
           40              C      -0.007259      25.422397      17.736880       0.068903      41.819276 0.49923045E+03  0.12252829E+05                                10.952789                            7.773731      -0.319095       1.886581                    0.998536      29.496137      89.064161       0.549771       0.453930      -1.032740      -0.005592      -0.051078       0.017823       0.054387      -0.027235       0.020223       0.004371      -0.036737       0.013668      -0.043457       0.011414       0.032043             14.217527      16.640231       5.609412      -4.633600      17.519446      -4.125889       8.492903          -0.009585
           41              C      13.187243       0.117898      18.066720      -0.135432      47.086458 0.52185187E+03  0.12901449E+05                                11.683004                            7.763958      -0.371462       1.872474                    0.997325      30.264879      90.583010       0.571958       0.433162      -1.048893       0.013367       0.008279      -0.007973       0.017629       0.016097       0.042010       0.026666       0.015352       0.192730      -0.049956      -0.038407       0.088363             16.363405      18.157247       7.596733      -6.583120      20.181266      -6.439799      10.751704           0.045507
           42              C      12.760443       1.407087      17.798060       0.080468      41.116594 0.48689368E+03  0.11848833E+05                                10.772935                            7.639480      -0.224815       1.920218                    0.999065      28.942885      86.385498       0.559938       0.449495      -1.037610      -0.056058      -0.005418       0.010721       0.057331      -0.018770       0.013750       0.017010       0.050397       0.050147      -0.046500       0.015930       0.030569             13.929667      16.182614       4.626969      -4.846067      17.227974      -4.100731       8.378412          -0.009492
           43              C      13.659045       2.350271      17.258080       0.049949      44.169385 0.53825507E+03  0.13453652E+05                                11.363919                            8.068029      -0.501750       1.819840                    0.998238      30.284543      92.105210       0.540351       0.453501      -1.033591      -0.010117       0.057232      -0.014983       0.060019      -0.017510       0.024075       0.005812      -0.069762      -0.011431      -0.050314       0.009379       0.040935             14.865715      18.836558       6.111554      -5.331040      17.014282      -4.245644       8.746305           0.051562
           44              C       1.482186       4.382730      17.058580      -0.048632      44.430010 0.46007808E+03  0.11139308E+05                                11.720190                            7.687099      -0.571615       1.792783                    0.998634      31.064056      95.259068       0.525236       0.481642      -1.010644      -0.002394      -0.017475      -0.004563       0.018219       0.014122      -0.024973       0.020714       0.012676      -0.068755      -0.046671       0.016082       0.030589             16.442263       7.121756       3.120310       1.720447      24.942467       4.981606      17.262567          -0.012709
           45              C       1.457507       5.523265      16.305800       0.046423      44.153888 0.51859763E+03  0.12831156E+05                                11.263458                            7.864358      -0.488237       1.824202                    0.998436      30.016536      90.569621       0.553533       0.447226      -1.038099      -0.007315      -0.019254      -0.053850       0.057655      -0.011027      -0.012092       0.012034       0.058857       0.089963      -0.047678       0.008084       0.039594             14.676951       6.133142       1.900489       1.569583      23.202002       1.187629      14.695710           0.051580
           46              C       1.620097       4.477561      18.433800       0.049144      44.647948 0.54236604E+03  0.13593584E+05                                11.441756                            8.109010      -0.575637       1.795393                    0.997906      30.520346      93.203915       0.537515       0.454647      -1.032075      -0.004028      -0.060146       0.020437       0.063651       0.000176      -0.007593      -0.040853      -0.020169      -0.046850      -0.043947      -0.001749       0.045696             14.769453       6.950015       2.908182       2.981199      19.158348       4.741612      18.199996           0.056216
           47              C       1.624452       6.820143      16.917600       0.066856      43.776048 0.51227895E+03  0.12566874E+05                                11.057696                            7.734519      -0.129806       1.942415                    0.999330      29.074942      85.802115       0.570156       0.437917      -1.049316       0.001848       0.052314      -0.006677       0.052770       0.004647      -0.018003      -0.032530       0.037474      -0.034204      -0.046043       0.006818       0.039224             14.316112       6.141773       1.697042       2.549115      21.226947       1.999705      15.579616          -0.012692
           48              C       1.810270       5.746246      19.050920       0.068473      42.733758 0.52143257E+03  0.12895520E+05                                10.981116                            7.866918      -0.289862       1.885404                    0.999128      29.759514      89.244532       0.556446       0.445084      -1.041230       0.004828       0.022893       0.053825       0.058690      -0.012975       0.005167      -0.003124       0.042076       0.142225      -0.048448       0.000294       0.048154             14.056615       6.619224       2.648323       2.616762      20.407622       2.569726      15.142999          -0.011590
           49              C      12.271220      24.748328      18.697140       0.739397      21.202691 0.21506912E+03  0.44002705E+04                                 7.756462                            5.611567      -0.862957       1.801029                    0.996666      22.689990      68.667110       0.545234       0.549062      -0.957053      -0.026436      -0.033300       0.022792       0.048241      -0.069458      -0.030485       0.059783      -0.053453      -0.056147      -0.068690      -0.047911       0.116601              9.906493       9.553686       4.725695      -1.866445      10.019434      -3.452089      10.146360           0.000934
           50              C       2.266104       8.245171      18.973780       0.721710      20.861837 0.23791886E+03  0.49726174E+04                                 7.590906                            5.854569      -0.826301       1.805565                    0.996431      23.070957      69.667281       0.542447       0.540247      -0.964720       0.008456       0.049714       0.008595       0.051155      -0.050561       0.050051      -0.070181       0.026250       0.005417      -0.077090      -0.036982       0.114073              9.103208       6.712723       1.946226      -0.394552      12.535805       3.454611       8.061096           0.001354
           51              C       4.686088       1.712084      11.711980       0.635598      25.038678 0.27708485E+03  0.59840500E+04                                 8.315940                            6.206923      -0.745848       1.803409                    0.997064      24.430326      73.693356       0.543942       0.521400      -0.978535       0.002892       0.030653      -0.044684       0.054264       0.057585       0.069942       0.019102       0.040056      -0.110689      -0.081610      -0.029905       0.111514              9.814987       7.659800      -2.664930      -2.311319       8.939560      -0.777431      12.845602          -0.001024
           52              C       1.906082       6.920100      18.314100      -0.133874      48.401694 0.54400522E+03  0.13557593E+05                                11.773827                            7.889657      -0.346750       1.872030                    0.997695      30.543143      91.078371       0.572773       0.429086      -1.053861      -0.004526      -0.009701      -0.014310       0.017871      -0.017464      -0.042989       0.009515       0.117165      -0.100871      -0.050358      -0.042802       0.093160             15.972673       7.188687       3.868042       3.191632      24.650157       4.416076      16.079176           0.052263
           53              C       5.857610       3.075600      23.527700       0.068122      52.536635 0.46494972E+03  0.11279936E+05                                13.688594                            8.200948      -0.719514       1.769066                    0.997393      29.717884      91.037889       0.465428       0.542442      -0.981659       0.000041      -0.001426       0.002576       0.002945       0.006516       0.017673       0.011279       0.013680      -0.012824      -0.019291      -0.006584       0.025875             20.391835      15.691387      -6.617752      -6.908246      25.095799      -3.654084      20.388318           0.567138
           54              C       5.056271       2.785981      24.735340      -0.067467      43.771919 0.48326639E+03  0.11823721E+05                                11.539927                            7.836340      -0.551544       1.795355                    0.998532      31.332014      96.006517       0.525372       0.476509      -1.015219       0.011148       0.003810      -0.010919       0.016063      -0.004573      -0.034997      -0.005008      -0.042987      -0.000424      -0.047998       0.021784       0.026215             15.267757      14.975079      -0.645437      -4.704420       8.753513      -4.976956      22.074679          -0.012038
           55              C       5.644210       2.245188      25.873820       0.049728      41.912389 0.51015776E+03  0.12602341E+05                                10.950909                            7.850332      -0.473614       1.830364                    0.998608      30.073194      91.417118       0.547339       0.453005      -1.032172       0.055692      -0.006496      -0.017404       0.058708      -0.013222       0.002945       0.024733       0.016240      -0.110479      -0.048282       0.012743       0.035539             13.738910      12.320817      -1.056368      -2.363320       7.974511      -4.967909      20.921402           0.047023
           56              C       4.861743       1.929939       0.377720       0.065634      39.833454 0.48354097E+03  0.11744477E+05                                10.485440                            7.583326      -0.203554       1.926524                    0.998861      29.008223      86.437669       0.565442       0.445982      -1.039865       0.002379      -0.028305       0.060384       0.066731      -0.003481       0.031204       0.002337      -0.045263       0.031720      -0.045611       0.017611       0.028001             12.928899      13.030662      -0.929113      -2.306214       7.365918      -4.234693      18.390116          -0.008745
           57              C       3.489887       2.152920       0.343140      -0.093313      44.170593 0.53064868E+03  0.13135712E+05                                11.115690                            7.828238      -0.290082       1.898283                    0.997761      29.877367      88.636595       0.571357       0.433064      -1.051999       0.008235       0.004027      -0.008765       0.012683       0.017432       0.008531       0.067015      -0.142554      -0.061904      -0.063078      -0.053803       0.116881             14.059099      14.253334      -0.167842      -3.450255       7.248697      -4.532245      20.675264           0.047692
           58              C       2.901948       2.693713      25.807320       0.073977      40.793671 0.48309352E+03  0.11720109E+05                                10.645983                            7.587162      -0.168942       1.938334                    0.999226      28.808201      85.534875       0.564998       0.446847      -1.040318      -0.063056      -0.004601       0.017975       0.065729       0.002412       0.015189       0.026603      -0.005394      -0.114353      -0.050904       0.015561       0.035342             13.112242      14.191261      -0.268088      -2.543751       6.804969      -4.099499      18.340496          -0.008964
           59              C       3.684415       3.008962      24.703420       0.053366      41.275012 0.50584592E+03  0.12448181E+05                                10.786219                            7.781375      -0.442940       1.840954                    0.998710      29.810697      89.945908       0.554489       0.448875      -1.036296      -0.009777       0.025666      -0.055309       0.061753       0.000440       0.031906      -0.012950      -0.060358       0.021253      -0.051758       0.014694       0.037064             13.345408      15.384776      -0.520824      -3.252974       7.086542      -3.781714      17.564904           0.047260
           60              C       6.786697       2.042711      22.945160      -0.052263      45.032576 0.49227707E+03  0.12097447E+05                                11.882635                            7.960182      -0.547865       1.797862                    0.998374      31.334574      96.161900       0.516362       0.482689      -1.012161      -0.018046       0.014916       0.009938       0.025434      -0.020907      -0.014136      -0.018400      -0.023864       0.059872      -0.041697       0.010234       0.031462             16.824673      18.523870      -8.366485      -5.602121      22.030308       5.055772       9.919841          -0.012721
           61              C       6.394738       0.712514      22.727040       0.047521      43.127589 0.52193757E+03  0.12976132E+05                                11.234911                            7.977635      -0.537680       1.811252                    0.998250      30.284895      92.565382       0.538789       0.457258      -1.029049      -0.056186      -0.001958       0.024569       0.061354       0.021003      -0.009301      -0.015441       0.060720       0.057361      -0.048667       0.010709       0.037958             14.646252      15.676575      -5.772574      -4.047936      19.867086       4.499419       8.395096           0.044319
           62              C       7.265758      25.422397      22.163120       0.068903      41.819288 0.49923071E+03  0.12252837E+05                                10.952791                            7.773734      -0.319095       1.886581                    0.998536      29.496137      89.064162       0.549770       0.453930      -1.032740       0.005592      -0.051078      -0.017823       0.054387       0.027235       0.020223      -0.004371      -0.036737       0.013668      -0.043457       0.011414       0.032043             14.217529      16.640231      -5.609415      -4.633599      17.519453       4.125891       8.492904          -0.009585
           63              C       8.588257       0.117898      21.833280      -0.135432      47.086473 0.52185218E+03  0.12901459E+05                                11.683007                            7.763960      -0.371462       1.872474                    0.997325      30.264878      90.583009       0.571958       0.433162      -1.048893      -0.013367       0.008279       0.007973       0.017629      -0.016097       0.042010      -0.026666       0.015352       0.192730      -0.049956      -0.038407       0.088363             16.363409      18.157248      -7.596735      -6.583119      20.181273       6.439801      10.751706           0.045507
           64              C       9.015057       1.407087      22.101940       0.080468      41.116595 0.48689367E+03  0.11848832E+05                                10.772935                            7.639480      -0.224815       1.920218                    0.999065      28.942885      86.385498       0.559938       0.449495      -1.037610       0.056058      -0.005418      -0.010721       0.057331       0.018770       0.013750      -0.017010       0.050397       0.050147      -0.046500       0.015930       0.030569             13.929667      16.182614      -4.626971      -4.846068      17.227975       4.100732       8.378413          -0.009492
           65              C       8.116455       2.350271      22.641920       0.049949      44.169391 0.53825505E+03  0.13453651E+05                                11.363920                            8.068029      -0.501750       1.819840                    0.998238      30.284543      92.105211       0.540351       0.453501      -1.033591       0.010117       0.057232       0.014983       0.060019       0.017510       0.024075      -0.005812      -0.069762      -0.011431      -0.050314       0.009379       0.040935             14.865717      18.836562      -6.111556      -5.331041      17.014282       4.245645       8.746306           0.051562
           66              C       5.776314       4.382730      22.841420      -0.048632      44.430010 0.46007808E+03  0.11139308E+05                                11.720190                            7.687099      -0.571615       1.792783                    0.998634      31.064057      95.259073       0.525236       0.481642      -1.010644       0.002394      -0.017475       0.004563       0.018219      -0.014122      -0.024973      -0.020714       0.012676      -0.068755      -0.046671       0.016082       0.030589             16.442263       7.121756      -3.120309       1.720447      24.942468      -4.981606      17.262567          -0.012709
           67              C       5.800993       5.523265      23.594200       0.046423      44.153894 0.51859769E+03  0.12831158E+05                                11.263460                            7.864359      -0.488237       1.824202                    0.998436      30.016538      90.569631       0.553533       0.447226      -1.038099       0.007315      -0.019254       0.053850       0.057655       0.011027      -0.012092      -0.012034       0.058857       0.089963      -0.047678       0.008084       0.039594             14.676953       6.133142      -1.900489       1.569584      23.202006      -1.187630      14.695712           0.051580
           68              C       5.638403       4.477561      21.466200       0.049144      44.647950 0.54236607E+03  0.13593585E+05                                11.441757                            8.109010      -0.575637       1.795393                    0.997906      30.520347      93.203919       0.537515       0.454647      -1.032075       0.004028      -0.060146      -0.020437       0.063651      -0.000176      -0.007593       0.040853      -0.020169      -0.046850      -0.043947      -0.001749       0.045696             14.769453       6.950015      -2.908182       2.981199      19.158349      -4.741611      18.199996           0.056216
           69              C       5.634048       6.820143      22.982400       0.066856      43.776050 0.51227895E+03  0.12566874E+05                                11.057697                            7.734520      -0.129806       1.942415                    0.999330      29.074942      85.802119       0.570156       0.437917      -1.049316      -0.001848       0.052314       0.006677       0.052770      -0.004647      -0.018003       0.032530       0.037474      -0.034204      -0.046043       0.006818       0.039224             14.316113       6.141773      -1.697042       2.549115      21.226950      -1.999705      15.579617          -0.012692
           70              C       5.448230       5.746246      20.849080       0.068473      42.733762 0.52143261E+03  0.12895521E+05                                10.981117                            7.866918      -0.289862       1.885404                    0.999128      29.759514      89.244531       0.556446       0.445084      -1.041230      -0.004828       0.022893      -0.053825       0.058690       0.012975       0.005167       0.003124       0.042076       0.142225      -0.048448       0.000294       0.048154             14.056616       6.619226      -2.648324       2.616764      20.407623      -2.569727      15.142999          -0.011590
           71              C       9.504280      24.748328      21.202860       0.739397      21.202689 0.21506911E+03  0.44002704E+04                                 7.756461                            5.611567      -0.862957       1.801029                    0.996666      22.689990      68.667110       0.545234       0.549062      -0.957053       0.026436      -0.033300      -0.022792       0.048241       0.069458      -0.030485      -0.059783      -0.053453      -0.056147      -0.068690      -0.047911       0.116601              9.906492       9.553683      -4.725693      -1.866444      10.019433       3.452088      10.146359           0.000934
           72              C       4.992396       8.245171      20.926220       0.721710      20.861831 0.23791873E+03  0.49726141E+04                                 7.590905                            5.854567      -0.826300       1.805565                    0.996431      23.070957      69.667280       0.542448       0.540247      -0.964720      -0.008456       0.049714      -0.008595       0.051155       0.050561       0.050051       0.070181       0.026250       0.005417      -0.077090      -0.036982       0.114072              9.103206       6.712719      -1.946225      -0.394551      12.535803      -3.454613       8.061097           0.001354
           73              C       2.572412       1.712084       1.588020       0.635598      25.038678 0.27708485E+03  0.59840501E+04                                 8.315940                            6.206923      -0.745848       1.803409                    0.997064      24.430327      73.693363       0.543942       0.521400      -0.978535      -0.002892       0.030653       0.044684       0.054264      -0.057585       0.069942      -0.019102       0.040056      -0.110689      -0.081610      -0.029905       0.111514              9.814988       7.659801       2.664930      -2.311320       8.939560       0.777431      12.845603          -0.001024
           74              C       5.352418       6.920100      21.585900      -0.133874      48.401699 0.54400523E+03  0.13557593E+05                                11.773828                            7.889657      -0.346750       1.872030                    0.997695      30.543143      91.078369       0.572773       0.429086      -1.053861       0.004526      -0.009701       0.014310       0.017871       0.017464      -0.042989      -0.009515       0.117165      -0.100871      -0.050358      -0.042802       0.093160             15.972674       7.188688      -3.868042       3.191633      24.650158      -4.416078      16.079177           0.052263
           75              C       5.857610       9.739400       3.072300       0.068122      52.536632 0.46494972E+03  0.11279936E+05                                13.688593                            8.200948      -0.719514       1.769066                    0.997393      29.717884      91.037889       0.465428       0.542442      -0.981659       0.000041       0.001426      -0.002576       0.002945      -0.006516      -0.017673       0.011279       0.013680      -0.012824      -0.019291      -0.006584       0.025875             20.391834      15.691386       6.617752       6.908246      25.095798      -3.654082      20.388318           0.567138
           76              C       5.056271      10.029019       1.864660      -0.067467      43.771912 0.48326634E+03  0.11823719E+05                                11.539926                            7.836340      -0.551544       1.795355                    0.998532      31.332012      96.006510       0.525372       0.476509      -1.015219       0.011148      -0.003810       0.010919       0.016063       0.004573       0.034997      -0.005008      -0.042987      -0.000424      -0.047998       0.021784       0.026215             15.267756      14.975078       0.645436       4.704419       8.753512      -4.976955      22.074676          -0.012038
           77              C       5.644210      10.569812       0.726180       0.049728      41.912384 0.51015769E+03  0.12602339E+05                                10.950909                            7.850332      -0.473614       1.830364                    0.998608      30.073192      91.417112       0.547339       0.453005      -1.032172       0.055692       0.006496       0.017404       0.058708       0.013222      -0.002945       0.024733       0.016240      -0.110479      -0.048282       0.012743       0.035539             13.738909      12.320816       1.056368       2.363320       7.974511      -4.967908      20.921401           0.047023
           78              C       4.861743      10.885061      26.222280       0.065634      39.833454 0.48354097E+03  0.11744477E+05                                10.485440                            7.583327      -0.203554       1.926524                    0.998861      29.008223      86.437671       0.565442       0.445982      -1.039865       0.002379       0.028305      -0.060384       0.066731       0.003480      -0.031204       0.002337      -0.045263       0.031720      -0.045611       0.017611       0.028001             12.928899      13.030662       0.929113       2.306214       7.365919      -4.234693      18.390117          -0.008745
           79              C       3.489887      10.662080      26.256860      -0.093313      44.170593 0.53064867E+03  0.13135712E+05                                11.115690                            7.828238      -0.290082       1.898283                    0.997761      29.877367      88.636595       0.571357       0.433064      -1.051999       0.008235      -0.004027       0.008765       0.012683      -0.017432      -0.008531       0.067015      -0.142554      -0.061904      -0.063078      -0.053803       0.116881             14.059099      14.253334       0.167842       3.450255       7.248697      -4.532244      20.675264           0.047692
           80              C       2.901948      10.121287       0.792680       0.073977      40.793669 0.48309349E+03  0.11720108E+05                                10.645983                            7.587162      -0.168942       1.938334                    0.999226      28.808201      85.534879       0.564998       0.446847      -1.040318      -0.063056       0.004601      -0.017975       0.065729      -0.002412      -0.015189       0.026603      -0.005394      -0.114353      -0.050904       0.015561       0.035342             13.112243      14.191262       0.268088       2.543751       6.804969      -4.099499      18.340497          -0.008963
           81              C       3.684415       9.806038       1.896580       0.053366      41.275014 0.50584595E+03  0.12448182E+05                                10.786219                            7.781375      -0.442940       1.840954                    0.998710      29.810698      89.945911       0.554489       0.448875      -1.036296      -0.009777      -0.025666       0.055309       0.061753      -0.000440      -0.031906      -0.012950      -0.060358       0.021253      -0.051758       0.014694       0.037064             13.345408      15.384777       0.520824       3.252975       7.086542      -3.781714      17.564905           0.047260
           82              C       6.786697      10.772289       3.654840      -0.052263      45.032575 0.49227708E+03  0.12097447E+05                                11.882635                            7.960182      -0.547865       1.797862                    0.998374      31.334574      96.161899       0.516362       0.482689      -1.012161      -0.018046      -0.014916      -0.009938       0.025434       0.020907       0.014136      -0.018400      -0.023864       0.059872      -0.041697       0.010234       0.031462             16.824672      18.523870       8.366484       5.602121      22.030306       5.055772       9.919840          -0.012721
           83              C       6.394738      12.102486       3.872960       0.047521      43.127587 0.52193748E+03  0.12976129E+05                                11.234911                            7.977635      -0.537680       1.811252                    0.998250      30.284894      92.565381       0.538789       0.457258      -1.029049      -0.056186       0.001958      -0.024569       0.061354      -0.021003       0.009301      -0.015441       0.060720       0.057361      -0.048667       0.010710       0.037958             14.646253      15.676579       5.772578       4.047937      19.867084       4.499420       8.395096           0.044319
           84              C       7.265758      13.022603       4.436880       0.068903      41.819291 0.49923072E+03  0.12252837E+05                                10.952791                            7.773733      -0.319095       1.886581                    0.998536      29.496137      89.064159       0.549771       0.453930      -1.032740       0.005592       0.051078       0.017823       0.054387      -0.027235      -0.020223      -0.004371      -0.036737       0.013668      -0.043457       0.011414       0.032043             14.217530      16.640232       5.609417       4.633600      17.519454       4.125892       8.492905          -0.009585
           85              C       8.588257      12.697102       4.766720      -0.135432      47.086476 0.52185218E+03  0.12901459E+05                                11.683008                            7.763960      -0.371462       1.872474                    0.997325      30.264878      90.583009       0.571958       0.433162      -1.048893      -0.013367      -0.008279      -0.007973       0.017629       0.016097      -0.042010      -0.026666       0.015352       0.192730      -0.049956      -0.038407       0.088363             16.363410      18.157250       7.596736       6.583121      20.181273       6.439802      10.751707           0.045507
           86              C       9.015057      11.407913       4.498060       0.080468      41.116596 0.48689367E+03  0.11848832E+05                                10.772935                            7.639480      -0.224815       1.920218                    0.999065      28.942885      86.385499       0.559938       0.449495      -1.037610       0.056058       0.005418       0.010721       0.057331      -0.018770      -0.013750      -0.017010       0.050397       0.050147      -0.046500       0.015930       0.030569             13.929668      16.182615       4.626972       4.846068      17.227975       4.100732       8.378413          -0.009492
           87              C       8.116455      10.464729       3.958080       0.049949      44.169395 0.53825511E+03  0.13453653E+05                                11.363920                            8.068029      -0.501750       1.819840                    0.998238      30.284544      92.105212       0.540351       0.453501      -1.033591       0.010117      -0.057232      -0.014983       0.060019      -0.017510      -0.024075      -0.005812      -0.069762      -0.011431      -0.050314       0.009379       0.040935             14.865717      18.836563       6.111556       5.331042      17.014283       4.245645       8.746307           0.051562
           88              C       5.776314       8.432270       3.758580      -0.048632      44.430012 0.46007812E+03  0.11139309E+05                                11.720190                            7.687099      -0.571615       1.792783                    0.998634      31.064057      95.259070       0.525236       0.481642      -1.010644       0.002394       0.017475      -0.004563       0.018219       0.014122       0.024973      -0.020714       0.012676      -0.068755      -0.046671       0.016082       0.030589             16.442263       7.121755       3.120309      -1.720447      24.942463      -4.981606      17.262570          -0.012709
           89              C       5.800993       7.291735       3.005800       0.046423      44.153887 0.51859762E+03  0.12831155E+05                                11.263459                            7.864358      -0.488237       1.824202                    0.998436      30.016536      90.569622       0.553533       0.447226      -1.038099       0.007315       0.019254      -0.053850       0.057655      -0.011027       0.012092      -0.012034       0.058857       0.089963      -0.047678       0.008084       0.039594             14.676951       6.133142       1.900490      -1.569584      23.202002      -1.187635      14.695710           0.051580
           90              C       5.638403       8.337439       5.133800       0.049144      44.647940 0.54236589E+03  0.13593579E+05                                11.441755                            8.109008      -0.575637       1.795393                    0.997906      30.520347      93.203919       0.537515       0.454647      -1.032075       0.004028       0.060146       0.020437       0.063651       0.000176       0.007593       0.040853      -0.020169      -0.046850      -0.043947      -0.001749       0.045696             14.769451       6.950014       2.908181      -2.981199      19.158342      -4.741608      18.199995           0.056216
           91              C       5.634048       5.994857       3.617600       0.066856      43.776050 0.51227895E+03  0.12566874E+05                                11.057697                            7.734520      -0.129806       1.942415                    0.999330      29.074942      85.802116       0.570156       0.437917      -1.049316      -0.001848      -0.052313      -0.006677       0.052770       0.004647       0.018003       0.032530       0.037474      -0.034204      -0.046043       0.006818       0.039224             14.316113       6.141773       1.697042      -2.549115      21.226950      -1.999705      15.579615          -0.012692
           92              C       5.448230       7.068754       5.750920       0.068473      42.733762 0.52143261E+03  0.12895521E+05                                10.981117                            7.866918      -0.289862       1.885404                    0.999128      29.759514      89.244531       0.556446       0.445084      -1.041230      -0.004828      -0.022893       0.053825       0.058690      -0.012975      -0.005167       0.003124       0.042076       0.142225      -0.048448       0.000294       0.048154             14.056616       6.619225       2.648324      -2.616764      20.407625      -2.569726      15.142998          -0.011590
           93              C       9.504280      13.696672       5.397140       0.739397      21.202692 0.21506913E+03  0.44002709E+04                                 7.756462                            5.611567      -0.862957       1.801029                    0.996666      22.689991      68.667112       0.545234       0.549062      -0.957053       0.026436       0.033300       0.022792       0.048241      -0.069458       0.030485      -0.059783      -0.053453      -0.056147      -0.068690      -0.047911       0.116601              9.906493       9.553684       4.725694       1.866444      10.019434       3.452089      10.146360           0.000934
           94              C       4.992396       4.569829       5.673780       0.721710      20.861830 0.23791873E+03  0.49726141E+04                                 7.590904                            5.854567      -0.826301       1.805565                    0.996431      23.070957      69.667281       0.542447       0.540247      -0.964720      -0.008456      -0.049714       0.008595       0.051155      -0.050561      -0.050051       0.070181       0.026250       0.005417      -0.077090      -0.036982       0.114073              9.103206       6.712719       1.946225       0.394551      12.535803      -3.454612       8.061097           0.001354
           95              C       2.572412      11.102916      25.011980       0.635598      25.038678 0.27708485E+03  0.59840500E+04                                 8.315941                            6.206923      -0.745848       1.803409                    0.997064      24.430327      73.693365       0.543942       0.521400      -0.978535      -0.002892      -0.030653      -0.044684       0.054264       0.057585      -0.069942      -0.019102       0.040056      -0.110689      -0.081610      -0.029905       0.111514              9.814988       7.659801      -2.664930       2.311320       8.939560       0.777431      12.845603          -0.001024
           96              C       5.352418       5.894900       5.014100      -0.133874      48.401701 0.54400526E+03  0.13557594E+05                                11.773828                            7.889657      -0.346750       1.872030                    0.997695      30.543144      91.078372       0.572773       0.429086      -1.053861       0.004526       0.009701      -0.014310       0.017871      -0.017464       0.042989      -0.009515       0.117165      -0.100871      -0.050358      -0.042802       0.093160             15.972674       7.188687       3.868042      -3.191633      24.650159      -4.416078      16.079177           0.052263
           97              C      13.116109      15.890600      16.372300       0.068122      52.536629 0.46494971E+03  0.11279936E+05                                13.688593                            8.200948      -0.719514       1.769066                    0.997393      29.717884      91.037889       0.465428       0.542442      -0.981659       0.000041      -0.001426      -0.002576       0.002945       0.006516      -0.017673      -0.011279       0.013680      -0.012824      -0.019291      -0.006584       0.025875             20.391831      15.691380      -6.617737       6.908247      25.095784       3.654096      20.388329           0.567138
           98              C      12.314771      15.600981      15.164660      -0.067467      43.771915 0.48326620E+03  0.11823715E+05                                11.539926                            7.836339      -0.551544       1.795355                    0.998532      31.332012      96.006510       0.525372       0.476509      -1.015219       0.011148       0.003810       0.010919       0.016063      -0.004573       0.034997       0.005008      -0.042987      -0.000424      -0.047998       0.021784       0.026215             15.267757      14.975074      -0.645435       4.704418       8.753514       4.976961      22.074683          -0.012038
           99              C      12.902710      15.060188      14.026180       0.049728      41.912393 0.51015775E+03  0.12602341E+05                                10.950910                            7.850332      -0.473614       1.830364                    0.998608      30.073193      91.417116       0.547339       0.453005      -1.032172       0.055692      -0.006496       0.017404       0.058708      -0.013222      -0.002945      -0.024733       0.016240      -0.110479      -0.048282       0.012743       0.035539             13.738912      12.320818      -1.056368       2.363319       7.974513       4.967911      20.921406           0.047023
          100              C      12.120243      14.744939      12.922280       0.065634      39.833454 0.48354095E+03  0.11744477E+05                                10.485440                            7.583326      -0.203554       1.926524                    0.998861      29.008222      86.437667       0.565442       0.445982      -1.039865       0.002379      -0.028305      -0.060384       0.066731      -0.003481      -0.031204      -0.002337      -0.045263       0.031720      -0.045611       0.017611       0.028001             12.928900      13.030662      -0.929113       2.306214       7.365919       4.234694      18.390118          -0.008745
          101              C      10.748387      14.967920      12.956860      -0.093313      44.170590 0.53064861E+03  0.13135710E+05                                11.115689                            7.828237      -0.290082       1.898283                    0.997761      29.877365      88.636588       0.571357       0.433064      -1.051999       0.008235       0.004027       0.008765       0.012683       0.017432      -0.008531      -0.067015      -0.142554      -0.061904      -0.063078      -0.053803       0.116881             14.059099      14.253334      -0.167841       3.450256       7.248697       4.532245      20.675265           0.047692
          102              C      10.160448      15.508713      14.092680       0.073977      40.793672 0.48309351E+03  0.11720109E+05                                10.645984                            7.587162      -0.168942       1.938334                    0.999226      28.808201      85.534878       0.564998       0.446847      -1.040318      -0.063056      -0.004601      -0.017975       0.065729       0.002412      -0.015189      -0.026603      -0.005394      -0.114353      -0.050904       0.015561       0.035342             13.112243      14.191262      -0.268088       2.543752       6.804969       4.099500      18.340499          -0.008964
          103              C      10.942915      15.823962      15.196580       0.053366      41.275014 0.50584592E+03  0.12448181E+05                                10.786219                            7.781375      -0.442940       1.840954                    0.998710      29.810697      89.945909       0.554489       0.448875      -1.036296      -0.009777       0.025666       0.055309       0.061753       0.000440      -0.031906       0.012950      -0.060358       0.021253      -0.051758       0.014694       0.037064             13.345409      15.384778      -0.520822       3.252977       7.086542       3.781715      17.564906           0.047260
          104              C      14.045197      14.857711      16.954840      -0.052263      45.032569 0.49227723E+03  0.12097452E+05                                11.882634                            7.960183      -0.547865       1.797862                    0.998374      31.334574      96.161899       0.516362       0.482689      -1.012161      -0.018046       0.014916      -0.009938       0.025434      -0.020907       0.014136       0.018400      -0.023864       0.059872      -0.041697       0.010234       0.031462             16.824669      18.523872      -8.366482       5.602121      22.030296      -5.055769       9.919839          -0.012721
          105              C      13.653238      13.527514      17.172960       0.047521      43.127591 0.52193779E+03  0.12976138E+05                                11.234911                            7.977637      -0.537680       1.811253                    0.998250      30.284894      92.565378       0.538788       0.457258      -1.029049      -0.056186      -0.001958      -0.024569       0.061354       0.021003       0.009301       0.015441       0.060720       0.057361      -0.048667       0.010709       0.037958             14.646252      15.676582      -5.772574       4.047937      19.867078      -4.499417       8.395095           0.044319
          106              C       0.007259      12.607397      17.736880       0.068903      41.819277 0.49923063E+03  0.12252835E+05                                10.952789                            7.773733      -0.319095       1.886581                    0.998536      29.496136      89.064156       0.549771       0.453930      -1.032740       0.005592      -0.051078       0.017823       0.054387       0.027235      -0.020223       0.004371      -0.036737       0.013668      -0.043457       0.011414       0.032043             14.217525      16.640236      -5.609410       4.633601      17.519437      -4.125886       8.492903          -0.009585
          107              C       1.329757      12.932898      18.066720      -0.135432      47.086455 0.52185187E+03  0.12901449E+05                                11.683004                            7.763958      -0.371462       1.872474                    0.997325      30.264879      90.583011       0.571958       0.433162      -1.048893      -0.013367       0.008279      -0.007973       0.017629      -0.016097      -0.042010       0.026666       0.015352       0.192730      -0.049956      -0.038407       0.088363             16.363403      18.157243      -7.596728       6.583117      20.181263      -6.439797      10.751702           0.045507
          108              C       1.756557      14.222087      17.798060       0.080468      41.116596 0.48689368E+03  0.11848833E+05                                10.772935                            7.639480      -0.224815       1.920218                    0.999065      28.942885      86.385497       0.559938       0.449495      -1.037610       0.056058      -0.005418       0.010721       0.057331       0.018770      -0.013750       0.017010       0.050397       0.050147      -0.046500       0.015930       0.030569             13.929667      16.182613      -4.626968       4.846067      17.227975      -4.100731       8.378412          -0.009492
          109              C       0.857955      15.165271      17.258080       0.049949      44.169388 0.53825507E+03  0.13453652E+05                                11.363919                            8.068029      -0.501750       1.819840                    0.998238      30.284543      92.105209       0.540351       0.453501      -1.033591       0.010117       0.057232      -0.014983       0.060019       0.017510      -0.024075       0.005812      -0.069762      -0.011431      -0.050314       0.009379       0.040935             14.865714      18.836557      -6.111553       5.331040      17.014281      -4.245643       8.746305           0.051562
          110              C      13.034814      17.197730      17.058580      -0.048632      44.430011 0.46007807E+03  0.11139308E+05                                11.720190                            7.687099      -0.571615       1.792783                    0.998634      31.064057      95.259073       0.525236       0.481642      -1.010644       0.002394      -0.017475      -0.004563       0.018219      -0.014122       0.024973       0.020714       0.012676      -0.068755      -0.046671       0.016082       0.030589             16.442263       7.121754      -3.120304      -1.720445      24.942462       4.981608      17.262573          -0.012709
          111              C      13.059493      18.338265      16.305800       0.046423      44.153892 0.51859770E+03  0.12831158E+05                                11.263460                            7.864359      -0.488237       1.824202                    0.998436      30.016538      90.569633       0.553533       0.447226      -1.038099       0.007315      -0.019254      -0.053850       0.057655       0.011027       0.012092       0.012034       0.058857       0.089963      -0.047678       0.008084       0.039594             14.676953       6.133142      -1.900487      -1.569584      23.202003       1.187631      14.695713           0.051580
          112              C      12.896903      17.292561      18.433800       0.049144      44.647941 0.54236586E+03  0.13593578E+05                                11.441755                            8.109008      -0.575637       1.795393                    0.997906      30.520346      93.203916       0.537515       0.454647      -1.032075       0.004028      -0.060146       0.020437       0.063651      -0.000176       0.007593      -0.040853      -0.020169      -0.046850      -0.043947      -0.001749       0.045696             14.769452       6.950013      -2.908179      -2.981197      19.158343       4.741609      18.199999           0.056216
          113              C      12.892548      19.635143      16.917600       0.066856      43.776048 0.51227894E+03  0.12566874E+05                                11.057697                            7.734520      -0.129806       1.942415                    0.999330      29.074942      85.802118       0.570156       0.437917      -1.049316      -0.001848       0.052314      -0.006677       0.052770      -0.004647       0.018003      -0.032530       0.037474      -0.034204      -0.046043       0.006818       0.039224             14.316112       6.141773      -1.697041      -2.549115      21.226947       1.999705      15.579617          -0.012692
          114              C      12.706730      18.561246      19.050920       0.068473      42.733760 0.52143258E+03  0.12895520E+05                                10.981117                            7.866918      -0.289862       1.885404                    0.999128      29.759514      89.244532       0.556446       0.445084      -1.041230      -0.004828       0.022893       0.053825       0.058690       0.012975      -0.005167      -0.003124       0.042076       0.142225      -0.048448       0.000294       0.048154             14.056616       6.619224      -2.648323      -2.616761      20.407624       2.569726      15.142999          -0.011591
          115              C       2.245780      11.933328      18.697140       0.739397      21.202691 0.21506913E+03  0.44002707E+04                                 7.756461                            5.611567      -0.862957       1.801029                    0.996666      22.689990      68.667108       0.545234       0.549062      -0.957053       0.026436      -0.033300       0.022792       0.048241       0.069458       0.030485       0.059783      -0.053453      -0.056147      -0.068690      -0.047911       0.116601              9.906492       9.553685      -4.725694       1.866445      10.019433      -3.452089      10.146359           0.000934
          116              C      12.250896      21.060171      18.973780       0.721710      20.861831 0.23791873E+03  0.49726141E+04                                 7.590904                            5.854567      -0.826300       1.805565                    0.996431      23.070957      69.667279       0.542448       0.540247      -0.964720      -0.008456       0.049714       0.008595       0.051155       0.050561      -0.050051      -0.070181       0.026250       0.005417      -0.077090      -0.036982       0.114073              9.103206       6.712719      -1.946225       0.394551      12.535803       3.454612       8.061097           0.001354
          117              C       9.830912      14.527084      11.711980       0.635598      25.038681 0.27708488E+03  0.59840511E+04                                 8.315941                            6.206924      -0.745848       1.803409                    0.997064      24.430330      73.693378       0.543942       0.521400      -0.978535      -0.002892       0.030653      -0.044684       0.054264      -0.057585      -0.069942       0.019102       0.040056      -0.110689      -0.081610      -0.029905       0.111514              9.814989       7.659802       2.664930       2.311320       8.939561      -0.777431      12.845605          -0.001024
          118              C      12.610918      19.735100      18.314100      -0.133874      48.401702 0.54400526E+03  0.13557594E+05                                11.773828                            7.889657      -0.346751       1.872030                    0.997695      30.543144      91.078374       0.572773       0.429086      -1.053861       0.004526      -0.009701      -0.014310       0.017871       0.017464       0.042989       0.009515       0.117165      -0.100871      -0.050358      -0.042802       0.093160             15.972675       7.188688      -3.868042      -3.191632      24.650160       4.416078      16.079178           0.052263
          119              C      13.116109      22.554400      10.227700       0.068122      52.536628 0.46494971E+03  0.11279935E+05                                13.688593                            8.200948      -0.719514       1.769066                    0.997393      29.717884      91.037889       0.465428       0.542442      -0.981659       0.000041       0.001426       0.002576       0.002945      -0.006516       0.017673      -0.011279       0.013680      -0.012824      -0.019291      -0.006584       0.025875             20.391831      15.691380       6.617737      -6.908248      25.095784       3.654096      20.388329           0.567138
          120              C      12.314771      22.844019      11.435340      -0.067467      43.771915 0.48326620E+03  0.11823715E+05                                11.539926                            7.836339      -0.551544       1.795355                    0.998532      31.332012      96.006509       0.525372       0.476509      -1.015219       0.011148      -0.003810      -0.010919       0.016063       0.004573      -0.034997       0.005008      -0.042987      -0.000424      -0.047998       0.021784       0.026215             15.267757      14.975074       0.645435      -4.704418       8.753514       4.976960      22.074682          -0.012038
          121              C      12.902710      23.384812      12.573820       0.049728      41.912390 0.51015771E+03  0.12602340E+05                                10.950909                            7.850332      -0.473614       1.830364                    0.998608      30.073192      91.417110       0.547339       0.453005      -1.032172       0.055692       0.006496      -0.017404       0.058708       0.013222       0.002945      -0.024733       0.016240      -0.110479      -0.048282       0.012743       0.035539             13.738911      12.320817       1.056368      -2.363319       7.974512       4.967910      20.921404           0.047023
          122              C      12.120243      23.700061      13.677720       0.065634      39.833453 0.48354094E+03  0.11744477E+05                                10.485440                            7.583327      -0.203554       1.926524                    0.998861      29.008222      86.437669       0.565442       0.445982      -1.039865       0.002379       0.028305       0.060384       0.066731       0.003481       0.031204      -0.002337      -0.045263       0.031720      -0.045611       0.017611       0.028001             12.928900      13.030662       0.929113      -2.306214       7.365920       4.234694      18.390118          -0.008745
          123              C      10.748387      23.477080      13.643140      -0.093313      44.170596 0.53064871E+03  0.13135713E+05                                11.115690                            7.828238      -0.290082       1.898283                    0.997761      29.877368      88.636599       0.571357       0.433064      -1.051999       0.008235      -0.004027      -0.008765       0.012683      -0.017432       0.008531      -0.067015      -0.142554      -0.061904      -0.063078      -0.053803       0.116881             14.059100      14.253335       0.167842      -3.450256       7.248698       4.532245      20.675266           0.047692
          124              C      10.160448      22.936287      12.507320       0.073977      40.793672 0.48309353E+03  0.11720109E+05                                10.645984                            7.587162      -0.168942       1.938334                    0.999226      28.808201      85.534877       0.564998       0.446847      -1.040318      -0.063056       0.004601       0.017975       0.065729      -0.002412       0.015189      -0.026603      -0.005394      -0.114353      -0.050904       0.015561       0.035342             13.112243      14.191262       0.268088      -2.543752       6.804969       4.099500      18.340498          -0.008964
          125              C      10.942915      22.621038      11.403420       0.053366      41.275016 0.50584596E+03  0.12448182E+05                                10.786219                            7.781375      -0.442940       1.840954                    0.998710      29.810698      89.945909       0.554489       0.448875      -1.036296      -0.009777      -0.025666      -0.055309       0.061753      -0.000440       0.031906       0.012950      -0.060358       0.021253      -0.051758       0.014694       0.037064             13.345409      15.384778       0.520823      -3.252977       7.086542       3.781714      17.564906           0.047260
          126              C      14.045197      23.587289       9.645160      -0.052263      45.032566 0.49227719E+03  0.12097451E+05                                11.882634                            7.960183      -0.547865       1.797862                    0.998374      31.334573      96.161897       0.516362       0.482689      -1.012161      -0.018046      -0.014916       0.009938       0.025434       0.020907      -0.014136       0.018400      -0.023864       0.059872      -0.041697       0.010234       0.031462             16.824669      18.523872       8.366482      -5.602121      22.030295      -5.055769       9.919839          -0.012721
          127              C      13.653238      24.917486       9.427040       0.047521      43.127591 0.52193780E+03  0.12976139E+05                                11.234912                            7.977637      -0.537680       1.811253                    0.998250      30.284894      92.565379       0.538788       0.457258      -1.029049      -0.056186       0.001958       0.024569       0.061354      -0.021003      -0.009301       0.015441       0.060720       0.057361      -0.048667       0.010709       0.037958             14.646252      15.676583       5.772574      -4.047937      19.867078      -4.499417       8.395096           0.044319
          128              C       0.007259       0.207603       8.863120       0.068903      41.819278 0.49923065E+03  0.12252835E+05                                10.952789                            7.773733      -0.319095       1.886581                    0.998536      29.496136      89.064156       0.549771       0.453930      -1.032740       0.005592       0.051078      -0.017823       0.054387      -0.027235       0.020223       0.004371      -0.036737       0.013668      -0.043457       0.011414       0.032043             14.217526      16.640236       5.609410      -4.633601      17.519438      -4.125886       8.492903          -0.009585
          129              C       1.329757      25.512102       8.533280      -0.135432      47.086457 0.52185187E+03  0.12901449E+05                                11.683004                            7.763958      -0.371462       1.872474                    0.997325      30.264879      90.583010       0.571958       0.433162      -1.048893      -0.013367      -0.008279       0.007973       0.017629       0.016097       0.042010       0.026666       0.015352       0.192730      -0.049956      -0.038407       0.088363             16.363403      18.157244       7.596729      -6.583118      20.181263      -6.439798      10.751703           0.045507
          130              C       1.756557      24.222913       8.801940       0.080468      41.116596 0.48689368E+03  0.11848833E+05                                10.772935                            7.639480      -0.224815       1.920218                    0.999065      28.942885      86.385498       0.559938       0.449495      -1.037610       0.056058       0.005418      -0.010721       0.057331      -0.018770       0.013750       0.017010       0.050397       0.050147      -0.046500       0.015930       0.030569             13.929667      16.182613       4.626969      -4.846067      17.227976      -4.100731       8.378412          -0.009492
          131              C       0.857955      23.279729       9.341920       0.049949      44.169387 0.53825506E+03  0.13453652E+05                                11.363919                            8.068029      -0.501750       1.819840                    0.998238      30.284543      92.105211       0.540351       0.453501      -1.033591       0.010117      -0.057232       0.014983       0.060019      -0.017510       0.024075       0.005812      -0.069762      -0.011431      -0.050314       0.009379       0.040935             14.865715      18.836557       6.111553      -5.331040      17.014281      -4.245644       8.746305           0.051562
          132              C      13.034814      21.247270       9.541420      -0.048632      44.430012 0.46007809E+03  0.11139309E+05                                11.720190                            7.687099      -0.571615       1.792783                    0.998634      31.064057      95.259072       0.525236       0.481642      -1.010644       0.002394       0.017475       0.004563       0.018219       0.014122      -0.024973       0.020714       0.012676      -0.068755      -0.046671       0.016082       0.030589             16.442263       7.121754       3.120304       1.720445      24.942462       4.981608      17.262573          -0.012709
          133              C      13.059493      20.106735      10.294200       0.046423      44.153884 0.51859760E+03  0.12831155E+05                                11.263458                            7.864358      -0.488237       1.824202                    0.998436      30.016535      90.569618       0.553533       0.447226      -1.038099       0.007315       0.019254       0.053850       0.057655      -0.011027      -0.012092       0.012034       0.058857       0.089963      -0.047678       0.008084       0.039594             14.676950       6.133141       1.900487       1.569584      23.201999       1.187630      14.695710           0.051580
          134              C      12.896903      21.152439       8.166200       0.049144      44.647943 0.54236589E+03  0.13593579E+05                                11.441755                            8.109008      -0.575637       1.795393                    0.997906      30.520347      93.203916       0.537515       0.454647      -1.032075       0.004028       0.060146      -0.020437       0.063651       0.000176      -0.007593      -0.040853      -0.020169      -0.046850      -0.043947      -0.001749       0.045696             14.769451       6.950013       2.908179       2.981197      19.158343       4.741609      18.199998           0.056216
          135              C      12.892548      18.809857       9.682400       0.066856      43.776045 0.51227891E+03  0.12566873E+05                                11.057696                            7.734519      -0.129806       1.942415                    0.999330      29.074941      85.802111       0.570156       0.437917      -1.049316      -0.001848      -0.052314       0.006677       0.052770       0.004647      -0.018003      -0.032530       0.037474      -0.034204      -0.046043       0.006818       0.039224             14.316111       6.141772       1.697041       2.549115      21.226945       1.999705      15.579616          -0.012692
          136              C      12.706730      19.883754       7.549080       0.068473      42.733760 0.52143257E+03  0.12895520E+05                                10.981117                            7.866918      -0.289862       1.885404                    0.999128      29.759514      89.244533       0.556446       0.445084      -1.041230      -0.004828      -0.022893      -0.053825       0.058690      -0.012975       0.005167      -0.003124       0.042076       0.142225      -0.048448       0.000294       0.048154             14.056616       6.619224       2.648323       2.616761      20.407624       2.569726      15.142999          -0.011590
          137              C       2.245780       0.881672       7.902860       0.739397      21.202692 0.21506912E+03  0.44002706E+04                                 7.756462                            5.611567      -0.862957       1.801029                    0.996666      22.689990      68.667109       0.545234       0.549062      -0.957053       0.026436       0.033300      -0.022792       0.048241      -0.069458      -0.030485       0.059783      -0.053453      -0.056147      -0.068690      -0.047911       0.116601              9.906493       9.553685       4.725694      -1.866445      10.019433      -3.452089      10.146360           0.000934
          138              C      12.250896      17.384829       7.626220       0.721710      20.861830 0.23791873E+03  0.49726141E+04                                 7.590904                            5.854567      -0.826301       1.805565                    0.996431      23.070957      69.667280       0.542448       0.540247      -0.964720      -0.008456      -0.049714      -0.008595       0.051155      -0.050561       0.050051      -0.070181       0.026250       0.005417      -0.077090      -0.036982       0.114073              9.103206       6.712719       1.946225      -0.394551      12.535802       3.454612       8.061097           0.001354
          139              C       9.830912      23.917916      14.888020       0.635598      25.038677 0.27708483E+03  0.59840496E+04                                 8.315941                            6.206923      -0.745848       1.803409                    0.997064      24.430326      73.693361       0.543942       0.521400      -0.978535      -0.002892      -0.030653       0.044684       0.054264       0.057585       0.069942       0.019102       0.040056      -0.110689      -0.081610      -0.029905       0.111514              9.814988       7.659801      -2.664930      -2.311320       8.939560      -0.777431      12.845603          -0.001024
          140              C      12.610918      18.709900       8.285900      -0.133874      48.401702 0.54400526E+03  0.13557594E+05                                11.773828                            7.889657      -0.346750       1.872030                    0.997695      30.543144      91.078373       0.572773       0.429086      -1.053861       0.004526       0.009701       0.014310       0.017871      -0.017464      -0.042989       0.009515       0.117165      -0.100871      -0.050358      -0.042802       0.093160             15.972675       7.188687       3.868042       3.191632      24.650159       4.416077      16.079178           0.052263
          141              C       8.659391      22.554400       3.072300       0.068122      52.536638 0.46494984E+03  0.11279939E+05                                13.688595                            8.200950      -0.719514       1.769066                    0.997393      29.717884      91.037889       0.465427       0.542442      -0.981659      -0.000041       0.001426      -0.002576       0.002945       0.006516       0.017673       0.011279       0.013680      -0.012824      -0.019291      -0.006584       0.025875             20.391835      15.691388      -6.617739      -6.908251      25.095784      -3.654099      20.388335           0.567138
          142              C       9.460729      22.844019       1.864660      -0.067467      43.771917 0.48326622E+03  0.11823716E+05                                11.539927                            7.836339      -0.551544       1.795355                    0.998532      31.332014      96.006520       0.525372       0.476509      -1.015218      -0.011148      -0.003810       0.010919       0.016063      -0.004573      -0.034997      -0.005008      -0.042987      -0.000424      -0.047998       0.021784       0.026215             15.267758      14.975075      -0.645435      -4.704419       8.753515      -4.976962      22.074684          -0.012038
          143              C       8.872790      23.384812       0.726180       0.049728      41.912394 0.51015776E+03  0.12602341E+05                                10.950910                            7.850332      -0.473614       1.830364                    0.998608      30.073193      91.417115       0.547339       0.453005      -1.032172      -0.055692       0.006496       0.017404       0.058708      -0.013222       0.002945       0.024733       0.016240      -0.110479      -0.048282       0.012743       0.035539             13.738912      12.320818      -1.056368      -2.363320       7.974513      -4.967911      20.921406           0.047023
          144              C       9.655257      23.700061      26.222280       0.065634      39.833455 0.48354097E+03  0.11744477E+05                                10.485440                            7.583327      -0.203554       1.926524                    0.998861      29.008223      86.437670       0.565442       0.445982      -1.039865      -0.002379       0.028305      -0.060384       0.066731      -0.003481       0.031204       0.002337      -0.045263       0.031720      -0.045611       0.017611       0.028001             12.928900      13.030662      -0.929113      -2.306214       7.365919      -4.234694      18.390118          -0.008745
          145              C      11.027113      23.477080      26.256860      -0.093313      44.170594 0.53064868E+03  0.13135712E+05                                11.115690                            7.828238      -0.290082       1.898283                    0.997761      29.877367      88.636598       0.571357       0.433064      -1.051999      -0.008235      -0.004027       0.008765       0.012683       0.017432       0.008531       0.067015      -0.142554      -0.061904      -0.063078      -0.053803       0.116881             14.059100      14.253335      -0.167841      -3.450256       7.248698      -4.532245      20.675267           0.047692
          146              C      11.615052      22.936287       0.792680       0.073977      40.793671 0.48309351E+03  0.11720109E+05                                10.645984                            7.587162      -0.168942       1.938334                    0.999226      28.808200      85.534874       0.564998       0.446847      -1.040318       0.063056       0.004601      -0.017975       0.065729       0.002412       0.015189       0.026603      -0.005394      -0.114353      -0.050904       0.015561       0.035342             13.112243      14.191262      -0.268088      -2.543752       6.804969      -4.099500      18.340498          -0.008964
          147              C      10.832585      22.621038       1.896580       0.053366      41.275016 0.50584596E+03  0.12448182E+05                                10.786219                            7.781375      -0.442940       1.840954                    0.998710      29.810698      89.945909       0.554489       0.448875      -1.036296       0.009777      -0.025666       0.055309       0.061753       0.000440       0.031906      -0.012950      -0.060358       0.021253      -0.051758       0.014694       0.037064             13.345409      15.384778      -0.520822      -3.252976       7.086542      -3.781715      17.564906           0.047260
          148              C       7.730302      23.587289       3.654840      -0.052263      45.032556 0.49227705E+03  0.12097446E+05                                11.882632                            7.960182      -0.547865       1.797862                    0.998374      31.334573      96.161897       0.516362       0.482689      -1.012161       0.018046      -0.014916      -0.009938       0.025434      -0.020907      -0.014136      -0.018400      -0.023864       0.059872      -0.041697       0.010234       0.031462             16.824666      18.523876      -8.366480      -5.602123      22.030286       5.055767       9.919837          -0.012721
          149              C       8.122261      24.917486       3.872960       0.047521      43.127597 0.52193779E+03  0.12976138E+05                                11.234913                            7.977637      -0.537680       1.811252                    0.998250      30.284895      92.565383       0.538788       0.457258      -1.029049       0.056186       0.001958      -0.024569       0.061354       0.021003      -0.009301      -0.015441       0.060720       0.057361      -0.048667       0.010709       0.037958             14.646254      15.676581      -5.772577      -4.047938      19.867085       4.499420       8.395097           0.044319
          150              C       7.251241       0.207603       4.436880       0.068903      41.819263 0.49923040E+03  0.12252828E+05                                10.952787                            7.773731      -0.319095       1.886581                    0.998536      29.496136      89.064158       0.549771       0.453930      -1.032740      -0.005592       0.051078       0.017823       0.054387       0.027235       0.020223      -0.004371      -0.036737       0.013668      -0.043457       0.011414       0.032043             14.217522      16.640226      -5.609407      -4.633598      17.519438       4.125887       8.492901          -0.009585
          151              C       5.928743      25.512102       4.766720      -0.135432      47.086454 0.52185184E+03  0.12901449E+05                                11.683004                            7.763958      -0.371462       1.872474                    0.997325      30.264878      90.583007       0.571958       0.433162      -1.048893       0.013367      -0.008279      -0.007973       0.017629      -0.016097       0.042010      -0.026666       0.015352       0.192730      -0.049956      -0.038407       0.088363             16.363404      18.157245      -7.596731      -6.583119      20.181263       6.439799      10.751704           0.045507
          152              C       5.501943      24.222913       4.498060       0.080468      41.116597 0.48689370E+03  0.11848833E+05                                10.772935                            7.639480      -0.224815       1.920218                    0.999065      28.942885      86.385497       0.559938       0.449495      -1.037610      -0.056058       0.005418       0.010721       0.057331       0.018770       0.013750      -0.017010       0.050397       0.050147      -0.046500       0.015930       0.030569             13.929668      16.182617      -4.626970      -4.846068      17.227974       4.100731       8.378413          -0.009492
          153              C       6.400545      23.279729       3.958080       0.049949      44.169366 0.53825469E+03  0.13453641E+05                                11.363915                            8.068026      -0.501750       1.819840                    0.998238      30.284543      92.105210       0.540351       0.453501      -1.033591      -0.010117      -0.057232      -0.014983       0.060019       0.017510       0.024075      -0.005812      -0.069762      -0.011431      -0.050314       0.009379       0.040935             14.865709      18.836551      -6.111547      -5.331038      17.014274       4.245641       8.746302           0.051562
          154              C       8.740686      21.247270       3.758580      -0.048632      44.430007 0.46007807E+03  0.11139308E+05                                11.720189                            7.687099      -0.571615       1.792783                    0.998634      31.064057      95.259073       0.525236       0.481642      -1.010644      -0.002394       0.017475      -0.004563       0.018219      -0.014122      -0.024973      -0.020714       0.012676      -0.068755      -0.046671       0.016082       0.030589             16.442261       7.121753      -3.120303       1.720445      24.942456      -4.981608      17.262573          -0.012709
          155              C       8.716007      20.106735       3.005800       0.046423      44.153891 0.51859770E+03  0.12831158E+05                                11.263460                            7.864359      -0.488237       1.824202                    0.998436      30.016538      90.569633       0.553533       0.447226      -1.038099      -0.007315       0.019254      -0.053850       0.057655       0.011027      -0.012092      -0.012034       0.058857       0.089963      -0.047678       0.008084       0.039594             14.676952       6.133142      -1.900487       1.569584      23.202001      -1.187631      14.695713           0.051580
          156              C       8.878597      21.152439       5.133800       0.049144      44.647944 0.54236590E+03  0.13593580E+05                                11.441755                            8.109008      -0.575637       1.795393                    0.997906      30.520347      93.203917       0.537515       0.454647      -1.032075      -0.004028       0.060146       0.020437       0.063651      -0.000176      -0.007593       0.040853      -0.020169      -0.046850      -0.043947      -0.001749       0.045696             14.769452       6.950013      -2.908179       2.981197      19.158342      -4.741608      18.199999           0.056216
          157              C       8.882952      18.809857       3.617600       0.066856      43.776048 0.51227896E+03  0.12566875E+05                                11.057697                            7.734520      -0.129806       1.942415                    0.999330      29.074943      85.802121       0.570156       0.437917      -1.049316       0.001848      -0.052314      -0.006677       0.052770      -0.004647      -0.018003       0.032530       0.037474      -0.034204      -0.046043       0.006818       0.039224             14.316112       6.141773      -1.697041       2.549115      21.226946      -1.999705      15.579616          -0.012692
          158              C       9.068770      19.883754       5.750920       0.068473      42.733760 0.52143258E+03  0.12895520E+05                                10.981116                            7.866918      -0.289862       1.885404                    0.999128      29.759514      89.244530       0.556446       0.445084      -1.041230       0.004828      -0.022893       0.053825       0.058690       0.012975       0.005167       0.003124       0.042076       0.142225      -0.048448       0.000294       0.048154             14.056615       6.619224      -2.648323       2.616761      20.407623      -2.569725      15.142998          -0.011590
          159              C       5.012720       0.881672       5.397140       0.739397      21.202693 0.21506913E+03  0.44002708E+04                                 7.756462                            5.611567      -0.862957       1.801029                    0.996666      22.689990      68.667108       0.545234       0.549062      -0.957053      -0.026436       0.033300       0.022792       0.048241       0.069458      -0.030485      -0.059783      -0.053453      -0.056147      -0.068690      -0.047911       0.116601              9.906493       9.553686      -4.725694      -1.866445      10.019434       3.452089      10.146360           0.000934
          160              C       9.524604      17.384829       5.673780       0.721710      20.861836 0.23791886E+03  0.49726175E+04                                 7.590906                            5.854569      -0.826301       1.805565                    0.996431      23.070957      69.667280       0.542447       0.540247      -0.964720       0.008456      -0.049714       0.008595       0.051155       0.050561       0.050051       0.070181       0.026250       0.005417      -0.077090      -0.036982       0.114073              9.103207       6.712722      -1.946226      -0.394551      12.535804      -3.454611       8.061096           0.001354
          161              C      11.944588      23.917916      25.011980       0.635598      25.038677 0.27708482E+03  0.59840494E+04                                 8.315940                            6.206923      -0.745848       1.803409                    0.997064      24.430325      73.693355       0.543942       0.521400      -0.978535       0.002892      -0.030653      -0.044684       0.054264      -0.057585       0.069942      -0.019102       0.040056      -0.110689      -0.081610      -0.029905       0.111514              9.814988       7.659801       2.664930      -2.311320       8.939560       0.777431      12.845603          -0.001024
          162              C       9.164582      18.709900       5.014100      -0.133874      48.401695 0.54400522E+03  0.13557593E+05                                11.773828                            7.889657      -0.346750       1.872030                    0.997695      30.543143      91.078372       0.572772       0.429086      -1.053861      -0.004526       0.009701      -0.014310       0.017871       0.017464      -0.042989      -0.009515       0.117165      -0.100871      -0.050358      -0.042802       0.093160             15.972673       7.188687      -3.868041       3.191631      24.650157      -4.416076      16.079176           0.052263
          163              C       8.659391      15.890600      23.527700       0.068122      52.536639 0.46494986E+03  0.11279940E+05                                13.688595                            8.200950      -0.719514       1.769066                    0.997393      29.717884      91.037886       0.465427       0.542442      -0.981659      -0.000041      -0.001426       0.002576       0.002945      -0.006516      -0.017673       0.011279       0.013680      -0.012824      -0.019291      -0.006584       0.025875             20.391835      15.691387       6.617738       6.908250      25.095783      -3.654099      20.388334           0.567138
          164              C       9.460729      15.600981      24.735340      -0.067467      43.771916 0.48326622E+03  0.11823716E+05                                11.539926                            7.836338      -0.551544       1.795355                    0.998532      31.332012      96.006507       0.525373       0.476509      -1.015219      -0.011148       0.003810      -0.010919       0.016063       0.004573       0.034997      -0.005008      -0.042987      -0.000424      -0.047998       0.021784       0.026215             15.267756      14.975074       0.645434       4.704418       8.753514      -4.976962      22.074681          -0.012038
          165              C       8.872790      15.060188      25.873820       0.049728      41.912391 0.51015772E+03  0.12602340E+05                                10.950909                            7.850332      -0.473614       1.830364                    0.998608      30.073192      91.417108       0.547339       0.453005      -1.032172      -0.055692      -0.006496      -0.017404       0.058709       0.013222      -0.002945       0.024733       0.016240      -0.110479      -0.048282       0.012743       0.035539             13.738911      12.320817       1.056368       2.363319       7.974513      -4.967910      20.921403           0.047023
          166              C       9.655257      14.744939       0.377720       0.065634      39.833454 0.48354095E+03  0.11744477E+05                                10.485440                            7.583326      -0.203554       1.926524                    0.998861      29.008222      86.437667       0.565442       0.445982      -1.039865      -0.002379      -0.028305       0.060384       0.066731       0.003481      -0.031204       0.002337      -0.045263       0.031720      -0.045611       0.017611       0.028001             12.928900      13.030662       0.929113       2.306214       7.365919      -4.234694      18.390118          -0.008745
          167              C      11.027113      14.967920       0.343140      -0.093313      44.170592 0.53064865E+03  0.13135711E+05                                11.115689                            7.828237      -0.290082       1.898283                    0.997761      29.877366      88.636591       0.571357       0.433064      -1.051999      -0.008235       0.004027      -0.008765       0.012683      -0.017432      -0.008531       0.067015      -0.142554      -0.061904      -0.063078      -0.053803       0.116881             14.059099      14.253334       0.167841       3.450256       7.248698      -4.532245      20.675264           0.047692
          168              C      11.615052      15.508713      25.807320       0.073977      40.793674 0.48309355E+03  0.11720110E+05                                10.645984                            7.587162      -0.168942       1.938334                    0.999226      28.808201      85.534875       0.564998       0.446847      -1.040318       0.063056      -0.004601       0.017975       0.065729      -0.002412      -0.015189       0.026603      -0.005394      -0.114353      -0.050904       0.015561       0.035342             13.112243      14.191262       0.268088       2.543752       6.804969      -4.099500      18.340498          -0.008964
          169              C      10.832585      15.823962      24.703420       0.053366      41.275015 0.50584594E+03  0.12448181E+05                                10.786219                            7.781375      -0.442940       1.840954                    0.998710      29.810697      89.945905       0.554489       0.448875      -1.036296       0.009777       0.025666      -0.055309       0.061753      -0.000440      -0.031906      -0.012950      -0.060358       0.021253      -0.051758       0.014694       0.037064             13.345408      15.384777       0.520822       3.252976       7.086542      -3.781715      17.564905           0.047260
          170              C       7.730302      14.857711      22.945160      -0.052263      45.032560 0.49227710E+03  0.12097448E+05                                11.882633                            7.960182      -0.547865       1.797862                    0.998374      31.334575      96.161903       0.516362       0.482689      -1.012161       0.018046       0.014916       0.009938       0.025434       0.020907       0.014136      -0.018400      -0.023864       0.059872      -0.041697       0.010234       0.031462             16.824667      18.523877       8.366480       5.602123      22.030287       5.055767       9.919837          -0.012721
          171              C       8.122261      13.527514      22.727040       0.047521      43.127595 0.52193776E+03  0.12976137E+05                                11.234912                            7.977637      -0.537680       1.811253                    0.998250      30.284894      92.565378       0.538788       0.457258      -1.029049       0.056186      -0.001958       0.024569       0.061354      -0.021003       0.009301      -0.015441       0.060720       0.057361      -0.048667       0.010709       0.037958             14.646253      15.676580       5.772576       4.047937      19.867084       4.499420       8.395097           0.044319
          172              C       7.251241      12.607397      22.163120       0.068903      41.819261 0.49923039E+03  0.12252828E+05                                10.952786                            7.773731      -0.319095       1.886581                    0.998536      29.496136      89.064157       0.549771       0.453930      -1.032740      -0.005592      -0.051078      -0.017823       0.054387      -0.027235      -0.020223      -0.004371      -0.036737       0.013668      -0.043457       0.011414       0.032043             14.217521      16.640225       5.609406       4.633598      17.519437       4.125886       8.492901          -0.009585
          173              C       5.928743      12.932898      21.833280      -0.135432      47.086456 0.52185187E+03  0.12901449E+05                                11.683004                            7.763958      -0.371463       1.872474                    0.997325      30.264879      90.583013       0.571958       0.433162      -1.048893       0.013367       0.008279       0.007973       0.017629       0.016097      -0.042010      -0.026666       0.015352       0.192730      -0.049956      -0.038407       0.088363             16.363405      18.157246       7.596731       6.583119      20.181264       6.439799      10.751704           0.045507
          174              C       5.501943      14.222087      22.101940       0.080468      41.116597 0.48689369E+03  0.11848833E+05                                10.772935                            7.639480      -0.224815       1.920218                    0.999065      28.942885      86.385499       0.559938       0.449495      -1.037610      -0.056058      -0.005418      -0.010721       0.057331      -0.018770      -0.013750      -0.017010       0.050397       0.050147      -0.046499       0.015930       0.030569             13.929668      16.182617       4.626970       4.846068      17.227974       4.100731       8.378413          -0.009492
          175              C       6.400545      15.165271      22.641920       0.049949      44.169367 0.53825471E+03  0.13453641E+05                                11.363915                            8.068026      -0.501750       1.819840                    0.998238      30.284544      92.105213       0.540351       0.453501      -1.033591      -0.010117       0.057232       0.014983       0.060019      -0.017510      -0.024075      -0.005812      -0.069762      -0.011431      -0.050314       0.009379       0.040935             14.865708      18.836550       6.111546       5.331037      17.014273       4.245641       8.746301           0.051562
          176              C       8.740686      17.197730      22.841420      -0.048632      44.430010 0.46007810E+03  0.11139309E+05                                11.720190                            7.687099      -0.571615       1.792783                    0.998634      31.064058      95.259076       0.525236       0.481642      -1.010644      -0.002394      -0.017475       0.004563       0.018219       0.014122       0.024973      -0.020714       0.012676      -0.068755      -0.046671       0.016082       0.030589             16.442262       7.121754       3.120303      -1.720445      24.942457      -4.981608      17.262574          -0.012709
          177              C       8.716007      18.338265      23.594200       0.046423      44.153882 0.51859760E+03  0.12831155E+05                                11.263458                            7.864358      -0.488237       1.824202                    0.998436      30.016535      90.569618       0.553533       0.447226      -1.038099      -0.007315      -0.019254       0.053850       0.057655      -0.011027       0.012092      -0.012034       0.058857       0.089963      -0.047678       0.008084       0.039594             14.676949       6.133141       1.900487      -1.569584      23.201996      -1.187630      14.695710           0.051580
          178              C       8.878597      17.292561      21.466200       0.049144      44.647944 0.54236589E+03  0.13593579E+05                                11.441755                            8.109008      -0.575637       1.795393                    0.997906      30.520347      93.203919       0.537515       0.454647      -1.032075      -0.004028      -0.060146      -0.020437       0.063651       0.000176       0.007593       0.040853      -0.020169      -0.046850      -0.043947      -0.001749       0.045696             14.769452       6.950013       2.908179      -2.981197      19.158343      -4.741609      18.200000           0.056216
          179              C       8.882952      19.635143      22.982400       0.066856      43.776044 0.51227891E+03  0.12566873E+05                                11.057696                            7.734519      -0.129806       1.942415                    0.999330      29.074941      85.802112       0.570156       0.437917      -1.049316       0.001848       0.052314       0.006677       0.052770       0.004647       0.018003       0.032530       0.037474      -0.034204      -0.046043       0.006818       0.039224             14.316111       6.141772       1.697041      -2.549115      21.226944      -1.999705      15.579616          -0.012692
          180              C       9.068770      18.561246      20.849080       0.068473      42.733762 0.52143260E+03  0.12895521E+05                                10.981117                            7.866918      -0.289862       1.885404                    0.999128      29.759515      89.244536       0.556446       0.445084      -1.041230       0.004828       0.022893      -0.053825       0.058690      -0.012975      -0.005167       0.003124       0.042076       0.142225      -0.048448       0.000294       0.048154             14.056616       6.619224       2.648323      -2.616762      20.407625      -2.569726      15.142999          -0.011590
          181              C       5.012720      11.933328      21.202860       0.739397      21.202691 0.21506912E+03  0.44002705E+04                                 7.756462                            5.611567      -0.862957       1.801029                    0.996666      22.689990      68.667109       0.545234       0.549062      -0.957053      -0.026436      -0.033300      -0.022792       0.048241      -0.069458       0.030485      -0.059783      -0.053453      -0.056147      -0.068690      -0.047911       0.116601              9.906492       9.553685       4.725694       1.866445      10.019433       3.452089      10.146359           0.000934
          182              C       9.524604      21.060171      20.926220       0.721710      20.861835 0.23791884E+03  0.49726168E+04                                 7.590906                            5.854569      -0.826300       1.805565                    0.996431      23.070956      69.667279       0.542447       0.540247      -0.964720       0.008456       0.049714      -0.008595       0.051155      -0.050561      -0.050051       0.070181       0.026250       0.005417      -0.077090      -0.036982       0.114073              9.103208       6.712723       1.946226       0.394552      12.535805      -3.454611       8.061096           0.001354
          183              C      11.944588      14.527084       1.588020       0.635598      25.038678 0.27708485E+03  0.59840499E+04                                 8.315940                            6.206923      -0.745848       1.803409                    0.997064      24.430326      73.693357       0.543942       0.521400      -0.978535       0.002892       0.030653       0.044684       0.054264       0.057585      -0.069942      -0.019102       0.040056      -0.110689      -0.081610      -0.029905       0.111514              9.814988       7.659801      -2.664930       2.311320       8.939560       0.777431      12.845603          -0.001024
          184              C       9.164582      19.735100      21.585900      -0.133874      48.401698 0.54400525E+03  0.13557594E+05                                11.773828                            7.889657      -0.346750       1.872030                    0.997695      30.543144      91.078375       0.572772       0.429086      -1.053861      -0.004526      -0.009701       0.014310       0.017871      -0.017464       0.042989      -0.009515       0.117165      -0.100871      -0.050358      -0.042802       0.093160             15.972674       7.188687       3.868042      -3.191632      24.650158      -4.416076      16.079177           0.052263
          185             Cl      14.458932      10.821499      12.688200      -0.041474     102.253353 0.26671720E+04  0.92869909E+05                                15.134277                           14.276535       1.067641       2.057264                    0.999768      64.072351     183.822752       0.613841       0.286567      -1.241597      -0.051477       0.016044      -0.006580       0.054320      -0.093156      -0.053461      -0.007483       0.673199      -0.660474      -0.248043      -0.215242       0.463285             15.651695      19.987746      -4.896895       0.045070      12.573993       1.167824      14.393345           0.012364
          186             Cl       2.476600      12.570233       9.740920      -0.030582      97.022718 0.24743595E+04  0.84515150E+05                                14.561979                           13.675704       1.177546       2.094191                    0.999780      63.103678     179.034604       0.632654       0.283444      -1.245590       0.044835      -0.012898       0.042248       0.062940       0.161904       0.141149       0.028320       0.605727      -0.561871      -0.251157      -0.217442       0.468599             15.047847      21.402844       0.621820       2.361907      12.718725      -0.888355      11.021971           0.008636
          187             Cl       1.711554      11.656780      15.062782      -0.026687     131.832293 0.29727922E+04  0.10556754E+06                                18.046782                           15.001851       1.348936       2.153240                    0.999470      62.443206     176.568281       0.607553       0.283894      -1.253818       0.033341       0.011976       0.031056       0.047112      -0.112794      -0.162195       0.205075      -0.054066       0.581399      -0.212889      -0.169225       0.382114             21.591923      14.460577      -5.468223      -5.669367      18.372379      10.200030      31.942812           0.000435
          188             Cl       0.496481      14.642163       8.622656      -0.054430     106.586741 0.26142055E+04  0.90536738E+05                                15.660789                           14.097530       1.111590       2.070231                    0.999619      64.044312     183.026369       0.620359       0.285087      -1.243666      -0.006760       0.048795       0.015769       0.051723       0.176908       0.006046      -0.093197      -0.596296      -0.761451      -0.279678      -0.204491       0.484169             17.083765      13.002326      -0.504686       0.387795      26.962038      -3.235901      11.286932          -0.001428
          189             Cl       6.065203       9.852172      12.530196      -0.044764     101.718148 0.23804560E+04  0.80449115E+05                                15.066087                           13.344149       1.302111       2.125337                    0.999962      63.034042     177.342522       0.646089       0.280513      -1.250011       0.044005       0.043172       0.017125       0.063981      -0.079068       0.019675       0.007153       0.700461      -0.747681      -0.254093      -0.230046       0.484138             16.225065      26.728215      -0.717306       0.272952       9.784948       0.669494      12.162031          -0.000254
          190             Cl      13.034814       8.882333       9.718044      -0.048647      99.023309 0.25343693E+04  0.87060021E+05                                14.764934                           13.836142       1.134793       2.076987                    0.999768      63.732136     181.164075       0.629457       0.283264      -1.246146      -0.002390      -0.056519       0.025830       0.062187       0.202499      -0.081670      -0.142724      -0.516318      -0.649202      -0.271448      -0.202730       0.474178             15.260089      14.355331       0.504893       0.574873      21.337944      -2.528756      10.086991           0.012084
          191             Cl       4.373972       9.238077       9.989896      -0.060430     124.356895 0.29754332E+04  0.10628140E+06                                17.434096                           15.122083       0.955510       2.020892                    0.999479      64.987380     187.721056       0.594970       0.288207      -1.242089       0.001753      -0.010699      -0.021498       0.024077      -0.065787      -0.240947       0.171669       0.043444       0.620854      -0.233111      -0.172740       0.405850             20.046003      17.315089      -2.528369      -6.803233      13.826350       7.725520      28.996572           0.010688
          192             Cl      11.157766      10.961951       8.427944      -0.029202     102.188189 0.24054299E+04  0.81437602E+05                                15.129557                           13.421581       1.415688       2.163363                    0.999973      62.433945     175.332223       0.644211       0.280832      -1.250699      -0.050530       0.000171       0.015791       0.052941       0.160095       0.142050       0.046539       0.572410      -0.533794      -0.241789      -0.210445       0.452234             16.848684      25.498362       1.564712       6.929368      12.143097       0.115651      12.904593          -0.001273
          193             Cl       1.800108       9.738118       7.150080      -0.042847     107.111843 0.27494031E+04  0.96243804E+05                                15.615561                           14.467574       1.157289       2.085793                    0.999672      63.777502     182.107981       0.612897       0.285486      -1.245597       0.014350       0.049524      -0.026821       0.058120       0.047471      -0.058847      -0.314623      -0.440601      -0.016970      -0.246547      -0.204860       0.451407             16.696849      11.948496      -1.936022      -3.448198      19.257396      -3.593902      18.884655           0.010388
          194             Cl       1.098937       7.295580      11.955636      -0.030823     120.092743 0.28358275E+04  0.10007622E+06                                16.994613                           14.738838       0.957209       2.029410                    0.999269      63.925406     183.486484       0.604195       0.287262      -1.243219       0.003618       0.020296       0.036152       0.041617       0.020086      -0.130510       0.011501       0.035653       1.084724      -0.218490      -0.173837       0.392327             19.290203       9.716540       0.053946      -2.356552      17.006677      -3.084405      31.147392           0.011355
          195             Cl       1.537350       4.564447      10.595312      -0.011655     117.721667 0.26096770E+04  0.89994441E+05                                16.706227                           14.025496       1.315791       2.137668                    0.999923      62.325872     175.519381       0.628342       0.282671      -1.251111       0.048616      -0.040039       0.013934       0.064504      -0.001322      -0.014633      -0.278499      -0.384739      -0.087824      -0.217833      -0.173640       0.391473             19.918851       9.470501       0.488731      -1.319531      30.722172      -9.668173      19.563879          -0.002727
          196             Cl       2.097706       7.000578       5.816888      -0.052115     110.253174 0.27225170E+04  0.95111281E+05                                16.071197                           14.428386       1.100327       2.074367                    0.998975      63.735738     182.071440       0.611432       0.286745      -1.243671       0.033060       0.009156      -0.031201       0.046371      -0.014320      -0.149250      -0.000095       0.015897       1.151681      -0.227790      -0.192957       0.420747             18.228527      12.659752      -0.731596      -5.946474      13.919410       0.211144      28.106420          -0.001742
          197             Cl      14.458932       1.993501      13.911800      -0.041474     102.253346 0.26671718E+04  0.92869898E+05                                15.134276                           14.276534       1.067642       2.057264                    0.999768      64.072351     183.822747       0.613841       0.286567      -1.241597      -0.051477      -0.016044       0.006580       0.054320       0.093156       0.053461      -0.007483       0.673199      -0.660474      -0.248043      -0.215242       0.463285             15.651693      19.987744       4.896895      -0.045070      12.573991       1.167823      14.393344           0.012364
          198             Cl       2.476600       0.244766      16.859080      -0.030582      97.022718 0.24743597E+04  0.84515158E+05                                14.561979                           13.675704       1.177546       2.094191                    0.999780      63.103679     179.034605       0.632654       0.283444      -1.245590       0.044835       0.012898      -0.042248       0.062940      -0.161904      -0.141149       0.028320       0.605727      -0.561871      -0.251157      -0.217442       0.468598             15.047845      21.402840      -0.621824      -2.361905      12.718726      -0.888353      11.021971           0.008636
          199             Cl       1.711554       1.158220      11.537218      -0.026687     131.832288 0.29727921E+04  0.10556754E+06                                18.046781                           15.001851       1.348936       2.153240                    0.999470      62.443205     176.568278       0.607553       0.283894      -1.253818       0.033341      -0.011976      -0.031056       0.047112       0.112794       0.162195       0.205075      -0.054066       0.581399      -0.212889      -0.169225       0.382114             21.591922      14.460576       5.468222       5.669366      18.372378      10.200029      31.942811           0.000435
          200             Cl       0.496481      23.802837      17.977344      -0.054430     106.586740 0.26142055E+04  0.90536737E+05                                15.660789                           14.097530       1.111589       2.070231                    0.999619      64.044312     183.026369       0.620359       0.285087      -1.243666      -0.006760      -0.048795      -0.015769       0.051723      -0.176908      -0.006045      -0.093197      -0.596296      -0.761451      -0.279678      -0.204491       0.484169             17.083765      13.002326       0.504687      -0.387795      26.962038      -3.235901      11.286931          -0.001428
          201             Cl       6.065203       2.962828      14.069804      -0.044765     101.718148 0.23804561E+04  0.80449116E+05                                15.066087                           13.344149       1.302111       2.125337                    0.999962      63.034043     177.342524       0.646089       0.280513      -1.250011       0.044005      -0.043172      -0.017125       0.063981       0.079068      -0.019675       0.007153       0.700461      -0.747681      -0.254093      -0.230046       0.484139             16.225064      26.728214       0.717306      -0.272952       9.784948       0.669494      12.162031          -0.000254
          202             Cl      13.034814       3.932667      16.881956      -0.048647      99.023321 0.25343697E+04  0.87060036E+05                                14.764936                           13.836143       1.134793       2.076987                    0.999768      63.732136     181.164081       0.629457       0.283264      -1.246146      -0.002390       0.056519      -0.025830       0.062187      -0.202499       0.081670      -0.142725      -0.516318      -0.649202      -0.271448      -0.202730       0.474178             15.260090      14.355333      -0.504892      -0.574873      21.337947      -2.528757      10.086992           0.012084
          203             Cl       4.373972       3.576923      16.610104      -0.060430     124.356879 0.29754327E+04  0.10628137E+06                                17.434094                           15.122082       0.955510       2.020892                    0.999479      64.987377     187.721042       0.594970       0.288207      -1.242089       0.001753       0.010699       0.021498       0.024077       0.065787       0.240947       0.171669       0.043444       0.620854      -0.233111      -0.172740       0.405850             20.046001      17.315087       2.528368       6.803232      13.826348       7.725519      28.996569           0.010688
          204             Cl      11.157766       1.853049      18.172056      -0.029202     102.188216 0.24054307E+04  0.81437635E+05                                15.129560                           13.421584       1.415687       2.163363                    0.999973      62.433949     175.332244       0.644211       0.280832      -1.250699      -0.050530      -0.000171      -0.015791       0.052941      -0.160095      -0.142050       0.046539       0.572410      -0.533794      -0.241789      -0.210445       0.452234             16.848688      25.498367      -1.564713      -6.929370      12.143100       0.115651      12.904596          -0.001273
          205             Cl       1.800108       3.076881      19.449920      -0.042847     107.111839 0.27494037E+04  0.96243828E+05                                15.615561                           14.467576       1.157289       2.085793                    0.999672      63.777500     182.107972       0.612897       0.285486      -1.245597       0.014350      -0.049524       0.026821       0.058120      -0.047471       0.058847      -0.314623      -0.440601      -0.016970      -0.246547      -0.204860       0.451407             16.696848      11.948498       1.936023       3.448198      19.257395      -3.593899      18.884651           0.010388
          206             Cl       1.098937       5.519421      14.644364      -0.030824     120.092809 0.28358294E+04  0.10007630E+06                                16.994621                           14.738844       0.957208       2.029409                    0.999269      63.925416     183.486538       0.604195       0.287262      -1.243219       0.003618      -0.020296      -0.036152       0.041617      -0.020086       0.130511       0.011501       0.035653       1.084724      -0.218490      -0.173837       0.392327             19.290212       9.716544      -0.053946       2.356553      17.006685      -3.084413      31.147406           0.011355
          207             Cl       1.537350       8.250553      16.004688      -0.011655     117.721683 0.26096775E+04  0.89994464E+05                                16.706228                           14.025498       1.315791       2.137667                    0.999923      62.325875     175.519395       0.628342       0.282671      -1.251111       0.048616       0.040039      -0.013934       0.064504       0.001322       0.014633      -0.278499      -0.384739      -0.087824      -0.217833      -0.173640       0.391473             19.918852       9.470502      -0.488731       1.319532      30.722174      -9.668172      19.563881          -0.002727
          208             Cl       2.097706       5.814422      20.783112      -0.052115     110.253197 0.27225176E+04  0.95111310E+05                                16.071200                           14.428388       1.100327       2.074367                    0.998975      63.735740     182.071455       0.611432       0.286745      -1.243671       0.033060      -0.009156       0.031201       0.046371       0.014320       0.149250      -0.000095       0.015897       1.151681      -0.227790      -0.192957       0.420747             18.228531      12.659754       0.731596       5.946475      13.919413       0.211143      28.106425          -0.001742
          209             Cl       7.316568       1.993501      25.988200      -0.041474     102.253356 0.26671721E+04  0.92869913E+05                                15.134278                           14.276536       1.067641       2.057264                    0.999768      64.072351     183.822753       0.613841       0.286567      -1.241597       0.051477      -0.016044      -0.006580       0.054319      -0.093156       0.053461       0.007483       0.673199      -0.660474      -0.248043      -0.215242       0.463285             15.651695      19.987746      -4.896895      -0.045070      12.573993      -1.167823      14.393346           0.012364
          210             Cl       4.781900       0.244766      23.040920      -0.030582      97.022724 0.24743593E+04  0.84515140E+05                                14.561980                           13.675703       1.177546       2.094191                    0.999780      63.103680     179.034615       0.632654       0.283444      -1.245590      -0.044835       0.012898       0.042248       0.062940       0.161904      -0.141149      -0.028320       0.605727      -0.561871      -0.251157      -0.217442       0.468598             15.047847      21.402845       0.621825      -2.361908      12.718725       0.888353      11.021971           0.008636
          211             Cl       5.546946       1.158220       1.762782      -0.026687     131.832297 0.29727924E+04  0.10556755E+06                                18.046782                           15.001852       1.348935       2.153240                    0.999470      62.443207     176.568286       0.607553       0.283894      -1.253818      -0.033341      -0.011976       0.031056       0.047112      -0.112794       0.162195      -0.205075      -0.054066       0.581399      -0.212889      -0.169225       0.382114             21.591923      14.460577      -5.468223       5.669367      18.372379     -10.200030      31.942813           0.000435
          212             Cl       6.762019      23.802837      21.922656      -0.054430     106.586745 0.26142054E+04  0.90536733E+05                                15.660790                           14.097530       1.111590       2.070231                    0.999619      64.044312     183.026373       0.620359       0.285087      -1.243666       0.006760      -0.048795       0.015769       0.051723       0.176908      -0.006045       0.093197      -0.596296      -0.761451      -0.279678      -0.204491       0.484169             17.083767      13.002325      -0.504694      -0.387797      26.962045       3.235903      11.286932          -0.001428
          213             Cl       1.193297       2.962828      25.830196      -0.044764     101.718144 0.23804559E+04  0.80449110E+05                                15.066087                           13.344149       1.302111       2.125337                    0.999962      63.034042     177.342520       0.646089       0.280513      -1.250011      -0.044005      -0.043172       0.017124       0.063981      -0.079068      -0.019675      -0.007153       0.700461      -0.747681      -0.254093      -0.230046       0.484138             16.225064      26.728213      -0.717306      -0.272951       9.784948      -0.669494      12.162030          -0.000254
          214             Cl       8.740686       3.932667      23.018044      -0.048647      99.023371 0.25343713E+04  0.87060107E+05                                14.764942                           13.836149       1.134792       2.076987                    0.999768      63.732143     181.164125       0.629456       0.283264      -1.246146       0.002390       0.056519       0.025830       0.062187       0.202499       0.081670       0.142724      -0.516318      -0.649202      -0.271448      -0.202730       0.474178             15.260097      14.355340       0.504892      -0.574874      21.337956       2.528758      10.086996           0.012084
          215             Cl       2.884528       3.576923      23.289896      -0.060430     124.356859 0.29754321E+04  0.10628135E+06                                17.434092                           15.122080       0.955510       2.020892                    0.999479      64.987375     187.721028       0.594970       0.288207      -1.242089      -0.001753       0.010699      -0.021498       0.024077      -0.065787       0.240947      -0.171669       0.043444       0.620854      -0.233111      -0.172740       0.405850             20.045998      17.315084      -2.528368       6.803231      13.826346      -7.725517      28.996564           0.010688
          216             Cl      10.617734       1.853049      21.727944      -0.029202     102.188216 0.24054307E+04  0.81437638E+05                                15.129560                           13.421584       1.415687       2.163363                    0.999973      62.433948     175.332242       0.644211       0.280832      -1.250699       0.050530      -0.000171       0.015791       0.052941       0.160095      -0.142050      -0.046539       0.572410      -0.533794      -0.241789      -0.210445       0.452234             16.848688      25.498368       1.564712      -6.929370      12.143100      -0.115651      12.904596          -0.001273
          217             Cl       5.458392       3.076881      20.450080      -0.042847     107.111836 0.27494035E+04  0.96243820E+05                                15.615560                           14.467575       1.157289       2.085793                    0.999672      63.777499     182.107967       0.612897       0.285486      -1.245597      -0.014350      -0.049524      -0.026821       0.058120       0.047471       0.058847       0.314623      -0.440601      -0.016970      -0.246547      -0.204859       0.451407             16.696848      11.948498      -1.936024       3.448197      19.257395       3.593899      18.884651           0.010388
          218             Cl       6.159563       5.519421      25.255636      -0.030823     120.092759 0.28358279E+04  0.10007623E+06                                16.994615                           14.738840       0.957210       2.029410                    0.999269      63.925406     183.486488       0.604195       0.287262      -1.243219      -0.003618      -0.020296       0.036152       0.041617       0.020086       0.130511      -0.011501       0.035653       1.084724      -0.218490      -0.173837       0.392327             19.290205       9.716541       0.053946       2.356553      17.006678       3.084412      31.147396           0.011355
          219             Cl       5.721150       8.250553      23.895312      -0.011655     117.721677 0.26096773E+04  0.89994456E+05                                16.706228                           14.025497       1.315791       2.137668                    0.999923      62.325874     175.519389       0.628342       0.282671      -1.251111      -0.048616       0.040039       0.013934       0.064504      -0.001322       0.014633       0.278500      -0.384739      -0.087824      -0.217833      -0.173640       0.391473             19.918851       9.470502       0.488731       1.319532      30.722173       9.668171      19.563880          -0.002727
          220             Cl       5.160793       5.814422      19.116888      -0.052115     110.253183 0.27225171E+04  0.95111288E+05                                16.071198                           14.428386       1.100327       2.074367                    0.998975      63.735737     182.071438       0.611432       0.286745      -1.243671      -0.033060      -0.009156      -0.031201       0.046371      -0.014320       0.149250       0.000095       0.015897       1.151681      -0.227790      -0.192957       0.420747             18.228530      12.659758      -0.731596       5.946482      13.919411      -0.211143      28.106422          -0.001742
          221             Cl       7.316568      10.821499       0.611800      -0.041474     102.253371 0.26671727E+04  0.92869937E+05                                15.134279                           14.276537       1.067641       2.057264                    0.999768      64.072354     183.822769       0.613841       0.286567      -1.241597       0.051477       0.016044       0.006580       0.054320       0.093156      -0.053461       0.007483       0.673199      -0.660474      -0.248043      -0.215242       0.463285             15.651697      19.987749       4.896896       0.045069      12.573995      -1.167824      14.393348           0.012364
          222             Cl       4.781900      12.570233       3.559080      -0.030582      97.022709 0.24743585E+04  0.84515109E+05                                14.561978                           13.675700       1.177546       2.094191                    0.999780      63.103679     179.034604       0.632654       0.283444      -1.245590      -0.044835      -0.012898      -0.042248       0.062940      -0.161904       0.141149      -0.028320       0.605727      -0.561871      -0.251157      -0.217442       0.468598             15.047846      21.402845      -0.621821       2.361909      12.718723       0.888354      11.021969           0.008636
          223             Cl       5.546946      11.656780      24.837218      -0.026687     131.832287 0.29727921E+04  0.10556753E+06                                18.046781                           15.001851       1.348936       2.153240                    0.999470      62.443204     176.568275       0.607553       0.283894      -1.253818      -0.033341       0.011976      -0.031056       0.047112       0.112794      -0.162195      -0.205075      -0.054066       0.581399      -0.212889      -0.169225       0.382114             21.591922      14.460576       5.468223      -5.669367      18.372379     -10.200030      31.942812           0.000435
          224             Cl       6.762019      14.642163       4.677344      -0.054430     106.586763 0.26142059E+04  0.90536757E+05                                15.660792                           14.097532       1.111589       2.070231                    0.999619      64.044314     183.026387       0.620359       0.285087      -1.243666       0.006760       0.048795      -0.015769       0.051723      -0.176908       0.006045       0.093197      -0.596296      -0.761450      -0.279678      -0.204491       0.484169             17.083770      13.002327       0.504693       0.387796      26.962049       3.235904      11.286934          -0.001428
          225             Cl       1.193297       9.852172       0.769804      -0.044765     101.718227 0.23804583E+04  0.80449214E+05                                15.066097                           13.344157       1.302110       2.125337                    0.999962      63.034053     177.342587       0.646088       0.280513      -1.250011      -0.044005       0.043172      -0.017124       0.063981       0.079068       0.019675      -0.007153       0.700461      -0.747681      -0.254093      -0.230045       0.484138             16.225075      26.728233       0.717306       0.272952       9.784954      -0.669495      12.162039          -0.000254
          226             Cl       8.740686       8.882333       3.581956      -0.048647      99.023310 0.25343693E+04  0.87060020E+05                                14.764934                           13.836142       1.134793       2.076987                    0.999768      63.732135     181.164072       0.629457       0.283264      -1.246146       0.002390      -0.056519      -0.025830       0.062187      -0.202499      -0.081670       0.142724      -0.516319      -0.649202      -0.271448      -0.202731       0.474178             15.260089      14.355332      -0.504893       0.574873      21.337944       2.528757      10.086991           0.012084
          227             Cl       2.884528       9.238077       3.310104      -0.060430     124.356868 0.29754324E+04  0.10628136E+06                                17.434093                           15.122081       0.955510       2.020892                    0.999479      64.987375     187.721031       0.594970       0.288207      -1.242089      -0.001753      -0.010699       0.021498       0.024077       0.065787      -0.240947      -0.171669       0.043444       0.620854      -0.233111      -0.172740       0.405850             20.046000      17.315085       2.528368      -6.803231      13.826347      -7.725518      28.996567           0.010688
          228             Cl      10.617734      10.961951       4.872056      -0.029202     102.188193 0.24054300E+04  0.81437609E+05                                15.129557                           13.421582       1.415688       2.163363                    0.999973      62.433946     175.332228       0.644211       0.280832      -1.250699       0.050530       0.000171      -0.015791       0.052941      -0.160095       0.142050      -0.046539       0.572410      -0.533794      -0.241789      -0.210445       0.452234             16.848685      25.498362      -1.564712       6.929368      12.143098      -0.115651      12.904594          -0.001273
          229             Cl       5.458392       9.738118       6.149920      -0.042847     107.111828 0.27494026E+04  0.96243779E+05                                15.615559                           14.467572       1.157289       2.085793                    0.999672      63.777499     182.107965       0.612897       0.285486      -1.245597      -0.014350       0.049524       0.026821       0.058120      -0.047471      -0.058847       0.314623      -0.440601      -0.016970      -0.246547      -0.204860       0.451407             16.696847      11.948494       1.936023      -3.448197      19.257394       3.593902      18.884654           0.010388
          230             Cl       6.159563       7.295580       1.344364      -0.030824     120.092831 0.28358302E+04  0.10007634E+06                                16.994624                           14.738847       0.957208       2.029409                    0.999269      63.925420     183.486559       0.604195       0.287262      -1.243219      -0.003618       0.020296      -0.036152       0.041617      -0.020086      -0.130511      -0.011501       0.035653       1.084724      -0.218490      -0.173837       0.392327             19.290215       9.716545      -0.053946      -2.356553      17.006689       3.084408      31.147410           0.011355
          231             Cl       5.721150       4.564447       2.704688      -0.011655     117.721689 0.26096776E+04  0.89994468E+05                                16.706229                           14.025498       1.315791       2.137667                    0.999923      62.325874     175.519395       0.628342       0.282671      -1.251111      -0.048616      -0.040039      -0.013934       0.064504       0.001322      -0.014633       0.278499      -0.384739      -0.087824      -0.217833      -0.173640       0.391473             19.918854       9.470502      -0.488731      -1.319532      30.722177       9.668173      19.563881          -0.002727
          232             Cl       5.160793       7.000578       7.483112      -0.052115     110.253176 0.27225170E+04  0.95111282E+05                                16.071197                           14.428386       1.100327       2.074367                    0.998975      63.735737     182.071436       0.611432       0.286745      -1.243671      -0.033060       0.009156       0.031201       0.046371       0.014320      -0.149250       0.000095       0.015897       1.151681      -0.227790      -0.192957       0.420747             18.228529      12.659757       0.731596      -5.946482      13.919411      -0.211144      28.106420          -0.001742
          233             Cl       0.058068      14.808501      13.911800      -0.041474     102.253345 0.26671718E+04  0.92869899E+05                                15.134276                           14.276534       1.067641       2.057264                    0.999768      64.072352     183.822750       0.613842       0.286567      -1.241597       0.051477      -0.016044       0.006580       0.054320      -0.093156      -0.053461      -0.007483       0.673199      -0.660474      -0.248043      -0.215242       0.463285             15.651693      19.987745      -4.896895       0.045070      12.573992       1.167823      14.393343           0.012364
          234             Cl      12.040400      13.059766      16.859080      -0.030582      97.022725 0.24743591E+04  0.84515133E+05                                14.561980                           13.675702       1.177546       2.094191                    0.999780      63.103680     179.034612       0.632654       0.283444      -1.245590      -0.044835       0.012898      -0.042248       0.062940       0.161904       0.141149       0.028320       0.605727      -0.561871      -0.251157      -0.217442       0.468598             15.047847      21.402845       0.621826       2.361907      12.718727      -0.888353      11.021969           0.008636
          235             Cl      12.805446      13.973220      11.537218      -0.026687     131.832286 0.29727920E+04  0.10556753E+06                                18.046781                           15.001850       1.348936       2.153240                    0.999470      62.443205     176.568275       0.607553       0.283894      -1.253818      -0.033341      -0.011976      -0.031056       0.047112      -0.112794      -0.162195       0.205075      -0.054066       0.581399      -0.212889      -0.169225       0.382114             21.591922      14.460577      -5.468223      -5.669367      18.372380      10.200031      31.942811           0.000435
          236             Cl      14.020519      10.987837      17.977344      -0.054430     106.586765 0.26142067E+04  0.90536789E+05                                15.660793                           14.097534       1.111589       2.070231                    0.999619      64.044317     183.026401       0.620359       0.285087      -1.243666       0.006760      -0.048795      -0.015769       0.051723       0.176908       0.006045      -0.093197      -0.596296      -0.761451      -0.279678      -0.204491       0.484169             17.083768      13.002330      -0.504688       0.387796      26.962039      -3.235901      11.286934          -0.001428
          237             Cl       8.451797      15.777828      14.069804      -0.044764     101.718186 0.23804572E+04  0.80449164E+05                                15.066092                           13.344153       1.302110       2.125337                    0.999962      63.034050     177.342560       0.646089       0.280513      -1.250011      -0.044005      -0.043172      -0.017124       0.063981      -0.079068       0.019675       0.007153       0.700461      -0.747682      -0.254093      -0.230046       0.484139             16.225069      26.728222      -0.717306       0.272952       9.784951       0.669495      12.162035          -0.000254
          238             Cl       1.482186      16.747667      16.881956      -0.048647      99.023311 0.25343692E+04  0.87060017E+05                                14.764934                           13.836141       1.134793       2.076987                    0.999768      63.732136     181.164073       0.629457       0.283264      -1.246146       0.002390       0.056519      -0.025830       0.062187       0.202499      -0.081670      -0.142724      -0.516318      -0.649202      -0.271448      -0.202730       0.474178             15.260089      14.355331       0.504892       0.574873      21.337946      -2.528757      10.086991           0.012084
          239             Cl      10.143028      16.391923      16.610104      -0.060430     124.356874 0.29754326E+04  0.10628137E+06                                17.434094                           15.122082       0.955510       2.020892                    0.999479      64.987377     187.721040       0.594970       0.288207      -1.242089      -0.001753       0.010699       0.021498       0.024077      -0.065787      -0.240947       0.171669       0.043444       0.620854      -0.233111      -0.172740       0.405850             20.046001      17.315087      -2.528368      -6.803232      13.826348       7.725518      28.996567           0.010688
          240             Cl       3.359234      14.668049      18.172056      -0.029202     102.188204 0.24054303E+04  0.81437618E+05                                15.129558                           13.421582       1.415688       2.163363                    0.999973      62.433947     175.332233       0.644211       0.280832      -1.250699       0.050530      -0.000171      -0.015791       0.052941       0.160095       0.142050       0.046539       0.572410      -0.533794      -0.241789      -0.210445       0.452234             16.848686      25.498364       1.564713       6.929369      12.143099       0.115651      12.904595          -0.001273
          241             Cl      12.716892      15.891882      19.449920      -0.042847     107.111848 0.27494031E+04  0.96243803E+05                                15.615561                           14.467574       1.157289       2.085793                    0.999672      63.777502     182.107981       0.612897       0.285486      -1.245597      -0.014350      -0.049524       0.026821       0.058120       0.047471      -0.058847      -0.314623      -0.440601      -0.016970      -0.246547      -0.204859       0.451407             16.696851      11.948496      -1.936023      -3.448197      19.257398      -3.593903      18.884658           0.010388
          242             Cl      13.418063      18.334421      14.644364      -0.030823     120.092754 0.28358276E+04  0.10007622E+06                                16.994614                           14.738839       0.957209       2.029409                    0.999269      63.925407     183.486488       0.604195       0.287262      -1.243219      -0.003618      -0.020296      -0.036152       0.041617       0.020086      -0.130510       0.011501       0.035653       1.084724      -0.218490      -0.173837       0.392327             19.290204       9.716541       0.053946      -2.356554      17.006675      -3.084410      31.147397           0.011355
          243             Cl      12.979650      21.065553      16.004688      -0.011655     117.721687 0.26096776E+04  0.89994469E+05                                16.706229                           14.025498       1.315791       2.137667                    0.999923      62.325875     175.519399       0.628342       0.282671      -1.251111      -0.048616       0.040039      -0.013934       0.064504      -0.001322      -0.014633      -0.278499      -0.384739      -0.087824      -0.217833      -0.173640       0.391473             19.918853       9.470502       0.488732      -1.319532      30.722175      -9.668172      19.563881          -0.002727
          244             Cl      12.419294      18.629422      20.783112      -0.052115     110.253174 0.27225169E+04  0.95111280E+05                                16.071197                           14.428385       1.100327       2.074367                    0.998975      63.735738     182.071440       0.611432       0.286745      -1.243671      -0.033060      -0.009156       0.031201       0.046371      -0.014320      -0.149250      -0.000095       0.015897       1.151681      -0.227790      -0.192957       0.420747             18.228528      12.659752      -0.731596      -5.946474      13.919411       0.211145      28.106420          -0.001742
          245             Cl       0.058068      23.636499      12.688200      -0.041474     102.253367 0.26671726E+04  0.92869932E+05                                15.134279                           14.276537       1.067641       2.057264                    0.999768      64.072354     183.822767       0.613841       0.286567      -1.241597       0.051477       0.016044      -0.006580       0.054319       0.093156       0.053461      -0.007483       0.673199      -0.660474      -0.248043      -0.215242       0.463285             15.651696      19.987748       4.896897      -0.045070      12.573995       1.167823      14.393346           0.012364
          246             Cl      12.040400      25.385234       9.740920      -0.030582      97.022702 0.24743583E+04  0.84515101E+05                                14.561977                           13.675700       1.177546       2.094191                    0.999780      63.103677     179.034593       0.632654       0.283444      -1.245590      -0.044835      -0.012898       0.042248       0.062940      -0.161904      -0.141149       0.028320       0.605727      -0.561871      -0.251157      -0.217442       0.468599             15.047844      21.402841      -0.621826      -2.361906      12.718724      -0.888352      11.021967           0.008636
          247             Cl      12.805446      24.471780      15.062782      -0.026686     131.832278 0.29727918E+04  0.10556752E+06                                18.046780                           15.001850       1.348936       2.153240                    0.999470      62.443204     176.568270       0.607553       0.283894      -1.253818      -0.033341       0.011976       0.031056       0.047112       0.112794       0.162195       0.205075      -0.054066       0.581399      -0.212889      -0.169225       0.382114             21.591921      14.460576       5.468223       5.669366      18.372379      10.200031      31.942809           0.000435
          248             Cl      14.020519       1.827163       8.622656      -0.054430     106.586727 0.26142055E+04  0.90536736E+05                                15.660788                           14.097530       1.111589       2.070231                    0.999619      64.044313     183.026372       0.620359       0.285087      -1.243666       0.006760       0.048795       0.015769       0.051723      -0.176908      -0.006045      -0.093197      -0.596296      -0.761451      -0.279678      -0.204491       0.484169             17.083762      13.002326       0.504687      -0.387795      26.962031      -3.235900      11.286931          -0.001428
          249             Cl       8.451797      22.667172      12.530196      -0.044764     101.718131 0.23804555E+04  0.80449093E+05                                15.066085                           13.344147       1.302111       2.125337                    0.999962      63.034040     177.342509       0.646089       0.280513      -1.250011      -0.044005       0.043172       0.017124       0.063981       0.079068      -0.019675       0.007153       0.700461      -0.747681      -0.254093      -0.230046       0.484138             16.225062      26.728210       0.717305      -0.272952       9.784947       0.669494      12.162029          -0.000254
          250             Cl       1.482186      21.697333       9.718044      -0.048647      99.023343 0.25343703E+04  0.87060065E+05                                14.764939                           13.836145       1.134793       2.076987                    0.999768      63.732139     181.164099       0.629457       0.283264      -1.246146       0.002390      -0.056519       0.025830       0.062187      -0.202499       0.081670      -0.142725      -0.516318      -0.649202      -0.271448      -0.202730       0.474178             15.260094      14.355335      -0.504892      -0.574874      21.337953      -2.528758      10.086994           0.012084
          251             Cl      10.143028      22.053077       9.989896      -0.060430     124.356855 0.29754321E+04  0.10628135E+06                                17.434091                           15.122080       0.955510       2.020892                    0.999479      64.987376     187.721030       0.594970       0.288207      -1.242089      -0.001753      -0.010699      -0.021498       0.024077       0.065787       0.240947       0.171669       0.043444       0.620854      -0.233111      -0.172740       0.405850             20.045998      17.315085       2.528368       6.803232      13.826346       7.725517      28.996562           0.010688
          252             Cl       3.359234      23.776951       8.427944      -0.029202     102.188205 0.24054303E+04  0.81437621E+05                                15.129559                           13.421583       1.415687       2.163363                    0.999973      62.433947     175.332234       0.644211       0.280832      -1.250699       0.050530       0.000171       0.015791       0.052941      -0.160095      -0.142050       0.046539       0.572410      -0.533794      -0.241789      -0.210445       0.452234             16.848686      25.498364      -1.564713      -6.929369      12.143099       0.115651      12.904595          -0.001273
          253             Cl      12.716892      22.553118       7.150080      -0.042847     107.111840 0.27494028E+04  0.96243791E+05                                15.615560                           14.467573       1.157289       2.085793                    0.999672      63.777500     182.107972       0.612897       0.285486      -1.245597      -0.014350       0.049524      -0.026821       0.058120      -0.047471       0.058847      -0.314623      -0.440601      -0.016970      -0.246547      -0.204860       0.451407             16.696850      11.948495       1.936023       3.448197      19.257397      -3.593903      18.884657           0.010388
          254             Cl      13.418063      20.110579      11.955636      -0.030824     120.092818 0.28358296E+04  0.10007631E+06                                16.994622                           14.738845       0.957208       2.029409                    0.999269      63.925418     183.486545       0.604195       0.287262      -1.243219      -0.003618       0.020296       0.036152       0.041617      -0.020086       0.130510       0.011501       0.035653       1.084724      -0.218490      -0.173837       0.392327             19.290213       9.716544      -0.053946       2.356555      17.006684      -3.084412      31.147410           0.011355
          255             Cl      12.979650      17.379447      10.595312      -0.011655     117.721700 0.26096780E+04  0.89994485E+05                                16.706230                           14.025500       1.315791       2.137667                    0.999923      62.325877     175.519409       0.628342       0.282671      -1.251111      -0.048616      -0.040039       0.013934       0.064504       0.001322       0.014633      -0.278499      -0.384739      -0.087824      -0.217833      -0.173640       0.391473             19.918854       9.470503      -0.488731       1.319532      30.722178      -9.668172      19.563882          -0.002727
          256             Cl      12.419294      19.815578       5.816888      -0.052115     110.253208 0.27225180E+04  0.95111326E+05                                16.071201                           14.428389       1.100326       2.074367                    0.998975      63.735742     182.071466       0.611432       0.286745      -1.243671      -0.033060       0.009156      -0.031201       0.046371       0.014320       0.149250      -0.000095       0.015897       1.151681      -0.227790      -0.192957       0.420747             18.228533      12.659755       0.731596       5.946476      13.919415       0.211145      28.106429          -0.001742
          257             Cl       7.200432      23.636499       0.611800      -0.041474     102.253318 0.26671708E+04  0.92869857E+05                                15.134273                           14.276531       1.067642       2.057265                    0.999768      64.072345     183.822718       0.613842       0.286567      -1.241597      -0.051477       0.016044       0.006580       0.054319      -0.093156       0.053461       0.007483       0.673199      -0.660474      -0.248043      -0.215242       0.463285             15.651690      19.987740      -4.896895      -0.045070      12.573990      -1.167822      14.393341           0.012364
          258             Cl       9.735100      25.385234       3.559080      -0.030582      97.022743 0.24743602E+04  0.84515178E+05                                14.561982                           13.675706       1.177546       2.094191                    0.999780      63.103681     179.034618       0.632654       0.283444      -1.245590       0.044835      -0.012898      -0.042248       0.062940       0.161904      -0.141149      -0.028320       0.605727      -0.561871      -0.251157      -0.217442       0.468598             15.047849      21.402847       0.621822      -2.361907      12.718729       0.888354      11.021972           0.008636
          259             Cl       8.970054      24.471780      24.837218      -0.026687     131.832280 0.29727919E+04  0.10556752E+06                                18.046780                           15.001850       1.348936       2.153240                    0.999470      62.443205     176.568273       0.607553       0.283894      -1.253818       0.033341       0.011976      -0.031056       0.047112      -0.112794       0.162195      -0.205075      -0.054066       0.581399      -0.212889      -0.169225       0.382114             21.591921      14.460576      -5.468223       5.669366      18.372379     -10.200030      31.942809           0.000435
          260             Cl       7.754981       1.827163       4.677344      -0.054430     106.586748 0.26142059E+04  0.90536756E+05                                15.660790                           14.097531       1.111589       2.070231                    0.999619      64.044316     183.026385       0.620359       0.285087      -1.243666      -0.006760       0.048795      -0.015769       0.051723       0.176908      -0.006045       0.093197      -0.596296      -0.761451      -0.279678      -0.204491       0.484169             17.083765      13.002327      -0.504686      -0.387795      26.962035       3.235900      11.286932          -0.001428
          261             Cl      13.323703      22.667172       0.769804      -0.044764     101.718099 0.23804546E+04  0.80449053E+05                                15.066081                           13.344144       1.302112       2.125337                    0.999962      63.034037     177.342485       0.646089       0.280513      -1.250012       0.044005       0.043172      -0.017124       0.063981      -0.079068      -0.019675      -0.007153       0.700461      -0.747681      -0.254093      -0.230046       0.484138             16.225058      26.728203      -0.717305      -0.272951       9.784944      -0.669494      12.162026          -0.000254
          262             Cl       5.776314      21.697333       3.581956      -0.048647      99.023318 0.25343693E+04  0.87060021E+05                                14.764936                           13.836142       1.134793       2.076987                    0.999768      63.732133     181.164068       0.629457       0.283264      -1.246146      -0.002390      -0.056519      -0.025830       0.062187       0.202499       0.081670       0.142724      -0.516319      -0.649201      -0.271448      -0.202730       0.474178             15.260091      14.355332       0.504893      -0.574873      21.337950       2.528757      10.086991           0.012083
          263             Cl      11.632472      22.053077       3.310104      -0.060430     124.356848 0.29754318E+04  0.10628134E+06                                17.434091                           15.122079       0.955510       2.020892                    0.999479      64.987374     187.721022       0.594970       0.288207      -1.242089       0.001753      -0.010699       0.021498       0.024077      -0.065787       0.240947      -0.171669       0.043444       0.620854      -0.233111      -0.172740       0.405850             20.045997      17.315084      -2.528367       6.803232      13.826345      -7.725517      28.996562           0.010688
          264             Cl       3.899266      23.776951       4.872056      -0.029202     102.188216 0.24054306E+04  0.81437632E+05                                15.129560                           13.421584       1.415687       2.163363                    0.999973      62.433948     175.332241       0.644211       0.280832      -1.250699      -0.050530       0.000171      -0.015791       0.052941       0.160095      -0.142050      -0.046539       0.572410      -0.533794      -0.241789      -0.210445       0.452234             16.848688      25.498367       1.564713      -6.929370      12.143100      -0.115651      12.904596          -0.001273
          265             Cl       9.058608      22.553118       6.149920      -0.042847     107.111829 0.27494024E+04  0.96243772E+05                                15.615559                           14.467572       1.157289       2.085793                    0.999672      63.777498     182.107961       0.612897       0.285486      -1.245597       0.014350       0.049524       0.026821       0.058120       0.047471       0.058847       0.314623      -0.440601      -0.016970      -0.246547      -0.204860       0.451407             16.696848      11.948494      -1.936023       3.448196      19.257396       3.593904      18.884655           0.010388
          266             Cl       8.357437      20.110579       1.344364      -0.030823     120.092721 0.28358268E+04  0.10007618E+06                                16.994611                           14.738836       0.957210       2.029410                    0.999269      63.925402     183.486462       0.604195       0.287262      -1.243219       0.003618       0.020296      -0.036152       0.041617       0.020086       0.130511      -0.011501       0.035653       1.084724      -0.218490      -0.173837       0.392327             19.290200       9.716539       0.053946       2.356553      17.006671       3.084408      31.147390           0.011355
          267             Cl       8.795850      17.379447       2.704688      -0.011655     117.721713 0.26096783E+04  0.89994500E+05                                16.706232                           14.025501       1.315791       2.137667                    0.999923      62.325879     175.519419       0.628342       0.282671      -1.251111       0.048616      -0.040039      -0.013934       0.064504      -0.001322       0.014633       0.278499      -0.384739      -0.087824      -0.217833      -0.173640       0.391473             19.918856       9.470504       0.488732       1.319532      30.722180       9.668173      19.563885          -0.002727
          268             Cl       9.356206      19.815578       7.483112      -0.052115     110.253178 0.27225170E+04  0.95111284E+05                                16.071197                           14.428386       1.100327       2.074367                    0.998975      63.735738     182.071441       0.611432       0.286745      -1.243671       0.033060       0.009156       0.031201       0.046371      -0.014320       0.149250       0.000095       0.015897       1.151681      -0.227790      -0.192957       0.420747             18.228529      12.659752      -0.731596       5.946474      13.919411      -0.211144      28.106422          -0.001742
          269             Cl       7.200432      14.808501      25.988200      -0.041474     102.253374 0.26671728E+04  0.92869943E+05                                15.134280                           14.276538       1.067641       2.057264                    0.999768      64.072354     183.822771       0.613841       0.286567      -1.241597      -0.051477      -0.016044      -0.006580       0.054319       0.093156      -0.053461       0.007483       0.673199      -0.660474      -0.248043      -0.215242       0.463285             15.651698      19.987749       4.896897       0.045070      12.573996      -1.167823      14.393348           0.012364
          270             Cl       9.735100      13.059766      23.040920      -0.030582      97.022745 0.24743603E+04  0.84515182E+05                                14.561982                           13.675706       1.177546       2.094191                    0.999780      63.103680     179.034616       0.632654       0.283444      -1.245590       0.044835       0.012898       0.042248       0.062940      -0.161904       0.141149      -0.028320       0.605727      -0.561871      -0.251156      -0.217442       0.468598             15.047850      21.402848      -0.621822       2.361907      12.718729       0.888354      11.021972           0.008636
          271             Cl       8.970054      13.973220       1.762782      -0.026686     131.832269 0.29727916E+04  0.10556751E+06                                18.046779                           15.001849       1.348936       2.153240                    0.999470      62.443203     176.568265       0.607553       0.283894      -1.253818       0.033341      -0.011976       0.031056       0.047112       0.112794      -0.162195      -0.205075      -0.054066       0.581399      -0.212889      -0.169225       0.382114             21.591920      14.460575       5.468222      -5.669365      18.372377     -10.200028      31.942807           0.000435
          272             Cl       7.754981      10.987837      21.922656      -0.054430     106.586796 0.26142074E+04  0.90536823E+05                                15.660796                           14.097536       1.111589       2.070230                    0.999619      64.044321     183.026422       0.620359       0.285087      -1.243666      -0.006760      -0.048795       0.015769       0.051723      -0.176908       0.006046       0.093197      -0.596296      -0.761451      -0.279678      -0.204491       0.484169             17.083772      13.002333       0.504687       0.387795      26.962046       3.235902      11.286936          -0.001428
          273             Cl      13.323703      15.777828      25.830196      -0.044764     101.718071 0.23804538E+04  0.80449018E+05                                15.066078                           13.344141       1.302112       2.125337                    0.999962      63.034032     177.342460       0.646089       0.280513      -1.250012       0.044005      -0.043172       0.017124       0.063981       0.079069       0.019675      -0.007153       0.700461      -0.747681      -0.254093      -0.230046       0.484138             16.225054      26.728197       0.717305       0.272951       9.784943      -0.669494      12.162023          -0.000254
          274             Cl       5.776314      16.747667      23.018044      -0.048647      99.023348 0.25343703E+04  0.87060065E+05                                14.764939                           13.836145       1.134793       2.076987                    0.999768      63.732139     181.164098       0.629457       0.283264      -1.246146      -0.002390       0.056519       0.025830       0.062187      -0.202499      -0.081670       0.142725      -0.516318      -0.649202      -0.271448      -0.202730       0.474178             15.260095      14.355335      -0.504893       0.574873      21.337955       2.528758      10.086994           0.012084
          275             Cl      11.632472      16.391923      23.289896      -0.060430     124.356835 0.29754315E+04  0.10628132E+06                                17.434089                           15.122078       0.955510       2.020892                    0.999479      64.987374     187.721017       0.594970       0.288207      -1.242089       0.001753       0.010699      -0.021498       0.024077       0.065787      -0.240947      -0.171669       0.043444       0.620854      -0.233111      -0.172740       0.405850             20.045995      17.315083       2.528367      -6.803231      13.826344      -7.725515      28.996558           0.010688
          276             Cl       3.899266      14.668049      21.727944      -0.029202     102.188225 0.24054308E+04  0.81437642E+05                                15.129561                           13.421584       1.415687       2.163363                    0.999973      62.433949     175.332247       0.644211       0.280832      -1.250699      -0.050530      -0.000171       0.015791       0.052941      -0.160095       0.142050      -0.046539       0.572410      -0.533794      -0.241789      -0.210445       0.452234             16.848689      25.498369      -1.564713       6.929371      12.143101      -0.115651      12.904597          -0.001273
          277             Cl       9.058608      15.891882      20.450080      -0.042847     107.111842 0.27494028E+04  0.96243790E+05                                15.615560                           14.467573       1.157289       2.085793                    0.999672      63.777501     182.107973       0.612897       0.285486      -1.245597       0.014350      -0.049524      -0.026821       0.058120      -0.047471      -0.058847       0.314623      -0.440601      -0.016970      -0.246547      -0.204859       0.451407             16.696850      11.948495       1.936023      -3.448197      19.257398       3.593904      18.884656           0.010388
          278             Cl       8.357437      18.334421      25.255636      -0.030824     120.092811 0.28358294E+04  0.10007630E+06                                16.994621                           14.738844       0.957208       2.029409                    0.999269      63.925417     183.486540       0.604195       0.287262      -1.243219       0.003618      -0.020296       0.036152       0.041617      -0.020086      -0.130511      -0.011501       0.035653       1.084724      -0.218490      -0.173837       0.392327             19.290212       9.716544      -0.053946      -2.356555      17.006683       3.084411      31.147409           0.011355
          279             Cl       8.795850      21.065553      23.895312      -0.011655     117.721694 0.26096779E+04  0.89994481E+05                                16.706230                           14.025499       1.315791       2.137667                    0.999923      62.325877     175.519407       0.628342       0.282671      -1.251111       0.048616       0.040039       0.013934       0.064504       0.001322      -0.014633       0.278499      -0.384739      -0.087824      -0.217833      -0.173640       0.391473             19.918853       9.470503      -0.488731      -1.319532      30.722176       9.668171      19.563882          -0.002727
          280             Cl       9.356206      18.629422      19.116888      -0.052115     110.253196 0.27225176E+04  0.95111308E+05                                16.071200                           14.428388       1.100327       2.074367                    0.998975      63.735740     182.071455       0.611432       0.286745      -1.243671       0.033060      -0.009156      -0.031201       0.046371       0.014320      -0.149250       0.000095       0.015897       1.151681      -0.227790      -0.192957       0.420747             18.228531      12.659754       0.731596      -5.946475      13.919414      -0.211144      28.106426          -0.001742
          281              O      12.554302      14.075996       6.761720      -0.722588      47.801475 0.74695453E+03  0.19655926E+05                                10.801423                            8.666967      -0.118581       1.953573                    0.996183      31.920713      90.177145       0.617213       0.377113      -1.115847      -0.011131      -0.063950       0.087959       0.109317       0.062856       0.018734       0.041377      -0.062704       0.023624      -0.074679      -0.016146       0.090825             13.296917       8.726577      -2.194391       3.731717      11.503076      -6.485985      19.661097           0.003418
          282              O      11.310195      14.091374       8.575840      -0.650965      44.496814 0.75194098E+03  0.19768920E+05                                10.246232                            8.718195      -0.243636       1.939284                    0.994518      30.540316      85.512694       0.614619       0.379054      -1.117300       0.069713      -0.028473       0.031499       0.081626       0.054324      -0.020446       0.061628      -0.008259      -0.003423      -0.092236       0.017752       0.074483             11.593693      13.067178      -5.171741      -1.283148      11.327245       1.141432      10.386655           0.003402
          283              O       4.641085      10.236622      15.853600      -0.782022      56.990002 0.87051234E+03  0.23786574E+05                                12.056697                            9.342393      -0.167057       1.914092                    0.996714      34.020593      97.743291       0.596179       0.375987      -1.117357      -0.092199       0.000614      -0.129585       0.159039      -0.022613      -0.086416      -0.028738      -0.080530       0.020469      -0.116615       0.042126       0.074489             14.616777       7.959172       0.202880       0.660273      11.009925      -6.363907      24.881233           0.003288
          284              O       1.531543       4.152060       6.716500      -0.666334      38.248623 0.64838179E+03  0.16459906E+05                                 9.219743                            8.048457       0.040508       2.022573                    0.995854      30.575484      84.687987       0.643997       0.374650      -1.118286      -0.047217       0.042154       0.080771       0.102618       0.045119      -0.006866      -0.033456       0.078582       0.025872      -0.073756       0.010013       0.063743             10.263763       7.519076       1.442855       1.249721      11.937357       4.182160      11.334855           0.003591
          285              O       3.325845       4.072607       8.131620      -0.698509      46.465400 0.83222188E+03  0.22448375E+05                                10.535598                            9.177348      -0.274964       1.909302                    0.995386      31.897315      90.556190       0.598320       0.379513      -1.116621      -0.082563       0.049686       0.014391       0.097429       0.032947      -0.005988      -0.068554       0.050329       0.033853      -0.086624       0.012947       0.073677             11.785732      11.574919      -5.070131      -0.217612      14.802987      -1.148269       8.979291           0.004527
          286              O       5.246444      12.163998      14.829500      -0.512087      33.141615 0.51278457E+03  0.12286135E+05                                 8.342419                            7.165950       0.219757       2.107105                    0.996843      28.259793      76.247906       0.680741       0.375529      -1.116711      -0.002621       0.024160      -0.026773       0.036158      -0.021650      -0.098194       0.005305      -0.012947      -0.289981      -0.147701       0.045101       0.102600              8.939092       9.066801       4.468056       0.161063      11.173215       0.185822       6.577261           0.006581
          287              O      12.554302      24.369004      19.838280      -0.722588      47.801460 0.74695439E+03  0.19655921E+05                                10.801420                            8.666965      -0.118581       1.953574                    0.996183      31.920711      90.177134       0.617214       0.377113      -1.115847      -0.011131       0.063950      -0.087959       0.109317      -0.062856      -0.018734       0.041377      -0.062704       0.023624      -0.074679      -0.016146       0.090825             13.296913       8.726575       2.194390      -3.731715      11.503074      -6.485982      19.661089           0.003418
          288              O      11.310195      24.353626      18.024160      -0.650965      44.496812 0.75194100E+03  0.19768920E+05                                10.246232                            8.718195      -0.243636       1.939284                    0.994518      30.540316      85.512693       0.614619       0.379054      -1.117300       0.069713       0.028473      -0.031499       0.081626      -0.054324       0.020446       0.061628      -0.008259      -0.003423      -0.092236       0.017752       0.074483             11.593692      13.067175       5.171740       1.283148      11.327246       1.141432      10.386655           0.003402
          289              O       4.641085       2.578378      10.746400      -0.782022      56.990010 0.87051253E+03  0.23786581E+05                                12.056698                            9.342394      -0.167058       1.914092                    0.996714      34.020596      97.743304       0.596179       0.375987      -1.117357      -0.092199      -0.000614       0.129585       0.159039       0.022613       0.086416      -0.028738      -0.080530       0.020469      -0.116614       0.042126       0.074489             14.616778       7.959173      -0.202880      -0.660273      11.009925      -6.363905      24.881236           0.003288
          290              O       1.531543       8.662940      19.883500      -0.666334      38.248639 0.64838209E+03  0.16459915E+05                                 9.219746                            8.048459       0.040507       2.022573                    0.995854      30.575487      84.688005       0.643997       0.374650      -1.118286      -0.047217      -0.042154      -0.080771       0.102618      -0.045119       0.006866      -0.033456       0.078581       0.025872      -0.073756       0.010013       0.063743             10.263767       7.519078      -1.442855      -1.249720      11.937361       4.182162      11.334861           0.003591
          291              O       3.325845       8.742393      18.468380      -0.698509      46.465401 0.83222184E+03  0.22448374E+05                                10.535598                            9.177347      -0.274964       1.909302                    0.995386      31.897315      90.556189       0.598320       0.379513      -1.116621      -0.082563      -0.049686      -0.014391       0.097429      -0.032947       0.005988      -0.068554       0.050329       0.033853      -0.086624       0.012947       0.073677             11.785732      11.574921       5.070132       0.217611      14.802985      -1.148270       8.979291           0.004527
          292              O       5.246444       0.651002      11.770500      -0.512087      33.141610 0.51278448E+03  0.12286132E+05                                 8.342418                            7.165950       0.219757       2.107105                    0.996843      28.259791      76.247899       0.680741       0.375529      -1.116711      -0.002621      -0.024160       0.026773       0.036158       0.021650       0.098194       0.005305      -0.012947      -0.289981      -0.147701       0.045101       0.102600              8.939091       9.066800      -4.468055      -0.161063      11.173213       0.185822       6.577260           0.006581
          293              O       9.221198      24.369004      20.061720      -0.722588      47.801462 0.74695443E+03  0.19655922E+05                                10.801420                            8.666966      -0.118581       1.953574                    0.996183      31.920712      90.177137       0.617214       0.377113      -1.115847       0.011131       0.063950       0.087959       0.109317       0.062856      -0.018734      -0.041377      -0.062704       0.023624      -0.074679      -0.016146       0.090825             13.296912       8.726575      -2.194389      -3.731714      11.503074       6.485981      19.661089           0.003418
          294              O      10.465305      24.353626      21.875840      -0.650965      44.496811 0.75194099E+03  0.19768920E+05                                10.246232                            8.718195      -0.243636       1.939284                    0.994518      30.540316      85.512692       0.614619       0.379054      -1.117300      -0.069713       0.028473       0.031499       0.081626       0.054324       0.020446      -0.061628      -0.008259      -0.003423      -0.092236       0.017752       0.074483             11.593691      13.067174      -5.171740       1.283148      11.327245      -1.141433      10.386655           0.003402
          295              O       2.617415       2.578378       2.553600      -0.782022      56.990011 0.87051255E+03  0.23786582E+05                                12.056698                            9.342394      -0.167058       1.914092                    0.996714      34.020595      97.743303       0.596179       0.375987      -1.117357       0.092199      -0.000614      -0.129585       0.159039      -0.022613       0.086416       0.028738      -0.080530       0.020469      -0.116614       0.042126       0.074489             14.616778       7.959173       0.202880      -0.660273      11.009926       6.363906      24.881237           0.003288
          296              O       5.726956       8.662940      20.016500      -0.666334      38.248629 0.64838166E+03  0.16459902E+05                                 9.219745                            8.048456       0.040507       2.022573                    0.995854      30.575486      84.688000       0.643997       0.374650      -1.118286       0.047217      -0.042154       0.080771       0.102618       0.045119       0.006866       0.033456       0.078581       0.025872      -0.073756       0.010013       0.063743             10.263766       7.519074       1.442853      -1.249719      11.937360      -4.182165      11.334864           0.003591
          297              O       3.932655       8.742393      21.431620      -0.698509      46.465398 0.83222181E+03  0.22448373E+05                                10.535598                            9.177347      -0.274964       1.909302                    0.995386      31.897314      90.556187       0.598320       0.379513      -1.116621       0.082563      -0.049686       0.014391       0.097429       0.032947       0.005988       0.068554       0.050329       0.033853      -0.086624       0.012947       0.073677             11.785732      11.574920      -5.070131       0.217610      14.802984       1.148270       8.979291           0.004527
          298              O       2.012056       0.651002       1.529500      -0.512087      33.141614 0.51278456E+03  0.12286134E+05                                 8.342419                            7.165950       0.219757       2.107105                    0.996843      28.259793      76.247906       0.680741       0.375529      -1.116711       0.002621      -0.024160      -0.026773       0.036158      -0.021650       0.098194      -0.005305      -0.012947      -0.289981      -0.147701       0.045101       0.102600              8.939092       9.066800       4.468056      -0.161063      11.173214      -0.185822       6.577261           0.006581
          299              O       9.221198      14.075996       6.538280      -0.722588      47.801467 0.74695441E+03  0.19655921E+05                                10.801421                            8.666965      -0.118581       1.953573                    0.996183      31.920712      90.177137       0.617214       0.377113      -1.115847       0.011131      -0.063950      -0.087959       0.109317      -0.062856       0.018734      -0.041377      -0.062704       0.023624      -0.074679      -0.016146       0.090825             13.296914       8.726575       2.194389       3.731715      11.503074       6.485983      19.661094           0.003418
          300              O      10.465305      14.091374       4.724160      -0.650965      44.496815 0.75194103E+03  0.19768921E+05                                10.246232                            8.718195      -0.243636       1.939284                    0.994518      30.540317      85.512697       0.614619       0.379054      -1.117300      -0.069713      -0.028473      -0.031499       0.081626      -0.054324      -0.020446      -0.061628      -0.008259      -0.003423      -0.092236       0.017752       0.074483             11.593693      13.067177       5.171741      -1.283148      11.327245      -1.141432      10.386655           0.003402
          301              O       2.617415      10.236622      24.046400      -0.782022      56.990017 0.87051262E+03  0.23786584E+05                                12.056700                            9.342395      -0.167058       1.914092                    0.996714      34.020595      97.743305       0.596179       0.375987      -1.117357       0.092199       0.000614       0.129585       0.159039       0.022613      -0.086416       0.028738      -0.080531       0.020469      -0.116614       0.042126       0.074489             14.616780       7.959174      -0.202880       0.660273      11.009927       6.363908      24.881240           0.003288
          302              O       5.726956       4.152060       6.583500      -0.666334      38.248623 0.64838158E+03  0.16459899E+05                                 9.219743                            8.048455       0.040507       2.022573                    0.995854      30.575486      84.687996       0.643997       0.374650      -1.118286       0.047217       0.042154      -0.080771       0.102618      -0.045119      -0.006866       0.033456       0.078581       0.025872      -0.073756       0.010013       0.063743             10.263764       7.519073      -1.442853       1.249719      11.937358      -4.182163      11.334861           0.003591
          303              O       3.932655       4.072607       5.168380      -0.698509      46.465396 0.83222183E+03  0.22448374E+05                                10.535597                            9.177347      -0.274964       1.909302                    0.995386      31.897314      90.556186       0.598320       0.379513      -1.116621       0.082563       0.049686      -0.014391       0.097429      -0.032947      -0.005988       0.068554       0.050329       0.033853      -0.086624       0.012947       0.073677             11.785731      11.574918       5.070130      -0.217610      14.802985       1.148270       8.979291           0.004527
          304              O       2.012056      12.163998      25.070500      -0.512087      33.141613 0.51278453E+03  0.12286133E+05                                 8.342419                            7.165950       0.219757       2.107105                    0.996843      28.259792      76.247903       0.680741       0.375529      -1.116711       0.002621       0.024160       0.026773       0.036158       0.021650      -0.098194      -0.005305      -0.012947      -0.289981      -0.147701       0.045101       0.102600              8.939092       9.066800      -4.468056       0.161063      11.173214      -0.185822       6.577261           0.006581
          305              O       1.962698      11.554004      19.838280      -0.722588      47.801460 0.74695440E+03  0.19655921E+05                                10.801420                            8.666966      -0.118581       1.953574                    0.996183      31.920711      90.177134       0.617214       0.377113      -1.115847       0.011131       0.063950      -0.087959       0.109317       0.062856       0.018734       0.041377      -0.062704       0.023624      -0.074679      -0.016146       0.090825             13.296912       8.726575      -2.194389       3.731715      11.503073      -6.485981      19.661088           0.003418
          306              O       3.206805      11.538626      18.024160      -0.650965      44.496810 0.75194098E+03  0.19768920E+05                                10.246232                            8.718195      -0.243636       1.939284                    0.994518      30.540316      85.512692       0.614619       0.379054      -1.117300      -0.069713       0.028473      -0.031499       0.081626       0.054324      -0.020446       0.061628      -0.008259      -0.003423      -0.092236       0.017752       0.074483             11.593691      13.067174      -5.171739      -1.283148      11.327245       1.141432      10.386655           0.003402
          307              O       9.875915      15.393378      10.746400      -0.782022      56.990024 0.87051278E+03  0.23786590E+05                                12.056701                            9.342396      -0.167058       1.914092                    0.996714      34.020598      97.743317       0.596179       0.375987      -1.117357       0.092199      -0.000614       0.129585       0.159039      -0.022613      -0.086416      -0.028738      -0.080531       0.020470      -0.116614       0.042126       0.074489             14.616781       7.959174       0.202880       0.660273      11.009927      -6.363906      24.881243           0.003288
          308              O      12.985456      21.477940      19.883500      -0.666334      38.248630 0.64838168E+03  0.16459903E+05                                 9.219745                            8.048456       0.040507       2.022573                    0.995854      30.575487      84.688003       0.643997       0.374650      -1.118286       0.047217      -0.042154      -0.080771       0.102618       0.045119      -0.006866      -0.033456       0.078581       0.025872      -0.073756       0.010013       0.063743             10.263766       7.519074       1.442853       1.249719      11.937360       4.182165      11.334865           0.003591
          309              O      11.191155      21.557393      18.468380      -0.698509      46.465397 0.83222179E+03  0.22448372E+05                                10.535597                            9.177347      -0.274964       1.909302                    0.995386      31.897314      90.556185       0.598320       0.379513      -1.116621       0.082563      -0.049686      -0.014391       0.097429       0.032947      -0.005988      -0.068554       0.050329       0.033853      -0.086624       0.012947       0.073677             11.785731      11.574920      -5.070131      -0.217610      14.802984      -1.148270       8.979291           0.004527
          310              O       9.270556      13.466002      11.770500      -0.512087      33.141619 0.51278465E+03  0.12286137E+05                                 8.342420                            7.165951       0.219757       2.107105                    0.996843      28.259793      76.247910       0.680741       0.375529      -1.116711       0.002621      -0.024160       0.026773       0.036158      -0.021650      -0.098194       0.005305      -0.012947      -0.289981      -0.147701       0.045101       0.102600              8.939093       9.066802       4.468057       0.161063      11.173216       0.185822       6.577262           0.006581
          311              O       1.962698       1.260996       6.761720      -0.722588      47.801468 0.74695443E+03  0.19655922E+05                                10.801421                            8.666966      -0.118581       1.953573                    0.996183      31.920712      90.177138       0.617214       0.377113      -1.115847       0.011131      -0.063950       0.087959       0.109317      -0.062856      -0.018734       0.041377      -0.062704       0.023624      -0.074679      -0.016146       0.090825             13.296914       8.726575       2.194389      -3.731716      11.503074      -6.485983      19.661094           0.003418
          312              O       3.206805       1.276374       8.575840      -0.650965      44.496813 0.75194097E+03  0.19768920E+05                                10.246232                            8.718195      -0.243636       1.939284                    0.994518      30.540316      85.512693       0.614619       0.379054      -1.117300      -0.069713      -0.028473       0.031499       0.081626      -0.054324       0.020446       0.061628      -0.008259      -0.003423      -0.092236       0.017752       0.074483             11.593692      13.067176       5.171740       1.283148      11.327245       1.141432      10.386655           0.003402
          313              O       9.875915      23.051622      15.853600      -0.782022      56.990017 0.87051262E+03  0.23786584E+05                                12.056699                            9.342395      -0.167058       1.914092                    0.996714      34.020596      97.743307       0.596179       0.375987      -1.117357       0.092199       0.000614      -0.129585       0.159039       0.022613       0.086416      -0.028738      -0.080531       0.020469      -0.116615       0.042126       0.074489             14.616780       7.959173      -0.202880      -0.660273      11.009927      -6.363908      24.881239           0.003288
          314              O      12.985456      16.967060       6.716500      -0.666334      38.248629 0.64838170E+03  0.16459903E+05                                 9.219744                            8.048456       0.040507       2.022573                    0.995854      30.575487      84.688003       0.643997       0.374650      -1.118286       0.047217       0.042154       0.080771       0.102618      -0.045119       0.006866      -0.033456       0.078581       0.025872      -0.073756       0.010013       0.063743             10.263766       7.519074      -1.442853      -1.249719      11.937361       4.182164      11.334862           0.003591
          315              O      11.191155      16.887607       8.131620      -0.698509      46.465395 0.83222181E+03  0.22448373E+05                                10.535597                            9.177347      -0.274964       1.909302                    0.995386      31.897314      90.556184       0.598320       0.379513      -1.116621       0.082563       0.049686       0.014391       0.097429      -0.032947       0.005988      -0.068554       0.050329       0.033853      -0.086624       0.012947       0.073677             11.785731      11.574918       5.070130       0.217610      14.802984      -1.148270       8.979291           0.004527
          316              O       9.270556      24.978998      14.829500      -0.512087      33.141611 0.51278449E+03  0.12286132E+05                                 8.342419                            7.165950       0.219757       2.107105                    0.996843      28.259791      76.247899       0.680741       0.375529      -1.116711       0.002621       0.024160      -0.026773       0.036158       0.021650       0.098194       0.005305      -0.012947      -0.289981      -0.147701       0.045101       0.102600              8.939091       9.066800      -4.468056      -0.161063      11.173214       0.185822       6.577260           0.006581
          317              O       5.295802       1.260996       6.538280      -0.722588      47.801465 0.74695437E+03  0.19655920E+05                                10.801421                            8.666965      -0.118581       1.953574                    0.996183      31.920711      90.177134       0.617214       0.377113      -1.115847      -0.011131      -0.063950      -0.087959       0.109317       0.062856      -0.018734      -0.041377      -0.062704       0.023624      -0.074679      -0.016146       0.090825             13.296914       8.726575      -2.194390      -3.731715      11.503074       6.485983      19.661093           0.003418
          318              O       4.051695       1.276374       4.724160      -0.650965      44.496812 0.75194097E+03  0.19768919E+05                                10.246232                            8.718195      -0.243636       1.939284                    0.994518      30.540316      85.512692       0.614619       0.379054      -1.117300       0.069713      -0.028473      -0.031499       0.081626       0.054324       0.020446      -0.061628      -0.008259      -0.003423      -0.092236       0.017752       0.074483             11.593692      13.067176      -5.171740       1.283148      11.327244      -1.141432      10.386654           0.003402
          319              O      11.899585      23.051622      24.046400      -0.782022      56.990010 0.87051248E+03  0.23786579E+05                                12.056698                            9.342394      -0.167058       1.914092                    0.996714      34.020594      97.743299       0.596179       0.375987      -1.117357      -0.092199       0.000614       0.129585       0.159039      -0.022613       0.086416       0.028738      -0.080530       0.020469      -0.116614       0.042126       0.074489             14.616779       7.959173       0.202880      -0.660273      11.009926       6.363907      24.881237           0.003288
          320              O       8.790043      16.967060       6.583500      -0.666334      38.248633 0.64838199E+03  0.16459912E+05                                 9.219745                            8.048458       0.040507       2.022573                    0.995854      30.575486      84.687999       0.643997       0.374650      -1.118286      -0.047217       0.042154      -0.080771       0.102618       0.045119       0.006866       0.033456       0.078581       0.025872      -0.073756       0.010013       0.063743             10.263765       7.519077       1.442855      -1.249721      11.937360      -4.182161      11.334858           0.003591
          321              O      10.584345      16.887607       5.168380      -0.698509      46.465399 0.83222186E+03  0.22448375E+05                                10.535598                            9.177347      -0.274964       1.909302                    0.995386      31.897315      90.556188       0.598320       0.379513      -1.116621      -0.082563       0.049686      -0.014391       0.097429       0.032947       0.005988       0.068554       0.050329       0.033853      -0.086624       0.012947       0.073677             11.785732      11.574919      -5.070131       0.217612      14.802985       1.148269       8.979291           0.004527
          322              O      12.504944      24.978998      25.070500      -0.512087      33.141611 0.51278449E+03  0.12286132E+05                                 8.342419                            7.165950       0.219757       2.107105                    0.996843      28.259791      76.247899       0.680741       0.375529      -1.116711      -0.002621       0.024160       0.026773       0.036158      -0.021650       0.098194      -0.005305      -0.012947      -0.289981      -0.147701       0.045101       0.102600              8.939091       9.066800       4.468056      -0.161063      11.173214      -0.185822       6.577260           0.006581
          323              O       5.295802      11.554004      20.061720      -0.722588      47.801466 0.74695451E+03  0.19655925E+05                                10.801422                            8.666967      -0.118581       1.953573                    0.996183      31.920712      90.177141       0.617213       0.377113      -1.115847      -0.011131       0.063950       0.087959       0.109317      -0.062856       0.018734      -0.041377      -0.062704       0.023624      -0.074679      -0.016146       0.090825             13.296914       8.726576       2.194390       3.731715      11.503075       6.485982      19.661091           0.003418
          324              O       4.051695      11.538626      21.875840      -0.650965      44.496811 0.75194099E+03  0.19768920E+05                                10.246232                            8.718195      -0.243636       1.939284                    0.994518      30.540316      85.512693       0.614619       0.379054      -1.117300       0.069713       0.028473       0.031499       0.081626      -0.054324      -0.020446      -0.061628      -0.008259      -0.003423      -0.092236       0.017752       0.074483             11.593692      13.067175       5.171740      -1.283148      11.327245      -1.141432      10.386655           0.003402
          325              O      11.899585      15.393378       2.553600      -0.782022      56.990002 0.87051238E+03  0.23786576E+05                                12.056697                            9.342393      -0.167057       1.914092                    0.996714      34.020594      97.743295       0.596179       0.375987      -1.117357      -0.092199      -0.000614      -0.129585       0.159039       0.022613      -0.086416       0.028738      -0.080530       0.020469      -0.116614       0.042126       0.074489             14.616776       7.959172      -0.202880       0.660273      11.009924       6.363904      24.881233           0.003288
          326              O       8.790043      21.477940      20.016500      -0.666334      38.248637 0.64838204E+03  0.16459914E+05                                 9.219746                            8.048459       0.040507       2.022573                    0.995854      30.575487      84.688003       0.643997       0.374650      -1.118286      -0.047217      -0.042154       0.080771       0.102618      -0.045119      -0.006866       0.033456       0.078581       0.025872      -0.073756       0.010013       0.063743             10.263766       7.519078      -1.442855       1.249720      11.937361      -4.182162      11.334861           0.003591
          327              O      10.584345      21.557393      21.431620      -0.698509      46.465400 0.83222181E+03  0.22448373E+05                                10.535598                            9.177347      -0.274964       1.909302                    0.995386      31.897314      90.556187       0.598320       0.379513      -1.116621      -0.082563      -0.049686       0.014391       0.097429      -0.032947      -0.005988       0.068554       0.050329       0.033853      -0.086624       0.012947       0.073677             11.785732      11.574921       5.070132      -0.217612      14.802985       1.148269       8.979291           0.004527
          328              O      12.504944      13.466002       1.529500      -0.512087      33.141617 0.51278461E+03  0.12286136E+05                                 8.342420                            7.165951       0.219757       2.107105                    0.996843      28.259793      76.247908       0.680741       0.375529      -1.116711      -0.002621      -0.024160      -0.026773       0.036158       0.021650      -0.098194      -0.005305      -0.012947      -0.289981      -0.147701       0.045101       0.102600              8.939093       9.066802      -4.468056       0.161063      11.173215      -0.185822       6.577262           0.006581

******************************************************
Auxiliary information for the entire system
The total spin magnetic moment of the unit cell is   7.999519
The total net atomic charge of the unit cell is   0.000006
Accuracy of reproducing the electrostatic potential in the unit cell:
  The inner radius (bohr) =    5.0000
  The outer radius (bohr) =   12.0000
  Valid grid points have density less than (e/(bohr^3)) =    0.0001
  The number of valid grid points were=       814836
  The rms potential error without charges in kcal/mol is=      9.05180
  The rms potential error with partial charges in kcal/mol is=      1.85759
  The RRMSE value at monopole order=      0.20522
  The rms potential error with partial charges and cloud penetration in kcal/mol is=      1.85118
  The RRMSE value at monopole order with cloud penetration is=      0.20451
  The rms potential error with partial charges and atomic dipoles in kcal/mol is=      1.14088
  The RRMSE value at dipole order=      0.12604
  The rms potential error with partial charges, atomic dipoles and cloud penetration in kcal/mol is=      1.13014
  The RRMSE value at dipole order with cloud penetration=      0.12485

******************************************************
The electron densities and ab initio electrostatic potential were computed in VASP using the PBE functional and
projector augmented wave method. See the main text of the journal article for a description of computational details.
The atomic charges, dipoles, and quadrupoles were computed with the DDEC6 method as described in
(a) T. A. Manz and N. Gabaldon Limas, RSC Adv. 6 (2016) 47771-47801 DOI: 10.1039/c6ra04656h
(b) N. Gabaldon Limas and T. A. Manz, RSC Adv. 8 (2018) 2678-2707 DOI: 10.1039/c7ra11829e.
For each atom in the material, the electron cloud parameters were fit to the spherically averaged atom-in-material
electron density using radial positions for which this density was between 10^-4 and 10^-2 electrons per cubic bohr.
The polarizabilities, dispersion coefficients, and quantum Drude oscillator (QDO) parameters were fit using the MCLF method.
The magnetic structure of the system was optimized in VASP from the default ferromagnetic initial guess using spin polarization.
The atomic spin moments (ASMs) were computed on this optimized magnetic structure using the DDEC6 partition as inputs
to the method of T. A. Manz and D. S. Sholl, J. Chem. Theory Comput. 7 (2011) 4146-4164 DOI: 10.1021/ct200539n.
The RMSE and RRMSE were computed using a uniform grid with Ewald summation.
