# Supplementary material for: A collection of forcefield precursors for metal–organic frameworks
Source: RSC Adv. 2019 Nov 13;9(63):36492–507. doi: 10.1039/c9ra07327b (PMC9075174; doi:10.1039/c9ra07327b)
Supplement: RA-009-C9RA07327B-s5664 [file RA-009-C9RA07327B-s5664.xyz]

  156
jmolscript: load "" {1 1 1} spacegroup "x,y,z" unitcell [{     13.951700     0.000000     0.000000 }, {     -5.661987    15.548580     0.000000 }, {     -5.661987    -6.141476    14.284279 }]
Zn     0.881938     4.140423     2.938705     0.914994
Zn     3.911028     3.875778     3.979886     0.953923
Zn    -5.230062     8.342765     9.319778     0.914994
Zn     5.692548     7.281714     9.151652     0.953938
Zn     1.745788     5.266681    11.345574     0.914994
Zn    -1.283302     5.531326    10.304393     0.953923
Zn     7.857788     1.064339     4.964501     0.914994
Zn    -3.064822     2.125390     5.132627     0.953938
H      5.608237     7.153001     1.658405     0.146650
H      1.331195     0.665829     0.519948     0.140351
H     -0.795427     4.096951     7.902063     0.139714
H     -2.082982     4.472069     2.219777     0.101495
H     10.390089     3.786180     0.531375     0.143973
H      7.961360    -3.462730    12.581593     0.158149
H      0.954709     3.370069     0.012856     0.086320
H      1.556288     6.010237     0.244261     0.375795
H      5.441990     1.644982     1.869812     0.395528
H      3.995339    10.708887     7.057862     0.146650
H     -5.679319     9.192428    13.467218     0.140351
H     -3.552697     3.765821     7.399257     0.139714
H     -2.265142     9.134230     9.299066     0.101493
H     -0.786513    10.414426    10.596078     0.143977
H      1.642216    -3.519172    12.495887     0.158147
H      0.359154    -4.822155    11.183162     0.086320
H     -5.904412    11.556666     8.666272     0.375795
H      4.161586     8.339077    12.034505     0.395529
H     -2.980511     2.254103    12.625874     0.146647
H      1.296531     8.741275    13.764331     0.140351
H      3.423153     5.310153     6.382216     0.139714
H      4.710708     4.935035    12.064502     0.101495
H     -7.762363     5.620924    13.752904     0.143973
H     -5.333634    12.869834     1.702686     0.158149
H      7.335004    12.178511    -0.012856     0.086320
H      1.071438     3.396867    14.040018     0.375796
H     -2.814264     7.762122    12.414467     0.395528
H     -1.367613    -1.301783     7.226417     0.146647
H      8.307045     0.214676     0.817061     0.140351
H      6.180423     5.641283     6.885022     0.139713
H      4.892868     0.272874     4.985213     0.101493
H      3.414239    -1.007322     3.688201     0.143976
H      0.985510    12.926276     1.788392     0.158147
H      7.930559    -1.319321     3.101117     0.086320
H      8.532138    -2.149562     5.618007     0.375796
H     -1.533860     1.068027     2.249774     0.395529
C      3.376300     5.699243     1.835530     0.645340
C      3.764370     6.774397     0.889911    -0.155099
C      5.004008     7.416695     0.972759    -0.211534
C     -2.739520     1.031572    14.145721     0.311124
C      2.960935     1.958795     2.105503     0.612554
C      3.289358     1.032370     0.958475    -0.157119
C      2.219510     0.512103     0.215693    -0.222410
C      4.566732     0.760505     0.545659     0.303606
C     -0.645475     3.444876     5.400886     0.618048
C      0.403921     4.123134     6.260799    -0.153648
C      1.720629     4.441725     5.776562     0.307739
C      0.066369     4.363690     7.603522    -0.234090
C     -1.739504     4.079642     1.425571     0.109803
C     11.328681     3.683955     0.432814    -0.201147
C      6.221630    -3.007017    13.575779     0.198350
C      7.579324    -3.120346    13.380084    -0.177663
C      0.013144     3.431947     0.125702     0.136803
C     -7.724424     9.971949     8.323449     0.645343
C     -8.112494    11.265349     7.709225    -0.155099
C      4.599568    11.442935     7.086431    -0.211534
C     -1.608604    -3.180930     7.749221     0.311124
C     -7.309059     8.246503    11.653115     0.612566
C     -7.637482     8.934337    12.957269    -0.157122
C     -6.567634     9.411224    13.728621    -0.222401
C     -8.914856     9.206203    13.370085     0.303619
C     -3.702649     5.806059     8.986240     0.618048
C     -4.752045     5.283970     8.023480    -0.153648
C     -6.068753     5.854672     7.922061     0.307740
C     -4.414493     4.145445     7.272126    -0.234091
C     -2.608620     9.708853     9.973284     0.109804
C     -1.725105    10.464595    10.728922    -0.201144
C      3.381946    -4.252518    11.684540     0.198337
C      2.024252    -4.117499    11.865951    -0.177667
C     -4.361268    10.647195    11.081744     0.136805
C     -0.748574     3.707861    12.448749     0.645340
C     -1.136644     2.632707    13.394368    -0.155107
C     -2.376282     1.990409    13.311520    -0.211499
C      5.367246     8.375532     0.138558     0.311157
C     -0.333209     7.448309    12.178776     0.612554
C     -0.661632     8.374734    13.325804    -0.157119
C      0.408216     8.895001    14.068586    -0.222410
C     -1.939006     8.646599    13.738620     0.303606
C      3.273201     5.962228     8.883393     0.618048
C      2.223805     5.283970     8.023480    -0.153650
C      0.907097     4.965379     8.507717     0.307745
C      2.561357     5.043414     6.680757    -0.234084
C      4.367230     5.327462    12.858708     0.109803
C     -8.700955     5.723149    13.851465    -0.201146
C     -3.593904    12.414121     0.708500     0.198350
C     -4.951598    12.527450     0.904195    -0.177663
C      2.614582     5.975157    14.158577     0.136803
C     10.352150    -0.564845     5.960830     0.645344
C     10.740220    -1.858245     6.575054    -0.155107
C     -1.971842    -2.035831     7.197848    -0.211499
C      4.236330    12.588034     6.535058     0.311156
C      9.936785     1.160601     2.631164     0.612566
C     10.265208     0.472767     1.327010    -0.157122
C      9.195360    -0.004120     0.555658    -0.222401
C     11.542582     0.200901     0.914194     0.303619
C      6.330375     3.601045     5.298039     0.618048
C      7.379771     4.123134     6.260799    -0.153650
C      8.696479     3.552432     6.362218     0.307746
C      7.042219     5.261659     7.012153    -0.234084
C      5.236346    -0.301749     4.310995     0.109804
C      4.352831    -1.057491     3.555357    -0.201144
C     -0.754220    13.659622     2.599739     0.198337
C      0.603474    13.524603     2.418328    -0.177667
C      6.988994    -1.240091     3.202535     0.136805
N     -0.394085     3.919404     1.295584    -0.231985
N      5.361520    -3.643849    12.500173    -0.091972
N     -3.954039     9.764979    10.171835    -0.231984
N      4.242056    -3.515912    12.694439    -0.091805
N      3.021811     5.487700    12.988695    -0.231985
N     -2.733794    13.050953     1.784106    -0.091972
N      6.581765    -0.357875     4.112444    -0.231984
N     -1.614330    12.923016     1.589840    -0.091804
O      2.281153     5.150866     1.696972    -0.609518
O      4.181791     5.392451     2.715441    -0.548101
O     -3.973878     0.462343    13.947170    -0.528080
O      1.814450     2.290613     2.335480    -0.525206
O      4.000439     2.388700     2.758294    -0.599000
O      5.672335     1.183615     1.207022    -0.498957
O      2.109334     4.196723     4.530973    -0.579971
O     -0.473410     3.292669     4.178152    -0.558217
O     -1.670374     3.049244     6.013681    -0.516664
O     -6.629277     9.882639     8.881965    -0.609519
O      5.421785     9.042408     8.257742    -0.548102
O     -0.374246    -3.223360     8.350590    -0.528080
O     -6.162574     8.166290    11.257440    -0.525208
O     -8.348563     7.816599    11.000323    -0.599026
O    -10.020459     8.765741    12.720150    -0.498958
O     -6.457458     6.902206     8.639132    -0.579972
O     -3.874714     6.869249     9.609034    -0.558217
O     -2.677750     5.086823     9.107656    -0.516662
O      0.346573     4.256238    12.587307    -0.609518
O     -1.554065     4.014653    11.568838    -0.548102
O      6.601604     8.944761     0.337109    -0.528082
O      0.813276     7.116491    11.948799    -0.525206
O     -1.372713     7.018404    11.525985    -0.599000
O     -3.044609     8.223489    13.077257    -0.498957
O      0.518392     5.210381     9.753306    -0.579971
O      3.101136     6.114435    10.106127    -0.558217
O      4.298100     6.357860     8.270598    -0.516664
O      9.257003    -0.475535     5.402314    -0.609518
O     -2.794059     0.364696     6.026537    -0.548103
O      3.001972    12.630464     5.933689    -0.528082
O      8.790300     1.240814     3.026839    -0.525208
O     10.976289     1.590505     3.283956    -0.599026
O     12.648185     0.641363     1.564129    -0.498958
O      9.085184     2.504898     5.645147    -0.579972
O      6.502440     2.537855     4.675245    -0.558217
O      5.305476     4.320281     5.176623    -0.516662

The following XYZ coordinates are in angstroms. Other properties are in atomic units.
The sperically averaged electron density of each atom fit to a function of the form exp(a - br)
eigen_1, eigen_2 and eigen_3 are the three eigenvalues of traceless quadrupole moment tensor
  atom number  atomic symbol              X              Y              Z     net charge C6 coefficient C8 coefficient C10 coefficient fluctuating dipole atomic polarizability isotropic forcefield polarizability              a              b squared Pearson coefficient          <r^3>          <r^4>         wp_QDO          m_QDO          q_QDO       dipole_x       dipole_y       dipole_z         dipole            Qxy            Qxz            Qyz     Q(x^2-y^2)  Q(3z^2 - R^2)        eigen_1        eigen_2        eigen_3 static polarizability      alpha(xx)      alpha(xy)      alpha(xz)      alpha(yy)      alpha(yz)      alpha(zz) atomic spin moment
            1             Zn       0.881938       4.140423       2.938705       0.914994      93.203951 0.16308542E+04  0.50250111E+05                                17.008638                           13.356963       0.365157       1.979902                    0.997943      45.347148     122.667614       0.484566       0.410234      -1.134285       0.029089      -0.003964       0.037467       0.047599      -0.012661      -0.062607       0.041112      -0.165485      -0.220535      -0.126312      -0.005425       0.131737             21.458609      22.175733       4.034214       0.648684      13.806529      -0.222667      28.393566          -0.000002
            2             Zn       3.911028       3.875778       3.979886       0.953923      86.070447 0.15768885E+04  0.48145751E+05                                16.107411                           13.110421       0.073237       1.912872                    0.997929      44.111586     118.504000       0.490779       0.408755      -1.136124       0.014354       0.020882      -0.005128       0.025854       0.012377      -0.035079       0.023241      -0.004740      -0.001963      -0.048849       0.012585       0.036264             19.661582      21.693999      -1.664912       2.575480      15.375651       2.649081      21.915098          -0.000002
            3             Zn      -5.230062       8.342765       9.319778       0.914994      93.203901 0.16308537E+04  0.50250092E+05                                17.008630                           13.356960       0.365159       1.979902                    0.997943      45.347145     122.667595       0.484566       0.410234      -1.134285      -0.029089      -0.035986      -0.011158       0.047599      -0.052515      -0.036360      -0.041753       0.027249       0.357668      -0.126312      -0.005425       0.131737             21.458595      22.175706      -0.997526       3.962392      26.279376       5.139988      15.920704          -0.000002
            4             Zn       5.692548       7.281714       9.151652       0.953938      86.068324 0.15768388E+04  0.48143813E+05                                16.107107                           13.110177       0.073306       1.912897                    0.997928      44.111021     118.501627       0.490786       0.408753      -1.136126      -0.014351       0.012961      -0.017135       0.025837      -0.037106      -0.002491       0.014784       0.014953       0.057221      -0.048856       0.012587       0.036269             19.661205      21.693526       3.023592      -0.512233      18.971927       4.195395      18.318161          -0.000002
            5             Zn       1.745788       5.266681      11.345574       0.914994      93.203932 0.16308538E+04  0.50250095E+05                                17.008635                           13.356961       0.365157       1.979902                    0.997943      45.347144     122.667596       0.484566       0.410234      -1.134285      -0.029089       0.003964      -0.037467       0.047599      -0.012661      -0.062607       0.041112      -0.165485      -0.220535      -0.126312      -0.005425       0.131737             21.458606      22.175731       4.034215       0.648683      13.806527      -0.222666      28.393559          -0.000002
            6             Zn      -1.283302       5.531326      10.304393       0.953923      86.070415 0.15768878E+04  0.48145724E+05                                16.107407                           13.110418       0.073237       1.912872                    0.997929      44.111578     118.503971       0.490779       0.408755      -1.136124      -0.014354      -0.020882       0.005128       0.025854       0.012377      -0.035079       0.023241      -0.004740      -0.001963      -0.048849       0.012585       0.036264             19.661578      21.693987      -1.664912       2.575478      15.375650       2.649080      21.915097          -0.000002
            7             Zn       7.857788       1.064339       4.964501       0.914994      93.203895 0.16308536E+04  0.50250087E+05                                17.008629                           13.356959       0.365159       1.979902                    0.997943      45.347145     122.667591       0.484566       0.410234      -1.134285       0.029089       0.035986       0.011158       0.047599      -0.052515      -0.036360      -0.041753       0.027249       0.357668      -0.126312      -0.005425       0.131737             21.458594      22.175707      -0.997529       3.962393      26.279371       5.139987      15.920703          -0.000002
            8             Zn      -3.064822       2.125390       5.132627       0.953938      86.068292 0.15768381E+04  0.48143785E+05                                16.107102                           13.110173       0.073306       1.912897                    0.997928      44.111014     118.501597       0.490786       0.408753      -1.136126       0.014351      -0.012961       0.017135       0.025837      -0.037106      -0.002491       0.014784       0.014953       0.057221      -0.048856       0.012587       0.036269             19.661199      21.693513       3.023590      -0.512234      18.971926       4.195393      18.318158          -0.000002
            9              H       5.608237       7.153001       1.658405       0.146650       1.178726 0.87605759E+01  0.86786932E+02                                 1.762968                            1.670685      -1.102370       2.376416                    0.997168       3.260615       8.769766       0.517484       1.194780      -0.731119       0.025369      -0.007384       0.025335       0.036605       0.000594       0.011387      -0.002649       0.016186      -0.000815      -0.010603      -0.005575       0.016177              1.786260       1.727224      -0.077371       0.321497       1.684997      -0.371778       1.946559           0.000004
           10              H       1.331195       0.665829       0.519948       0.140351       1.011757 0.73346469E+01  0.71796227E+02                                 1.778829                            1.668269      -1.392139       2.230858                    0.992964       3.804473      11.308499       0.439744       1.422932      -0.677524      -0.033244       0.001163       0.009848       0.034691       0.003513       0.002496       0.003204       0.016292       0.000669      -0.009719      -0.000080       0.009799              1.860018       2.456991      -0.200228      -0.268573       1.565553       0.175799       1.557511          -0.000000
           11              H      -0.795427       4.096951       7.902063       0.139714       1.152991 0.83409712E+01  0.83003928E+02                                 1.828821                            1.693505      -1.401104       2.221155                    0.994206       3.652219      10.400062       0.477349       1.289400      -0.705381      -0.031208      -0.016564       0.012592       0.037508       0.008045      -0.004934      -0.006807       0.006444       0.012622      -0.011446      -0.002074       0.013520              1.921553       2.404417       0.200147      -0.259232       1.514465       0.123137       1.845777          -0.000000
           12              H      -2.082982       4.472069       2.219777       0.101495       1.278909 0.94011899E+01  0.94034733E+02                                 1.809189                            1.691503      -0.920080       2.441332                    0.998335       3.282599       8.642412       0.536546       1.141285      -0.745487      -0.026840       0.020349       0.040901       0.052985      -0.006298      -0.007406       0.015355       0.021653       0.001867      -0.021734       0.001195       0.020538              1.850165       1.627003      -0.124627      -0.253460       1.648984       0.384401       2.274507           0.000003
           13              H      10.390089       3.786180       0.531375       0.143973       1.278915 0.98128364E+01  0.10025928E+03                                 1.871335                            1.777338      -1.313283       2.266077                    0.995840       3.443709       9.483942       0.496591       1.207194      -0.727399      -0.036433       0.009424       0.015373       0.040650      -0.011933      -0.021479       0.004475       0.012798      -0.005506      -0.020587      -0.008398       0.028985              1.904911       2.553403      -0.062533       0.010292       1.570784       0.056697       1.590547           0.000001
           14              H       7.961360      -3.462730      12.581593       0.158149       1.121525 0.82201568E+01  0.80386568E+02                                 1.734123                            1.645656      -0.877188       2.493926                    0.999305       3.125710       8.434466       0.506960       1.235461      -0.722866       0.019932      -0.013862      -0.030550       0.039022      -0.003461      -0.011215       0.005631       0.016760       0.018147      -0.013065      -0.005262       0.018327              1.744372       1.680309      -0.101839      -0.285953       1.498770       0.254084       2.054038           0.000000
           15              H       0.954709       3.370069       0.012856       0.086320       1.352998 0.99213129E+01  0.10218430E+03                                 1.983222                            1.811261      -1.003817       2.391592                    0.996682       3.655663      10.283851       0.479586       1.240008      -0.718736       0.048906      -0.005416      -0.011782       0.050596      -0.001317      -0.008709       0.008212       0.033172       0.009129      -0.020996       0.000679       0.020318              2.102576       3.036207       0.024153       0.027846       1.678082       0.042696       1.593440          -0.000000
           16              H       1.556288       6.010237       0.244261       0.375795       0.534127 0.31844793E+01  0.25495640E+02                                 1.189662                            1.117152      -1.448829       2.315713                    0.996959       2.628878       7.244043       0.520548       1.469662      -0.667000      -0.009784      -0.014710       0.008834       0.019752       0.011626       0.000221       0.000217       0.013209      -0.029787      -0.009936      -0.008403       0.018339              1.239201       1.114579       0.210588      -0.075991       1.395221      -0.318662       1.207803           0.000001
           17              H       5.441990       1.644982       1.869812       0.395528       0.466835 0.28009976E+01  0.21845215E+02                                 1.122471                            1.078622      -1.257259       2.433036                    0.999480       2.446241       6.781711       0.504203       1.557604      -0.653535       0.005587       0.012135       0.017505       0.022020       0.007443       0.012470       0.007279       0.007705      -0.001445      -0.011082      -0.008125       0.019208              1.150278       1.072071      -0.065184      -0.039687       1.106877       0.239138       1.271887          -0.000001
           18              H       3.995339      10.708887       7.057862       0.146650       1.178727 0.87605758E+01  0.86786928E+02                                 1.762968                            1.670685      -1.102368       2.376416                    0.997168       3.260616       8.769768       0.517484       1.194779      -0.731119      -0.025369      -0.026191      -0.003224       0.036605       0.010227       0.005044       0.000967       0.007777      -0.026042      -0.010603      -0.005574       0.016177              1.786260       1.727225       0.325916       0.055908       2.175564      -0.160860       1.455991           0.000004
           19              H      -5.679319       9.192428      13.467218       0.140351       1.011760 0.73346726E+01  0.71796579E+02                                 1.778835                            1.668275      -1.392144       2.230856                    0.992964       3.804484      11.308559       0.439741       1.422937      -0.677523       0.033244      -0.008588      -0.004958       0.034692       0.000905       0.004214       0.005282       0.011461      -0.013826      -0.009719      -0.000080       0.009799              1.860025       2.457001      -0.167648      -0.290031       1.431186       0.118028       1.691888          -0.000000
           20              H      -3.552697       3.765821       7.399257       0.139714       1.152995 0.83410042E+01  0.83004330E+02                                 1.828824                            1.693508      -1.401107       2.221153                    0.994206       3.652225      10.400080       0.477350       1.289399      -0.705381       0.031208      -0.018111       0.010244       0.037508      -0.007711       0.005442      -0.001224      -0.006541      -0.026335      -0.011446      -0.002074       0.013520              1.921556       2.404421      -0.317209       0.081480       1.704725       0.204938       1.655522          -0.000000
           21              H      -2.265142       9.134230       9.299066       0.101493       1.278928 0.94013534E+01  0.94036772E+02                                 1.809205                            1.691517      -0.920079       2.441330                    0.998335       3.282624       8.642495       0.536544       1.141284      -0.745487       0.026839      -0.029539      -0.034851       0.052985      -0.004318      -0.008711       0.014831       0.022870       0.005526      -0.021733       0.001194       0.020539              1.850182       1.627017      -0.183628      -0.214611       1.897960       0.491448       2.025569           0.000003
           22              H      -0.786513      10.414426      10.596078       0.143977       1.278845 0.98121384E+01  0.10025029E+03                                 1.871263                            1.777272      -1.313216       2.266111                    0.995842       3.443613       9.483568       0.496602       1.207189      -0.727400       0.036434      -0.010399      -0.014728       0.040651      -0.015017      -0.019445       0.004402       0.012970      -0.004999      -0.020584      -0.008399       0.028982              1.904838       2.553292       0.034155      -0.053377       1.546264       0.046176       1.614958           0.000001
           23              H       1.642216      -3.519172      12.495887       0.158147       1.121568 0.82205656E+01  0.80391680E+02                                 1.734178                            1.645705      -0.877219       2.493911                    0.999305       3.125772       8.434731       0.506948       1.235474      -0.722863      -0.019933       0.022590       0.024801       0.039022      -0.008938      -0.007611       0.010207       0.006115      -0.013784      -0.013065      -0.005264       0.018329              1.744428       1.680361      -0.222488      -0.206516       1.783069       0.376311       1.769854           0.000000
           24              H       0.359154      -4.822155      11.183162       0.086320       1.352990 0.99212529E+01  0.10218353E+03                                 1.983215                            1.811256      -1.003813       2.391594                    0.996682       3.655656      10.283823       0.479587       1.240008      -0.718736      -0.048906       0.008685       0.009629       0.050596      -0.007481      -0.004650       0.013324       0.021281      -0.026545      -0.020996       0.000679       0.020318              2.102567       3.036192       0.016041       0.033188       1.575654      -0.001340       1.695856          -0.000000
           25              H      -5.904412      11.556666       8.666272       0.375795       0.534127 0.31844766E+01  0.25495613E+02                                 1.189662                            1.117152      -1.448828       2.315713                    0.996959       2.628877       7.244039       0.520549       1.469662      -0.667000       0.009784      -0.013926       0.010025       0.019752      -0.004389       0.010768      -0.002858       0.020362      -0.008327      -0.009936      -0.008403       0.018339              1.239200       1.114578      -0.152991       0.163449       1.468308      -0.287238       1.134715           0.000001
           26              H       4.161586       8.339077      12.034505       0.395529       0.466829 0.28009523E+01  0.21844781E+02                                 1.122464                            1.078615      -1.257251       2.433042                    0.999480       2.446224       6.781658       0.504203       1.557609      -0.653534      -0.005587      -0.011288      -0.018063       0.022021       0.008516       0.011763       0.006143       0.010345       0.006478      -0.011082      -0.008125       0.019207              1.150271       1.072064      -0.010713      -0.075559       1.072585       0.224395       1.306163          -0.000001
           27              H      -2.980511       2.254103      12.625874       0.146647       1.178759 0.87608663E+01  0.86790511E+02                                 1.762999                            1.670711      -1.102390       2.376403                    0.997168       3.260653       8.769898       0.517480       1.194778      -0.731119      -0.025369       0.007384      -0.025335       0.036605       0.000594       0.011388      -0.002649       0.016187      -0.000815      -0.010603      -0.005574       0.016178              1.786292       1.727254      -0.077375       0.321510       1.685024      -0.371791       1.946598           0.000004
           28              H       1.296531       8.741275      13.764331       0.140351       1.011758 0.73346510E+01  0.71796274E+02                                 1.778829                            1.668269      -1.392140       2.230858                    0.992964       3.804474      11.308501       0.439744       1.422932      -0.677524       0.033244      -0.001163      -0.009848       0.034691       0.003513       0.002496       0.003204       0.016292       0.000669      -0.009719      -0.000080       0.009799              1.860018       2.456991      -0.200228      -0.268573       1.565553       0.175799       1.557511          -0.000000
           29              H       3.423153       5.310153       6.382216       0.139714       1.152996 0.83410151E+01  0.83004465E+02                                 1.828825                            1.693508      -1.401106       2.221153                    0.994206       3.652226      10.400084       0.477349       1.289398      -0.705381       0.031208       0.016564      -0.012592       0.037508       0.008045      -0.004934      -0.006807       0.006444       0.012622      -0.011446      -0.002074       0.013520              1.921558       2.404425       0.200148      -0.259234       1.514468       0.123137       1.845781          -0.000000
           30              H       4.710708       4.935035      12.064502       0.101495       1.278909 0.94011876E+01  0.94034701E+02                                 1.809188                            1.691503      -0.920079       2.441332                    0.998335       3.282599       8.642411       0.536546       1.141285      -0.745487       0.026840      -0.020349      -0.040901       0.052985      -0.006297      -0.007406       0.015355       0.021653       0.001867      -0.021734       0.001195       0.020538              1.850164       1.627003      -0.124627      -0.253460       1.648983       0.384401       2.274507           0.000003
           31              H      -7.762363       5.620924      13.752904       0.143973       1.278915 0.98128412E+01  0.10025934E+03                                 1.871336                            1.777339      -1.313283       2.266077                    0.995840       3.443709       9.483943       0.496591       1.207194      -0.727399       0.036433      -0.009424      -0.015373       0.040650      -0.011933      -0.021479       0.004475       0.012798      -0.005506      -0.020587      -0.008398       0.028985              1.904912       2.553404      -0.062533       0.010292       1.570784       0.056697       1.590547           0.000001
           32              H      -5.333634      12.869834       1.702686       0.158149       1.121526 0.82201668E+01  0.80386697E+02                                 1.734125                            1.645657      -0.877188       2.493926                    0.999305       3.125711       8.434473       0.506959       1.235462      -0.722865      -0.019932       0.013862       0.030550       0.039022      -0.003461      -0.011215       0.005631       0.016760       0.018147      -0.013065      -0.005262       0.018327              1.744374       1.680311      -0.101839      -0.285954       1.498771       0.254085       2.054041           0.000000
           33              H       7.335004      12.178511      -0.012856       0.086320       1.352997 0.99213128E+01  0.10218430E+03                                 1.983223                            1.811262      -1.003817       2.391592                    0.996682       3.655663      10.283852       0.479586       1.240008      -0.718736      -0.048906       0.005416       0.011782       0.050596      -0.001317      -0.008709       0.008212       0.033172       0.009129      -0.020996       0.000679       0.020318              2.102577       3.036208       0.024153       0.027846       1.678082       0.042696       1.593440          -0.000000
           34              H       1.071438       3.396867      14.040018       0.375796       0.534127 0.31844775E+01  0.25495623E+02                                 1.189662                            1.117152      -1.448830       2.315712                    0.996959       2.628877       7.244041       0.520548       1.469662      -0.667000       0.009784       0.014710      -0.008834       0.019752       0.011626       0.000221       0.000217       0.013209      -0.029786      -0.009936      -0.008403       0.018339              1.239201       1.114579       0.210588      -0.075991       1.395220      -0.318662       1.207803           0.000001
           35              H      -2.814264       7.762122      12.414467       0.395528       0.466835 0.28009971E+01  0.21845211E+02                                 1.122471                            1.078622      -1.257260       2.433036                    0.999480       2.446241       6.781712       0.504203       1.557604      -0.653535      -0.005587      -0.012135      -0.017505       0.022020       0.007443       0.012470       0.007279       0.007705      -0.001445      -0.011082      -0.008125       0.019208              1.150278       1.072071      -0.065184      -0.039687       1.106877       0.239139       1.271887          -0.000001
           36              H      -1.367613      -1.301783       7.226417       0.146647       1.178759 0.87608634E+01  0.86790487E+02                                 1.763000                            1.670712      -1.102389       2.376404                    0.997168       3.260653       8.769902       0.517480       1.194779      -0.731119       0.025369       0.026191       0.003224       0.036605       0.010227       0.005044       0.000966       0.007777      -0.026043      -0.010603      -0.005574       0.016178              1.786293       1.727256       0.325929       0.055909       2.175611      -0.160864       1.456011           0.000004
           37              H       8.307045       0.214676       0.817061       0.140351       1.011759 0.73346709E+01  0.71796562E+02                                 1.778835                            1.668275      -1.392144       2.230856                    0.992964       3.804484      11.308561       0.439741       1.422938      -0.677523      -0.033244       0.008588       0.004958       0.034692       0.000905       0.004214       0.005282       0.011461      -0.013826      -0.009719      -0.000080       0.009799              1.860025       2.457002      -0.167648      -0.290031       1.431186       0.118028       1.691889          -0.000000
           38              H       6.180423       5.641283       6.885022       0.139713       1.153000 0.83410469E+01  0.83004853E+02                                 1.828828                            1.693511      -1.401110       2.221151                    0.994206       3.652232      10.400103       0.477349       1.289398      -0.705381      -0.031208       0.018111      -0.010244       0.037508      -0.007711       0.005442      -0.001224      -0.006541      -0.026336      -0.011446      -0.002074       0.013520              1.921561       2.404429      -0.317211       0.081480       1.704729       0.204938       1.655525          -0.000000
           39              H       4.892868       0.272874       4.985213       0.101493       1.278928 0.94013523E+01  0.94036756E+02                                 1.809205                            1.691517      -0.920079       2.441330                    0.998335       3.282624       8.642494       0.536544       1.141283      -0.745487      -0.026839       0.029539       0.034851       0.052985      -0.004318      -0.008711       0.014831       0.022870       0.005526      -0.021733       0.001194       0.020539              1.850182       1.627017      -0.183628      -0.214611       1.897960       0.491447       2.025568           0.000003
           40              H       3.414239      -1.007322       3.688201       0.143976       1.278846 0.98121449E+01  0.10025038E+03                                 1.871264                            1.777273      -1.313216       2.266111                    0.995842       3.443614       9.483572       0.496602       1.207190      -0.727400      -0.036434       0.010399       0.014728       0.040651      -0.015017      -0.019445       0.004402       0.012970      -0.004999      -0.020584      -0.008399       0.028983              1.904839       2.553294       0.034155      -0.053377       1.546265       0.046176       1.614959           0.000001
           41              H       0.985510      12.926276       1.788392       0.158147       1.121569 0.82205746E+01  0.80391793E+02                                 1.734179                            1.645706      -0.877220       2.493911                    0.999305       3.125773       8.434736       0.506947       1.235474      -0.722863       0.019933      -0.022590      -0.024801       0.039022      -0.008938      -0.007611       0.010207       0.006115      -0.013784      -0.013065      -0.005264       0.018329              1.744429       1.680362      -0.222488      -0.206516       1.783070       0.376312       1.769856           0.000000
           42              H       7.930559      -1.319321       3.101117       0.086320       1.352990 0.99212499E+01  0.10218349E+03                                 1.983215                            1.811256      -1.003813       2.391594                    0.996682       3.655655      10.283822       0.479587       1.240008      -0.718736       0.048906      -0.008685      -0.009629       0.050596      -0.007481      -0.004650       0.013324       0.021281      -0.026545      -0.020996       0.000679       0.020318              2.102568       3.036192       0.016041       0.033189       1.575654      -0.001340       1.695857          -0.000000
           43              H       8.532138      -2.149562       5.618007       0.375796       0.534127 0.31844766E+01  0.25495611E+02                                 1.189661                            1.117151      -1.448830       2.315712                    0.996959       2.628876       7.244034       0.520549       1.469661      -0.667001      -0.009784       0.013926      -0.010025       0.019752      -0.004389       0.010768      -0.002858       0.020362      -0.008327      -0.009936      -0.008403       0.018339              1.239200       1.114578      -0.152991       0.163449       1.468307      -0.287238       1.134714           0.000001
           44              H      -1.533860       1.068027       2.249774       0.395529       0.466829 0.28009523E+01  0.21844781E+02                                 1.122464                            1.078615      -1.257251       2.433042                    0.999480       2.446224       6.781658       0.504203       1.557609      -0.653534       0.005587       0.011288       0.018063       0.022021       0.008516       0.011763       0.006143       0.010345       0.006478      -0.011082      -0.008125       0.019207              1.150271       1.072064      -0.010713      -0.075559       1.072585       0.224395       1.306163          -0.000001
           45              C       3.376300       5.699243       1.835530       0.645340      23.543966 0.22472587E+03  0.45297032E+04                                 7.613032                            5.319540      -0.023664       2.060883                    0.999588      21.416405      59.109838       0.643522       0.472200      -1.019913      -0.015777      -0.041950       0.030284       0.054091      -0.038690      -0.029385       0.081090      -0.035327       0.008601      -0.072359      -0.036809       0.109168              9.867438       8.464444       2.882031      -0.188207      11.158560      -5.608726       9.979311           0.000001
           46              C       3.764370       6.774397       0.889911      -0.155099      44.773059 0.48105256E+03  0.11480244E+05                                10.770127                            7.169164       0.051662       1.998758                    0.999382      28.734402      80.469482       0.640578       0.400660      -1.085660       0.058298       0.023855       0.013060       0.064329       0.013102      -0.003298       0.012997       0.012791      -0.041485      -0.024111       0.002068       0.022044             14.906442      11.794604       5.892137      -2.029322      18.464293      -9.915191      14.460429           0.000003
           47              C       5.004008       7.416695       0.972759      -0.211534      39.314995 0.44389658E+03  0.10522137E+05                                10.064817                            7.061591      -0.165389       1.910591                    0.999274      30.501866      88.920951       0.613380       0.421264      -1.057932      -0.031673      -0.029929       0.018160       0.047209      -0.008671       0.018317       0.035506       0.043583      -0.022056      -0.053062       0.017863       0.035199             12.853315      11.332761       5.693457      -1.915259      15.805443      -7.349094      11.421741           0.000008
           48              C      -2.739520       1.031572      14.145721       0.311124      30.636218 0.32534048E+03  0.71162605E+04                                 8.699740                            6.158410      -0.044506       2.008690                    0.999502      24.389754      67.701928       0.640563       0.437150      -1.051021      -0.089232      -0.033206      -0.026087       0.098720       0.026143       0.016075       0.005574       0.057751      -0.068950      -0.027770      -0.026421       0.054191             10.969033      10.012103       4.409866      -0.841428      12.907991      -5.960809       9.987005           0.000004
           49              C       2.960935       1.958795       2.105503       0.612554      23.905428 0.24866278E+03  0.51447441E+04                                 7.660752                            5.607130       0.016090       2.064300                    0.999637      22.223815      62.306467       0.624384       0.474135      -1.018058      -0.001230       0.033896       0.044811       0.056201       0.032700      -0.003850      -0.080432      -0.057261       0.030921      -0.074127      -0.028753       0.102879              9.387505      10.280344      -1.696957      -0.466026       8.610188       4.592751       9.271984          -0.000002
           50              C       3.289358       1.032370       0.958475      -0.157119      42.793323 0.51341048E+03  0.12518183E+05                                10.554088                            7.519977      -0.047532       1.964619                    0.999232      29.567603      85.124284       0.608177       0.413047      -1.071860      -0.046598      -0.016906      -0.025858       0.055909       0.020937       0.021461      -0.003784      -0.013464       0.013149      -0.034487       0.008246       0.026241             13.390044      14.043986      -1.483863      -0.900329      11.735478       7.582652      14.390668          -0.000004
           51              C       2.219510       0.512103       0.215693      -0.222410      38.943814 0.50491344E+03  0.12405507E+05                                10.121822                            7.624235      -0.285401       1.869281                    0.998495      31.696706      95.209149       0.577433       0.431725      -1.047619       0.020287       0.022889       0.034344       0.045989       0.014121       0.011593      -0.031425       0.026042      -0.066273      -0.049311       0.018889       0.030422             12.047553      12.622074       0.293080       0.504298      10.025952       6.293178      13.494633          -0.000004
           52              C       4.566732       0.760505       0.545659       0.303606      28.293903 0.32879764E+03  0.72394326E+04                                 8.285723                            6.229086      -0.076840       1.995886                    0.999504      24.807481      69.985424       0.628607       0.442539      -1.043679       0.085109       0.029679       0.034276       0.096433       0.017688       0.028893       0.014423       0.047839      -0.047946      -0.032527      -0.020150       0.052677              9.861587      11.448835      -0.319549       0.368131       7.090888       4.253470      11.045040          -0.000003
           53              C      -0.645475       3.444876       5.400886       0.618048      25.747568 0.24286688E+03  0.49729353E+04                                 7.942163                            5.472519       0.107764       2.091511                    0.999336      21.832789      60.007685       0.646880       0.462421      -1.029050      -0.038751      -0.050890      -0.021620       0.067519      -0.071175      -0.011365      -0.013437      -0.096734      -0.108094      -0.074937      -0.029443       0.104379             10.070130      11.390094       3.455580      -0.094610       6.244555       2.003735      12.575742           0.000000
           54              C       0.403921       4.123134       6.260799      -0.153648      50.079595 0.52511461E+03  0.12814330E+05                                11.563556                            7.518745       0.010193       1.976183                    0.999219      29.538049      83.753059       0.621722       0.403708      -1.083186      -0.004845       0.004093       0.059730       0.060065       0.002068      -0.010509       0.009903      -0.023010       0.076524      -0.027046      -0.003346       0.030392             15.829977      17.235309       4.350517       0.386511       8.985363       5.443004      21.269258          -0.000001
           55              C       1.720629       4.441725       5.776562       0.307739      35.357445 0.33611414E+03  0.74271949E+04                                 9.522580                            6.244267       0.025267       2.024307                    0.999278      25.073539      70.423763       0.637178       0.435018      -1.050159       0.031313      -0.020168      -0.094867       0.101917       0.000823      -0.017380       0.004030      -0.036348       0.088121      -0.037466       0.003125       0.034341             12.865110      12.193376       1.824928      -1.836235       6.820345       4.316345      19.581609          -0.000001
           56              C       0.066369       4.363690       7.603522      -0.234090      46.984730 0.50851089E+03  0.12492204E+05                                11.392032                            7.604870      -0.265126       1.864300                    0.999078      32.066312      95.713738       0.584592       0.426496      -1.052824       0.000461      -0.029253      -0.045107       0.053765      -0.002799      -0.028970      -0.030160      -0.029640      -0.031379      -0.047816       0.005372       0.042445             15.310759      12.975446       2.689381       0.987595       8.929959       6.829966      24.026871          -0.000000
           57              C      -1.739504       4.079642       1.425571       0.109803      25.724258 0.32679194E+03  0.71533215E+04                                 7.584572                            6.042072       0.188424       2.074531                    0.999709      25.715646      71.322683       0.667941       0.418921      -1.062666       0.030883      -0.027646      -0.016824       0.044734      -0.015007      -0.032559      -0.019098      -0.036792      -0.048306      -0.053272       0.019256       0.034016              8.516958      10.941120       0.657015       1.448906       5.422928       2.195497       9.186827           0.000002
           58              C      11.328681       3.683955       0.432814      -0.201147      31.555994 0.45904053E+03  0.10979330E+05                                 8.763589                            7.230311      -0.122919       1.933473                    0.998545      30.395672      89.184888       0.599635       0.427065      -1.053690      -0.008338       0.000799       0.023861       0.025289      -0.019148      -0.032367      -0.019765      -0.042990      -0.024314      -0.054834       0.019598       0.035236              9.667524      11.837614       1.074682       2.431007       6.496365       2.740434      10.668593           0.000006
           59              C       6.221630      -3.007017      13.575779       0.198350      34.563129 0.41134696E+03  0.95597597E+04                                 9.633306                            7.022801      -0.479326       1.864091                    0.999019      26.315805      75.783292       0.586170       0.449618      -1.041599      -0.017059      -0.013492      -0.010996       0.024372       0.004692       0.030550      -0.022117      -0.011695      -0.008528      -0.041756       0.007570       0.034186             12.156827      18.041378       3.150939       4.422523       7.189299       3.267584      11.239806           0.000005
           60              C       7.579324      -3.120346      13.380084      -0.177663      31.270818 0.39901772E+03  0.92007679E+04                                 8.654162                            6.688885       0.175467       2.050019                    0.999096      28.671704      82.180962       0.631724       0.420481      -1.059444       0.022868      -0.017750      -0.005545       0.029475      -0.008139      -0.020351      -0.027622      -0.057061      -0.057684      -0.047294      -0.001988       0.049282             10.038391      14.589419       1.543861       2.152858       5.812284       2.124746       9.713470           0.000005
           61              C       0.013144       3.431947       0.125702       0.136803      25.464058 0.30893557E+03  0.67119675E+04                                 7.696505                            5.974372       0.030393       2.039410                    0.999599      25.376373      71.635814       0.650693       0.433259      -1.046879      -0.043661       0.004928       0.035605       0.056553      -0.009058      -0.030447      -0.026509      -0.045254      -0.077484      -0.056970       0.011458       0.045512              8.885237      11.847883       1.246682       2.014319       5.500856       2.265298       9.306972           0.000001
           62              C      -7.724424       9.971949       8.323449       0.645343      23.543945 0.22472582E+03  0.45297027E+04                                 7.613036                            5.319545      -0.023693       2.060874                    0.999588      21.416390      59.109836       0.643520       0.472201      -1.019913       0.015775      -0.044393       0.026577       0.054092      -0.011713      -0.047151       0.050939       0.034802       0.218987      -0.072360      -0.036809       0.109168              9.867440       8.464446      -1.311265       2.573346      14.233752      -4.286558       6.904120           0.000001
           63              C      -8.112494      11.265349       7.709225      -0.155099      44.772960 0.48105206E+03  0.11480230E+05                                10.770112                            7.169161       0.051663       1.998758                    0.999382      28.734396      80.469465       0.640578       0.400660      -1.085660      -0.058298      -0.002576      -0.027074       0.064330      -0.008204       0.010734       0.003735       0.034331       0.023137      -0.024110       0.002067       0.022043             14.906406      11.794590      -4.191598       4.611462      22.280848      -8.274215      10.643780           0.000003
           64              C       4.599568      11.442935       7.086431      -0.211534      39.314917 0.44389633E+03  0.10522129E+05                                10.064805                            7.061589      -0.165388       1.910592                    0.999274      30.501859      88.920924       0.613380       0.421264      -1.057932       0.031673      -0.028505       0.020322       0.047209       0.020252      -0.000731       0.028333       0.060266       0.027995      -0.053061       0.017862       0.035199             12.853289      11.332748      -4.008339       4.473991      17.439132      -6.646651       9.787986           0.000008
           65              C      -1.608604      -3.180930       7.749221       0.311124      30.636203 0.32534072E+03  0.71162669E+04                                 8.699738                            6.158412      -0.044506       2.008690                    0.999502      24.389756      67.701935       0.640563       0.437150      -1.051021       0.089232       0.010850       0.040810       0.098720       0.004442       0.030367       0.001803       0.066522      -0.042638      -0.027770      -0.026421       0.054191             10.969024      10.012098      -2.514829       3.718927      14.768691      -5.160790       8.126282           0.000004
           66              C      -7.309059       8.246503      11.653115       0.612566      23.905132 0.24865911E+03  0.51446523E+04                                 7.660707                            5.607100       0.016073       2.064297                    0.999637      22.223675      62.306097       0.624383       0.474137      -1.018056       0.001226      -0.027781      -0.048842       0.056204      -0.016452       0.028521      -0.060113      -0.104515      -0.110855      -0.074127      -0.028750       0.102877              9.387446      10.280279       0.242143      -1.743034       5.835571       3.399802      12.046486          -0.000002
           67              C      -7.637482       8.934337      12.957269      -0.157122      42.793533 0.51341305E+03  0.12518262E+05                                10.554123                            7.519996      -0.047537       1.964617                    0.999232      29.567675      85.124556       0.608176       0.413047      -1.071860       0.046597       0.017078       0.025745       0.055908       0.011447       0.027711      -0.002659      -0.016076       0.005309      -0.034487       0.008245       0.026242             13.390094      14.044006      -0.241003      -1.718816       8.473446       6.180179      17.652831          -0.000004
           68              C      -6.567634       9.411224      13.728621      -0.222401      38.943897 0.50491419E+03  0.12405529E+05                                10.121828                            7.624233      -0.285394       1.869282                    0.998495      31.696749      95.209286       0.577434       0.431724      -1.047619      -0.020286      -0.022510      -0.034594       0.045988       0.005076       0.017552      -0.028917       0.020222      -0.083756      -0.049309       0.018886       0.030423             12.047564      12.622085       0.347538       0.468451       8.386281       5.588217      15.134326          -0.000004
           69              C      -8.914856       9.206203      13.370085       0.303619      28.293750 0.32879602E+03  0.72393868E+04                                 8.285690                            6.229068      -0.076851       1.995885                    0.999504      24.807395      69.985095       0.628608       0.442538      -1.043679      -0.085109      -0.019769      -0.040804       0.096434       0.019556       0.027662       0.009904       0.058360      -0.016396      -0.032532      -0.020146       0.052678              9.861542      11.448772       0.464405      -0.148168       7.341201       4.361082      10.794654          -0.000003
           70              C      -3.702649       5.806059       8.986240       0.618048      25.747564 0.24286679E+03  0.49729327E+04                                 7.942162                            5.472518       0.107765       2.091512                    0.999336      21.832780      60.007644       0.646881       0.462421      -1.029050       0.038751      -0.000239       0.055291       0.067519       0.017672      -0.069877      -0.046407      -0.020050       0.121958      -0.074937      -0.029442       0.104379             10.070131      11.390096      -1.451825       3.137226      10.133801       3.675903       8.686495           0.000000
           71              C      -4.752045       5.283970       8.023480      -0.153648      50.079599 0.52511462E+03  0.12814331E+05                                11.563556                            7.518744       0.010192       1.976183                    0.999219      29.538049      83.753059       0.621722       0.403708      -1.083186       0.004845      -0.053256      -0.027353       0.060065      -0.010472      -0.002251       0.016522      -0.038406       0.030338      -0.027046      -0.003346       0.030392             15.829978      17.235303      -1.363311       4.149427      15.402606       8.202081      14.852026          -0.000001
           72              C      -6.068753       5.854672       7.922061       0.307740      35.357467 0.33611432E+03  0.74272004E+04                                 9.522585                            6.244269       0.025263       2.024306                    0.999278      25.073552      70.423824       0.637178       0.435018      -1.050159      -0.031313       0.079187       0.055999       0.101917      -0.016292      -0.006109       0.012166      -0.055272       0.031352      -0.037466       0.003125       0.034341             12.865118      12.193379      -2.407744       0.951252      14.458145       7.600196      11.943830          -0.000001
           73              C      -4.414493       4.145445       7.272126      -0.234091      46.984784 0.50851135E+03  0.12492219E+05                                11.392041                            7.604874      -0.265128       1.864299                    0.999078      32.066340      95.713854       0.584592       0.426496      -1.052824      -0.000461       0.029885       0.044692       0.053765      -0.025509      -0.014014      -0.031820      -0.025778      -0.019796      -0.047816       0.005372       0.042445             15.310772      12.975457      -0.154977       2.860790      16.714783      10.177032      16.242076          -0.000000
           74              C      -2.608620       9.708853       9.973284       0.109804      25.724186 0.32679076E+03  0.71532886E+04                                 7.584553                            6.042057       0.188459       2.074540                    0.999709      25.715621      71.322563       0.667942       0.418920      -1.062666      -0.030879       0.004536       0.032041       0.044729      -0.023985      -0.026651      -0.028578      -0.014733       0.017842      -0.053275       0.019261       0.034013              8.516938      10.941072       1.071563       1.175872       7.006241       2.876244       7.603500           0.000002
           75              C      -1.725105      10.464595      10.728922      -0.201144      31.555865 0.45903802E+03  0.10979246E+05                                 8.763550                            7.230279      -0.122881       1.933485                    0.998545      30.395519      89.184100       0.599638       0.427064      -1.053691       0.008339      -0.021603      -0.010155       0.025285      -0.022167      -0.030371      -0.025812      -0.028926       0.017841      -0.054828       0.019592       0.035236              9.667501      11.837608       1.808873       1.947548       8.028801       3.399293       9.136094           0.000006
           76              C       3.381946      -4.252518      11.684540       0.198337      34.564061 0.41136134E+03  0.95601767E+04                                 9.633494                            7.022943      -0.479350       1.864079                    0.999019      26.316144      75.784571       0.586162       0.449620      -1.041598       0.017060       0.004770       0.016735       0.024369       0.026214       0.016378      -0.018889      -0.019201      -0.031089      -0.041759       0.007572       0.034186             12.157101      18.041961       2.818405       4.641689       8.236577       3.717823      10.192765           0.000005
           77              C       2.024252      -4.117499      11.865951      -0.177667      31.271132 0.39902409E+03  0.92009642E+04                                 8.654237                            6.688957       0.175417       2.049999                    0.999096      28.672031      82.182493       0.631718       0.420483      -1.059441      -0.022871      -0.001918       0.018495       0.029476      -0.015487      -0.015520      -0.039826      -0.028684       0.027437      -0.047304      -0.001981       0.049285             10.038439      14.589432       1.367938       2.268603       7.562899       2.877410       7.962988           0.000005
           78              C      -4.361268      10.647195      11.081744       0.136805      25.463971 0.30893456E+03  0.67119406E+04                                 7.696488                            5.974363       0.030396       2.039412                    0.999599      25.376332      71.635692       0.650693       0.433259      -1.046878       0.043661      -0.030763      -0.018590       0.056553      -0.024394      -0.020348      -0.040507      -0.012699       0.020182      -0.056971       0.011458       0.045513              8.885209      11.847825       1.358096       1.940924       7.069142       2.939580       7.738661           0.000001
           79              C      -0.748574       3.707861      12.448749       0.645340      23.543970 0.22472593E+03  0.45297056E+04                                 7.613036                            5.319543      -0.023670       2.060881                    0.999588      21.416420      59.109927       0.643521       0.472201      -1.019913       0.015777       0.041950      -0.030284       0.054091      -0.038691      -0.029385       0.081091      -0.035328       0.008601      -0.072359      -0.036809       0.109169              9.867441       8.464448       2.882031      -0.188205      11.158561      -5.608725       9.979313           0.000001
           80              C      -1.136644       2.632707      13.394368      -0.155107      44.773623 0.48105920E+03  0.11480444E+05                                10.770222                            7.169219       0.051654       1.998753                    0.999382      28.734592      80.470194       0.640574       0.400660      -1.085660      -0.058298      -0.023854      -0.013061       0.064329       0.013102      -0.003299       0.012996       0.012790      -0.041485      -0.024111       0.002067       0.022044             14.906591      11.794707       5.892207      -2.029356      18.464493      -9.915310      14.460573           0.000003
           81              C      -2.376282       1.990409      13.311520      -0.211499      39.313887 0.44388214E+03  0.10521702E+05                                10.064596                            7.061448      -0.165360       1.910605                    0.999274      30.501419      88.919074       0.613390       0.421261      -1.057935       0.031674       0.029928      -0.018159       0.047209      -0.008669       0.018318       0.035503       0.043583      -0.022058      -0.053059       0.017859       0.035200             12.853009      11.332502       5.693275      -1.915169      15.805032      -7.348900      11.421495           0.000008
           82              C       5.367246       8.375532       0.138558       0.311157      30.635731 0.32533449E+03  0.71160956E+04                                 8.699645                            6.158349      -0.044496       2.008697                    0.999502      24.389514      67.701070       0.640567       0.437149      -1.051022       0.089232       0.033205       0.026087       0.098719       0.026143       0.016076       0.005573       0.057751      -0.068949      -0.027771      -0.026420       0.054191             10.968906      10.012000       4.409813      -0.841414      12.907833      -5.960722       9.986884           0.000004
           83              C      -0.333209       7.448309      12.178776       0.612554      23.905426 0.24866276E+03  0.51447436E+04                                 7.660751                            5.607130       0.016090       2.064300                    0.999637      22.223814      62.306465       0.624383       0.474135      -1.018058       0.001230      -0.033896      -0.044811       0.056201       0.032700      -0.003850      -0.080432      -0.057261       0.030921      -0.074126      -0.028753       0.102879              9.387505      10.280343      -1.696957      -0.466026       8.610188       4.592752       9.271984          -0.000002
           84              C      -0.661632       8.374734      13.325804      -0.157119      42.793325 0.51341051E+03  0.12518184E+05                                10.554089                            7.519977      -0.047532       1.964619                    0.999232      29.567604      85.124287       0.608177       0.413047      -1.071860       0.046598       0.016906       0.025858       0.055909       0.020937       0.021461      -0.003784      -0.013464       0.013149      -0.034487       0.008246       0.026241             13.390044      14.043986      -1.483863      -0.900329      11.735479       7.582652      14.390668          -0.000004
           85              C       0.408216       8.895001      14.068586      -0.222410      38.943811 0.50491339E+03  0.12405505E+05                                10.121822                            7.624235      -0.285401       1.869281                    0.998495      31.696705      95.209146       0.577433       0.431725      -1.047619      -0.020287      -0.022889      -0.034344       0.045989       0.014121       0.011593      -0.031425       0.026042      -0.066273      -0.049311       0.018889       0.030422             12.047553      12.622074       0.293080       0.504298      10.025952       6.293178      13.494633          -0.000004
           86              C      -1.939006       8.646599      13.738620       0.303606      28.293901 0.32879761E+03  0.72394320E+04                                 8.285723                            6.229086      -0.076840       1.995886                    0.999504      24.807480      69.985423       0.628607       0.442539      -1.043679      -0.085109      -0.029679      -0.034276       0.096433       0.017688       0.028893       0.014423       0.047839      -0.047946      -0.032527      -0.020150       0.052677              9.861588      11.448835      -0.319549       0.368131       7.090888       4.253470      11.045040          -0.000003
           87              C       3.273201       5.962228       8.883393       0.618048      25.747570 0.24286690E+03  0.49729361E+04                                 7.942164                            5.472520       0.107763       2.091511                    0.999336      21.832792      60.007702       0.646880       0.462421      -1.029050       0.038751       0.050890       0.021620       0.067519      -0.071175      -0.011365      -0.013437      -0.096734      -0.108094      -0.074937      -0.029443       0.104380             10.070131      11.390096       3.455580      -0.094611       6.244556       2.003735      12.575742           0.000000
           88              C       2.223805       5.283970       8.023480      -0.153650      50.079700 0.52511590E+03  0.12814370E+05                                11.563571                            7.518754       0.010191       1.976182                    0.999219      29.538084      83.753186       0.621722       0.403708      -1.083186       0.004845      -0.004093      -0.059730       0.060065       0.002068      -0.010509       0.009903      -0.023010       0.076524      -0.027046      -0.003346       0.030392             15.830000      17.235335       4.350525       0.386515       8.985376       5.443014      21.269288          -0.000001
           89              C       0.907097       4.965379       8.507717       0.307745      35.357340 0.33611304E+03  0.74271645E+04                                 9.522560                            6.244256       0.025268       2.024308                    0.999278      25.073495      70.423605       0.637178       0.435018      -1.050159      -0.031313       0.020168       0.094867       0.101917       0.000823      -0.017380       0.004030      -0.036348       0.088121      -0.037466       0.003125       0.034341             12.865082      12.193350       1.824924      -1.836229       6.820332       4.316334      19.581563          -0.000001
           90              C       2.561357       5.043414       6.680757      -0.234084      46.984472 0.50850782E+03  0.12492108E+05                                11.391985                            7.604842      -0.265121       1.864303                    0.999078      32.066223      95.713360       0.584593       0.426495      -1.052825      -0.000461       0.029253       0.045107       0.053765      -0.002799      -0.028970      -0.030159      -0.029639      -0.031378      -0.047816       0.005372       0.042444             15.310688      12.975399       2.689372       0.987589       8.929920       6.829927      24.026746          -0.000000
           91              C       4.367230       5.327462      12.858708       0.109803      25.724259 0.32679196E+03  0.71533218E+04                                 7.584573                            6.042072       0.188424       2.074531                    0.999709      25.715646      71.322683       0.667941       0.418921      -1.062666      -0.030883       0.027646       0.016824       0.044734      -0.015007      -0.032559      -0.019098      -0.036792      -0.048306      -0.053272       0.019256       0.034016              8.516959      10.941121       0.657015       1.448907       5.422928       2.195497       9.186827           0.000003
           92              C      -8.700955       5.723149      13.851465      -0.201146      31.555989 0.45904041E+03  0.10979327E+05                                 8.763587                            7.230309      -0.122919       1.933473                    0.998545      30.395669      89.184874       0.599635       0.427065      -1.053690       0.008338      -0.000799      -0.023861       0.025289      -0.019148      -0.032367      -0.019765      -0.042990      -0.024314      -0.054834       0.019598       0.035236              9.667522      11.837613       1.074681       2.431005       6.496364       2.740433      10.668590           0.000006
           93              C      -3.593904      12.414121       0.708500       0.198350      34.563127 0.41134694E+03  0.95597592E+04                                 9.633306                            7.022801      -0.479326       1.864091                    0.999019      26.315804      75.783287       0.586170       0.449618      -1.041599       0.017059       0.013492       0.010996       0.024372       0.004692       0.030550      -0.022117      -0.011695      -0.008528      -0.041756       0.007570       0.034186             12.156827      18.041377       3.150938       4.422522       7.189298       3.267584      11.239804           0.000005
           94              C      -4.951598      12.527450       0.904195      -0.177663      31.270815 0.39901766E+03  0.92007661E+04                                 8.654161                            6.688884       0.175467       2.050019                    0.999096      28.671703      82.180962       0.631725       0.420481      -1.059444      -0.022868       0.017750       0.005545       0.029475      -0.008139      -0.020351      -0.027622      -0.057061      -0.057684      -0.047294      -0.001988       0.049282             10.038391      14.589417       1.543860       2.152857       5.812283       2.124746       9.713471           0.000005
           95              C       2.614582       5.975157      14.158577       0.136803      25.464060 0.30893559E+03  0.67119681E+04                                 7.696505                            5.974373       0.030393       2.039410                    0.999599      25.376374      71.635817       0.650693       0.433259      -1.046879       0.043661      -0.004928      -0.035605       0.056553      -0.009058      -0.030447      -0.026509      -0.045254      -0.077484      -0.056970       0.011458       0.045512              8.885237      11.847883       1.246682       2.014320       5.500856       2.265298       9.306973           0.000001
           96              C      10.352150      -0.564845       5.960830       0.645344      23.543950 0.22472590E+03  0.45297056E+04                                 7.613040                            5.319549      -0.023699       2.060872                    0.999588      21.416406      59.109926       0.643519       0.472202      -1.019912      -0.015775       0.044392      -0.026577       0.054091      -0.011713      -0.047151       0.050939       0.034801       0.218987      -0.072360      -0.036809       0.109169              9.867442       8.464450      -1.311264       2.573346      14.233753      -4.286557       6.904122           0.000001
           97              C      10.740220      -1.858245       6.575054      -0.155107      44.773521 0.48105867E+03  0.11480428E+05                                10.770207                            7.169215       0.051655       1.998753                    0.999382      28.734585      80.470173       0.640574       0.400660      -1.085659       0.058298       0.002577       0.027073       0.064329      -0.008205       0.010734       0.003735       0.034330       0.023136      -0.024110       0.002066       0.022043             14.906555      11.794692      -4.191658       4.611513      22.281087      -8.274317      10.643885           0.000003
           98              C      -1.971842      -2.035831       7.197848      -0.211499      39.313821 0.44388205E+03  0.10521699E+05                                10.064586                            7.061447      -0.165360       1.910605                    0.999274      30.501418      88.919072       0.613390       0.421261      -1.057935      -0.031674       0.028504      -0.020322       0.047209       0.020252      -0.000728       0.028331       0.060265       0.027988      -0.053058       0.017858       0.035200             12.852987      11.332492      -4.008186       4.473861      17.438724      -6.646460       9.787744           0.000008
           99              C       4.236330      12.588034       6.535058       0.311156      30.635711 0.32533470E+03  0.71161009E+04                                 8.699641                            6.158350      -0.044496       2.008697                    0.999502      24.389514      67.701062       0.640567       0.437149      -1.051022      -0.089232      -0.010850      -0.040809       0.098719       0.004442       0.030367       0.001803       0.066521      -0.042639      -0.027771      -0.026420       0.054191             10.968893      10.011993      -2.514794       3.718883      14.768496      -5.160714       8.126191           0.000004
          100              C       9.936785       1.160601       2.631164       0.612566      23.905132 0.24865912E+03  0.51446523E+04                                 7.660706                            5.607100       0.016073       2.064297                    0.999637      22.223675      62.306096       0.624383       0.474137      -1.018056      -0.001226       0.027781       0.048842       0.056204      -0.016452       0.028521      -0.060113      -0.104515      -0.110855      -0.074127      -0.028750       0.102877              9.387445      10.280279       0.242143      -1.743034       5.835571       3.399802      12.046486          -0.000002
          101              C      10.265208       0.472767       1.327010      -0.157122      42.793533 0.51341305E+03  0.12518262E+05                                10.554123                            7.519997      -0.047537       1.964617                    0.999232      29.567675      85.124557       0.608176       0.413047      -1.071860      -0.046597      -0.017078      -0.025745       0.055908       0.011447       0.027711      -0.002659      -0.016076       0.005309      -0.034487       0.008245       0.026242             13.390094      14.044006      -0.241003      -1.718816       8.473446       6.180179      17.652831          -0.000004
          102              C       9.195360      -0.004120       0.555658      -0.222401      38.943897 0.50491420E+03  0.12405530E+05                                10.121828                            7.624233      -0.285394       1.869282                    0.998495      31.696749      95.209286       0.577434       0.431724      -1.047619       0.020286       0.022510       0.034594       0.045988       0.005076       0.017552      -0.028917       0.020222      -0.083756      -0.049309       0.018886       0.030423             12.047564      12.622085       0.347538       0.468451       8.386281       5.588217      15.134326          -0.000004
          103              C      11.542582       0.200901       0.914194       0.303619      28.293750 0.32879602E+03  0.72393869E+04                                 8.285690                            6.229068      -0.076851       1.995885                    0.999504      24.807395      69.985095       0.628608       0.442538      -1.043679       0.085109       0.019769       0.040804       0.096434       0.019556       0.027662       0.009904       0.058360      -0.016396      -0.032532      -0.020146       0.052678              9.861542      11.448771       0.464405      -0.148168       7.341201       4.361082      10.794654          -0.000003
          104              C       6.330375       3.601045       5.298039       0.618048      25.747567 0.24286683E+03  0.49729338E+04                                 7.942163                            5.472518       0.107764       2.091511                    0.999336      21.832784      60.007663       0.646881       0.462421      -1.029050      -0.038751       0.000239      -0.055291       0.067519       0.017672      -0.069877      -0.046407      -0.020050       0.121958      -0.074937      -0.029442       0.104379             10.070131      11.390098      -1.451826       3.137226      10.133801       3.675902       8.686495           0.000000
          105              C       7.379771       4.123134       6.260799      -0.153650      50.079705 0.52511591E+03  0.12814370E+05                                11.563572                            7.518754       0.010191       1.976182                    0.999219      29.538084      83.753187       0.621722       0.403708      -1.083186      -0.004845       0.053256       0.027353       0.060065      -0.010472      -0.002251       0.016523      -0.038406       0.030338      -0.027046      -0.003346       0.030392             15.830002      17.235329      -1.363311       4.149436      15.402627       8.202094      14.852049          -0.000001
          106              C       8.696479       3.552432       6.362218       0.307746      35.357362 0.33611322E+03  0.74271700E+04                                 9.522565                            6.244259       0.025265       2.024307                    0.999278      25.073508      70.423666       0.637178       0.435018      -1.050159       0.031313      -0.079187      -0.055999       0.101917      -0.016292      -0.006109       0.012166      -0.055272       0.031351      -0.037466       0.003125       0.034341             12.865090      12.193352      -2.407738       0.951251      14.458112       7.600176      11.943804          -0.000001
          107              C       7.042219       5.261659       7.012153      -0.234084      46.984527 0.50850831E+03  0.12492124E+05                                11.391994                            7.604846      -0.265123       1.864302                    0.999078      32.066251      95.713479       0.584593       0.426495      -1.052825       0.000461      -0.029885      -0.044691       0.053765      -0.025509      -0.014014      -0.031820      -0.025778      -0.019797      -0.047816       0.005371       0.042444             15.310702      12.975410      -0.154979       2.860779      16.714700      10.176973      16.241995          -0.000000
          108              C       5.236346      -0.301749       4.310995       0.109804      25.724187 0.32679077E+03  0.71532887E+04                                 7.584553                            6.042057       0.188459       2.074540                    0.999709      25.715621      71.322562       0.667942       0.418920      -1.062666       0.030879      -0.004536      -0.032041       0.044729      -0.023985      -0.026651      -0.028578      -0.014733       0.017842      -0.053275       0.019261       0.034013              8.516938      10.941073       1.071563       1.175872       7.006241       2.876244       7.603499           0.000002
          109              C       4.352831      -1.057491       3.555357      -0.201144      31.555861 0.45903795E+03  0.10979244E+05                                 8.763550                            7.230279      -0.122881       1.933485                    0.998545      30.395517      89.184095       0.599638       0.427064      -1.053691      -0.008339       0.021603       0.010155       0.025285      -0.022167      -0.030371      -0.025812      -0.028926       0.017841      -0.054828       0.019592       0.035236              9.667501      11.837609       1.808873       1.947547       8.028800       3.399293       9.136093           0.000006
          110              C      -0.754220      13.659622       2.599739       0.198337      34.564062 0.41136137E+03  0.95601775E+04                                 9.633494                            7.022943      -0.479350       1.864079                    0.999019      26.316145      75.784572       0.586162       0.449620      -1.041598      -0.017060      -0.004770      -0.016735       0.024369       0.026214       0.016378      -0.018889      -0.019201      -0.031089      -0.041759       0.007572       0.034186             12.157101      18.041960       2.818404       4.641688       8.236577       3.717822      10.192764           0.000005
          111              C       0.603474      13.524603       2.418328      -0.177667      31.271131 0.39902405E+03  0.92009632E+04                                 8.654237                            6.688956       0.175417       2.049999                    0.999096      28.672031      82.182496       0.631718       0.420483      -1.059441       0.022871       0.001918      -0.018495       0.029476      -0.015487      -0.015520      -0.039826      -0.028684       0.027437      -0.047304      -0.001981       0.049285             10.038439      14.589431       1.367937       2.268602       7.562899       2.877411       7.962988           0.000005
          112              C       6.988994      -1.240091       3.202535       0.136805      25.463972 0.30893456E+03  0.67119407E+04                                 7.696488                            5.974363       0.030396       2.039412                    0.999599      25.376332      71.635692       0.650693       0.433259      -1.046878      -0.043661       0.030763       0.018590       0.056553      -0.024394      -0.020348      -0.040507      -0.012699       0.020182      -0.056971       0.011458       0.045513              8.885210      11.847826       1.358097       1.940924       7.069142       2.939580       7.738661           0.000001
          113              N      -0.394085       3.919404       1.295584      -0.231985      37.229817 0.51265040E+03  0.12316936E+05                                 9.317272                            7.331800       0.029974       2.043596                    0.997996      27.502065      74.996469       0.648326       0.393216      -1.100815      -0.091192      -0.064561      -0.106367       0.154266      -0.033288      -0.066066      -0.033961       0.007232      -0.037232      -0.092071       0.026110       0.065961             10.852625      14.657503       0.727335       1.454406       6.296503       2.147756      11.603868           0.000001
          114              N       5.361520      -3.643849      12.500173      -0.091972      32.165444 0.37578717E+03  0.83518830E+04                                 8.553175                            6.244661       0.254986       2.119231                    0.999284      25.701346      67.347725       0.708201       0.389141      -1.103988      -0.121413       0.107835       0.179064       0.241729       0.099450       0.157355      -0.137887      -0.095730      -0.190102      -0.279019       0.115473       0.163546             11.059993      16.854533       4.255250       6.446025       6.913260       2.580235       9.412187           0.000003
          115              N      -3.954039       9.764979      10.171835      -0.231984      37.229829 0.51265069E+03  0.12316946E+05                                 9.317279                            7.331806       0.029973       2.043596                    0.997996      27.502060      74.996486       0.648325       0.393216      -1.100815       0.091193       0.072218       0.101325       0.154267      -0.047546      -0.056676      -0.028807      -0.004756      -0.073194      -0.092071       0.026110       0.065961             10.852635      14.657508       1.048856       1.242664       9.217149       3.403482       8.683249           0.000001
          116              N       4.242056      -3.515912      12.694439      -0.091805      32.157625 0.37568950E+03  0.83490999E+04                                 8.551452                            6.243580       0.255384       2.119392                    0.999285      25.698906      67.337025       0.708314       0.389108      -1.104021       0.121422      -0.121918      -0.169800       0.241742       0.105281       0.153515      -0.146717      -0.075165      -0.128451      -0.279014       0.115479       0.163535             11.057541      16.850735       4.239957       6.453566       7.148260       2.681151       9.173628           0.000003
          117              N       3.021811       5.487700      12.988695      -0.231985      37.229816 0.51265036E+03  0.12316935E+05                                 9.317272                            7.331800       0.029975       2.043597                    0.997996      27.502064      74.996468       0.648326       0.393216      -1.100815       0.091192       0.064561       0.106367       0.154266      -0.033288      -0.066066      -0.033961       0.007232      -0.037232      -0.092071       0.026110       0.065961             10.852625      14.657504       0.727335       1.454406       6.296503       2.147756      11.603869           0.000001
          118              N      -2.733794      13.050953       1.784106      -0.091972      32.165439 0.37578713E+03  0.83518817E+04                                 8.553174                            6.244661       0.254986       2.119231                    0.999284      25.701345      67.347719       0.708201       0.389141      -1.103988       0.121413      -0.107835      -0.179064       0.241729       0.099450       0.157355      -0.137887      -0.095730      -0.190102      -0.279019       0.115473       0.163546             11.059992      16.854531       4.255249       6.446024       6.913259       2.580234       9.412186           0.000003
          119              N       6.581765      -0.357875       4.112444      -0.231984      37.229829 0.51265068E+03  0.12316945E+05                                 9.317279                            7.331806       0.029973       2.043597                    0.997996      27.502060      74.996485       0.648325       0.393216      -1.100815      -0.091193      -0.072218      -0.101325       0.154267      -0.047546      -0.056676      -0.028807      -0.004756      -0.073194      -0.092071       0.026110       0.065961             10.852635      14.657508       1.048856       1.242664       9.217148       3.403482       8.683250           0.000001
          120              N      -1.614330      12.923016       1.589840      -0.091804      32.157619 0.37568945E+03  0.83490984E+04                                 8.551450                            6.243579       0.255384       2.119392                    0.999285      25.698906      67.337020       0.708314       0.389107      -1.104022      -0.121422       0.121918       0.169800       0.241742       0.105281       0.153515      -0.146717      -0.075165      -0.128451      -0.279014       0.115479       0.163535             11.057538      16.850731       4.239955       6.453564       7.148259       2.681150       9.173625           0.000003
          121              O       2.281153       5.150866       1.696972      -0.609518      41.702654 0.58003214E+03  0.14212298E+05                                 9.622566                            7.467659       0.129714       2.081846                    0.996949      28.283760      75.084110       0.693339       0.360536      -1.137659       0.050023      -0.004029       0.001193       0.050199       0.010424      -0.018859       0.047097       0.001484      -0.039479      -0.058543       0.013701       0.044842             11.899646      14.306009       6.655539      -1.573511      12.593270      -3.475108       8.799658           0.000000
          122              O       4.181791       5.392451       2.715441      -0.548101      31.537754 0.43712473E+03  0.99494375E+04                                 7.793231                            6.334556       0.494657       2.221275                    0.998805      26.354521      66.770693       0.781726       0.344238      -1.154362      -0.019368       0.008350      -0.014176       0.025413      -0.050984       0.014914       0.010993      -0.025403       0.099521      -0.072378       0.035625       0.036753              9.095316       6.892992      -1.048495       2.565276       8.832963      -4.876722      11.559992          -0.000001
          123              O      -3.973878       0.462343      13.947170      -0.528080      24.302819 0.33766948E+03  0.72678596E+04                                 6.590205                            5.539804       0.274709       2.157045                    0.998839      25.735347      65.218485       0.834955       0.340823      -1.147293       0.105353       0.047409       0.013719       0.116340       0.116791      -0.026244      -0.056456       0.030497      -0.180390      -0.106486      -0.056099       0.162586              7.281993       8.498830       3.520277      -0.436738       8.050786      -1.797405       5.296365           0.000015
          124              O       1.814450       2.290613       2.335480      -0.525206      36.503359 0.50387357E+03  0.11951340E+05                                 8.826424                            7.029684       0.110536       2.102167                    0.995938      27.007854      71.162175       0.702150       0.367774      -1.128985       0.010332      -0.015454       0.012665       0.022494      -0.020995      -0.036363      -0.057077      -0.004118      -0.051369      -0.081645       0.025153       0.056492             10.500023      14.537591      -4.123992      -2.492937       9.104533       2.857559       7.857944          -0.000003
          125              O       4.000439       2.388700       2.758294      -0.599000      39.696101 0.60454126E+03  0.14914845E+05                                 9.154028                            7.527121       0.217998       2.113490                    0.997251      28.046418      73.864658       0.706399       0.351450      -1.148937      -0.022044      -0.002118      -0.023956       0.032623       0.041188       0.026125      -0.005353       0.021332      -0.023963      -0.049278      -0.002712       0.051989             10.734338      10.209832       0.885823       2.813001      10.658750       5.128972      11.334433          -0.000005
          126              O       5.672335       1.183615       1.207022      -0.498957      25.508168 0.37444485E+03  0.82763270E+04                                 6.897678                            5.961421       0.211487       2.165779                    0.995745      25.262534      65.028108       0.778598       0.355912      -1.134122      -0.071083      -0.036712      -0.049773       0.094222       0.034926       0.082174       0.091294       0.034481       0.113713      -0.102259      -0.048062       0.150321              7.630087       9.520942       0.728554       2.034842       5.571722       1.971787       7.797598          -0.000003
          127              O       2.109334       4.196723       4.530973      -0.579971      50.321369 0.61332276E+03  0.15223497E+05                                10.810893                            7.556090      -0.039164       2.018755                    0.998315      28.460979      75.789665       0.706878       0.349089      -1.148051      -0.033601       0.018927       0.099387       0.106607      -0.007298      -0.021284       0.012010       0.008994       0.136202      -0.031273      -0.022875       0.054148             14.804222      12.015561      -0.914637      -4.962358       7.098150       4.075938      25.298955          -0.000002
          128              O      -0.473410       3.292669       4.178152      -0.558217      40.437743 0.52780504E+03  0.12618413E+05                                 9.345195                            7.088183       0.403648       2.183645                    0.997548      27.347685      71.476861       0.717707       0.356967      -1.141638       0.022499      -0.038164       0.025352       0.051043      -0.045034      -0.025043      -0.011108      -0.071641       0.097376      -0.080415       0.038812       0.041603             11.510802       9.521869       1.475012      -3.121794       6.202713       1.236639      18.807823          -0.000003
          129              O      -1.670374       3.049244       6.013681      -0.516664      37.393196 0.45959992E+03  0.10584348E+05                                 8.822621                            6.524952       0.450387       2.227777                    0.996574      25.908992      65.852900       0.765625       0.347381      -1.152677       0.033556      -0.002807       0.010471       0.035264       0.008101      -0.029384      -0.007470       0.008892      -0.114494      -0.050162       0.010597       0.039566             10.908609      16.600066       5.163894      -1.467986       8.123626       0.670496       8.002135          -0.000001
          130              O      -6.629277       9.882639       8.881965      -0.609519      41.702624 0.58003200E+03  0.14212293E+05                                 9.622560                            7.467657       0.129718       2.081847                    0.996949      28.283754      75.084083       0.693339       0.360535      -1.137659      -0.050023      -0.002687       0.003230       0.050199      -0.021443       0.002128       0.025508       0.051698       0.111161      -0.058543       0.013701       0.044842             11.899633      14.305991      -4.074409       5.492833      11.913519      -3.767356       9.479388           0.000000
          131              O       5.421785       9.042408       8.257742      -0.548102      31.537650 0.43712327E+03  0.99493945E+04                                 7.793209                            6.334542       0.494670       2.221280                    0.998805      26.354507      66.770593       0.781728       0.344237      -1.154362       0.019362       0.016315      -0.002068       0.025403       0.033843      -0.040952       0.021003      -0.048705       0.029626      -0.072382       0.035626       0.036757              9.095285       6.892975       2.770819       0.050009      14.673695      -2.365485       5.719186          -0.000001
          132              O      -0.374246      -3.223360       8.350590      -0.528080      24.302792 0.33766920E+03  0.72678519E+04                                 6.590199                            5.539801       0.274710       2.157046                    0.998839      25.735342      65.218456       0.834956       0.340822      -1.147293      -0.105353       0.006123      -0.048973       0.116340      -0.070241       0.096928      -0.066035       0.052779      -0.113545      -0.106487      -0.056099       0.162586              7.281983       8.498817      -1.791679       3.061521       7.030529      -2.236050       6.316604           0.000015
          133              O      -6.162574       8.166290      11.257440      -0.525208      36.503352 0.50387349E+03  0.11951337E+05                                 8.826420                            7.029680       0.110550       2.102172                    0.995938      27.007845      71.162119       0.702150       0.367774      -1.128986      -0.010330      -0.017740       0.009194       0.022493      -0.025113      -0.033650      -0.049334      -0.022125      -0.105392      -0.081644       0.025152       0.056492             10.500016      14.537596      -0.661300      -4.773327       5.978586       1.513565      10.983865          -0.000003
          134              O      -8.348563       7.816599      11.000323      -0.599026      39.697563 0.60456795E+03  0.14915681E+05                                 9.154279                            7.527308       0.217912       2.113455                    0.997251      28.046954      73.866729       0.706387       0.351452      -1.148934       0.022038       0.021174       0.011423       0.032627       0.007729       0.048157      -0.004171       0.018556      -0.032344      -0.049287      -0.002698       0.051985             10.734656      10.210093       2.234445       1.924937       7.506935       3.773916      14.486941          -0.000005
          135              O     -10.020459       8.765741      12.720150      -0.498958      25.508087 0.37444368E+03  0.82762924E+04                                 6.897656                            5.961406       0.211497       2.165783                    0.995745      25.262503      65.027934       0.778600       0.355912      -1.134123       0.071083       0.031224       0.053386       0.094222       0.061697       0.064543       0.089695       0.038201       0.124868      -0.102260      -0.048061       0.150322              7.630057       9.520904       1.581597       1.473033       6.019305       2.164221       7.349963          -0.000003
          136              O      -6.457458       6.902206       8.639132      -0.579972      50.321552 0.61332513E+03  0.15223572E+05                                10.810927                            7.556110      -0.039165       2.018754                    0.998315      28.461023      75.789849       0.706876       0.349090      -1.148050       0.033599      -0.083829      -0.056644       0.106606      -0.016671      -0.015113       0.034607      -0.043558      -0.021468      -0.031274      -0.022874       0.054148             14.804275      12.015594      -4.197602      -2.800347      19.501382       9.408679      12.895848          -0.000002
          137              O      -3.874714       6.869249       9.609034      -0.558217      40.437769 0.52780542E+03  0.12618424E+05                                 9.345200                            7.088186       0.403645       2.183644                    0.997548      27.347693      71.476891       0.717707       0.356967      -1.141638      -0.022499      -0.038365       0.025047       0.051043      -0.005219      -0.051264      -0.002973      -0.090562       0.040610      -0.080415       0.038812       0.041603             11.510810       9.521875      -3.450566       0.122007      15.943784       5.424778       9.066770          -0.000003
          138              O      -2.677750       5.086823       9.107656      -0.516662      37.392959 0.45959654E+03  0.10584249E+05                                 8.822578                            6.524923       0.450435       2.227795                    0.996574      25.908908      65.852584       0.765627       0.347380      -1.152678      -0.033557      -0.010729      -0.001558       0.035265      -0.030195      -0.004165      -0.024300       0.048032       0.002932      -0.050163       0.010598       0.039565             10.908552      16.599978      -3.388277       4.164137       7.534452       0.417190       8.591227          -0.000001
          139              O       0.346573       4.256238      12.587307      -0.609518      41.702666 0.58003223E+03  0.14212300E+05                                 9.622568                            7.467659       0.129714       2.081846                    0.996949      28.283760      75.084116       0.693339       0.360536      -1.137659      -0.050023       0.004029      -0.001193       0.050199       0.010424      -0.018859       0.047097       0.001484      -0.039479      -0.058543       0.013701       0.044842             11.899649      14.306017       6.655544      -1.573511      12.593273      -3.475106       8.799657           0.000000
          140              O      -1.554065       4.014653      11.568838      -0.548102      31.537831 0.43712603E+03  0.99494757E+04                                 7.793246                            6.334568       0.494654       2.221274                    0.998805      26.354547      66.770812       0.781725       0.344238      -1.154361       0.019368      -0.008350       0.014176       0.025413      -0.050984       0.014914       0.010993      -0.025403       0.099521      -0.072379       0.035625       0.036754              9.095335       6.893004      -1.048499       2.565282       8.832981      -4.876734      11.560018          -0.000001
          141              O       6.601604       8.944761       0.337109      -0.528082      24.302814 0.33766923E+03  0.72678518E+04                                 6.590202                            5.539799       0.274715       2.157047                    0.998839      25.735349      65.218447       0.834956       0.340822      -1.147294      -0.105352      -0.047409      -0.013718       0.116340       0.116791      -0.026244      -0.056456       0.030497      -0.180390      -0.106487      -0.056099       0.162586              7.281993       8.498831       3.520281      -0.436739       8.050786      -1.797406       5.296363           0.000015
          142              O       0.813276       7.116491      11.948799      -0.525206      36.503358 0.50387356E+03  0.11951340E+05                                 8.826424                            7.029684       0.110536       2.102167                    0.995938      27.007854      71.162174       0.702150       0.367774      -1.128985      -0.010332       0.015454      -0.012665       0.022494      -0.020995      -0.036363      -0.057077      -0.004118      -0.051369      -0.081645       0.025153       0.056492             10.500022      14.537589      -4.123992      -2.492937       9.104533       2.857559       7.857944          -0.000003
          143              O      -1.372713       7.018404      11.525985      -0.599000      39.696102 0.60454128E+03  0.14914845E+05                                 9.154028                            7.527121       0.217998       2.113490                    0.997251      28.046418      73.864657       0.706399       0.351450      -1.148937       0.022044       0.002118       0.023956       0.032623       0.041188       0.026125      -0.005353       0.021332      -0.023963      -0.049278      -0.002712       0.051989             10.734338      10.209832       0.885823       2.813001      10.658751       5.128973      11.334432          -0.000005
          144              O      -3.044609       8.223489      13.077257      -0.498957      25.508167 0.37444484E+03  0.82763267E+04                                 6.897678                            5.961421       0.211487       2.165779                    0.995745      25.262534      65.028107       0.778598       0.355912      -1.134122       0.071083       0.036712       0.049773       0.094222       0.034926       0.082174       0.091294       0.034481       0.113713      -0.102259      -0.048062       0.150321              7.630087       9.520941       0.728554       2.034842       5.571722       1.971787       7.797597          -0.000003
          145              O       0.518392       5.210381       9.753306      -0.579971      50.321386 0.61332298E+03  0.15223503E+05                                10.810895                            7.556090      -0.039163       2.018755                    0.998315      28.460983      75.789672       0.706878       0.349089      -1.148051       0.033601      -0.018927      -0.099387       0.106607      -0.007298      -0.021284       0.012010       0.008994       0.136202      -0.031273      -0.022875       0.054148             14.804226      12.015562      -0.914637      -4.962359       7.098152       4.075941      25.298964          -0.000002
          146              O       3.101136       6.114435      10.106127      -0.558217      40.437740 0.52780500E+03  0.12618412E+05                                 9.345194                            7.088182       0.403648       2.183645                    0.997548      27.347684      71.476857       0.717707       0.356967      -1.141638      -0.022499       0.038164      -0.025352       0.051043      -0.045034      -0.025043      -0.011108      -0.071641       0.097376      -0.080415       0.038812       0.041603             11.510801       9.521868       1.475012      -3.121794       6.202713       1.236639      18.807821          -0.000003
          147              O       4.298100       6.357860       8.270598      -0.516664      37.393221 0.45960026E+03  0.10584358E+05                                 8.822626                            6.524955       0.450385       2.227776                    0.996574      25.909001      65.852936       0.765624       0.347381      -1.152677      -0.033556       0.002807      -0.010471       0.035264       0.008101      -0.029384      -0.007470       0.008892      -0.114494      -0.050162       0.010597       0.039566             10.908615      16.600077       5.163897      -1.467987       8.123629       0.670496       8.002139          -0.000001
          148              O       9.257003      -0.475535       5.402314      -0.609518      41.702635 0.58003208E+03  0.14212296E+05                                 9.622562                            7.467658       0.129718       2.081847                    0.996949      28.283754      75.084090       0.693339       0.360536      -1.137659       0.050023       0.002687      -0.003230       0.050199      -0.021443       0.002128       0.025508       0.051698       0.111161      -0.058543       0.013701       0.044842             11.899636      14.306000      -4.074412       5.492838      11.913517      -3.767356       9.479392           0.000000
          149              O      -2.794059       0.364696       6.026537      -0.548103      31.537731 0.43712463E+03  0.99494345E+04                                 7.793225                            6.334554       0.494666       2.221278                    0.998805      26.354534      66.770717       0.781727       0.344237      -1.154362      -0.019362      -0.016314       0.002067       0.025403       0.033843      -0.040952       0.021004      -0.048705       0.029626      -0.072383       0.035626       0.036757              9.095305       6.892988       2.770826       0.050009      14.673730      -2.365491       5.719197          -0.000001
          150              O       3.001972      12.630464       5.933689      -0.528082      24.302772 0.33766871E+03  0.72678373E+04                                 6.590192                            5.539793       0.274717       2.157048                    0.998839      25.735341      65.218399       0.834957       0.340822      -1.147294       0.105352      -0.006123       0.048973       0.116339      -0.070241       0.096929      -0.066036       0.052778      -0.113546      -0.106487      -0.056099       0.162586              7.281979       8.498814      -1.791679       3.061522       7.030524      -2.236050       6.316600           0.000015
          151              O       8.790300       1.240814       3.026839      -0.525208      36.503350 0.50387346E+03  0.11951336E+05                                 8.826419                            7.029680       0.110550       2.102172                    0.995938      27.007845      71.162117       0.702151       0.367774      -1.128986       0.010330       0.017740      -0.009194       0.022493      -0.025113      -0.033650      -0.049334      -0.022125      -0.105392      -0.081644       0.025152       0.056492             10.500015      14.537594      -0.661300      -4.773327       5.978586       1.513565      10.983865          -0.000003
          152              O      10.976289       1.590505       3.283956      -0.599026      39.697559 0.60456789E+03  0.14915679E+05                                 9.154278                            7.527308       0.217913       2.113455                    0.997251      28.046952      73.866723       0.706387       0.351452      -1.148934      -0.022038      -0.021174      -0.011423       0.032627       0.007729       0.048157      -0.004171       0.018556      -0.032343      -0.049287      -0.002698       0.051985             10.734656      10.210092       2.234445       1.924936       7.506934       3.773916      14.486942          -0.000005
          153              O      12.648185       0.641363       1.564129      -0.498958      25.508086 0.37444367E+03  0.82762921E+04                                 6.897656                            5.961406       0.211497       2.165783                    0.995745      25.262502      65.027933       0.778600       0.355912      -1.134123      -0.071083      -0.031224      -0.053386       0.094222       0.061697       0.064543       0.089695       0.038201       0.124868      -0.102260      -0.048061       0.150322              7.630057       9.520904       1.581597       1.473033       6.019305       2.164221       7.349963          -0.000003
          154              O       9.085184       2.504898       5.645147      -0.579972      50.321569 0.61332535E+03  0.15223579E+05                                10.810929                            7.556111      -0.039163       2.018754                    0.998315      28.461027      75.789857       0.706876       0.349090      -1.148050      -0.033599       0.083829       0.056644       0.106606      -0.016671      -0.015113       0.034607      -0.043558      -0.021468      -0.031274      -0.022874       0.054148             14.804279      12.015595      -4.197603      -2.800347      19.501388       9.408683      12.895853          -0.000002
          155              O       6.502440       2.537855       4.675245      -0.558217      40.437769 0.52780541E+03  0.12618424E+05                                 9.345200                            7.088186       0.403645       2.183644                    0.997548      27.347692      71.476890       0.717707       0.356967      -1.141638       0.022499       0.038365      -0.025047       0.051043      -0.005219      -0.051264      -0.002973      -0.090562       0.040610      -0.080415       0.038812       0.041603             11.510810       9.521876      -3.450566       0.122007      15.943784       5.424778       9.066770          -0.000003
          156              O       5.305476       4.320281       5.176623      -0.516662      37.392986 0.45959690E+03  0.10584260E+05                                 8.822582                            6.524926       0.450433       2.227794                    0.996574      25.908918      65.852622       0.765627       0.347380      -1.152678       0.033557       0.010728       0.001558       0.035265      -0.030195      -0.004165      -0.024300       0.048032       0.002932      -0.050163       0.010598       0.039565             10.908558      16.599989      -3.388279       4.164139       7.534456       0.417191       8.591230          -0.000001

******************************************************
Auxiliary information for the entire system
The total spin magnetic moment of the unit cell is   0.000095
The total net atomic charge of the unit cell is   -0.000002
Accuracy of reproducing the electrostatic potential in the unit cell:
  The inner radius (bohr) =    5.0000
  The outer radius (bohr) =   12.0000
  Valid grid points have density less than (e/(bohr^3)) =    0.0001
  The number of valid grid points were=       273786
  The rms potential error without charges in kcal/mol is=      5.34712
  The rms potential error with partial charges in kcal/mol is=      1.59985
  The RRMSE value at monopole order=      0.29920
  The rms potential error with partial charges and cloud penetration in kcal/mol is=      1.58959
  The RRMSE value at monopole order with cloud penetration is=      0.29728
  The rms potential error with partial charges and atomic dipoles in kcal/mol is=      0.48773
  The RRMSE value at dipole order=      0.09121
  The rms potential error with partial charges, atomic dipoles and cloud penetration in kcal/mol is=      0.47646
  The RRMSE value at dipole order with cloud penetration=      0.08911

******************************************************
The electron densities and ab initio electrostatic potential were computed in VASP using the PBE functional and
projector augmented wave method. See the main text of the journal article for a description of computational details.
The atomic charges, dipoles, and quadrupoles were computed with the DDEC6 method as described in
(a) T. A. Manz and N. Gabaldon Limas, RSC Adv. 6 (2016) 47771-47801 DOI: 10.1039/c6ra04656h
(b) N. Gabaldon Limas and T. A. Manz, RSC Adv. 8 (2018) 2678-2707 DOI: 10.1039/c7ra11829e.
For each atom in the material, the electron cloud parameters were fit to the spherically averaged atom-in-material
electron density using radial positions for which this density was between 10^-4 and 10^-2 electrons per cubic bohr.
The polarizabilities, dispersion coefficients, and quantum Drude oscillator (QDO) parameters were fit using the MCLF method.
The magnetic structure of the system was optimized in VASP from the default ferromagnetic initial guess using spin polarization.
The atomic spin moments (ASMs) were computed on this optimized magnetic structure using the DDEC6 partition as inputs
to the method of T. A. Manz and D. S. Sholl, J. Chem. Theory Comput. 7 (2011) 4146-4164 DOI: 10.1021/ct200539n.
The RMSE and RRMSE were computed using a uniform grid with Ewald summation.
