# Supplementary material for: A collection of forcefield precursors for metal–organic frameworks
Source: RSC Adv. 2019 Nov 13;9(63):36492–507. doi: 10.1039/c9ra07327b (PMC9075174; doi:10.1039/c9ra07327b)
Supplement: RA-009-C9RA07327B-s5665 [file RA-009-C9RA07327B-s5665.xyz]

  626
jmolscript: load "" {1 1 1} spacegroup "x,y,z" unitcell [{     28.104300     0.000000     0.000000 }, {     -9.367998    26.497024     0.000000 }, {     -9.367998   -13.248296    22.947221 }]
Cu    14.052150     0.000000     0.000000     0.385221
Cu    -4.683999    13.248512     0.000000     0.385314
Cu    -4.683999    -6.624148    11.473610     0.385258
Cu     4.684152     6.624364    11.473610     0.385132
Cu   -14.259779    10.083474    17.464900     0.488929
Cu    -4.476217     3.165254     5.482321     0.488930
Cu     4.476290    -3.165150     5.482321     0.489229
Cu    14.260012   -10.083146    17.464900     0.489204
Cu     4.476290     6.330404     0.000000     0.489098
Cu    14.260012    20.166620     0.000000     0.489131
H    -11.303364    12.341184    20.732814     0.142021
H     -9.231139    13.252678    20.296817     0.288365
H    -13.137647    11.170009    19.984735     0.109101
H      2.471387   -10.483375    18.373840     0.123561
H     -9.903795    12.456410    16.916691     0.142933
H     -7.093336    12.925445    20.937044     0.092624
H      4.056482    -9.489723    19.746084     0.126247
H    -11.786791    11.319682    16.269580     0.089330
H     -3.333129     6.705093     2.214407     0.142040
H     -3.164492     8.962643     2.650404     0.288340
H     24.278405     4.585338     2.962486     0.109066
H     -1.339561    12.084011     4.573381     0.123568
H     -3.690960     8.063101     6.030530     0.142952
H     -4.185612    10.869098     2.010177     0.092627
H     -0.931114    13.909643     3.201137     0.126239
H     -4.135012     5.908899     6.677641     0.089321
H     24.246554    -1.620231     6.592737     0.142030
H     22.770144    -2.953020     7.758455     0.288333
H     -3.305025     0.457128     5.771226     0.109108
H      9.752329    21.713062     8.070538     0.123566
H     20.609871    -0.153611     7.668961     0.142937
H     22.734554    -4.112247     9.692906     0.092627
H      9.875985    19.511166     8.791080     0.126244
H     21.245030     1.865454     6.787788     0.089317
H      9.126547     9.071410    16.354484     0.142031
H      8.362095     7.235155    15.188766     0.288336
H     10.900875    10.284982    17.175995     0.109108
H      7.852453     3.183757    14.876683     0.123557
H     11.721492     6.131555    15.278260     0.142939
H      7.281002     6.815159    13.254315     0.092624
H      5.735255     2.566370    14.156141     0.126244
H     13.413382     7.403421    16.159433     0.089308
H     -1.935340    25.033081     1.893146     0.142030
H      0.136876    24.199744     1.321760     0.288334
H      5.598393    -1.526198     3.281453     0.109107
H     -6.896613     7.905602    22.839369     0.123565
H     -0.535747    21.670626     3.701387     0.142936
H      2.274679    24.917813     1.285044     0.092627
H     -5.311538     8.597160    21.292726     0.126243
H     -2.418727    21.678587     5.009378     0.089316
H      6.035082    11.813849    16.033223     0.142031
H      6.203691    11.062638    13.860121     0.288336
H      5.542337    13.521596    17.494961     0.109109
H      8.028573    11.167267    10.195450     0.123557
H      5.677211    14.439675    12.949117     0.142939
H      5.182553     9.554945    12.529183     0.092623
H      8.437008     9.066044     9.300509     0.126244
H      5.233179    16.077206    14.491170     0.089309
H     14.878531    -6.728721    21.054075     0.142022
H     13.402129    -5.052779    21.625461     0.288365
H     15.431233    -8.478863    19.665768     0.109101
H     19.120329     9.381272     0.107852     0.123563
H     11.241823    -6.530010    19.245834     0.142934
H     13.366539    -2.797882    21.662177     0.092625
H     19.244005    11.106243     1.654495     0.126249
H     11.876965    -8.302674    17.937843     0.089330
H     -0.241665    -3.620753     6.913998     0.142040
H     -1.006088    -3.712148     9.087100     0.288340
H     -7.835354    22.980920     5.452260     0.109065
H     -1.515681    -1.956685    12.751771     0.123566
H      2.353322    -3.082835     9.998104     0.142952
H     -2.087163    -5.177420    10.418038     0.092627
H     -3.632867    -2.271991    13.646712     0.126237
H      4.045191    -2.955663     8.456051     0.089320
H      7.432662     2.371487     0.321261     0.142040
H      9.504892     2.293330     1.328644     0.288340
H     -3.769610    -9.643379    22.628255     0.109065
H     11.839446     2.578204     4.681233     0.123566
H      8.832282     5.618716     2.329143     0.142952
H     11.642687     1.902493     0.725132     0.092628
H     13.424523     0.892995     4.855632     0.126237
H      6.949294     6.747483     1.668263     0.089320
H     15.403143    21.226810     4.699591     0.142021
H     15.571775    19.720471     6.436695     0.288365
H     14.910368    21.638818     2.489773     0.109100
H    -10.707620    16.494474     8.178390     0.123561
H     15.045261    17.242976     3.967575     0.142933
H     14.550663    19.321709     8.407862     0.092624
H    -10.299155    16.770065    10.445575     0.126248
H     14.601201    17.759647     1.778410     0.089330
H      5.510470     8.349384    18.247630     0.142031
H      4.034045     8.006231    16.510526     0.288336
H      6.063202     8.022167    20.457448     0.109108
H      0.384224     8.651417    14.768831     0.123557
H      1.873772     6.684053    18.979646     0.142939
H      3.998429     6.910561    14.539359     0.092623
H      0.507870     9.128342    12.501646     0.126243
H      2.508943     6.437651    21.168811     0.089308
H     -9.609667    -5.450225    22.625960     0.142030
H    -10.374103    -3.522576    21.618577     0.288333
H      1.532648     6.479850     0.318966     0.109107
H     17.220558    -1.226640    18.265988     0.123569
H     -7.014708    -3.048289    20.618078     0.142937
H    -11.455171    -1.637307    22.222089     0.092628
H     15.103370    -0.293947    18.091589     0.126246
H     -5.322830    -4.447325    21.278958     0.089317
H     -6.034839    19.791973     2.214407     0.142022
H     -6.203471    17.534431     2.650404     0.288365
H     -5.542064    21.911742     2.962486     0.109102
H     20.075924    14.413099     4.573381     0.123563
H     -5.676957    18.434036     6.030530     0.142934
H     -5.182359    15.627964     2.010177     0.092625
H     19.667459    12.587441     3.201137     0.126249
H     -5.232897    20.588251     6.677641     0.089330
H      1.935642    14.156230    20.732814     0.142040
H     -0.136588    13.244728    20.296817     0.288340
H     13.137914   -11.169632    19.984735     0.109066
H     -2.471142    10.483720    18.373840     0.123566
H      0.536022    14.040932    16.916691     0.142952
H     -2.274383    13.571973    20.937044     0.092627
H     -4.056219     9.490095    19.746084     0.126237
H      2.419010    15.177648    16.269580     0.089320
H     18.977971    -9.071102    16.354484     0.142031
H     19.742407    -7.234869    15.188766     0.288334
H      7.835656    16.212366    17.175995     0.109108
H     -7.852254    -3.183477    14.876683     0.123566
H     16.383012    -6.131268    15.278260     0.142937
H     20.823475    -6.814910    13.254315     0.092627
H     -5.735066    -2.566104    14.156141     0.126243
H     14.691134    -7.403116    16.159433     0.089316
H      3.857834     1.620355     6.592737     0.142031
H      5.334259     2.953166     7.758455     0.288336
H      3.305102    -0.457019     5.771226     0.109108
H      8.984080     4.784114     8.070538     0.123557
H      7.494532     0.153755     7.668961     0.142939
H      5.369875     4.112429     9.692906     0.092623
H      8.860434     6.986023     8.791080     0.126244
H      6.859361    -1.865327     6.787788     0.089308
H    -14.878250     6.729117    21.054075     0.142030
H    -13.401840     5.053186    21.625461     0.288333
H     12.673329     8.479233    19.665768     0.109108
H     -0.384025    17.115754     0.107852     0.123568
H    -11.241567     6.530373    19.245834     0.142937
H    -13.366250     2.798290    21.662177     0.092627
H     -0.507681    15.390812     1.654495     0.126245
H    -11.876726     8.303011    17.937843     0.089316
H      0.241757     3.620883     6.913998     0.142031
H      1.006209     3.712319     9.087100     0.288336
H     -1.532571     3.516206     5.452260     0.109110
H      1.515851     1.956925    12.751771     0.123558
H     -2.353188     3.083023     9.998104     0.142939
H      2.087302     5.177617    10.418038     0.092624
H      3.633049     2.272248    13.646712     0.126244
H     -4.045078     2.955823     8.456051     0.089309
H     20.671668     1.463978     1.893146     0.142022
H     18.599443     2.297304     1.321760     0.288365
H     22.505951     1.526259     3.281453     0.109102
H      6.896917    -7.905172    22.839369     0.123561
H     19.272099     4.826468     3.701387     0.142933
H     16.461640     1.579235     1.285044     0.092624
H      5.311822    -8.596759    21.292726     0.126247
H     21.155095     4.818531     5.009378     0.089330
H     12.701433    14.683477    16.033223     0.142040
H     12.532796    15.434647    13.860121     0.288340
H    -14.910101    12.975757    17.494961     0.109065
H     10.707865    15.329949    10.195450     0.123566
H     13.059264    12.057593    12.949117     0.142951
H     13.553916    16.942315    12.529183     0.092627
H     10.299418    17.431155     9.300509     0.126237
H     13.503316    10.420091    14.491170     0.089320
H      9.609969     5.450651    22.625960     0.142040
H     10.374392     3.522983    21.618577     0.288340
H     17.203658    20.017180     0.318966     0.109065
H     10.883985     1.226984    18.265988     0.123569
H      7.014982     3.048677    20.618078     0.142953
H     11.455467     1.637725    22.222089     0.092628
H     13.001171     0.294287    18.091589     0.126240
H      5.323113     4.447726    21.278958     0.089320
H     -5.510227    -8.349040    18.247630     0.142022
H     -4.033825    -8.005920    16.510526     0.288365
H     -6.062929    -8.021781    20.457448     0.109101
H     -9.752025    17.845885    14.768831     0.123562
H     -1.873519    -6.683696    18.979646     0.142933
H     -3.998235    -6.910287    14.539359     0.092624
H     -9.875701    17.368917    12.501646     0.126248
H     -2.508661    -6.437253    21.168811     0.089330
H      3.333222     5.270302     4.699591     0.142031
H      3.164613     6.776674     6.436695     0.288336
H      3.825967     4.858253     2.489773     0.109109
H      1.339731    10.002704     8.178390     0.123557
H      3.691093     9.254123     3.967575     0.142938
H      4.185751     7.175473     8.407862     0.092623
H      0.931296     9.727156    10.445575     0.126244
H      4.135125     8.737410     1.778410     0.089308
H     11.303644    24.125543     0.321261     0.142030
H      9.231428    24.203719     1.328644     0.288334
H      3.769911     9.643805    22.628255     0.109108
H     16.264917    -2.578116     4.681233     0.123566
H      9.904051    20.878352     2.329143     0.142937
H      7.093625    24.594545     0.725132     0.092627
H     14.679842    -0.892904     4.855632     0.126243
H     11.787031    19.749573     1.668263     0.089316
C    -11.378128    12.126550    19.809877    -0.209911
C    -12.474576    11.433648    19.359194     0.115127
C      2.742129   -10.907319    19.177910    -0.050947
C      4.155038   -11.025611    21.076334     0.156139
C    -10.552626    12.201780    17.562426    -0.239393
C    -10.372186    12.518167    18.926409     0.317685
C     -6.716737    13.761292    20.688985     0.056796
C      3.701992   -10.343588    19.961558    -0.162053
C    -11.672119    11.523188    17.190222     0.064149
C     -8.294525    13.766042    18.703132     0.503322
C     -7.198824    14.408206    19.557458    -0.056826
C     -3.510556     6.563077     3.137344    -0.209948
C     -3.798346     5.298379     3.588027     0.115159
C     -1.829518    12.197940     3.769311    -0.050969
C     -2.412034    13.490580     1.870887     0.156116
C     -3.714762     7.366488     5.384795    -0.239420
C     -3.476633     7.642045     4.020812     0.317702
C     -3.523096    11.502777     2.258236     0.056813
C     -1.617987    13.290803     2.985663    -0.161993
C     -3.981381     6.084831     5.756999     0.064139
C     -2.992666    10.016842     4.244089     0.503335
C     -2.752469    11.263917     3.389763    -0.056870
C     23.619082    -0.909050     6.655612    -0.209928
C     23.943220     0.329946     6.160411     0.115117
C     10.518455    21.403846     8.536366    -0.050968
C     11.653308    19.720634     9.758306     0.156058
C     21.473420    -0.050806     7.286202    -0.239402
C     22.377812    -1.134269     7.250863     0.317676
C     22.012457    -4.703795     9.517819     0.056808
C     10.572600    20.123117     8.994622    -0.161989
C     21.862572     1.144205     6.763923     0.064148
C     20.914702    -2.816689     8.226808     0.503324
C     20.944303    -4.254545     8.750693    -0.056851
C     10.006210     8.716879    16.291609    -0.209932
C     11.066310     9.435483    16.786810     0.115121
C      7.305542     3.802989    14.410855    -0.050952
C      5.340296     4.311852    13.188915     0.156145
C     11.530576     6.979993    15.661019    -0.239417
C     10.207615     7.471514    15.696358     0.317682
C      6.963983     5.937182    13.429402     0.056785
C      6.080003     3.427124    13.952599    -0.162047
C     12.527536     7.745232    16.183298     0.064181
C      9.109098     5.531260    14.720413     0.503316
C      7.743598     5.079878    14.196528    -0.056833
C     -2.010096    24.341118     2.540487    -0.209923
C     -3.106533    24.297273     3.365898     0.115118
C     -6.625871     8.813920    22.804489    -0.050966
C     -5.212973    10.517140    21.957737     0.156064
C     -1.184580    22.357163     3.599042    -0.239399
C     -1.004153    23.380204     2.643061     0.317674
C      2.651270    24.285059     0.685204     0.056810
C     -5.666020     9.210704    21.924463    -0.161992
C     -2.304063    22.374128     4.372822     0.064149
C      1.073495    22.562894     1.674000     0.503325
C      2.169183    22.981670     0.690711    -0.056851
C      5.857652    12.684141    15.694752    -0.209928
C      5.569873    13.706801    16.564681     0.115119
C      7.538620    10.413959    10.498813    -0.050949
C      6.956102     8.123555    10.328544     0.156149
C      5.653421    14.228768    13.875267    -0.239411
C      5.891556    12.909750    14.318607     0.317685
C      5.845060     9.452925    11.856370     0.056784
C      7.750143     9.188864     9.944178    -0.162047
C      5.386815    15.191943    14.799122     0.064182
C      6.375494    11.915694    12.150324     0.503317
C      6.615682    10.552283    11.497476    -0.056827
C     14.251050    -7.029866    20.406734    -0.209908
C     14.575177    -8.078228    19.581323     0.115127
C     19.886455     9.939300     0.142732    -0.050944
C     21.021319    11.839145     0.989484     0.156137
C     12.105374    -6.912891    19.348179    -0.239387
C     13.009779    -6.401755    20.304160     0.317685
C     12.644450    -2.653732    22.262017     0.056796
C     19.940612    10.976534     1.022758    -0.162052
C     12.494516    -7.962711    18.574399     0.064150
C     11.546682    -4.715343    21.273221     0.503319
C     11.576296    -3.542708    22.256510    -0.056832
C      0.638003    -3.497936     7.252469    -0.209943
C      1.698091    -3.428390     6.382540     0.115160
C     -2.062596    -2.669723    12.448408    -0.050972
C     -4.027839    -3.982384    12.618677     0.156118
C      2.162393    -3.175583     9.071954    -0.239418
C      0.839426    -3.390743     8.628614     0.317702
C     -2.404173    -4.586795    11.090851     0.056812
C     -3.288127    -2.878647    13.003043    -0.161996
C      3.159340    -3.105904     8.148099     0.064139
C     -0.259062    -3.265789    10.796897     0.503336
C     -1.624553    -3.493790    11.449745    -0.056868
C      7.357910     3.278085     0.596857    -0.209946
C      6.261468     4.014831     0.222129     0.115160
C     12.110177     2.093832     3.912042    -0.050973
C     13.523061     0.508902     2.860371     0.156119
C      8.183442     5.186809     1.785753    -0.239420
C      8.363864     3.847381     1.377751     0.317702
C     12.019289     1.699401     1.573032     0.056812
C     13.070029     1.133315     4.008421    -0.161995
C      7.063954     5.848436     1.384176     0.064139
C     10.441527     3.416815     2.570089     0.503337
C     11.537217     2.355876     2.699052    -0.056868
C     15.225705    20.498534     4.115125    -0.209910
C     14.937909    20.740572     2.794513     0.115128
C    -11.197566    17.133852     8.679098    -0.050948
C    -11.780057    18.131617    10.747790     0.156137
C     15.021468    18.150496     3.687159    -0.239391
C     15.259615    19.193958     4.607802     0.317685
C     15.213176    18.790050     8.832615     0.056795
C    -10.986025    17.266085    10.017380    -0.162052
C     14.754845    18.468978     2.391100     0.064151
C     15.743579    17.813216     6.552808     0.503321
C     15.983788    17.929552     8.059982    -0.056829
C      4.882997     7.939348    18.832096    -0.209931
C      5.207142     7.748714    20.152708     0.115121
C      1.150343     8.402606    14.268123    -0.050948
C      2.285180     8.185973    12.199431     0.156151
C      2.737327     6.964129    19.260062    -0.239414
C      3.641719     7.536456    18.339419     0.317683
C      3.276334     7.357959    14.114606     0.056782
C      1.204482     8.646101    12.929841    -0.162048
C      3.126486     6.818938    20.556121     0.064184
C      2.178596     7.532463    16.394413     0.503316
C      2.208190     7.797684    14.887239    -0.056829
C     -8.730003    -5.218511    22.350364    -0.209927
C     -7.669910    -6.006661    22.725092     0.115120
C     16.673654    -1.132834    19.035179    -0.050966
C     14.708424    -0.329036    20.086850     0.156051
C     -7.205629    -3.803979    21.161468    -0.239401
C     -8.528590    -4.080339    21.569470     0.317671
C    -11.772192    -1.349955    21.374189     0.056814
C     15.448121    -0.548045    18.938800    -0.161991
C     -6.208676    -4.638896    21.563045     0.064149
C     -9.627095    -2.265039    20.377132     0.503321
C    -10.992587    -1.585656    20.248169    -0.056860
C     -5.857401    19.934006     3.137344    -0.209907
C     -5.569605    21.198713     3.588027     0.115127
C     20.565870    14.299154     3.769311    -0.050944
C     21.148361    13.006479     1.870887     0.156135
C     -5.653164    19.130637     5.384795    -0.239387
C     -5.891311    18.855055     4.020812     0.317686
C     -5.844872    14.994290     2.258236     0.056797
C     20.354329    13.206277     2.985663    -0.162052
C     -5.386541    20.412302     5.756999     0.064152
C     -6.375275    16.480261     4.244089     0.503320
C     -6.615484    15.233171     3.389763    -0.056831
C      2.010394    14.370847    19.809877    -0.209946
C      3.106836    15.063740    19.359194     0.115158
C     -2.741873    10.907680    19.177910    -0.050972
C     -4.154757    11.026008    21.076334     0.156121
C      1.184862    14.295575    17.562426    -0.239418
C      1.004440    13.979213    18.926409     0.317703
C     -2.650985    12.736122    20.688985     0.056811
C     -3.701725    10.343964    19.961558    -0.161995
C      2.304350    14.974160    17.190222     0.064139
C     -1.073223    12.731334    18.703132     0.503338
C     -2.168913    12.089186    19.557458    -0.056865
C     18.098307    -8.716573    16.291609    -0.209925
C     17.038214    -9.435167    16.786810     0.115118
C     -7.305350    -3.802717    14.410855    -0.050967
C     -5.340120    -4.311604    13.188915     0.156057
C     16.573933    -6.979699    15.661019    -0.239399
C     17.896894    -7.471218    15.696358     0.317674
C     21.140496    -5.936929    13.429402     0.056810
C     -6.079817    -3.426861    13.952599    -0.161991
C     15.576980    -7.744928    16.183298     0.064149
C     18.995399    -5.530983    14.720413     0.503324
C     20.360891    -5.079611    14.196528    -0.056853
C      4.485307     0.909176     6.655612    -0.209928
C      4.161162    -0.329830     6.160411     0.115121
C      8.217961     5.093338     8.536366    -0.050948
C      7.083124     6.776573     9.758306     0.156151
C      6.630977     0.050943     7.286202    -0.239410
C      5.726585     1.134406     7.250863     0.317684
C      6.091970     4.703974     9.517819     0.056783
C      8.163822     6.374076     8.994622    -0.162049
C      6.241818    -1.144078     6.763923     0.064185
C      7.189708     2.816844     8.226808     0.503316
C      7.160114     4.254710     8.750693    -0.056829
C    -14.250778     7.030250    20.406734    -0.209930
C    -14.574916     8.078597    19.581323     0.115119
C     -1.150151    16.557727     0.142732    -0.050963
C     -2.285004    14.657898     0.989484     0.156059
C    -12.105116     6.913256    19.348179    -0.239404
C    -13.009508     6.402137    20.304160     0.317670
C    -12.644153     2.654151    22.262017     0.056810
C     -1.204296    15.520509     1.022758    -0.161990
C    -12.494268     7.963060    18.574399     0.064149
C    -11.546398     4.715743    21.273221     0.503322
C    -11.575999     3.543127    22.256510    -0.056856
C     -0.637906     3.498073     7.252469    -0.209932
C     -1.698006     3.428510     6.382540     0.115119
C      2.062762     2.669957    12.448408    -0.050952
C      4.028008     3.982621    12.618677     0.156145
C     -2.162272     3.175754     9.071954    -0.239414
C     -0.839311     3.390905     8.628614     0.317686
C      2.404321     4.587004    11.090851     0.056785
C      3.288301     2.878892    13.003043    -0.162048
C     -3.159232     3.106058     8.148099     0.064183
C      0.259206     3.265992    10.796897     0.503316
C      1.624706     3.494005    11.449745    -0.056832
C     20.746432     2.155954     2.540487    -0.209911
C     21.842880     2.199815     3.365898     0.115126
C      6.626175    -8.813490    22.804489    -0.050947
C      5.213266   -10.516727    21.957737     0.156141
C     19.920930     4.139929     3.599042    -0.239391
C     19.740490     3.116870     2.643061     0.317689
C     16.085041     2.211978     0.685204     0.056795
C      5.666312    -9.210292    21.924463    -0.162054
C     21.040423     4.122978     4.372822     0.064149
C     17.662829     3.934161     1.674000     0.503322
C     16.567128     3.515367     0.690711    -0.056827
C     12.878860    13.813179    15.694752    -0.209950
C     13.166650    12.790534    16.564681     0.115159
C     11.197822    16.083262    10.498813    -0.050971
C     11.780338    18.373664    10.328544     0.156120
C     13.083066    12.268518    13.875267    -0.239423
C     12.844937    13.587544    14.318607     0.317700
C     12.891400    17.044322    11.856370     0.056811
C     10.986291    17.308347     9.944178    -0.161996
C     13.349685    11.305360    14.799122     0.064139
C     12.360970    14.581559    12.150324     0.503336
C     12.120773    15.944957    11.497476    -0.056869
C      8.730301     5.218932    22.350364    -0.209949
C      7.670213     6.007089    22.725092     0.115162
C     11.430900     1.133192    19.035179    -0.050970
C     13.396143     0.329415    20.086850     0.156110
C      7.205911     3.804377    21.161468    -0.239421
C      8.528878     4.080745    21.569470     0.317699
C     11.772477     1.350357    21.374189     0.056815
C     12.656431     0.548402    18.938800    -0.161995
C      6.208964     4.639302    21.563045     0.064142
C      9.627366     2.265422    20.377132     0.503334
C     10.992857     1.586037    20.248169    -0.056875
C     -4.882746    -7.938994    18.832096    -0.209910
C     -5.206873    -7.748335    20.152708     0.115126
C    -10.518151    18.094687    14.268123    -0.050947
C    -11.653015    18.311281    12.199431     0.156137
C     -2.737070    -6.963767    19.260062    -0.239390
C     -3.641475    -7.536111    18.339419     0.317686
C     -3.276146    -7.357693    14.114606     0.056794
C    -10.572308    17.851167    12.929841    -0.162052
C     -3.126212    -6.818551    20.556121     0.064151
C     -2.178378    -7.532155    16.394413     0.503321
C     -2.207992    -7.797404    14.887239    -0.056828
C      3.510652     5.998568     4.115125    -0.209931
C      3.798431     5.756505     2.794513     0.115121
C      1.829684     9.363335     8.679098    -0.050950
C      2.412202     8.365609    10.747790     0.156148
C      3.714883     8.346597     3.687159    -0.239413
C      3.476748     7.303153     4.607802     0.317684
C      3.523244     7.707140     8.832615     0.056783
C      1.618161     9.231128    10.017380    -0.162047
C      3.981489     8.028091     2.391100     0.064184
C      2.992810     8.683931     6.552808     0.503317
C      2.752622     8.567624     8.059982    -0.056828
C     11.378400    23.218950     0.596857    -0.209928
C     12.474837    22.482197     0.222129     0.115119
C     15.994175    -2.093758     3.912042    -0.050969
C     14.581277    -0.508848     2.860371     0.156061
C     10.552884    21.310248     1.785753    -0.239402
C     10.372457    22.649669     1.377751     0.317672
C      6.717034    24.797652     1.573032     0.056810
C     15.034324    -1.133240     4.008421    -0.161991
C     11.672367    20.648614     1.384176     0.064149
C      8.294809    23.080257     2.570089     0.503324
C      7.199121    24.141199     2.699052    -0.056853
N      3.619555   -12.221286    21.433163    -0.239630
N    -12.641151    11.115804    18.063823    -0.247742
N     -9.289415    13.188547    19.421610    -0.394944
N     -3.360841    12.587161     1.514058    -0.239634
N     -4.042471     5.035408     4.883398    -0.247720
N     -3.205519     8.886340     3.525611    -0.394900
N     12.686802    20.564170    10.011414    -0.239627
N     23.090914     1.368232     6.207912    -0.247709
N     22.105199    -2.377505     7.747900    -0.394877
N      5.791092     5.567411    12.935807    -0.239634
N     12.329315     8.978012    16.739309    -0.247750
N      9.126343     6.800074    15.199321    -0.394898
N     -5.748445    11.424009    22.814816    -0.239619
N     -3.273096    23.334380     4.288836    -0.247685
N      0.078607    23.473863     1.814896    -0.394879
N      6.007308     8.266250    11.289344    -0.239631
N      5.325743    14.960107    16.144747    -0.247748
N      6.162659    11.858738    13.488606    -0.394897
N     22.054801    11.636567     0.132405    -0.239637
N     13.722859    -8.556243    18.658385    -0.247737
N     12.737176    -5.349683    21.132325    -0.394942
N     -3.577056    -4.829370    11.657877    -0.239638
N      2.961102    -3.240787     6.802474    -0.247695
N     -0.241835    -3.485462     9.458615    -0.394902
N     12.987573     0.797708     1.646463    -0.239634
N      6.094910     5.295568     0.594562    -0.247695
N      9.446628     3.083342     1.710715    -0.394902
N    -12.728859    18.892341    10.143819    -0.239637
N     14.693766    19.750237     1.919076    -0.247730
N     15.530736    19.000674     5.933004    -0.394944
N      3.318670     7.545016    12.803402    -0.239629
N      4.354835     7.188443    21.028145    -0.247738
N      3.369099     7.727620    17.014217    -0.394899
N     15.159224    -0.737609    21.300758    -0.239634
N     -6.406904    -5.736793    22.352659    -0.247682
N     -9.609856    -3.314180    21.236506    -0.394878
N     22.097163    13.909892     1.514058    -0.239635
N     -5.325462    21.461708     4.883398    -0.247738
N     -6.162432    17.610750     3.525611    -0.394943
N     -3.619269    12.221689    21.433163    -0.239631
N      3.273394    15.381560    18.063823    -0.247698
N     -0.078324    13.308843    19.421610    -0.394902
N     -5.790920    -5.567168    12.935807    -0.239626
N     15.775208    -8.977697    16.739309    -0.247686
N     18.978160    -6.799788    15.199321    -0.394879
N      6.049634     5.933043    10.011414    -0.239630
N      5.013469    -1.368115     6.207912    -0.247747
N      5.999205     2.377651     7.747900    -0.394898
N     -3.318498    14.860460     0.132405    -0.239627
N    -13.722610     8.556595    18.658385    -0.247686
N    -12.736895     5.350081    21.132325    -0.394880
N      3.577212     4.829590    11.657877    -0.239637
N     -2.961011     3.240915     6.802474    -0.247770
N      0.241961     3.485640     9.458615    -0.394897
N      5.748749   -11.423580    22.814816    -0.239629
N     22.009455     3.162725     4.288836    -0.247763
N     18.657719     3.023195     1.814896    -0.394942
N     12.729145    18.230986    11.289344    -0.239638
N     13.410775    11.537221    16.144747    -0.247697
N     12.573823    14.638540    13.488606    -0.394903
N     12.945360     0.738010    21.300758    -0.239642
N      6.407202     5.737214    22.352659    -0.247686
N      9.610139     3.314580    21.236506    -0.394903
N    -12.686497    18.952249    12.803402    -0.239638
N     -4.354555    -7.188047    21.028145    -0.247738
N     -3.368872    -7.727299    17.014217    -0.394944
N      3.360996     7.604874    10.143819    -0.239627
N      4.042561     6.746823     1.919076    -0.247745
N      3.205645     7.496461     5.933004    -0.394898
N     15.116749    -0.797677     1.646463    -0.239625
N     12.641400    21.201467     0.594562    -0.247677
N      9.289697    23.413714     1.710715    -0.394880
N      9.383464     0.000000     0.000000     0.760176
N      5.463476     0.000000     0.000000     0.728121
N     -3.127787     8.846826     0.000000     0.760175
N     -1.821139     5.151021     0.000000     0.728107
N     -3.127787    -4.423341     7.661618     0.760175
N     -1.821139    -2.575469     4.460940     0.728116
N      6.240415     8.825243    15.285603     0.760188
N      7.547106    10.673175    18.486281     0.728124
N     -6.240211    17.650198     0.000000     0.760175
N     -7.546859    21.346003     0.000000     0.728154
N     18.720836     0.000000     0.000000     0.760176
N     22.640824     0.000000     0.000000     0.728142
N     -6.240211    -8.824955    15.285603     0.760175
N     -7.546859   -10.672827    18.486281     0.728147
N      3.127889     4.423485     7.661618     0.760188
N      1.821198     2.575553     4.460940     0.728153
O     -8.248442    13.857446    17.511713    -0.471725
O     -2.921835    10.090780     5.435508    -0.471729
O     19.883464    -2.211497     8.211663    -0.471716
O     10.023421     4.760727    14.735558    -0.471719
O      1.119585    21.485397     2.190542    -0.471717
O      6.446316    12.910518    11.490591    -0.471718
O     10.515437    -5.031060    20.756679    -0.471724
O      0.655270    -2.867400    11.456630    -0.471730
O     10.487627     4.402909     3.244967    -0.471731
O     15.814394    16.744454     6.021121    -0.471726
O      1.147358     7.242988    16.926100    -0.471717
O     -8.712771    -1.892894    19.702254    -0.471716
O     -6.446090    16.406346     5.435508    -0.471724
O     -1.119323    12.639908    17.511713    -0.471730
O     18.081075    -4.760449    14.735558    -0.471717
O      8.220946     2.211651     8.211663    -0.471717
O    -10.515160     5.031450    20.756679    -0.471715
O     -0.655117     2.867616    11.456630    -0.471717
O     17.616746     5.011668     2.190542    -0.471726
O     12.290139    13.586722    11.490591    -0.471730
O      8.713034     1.893265    19.702254    -0.471729
O     -1.147133    -7.242670    16.926100    -0.471725
O      2.921988     9.752684     6.021121    -0.471717
O      8.248719    22.094177     3.244967    -0.471716
O      0.019774   -12.271226    22.175047    -0.488252
O     -9.348231    12.091466    22.487129    -0.488255
O      9.387782     0.180191     1.232266    -0.488258
O     -3.982468   -12.438821    22.012351    -0.448533
O    -13.350469    12.034367    22.713618    -0.448535
O      5.385543     0.404886     1.168472    -0.448519
O     -2.208021     9.176589     0.772174    -0.488255
O     23.884007     8.465141     0.460092    -0.488251
O     15.776945    -4.337358    21.714955    -0.488256
O     -1.031963     5.347373     0.934870    -0.448471
O     25.164235     4.672752     0.233603    -0.448493
O     17.322855    -8.035812    21.778749    -0.448489
O     14.516002    21.866073     7.101018    -0.488254
O     -2.959340    -3.388229     8.333283    -0.488258
O    -11.576029    21.240086     7.561109    -0.488252
O     15.796234    23.958381     3.929941    -0.448512
O     -1.413431    -1.594278     5.098414    -0.448499
O    -10.399974    23.013764     4.163544    -0.448510
O      6.408853     7.726019    15.846203    -0.488260
O      7.160172     9.329077    14.613938    -0.488260
O      5.147910     9.414537    15.386112    -0.488258
O      7.954805     9.630522    19.017280    -0.448509
O      8.336273    11.384614    17.848807    -0.448510
O      6.428184    11.114618    18.783677    -0.448510
O     20.944333    17.320449     0.772174    -0.488251
O     -5.147698    18.031892     0.460092    -0.488253
O     12.327644     4.337767    21.714955    -0.488258
O     19.768278    21.149668     0.934870    -0.448641
O     -6.427930    21.824276     0.233603    -0.448642
O     10.781735     8.036222    21.778749    -0.448625
O     -0.019478    12.271643    22.175047    -0.488256
O      9.348530   -12.091043    22.487129    -0.488252
O     18.716535    -0.180168     1.232266    -0.488256
O      3.982761    12.439235    22.012351    -0.448581
O     13.350772   -12.033940    22.713618    -0.448605
O     22.718773    -0.404864     1.168472    -0.448602
O     -6.408641    -7.725721    15.846203    -0.488256
O     11.576325    17.168222    14.613938    -0.488257
O    -14.515703    17.082776    15.386112    -0.488250
O     -7.954551    -9.630164    19.017280    -0.448622
O     10.400267    15.112746    17.848807    -0.448603
O    -15.795931    15.382759    18.783677    -0.448615
O      4.220394     4.631084     7.101018    -0.488259
O      2.959451     3.388385     8.333283    -0.488260
O      2.208132     5.257081     7.561109    -0.488259
O      2.940120     2.538717     3.929941    -0.448604
O      1.413499     1.594374     5.098414    -0.448608
O      1.032031     3.483338     4.163544    -0.448610

The following XYZ coordinates are in angstroms. Other properties are in atomic units.
The sperically averaged electron density of each atom fit to a function of the form exp(a - br)
eigen_1, eigen_2 and eigen_3 are the three eigenvalues of traceless quadrupole moment tensor
  atom number  atomic symbol              X              Y              Z     net charge C6 coefficient C8 coefficient C10 coefficient fluctuating dipole atomic polarizability isotropic forcefield polarizability              a              b squared Pearson coefficient          <r^3>          <r^4>         wp_QDO          m_QDO          q_QDO       dipole_x       dipole_y       dipole_z         dipole            Qxy            Qxz            Qyz     Q(x^2-y^2)  Q(3z^2 - R^2)        eigen_1        eigen_2        eigen_3 static polarizability      alpha(xx)      alpha(xy)      alpha(xz)      alpha(yy)      alpha(yz)      alpha(zz) atomic spin moment
            1             Cu      14.052150       0.000000       0.000000       0.385221      82.379526 0.15289872E+04  0.46016853E+05                                16.851196                           14.013896       1.613077       2.332095                    0.993428      49.872917     130.157126       0.422521       0.481665      -1.097741      -0.000000      -0.000012       0.000007       0.000014       0.000045       0.000084       0.000099      -0.017911       0.018144      -0.011980       0.005875       0.006105             20.161718      20.332113       0.000225       0.000475      20.076352      -0.000350      20.076690           0.214137
            2             Cu      -4.683999      13.248512       0.000000       0.385314      82.377848 0.15289491E+04  0.46015253E+05                                16.850565                           14.013401       1.613227       2.332156                    0.993428      49.871129     130.150274       0.422544       0.481643      -1.097758       0.000011       0.000004      -0.000006       0.000013       0.005657       0.000067       0.000113       0.013854       0.018117      -0.011964       0.005866       0.006098             20.160936      20.104299      -0.079949      -0.000178      20.303146       0.000386      20.075364           0.216787
            3             Cu      -4.683999      -6.624148      11.473610       0.385258      82.379288 0.15289815E+04  0.46016541E+05                                16.850932                           14.013687       1.613161       2.332127                    0.993428      49.872354     130.154557       0.422533       0.481653      -1.097750      -0.000012       0.000008      -0.000000       0.000014      -0.002783       0.004944       0.006986       0.001966      -0.017564      -0.011981       0.005879       0.006102             20.161393      20.104311       0.039673      -0.069696      20.132876      -0.098186      20.246991           0.214162
            4             Cu       4.684152       6.624364      11.473610       0.385132      82.400277 0.15294658E+04  0.46034758E+05                                16.853019                           14.015330       1.613139       2.332074                    0.993429      49.875492     130.167875       0.422534       0.481613      -1.097773      -0.000000       0.000000       0.000000       0.000001      -0.002760      -0.004773      -0.006762       0.001955      -0.017554      -0.011705       0.005850       0.005855             20.163609      20.106899       0.040109       0.069451      20.135255       0.098236      20.248672           0.213032
            5             Cu     -14.259779      10.083474      17.464900       0.488929      94.577915 0.12123235E+04  0.34485104E+05                                17.783039                           11.915208       1.276392       2.262938                    0.994162      46.932792     119.702688       0.490317       0.439153      -1.121595      -0.036011       0.025463       0.044088       0.062361      -0.062578      -0.108410       0.076899       0.044399       0.133185      -0.088796      -0.088417       0.177213             27.493052      27.491647       6.549145      11.344371      32.125387      -8.023751      22.862121           0.555885
            6             Cu      -4.476217       3.165254       5.482321       0.488930      94.579075 0.12123373E+04  0.34485571E+05                                17.783097                           11.915210       1.276417       2.262943                    0.994162      46.933271     119.703775       0.490321       0.439148      -1.121598       0.036007      -0.025447      -0.044092       0.062355      -0.062594      -0.108393       0.076896       0.044399       0.133182      -0.088793      -0.088411       0.177204             27.493200      27.491767       6.550046      11.343938      32.126781      -8.023130      22.861052           0.555861
            7             Cu       4.476290      -3.165150       5.482321       0.489229      94.557589 0.12120454E+04  0.34474997E+05                                17.780229                           11.913547       1.276920       2.263133                    0.994163      46.929275     119.687445       0.490373       0.439131      -1.121616      -0.036007       0.025461      -0.044083       0.062354      -0.062591       0.108576      -0.076536       0.044102       0.133104      -0.088747      -0.088366       0.177113             27.488379      27.489510       6.548881     -11.344281      32.117304       8.019546      22.858324           0.556202
            8             Cu      14.260012     -10.083146      17.464900       0.489204      94.560127 0.12120799E+04  0.34476243E+05                                17.780556                           11.913735       1.276867       2.263112                    0.994163      46.929771     119.689386       0.490367       0.439133      -1.121614       0.035993      -0.025465       0.044090       0.062353      -0.062604       0.108567      -0.076519       0.044126       0.133105      -0.088743      -0.088361       0.177103             27.488935      27.490541       6.550070     -11.343679      32.118692       8.019502      22.857570           0.556169
            9             Cu       4.476290       6.330404       0.000000       0.489098      94.566620 0.12121691E+04  0.34479497E+05                                17.781491                           11.914296       1.276662       2.263040                    0.994162      46.930786     119.694142       0.490347       0.439142      -1.121606      -0.035996      -0.050917       0.000009       0.062356       0.125368       0.000064       0.000111      -0.088636      -0.265184      -0.088774      -0.088395       0.177169             27.490473      27.492141     -13.099725       0.000800      18.228720      -0.000240      36.750559           0.556067
           10             Cu      14.260012      20.166620       0.000000       0.489131      94.563715 0.12121300E+04  0.34478098E+05                                17.781156                           11.914114       1.276687       2.263053                    0.994163      46.930077     119.691747       0.490350       0.439143      -1.121605       0.036006       0.050908      -0.000009       0.062354       0.125354       0.000083       0.000100      -0.088657      -0.265160      -0.088768      -0.088386       0.177154             27.489891      27.491019     -13.099594      -0.000514      18.228860       0.000679      36.749796           0.556110
           11              H     -11.303364      12.341184      20.732814       0.142021       1.088704 0.79698310E+01  0.79617827E+02                                 1.858754                            1.732012      -1.578731       2.143818                    0.991202       3.906836      11.715785       0.434371       1.411510      -0.679170      -0.000492       0.009472       0.034528       0.035807       0.010714      -0.000899       0.004011      -0.001318       0.027561      -0.015795       0.005018       0.010777              1.921630       1.724339       0.154196       0.180013       1.501125       0.296766       2.539426           0.000245
           12              H      -9.231139      13.252678      20.296817       0.288365       0.642640 0.41009215E+01  0.34841824E+02                                 1.324748                            1.252312      -1.557095       2.200832                    0.996854       3.077759       8.627600       0.502704       1.434084      -0.673683      -0.002539       0.000228       0.021256       0.021409       0.007512      -0.000037      -0.002132       0.017518      -0.006159      -0.010957      -0.001650       0.012607              1.379654       1.352018       0.129834       0.152654       1.064152       0.086695       1.722793          -0.000009
           13              H     -13.137647      11.170009      19.984735       0.109101       1.264962 0.95279356E+01  0.97511018E+02                                 1.922149                            1.797620      -1.223886       2.303457                    0.994856       3.611523      10.252558       0.470569       1.271827      -0.711518      -0.034730      -0.011195       0.038425       0.052990       0.008384      -0.005460      -0.008411       0.017469       0.006295      -0.015382      -0.000852       0.016233              1.983681       2.156261       0.400209      -0.407917       1.764831      -0.162576       2.029951           0.000456
           14              H       2.471387     -10.483375      18.373840       0.123561       1.242845 0.88094775E+01  0.86735532E+02                                 1.781147                            1.639928      -0.885792       2.466054                    0.998893       3.190995       8.347683       0.543411       1.144803      -0.744571      -0.009499       0.019878      -0.034785       0.041174       0.004911       0.005167      -0.015062      -0.006761       0.005276      -0.016942      -0.000254       0.017197              1.870077       1.678101      -0.108692       0.427668       1.655835      -0.454188       2.276294          -0.000125
           15              H      -9.903795      12.456410      16.916691       0.142933       1.183220 0.87485880E+01  0.86443855E+02                                 1.740854                            1.647446      -1.122652       2.349109                    0.997940       3.310671       8.827768       0.532837       1.163364      -0.737662       0.021879       0.009335      -0.028939       0.037460       0.002976      -0.004388       0.002415       0.013531       0.064512      -0.018417      -0.003912       0.022329              1.776468       2.036788       0.319878      -0.279013       1.493694      -0.112834       1.798921           0.000296
           16              H      -7.093336      12.925445      20.937044       0.092624       1.280261 0.99806498E+01  0.10454179E+03                                 2.005942                            1.890342      -1.440252       2.185877                    0.992278       4.034526      12.034364       0.435534       1.342620      -0.693855      -0.017251      -0.040210       0.012316       0.045454       0.008745       0.003996       0.001382      -0.019558      -0.007389      -0.012919      -0.001870       0.014788              2.068968       2.196798       0.420760       0.029862       2.280272      -0.264582       1.729834           0.000054
           17              H       4.056482      -9.489723      19.746084       0.126247       1.122810 0.79887479E+01  0.76525109E+02                                 1.633214                            1.538045      -0.861940       2.474187                    0.999080       3.125167       7.985340       0.575825       1.110428      -0.752524       0.008739       0.033560      -0.011542       0.036549       0.006909       0.008147      -0.010148      -0.014644      -0.001031      -0.017871       0.003346       0.014525              1.661316       1.586772       0.347668       0.062527       1.957099      -0.172362       1.440077           0.000055
           18              H     -11.786791      11.319682      16.269580       0.089330       1.460185 0.11043152E+02  0.11540107E+03                                 2.004587                            1.852372      -1.041358       2.371185                    0.996958       3.525188       9.596549       0.503031       1.165184      -0.739020       0.000573      -0.002892      -0.047863       0.047953       0.009623      -0.008700       0.001574       0.011636       0.050389      -0.020544       0.000290       0.020255              2.089125       1.848803       0.134967       0.383199       1.639854       0.221789       2.778718           0.000312
           19              H      -3.333129       6.705093       2.214407       0.142040       1.088513 0.79681607E+01  0.79597723E+02                                 1.858618                            1.731895      -1.578637       2.143881                    0.991207       3.906618      11.715241       0.434357       1.411615      -0.679151       0.009099       0.002697      -0.034514       0.035795       0.008744      -0.004052      -0.000443      -0.012448       0.027565      -0.015794       0.005060       0.010734              1.921494       1.428917       0.049776      -0.219759       1.796342      -0.268621       2.539223           0.000246
           20              H      -3.164492       8.962643       2.650404       0.288340       0.642708 0.41014264E+01  0.34846942E+02                                 1.324798                            1.252353      -1.557004       2.200855                    0.996854       3.077897       8.627892       0.502720       1.434002      -0.673697       0.001064      -0.002320      -0.021263       0.021416       0.000336       0.002010       0.000763      -0.023073      -0.006168      -0.010963      -0.001650       0.012613              1.379710       1.014559       0.010517      -0.030850       1.401695      -0.172834       1.722877          -0.000009
           21              H      24.278405       4.585338       2.962486       0.109066       1.265023 0.95288753E+01  0.97528180E+02                                 1.922664                            1.798063      -1.223957       2.303423                    0.994853       3.612009      10.256100       0.470347       1.272328      -0.711411       0.001025      -0.036489      -0.038438       0.053009       0.001031       0.006130       0.007967      -0.024121       0.006299      -0.015394      -0.000855       0.016249              1.984233       1.557142       0.188344       0.017305       2.365030       0.438958       2.030528           0.000456
           22              H      -1.339561      12.084011       4.573381       0.123568       1.243634 0.88161734E+01  0.86815831E+02                                 1.781799                            1.640486      -0.885819       2.466049                    0.998893       3.191126       8.348052       0.543364       1.144712      -0.744604       0.021908      -0.002323       0.034783       0.041173       0.005950       0.015940       0.000168      -0.000932       0.005247      -0.016959      -0.000256       0.017215              1.870780       1.727243      -0.091585       0.571081       1.607872      -0.251975       2.277226          -0.000126
           23              H      -3.690960       8.063101       6.030530       0.142952       1.183805 0.87537486E+01  0.86505120E+02                                 1.741273                            1.647820      -1.122875       2.349009                    0.997939       3.310656       8.827426       0.532846       1.163206      -0.737709       0.001506       0.023732       0.028930       0.037448      -0.001946      -0.003737       0.003349      -0.014261       0.064492      -0.018413      -0.003914       0.022327              1.776909       1.353252       0.078162       0.013389       2.178136       0.300773       1.799339           0.000296
           24              H      -4.185612      10.869098       2.010177       0.092627       1.280190 0.99798877E+01  0.10453195E+03                                 2.005873                            1.890271      -1.440304       2.185859                    0.992277       4.034529      12.034318       0.435541       1.342622      -0.693854      -0.032161      -0.029668      -0.012320       0.045457       0.012948       0.000053      -0.004189       0.004220      -0.007384      -0.012910      -0.001864       0.014774              2.068907       2.006464       0.353495       0.259384       2.470483       0.060033       1.729774           0.000055
           25              H      -0.931114      13.909643       3.201137       0.126239       1.125475 0.80111407E+01  0.76784131E+02                                 1.635239                            1.539807      -0.862233       2.474056                    0.999078       3.125451       7.985256       0.575784       1.109863      -0.752709       0.028729       0.019419       0.011550       0.036549       0.009988       0.012311      -0.004294       0.002730      -0.001100      -0.017895       0.003331       0.014564              1.663427       1.699610       0.387607       0.183727       1.848949      -0.001503       1.441720           0.000055
           26              H      -4.135012       5.908899       6.677641       0.089321       1.461688 0.11056993E+02  0.11558475E+03                                 2.006342                            1.853849      -1.041149       2.371273                    0.996961       3.525781       9.600557       0.502689       1.165583      -0.738938      -0.002916      -0.000420       0.047853       0.047944       0.003825      -0.004369       0.007690      -0.021146       0.050346      -0.020533       0.000282       0.020251              2.091036       1.579403       0.039360      -0.081467       1.912091      -0.435835       2.781613           0.000312
           27              H      24.246554      -1.620231       6.592737       0.142030       1.088492 0.79679328E+01  0.79594228E+02                                 1.858528                            1.731820      -1.578656       2.143868                    0.991207       3.906536      11.714594       0.434389       1.411533      -0.679166       0.023879      -0.026016      -0.005869       0.035798      -0.002523      -0.004185      -0.000628      -0.004006      -0.044637      -0.015756       0.005027       0.010729              1.921398       1.939890      -0.501160      -0.110294       2.319898      -0.113820       1.504406           0.000246
           28              H      22.770144      -2.953020       7.758455       0.288333       0.642693 0.41013034E+01  0.34845669E+02                                 1.324784                            1.252341      -1.556968       2.200861                    0.996854       3.077864       8.627798       0.502718       1.434019      -0.673695       0.018098      -0.011231      -0.002212       0.021414       0.004014      -0.005229      -0.009479       0.000922      -0.009374      -0.010949      -0.001662       0.012611              1.379699       1.426244      -0.260526      -0.042437       1.579165      -0.189219       1.133689          -0.000009
           29              H      -3.305025       0.457128       5.771226       0.109108       1.264644 0.95254976E+01  0.97485682E+02                                 1.922331                            1.797785      -1.223911       2.303453                    0.994857       3.611655      10.254923       0.470364       1.272387      -0.711397       0.048223       0.001653      -0.021893       0.052986       0.004220      -0.006033      -0.009228       0.018304      -0.018044      -0.015372      -0.000860       0.016232              1.983874       2.458262       0.237176      -0.378911       1.844745      -0.121507       1.648616           0.000456
           30              H       9.752329      21.713062       8.070538       0.123566       1.241147 0.87953007E+01  0.86561409E+02                                 1.779330                            1.638426      -0.885880       2.466018                    0.998892       3.190698       8.345341       0.543749       1.144548      -0.744610      -0.034604       0.011306      -0.019227       0.041170       0.004580       0.011434      -0.006177       0.016546      -0.019879      -0.016928      -0.000272       0.017200              1.868058       2.152111      -0.295467       0.513171       1.680770      -0.331425       1.771294          -0.000125
           31              H      20.609871      -0.153611       7.668961       0.142937       1.181981 0.87374739E+01  0.86309450E+02                                 1.739746                            1.646461      -1.122552       2.349144                    0.997941       3.310516       8.827048       0.532949       1.163452      -0.737624      -0.035321       0.000171       0.012476       0.037460      -0.014751      -0.008323      -0.003138       0.011638      -0.033856      -0.018405      -0.003913       0.022318              1.775312       2.095319       0.167846      -0.341842       1.677372      -0.201964       1.553246           0.000296
           32              H      22.734554      -4.112247       9.692906       0.092627       1.280141 0.99796401E+01  0.10452983E+03                                 2.005908                            1.890319      -1.440301       2.185857                    0.992277       4.034628      12.035065       0.435506       1.342723      -0.693833       0.034765       0.027827       0.009130       0.045457       0.006043       0.005662       0.003745      -0.011514      -0.030707      -0.012895      -0.001896       0.014791              2.068939       2.223609       0.499598       0.086350       2.155285      -0.184678       1.827924           0.000054
           33              H       9.875985      19.511166       8.791080       0.126244       1.124989 0.80068616E+01  0.76733193E+02                                 1.634754                            1.539374      -0.862214       2.474062                    0.999078       3.125254       7.984347       0.575874       1.109832      -0.752712      -0.028159      -0.019823      -0.012248       0.036550       0.005683       0.012890      -0.003466       0.003627      -0.026346      -0.017891       0.003330       0.014561              1.662925       1.780988       0.375533       0.157071       1.824203      -0.039080       1.383585           0.000055
           34              H      21.245030       1.865454       6.787788       0.089317       1.459453 0.11036452E+02  0.11531411E+03                                 2.003851                            1.851743      -1.041192       2.371256                    0.996958       3.525184       9.595984       0.503141       1.165100      -0.739030      -0.037904       0.029285       0.002143       0.047947      -0.007252      -0.011555      -0.002470       0.013106      -0.046543      -0.020523       0.000273       0.020250              2.088329       2.084641      -0.577837       0.068027       2.528985      -0.223714       1.651362           0.000312
           35              H       9.126547       9.071410      16.354484       0.142031       1.088628 0.79690715E+01  0.79607257E+02                                 1.858554                            1.731841      -1.578726       2.143830                    0.991205       3.906596      11.714323       0.434432       1.411366      -0.679196      -0.032477       0.013845       0.005871       0.035790      -0.000710      -0.000778       0.004187       0.006291      -0.044652      -0.015773       0.005040       0.010733              1.921415       2.592701      -0.270392       0.070531       1.667134       0.141915       1.504411           0.000246
           36              H       8.362095       7.235155      15.188766       0.288336       0.642702 0.41013374E+01  0.34845681E+02                                 1.324739                            1.252299      -1.557104       2.200802                    0.996855       3.077783       8.627255       0.502760       1.433911      -0.673714      -0.016622       0.013320       0.002204       0.021414       0.002832       0.007202       0.008101      -0.005770      -0.009362      -0.010961      -0.001664       0.012625              1.379639       1.725854      -0.154602       0.164226       1.279433       0.103063       1.133631          -0.000008
           37              H      10.900875      10.284982      17.175995       0.109108       1.264857 0.95272207E+01  0.97504979E+02                                 1.922312                            1.797762      -1.223941       2.303438                    0.994856       3.611654      10.254064       0.470453       1.272124      -0.711454      -0.014515       0.046018       0.021894       0.052987      -0.002473       0.006702       0.008783      -0.019542      -0.018044      -0.015392      -0.000853       0.016245              1.983850       1.763787      -0.008364      -0.011763       2.539177       0.397739       1.648587           0.000456
           38              H       7.852453       3.183757      14.876683       0.123557       1.241025 0.87942377E+01  0.86548018E+02                                 1.779155                            1.638283      -0.885867       2.466022                    0.998892       3.190708       8.345127       0.543797       1.144487      -0.744623       0.022195      -0.028858       0.019232       0.041174      -0.001632       0.009654      -0.008710      -0.018661      -0.019895      -0.016952      -0.000255       0.017207              1.867855       1.918654      -0.377856       0.483437       1.913801      -0.373278       1.771110          -0.000124
           39              H      11.721492       6.131555      15.278260       0.142939       1.182427 0.87416607E+01  0.86362334E+02                                 1.740336                            1.646981      -1.122718       2.349062                    0.997938       3.310772       8.828715       0.532797       1.163628      -0.737586       0.011930      -0.033246      -0.012481       0.037462      -0.015131       0.000196       0.008904       0.009482      -0.033869      -0.018421      -0.003897       0.022319              1.775935       1.618835      -0.000779       0.076517       2.155230       0.389834       1.553739           0.000296
           40              H       7.281002       6.815159      13.254315       0.092624       1.280248 0.99806122E+01  0.10454197E+03                                 2.005981                            1.890379      -1.440309       2.185855                    0.992277       4.034612      12.034908       0.435512       1.342678      -0.693843       0.014648       0.042054      -0.009125       0.045457       0.008316      -0.001617      -0.006548       0.001356      -0.030700      -0.012870      -0.001897       0.014767              2.069009       1.848900       0.367128       0.202898       2.530170      -0.019880       1.827957           0.000054
           41              H       5.735255       2.566370      14.156141       0.126244       1.124270 0.80017646E+01  0.76685849E+02                                 1.635283                            1.539836      -0.862111       2.474121                    0.999079       3.125799       7.990483       0.575152       1.111205      -0.752344      -0.009304      -0.033152       0.012242       0.036544       0.003291       0.007579      -0.010987      -0.009931      -0.026322      -0.017893       0.003356       0.014537              1.663483       1.583867       0.305829       0.089249       2.022589      -0.135142       1.383993           0.000055
           42              H      13.413382       7.403421      16.159433       0.089308       1.459966 0.11041305E+02  0.11537859E+03                                 2.004436                            1.852248      -1.041340       2.371186                    0.996955       3.525523       9.597776       0.503028       1.165223      -0.739003       0.040244      -0.025978      -0.002138       0.047948      -0.009754      -0.001511       0.011738      -0.001076      -0.046510      -0.020532       0.000286       0.020245              2.088954       2.843741      -0.309923       0.233703       1.771328       0.010437       1.651792           0.000312
           43              H      -1.935340      25.033081       1.893146       0.142030       1.088491 0.79679193E+01  0.79594030E+02                                 1.858524                            1.731816      -1.578654       2.143869                    0.991207       3.906529      11.714554       0.434391       1.411529      -0.679167      -0.000487       0.025156      -0.025465       0.035798      -0.006140      -0.008800      -0.007648      -0.007678       0.008455      -0.015756       0.005027       0.010729              1.921393       1.724162       0.078789      -0.223523       2.022562      -0.597863       2.017457           0.000246
           44              H       0.136876      24.199744       1.321760       0.288334       0.642692 0.41012977E+01  0.34845611E+02                                 1.324783                            1.252341      -1.556970       2.200861                    0.996854       3.077862       8.627793       0.502718       1.434019      -0.673695      -0.002544       0.018296      -0.010832       0.021414      -0.003789      -0.006481      -0.001377       0.011418      -0.024491      -0.010949      -0.001662       0.012611              1.379698       1.352071       0.067286      -0.188785       1.483092      -0.328559       1.303933          -0.000009
           45              H       5.598393      -1.526198       3.281453       0.109107       1.264672 0.95257583E+01  0.97489048E+02                                 1.922361                            1.797811      -1.223945       2.303436                    0.994857       3.611694      10.255081       0.470360       1.272388      -0.711397      -0.034729       0.038870      -0.009514       0.052986      -0.008915      -0.004509      -0.000916       0.001274      -0.042312      -0.015371      -0.000861       0.016232              1.983906       2.156516      -0.553443      -0.142670       2.104690      -0.033522       1.690513           0.000456
           46              H      -6.896613       7.905602      22.839369       0.123565       1.241153 0.87953560E+01  0.86562067E+02                                 1.779333                            1.638428      -0.885886       2.466014                    0.998892       3.190710       8.345371       0.543750       1.144545      -0.744611      -0.009494      -0.040060       0.000178       0.041170       0.002009      -0.006820       0.007859      -0.019250      -0.032178      -0.016928      -0.000272       0.017200              1.868062       1.676435       0.423979      -0.119518       2.511368      -0.041515       1.416383          -0.000124
           47              H      -0.535747      21.670626       3.701387       0.142936       1.181983 0.87374916E+01  0.86309650E+02                                 1.739746                            1.646461      -1.122555       2.349142                    0.997941       3.310520       8.827054       0.532949       1.163450      -0.737625       0.021879      -0.029728       0.006387       0.037459      -0.005291      -0.000369      -0.018094      -0.013629      -0.017012      -0.018405      -0.003913       0.022318              1.775312       2.035350      -0.401169      -0.137364       1.819148      -0.075674       1.471437           0.000296
           48              H       2.274679      24.917813       1.285044       0.092627       1.280144 0.99796628E+01  0.10453012E+03                                 2.005910                            1.890320      -1.440300       2.185856                    0.992277       4.034634      12.035084       0.435506       1.342722      -0.693833      -0.017251       0.030775       0.028664       0.045457      -0.000913      -0.009541       0.005180      -0.008248       0.026521      -0.012895      -0.001895       0.014791              2.068941       2.196799      -0.184492      -0.379316       2.096508       0.370599       1.913514           0.000054
           49              H      -5.311538       8.597160      21.292726       0.126243       1.124991 0.80068703E+01  0.76733282E+02                                 1.634753                            1.539374      -0.862220       2.474058                    0.999078       3.125259       7.984355       0.575875       1.109830      -0.752712       0.008730      -0.026780      -0.023291       0.036550       0.003599      -0.010060       0.008499      -0.017574      -0.009792      -0.017891       0.003330       0.014561              1.662924       1.588252      -0.119876      -0.332886       1.720314       0.310556       1.680207           0.000055
           50              H      -2.418727      21.678587       5.009378       0.089316       1.459486 0.11036765E+02  0.11531824E+03                                 2.003883                            1.851770      -1.041230       2.371237                    0.996957       3.525228       9.596150       0.503137       1.165101      -0.739029       0.000580      -0.039999       0.026433       0.047947      -0.012350      -0.003969      -0.014194      -0.010262      -0.015344      -0.020523       0.000272       0.020251              2.088364       1.848147       0.264212      -0.308287       2.301065      -0.603709       2.115880           0.000312
           51              H       6.035082      11.813849      16.033223       0.142031       1.088623 0.79690214E+01  0.79606624E+02                                 1.858548                            1.731835      -1.578721       2.143833                    0.991205       3.906583      11.714271       0.434433       1.411366      -0.679196       0.009093      -0.031233       0.014926       0.035790      -0.007886      -0.005522      -0.003016      -0.018501       0.009383      -0.015773       0.005040       0.010733              1.921409       1.428873      -0.215191       0.066771       2.586004      -0.187359       1.749348           0.000246
           52              H       6.203691      11.062638      13.860121       0.288336       0.642702 0.41013381E+01  0.34845691E+02                                 1.324739                            1.252300      -1.557103       2.200803                    0.996855       3.077783       8.627257       0.502759       1.433912      -0.673714       0.001062      -0.017255       0.012637       0.021414       0.001575      -0.001288       0.005966      -0.011443       0.028708      -0.010961      -0.001664       0.012625              1.379640       1.014517      -0.031968       0.006323       1.792165      -0.052684       1.332238          -0.000008
           53              H       5.542337      13.521596      17.494961       0.109109       1.264886 0.95275036E+01  0.97508719E+02                                 1.922350                            1.797795      -1.223980       2.303420                    0.994855       3.611704      10.254292       0.470445       1.272134      -0.711452       0.001021      -0.015035       0.050799       0.052988       0.004797      -0.003936      -0.000110      -0.010526       0.047059      -0.015391      -0.000855       0.016245              1.983891       1.556915      -0.079157      -0.171707       1.733712      -0.074628       2.661045           0.000456
           54              H       8.028573      11.167267      10.195450       0.123557       1.241024 0.87942214E+01  0.86547800E+02                                 1.779152                            1.638280      -0.885866       2.466023                    0.998892       3.190705       8.345111       0.543798       1.144485      -0.744623       0.021909       0.031287      -0.015376       0.041174       0.010829      -0.013114      -0.001016      -0.002400       0.000851      -0.016952      -0.000255       0.017207              1.867852       1.724662       0.539010      -0.205717       2.324031      -0.163438       1.554863          -0.000124
           55              H       5.677211      14.439675      12.949117       0.142939       1.182420 0.87415918E+01  0.86361468E+02                                 1.740328                            1.646974      -1.122711       2.349066                    0.997938       3.310758       8.828663       0.532798       1.163628      -0.737586       0.001505       0.013186      -0.035032       0.037462      -0.002261       0.003555      -0.012538      -0.030209       0.016701      -0.018422      -0.003897       0.022319              1.775927       1.352640      -0.027455      -0.074306       1.632686       0.013591       2.342455           0.000296
           56              H       5.182553       9.554945      12.529183       0.092623       1.280255 0.99806824E+01  0.10454288E+03                                 2.005987                            1.890385      -1.440311       2.185853                    0.992277       4.034625      12.034952       0.435512       1.342677      -0.693843      -0.032157       0.004168       0.031858       0.045457      -0.006425      -0.011208       0.002819       0.001784      -0.014700      -0.012870      -0.001897       0.014767              2.069015       2.006567       0.047896      -0.435844       1.863065       0.290741       2.337414           0.000054
           57              H       8.437008       9.066044       9.300509       0.126244       1.124269 0.80017530E+01  0.76685698E+02                                 1.635281                            1.539834      -0.862111       2.474120                    0.999079       3.125798       7.990474       0.575153       1.111204      -0.752345       0.028724       0.000287      -0.022590       0.036544       0.005664      -0.014792       0.001812      -0.001631      -0.014081      -0.017893       0.003356       0.014537              1.663481       1.699666      -0.034679      -0.427570       1.544869       0.177086       1.745907           0.000054
           58              H       5.233179      16.077206      14.491170       0.089309       1.459998 0.11041610E+02  0.11538269E+03                                 2.004473                            1.852279      -1.041370       2.371172                    0.996955       3.525561       9.597946       0.503021       1.165230      -0.739001      -0.002913       0.041655      -0.023568       0.047949      -0.005688      -0.001111      -0.010156      -0.025434       0.037519      -0.020531       0.000284       0.020247              2.088994       1.578174      -0.090098       0.006638       2.938293      -0.158405       1.750514           0.000313
           59              H      14.878531      -6.728721      21.054075       0.142022       1.088696 0.79697603E+01  0.79616974E+02                                 1.858748                            1.732007      -1.578721       2.143824                    0.991202       3.906821      11.715743       0.434370       1.411515      -0.679169       0.023891       0.007925       0.025467       0.035807      -0.002356       0.004305       0.010887       0.013690       0.008457      -0.015796       0.005018       0.010777              1.921624       1.940153       0.155102       0.489266       1.807030       0.410082       2.017690           0.000246
           60              H      13.402129      -5.052779      21.625461       0.288365       0.642642 0.41009387E+01  0.34842005E+02                                 1.324751                            1.252314      -1.557095       2.200831                    0.996854       3.077764       8.627617       0.502703       1.434083      -0.673683       0.018095       0.003704       0.010825       0.021409      -0.006533      -0.000849       0.006580      -0.004114      -0.024479      -0.010957      -0.001650       0.012607              1.379657       1.426210       0.093517       0.246836       1.408872       0.287485       1.303888          -0.000009
           61              H      15.431233      -8.478863      19.665768       0.109101       1.265002 0.95283262E+01  0.97516184E+02                                 1.922203                            1.797667      -1.223930       2.303437                    0.994855       3.611587      10.252859       0.470558       1.271842      -0.711515       0.048228      -0.019785       0.009517       0.052991      -0.007338      -0.000625       0.004583       0.010225      -0.042289      -0.015381      -0.000853       0.016234              1.983739       2.458112      -0.446699      -0.015956       1.802745       0.145657       1.690361           0.000456
           62              H      19.120329       9.381272       0.107852       0.123563       1.242832 0.88093704E+01  0.86734213E+02                                 1.781136                            1.639919      -0.885784       2.466060                    0.998893       3.190974       8.347615       0.543412       1.144804      -0.744571      -0.034606      -0.022311      -0.000177       0.041175       0.007620      -0.009682       0.003828       0.012432      -0.032184      -0.016942      -0.000254       0.017197              1.870064       2.154622       0.593191      -0.000715       2.037969       0.126706       1.417602          -0.000126
           63              H      11.241823      -6.530010      19.245834       0.142934       1.183210 0.87484929E+01  0.86442659E+02                                 1.740843                            1.647436      -1.122644       2.349114                    0.997940       3.310653       8.827700       0.532839       1.163363      -0.737663      -0.035322       0.010718      -0.006385       0.037460       0.000175       0.016941       0.006396       0.017260      -0.017013      -0.018417      -0.003912       0.022329              1.776456       2.096770      -0.380356       0.025575       1.760326       0.154901       1.472273           0.000296
           64              H      13.366539      -2.797882      21.662177       0.092625       1.280258 0.99806287E+01  0.10454153E+03                                 2.005941                            1.890341      -1.440257       2.185875                    0.992278       4.034525      12.034365       0.435534       1.342621      -0.693855       0.034761      -0.006008      -0.028666       0.045455       0.001886      -0.008040       0.007310       0.007568       0.026516      -0.012919      -0.001870       0.014788              2.068967       2.223679      -0.175011      -0.475880       2.069687       0.234083       1.913533           0.000055
           65              H      19.244005      11.106243       1.654495       0.126249       1.122800 0.79886556E+01  0.76524008E+02                                 1.633205                            1.538037      -0.861935       2.474191                    0.999080       3.125149       7.985284       0.575826       1.110429      -0.752523      -0.028157      -0.000686       0.023293       0.036550       0.008317      -0.011336       0.006659       0.009128      -0.009762      -0.017871       0.003346       0.014525              1.661306       1.779163      -0.051657      -0.403107       1.526187       0.209993       1.678569           0.000055
           66              H      11.876965      -8.302674      17.937843       0.089330       1.460215 0.11043429E+02  0.11540479E+03                                 2.004621                            1.852401      -1.041389       2.371172                    0.996958       3.525222       9.596704       0.503024       1.165192      -0.739018      -0.037909      -0.012795      -0.026435       0.047954      -0.006376       0.012076       0.008494       0.023501      -0.015303      -0.020543       0.000288       0.020256              2.089162       2.085458       0.348046       0.466677       2.065359       0.492195       2.116669           0.000313
           67              H      -0.241665      -3.620753       6.913998       0.142040       1.088516 0.79681915E+01  0.79598078E+02                                 1.858619                            1.731896      -1.578642       2.143878                    0.991207       3.906622      11.715243       0.434358       1.411611      -0.679151      -0.032485      -0.001834      -0.014921       0.035795      -0.000316       0.001028       0.006247       0.024296       0.009406      -0.015794       0.005060       0.010734              1.921495       2.592827       0.196294       0.198900       1.422231      -0.000499       1.749426           0.000246
           68              H      -1.006088      -3.712148       9.087100       0.288340       0.642707 0.41014156E+01  0.34846822E+02                                 1.324795                            1.252351      -1.557003       2.200856                    0.996854       3.077892       8.627870       0.502721       1.434001      -0.673698      -0.016622      -0.004748      -0.012641       0.021416       0.004820      -0.006041      -0.000761       0.006926       0.028712      -0.010963      -0.001650       0.012613              1.379707       1.725945       0.219535       0.051748       1.080869       0.011596       1.332308          -0.000009
           69              H      -7.835354      22.980920       5.452260       0.109065       1.265066 0.95292765E+01  0.97533340E+02                                 1.922707                            1.798100      -1.224009       2.303396                    0.994852       3.612074      10.256349       0.470342       1.272328      -0.711411      -0.014526      -0.004049      -0.050819       0.053009       0.007039      -0.001201       0.003774       0.002169       0.047049      -0.015394      -0.000856       0.016250              1.984280       1.764164      -0.006005       0.013121       1.527054       0.186830       2.661621           0.000456
           70              H      -1.515681      -1.956685      12.751771       0.123566       1.243648 0.88162948E+01  0.86817339E+02                                 1.781813                            1.640498      -0.885827       2.466043                    0.998893       3.191145       8.348121       0.543362       1.144713      -0.744604       0.022193       0.031083       0.015380       0.041173       0.009179      -0.003414       0.012712      -0.011743       0.000830      -0.016960      -0.000256       0.017215              1.870796       1.921726       0.609126       0.085735       2.133660       0.249043       1.557002          -0.000125
           71              H       2.353322      -3.082835       9.998104       0.142952       1.183801 0.87537015E+01  0.86504527E+02                                 1.741268                            1.647815      -1.122871       2.349010                    0.997939       3.310649       8.827397       0.532847       1.163205      -0.737709       0.011932       0.005816       0.035017       0.037448       0.007729       0.013017       0.000833       0.026333       0.016682      -0.018412      -0.003914       0.022327              1.776903       1.619686       0.066714      -0.037645       1.367117       0.065586       2.343905           0.000296
           72              H      -2.087163      -5.177420      10.418038       0.092627       1.280187 0.99798656E+01  0.10453165E+03                                 2.005871                            1.890269      -1.440300       2.185861                    0.992277       4.034523      12.034295       0.435541       1.342622      -0.693854       0.014646      -0.028934      -0.031853       0.045457      -0.005559      -0.006367       0.009671       0.006697      -0.014708      -0.012910      -0.001864       0.014774              2.068905       1.848798      -0.007852      -0.419362       2.020617       0.313998       2.337299           0.000054
           73              H      -3.632867      -2.271991      13.646712       0.126237       1.125487 0.80112477E+01  0.76785426E+02                                 1.635252                            1.539818      -0.862243       2.474050                    0.999078       3.125470       7.985323       0.575781       1.109865      -0.752709      -0.009300       0.027183       0.022592       0.036549       0.004911      -0.006627       0.013360      -0.005881      -0.014089      -0.017895       0.003331       0.014563              1.663440       1.583839      -0.075624      -0.309474       1.660623       0.344067       1.745857           0.000054
           74              H       4.045191      -2.955663       8.456051       0.089320       1.461723 0.11057328E+02  0.11558916E+03                                 2.006377                            1.853879      -1.041186       2.371254                    0.996961       3.525825       9.600727       0.502684       1.165585      -0.738938       0.040242       0.011135       0.023564       0.047945       0.003564       0.009211       0.004452       0.026944       0.037474      -0.020532       0.000280       0.020252              2.091074       2.847090       0.357947       0.151736       1.674077       0.046597       1.752053           0.000312
           75              H       7.432662       2.371487       0.321261       0.142040       1.088517 0.79681922E+01  0.79598076E+02                                 1.858618                            1.731895      -1.578641       2.143878                    0.991207       3.906622      11.715237       0.434359       1.411610      -0.679152      -0.000490      -0.034628      -0.009049       0.035795      -0.004549       0.009744       0.003700      -0.014592      -0.012279      -0.015794       0.005060       0.010734              1.921493       1.724231      -0.232982       0.043527       2.536654       0.301178       1.503594           0.000246
           76              H       9.504892       2.293330       1.328644       0.288340       0.642707 0.41014180E+01  0.34846851E+02                                 1.324796                            1.252352      -1.557005       2.200854                    0.996854       3.077894       8.627880       0.502721       1.434002      -0.673697      -0.002542      -0.018529      -0.010432       0.021416      -0.003713       0.006531       0.003533       0.015126      -0.013359      -0.010963      -0.001650       0.012613              1.379708       1.352069      -0.197134       0.036117       1.633287       0.241869       1.153770          -0.000009
           77              H      -3.769610      -9.643379      22.628255       0.109065       1.265042 0.95290457E+01  0.97530323E+02                                 1.922678                            1.798075      -1.223982       2.303410                    0.994853       3.612036      10.256185       0.470347       1.272323      -0.711412      -0.034743      -0.027691      -0.028916       0.053009       0.000545       0.009994       0.009363       0.015858       0.001480      -0.015394      -0.000856       0.016249              1.984249       2.156904       0.153228       0.550789       1.823390       0.196173       1.972453           0.000456
           78              H      11.839446       2.578204       4.681233       0.123566       1.243645 0.88162701E+01  0.86817037E+02                                 1.781810                            1.640496      -0.885825       2.466044                    0.998893       3.191142       8.348111       0.543362       1.144713      -0.744604      -0.009493       0.020183       0.034609       0.041173      -0.006924       0.001684       0.007216       0.006875       0.046133      -0.016959      -0.000256       0.017215              1.870793       1.678711      -0.316225      -0.308140       1.728496       0.496043       2.205172          -0.000125
           79              H       8.832282       5.618716       2.329143       0.142952       1.183803 0.87537234E+01  0.86504810E+02                                 1.741271                            1.647818      -1.122872       2.349010                    0.997939       3.310653       8.827415       0.532846       1.163206      -0.737709       0.021873       0.020389       0.022545       0.037448       0.002329       0.004772       0.015690      -0.017808      -0.029547      -0.018413      -0.003914       0.022327              1.776906       2.037353       0.081706       0.416703       1.625257       0.188642       1.668108           0.000296
           80              H      11.642687       1.902493       0.725132       0.092628       1.280187 0.99798649E+01  0.10453164E+03                                 2.005870                            1.890268      -1.440300       2.185861                    0.992277       4.034523      12.034294       0.435541       1.342621      -0.693854      -0.017251       0.009436      -0.040984       0.045457      -0.007808       0.005589      -0.006506      -0.010621       0.019429      -0.012910      -0.001864       0.014774              2.068904       2.196738      -0.236240       0.349467       1.638261      -0.106056       2.371712           0.000054
           81              H      13.424523       0.892995       4.855632       0.126237       1.125486 0.80112408E+01  0.76785351E+02                                 1.635252                            1.539818      -0.862239       2.474052                    0.999078       3.125468       7.985320       0.575781       1.109866      -0.752709       0.008732      -0.006777       0.034837       0.036549      -0.010515       0.001909       0.001672       0.000051       0.043086      -0.017894       0.003331       0.014563              1.663440       1.588745      -0.228468       0.270405       1.421676      -0.137984       1.979898           0.000055
           82              H       6.949294       6.747483       1.668263       0.089320       1.461711 0.11057211E+02  0.11558761E+03                                 2.006363                            1.853868      -1.041173       2.371261                    0.996961       3.525811       9.600667       0.502687       1.165583      -0.738938       0.000577       0.042887       0.021424       0.047944       0.002730       0.012685       0.012642      -0.012954      -0.023431      -0.020532       0.000281       0.020251              2.091059       1.850407      -0.399931      -0.074817       2.688857       0.382809       1.733913           0.000312
           83              H      15.403143      21.226810       4.699591       0.142021       1.088699 0.79697923E+01  0.79617364E+02                                 1.858751                            1.732010      -1.578726       2.143821                    0.991202       3.906829      11.715768       0.434370       1.411514      -0.679169       0.009094       0.028555       0.019597       0.035807      -0.000839       0.009616       0.003518      -0.017689       0.011824      -0.015795       0.005018       0.010777              1.921627       1.429007       0.165454       0.153006       2.121040       0.456035       2.214835           0.000246
           84              H      15.571775      19.720471       6.436695       0.288365       0.642640 0.41009188E+01  0.34841794E+02                                 1.324747                            1.252311      -1.557093       2.200833                    0.996854       3.077757       8.627592       0.502704       1.434084      -0.673683       0.001061       0.019568       0.008620       0.021409      -0.001899      -0.000707      -0.006701      -0.012754       0.024785      -0.010957      -0.001650       0.012607              1.379653       1.014531       0.021461       0.024533       1.492840       0.225476       1.631588          -0.000009
           85              H      14.910368      21.638818       2.489773       0.109100       1.264993 0.95282359E+01  0.97514970E+02                                 1.922189                            1.797654      -1.223920       2.303441                    0.994856       3.611573      10.252784       0.470561       1.271836      -0.711516       0.001021       0.051515      -0.012377       0.052990      -0.005807      -0.002162      -0.007836      -0.024324       0.005694      -0.015381      -0.000853       0.016234              1.983724       1.556807      -0.109123       0.154393       2.493589      -0.364192       1.900777           0.000456
           86              H     -10.707620      16.494474       8.178390       0.123561       1.242848 0.88095105E+01  0.86735946E+02                                 1.781151                            1.639932      -0.885793       2.466053                    0.998893       3.190999       8.347700       0.543410       1.144804      -0.744571       0.021907      -0.028959      -0.019410       0.041174      -0.016762      -0.002813       0.000870      -0.002679      -0.000018      -0.016942      -0.000254       0.017197              1.870081       1.726630      -0.448537      -0.364653       1.890982       0.415588       1.992631          -0.000125
           87              H      15.045261      17.242976       3.967575       0.142933       1.183216 0.87485449E+01  0.86443312E+02                                 1.740849                            1.647442      -1.122648       2.349111                    0.997940       3.310664       8.827740       0.532838       1.163364      -0.737663       0.001508      -0.036931       0.006090       0.037460       0.004207       0.000192       0.009213      -0.035994      -0.000673      -0.018417      -0.003912       0.022329              1.776462       1.352979      -0.050644       0.060964       2.153938      -0.314266       1.822470           0.000296
           88              H      14.550663      19.321709       8.407862       0.092624       1.280253 0.99805801E+01  0.10454088E+03                                 2.005936                            1.890336      -1.440250       2.185879                    0.992278       4.034514      12.034321       0.435534       1.342621      -0.693855      -0.032160       0.025499      -0.019535       0.045455      -0.006500       0.011199       0.001428       0.009069       0.007163      -0.012919      -0.001870       0.014788              2.068961       2.006529      -0.401393       0.176434       1.966992      -0.350748       2.233362           0.000055
           89              H     -10.299155      16.770065      10.445575       0.126248       1.122812 0.79887727E+01  0.76525431E+02                                 1.633219                            1.538049      -0.861940       2.474187                    0.999080       3.125169       7.985358       0.575823       1.110431      -0.752523       0.028728      -0.019708       0.011052       0.036549      -0.015625       0.002498       0.002511       0.005799       0.008254      -0.017871       0.003346       0.014525              1.661321       1.697436      -0.352179       0.243302       1.540372      -0.175210       1.746155           0.000055
           90              H      14.601201      17.759647       1.778410       0.089330       1.460207 0.11043354E+02  0.11540378E+03                                 2.004612                            1.852393      -1.041379       2.371176                    0.996958       3.525213       9.596660       0.503026       1.165189      -0.739019      -0.002917      -0.041239      -0.024298       0.047954       0.001882       0.005506       0.002493      -0.038762      -0.002457      -0.020544       0.000289       0.020255              2.089152       1.578255       0.050818       0.074730       2.184778       0.593607       2.504422           0.000313
           91              H       5.510470       8.349384      18.247630       0.142031       1.088625 0.79690395E+01  0.79606853E+02                                 1.858550                            1.731837      -1.578721       2.143833                    0.991205       3.906588      11.714291       0.434432       1.411366      -0.679196       0.023879       0.018087      -0.019585       0.035790       0.004908      -0.000087      -0.010202       0.014818       0.011804      -0.015773       0.005040       0.010733              1.921411       1.939918       0.346099      -0.378893       1.609722      -0.296214       2.214592           0.000246
           92              H       4.034045       8.006231      16.510526       0.288336       0.642701 0.41013323E+01  0.34845627E+02                                 1.324738                            1.252299      -1.557101       2.200804                    0.996855       3.077781       8.627248       0.502760       1.433911      -0.673714       0.018099       0.007525      -0.008625       0.021414       0.002527       0.006097       0.002919       0.012309       0.024784      -0.010961      -0.001664       0.012625              1.379638       1.426206       0.167012      -0.204424       1.081150      -0.098285       1.631560          -0.000008
           93              H       6.063202       8.022167      20.457448       0.109108       1.264885 0.95274859E+01  0.97508444E+02                                 1.922345                            1.797791      -1.223973       2.303423                    0.994855       3.611698      10.254253       0.470447       1.272129      -0.711453       0.048224       0.018133       0.012379       0.052987       0.003127       0.006676       0.004680       0.026216       0.005677      -0.015391      -0.000854       0.016245              1.983885       2.458329       0.209571       0.394864       1.592423      -0.024166       1.900904           0.000456
           94              H       0.384224       8.651417      14.768831       0.123557       1.241029 0.87942676E+01  0.86548374E+02                                 1.779157                            1.638284      -0.885870       2.466020                    0.998892       3.190715       8.345145       0.543797       1.144485      -0.744623      -0.034606       0.011003       0.019408       0.041174      -0.012196      -0.001736       0.002379       0.023182      -0.000046      -0.016953      -0.000255       0.017207              1.867857       2.151837      -0.296633      -0.512372       1.461522       0.204871       1.990212          -0.000124
           95              H       1.873772       6.684053      18.979646       0.142939       1.182425 0.87416345E+01  0.86361997E+02                                 1.740332                            1.646978      -1.122714       2.349064                    0.997938       3.310765       8.828688       0.532797       1.163628      -0.737586      -0.035322      -0.010891      -0.006096       0.037462       0.014588      -0.008608      -0.003235       0.022710      -0.000676      -0.018422      -0.003897       0.022319              1.775931       2.096117       0.212230       0.316477       1.409779       0.047264       1.821897           0.000296
           96              H       3.998429       6.910561      14.539359       0.092623       1.280254 0.99806712E+01  0.10454273E+03                                 2.005986                            1.890384      -1.440309       2.185853                    0.992277       4.034624      12.034947       0.435512       1.342677      -0.693843       0.034766      -0.021816       0.019538       0.045457      -0.007901       0.002415      -0.010992       0.001109       0.007155      -0.012870      -0.001897       0.014767              2.069014       2.223728      -0.324623       0.389523       1.749881      -0.049425       2.233433           0.000054
           97              H       0.507870       9.128342      12.501646       0.126243       1.124272 0.80017755E+01  0.76685974E+02                                 1.635283                            1.539836      -0.862115       2.474118                    0.999079       3.125805       7.990497       0.575152       1.111204      -0.752345      -0.028155       0.020513      -0.011046       0.036544      -0.013999      -0.001523      -0.003180       0.015129       0.008304      -0.017893       0.003356       0.014537              1.663483       1.781619      -0.323976       0.246826       1.460341      -0.171339       1.748490           0.000054
           98              H       2.508943       6.437651      21.168811       0.089308       1.459988 0.11041510E+02  0.11538132E+03                                 2.004460                            1.852268      -1.041361       2.371176                    0.996955       3.525548       9.597883       0.503024       1.165226      -0.739002      -0.037908      -0.016492       0.024291       0.047948       0.013645      -0.000493      -0.005989       0.027782      -0.002460      -0.020531       0.000285       0.020246              2.088980       2.085307       0.230096      -0.534672       1.677474      -0.268273       2.504158           0.000313
           99              H      -9.609667      -5.450225      22.625960       0.142030       1.088490 0.79679179E+01  0.79594030E+02                                 1.858525                            1.731818      -1.578652       2.143870                    0.991207       3.906529      11.714564       0.434390       1.411532      -0.679166      -0.032488      -0.012003       0.009053       0.035799       0.001047      -0.000208      -0.010380       0.017070      -0.012289      -0.015756       0.005027       0.010729              1.921395       2.592667       0.074087      -0.269420       1.667990      -0.141420       1.503528           0.000246
          100              H     -10.374103      -3.522576      21.618577       0.288333       0.642693 0.41013065E+01  0.34845703E+02                                 1.324785                            1.252342      -1.556971       2.200859                    0.996854       3.077866       8.627806       0.502718       1.434019      -0.673695      -0.016621      -0.008575       0.010429       0.021414      -0.007646      -0.001144      -0.007322      -0.007093      -0.013363      -0.010949      -0.001662       0.012611              1.379700       1.725924      -0.064961      -0.215991       1.259408      -0.114674       1.153767          -0.000009
          101              H       1.532648       6.479850       0.318966       0.109107       1.264667 0.95257115E+01  0.97488463E+02                                 1.922358                            1.797808      -1.223931       2.303443                    0.994857       3.611684      10.255052       0.470359       1.272391      -0.711396      -0.014515      -0.041968       0.028905       0.052986      -0.004558      -0.005483      -0.012520      -0.013037       0.001473      -0.015372      -0.000860       0.016232              1.983903       1.763863       0.014339      -0.001347       2.215733      -0.584507       1.972114           0.000456
          102              H      17.220558      -1.226640      18.265988       0.123569       1.241132 0.87951732E+01  0.86559850E+02                                 1.779317                            1.638415      -0.885871       2.466025                    0.998892       3.190676       8.345272       0.543750       1.144550      -0.744610       0.022194      -0.002223      -0.034604       0.041170      -0.007525      -0.006236      -0.003976       0.003365       0.046097      -0.016928      -0.000272       0.017200              1.868045       1.918836      -0.229780      -0.569057       1.483641       0.124873       2.201657          -0.000126
          103              H      -7.014708      -3.048289      20.618078       0.142937       1.181975 0.87374225E+01  0.86308805E+02                                 1.739739                            1.646456      -1.122546       2.349147                    0.997941       3.310508       8.827016       0.532950       1.163451      -0.737625       0.011935       0.027426      -0.022552       0.037460       0.007405      -0.013195      -0.009722       0.010927      -0.029549      -0.018405      -0.003913       0.022318              1.775305       1.618306      -0.065823      -0.038925       2.040926      -0.455105       1.666683           0.000296
          104              H     -11.455171      -1.637307      22.222089       0.092628       1.280143 0.99796527E+01  0.10453000E+03                                 2.005910                            1.890320      -1.440306       2.185855                    0.992277       4.034630      12.035076       0.435506       1.342723      -0.693833       0.014648      -0.013119       0.040984       0.045457      -0.002736       0.008026      -0.003061       0.018068       0.019424      -0.012895      -0.001895       0.014791              2.068941       1.848863      -0.359267       0.216478       1.986253      -0.294092       2.371707           0.000055
          105              H      15.103370      -0.293947      18.091589       0.126246       1.124976 0.80067365E+01  0.76731689E+02                                 1.634740                            1.539362      -0.862206       2.474067                    0.999078       3.125232       7.984273       0.575877       1.109832      -0.752712      -0.009303       0.005971      -0.034839       0.036550      -0.008191      -0.000942      -0.002363       0.013176       0.043078      -0.017891       0.003330       0.014562              1.662911       1.583353      -0.230077       0.220111       1.426163      -0.208827       1.979218           0.000056
          106              H      -5.322830      -4.447325      21.278958       0.089317       1.459474 0.11036651E+02  0.11531672E+03                                 2.003870                            1.851759      -1.041219       2.371242                    0.996957       3.525213       9.596088       0.503139       1.165099      -0.739030       0.040245       0.014843      -0.021423       0.047947       0.006199      -0.007691      -0.016169       0.006633      -0.023414      -0.020523       0.000273       0.020251              2.088350       2.842835      -0.047410      -0.385089       1.690277      -0.056945       1.731938           0.000313
          107              H      -6.034839      19.791973       2.214407       0.142022       1.088696 0.79697465E+01  0.79616677E+02                                 1.858735                            1.731996      -1.578718       2.143825                    0.991202       3.906804      11.715621       0.434376       1.411499      -0.679172      -0.009094      -0.002694      -0.034528       0.035807       0.008747       0.004081       0.000489      -0.012443       0.027561      -0.015795       0.005018       0.010777              1.921610       1.428997       0.049781       0.219787       1.796437       0.268635       2.539397           0.000246
          108              H      -6.203471      17.534431       2.650404       0.288365       0.642642 0.41009387E+01  0.34841997E+02                                 1.324749                            1.252313      -1.557095       2.200831                    0.996854       3.077763       8.627607       0.502704       1.434081      -0.673684      -0.001061       0.002318      -0.021256       0.021409       0.000337      -0.001998      -0.000746      -0.023069      -0.006159      -0.010957      -0.001650       0.012607              1.379655       1.014532       0.010516       0.030853       1.401639       0.172822       1.722794          -0.000009
          109              H      -5.542064      21.911742       2.962486       0.109102       1.264969 0.95280041E+01  0.97511946E+02                                 1.922159                            1.797629      -1.223907       2.303448                    0.994856       3.611539      10.252633       0.470566       1.271831      -0.711517      -0.001021       0.036475      -0.038425       0.052991       0.001031      -0.006110      -0.007953      -0.024123       0.006294      -0.015380      -0.000854       0.016234              1.983692       1.556786       0.188264      -0.017308       2.364328      -0.438784       2.029963           0.000455
          110              H      20.075924      14.413099       4.573381       0.123563       1.242831 0.88093535E+01  0.86734001E+02                                 1.781134                            1.639917      -0.885782       2.466061                    0.998893       3.190973       8.347609       0.543413       1.144803      -0.744571      -0.021908       0.002330       0.034785       0.041175       0.005944      -0.015923      -0.000149      -0.000914       0.005276      -0.016942      -0.000255       0.017197              1.870064       1.726612      -0.091537      -0.570767       1.607302       0.251813       2.276279          -0.000127
          111              H      -5.676957      18.434036       6.030530       0.142934       1.183212 0.87485087E+01  0.86442857E+02                                 1.740844                            1.647438      -1.122644       2.349113                    0.997940       3.310656       8.827711       0.532839       1.163363      -0.737663      -0.001508      -0.023739       0.028939       0.037460      -0.001937       0.003739      -0.003332      -0.014265       0.064512      -0.018417      -0.003912       0.022329              1.776458       1.352976       0.078118      -0.013378       2.177487      -0.300666       1.798910           0.000296
          112              H      -5.182359      15.627964       2.010177       0.092625       1.280257 0.99806174E+01  0.10454138E+03                                 2.005940                            1.890340      -1.440254       2.185877                    0.992278       4.034521      12.034350       0.435534       1.342621      -0.693855       0.032160       0.029668      -0.012315       0.045455       0.012949      -0.000030       0.004228       0.004219      -0.007389      -0.012919      -0.001870       0.014788              2.068964       2.006532       0.353492      -0.259403       2.470530      -0.060038       1.729831           0.000055
          113              H      19.667459      12.587441       3.201137       0.126249       1.122800 0.79886640E+01  0.76524103E+02                                 1.633205                            1.538037      -0.861933       2.474192                    0.999080       3.125151       7.985288       0.575826       1.110428      -0.752524      -0.028728      -0.019426       0.011542       0.036550       0.009976      -0.012283       0.004298       0.002704      -0.001030      -0.017871       0.003346       0.014525              1.661306       1.697421       0.386788      -0.183346       1.846428       0.001497       1.440070           0.000056
          114              H      -5.232897      20.588251       6.677641       0.089330       1.460211 0.11043397E+02  0.11540435E+03                                 2.004617                            1.852397      -1.041387       2.371172                    0.996958       3.525219       9.596687       0.503025       1.165190      -0.739018       0.002917       0.000423       0.047864       0.047954       0.003827       0.004383      -0.007678      -0.021145       0.050393      -0.020543       0.000288       0.020256              2.089157       1.578259       0.039309       0.081374       1.910445       0.435222       2.778767           0.000312
          115              H       1.935642      14.156230      20.732814       0.142040       1.088503 0.79680680E+01  0.79596476E+02                                 1.858599                            1.731879      -1.578625       2.143886                    0.991207       3.906586      11.715079       0.434362       1.411606      -0.679153       0.000490      -0.009477       0.034514       0.035795       0.010713       0.000933      -0.003968      -0.001311       0.027565      -0.015794       0.005060       0.010734              1.921475       1.724217       0.154183      -0.180004       1.501010      -0.296728       2.539198           0.000246
          116              H      -0.136588      13.244728      20.296817       0.288340       0.642707 0.41014171E+01  0.34846842E+02                                 1.324796                            1.252351      -1.557003       2.200855                    0.996854       3.077893       8.627877       0.502721       1.434002      -0.673697       0.002542      -0.000230       0.021263       0.021416       0.007513       0.000050       0.002149       0.017523      -0.006168      -0.010963      -0.001650       0.012613              1.379709       1.352069       0.129844      -0.152667       1.064183      -0.086697       1.722875          -0.000008
          117              H      13.137914     -11.169632      19.984735       0.109066       1.265033 0.95289660E+01  0.97529348E+02                                 1.922673                            1.798071      -1.223977       2.303413                    0.994853       3.612027      10.256166       0.470346       1.272328      -0.711411       0.034744       0.011197       0.038439       0.053010       0.008382       0.005470       0.008435       0.017463       0.006299      -0.015393      -0.000856       0.016250              1.984245       2.156894       0.400386       0.408090       1.765300       0.162640       2.030540           0.000456
          118              H      -2.471142      10.483720      18.373840       0.123566       1.243645 0.88162676E+01  0.86816994E+02                                 1.781809                            1.640495      -0.885826       2.466044                    0.998893       3.191143       8.348109       0.543363       1.144712      -0.744604       0.009493      -0.019881      -0.034783       0.041173       0.004921      -0.005155       0.015085      -0.006754       0.005246      -0.016959      -0.000256       0.017215              1.870792       1.678710      -0.108748      -0.427928       1.656424       0.454434       2.277241          -0.000125
          119              H       0.536022      14.040932      16.916691       0.142952       1.183801 0.87537067E+01  0.86504600E+02                                 1.741269                            1.647816      -1.122872       2.349010                    0.997939       3.310649       8.827401       0.532846       1.163206      -0.737709      -0.021873      -0.009330      -0.028930       0.037448       0.002968       0.004403      -0.002407       0.013538       0.064492      -0.018413      -0.003914       0.022327              1.776904       2.037351       0.320025       0.279108       1.494028       0.112879       1.799333           0.000296
          120              H      -2.274383      13.571973      20.937044       0.092627       1.280192 0.99799077E+01  0.10453220E+03                                 2.005874                            1.890272      -1.440301       2.185860                    0.992277       4.034532      12.034326       0.435541       1.342621      -0.693854       0.017251       0.040211       0.012320       0.045456       0.008745      -0.003967      -0.001347      -0.019559      -0.007384      -0.012910      -0.001864       0.014774              2.068908       2.196748       0.420769      -0.029861       2.280202       0.264557       1.729775           0.000054
          121              H      -4.056219       9.490095      19.746084       0.126237       1.125486 0.80112450E+01  0.76785398E+02                                 1.635252                            1.539818      -0.862239       2.474052                    0.999078       3.125468       7.985319       0.575781       1.109865      -0.752709      -0.008732      -0.033558      -0.011549       0.036549       0.006910      -0.008152       0.010175      -0.014678      -0.001101      -0.017894       0.003331       0.014563              1.663440       1.588745       0.348411      -0.062660       1.959843       0.172720       1.441731           0.000055
          122              H       2.419010      15.177648      16.269580       0.089320       1.461723 0.11057328E+02  0.11558919E+03                                 2.006378                            1.853880      -1.041187       2.371254                    0.996961       3.525827       9.600739       0.502684       1.165586      -0.738937      -0.000577       0.002889      -0.047854       0.047945       0.009619       0.008707      -0.001556       0.011639       0.050349      -0.020532       0.000280       0.020252              2.091075       1.850421       0.135170      -0.383765       1.641133      -0.222091       2.781672           0.000312
          123              H      18.977971      -9.071102      16.354484       0.142031       1.088482 0.79678328E+01  0.79592885E+02                                 1.858508                            1.731802      -1.578641       2.143875                    0.991207       3.906500      11.714415       0.434395       1.411522      -0.679168       0.032488      -0.013842       0.005868       0.035798      -0.000703       0.000803      -0.004155       0.006287      -0.044637      -0.015756       0.005027       0.010729              1.921375       2.592633      -0.270365      -0.070544       1.667100      -0.141920       1.504391           0.000246
          124              H      19.742407      -7.234869      15.188766       0.288334       0.642693 0.41013028E+01  0.34845660E+02                                 1.324783                            1.252341      -1.556971       2.200860                    0.996854       3.077863       8.627793       0.502718       1.434018      -0.673695       0.016622      -0.013319       0.002211       0.021414       0.002832      -0.007193      -0.008090      -0.005763      -0.009374      -0.010949      -0.001662       0.012611              1.379698       1.725921      -0.154575      -0.164251       1.279485      -0.103082       1.133688          -0.000008
          125              H       7.835656      16.212366      17.175995       0.109108       1.264651 0.95255568E+01  0.97486449E+02                                 1.922338                            1.797791      -1.223928       2.303444                    0.994857       3.611666      10.254966       0.470363       1.272387      -0.711397       0.014515      -0.046017       0.021893       0.052986      -0.002470      -0.006689      -0.008763      -0.019544      -0.018043      -0.015371      -0.000861       0.016232              1.983881       1.763848      -0.008336       0.011744       2.539173      -0.397748       1.648622           0.000456
          126              H      -7.852254      -3.183477      14.876683       0.123566       1.241146 0.87952966E+01  0.86561348E+02                                 1.779328                            1.638424      -0.885883       2.466017                    0.998892       3.190700       8.345342       0.543750       1.144546      -0.744610      -0.022194       0.028857       0.019227       0.041170      -0.001638      -0.009635       0.008721      -0.018626      -0.019879      -0.016928      -0.000272       0.017200              1.868054       1.918848      -0.377932      -0.483520       1.914024       0.373348       1.771289          -0.000125
          127              H      16.383012      -6.131268      15.278260       0.142937       1.181977 0.87374364E+01  0.86308977E+02                                 1.739741                            1.646457      -1.122548       2.349146                    0.997941       3.310511       8.827026       0.532950       1.163451      -0.737625      -0.011935       0.033243      -0.012476       0.037460      -0.015130      -0.000184      -0.008893       0.009491      -0.033856      -0.018405      -0.003913       0.022318              1.775307       1.618307      -0.000799      -0.076467       2.154371      -0.389611       1.553241           0.000296
          128              H      20.823475      -6.814910      13.254315       0.092627       1.280141 0.99796431E+01  0.10452987E+03                                 2.005908                            1.890319      -1.440301       2.185857                    0.992277       4.034628      12.035064       0.435506       1.342723      -0.693833      -0.014647      -0.042053      -0.009130       0.045457       0.008319       0.001644       0.006587       0.001359      -0.030707      -0.012895      -0.001896       0.014791              2.068940       1.848859       0.367105      -0.202899       2.530037       0.019859       1.827924           0.000054
          129              H      -5.735066      -2.566104      14.156141       0.126243       1.124988 0.80068467E+01  0.76733002E+02                                 1.634751                            1.539372      -0.862216       2.474061                    0.999078       3.125254       7.984340       0.575876       1.109831      -0.752712       0.009303       0.033156       0.012248       0.036550       0.003280      -0.007565       0.010998      -0.009965      -0.026346      -0.017891       0.003330       0.014561              1.662923       1.583364       0.305663      -0.089201       2.021820       0.135062       1.383583           0.000055
          130              H      14.691134      -7.403116      16.159433       0.089316       1.459491 0.11036811E+02  0.11531886E+03                                 2.003890                            1.851775      -1.041232       2.371236                    0.996957       3.525233       9.596176       0.503136       1.165103      -0.739029      -0.040245       0.025975      -0.002143       0.047947      -0.009761       0.001523      -0.011718      -0.001077      -0.046541      -0.020523       0.000272       0.020251              2.088370       2.842865      -0.309799      -0.233604       1.770855      -0.010433       1.651392           0.000313
          131              H       3.857834       1.620355       6.592737       0.142031       1.088618 0.79689688E+01  0.79605901E+02                                 1.858536                            1.731825      -1.578713       2.143837                    0.991205       3.906564      11.714168       0.434436       1.411358      -0.679198      -0.023879       0.026005      -0.005871       0.035790      -0.002529       0.004207       0.000662      -0.004001      -0.044653      -0.015773       0.005040       0.010733              1.921395       1.939903      -0.501174       0.110287       2.319885       0.113800       1.504398           0.000246
          132              H       5.334259       2.953166       7.758455       0.288336       0.642703 0.41013411E+01  0.34845719E+02                                 1.324739                            1.252300      -1.557102       2.200803                    0.996855       3.077783       8.627254       0.502760       1.433910      -0.673714      -0.018099       0.011232      -0.002204       0.021414       0.004016       0.005237       0.009491       0.000927      -0.009362      -0.010961      -0.001664       0.012625              1.379639       1.426207      -0.260542       0.042427       1.579080       0.189187       1.133632          -0.000009
          133              H       3.305102      -0.457019       5.771226       0.109108       1.264870 0.95273485E+01  0.97506670E+02                                 1.922329                            1.797777      -1.223967       2.303425                    0.994856       3.611682      10.254183       0.470450       1.272128      -0.711453      -0.048225      -0.001654      -0.021893       0.052987       0.004219       0.006046       0.009244       0.018310      -0.018044      -0.015391      -0.000855       0.016246              1.983868       2.458306       0.237176       0.378918       1.844698       0.121489       1.648599           0.000455
          134              H       8.984080       4.784114       8.070538       0.123557       1.241024 0.87942248E+01  0.86547848E+02                                 1.779153                            1.638280      -0.885868       2.466022                    0.998892       3.190707       8.345119       0.543797       1.144485      -0.744623       0.034606      -0.011307      -0.019233       0.041174       0.004595      -0.011430       0.006198       0.016566      -0.019895      -0.016952      -0.000255       0.017207              1.867853       2.151833      -0.295414      -0.513074       1.680618       0.331365       1.771108          -0.000124
          135              H       7.494532       0.153755       7.668961       0.142939       1.182423 0.87416151E+01  0.86361754E+02                                 1.740330                            1.646976      -1.122713       2.349065                    0.997938       3.310762       8.828676       0.532798       1.163627      -0.737586       0.035321      -0.000166       0.012480       0.037462      -0.014748       0.008329       0.003153       0.011646      -0.033869      -0.018421      -0.003897       0.022319              1.775928       2.096115       0.167964       0.342033       1.677936       0.202083       1.553734           0.000296
          136              H       5.369875       4.112429       9.692906       0.092623       1.280254 0.99806728E+01  0.10454275E+03                                 2.005986                            1.890384      -1.440310       2.185853                    0.992277       4.034623      12.034945       0.435512       1.342677      -0.693843      -0.034766      -0.027828       0.009124       0.045457       0.006042      -0.005635      -0.003707      -0.011509      -0.030699      -0.012870      -0.001897       0.014767              2.069014       2.223728       0.499648      -0.086375       2.155352       0.184669       1.827962           0.000054
          137              H       8.860434       6.986023       8.791080       0.126244       1.124268 0.80017428E+01  0.76685576E+02                                 1.635280                            1.539832      -0.862114       2.474119                    0.999079       3.125798       7.990473       0.575153       1.111204      -0.752345       0.028155       0.019822      -0.012242       0.036544       0.005681      -0.012885       0.003483       0.003587      -0.026321      -0.017893       0.003356       0.014537              1.663479       1.781614       0.375743      -0.157162       1.824833       0.039098       1.383991           0.000054
          138              H       6.859361      -1.865327       6.787788       0.089308       1.459998 0.11041603E+02  0.11538256E+03                                 2.004470                            1.852277      -1.041372       2.371171                    0.996955       3.525561       9.597936       0.503022       1.165228      -0.739002       0.037908      -0.029283       0.002138       0.047949      -0.007250       0.011570       0.002487       0.013100      -0.046507      -0.020531       0.000284       0.020247              2.088991       2.085317      -0.578093      -0.068063       2.529837       0.223823       1.651818           0.000312
          139              H     -14.878250       6.729117      21.054075       0.142030       1.088488 0.79678930E+01  0.79593610E+02                                 1.858512                            1.731806      -1.578647       2.143872                    0.991207       3.906512      11.714447       0.434395       1.411518      -0.679169      -0.023879      -0.007926       0.025465       0.035798      -0.002363      -0.004277      -0.010846       0.013691       0.008455      -0.015756       0.005027       0.010729              1.921379       1.939874       0.155056      -0.489155       1.806824      -0.410017       2.017440           0.000245
          140              H     -13.401840       5.053186      21.625461       0.288333       0.642693 0.41013058E+01  0.34845692E+02                                 1.324784                            1.252341      -1.556969       2.200860                    0.996854       3.077864       8.627796       0.502718       1.434018      -0.673695      -0.018098      -0.003700       0.010832       0.021414      -0.006536       0.000862      -0.006569      -0.004117      -0.024491      -0.010949      -0.001662       0.012611              1.379699       1.426243       0.093510      -0.246841       1.408921      -0.287507       1.303933          -0.000009
          141              H      12.673329       8.479233      19.665768       0.109108       1.264613 0.95251991E+01  0.97481737E+02                                 1.922290                            1.797749      -1.223885       2.303464                    0.994858       3.611605      10.254691       0.470372       1.272376      -0.711400      -0.048222       0.019787       0.009514       0.052985      -0.007335       0.000638      -0.004558       0.010214      -0.042312      -0.015372      -0.000860       0.016232              1.983830       2.458198      -0.446721       0.015946       1.802839      -0.145677       1.690454           0.000455
          142              H      -0.384025      17.115754       0.107852       0.123568       1.241138 0.87952250E+01  0.86560466E+02                                 1.779320                            1.638418      -0.885876       2.466022                    0.998892       3.190685       8.345294       0.543751       1.144547      -0.744610       0.034605       0.022304      -0.000178       0.041170       0.007612       0.009683      -0.003810       0.012446      -0.032178      -0.016928      -0.000272       0.017200              1.868046       2.152094       0.592146       0.000698       2.035665      -0.126518       1.416379          -0.000127
          143              H     -11.241567       6.530373      19.245834       0.142937       1.181980 0.87374685E+01  0.86309380E+02                                 1.739744                            1.646460      -1.122551       2.349144                    0.997941       3.310516       8.827046       0.532949       1.163451      -0.737624       0.035321      -0.010718      -0.006386       0.037460       0.000168      -0.016936      -0.006379       0.017252      -0.017012      -0.018405      -0.003913       0.022318              1.775311       2.095316      -0.379966      -0.025559       1.759179      -0.154733       1.471437           0.000296
          144              H     -13.366250       2.798290      21.662177       0.092627       1.280142 0.99796496E+01  0.10452997E+03                                 2.005910                            1.890320      -1.440304       2.185855                    0.992277       4.034631      12.035079       0.435506       1.342724      -0.693833      -0.034766       0.006007      -0.028664       0.045457       0.001882       0.008065      -0.007268       0.007563       0.026521      -0.012895      -0.001895       0.014791              2.068942       2.223616      -0.175010       0.475845       2.069695      -0.234090       1.913514           0.000054
          145              H      -0.507681      15.390812       1.654495       0.126245       1.124978 0.80067619E+01  0.76731982E+02                                 1.634742                            1.539364      -0.862212       2.474064                    0.999078       3.125238       7.984287       0.575877       1.109831      -0.752712       0.028159       0.000696       0.023291       0.036550       0.008322       0.011367      -0.006652       0.009146      -0.009793      -0.017891       0.003330       0.014561              1.662913       1.780974      -0.051734       0.403753       1.527568      -0.210329       1.680197           0.000055
          146              H     -11.876726       8.303011      17.937843       0.089316       1.459455 0.11036471E+02  0.11531431E+03                                 2.003849                            1.851741      -1.041198       2.371252                    0.996958       3.525188       9.595980       0.503143       1.165095      -0.739031       0.037903       0.012787      -0.026433       0.047946      -0.006382      -0.012058      -0.008475       0.023506      -0.015342      -0.020524       0.000274       0.020250              2.088327       2.084638       0.347827      -0.466409       2.064499      -0.491877       2.115843           0.000312
          147              H       0.241757       3.620883       6.913998       0.142031       1.088618 0.79689704E+01  0.79605932E+02                                 1.858537                            1.731826      -1.578713       2.143837                    0.991205       3.906565      11.714177       0.434435       1.411359      -0.679198       0.032477       0.001838      -0.014926       0.035790      -0.000319      -0.001004      -0.006212       0.024303       0.009383      -0.015773       0.005040       0.010733              1.921397       2.592674       0.196273      -0.198900       1.422179       0.000500       1.749339           0.000246
          148              H       1.006209       3.712319       9.087100       0.288336       0.642704 0.41013488E+01  0.34845800E+02                                 1.324740                            1.252301      -1.557105       2.200802                    0.996855       3.077786       8.627263       0.502760       1.433909      -0.673714       0.016622       0.004751      -0.012637       0.021414       0.004821       0.006054       0.000775       0.006920       0.028708      -0.010961      -0.001664       0.012625              1.379641       1.725856       0.219525      -0.051778       1.080828      -0.011600       1.332238          -0.000008
          149              H      -1.532571       3.516206       5.452260       0.109110       1.264827 0.95269452E+01  0.97501460E+02                                 1.922283                            1.797737      -1.223921       2.303449                    0.994856       3.611619      10.253930       0.470456       1.272125      -0.711454       0.014515       0.004048      -0.050799       0.052987       0.007040       0.001209      -0.003746       0.002158       0.047059      -0.015391      -0.000854       0.016245              1.983818       1.763760      -0.006005      -0.013126       1.526758      -0.186752       2.660936           0.000456
          150              H       1.515851       1.956925      12.751771       0.123558       1.241023 0.87942128E+01  0.86547712E+02                                 1.779153                            1.638280      -0.885865       2.466024                    0.998892       3.190704       8.345114       0.543797       1.144487      -0.744623      -0.022195      -0.031085       0.015376       0.041174       0.009177       0.003413      -0.012703      -0.011746       0.000851      -0.016952      -0.000255       0.017207              1.867852       1.918651       0.607595      -0.085519       2.130043      -0.248430       1.554863          -0.000123
          151              H      -2.353188       3.083023       9.998104       0.142939       1.182427 0.87416532E+01  0.86362250E+02                                 1.740336                            1.646981      -1.122717       2.349063                    0.997938       3.310767       8.828704       0.532796       1.163630      -0.737586      -0.011930      -0.005814       0.035032       0.037462       0.007735      -0.013006      -0.000828       0.026338       0.016701      -0.018421      -0.003897       0.022319              1.775935       1.618835       0.066655       0.037583       1.366505      -0.065527       2.342466           0.000296
          152              H       2.087302       5.177617      10.418038       0.092624       1.280251 0.99806415E+01  0.10454235E+03                                 2.005983                            1.890382      -1.440309       2.185854                    0.992277       4.034616      12.034922       0.435512       1.342678      -0.693843      -0.014648       0.028929      -0.031858       0.045457      -0.005558       0.006394      -0.009627       0.006689      -0.014700      -0.012870      -0.001897       0.014767              2.069011       1.848902      -0.007845       0.419392       2.020724      -0.314004       2.337409           0.000054
          153              H       3.633049       2.272248      13.646712       0.126244       1.124270 0.80017631E+01  0.76685835E+02                                 1.635283                            1.539836      -0.862111       2.474121                    0.999079       3.125799       7.990484       0.575151       1.111206      -0.752344       0.009304      -0.027177       0.022590       0.036544       0.004918       0.006639      -0.013342      -0.005851      -0.014081      -0.017893       0.003356       0.014537              1.663483       1.583867      -0.075620       0.309481       1.660672      -0.344090       1.745910           0.000055
          154              H      -4.045078       2.955823       8.456051       0.089309       1.459966 0.11041305E+02  0.11537865E+03                                 2.004441                            1.852252      -1.041333       2.371190                    0.996955       3.525519       9.597783       0.503026       1.165228      -0.739002      -0.040244      -0.011138       0.023567       0.047948       0.003568      -0.009203      -0.004433       0.026934       0.037520      -0.020531       0.000286       0.020246              2.088958       2.843749       0.357354      -0.151554       1.672640      -0.046541       1.750487           0.000312
          155              H      20.671668       1.463978       1.893146       0.142022       1.088690 0.79696978E+01  0.79616120E+02                                 1.858735                            1.731996      -1.578715       2.143828                    0.991202       3.906797      11.715619       0.434374       1.411507      -0.679171       0.000491      -0.025166      -0.025467       0.035807      -0.006135       0.008829       0.007687      -0.007686       0.008457      -0.015795       0.005018       0.010777              1.921610       1.724321       0.078799       0.223539       2.022834       0.597971       2.017675           0.000246
          156              H      18.599443       2.297304       1.321760       0.288365       0.642642 0.41009373E+01  0.34841987E+02                                 1.324750                            1.252313      -1.557095       2.200831                    0.996854       3.077763       8.627611       0.502704       1.434083      -0.673683       0.002539      -0.018295      -0.010825       0.021409      -0.003788       0.006487       0.001393       0.011412      -0.024478      -0.010957      -0.001650       0.012607              1.379656       1.352019       0.067288       0.188766       1.483061       0.328546       1.303888          -0.000008
          157              H      22.505951       1.526259       3.281453       0.109102       1.264938 0.95277197E+01  0.97508292E+02                                 1.922129                            1.797602      -1.223868       2.303467                    0.994857       3.611494      10.252461       0.470570       1.271832      -0.711517       0.034730      -0.038875      -0.009517       0.052990      -0.008920       0.004530       0.000939       0.001273      -0.042289      -0.015381      -0.000853       0.016233              1.983660       2.156236      -0.553361       0.142635       2.104445       0.033507       1.690299           0.000455
          158              H       6.896917      -7.905172      22.839369       0.123561       1.242849 0.88095191E+01  0.86736044E+02                                 1.781151                            1.639932      -0.885796       2.466052                    0.998893       3.191002       8.347706       0.543411       1.144803      -0.744571       0.009499       0.040063       0.000177       0.041174       0.002019       0.006836      -0.007853      -0.019248      -0.032184      -0.016942      -0.000254       0.017197              1.870083       1.678109       0.424722       0.119702       2.514532       0.041562       1.417609          -0.000125
          159              H      19.272099       4.826468       3.701387       0.142933       1.183225 0.87486294E+01  0.86444368E+02                                 1.740858                            1.647450      -1.122657       2.349106                    0.997940       3.310677       8.827790       0.532836       1.163364      -0.737662      -0.021879       0.029729       0.006385       0.037460      -0.005288       0.000384       0.018104      -0.013644      -0.017013      -0.018417      -0.003912       0.022329              1.776473       2.036795      -0.401573       0.137521       1.820338       0.075746       1.472285           0.000296
          160              H      16.461640       1.579235       1.285044       0.092624       1.280259 0.99806357E+01  0.10454161E+03                                 2.005941                            1.890341      -1.440253       2.185877                    0.992278       4.034526      12.034365       0.435534       1.342620      -0.693855       0.017251      -0.030770       0.028665       0.045454      -0.000912       0.009572      -0.005143      -0.008257       0.026516      -0.012919      -0.001870       0.014788              2.068965       2.196796      -0.184515       0.379321       2.096568      -0.370638       1.913533           0.000054
          161              H       5.311822      -8.596759      21.292726       0.126247       1.122810 0.79887503E+01  0.76525134E+02                                 1.633213                            1.538044      -0.861943       2.474186                    0.999080       3.125169       7.985344       0.575825       1.110427      -0.752524      -0.008739       0.026775      -0.023293       0.036549       0.003601       0.010057      -0.008468      -0.017553      -0.009761      -0.017871       0.003346       0.014525              1.661315       1.586772      -0.119681       0.332354       1.718597      -0.310058       1.678577           0.000055
          162              H      21.155095       4.818531       5.009378       0.089330       1.460188 0.11043183E+02  0.11540153E+03                                 2.004594                            1.852378      -1.041357       2.371187                    0.996958       3.525189       9.596571       0.503028       1.165189      -0.739019      -0.000573       0.040005       0.026435       0.047953      -0.012345       0.003984       0.014215      -0.010261      -0.015303      -0.020544       0.000289       0.020255              2.089132       1.848808       0.264380       0.308482       2.301947       0.604038       2.116640           0.000312
          163              H      12.701433      14.683477      16.033223       0.142040       1.088514 0.79681636E+01  0.79597658E+02                                 1.858609                            1.731887      -1.578635       2.143880                    0.991207       3.906608      11.715156       0.434362       1.411602      -0.679153      -0.009098       0.031238       0.014921       0.035794      -0.007881       0.005547       0.003051      -0.018500       0.009406      -0.015794       0.005060       0.010734              1.921486       1.428908      -0.215205      -0.066772       2.586128       0.187358       1.749420           0.000245
          164              H      12.532796      15.434647      13.860121       0.288340       0.642707 0.41014179E+01  0.34846840E+02                                 1.324794                            1.252350      -1.557003       2.200855                    0.996854       3.077891       8.627862       0.502722       1.433999      -0.673698      -0.001064       0.017254       0.012641       0.021416       0.001572       0.001296      -0.005949      -0.011446       0.028711      -0.010963      -0.001650       0.012613              1.379707       1.014557      -0.031976      -0.006317       1.792257       0.052654       1.332308          -0.000009
          165              H     -14.910101      12.975757      17.494961       0.109065       1.265006 0.95287056E+01  0.97525878E+02                                 1.922635                            1.798038      -1.223948       2.303425                    0.994853       3.611985      10.255957       0.470354       1.272316      -0.711413      -0.001025       0.015044       0.050819       0.053009       0.004793       0.003958       0.000125      -0.010538       0.047049      -0.015395      -0.000855       0.016249              1.984204       1.557125      -0.079179       0.171764       1.733979       0.074646       2.661507           0.000455
          166              H      10.707865      15.329949      10.195450       0.123566       1.243650 0.88163176E+01  0.86817625E+02                                 1.781815                            1.640501      -0.885829       2.466042                    0.998893       3.191149       8.348136       0.543361       1.144713      -0.744604      -0.021908      -0.031285      -0.015380       0.041173       0.010830       0.013123       0.001018      -0.002405       0.000830      -0.016960      -0.000256       0.017215              1.870798       1.727259       0.540373       0.206223       2.328132       0.163845       1.557004          -0.000125
          167              H      13.059264      12.057593      12.949117       0.142951       1.183808 0.87537725E+01  0.86505427E+02                                 1.741277                            1.647823      -1.122876       2.349007                    0.997939       3.310661       8.827447       0.532845       1.163208      -0.737708      -0.001506      -0.013188      -0.035017       0.037448      -0.002264      -0.003554       0.012550      -0.030197       0.016682      -0.018412      -0.003914       0.022327              1.776912       1.353255      -0.027486       0.074385       1.633565      -0.013631       2.343918           0.000296
          168              H      13.553916      16.942315      12.529183       0.092627       1.280184 0.99798385E+01  0.10453129E+03                                 2.005867                            1.890266      -1.440298       2.185862                    0.992277       4.034518      12.034274       0.435542       1.342622      -0.693854       0.032161      -0.004164       0.031853       0.045457      -0.006428       0.011240      -0.002779       0.001779      -0.014708      -0.012910      -0.001864       0.014774              2.068901       2.006455       0.047888       0.435822       1.862953      -0.290716       2.337295           0.000054
          169              H      10.299418      17.431155       9.300509       0.126237       1.125486 0.80112431E+01  0.76785381E+02                                 1.635252                            1.539819      -0.862241       2.474051                    0.999078       3.125469       7.985324       0.575781       1.109866      -0.752709      -0.028729      -0.000293      -0.022592       0.036549       0.005668       0.014805      -0.001794      -0.001600      -0.014089      -0.017895       0.003331       0.014563              1.663440       1.699623      -0.034688       0.427546       1.544839      -0.177088       1.745858           0.000054
          170              H      13.503316      10.420091      14.491170       0.089320       1.461692 0.11057032E+02  0.11558520E+03                                 2.006342                            1.853849      -1.041153       2.371270                    0.996961       3.525787       9.600562       0.502691       1.165579      -0.738939       0.002916      -0.041652      -0.023563       0.047944      -0.005697       0.001128       0.010167      -0.025437       0.037475      -0.020533       0.000283       0.020250              2.091036       1.579403      -0.090233      -0.006646       2.941680       0.158586       1.752024           0.000312
          171              H       9.609969       5.450651      22.625960       0.142040       1.088511 0.79681317E+01  0.79597231E+02                                 1.858603                            1.731882      -1.578629       2.143883                    0.991207       3.906596      11.715098       0.434363       1.411599      -0.679154       0.032484       0.012005       0.009049       0.035794       0.001048       0.000241       0.010420       0.017068      -0.012278      -0.015794       0.005060       0.010734              1.921479       2.592805       0.074108       0.269443       1.668051       0.141428       1.503580           0.000246
          172              H      10.374392       3.522983      21.618577       0.288340       0.642708 0.41014265E+01  0.34846931E+02                                 1.324796                            1.252351      -1.557004       2.200854                    0.996854       3.077894       8.627872       0.502722       1.433998      -0.673698       0.016622       0.008573       0.010432       0.021416      -0.007642       0.001154       0.007335      -0.007097      -0.013359      -0.010963      -0.001650       0.012613              1.379709       1.725947      -0.064950       0.215998       1.259409       0.114673       1.153769          -0.000009
          173              H      17.203658      20.017180       0.318966       0.109065       1.265023 0.95288644E+01  0.97527957E+02                                 1.922655                            1.798055      -1.223968       2.303416                    0.994853       3.612010      10.256068       0.470351       1.272319      -0.711413       0.014525       0.041987       0.028916       0.053009      -0.004559       0.005496       0.012543      -0.013020       0.001480      -0.015394      -0.000856       0.016250              1.984226       1.764114       0.014367       0.001361       2.216127       0.584671       1.972437           0.000456
          174              H      10.883985       1.226984      18.265988       0.123569       1.243632 0.88161540E+01  0.86815621E+02                                 1.781800                            1.640487      -0.885815       2.466051                    0.998893       3.191119       8.348042       0.543363       1.144716      -0.744603      -0.022193       0.002222      -0.034609       0.041174      -0.007546       0.006242       0.003993       0.003357       0.046133      -0.016959      -0.000256       0.017215              1.870782       1.921711      -0.230307       0.570382       1.485476      -0.125171       2.205158          -0.000126
          175              H       7.014982       3.048677      20.618078       0.142953       1.183794 0.87536449E+01  0.86503848E+02                                 1.741264                            1.647811      -1.122861       2.349016                    0.997939       3.310639       8.827371       0.532847       1.163208      -0.737708      -0.011932      -0.027418      -0.022545       0.037449       0.007408       0.013202       0.009729       0.010923      -0.029547      -0.018413      -0.003914       0.022326              1.776898       1.619683      -0.065958       0.038954       2.042911       0.455749       1.668101           0.000296
          176              H      11.455467       1.637725      22.222089       0.092628       1.280187 0.99798620E+01  0.10453162E+03                                 2.005871                            1.890269      -1.440304       2.185859                    0.992277       4.034522      12.034296       0.435541       1.342623      -0.693854      -0.014647       0.013120       0.040984       0.045457      -0.002735      -0.007997       0.003101       0.018076       0.019430      -0.012910      -0.001864       0.014774              2.068905       1.848802      -0.359256      -0.216479       1.986207       0.294130       2.371707           0.000055
          177              H      13.001171       0.294287      18.091589       0.126240       1.125473 0.80111275E+01  0.76783988E+02                                 1.635240                            1.539807      -0.862231       2.474058                    0.999078       3.125447       7.985250       0.575783       1.109865      -0.752709       0.009299      -0.005974      -0.034838       0.036549      -0.008194       0.000940       0.002357       0.013178       0.043088      -0.017895       0.003331       0.014564              1.663427       1.583826      -0.230200      -0.220225       1.426572       0.208945       1.979881           0.000055
          178              H       5.323113       4.447726      21.278958       0.089320       1.461711 0.11057217E+02  0.11558768E+03                                 2.006364                            1.853868      -1.041174       2.371261                    0.996961       3.525809       9.600661       0.502686       1.165583      -0.738938      -0.040243      -0.014839      -0.021424       0.047944       0.006195       0.007691       0.016173       0.006643      -0.023431      -0.020532       0.000281       0.020251              2.091060       2.847071      -0.047562       0.385856       1.692197       0.057063       1.733913           0.000312
          179              H      -5.510227      -8.349040      18.247630       0.142022       1.088695 0.79697462E+01  0.79616710E+02                                 1.858739                            1.731999      -1.578719       2.143824                    0.991202       3.906809      11.715656       0.434374       1.411504      -0.679171      -0.023891      -0.018093      -0.019597       0.035807       0.004906       0.000112       0.010238       0.014813       0.011824      -0.015795       0.005018       0.010777              1.921614       1.940143       0.346167       0.378949       1.609881       0.296262       2.214817           0.000246
          180              H      -4.033825      -8.005920      16.510526       0.288365       0.642642 0.41009351E+01  0.34841959E+02                                 1.324749                            1.252312      -1.557095       2.200831                    0.996854       3.077761       8.627600       0.502704       1.434081      -0.673683      -0.018095      -0.007523      -0.008620       0.021409       0.002531      -0.006082      -0.002900       0.012307       0.024785      -0.010957      -0.001650       0.012607              1.379654       1.426208       0.167009       0.204404       1.081165       0.098288       1.631590          -0.000009
          181              H      -6.062929      -8.021781      20.457448       0.109101       1.264964 0.95279614E+01  0.97511402E+02                                 1.922155                            1.797625      -1.223898       2.303452                    0.994856       3.611535      10.252617       0.470567       1.271831      -0.711517      -0.048228      -0.018134       0.012377       0.052990       0.003128      -0.006667      -0.004650       0.026218       0.005693      -0.015381      -0.000853       0.016234              1.983688       2.458043       0.209520      -0.394816       1.592279       0.024166       1.900742           0.000456
          182              H      -9.752025      17.845885      14.768831       0.123562       1.242845 0.88094786E+01  0.86735564E+02                                 1.781149                            1.639930      -0.885788       2.466056                    0.998893       3.190992       8.347682       0.543410       1.144805      -0.744571       0.034606      -0.011002       0.019410       0.041174      -0.012195       0.001758      -0.002362       0.023154      -0.000018      -0.016942      -0.000254       0.017197              1.870081       2.154644      -0.297214       0.513371       1.462966      -0.205275       1.992633          -0.000125
          183              H      -1.873519      -6.683696      18.979646       0.142933       1.183216 0.87485505E+01  0.86443387E+02                                 1.740850                            1.647443      -1.122647       2.349112                    0.997940       3.310663       8.827740       0.532837       1.163364      -0.737662       0.035322       0.010888      -0.006089       0.037460       0.014584       0.008622       0.003252       0.022707      -0.000673      -0.018417      -0.003912       0.022329              1.776464       2.096778       0.212324      -0.316615       1.410142      -0.047276       1.822472           0.000296
          184              H      -3.998235      -6.910287      14.539359       0.092624       1.280256 0.99806018E+01  0.10454117E+03                                 2.005938                            1.890338      -1.440251       2.185878                    0.992278       4.034518      12.034336       0.435534       1.342621      -0.693855      -0.034761       0.021821       0.019535       0.045454      -0.007906      -0.002387       0.011034       0.001117       0.007163      -0.012919      -0.001870       0.014788              2.068962       2.223675      -0.324622      -0.389500       1.749848       0.049430       2.233364           0.000055
          185              H      -9.875701      17.368917      12.501646       0.126248       1.122813 0.79887823E+01  0.76525555E+02                                 1.633221                            1.538051      -0.861939       2.474188                    0.999080       3.125169       7.985363       0.575822       1.110432      -0.752523       0.028157      -0.020516      -0.011052       0.036549      -0.013976       0.001535       0.003192       0.015131       0.008254      -0.017871       0.003346       0.014525              1.661323       1.779182      -0.323279      -0.246290       1.458630       0.170985       1.746157           0.000055
          186              H      -2.508661      -6.437253      21.168811       0.089330       1.460206 0.11043349E+02  0.11540371E+03                                 2.004611                            1.852392      -1.041377       2.371177                    0.996958       3.525213       9.596659       0.503026       1.165189      -0.739019       0.037909       0.016496       0.024298       0.047954       0.013646       0.000515       0.006022       0.027782      -0.002457      -0.020544       0.000288       0.020255              2.089150       2.085447       0.230135       0.534748       1.677586       0.268322       2.504418           0.000313
          187              H       3.333222       5.270302       4.699591       0.142031       1.088620 0.79689872E+01  0.79606126E+02                                 1.858538                            1.731827      -1.578714       2.143836                    0.991205       3.906566      11.714175       0.434436       1.411357      -0.679198      -0.009093      -0.028542       0.019585       0.035790      -0.000840      -0.009590      -0.003482      -0.017694       0.011804      -0.015773       0.005040       0.010733              1.921397       1.428866       0.165418      -0.152975       2.120751      -0.455957       2.214575           0.000246
          188              H       3.164613       6.776674       6.436695       0.288336       0.642702 0.41013377E+01  0.34845686E+02                                 1.324739                            1.252300      -1.557104       2.200803                    0.996855       3.077783       8.627256       0.502760       1.433911      -0.673714      -0.001062      -0.019572       0.008625       0.021414      -0.001903       0.000720       0.006721      -0.012751       0.024785      -0.010961      -0.001664       0.012625              1.379639       1.014517       0.021460      -0.024524       1.492841      -0.225495       1.631561          -0.000008
          189              H       3.825967       4.858253       2.489773       0.109109       1.264856 0.95272123E+01  0.97504889E+02                                 1.922312                            1.797762      -1.223949       2.303434                    0.994856       3.611658      10.254081       0.470453       1.272125      -0.711454      -0.001022      -0.051511      -0.012379       0.052987      -0.005806       0.002187       0.007855      -0.024322       0.005676      -0.015391      -0.000854       0.016245              1.983850       1.556887      -0.109122      -0.154399       2.493792       0.364217       1.900870           0.000456
          190              H       1.339731      10.002704       8.178390       0.123557       1.241029 0.87942628E+01  0.86548312E+02                                 1.779156                            1.638284      -0.885870       2.466021                    0.998892       3.190713       8.345138       0.543797       1.144485      -0.744623      -0.021909       0.028959      -0.019408       0.041174      -0.016771       0.002821      -0.000843      -0.002699      -0.000047      -0.016952      -0.000255       0.017207              1.867857       1.724666      -0.447659       0.363944       1.888693      -0.414779       1.990211          -0.000124
          191              H       3.691093       9.254123       3.967575       0.142938       1.182428 0.87416622E+01  0.86362340E+02                                 1.740335                            1.646980      -1.122718       2.349062                    0.997938       3.310770       8.828705       0.532797       1.163628      -0.737586      -0.001505       0.036932       0.006097       0.037462       0.004209      -0.000181      -0.009194      -0.036001      -0.000676      -0.018422      -0.003897       0.022319              1.775934       1.352645      -0.050624      -0.060930       2.153256       0.314133       1.821901           0.000296
          192              H       4.185751       7.175473       8.407862       0.092623       1.280254 0.99806693E+01  0.10454271E+03                                 2.005986                            1.890384      -1.440310       2.185853                    0.992277       4.034623      12.034945       0.435512       1.342677      -0.693843       0.032157      -0.025506      -0.019538       0.045457      -0.006493      -0.011168      -0.001387       0.009069       0.007155      -0.012870      -0.001897       0.014767              2.069014       2.006566      -0.401401      -0.176439       1.967043       0.350772       2.233433           0.000055
          193              H       0.931296       9.727156      10.445575       0.126244       1.124271 0.80017666E+01  0.76685860E+02                                 1.635282                            1.539835      -0.862113       2.474120                    0.999079       3.125801       7.990483       0.575153       1.111203      -0.752345      -0.028724       0.019707       0.011046       0.036544      -0.015643      -0.002491      -0.002496       0.005830       0.008304      -0.017893       0.003356       0.014537              1.663482       1.699667      -0.352949      -0.243814       1.542291       0.175597       1.748487           0.000055
          194              H       4.135125       8.737410       1.778410       0.089308       1.459986 0.11041488E+02  0.11538104E+03                                 2.004458                            1.852266      -1.041358       2.371177                    0.996955       3.525547       9.597880       0.503024       1.165227      -0.739002       0.002914       0.041237      -0.024291       0.047948       0.001882      -0.005482      -0.002461      -0.038761      -0.002460      -0.020531       0.000285       0.020246              2.088977       1.578163       0.050797      -0.074709       2.184612      -0.593516       2.504157           0.000313
          195              H      11.303644      24.125543       0.321261       0.142030       1.088483 0.79678473E+01  0.79593090E+02                                 1.858511                            1.731806      -1.578642       2.143875                    0.991207       3.906506      11.714449       0.434393       1.411526      -0.679168       0.000487       0.034631      -0.009053       0.035798      -0.004550      -0.009717      -0.003656      -0.014593      -0.012289      -0.015756       0.005027       0.010729              1.921379       1.724148      -0.232966      -0.043525       2.536466      -0.301148       1.503523           0.000246
          196              H       9.231428      24.203719       1.328644       0.288334       0.642691 0.41012914E+01  0.34845542E+02                                 1.324782                            1.252340      -1.556968       2.200862                    0.996854       3.077859       8.627782       0.502718       1.434019      -0.673695       0.002544       0.018529      -0.010429       0.021414      -0.003718      -0.006522      -0.003519       0.015128      -0.013363      -0.010949      -0.001662       0.012611              1.379697       1.352069      -0.197135      -0.036119       1.633256      -0.241862       1.153766          -0.000009
          197              H       3.769911       9.643805      22.628255       0.109108       1.264645 0.95254969E+01  0.97485658E+02                                 1.922330                            1.797784      -1.223917       2.303449                    0.994857       3.611653      10.254911       0.470364       1.272385      -0.711398       0.034729       0.027674      -0.028905       0.052986       0.000552      -0.009976      -0.009343       0.015869       0.001473      -0.015371      -0.000861       0.016232              1.983873       2.156481       0.153157      -0.550617       1.823059      -0.196099       1.972078           0.000455
          198              H      16.264917      -2.578116       4.681233       0.123566       1.241147 0.87953051E+01  0.86561460E+02                                 1.779329                            1.638426      -0.885882       2.466017                    0.998892       3.190700       8.345346       0.543749       1.144547      -0.744610       0.009494      -0.020184       0.034604       0.041170      -0.006911      -0.001670      -0.007205       0.006842       0.046097      -0.016928      -0.000272       0.017200              1.868056       1.676428      -0.315489       0.307418       1.726071      -0.494888       2.201670          -0.000125
          199              H       9.904051      20.878352       2.329143       0.142937       1.181980 0.87374661E+01  0.86309338E+02                                 1.739743                            1.646459      -1.122553       2.349143                    0.997941       3.310516       8.827041       0.532950       1.163450      -0.737625      -0.021879      -0.020395       0.022552       0.037460       0.002326      -0.004767      -0.015681      -0.017808      -0.029549      -0.018405      -0.003913       0.022318              1.775309       2.035347       0.081619      -0.416104       1.623894      -0.188399       1.666686           0.000296
          200              H       7.093625      24.594545       0.725132       0.092627       1.280142 0.99796486E+01  0.10452994E+03                                 2.005909                            1.890319      -1.440300       2.185857                    0.992277       4.034630      12.035073       0.435506       1.342723      -0.693833       0.017251      -0.009437      -0.040984       0.045457      -0.007806      -0.005561       0.006546      -0.010614       0.019423      -0.012895      -0.001895       0.014790              2.068941       2.196795      -0.236253      -0.349430       1.638314       0.106066       2.371715           0.000054
          201              H      14.679842      -0.892904       4.855632       0.126243       1.124988 0.80068502E+01  0.76733047E+02                                 1.634752                            1.539372      -0.862215       2.474061                    0.999078       3.125254       7.984342       0.575875       1.109831      -0.752712      -0.008730       0.006781       0.034838       0.036550      -0.010512      -0.001913      -0.001675       0.000049       0.043077      -0.017891       0.003330       0.014561              1.662923       1.588251      -0.228352      -0.270256       1.421287       0.137917       1.979233           0.000055
          202              H      11.787031      19.749573       1.668263       0.089316       1.459477 0.11036673E+02  0.11531701E+03                                 2.003873                            1.851761      -1.041222       2.371241                    0.996957       3.525215       9.596095       0.503139       1.165099      -0.739030      -0.000579      -0.042891       0.021424       0.047947       0.002737      -0.012680      -0.012640      -0.012951      -0.023414      -0.020523       0.000272       0.020251              2.088352       1.848137      -0.399086       0.074674       2.684979      -0.382048       1.731941           0.000312
          203              C     -11.378128      12.126550      19.809877      -0.209911      37.865768 0.47687108E+03  0.11510075E+05                                 9.952131                            7.369562      -0.212321       1.912296                    0.997323      30.327940      89.267606       0.594176       0.427084      -1.054127      -0.028993       0.005144       0.006469       0.030148      -0.010713       0.020128      -0.007529      -0.039696      -0.027249      -0.032758       0.001293       0.031465             12.459850      16.983014       6.537672       1.981514       8.866662       2.034177      11.529875           0.002765
          204              C     -12.474576      11.433648      19.359194       0.115127      27.440820 0.32846611E+03  0.72363817E+04                                 8.068103                            6.127360       0.085532       2.048869                    0.999492      25.943804      73.413686       0.648616       0.428635      -1.051158       0.007371       0.016562      -0.039260       0.043243      -0.036110      -0.009714      -0.019621      -0.041406      -0.005666      -0.048135       0.002231       0.045904              9.828481      11.640308       4.685910       2.272424       7.574866       1.864266      10.270269          -0.000783
          205              C       2.742129     -10.907319      19.177910      -0.050947      30.499479 0.37258948E+03  0.84303153E+04                                 8.504963                            6.442965       0.127949       2.029247                    0.999734      27.746431      78.320117       0.647919       0.417804      -1.063040       0.014000      -0.005331       0.018847       0.024075      -0.022230      -0.016052      -0.008884       0.003252      -0.004356      -0.031786       0.007104       0.024682             10.240152      11.882929       3.256778       4.587495       8.754937      -0.842745      10.082589          -0.005148
          206              C       4.155038     -11.025611      21.076334       0.156139      35.596314 0.38425029E+03  0.87552814E+04                                 9.636676                            6.659576      -0.082104       1.992871                    0.999581      25.942348      73.317282       0.621069       0.432823      -1.054432      -0.030277      -0.048156       0.000608       0.056887      -0.010069      -0.007147       0.015314      -0.005066      -0.038360      -0.020845      -0.003365       0.024211             13.312987      17.265817       4.080657       8.341481       9.685868       0.262560      12.987275          -0.006987
          207              C     -10.552626      12.201780      17.562426      -0.239393      35.835313 0.45056795E+03  0.10657273E+05                                 9.364888                            7.010710       0.145018       2.011131                    0.999593      30.092896      85.965557       0.633031       0.409068      -1.072022      -0.009662       0.012244      -0.008856       0.017936      -0.000504      -0.010602      -0.004446       0.019878       0.008022      -0.013314      -0.003523       0.016837             11.550954      15.281639       5.641468       3.521844       8.001611       2.237844      11.369611           0.002409
          208              C     -10.372186      12.518167      18.926409       0.317685      31.318277 0.32104183E+03  0.69917838E+04                                 8.918350                            6.121826       0.051388       2.059677                    0.999227      23.654009      65.299056       0.642463       0.437756      -1.051730       0.052741       0.048582       0.014123       0.073084       0.023023       0.009329       0.008069       0.019239      -0.027925      -0.020586      -0.012552       0.033138             12.222025      18.041014       7.044537       3.583014       8.296131       2.302871      10.328929          -0.002685
          209              C      -6.716737      13.761292      20.688985       0.056796      30.476721 0.36331301E+03  0.82386087E+04                                 8.706747                            6.497034      -0.007345       2.001896                    0.999416      27.467766      79.807901       0.619944       0.435693      -1.043039       0.040652       0.029915       0.032430       0.059994      -0.017140      -0.047681       0.020128      -0.008175      -0.056644      -0.056417      -0.001276       0.057694             11.206470      14.864166       2.930144       6.052614       8.147765      -0.471745      10.607478          -0.000283
          210              C       3.701992     -10.343588      19.961558      -0.162053      33.438995 0.40790225E+03  0.94084641E+04                                 8.918666                            6.665598       0.253535       2.055023                    0.999812      28.857265      81.330841       0.650115       0.408464      -1.072720      -0.024782      -0.007561      -0.016479       0.030707       0.003303      -0.018458      -0.008413      -0.031263      -0.033761      -0.029386       0.004013       0.025373             10.891534      12.727103       2.429310       6.044765       8.671743      -0.809507      11.275756          -0.000932
          211              C     -11.672119      11.523188      17.190222       0.064149      28.635018 0.34688186E+03  0.77235629E+04                                 8.150526                            6.202876       0.201498       2.056886                    0.999744      26.986101      76.012035       0.661354       0.415945      -1.062303      -0.026460       0.013887       0.046326       0.055128      -0.020993      -0.021933      -0.010228      -0.023131       0.103057      -0.048182       0.006653       0.041529              9.814537      12.807204       4.519223       2.001952       6.997192       0.957938       9.639214          -0.000108
          212              C      -8.294525      13.766042      18.703132       0.503322      26.404190 0.26762881E+03  0.55886995E+04                                 8.099361                            5.725857       0.054707       2.083757                    0.999415      22.077368      60.360574       0.638482       0.459388      -1.035521      -0.049678      -0.021097      -0.024960       0.059464      -0.037380       0.004299      -0.000496      -0.062279      -0.197427      -0.066113      -0.015477       0.081591             10.760306      15.194106       5.020913       2.627808       6.677883       0.518322      10.408929          -0.001538
          213              C      -7.198824      14.408206      19.557458      -0.056826      39.700205 0.45017857E+03  0.10583770E+05                                10.123473                            7.039438      -0.003622       2.003016                    0.999218      27.360044      76.449984       0.631143       0.412784      -1.075866       0.020444       0.035136       0.007056       0.041258      -0.008614      -0.018289       0.011283       0.025982       0.041708      -0.023790      -0.008727       0.032517             14.101528      19.156457       5.624275       7.903077      10.462556       0.326282      12.685572          -0.004044
          214              C      -3.510556       6.563077       3.137344      -0.209948      37.866743 0.47688463E+03  0.11510457E+05                                 9.952311                            7.369647      -0.212325       1.912298                    0.997323      30.327771      89.266654       0.594177       0.427082      -1.054131       0.014485      -0.025631      -0.006466       0.030143       0.004101       0.013952      -0.016219       0.044321      -0.027264      -0.032542       0.000997       0.031546             12.460332       5.659419       2.534333      -1.257370      20.191394      -2.546593      11.530182           0.002763
          215              C      -3.798346       5.298379       3.588027       0.115159      27.440735 0.32846124E+03  0.72363328E+04                                 8.068367                            6.127449       0.085511       2.048877                    0.999493      25.943724      73.416581       0.648582       0.428654      -1.051134       0.013160       0.012441       0.039224       0.043203      -0.015061       0.015385       0.015870       0.077554      -0.005689      -0.048249       0.002313       0.045936              9.828956       5.081412       2.367023      -1.000211      14.134485      -2.763823      10.270971          -0.000785
          216              C      -1.829518      12.197940       3.769311      -0.050969      30.499328 0.37256777E+03  0.84297844E+04                                 8.505158                            6.442889       0.127771       2.029190                    0.999734      27.747421      78.325258       0.647899       0.417818      -1.063020      -0.009690       0.011387      -0.018862       0.024069      -0.018304       0.003140       0.018259       0.025412      -0.004349      -0.031952       0.007281       0.024671             10.240536       7.055652       1.550447       2.323586      13.583125      -4.044592      10.082831          -0.005228
          217              C      -2.412034      13.490580       1.870887       0.156116      35.600987 0.38429792E+03  0.87568632E+04                                 9.638490                            6.660635      -0.082297       1.992803                    0.999581      25.944057      73.330349       0.620913       0.432907      -1.054353      -0.035332      -0.044603      -0.000638       0.056905      -0.006247      -0.016759       0.001743       0.016531      -0.038327      -0.020784      -0.003380       0.024164             13.315747       7.964926       0.791711       2.533901      18.992174      -7.953705      12.990139          -0.007093
          218              C      -3.714762       7.366488       5.384795      -0.239420      35.836845 0.45057520E+03  0.10657383E+05                                 9.364811                            7.010489       0.144931       2.011102                    0.999592      30.092746      85.962147       0.633085       0.409035      -1.072054       0.014783      -0.005017       0.008839       0.017940      -0.006669       0.000763       0.011616      -0.014776       0.007865      -0.013431      -0.003503       0.016934             11.551099       5.264522       2.100040      -0.935969      18.018921      -4.066692      11.369855           0.002408
          219              C      -3.476633       7.642045       4.020812       0.317702      31.316442 0.32102004E+03  0.69910993E+04                                 8.917637                            6.121339       0.051382       2.059680                    0.999227      23.652871      65.292140       0.642541       0.437716      -1.051768       0.028220       0.065865      -0.014124       0.073035       0.011853      -0.004456      -0.011374      -0.043935      -0.028028      -0.020574      -0.012523       0.033097             12.221157       4.950796       2.416437      -0.976804      21.384152      -4.145674      10.328522          -0.002688
          220              C      -3.523096      11.502777       2.258236       0.056813      30.477902 0.36332294E+03  0.82389306E+04                                 8.707137                            6.497226      -0.007467       2.001854                    0.999415      27.468256      79.811076       0.619917       0.435707      -1.043025       0.014688       0.048302      -0.032394       0.059985      -0.010758      -0.034723       0.038439       0.027900      -0.056719      -0.056529      -0.001146       0.057675             11.207086       7.052586       0.168513       2.462253      15.960778      -5.549552      10.607895          -0.000290
          221              C      -1.617987      13.290803       2.985663      -0.161993      33.428925 0.40771884E+03  0.94033748E+04                                 8.917152                            6.664196       0.253570       2.055056                    0.999812      28.856620      81.330913       0.650155       0.408475      -1.072689       0.001104      -0.025876       0.016446       0.030680       0.012429       0.001933       0.020327       0.020170      -0.033788      -0.029480       0.003949       0.025531             10.889584       7.594728       0.616185       2.777562      13.800973      -5.427351      11.273051          -0.000937
          222              C      -3.981381       6.084831       5.756999       0.064139      28.633028 0.34683679E+03  0.77223314E+04                                 8.149870                            6.202141       0.201519       2.056898                    0.999743      26.985878      76.011018       0.661445       0.415900      -1.062329       0.021907      -0.020283      -0.046293       0.055085      -0.009062       0.002417       0.024197       0.044411       0.103066      -0.048263       0.006675       0.041589              9.813829       4.801729       1.688868      -0.235961      15.000131      -2.206857       9.639628          -0.000109
          223              C      -2.992666      10.016842       4.244089       0.503335      26.404458 0.26763238E+03  0.55887532E+04                                 8.099295                            5.725806       0.054731       2.083768                    0.999415      22.076816      60.357555       0.638505       0.459373      -1.035536      -0.003339      -0.053877       0.024950       0.059467      -0.009513       0.001938      -0.003800       0.095425      -0.197410      -0.066095      -0.015494       0.081589             10.760380       4.468313       1.228979       0.387195      17.404126      -2.650494      10.408700          -0.001554
          224              C      -2.752469      11.263917       3.389763      -0.056870      39.703229 0.45020616E+03  0.10584622E+05                                10.124117                            7.039744      -0.003583       2.003024                    0.999218      27.360855      76.453953       0.631115       0.412794      -1.075855       0.026319       0.031006      -0.007019       0.041272      -0.014877      -0.016644       0.013633      -0.009384       0.041792      -0.023749      -0.008832       0.032581             14.102669       7.894074       1.642768       2.326747      21.727653      -7.560412      12.686281          -0.004099
          225              C      23.619082      -0.909050       6.655612      -0.209928      37.867093 0.47688754E+03  0.11510576E+05                                 9.952484                            7.369747      -0.212595       1.912212                    0.997321      30.328024      89.268365       0.594162       0.427091      -1.054123       0.012511       0.006515      -0.026636       0.030140       0.003070       0.029902       0.006306      -0.013456       0.024796      -0.032736       0.001003       0.031733             12.460757      10.954136       1.991013      -3.105281      18.313631      -5.160312       8.114503           0.002765
          226              C      23.943220       0.329946       6.160411       0.115117      27.441913 0.32847983E+03  0.72368996E+04                                 8.068917                            6.127879       0.085522       2.048872                    0.999491      25.944184      73.420498       0.648514       0.428690      -1.051104      -0.042311       0.008129      -0.003530       0.043229      -0.004153       0.021054       0.023868       0.048990       0.084689      -0.048238       0.002148       0.046090              9.829797       8.624826       0.506137      -1.372365      14.996541      -3.290719       5.868026          -0.000784
          227              C      10.518455      21.403846       8.536366      -0.050968      30.504974 0.37268612E+03  0.84329668E+04                                 8.506065                            6.443986       0.127841       2.029209                    0.999734      27.746484      78.319946       0.647846       0.417828      -1.063035       0.013238      -0.013923       0.014530       0.024088      -0.003546      -0.003063       0.009486       0.037727       0.067059      -0.031927       0.007133       0.024795             10.241527       9.162852       0.661047       1.976589      13.791336      -4.534625       7.770392          -0.005143
          228              C      11.653308      19.720634       9.758306       0.156058      35.600187 0.38429816E+03  0.87568122E+04                                 9.637962                            6.660372      -0.082195       1.992833                    0.999581      25.944406      73.329520       0.620967       0.432872      -1.054381       0.033310       0.046025       0.003103       0.056899       0.002234      -0.008657       0.013210      -0.019244       0.045407      -0.020887      -0.003400       0.024287             13.314944       9.270131      -0.227943       2.589203      19.781259      -7.874063      10.893443          -0.006983
          229              C      21.473420      -0.050806       7.286202      -0.239402      35.833251 0.45055400E+03  0.10656828E+05                                 9.364591                            7.010669       0.144945       2.011110                    0.999593      30.092503      85.963128       0.633026       0.409075      -1.072020      -0.009773       0.001488      -0.014948       0.017921      -0.000312      -0.010209      -0.003903       0.021118       0.007919      -0.013325      -0.003492       0.016817             11.550662       9.188294       0.776644      -1.773813      17.927589      -5.251835       7.536103           0.002408
          230              C      22.377812      -1.134269       7.250863       0.317676      31.315865 0.32101310E+03  0.69909216E+04                                 8.917537                            6.121265       0.051346       2.059674                    0.999226      23.652927      65.292512       0.642545       0.437714      -1.051767      -0.028954      -0.065384       0.015002       0.073065       0.011365      -0.007207      -0.015315      -0.033332      -0.041252      -0.020450      -0.012613       0.033063             12.221187       9.223858       2.387759      -2.704682      19.288973      -6.589409       8.150730          -0.002686
          231              C      22.012457      -4.703795       9.517819       0.056808      30.480398 0.36335839E+03  0.82401318E+04                                 8.708508                            6.498198      -0.007494       2.001849                    0.999415      27.469829      79.823780       0.619762       0.435795      -1.042948      -0.001225      -0.057835       0.015919       0.059998       0.010222      -0.035667       0.037101       0.016571       0.073234      -0.056579      -0.001170       0.057748             11.209156       8.524592       0.161907       1.865728      15.237591      -6.395183       9.865286          -0.000283
          232              C      10.572600      20.123117       8.994622      -0.161989      33.433064 0.40779364E+03  0.94054819E+04                                 8.917817                            6.664876       0.253566       2.055054                    0.999812      28.856445      81.330674       0.650116       0.408484      -1.072690      -0.001586       0.026226      -0.015847       0.030683       0.017804      -0.000378       0.017079       0.024790      -0.007815      -0.029485       0.003995       0.025490             10.890222       8.954263      -0.451757       2.839509      14.633284      -5.339720       9.083119          -0.000934
          233              C      21.862572       1.144205       6.763923       0.064148      28.634515 0.34688550E+03  0.77236607E+04                                 8.150524                            6.203022       0.201621       2.056929                    0.999743      26.985684      76.010826       0.661329       0.415960      -1.062294       0.040057      -0.023538      -0.029612       0.055095      -0.024722       0.000582       0.021598       0.062235      -0.003344      -0.048265       0.006810       0.041455              9.814509       8.997119       1.030089      -1.567932      13.836473      -4.090692       6.609937          -0.000109
          234              C      20.914702      -2.816689       8.226808       0.503324      26.403368 0.26761063E+03  0.55881855E+04                                 8.099027                            5.725509       0.054737       2.083774                    0.999415      22.076532      60.356169       0.638532       0.459363      -1.035542       0.006125       0.051897      -0.028367       0.059460       0.034151       0.027265       0.031998      -0.028474       0.173516      -0.066162      -0.015521       0.081683             10.760091       9.859726       1.163902      -1.776430      14.799044      -5.710413       7.621503          -0.001538
          235              C      20.944303      -4.254545       8.750693      -0.056851      39.702122 0.45018670E+03  0.10584066E+05                                10.123951                            7.039573      -0.003464       2.003065                    0.999218      27.360336      76.452507       0.631124       0.412792      -1.075855      -0.017637      -0.037135      -0.003615       0.041269      -0.015204      -0.022887       0.004817       0.013760       0.016890      -0.023703      -0.008833       0.032537             14.102755      10.124893       1.208135       1.666116      21.226489      -8.495172      10.956883          -0.004044
          236              C      10.006210       8.716879      16.291609      -0.209932      37.863985 0.47685727E+03  0.11509516E+05                                 9.951442                            7.369229      -0.212663       1.912194                    0.997320      30.327226      89.261014       0.594224       0.427058      -1.054156       0.001969       0.013992       0.026665       0.030177       0.006636       0.004200      -0.030069       0.006580       0.024737      -0.032581       0.001076       0.031505             12.458797      16.241813       3.860124       3.828885      13.021467       4.646684       8.113111           0.002766
          237              C      11.066310       9.435483      16.786810       0.115121      27.438781 0.32844591E+03  0.72357712E+04                                 8.067314                            6.126876       0.085587       2.048890                    0.999491      25.943007      73.408798       0.648693       0.428594      -1.051192       0.021797      -0.037200       0.003530       0.043259      -0.018620      -0.015356      -0.027645      -0.032952       0.084726      -0.048128       0.002174       0.045954              9.827292      13.966344       2.394897       2.643855       9.648927       2.389947       5.866604          -0.000783
          238              C       7.305542       3.802989      14.410855      -0.050952      30.502932 0.37266202E+03  0.84323006E+04                                 8.505868                            6.443920       0.127787       2.029195                    0.999734      27.746084      78.318718       0.647826       0.417846      -1.063021      -0.017531       0.007836      -0.014521       0.024074      -0.014592      -0.009842      -0.000128      -0.024946       0.066981      -0.031864       0.007111       0.024752             10.241066      12.861021       1.969058       4.933573      10.092317      -0.351937       7.769861          -0.005122
          239              C       5.340296       4.311852      13.188915       0.156145      35.593473 0.38423722E+03  0.87548853E+04                                 9.635945                            6.659370      -0.082187       1.992852                    0.999581      25.941891      73.314925       0.621093       0.432811      -1.054442       0.032291       0.046743      -0.003082       0.056895       0.007770      -0.015247       0.003843       0.012129       0.045343      -0.020870      -0.003315       0.024185             13.311133      18.750351       3.124438       8.283660      10.292666       0.182776      10.890381          -0.006953
          240              C      11.530576       6.979993      15.661019      -0.239417      35.833900 0.45056307E+03  0.10657037E+05                                 9.364390                            7.010485       0.145037       2.011131                    0.999593      30.092810      85.962426       0.633072       0.409046      -1.072046       0.004650      -0.008725       0.014954       0.017927      -0.006875       0.000385       0.011101      -0.016022       0.007891      -0.013430      -0.003519       0.016949             11.550211      16.467176       3.350325       4.359684      10.647727       3.422987       7.535729           0.002410
          241              C      10.207615       7.471514      15.696358       0.317682      31.312368 0.32099404E+03  0.69902302E+04                                 8.916001                            6.120534       0.051370       2.059672                    0.999227      23.652179      65.283891       0.642686       0.437636      -1.051840      -0.051990      -0.049074      -0.015010       0.073052       0.019324       0.012098       0.012033       0.011581      -0.041244      -0.020554      -0.012592       0.033146             12.218322      16.665826       5.018342       5.309098      11.840448       4.744984       8.148692          -0.002685
          242              C       6.963983       5.937182      13.429402       0.056785      30.478734 0.36334213E+03  0.82395292E+04                                 8.707535                            6.497614      -0.007495       2.001846                    0.999415      27.468968      79.815663       0.619864       0.435736      -1.043001      -0.054124      -0.020402      -0.015928       0.059994       0.002742      -0.046741       0.021460      -0.025749       0.073205      -0.056522      -0.001220       0.057741             11.207367      14.387364       2.234943       6.649829       9.371226       0.372222       9.863512          -0.000282
          243              C       6.080003       3.427124      13.952599      -0.162047      33.431815 0.40779257E+03  0.94054993E+04                                 8.917491                            6.664666       0.253702       2.055080                    0.999812      28.857441      81.335029       0.650152       0.408459      -1.072700       0.025290       0.007197       0.015873       0.030714       0.006101      -0.016126      -0.005157      -0.041653      -0.007802      -0.029406       0.004018       0.025388             10.889543      14.284839       1.433435       5.979948       9.301437      -0.897387       9.082353          -0.000931
          244              C      12.527536       7.745232      16.183298       0.064181      28.634549 0.34688319E+03  0.77235989E+04                                 8.150438                            6.202908       0.201509       2.056895                    0.999743      26.985734      76.011005       0.661349       0.415948      -1.062302      -0.035545       0.029942       0.029610       0.055106      -0.038763      -0.020090      -0.007631      -0.017304      -0.003353      -0.048145       0.006700       0.041445              9.814290      12.650798       2.321877       3.333793      10.182430       2.841708       6.609642          -0.000109
          245              C       9.109098       5.531260      14.720413       0.503316      26.403787 0.26762335E+03  0.55885171E+04                                 8.099129                            5.725716       0.054807       2.083791                    0.999414      22.076825      60.357315       0.638508       0.459374      -1.035535       0.046880       0.023072       0.028373       0.059456       0.035507      -0.021033      -0.036281      -0.020792       0.173494      -0.066154      -0.015437       0.081591             10.759911      13.518410       2.457262       4.791408      11.140036       3.578086       7.621287          -0.001534
          246              C       7.743598       5.079878      14.196528      -0.056833      39.694232 0.45011262E+03  0.10581611E+05                                10.121568                            7.038262      -0.003614       2.003025                    0.999218      27.358562      76.438411       0.631298       0.412706      -1.075939      -0.029138      -0.028987       0.003602       0.041258      -0.016131      -0.012082       0.020107       0.008413       0.016825      -0.023813      -0.008744       0.032557             14.098415      19.227151       4.426565       8.561312      12.114656       1.259777      10.953439          -0.004027
          247              C      -2.010096      24.341118       2.540487      -0.209923      37.866849 0.47688408E+03  0.11510471E+05                                 9.952436                            7.369717      -0.212592       1.912215                    0.997321      30.327926      89.267966       0.594163       0.427091      -1.054123      -0.028990       0.003021      -0.007673       0.030140       0.022796      -0.000582       0.018472      -0.021097       0.028424      -0.032736       0.001003       0.031733             12.460678      16.984672      -1.552640      -6.653571       9.102427      -2.170286      11.294935           0.002766
          248              C      -3.106533      24.297273       3.365898       0.115118      27.442098 0.32848285E+03  0.72369876E+04                                 8.068960                            6.127915       0.085491       2.048859                    0.999491      25.944365      73.421283       0.648510       0.428691      -1.051103       0.007391      -0.042265       0.005275       0.043229       0.009658       0.036233       0.020161      -0.040727      -0.003692      -0.048244       0.002149       0.046095              9.829832      11.642115      -0.374864      -5.195355       7.982700      -2.099680       9.864682          -0.000781
          249              C      -6.625871       8.813920      22.804489      -0.050966      30.505021 0.37268661E+03  0.84329815E+04                                 8.506075                            6.443991       0.127833       2.029206                    0.999734      27.746514      78.320074       0.647845       0.417828      -1.063035       0.014015       0.018996      -0.004793       0.024089      -0.002773       0.027395       0.004803      -0.004065      -0.026183      -0.031928       0.007133       0.024795             10.241539      11.885626       2.343905      -5.115988      10.479891      -0.153314       8.359100          -0.005142
          250              C      -5.212973      10.517140      21.957737       0.156064      35.600208 0.38429838E+03  0.87568198E+04                                 9.637970                            6.660377      -0.082198       1.992832                    0.999581      25.944413      73.329579       0.620966       0.432873      -1.054381      -0.030266       0.024630       0.041410       0.056898      -0.001164       0.012365       0.001833       0.024530       0.050292      -0.020887      -0.003399       0.024286             13.314952      17.268489       5.184118      -7.706111      11.936055      -1.560761      10.740311          -0.006978
          251              C      -1.184580      22.357163       3.599042      -0.239399      35.833192 0.45055323E+03  0.10656805E+05                                 9.364578                            7.010661       0.144942       2.011110                    0.999593      30.092476      85.963024       0.633027       0.409075      -1.072021      -0.009649      -0.013776      -0.006184       0.017920      -0.008908       0.005879      -0.003623       0.005591      -0.034890      -0.013326      -0.003492       0.016818             11.550635      15.281217       0.229688      -6.646634       8.589083      -2.577220      10.781605           0.002410
          252              C      -1.004153      23.380204       2.643061       0.317674      31.315873 0.32101314E+03  0.69909217E+04                                 8.917535                            6.121263       0.051347       2.059674                    0.999226      23.652926      65.292484       0.642546       0.437714      -1.051767       0.052723      -0.012070      -0.049122       0.073064      -0.003421      -0.024525      -0.002052       0.029477       0.002866      -0.020451      -0.012613       0.033064             12.221177      18.040142      -0.419205      -7.892010       7.825433      -2.031257      10.797955          -0.002684
          253              C       2.651270      24.285059       0.685204       0.056810      30.480411 0.36335883E+03  0.82401441E+04                                 8.708508                            6.498200      -0.007490       2.001849                    0.999415      27.469859      79.823868       0.619763       0.435794      -1.042948       0.040669       0.013079      -0.042127       0.059998      -0.032721       0.038814       0.004198       0.033567       0.068594      -0.056579      -0.001168       0.057747             11.209150      14.868405       3.777671      -5.565711      10.402822      -0.829593       8.356223          -0.000285
          254              C      -5.666020       9.210704      21.924463      -0.161992      33.433195 0.40779537E+03  0.94055332E+04                                 8.917843                            6.664892       0.253554       2.055049                    0.999812      28.856522      81.330980       0.650114       0.408484      -1.072689      -0.024774      -0.010440       0.014789       0.030684      -0.017617       0.006440       0.018430      -0.014232       0.017462      -0.029485       0.003995       0.025491             10.890255      12.725065       4.018142      -5.125920      11.324174      -0.721378       8.621527          -0.000930
          255              C      -2.304063      22.374128       4.372822       0.064149      28.634804 0.34688997E+03  0.77237909E+04                                 8.150590                            6.203072       0.201579       2.056912                    0.999743      26.985901      76.011773       0.661324       0.415962      -1.062293      -0.026433       0.033141      -0.035192       0.055096      -0.008488       0.029247      -0.012062      -0.061955      -0.013487      -0.048272       0.006814       0.041458              9.814578      12.807255      -0.525836      -4.914688       8.149131      -1.622923       8.487348          -0.000105
          256              C       1.073495      22.562894       1.674000       0.503325      26.403384 0.26761082E+03  0.55881912E+04                                 8.099033                            5.725513       0.054734       2.083773                    0.999415      22.076542      60.356231       0.638531       0.459363      -1.035542      -0.049667      -0.011063       0.030762       0.059460       0.022417       0.030289       0.056538       0.034680       0.093474      -0.066162      -0.015522       0.081683             10.760097      15.193731      -0.234553      -5.662122       9.027148      -1.874801       8.059411          -0.001536
          257              C       2.169183      22.981670       0.690711      -0.056851      39.702188 0.45018769E+03  0.10584096E+05                                10.123965                            7.039583      -0.003470       2.003063                    0.999218      27.360368      76.452651       0.631124       0.412792      -1.075855       0.020433      -0.011482      -0.033967       0.041269      -0.011527       0.016729      -0.020188       0.010353      -0.005077      -0.023703      -0.008833       0.032536             14.102770      19.158812       4.032777      -8.823751      11.847269      -1.126300      11.302230          -0.004038
          258              C       5.857652      12.684141      15.694752      -0.209928      37.863736 0.47685370E+03  0.11509406E+05                                 9.951396                            7.369197      -0.212656       1.912198                    0.997320      30.327100      89.260508       0.594226       0.427058      -1.054157       0.014519       0.007223       0.025450       0.030177       0.010054      -0.010399       0.004647       0.023869      -0.088619      -0.032582       0.001077       0.031506             12.458731       5.658895      -2.355660      -1.565709      15.898861       5.022720      15.818436           0.002767
          259              C       5.569873      13.706801      16.564681       0.115119      27.438930 0.32844828E+03  0.72358458E+04                                 8.067367                            6.126916       0.085540       2.048874                    0.999491      25.943183      73.409715       0.648688       0.428596      -1.051189       0.013151       0.027769      -0.030452       0.043260       0.020881       0.005469      -0.023317       0.064375      -0.045349      -0.048135       0.002174       0.045961              9.827343       5.080810      -2.049253      -1.549433      13.628017       3.054145      10.773201          -0.000783
          260              C       7.538620      10.413959      10.498813      -0.050949      30.502900 0.37266168E+03  0.84322899E+04                                 8.505860                            6.443916       0.127783       2.029194                    0.999734      27.746056      78.318595       0.647827       0.417846      -1.063022      -0.009706      -0.022026      -0.000474       0.024074       0.011874       0.014373      -0.013542       0.033292       0.019357      -0.031863       0.007111       0.024752             10.241056       7.055847       1.235701      -2.504690      14.460392       3.539540       9.206928          -0.005104
          261              C       6.956102       8.123555      10.328544       0.156149      35.593452 0.38423701E+03  0.87548806E+04                                 9.635947                            6.659372      -0.082195       1.992849                    0.999581      25.941883      73.314935       0.621093       0.432811      -1.054441      -0.035315       0.021763       0.038939       0.056895      -0.011376       0.013842       0.003945       0.026223      -0.009328      -0.020871      -0.003315       0.024185             13.311131       7.963031       1.797865      -1.952339      21.369987       6.572731      10.600375          -0.006925
          262              C       5.653421      14.228768      13.875267      -0.239411      35.833595 0.45055823E+03  0.10656891E+05                                 9.364330                            7.010441       0.145054       2.011138                    0.999593      30.092635      85.961721       0.633075       0.409045      -1.072047       0.014774       0.010156      -0.000080       0.017928       0.003989       0.005494      -0.004168      -0.002127       0.045878      -0.013430      -0.003518       0.016948             11.550131       5.264372      -1.860229      -1.350523      16.551996       4.912001      12.834023           0.002410
          263              C       5.891556      12.909750      14.318607       0.317685      31.312325 0.32099341E+03  0.69902117E+04                                 8.915993                            6.120527       0.051372       2.059673                    0.999227      23.652139      65.283724       0.642686       0.437636      -1.051840       0.028208      -0.045171      -0.050004       0.073051      -0.009776      -0.007977       0.021346      -0.026789       0.023390      -0.020554      -0.012592       0.033146             12.218312       4.949897      -2.053443      -1.603743      16.678288       6.858188      15.026750          -0.002684
          264              C       5.845060       9.452925      11.856370       0.056784      30.478811 0.36334320E+03  0.82395601E+04                                 8.707552                            6.497625      -0.007500       2.001843                    0.999415      27.469011      79.815839       0.619863       0.435736      -1.043001       0.014653      -0.052226      -0.025632       0.059994      -0.024707       0.026802      -0.012793       0.072021       0.075572      -0.056522      -0.001220       0.057742             11.207389       7.052901       2.048406      -1.377002      16.752605       5.092650       9.816662          -0.000284
          265              C       7.750143       9.188864       9.944178      -0.162047      33.431853 0.40779318E+03  0.94055169E+04                                 8.917498                            6.664672       0.253696       2.055078                    0.999812      28.857465      81.335115       0.650151       0.408459      -1.072700       0.001138       0.027228       0.014169       0.030715      -0.004569      -0.011599      -0.007049       0.042836       0.034437      -0.029406       0.004018       0.025387             10.889549       7.595305       2.097036      -1.922913      16.603824       3.808143       8.469519          -0.000928
          266              C       5.386815      15.191943      14.799122       0.064182      28.634651 0.34688464E+03  0.77236470E+04                                 8.150474                            6.202935       0.201470       2.056882                    0.999743      26.985845      76.011635       0.661345       0.415950      -1.062300       0.021912      -0.029956       0.040735       0.055107       0.006627       0.006727      -0.043888       0.010087       0.000055      -0.048153       0.006705       0.041447              9.814324       4.802280      -1.048587      -1.344807      12.890454       3.425284      11.750239          -0.000108
          267              C       6.375494      11.915694      12.150324       0.503317      26.403829 0.26762397E+03  0.55885333E+04                                 8.099139                            5.725723       0.054802       2.083790                    0.999414      22.076838      60.357367       0.638508       0.459375      -1.035535      -0.003336       0.048544       0.034167       0.059456       0.006429       0.007322       0.024050       0.130362      -0.092557      -0.066154      -0.015436       0.081590             10.759923       4.468167      -0.278810      -1.257619      14.452534       4.353506      13.359068          -0.001528
          268              C       6.615682      10.552283      11.497476      -0.056827      39.694064 0.45011057E+03  0.10581549E+05                                10.121536                            7.038244      -0.003614       2.003026                    0.999218      27.358495      76.438146       0.631299       0.412706      -1.075940       0.026318      -0.021600      -0.023302       0.041258      -0.007007       0.021301      -0.013693      -0.009711       0.040672      -0.023814      -0.008744       0.032558             14.098362       7.891899       1.193553      -2.584842      21.487895       7.692403      12.915293          -0.004011
          269              C      14.251050      -7.029866      20.406734      -0.209908      37.865583 0.47686789E+03  0.11509978E+05                                 9.952097                            7.369533      -0.212310       1.912301                    0.997323      30.327829      89.267172       0.594178       0.427084      -1.054127       0.012521      -0.026327       0.007689       0.030150       0.024359      -0.017476      -0.005345      -0.012225       0.028504      -0.032758       0.001293       0.031465             12.459807      10.953966      -3.684283      -0.171319      15.131425       6.995513      11.294030           0.002763
          270              C      14.575177      -8.078228      19.581323       0.115127      27.440992 0.32846850E+03  0.72364581E+04                                 8.068165                            6.127403       0.085482       2.048852                    0.999492      25.943976      73.414638       0.648610       0.428638      -1.051155      -0.042321      -0.007143      -0.005285       0.043243       0.020307      -0.006818      -0.040735       0.019576      -0.003681      -0.048142       0.002231       0.045911              9.828548       8.624196      -1.441347       0.247800      10.998230       5.597039       9.863218          -0.000783
          271              C      19.886455       9.939300       0.142732      -0.050944      30.499322 0.37258723E+03  0.84302507E+04                                 8.504936                            6.442947       0.127958       2.029252                    0.999734      27.746312      78.319696       0.647920       0.417804      -1.063040       0.013237       0.019525       0.004807       0.024074      -0.000903       0.004680      -0.027279       0.006635      -0.026195      -0.031787       0.007103       0.024683             10.240117       9.162680       1.382799      -1.559990      13.200684       4.872848       8.356988          -0.005231
          272              C      21.021319      11.839145       0.989484       0.156137      35.596416 0.38425145E+03  0.87553147E+04                                 9.636690                            6.659583      -0.082101       1.992871                    0.999581      25.942406      73.317477       0.621069       0.432822      -1.054432       0.033289      -0.020348      -0.041403       0.056889      -0.008593       0.002450      -0.012169      -0.017587       0.050275      -0.020845      -0.003362       0.024207             13.313013       9.268802       2.356337      -1.096630      19.931639       7.784312      10.738598          -0.007100
          273              C      12.105374      -6.912891      19.348179      -0.239387      35.834997 0.45056350E+03  0.10657138E+05                                 9.364827                            7.010670       0.145037       2.011139                    0.999593      30.092719      85.964842       0.633034       0.409067      -1.072023      -0.009783      -0.013709       0.006176       0.017938      -0.008694       0.005511      -0.004138       0.006895      -0.034918      -0.013314      -0.003523       0.016836             11.550869       9.188965      -1.924685       0.214434      14.682130       7.125498      10.781511           0.002409
          274              C      13.009779      -6.401755      20.304160       0.317685      31.318288 0.32104167E+03  0.69917784E+04                                 8.918350                            6.121822       0.051392       2.059678                    0.999227      23.653999      65.298986       0.642464       0.437755      -1.051731      -0.028951       0.045704       0.049136       0.073084      -0.011936      -0.006170       0.023916      -0.018618       0.002811      -0.020587      -0.012552       0.033140             12.222031       9.224844      -3.536178      -0.715240      16.642611       8.118134      10.798638          -0.002687
          275              C      12.644450      -2.653732      22.262017       0.056796      30.476803 0.36331416E+03  0.82386432E+04                                 8.706766                            6.497048      -0.007350       2.001894                    0.999416      27.467828      79.808181       0.619943       0.435693      -1.043038      -0.001175       0.042703       0.042123       0.059994      -0.036001       0.009152      -0.037794       0.015034       0.068580      -0.056420      -0.001274       0.057694             11.206498       8.523225       1.534855      -1.072826      16.742115       5.522069       8.354155          -0.000291
          276              C      19.940612      10.976534       1.022758      -0.162052      33.438890 0.40790088E+03  0.94084239E+04                                 8.918649                            6.665588       0.253534       2.055024                    0.999812      28.857194      81.330585       0.650115       0.408464      -1.072720      -0.001629      -0.026861      -0.014786       0.030705      -0.009267      -0.015116      -0.012098       0.033189       0.017527      -0.029386       0.004012       0.025373             10.891509       8.954594       2.686537      -1.027260      15.098271       5.073937       8.621663          -0.000937
          277              C      12.494516      -7.962711      18.574399       0.064150      28.635105 0.34688329E+03  0.77236100E+04                                 8.150562                            6.202904       0.201457       2.056873                    0.999744      26.986191      76.012597       0.661350       0.415947      -1.062301       0.040098      -0.013888       0.035192       0.055129       0.012866       0.021209      -0.023423       0.058877      -0.013438      -0.048189       0.006659       0.041530              9.814570       8.997238      -1.872815      -0.108015      11.959179       5.174670       8.487292          -0.000107
          278              C      11.546682      -4.715343      21.273221       0.503319      26.404272 0.26762949E+03  0.55887164E+04                                 8.099371                            5.725860       0.054714       2.083759                    0.999415      22.077402      60.360655       0.638483       0.459387      -1.035521       0.006124      -0.050528      -0.030748       0.059464       0.006533      -0.043171      -0.047317      -0.055149       0.093461      -0.066113      -0.015477       0.081590             10.760326       9.860005      -2.120537      -0.119842      14.361468       5.963252       8.059504          -0.001555
          279              C      11.576296      -3.542708      22.256510      -0.056832      39.700468 0.45018140E+03  0.10583857E+05                                10.123525                            7.039466      -0.003637       2.003011                    0.999218      27.360138      76.450388       0.631141       0.412784      -1.075865      -0.017618       0.015456       0.033957       0.041260      -0.012225       0.024668      -0.008889       0.006428      -0.005136      -0.023788      -0.008724       0.032512             14.101618      10.125041       0.839140      -1.879384      20.878883       8.693038      11.300930          -0.004100
          280              C       0.638003      -3.497936       7.252469      -0.209943      37.866565 0.47688204E+03  0.11510379E+05                                 9.952279                            7.369627      -0.212329       1.912298                    0.997323      30.327696      89.266381       0.594177       0.427082      -1.054131       0.001976       0.016061      -0.025431       0.030143       0.000298      -0.007673       0.008454      -0.031187      -0.088594      -0.032543       0.000996       0.031548             12.460276      16.243662       1.386009      -5.258405       5.316443      -0.197978      15.820723           0.002766
          281              C       1.698091      -3.428390       6.382540       0.115160      27.441001 0.32846532E+03  0.72364522E+04                                 8.068432                            6.127499       0.085463       2.048858                    0.999493      25.943969      73.417658       0.648577       0.428655      -1.051132       0.021775       0.021656       0.030388       0.043203      -0.004003       0.023938       0.002788      -0.076272      -0.045307      -0.048255       0.002314       0.045941              9.829018      13.968816       1.092418      -3.396763       4.743004       0.442922      10.775234          -0.000782
          282              C      -2.062596      -2.669723      12.448408      -0.050972      30.499561 0.37257071E+03  0.84298692E+04                                 8.505200                            6.442914       0.127757       2.029184                    0.999734      27.747556      78.325771       0.647898       0.417818      -1.063020      -0.017539      -0.016479       0.000432       0.024070      -0.001240       0.017667      -0.008900      -0.040842       0.019390      -0.031951       0.007282       0.024669             10.240594      12.860344       3.289326      -4.170539       8.655994       1.181948       9.205445          -0.005140
          283              C      -4.027839      -3.982384      12.618677       0.156118      35.600895 0.38429654E+03  0.87568249E+04                                 9.638479                            6.660626      -0.082303       1.992803                    0.999581      25.944011      73.330215       0.620913       0.432907      -1.054353       0.032278      -0.026063      -0.038947       0.056903      -0.017099       0.000972      -0.014286      -0.006071      -0.009288      -0.020784      -0.003384       0.024169             13.315729      18.757753       5.614390      -6.850669      10.585775      -0.351034      10.603659          -0.006977
          284              C       2.162393      -3.175583       9.071954      -0.239418      35.836699 0.45057339E+03  0.10657329E+05                                 9.364782                            7.010473       0.144933       2.011104                    0.999592      30.092684      85.961907       0.633086       0.409035      -1.072054       0.004656       0.017325       0.000073       0.017940       0.003775       0.005864      -0.003649      -0.003371       0.045817      -0.013432      -0.003503       0.016934             11.551049      16.468911       2.100746      -5.081753       5.349419      -0.364014      12.834817           0.002409
          285              C       0.839426      -3.390743       8.628614       0.317702      31.316383 0.32101945E+03  0.69910819E+04                                 8.917621                            6.121330       0.051388       2.059682                    0.999227      23.652842      65.292001       0.642542       0.437715      -1.051769      -0.051987       0.011551       0.049979       0.073034       0.000811      -0.022731       0.000488       0.033145       0.023381      -0.020574      -0.012524       0.033098             12.221125      16.670099       2.089223      -7.002488       4.963193      -0.774103      15.030083          -0.002685
          286              C      -2.404173      -4.586795      11.090851       0.056812      30.477884 0.36332265E+03  0.82389218E+04                                 8.707131                            6.497222      -0.007472       2.001853                    0.999415      27.468243      79.811006       0.619918       0.435707      -1.043026      -0.054116      -0.003555       0.025633       0.059985      -0.041830       0.021131      -0.020827      -0.024962       0.075566      -0.056528      -0.001148       0.057676             11.207077      14.387041       4.641228      -5.260456       9.417601      -0.399258       9.816589          -0.000286
          287              C      -3.288127      -2.878647      13.003043      -0.161996      33.429101 0.40772078E+03  0.94034330E+04                                 8.917184                            6.664212       0.253565       2.055053                    0.999812      28.856728      81.331337       0.650154       0.408475      -1.072689       0.025259       0.010102      -0.014188       0.030682      -0.017009       0.002893       0.013465      -0.027644       0.034336      -0.029480       0.003949       0.025531             10.889629      14.285841       4.463004      -4.231389       9.914171       0.543008       8.468873          -0.000930
          288              C       3.159340      -3.105904       8.148099       0.064139      28.633302 0.34684107E+03  0.77224555E+04                                 8.149928                            6.202187       0.201484       2.056884                    0.999743      26.986087      76.011907       0.661441       0.415901      -1.062327      -0.035541       0.010672      -0.040711       0.055086       0.001991       0.043729       0.008416      -0.016157       0.000012      -0.048270       0.006677       0.041592              9.813886      12.651388       1.726474      -3.676927       5.041363       0.126213      11.748908          -0.000106
          289              C      -0.259062      -3.265789      10.796897       0.503336      26.404417 0.26763181E+03  0.55887381E+04                                 8.099286                            5.725800       0.054731       2.083768                    0.999415      22.076787      60.357454       0.638505       0.459373      -1.035536       0.046883       0.013031      -0.034184       0.059467      -0.035969      -0.020185      -0.014848      -0.109497      -0.092546      -0.066095      -0.015494       0.081590             10.760366      13.518939       2.920686      -4.524636       5.402219      -0.265452      13.359939          -0.001537
          290              C      -1.624553      -3.493790      11.449745      -0.056868      39.703197 0.45020546E+03  0.10584601E+05                                10.124107                            7.039735      -0.003576       2.003026                    0.999218      27.360841      76.453876       0.631116       0.412794      -1.075855      -0.029121       0.017621       0.023341       0.041272      -0.002369       0.020113      -0.015383       0.016343       0.040759      -0.023752      -0.008833       0.032585             14.102653      19.232643       5.202401      -8.117220      10.155385      -0.126931      12.919932          -0.004036
          291              C       7.357910       3.278085       0.596857      -0.209946      37.866642 0.47688345E+03  0.11510422E+05                                 9.952292                            7.369638      -0.212328       1.912297                    0.997323      30.327748      89.266565       0.594177       0.427082      -1.054131      -0.028994      -0.008155       0.001195       0.030143      -0.011901      -0.019272      -0.010609      -0.007834       0.068123      -0.032543       0.000996       0.031547             12.460292      16.983792      -4.985268       4.671257      12.626099       0.136020       7.770985           0.002766
          292              C       6.261468       4.014831       0.222129       0.115160      27.440911 0.32846405E+03  0.72364123E+04                                 8.068404                            6.127480       0.085488       2.048868                    0.999493      25.943862      73.417130       0.648580       0.428654      -1.051134       0.007344       0.025692       0.033948       0.043203       0.026562      -0.026336      -0.000294      -0.006590       0.098707      -0.048252       0.002314       0.045938              9.828989      11.640888      -4.310937       2.922164      11.211530       0.235207       6.634550          -0.000783
          293              C      12.110177       2.093832       3.912042      -0.050973      30.499536 0.37257045E+03  0.84298616E+04                                 8.505194                            6.442911       0.127766       2.029187                    0.999734      27.747552      78.325740       0.647899       0.417818      -1.063020       0.013967      -0.013665      -0.014056       0.024070       0.025112      -0.011161       0.004284       0.011491       0.020401      -0.031951       0.007282       0.024669             10.240585      11.883421      -5.601825       0.527040       9.021399       0.996056       9.816934          -0.005152
          294              C      13.523061       0.508902       2.860371       0.156119      35.600892 0.38429666E+03  0.87568273E+04                                 9.638475                            6.660626      -0.082299       1.992804                    0.999581      25.944002      73.330163       0.620914       0.432907      -1.054353      -0.030274       0.023532      -0.042043       0.056903       0.011289      -0.005095      -0.016992      -0.001939      -0.029121      -0.020784      -0.003384       0.024168             13.315720      17.269292      -9.266265      -0.637161      12.391628       1.298846      10.286241          -0.006998
          295              C       8.183442       5.186809       1.785753      -0.239420      35.836818 0.45057516E+03  0.10657383E+05                                 9.364807                            7.010490       0.144929       2.011102                    0.999592      30.092744      85.962164       0.633085       0.409035      -1.072054      -0.009658       0.001523       0.015041       0.017940       0.009536       0.004878       0.008302       0.013449      -0.011416      -0.013432      -0.003503       0.016935             11.551085      15.281815      -5.871043       3.124787      12.465952       0.339467       6.905487           0.002410
          296              C       8.363864       3.847381       1.377751       0.317702      31.316394 0.32101963E+03  0.69910879E+04                                 8.917626                            6.121334       0.051384       2.059680                    0.999227      23.652857      65.292080       0.642541       0.437715      -1.051768       0.052692      -0.036511       0.034993       0.073034      -0.019514       0.015322      -0.005893       0.015635      -0.038942      -0.020573      -0.012524       0.033097             12.221130      18.039399      -6.624848       4.308767      11.814539      -0.271117       6.809450          -0.002686
          297              C      12.019289       1.699401       1.573032       0.056812      30.477848 0.36332227E+03  0.82389103E+04                                 8.707124                            6.497217      -0.007465       2.001855                    0.999415      27.468216      79.810889       0.619918       0.435706      -1.043026       0.040643      -0.043030       0.009738       0.059985       0.049977       0.009065      -0.024011      -0.001093      -0.035472      -0.056527      -0.001148       0.057675             11.207066      14.865049      -6.707275      -0.488418       9.584575       1.300852       9.171574          -0.000284
          298              C      13.070029       1.133315       4.008421      -0.161995      33.429042 0.40772017E+03  0.94034144E+04                                 8.917173                            6.664206       0.253573       2.055056                    0.999812      28.856693      81.331196       0.650155       0.408475      -1.072689      -0.024766       0.018035       0.001655       0.030681       0.014375       0.012141      -0.009797       0.000544       0.061786      -0.029480       0.003950       0.025530             10.889613      12.724150      -6.448092      -0.917184       9.921592       1.531279      10.023098          -0.000931
          299              C       7.063954       5.848436       1.384176       0.064139      28.633235 0.34684009E+03  0.77224255E+04                                 8.149913                            6.202175       0.201501       2.056890                    0.999743      26.986019      76.011595       0.661442       0.415901      -1.062328      -0.026425      -0.047038      -0.011114       0.055085       0.029563      -0.007189       0.022476      -0.044164       0.040037      -0.048266       0.006675       0.041591              9.813872      12.805521      -3.993054       2.912247       9.808609       0.665525       6.827486          -0.000109
          300              C      10.441527       3.416815       2.570089       0.503337      26.404433 0.26763202E+03  0.55887437E+04                                 8.099291                            5.725803       0.054730       2.083768                    0.999415      22.076786      60.357460       0.638504       0.459374      -1.035536      -0.049682       0.032162      -0.005806       0.059467       0.015033      -0.034494      -0.055939       0.035603       0.096180      -0.066095      -0.015494       0.081589             10.760374      15.194386      -4.786452       3.034521       9.925035       1.356171       7.161702          -0.001540
          301              C      11.537217       2.355876       2.699052      -0.056868      39.703160 0.45020505E+03  0.10584588E+05                                10.124100                            7.039731      -0.003572       2.003027                    0.999218      27.360826      76.453809       0.631116       0.412794      -1.075856       0.020458      -0.023655       0.026930       0.041272       0.020249       0.001736       0.009104      -0.009080      -0.063447      -0.023752      -0.008834       0.032585             14.102640      19.158043      -9.657267       0.919815      12.413304       0.799198      10.736573          -0.004047
          302              C      15.225705      20.498534       4.115125      -0.209910      37.865668 0.47686952E+03  0.11510028E+05                                 9.952113                            7.369548      -0.212317       1.912299                    0.997323      30.327886      89.267404       0.594177       0.427084      -1.054127       0.014513       0.018413      -0.018955       0.030149      -0.014029      -0.003316       0.011935       0.052193      -0.003700      -0.032758       0.001293       0.031465             12.459822       5.659303      -0.178179       2.823338      11.489820      -2.476909      20.230343           0.002765
          303              C      14.937909      20.740572       2.794513       0.115128      27.440933 0.32846774E+03  0.72364330E+04                                 8.068142                            6.127387       0.085501       2.048859                    0.999492      25.943914      73.414287       0.648612       0.428637      -1.051156       0.013158      -0.040235      -0.008829       0.043243      -0.005682      -0.020685       0.007725       0.037032      -0.127387      -0.048139       0.002231       0.045908              9.828519       5.081342      -0.317297       2.549968       8.842645      -0.291002      15.561570          -0.000783
          304              C     -11.197566      17.133852       8.679098      -0.050948      30.499543 0.37259030E+03  0.84303391E+04                                 8.504976                            6.442972       0.127947       2.029246                    0.999734      27.746465      78.320257       0.647918       0.417804      -1.063040      -0.009694       0.010611       0.019315       0.024075       0.006535      -0.017371      -0.004488       0.001847      -0.075060      -0.031786       0.007105       0.024681             10.240168       7.055502      -2.787406       0.180557       7.455155       0.506739      16.209847          -0.005160
          305              C     -11.780057      18.131617      10.747790       0.156137      35.596312 0.38425025E+03  0.87552802E+04                                 9.636673                            6.659574      -0.082103       1.992871                    0.999581      25.942356      73.317298       0.621070       0.432823      -1.054432      -0.035310       0.022824      -0.038319       0.056887       0.017686       0.003007      -0.005529       0.023344      -0.018120      -0.020846      -0.003365       0.024211             13.312981       7.963234      -2.589446      -0.580778       7.600999       1.377556      24.374711          -0.007008
          306              C      15.021468      18.150496       3.687159      -0.239391      35.835187 0.45056639E+03  0.10657225E+05                                 9.364863                            7.010696       0.145026       2.011134                    0.999593      30.092832      85.965293       0.633033       0.409067      -1.072023       0.014764      -0.005155      -0.008783       0.017936       0.002750      -0.006079      -0.007212      -0.022215      -0.014142      -0.013314      -0.003523       0.016837             11.550913       5.264619      -0.239423       2.286575       9.510235      -0.845813      19.877886           0.002410
          307              C      15.259615      19.193958       4.607802       0.317685      31.318267 0.32104170E+03  0.69917797E+04                                 8.918346                            6.121824       0.051393       2.059679                    0.999227      23.653997      65.298993       0.642463       0.437755      -1.051731       0.028224      -0.020728       0.064149       0.073084      -0.002035       0.012522      -0.009809      -0.007023       0.082727      -0.020587      -0.012553       0.033139             12.222017       4.951143      -0.362319       2.581282       9.502849      -2.714885      22.212061          -0.002686
          308              C      15.213176      18.790050       8.832615       0.056795      30.476743 0.36331354E+03  0.82386246E+04                                 8.706754                            6.497042      -0.007351       2.001894                    0.999415      27.467782      79.807990       0.619943       0.435693      -1.043038       0.014653       0.003936       0.058044       0.059994       0.035580       0.008114      -0.025346       0.005562      -0.123678      -0.056418      -0.001276       0.057694             11.206476       7.052330      -2.216548      -1.085394       7.139760       0.457186      19.427340          -0.000284
          309              C     -10.986025      17.266085      10.017380      -0.162052      33.438978 0.40790185E+03  0.94084531E+04                                 8.918662                            6.665594       0.253537       2.055024                    0.999812      28.857259      81.330828       0.650115       0.408464      -1.072720       0.001132      -0.001329      -0.030657       0.030706      -0.007739       0.009844      -0.013047       0.007764      -0.070960      -0.029386       0.004012       0.025373             10.891529       7.595424      -2.713430      -0.856411       7.205847       1.620202      17.873316          -0.000932
          310              C      14.754845      18.468978       2.391100       0.064151      28.635057 0.34688255E+03  0.77235863E+04                                 8.150544                            6.202891       0.201476       2.056879                    0.999744      26.986155      76.012366       0.661352       0.415946      -1.062302       0.021913       0.050278       0.005568       0.055128       0.002509      -0.009014       0.019877      -0.031768      -0.125402      -0.048185       0.006656       0.041529              9.814548       4.802260      -0.640276       1.580700       9.068837      -1.218731      15.572546          -0.000109
          311              C      15.743579      17.813216       6.552808       0.503321      26.404209 0.26762885E+03  0.55887004E+04                                 8.099363                            5.725856       0.054709       2.083757                    0.999415      22.077375      60.360585       0.638483       0.459387      -1.035521      -0.003331       0.005318      -0.059132       0.059464       0.003105      -0.009178      -0.020139       0.137045      -0.072575      -0.066113      -0.015477       0.081590             10.760309       4.468300      -0.949766       0.870574       9.862366      -1.703607      17.950263          -0.001542
          312              C      15.983788      17.929552       8.059982      -0.056829      39.700330 0.45017993E+03  0.10583811E+05                                10.123496                            7.039450      -0.003624       2.003015                    0.999218      27.360091      76.450172       0.631143       0.412784      -1.075866       0.026312      -0.009383       0.030363       0.041259       0.021924      -0.004507       0.000258      -0.033180      -0.029686      -0.023790      -0.008726       0.032516             14.101564       7.893494      -2.836120       0.258918       8.398542      -0.134334      26.012655          -0.004053
          313              C       4.882997       7.939348      18.832096      -0.209931      37.863859 0.47685580E+03  0.11509470E+05                                 9.951417                            7.369214      -0.212657       1.912197                    0.997320      30.327172      89.260787       0.594225       0.427058      -1.054157       0.012534       0.019833       0.018980       0.030178      -0.027311      -0.012196      -0.000591      -0.022940      -0.003701      -0.032582       0.001077       0.031505             12.458755      10.953036       1.693594       3.275957       6.194692      -1.835938      20.228537           0.002766
          314              C       5.207142       7.748714      20.152708       0.115121      27.438915 0.32844810E+03  0.72358372E+04                                 8.067355                            6.126908       0.085558       2.048879                    0.999491      25.943134      73.409436       0.648689       0.428595      -1.051190      -0.042339      -0.001018       0.008823       0.043260      -0.016078      -0.014047       0.017114      -0.021644      -0.127326      -0.048132       0.002174       0.045958              9.827330       8.623434       0.935252       1.124120       5.299297      -2.306626      15.559258          -0.000782
          315              C       1.150343       8.402606      14.268123      -0.050948      30.502923 0.37266187E+03  0.84322968E+04                                 8.505867                            6.443919       0.127777       2.029192                    0.999734      27.746091      78.318758       0.647826       0.417846      -1.063021       0.013232      -0.005617      -0.019312       0.024074       0.004491      -0.001461       0.018013      -0.009599      -0.075055      -0.031863       0.007112       0.024751             10.241064       9.162325      -2.042239      -0.415364       5.348486      -0.340074      16.212380          -0.005117
          316              C       2.285180       8.185973      12.199431       0.156151      35.593517 0.38423770E+03  0.87549008E+04                                 9.635960                            6.659379      -0.082196       1.992848                    0.999581      25.941906      73.315036       0.621092       0.432811      -1.054441       0.033307      -0.025681       0.038318       0.056895       0.006424       0.006285      -0.000888      -0.040346      -0.018085      -0.020871      -0.003314       0.024185             13.311156       9.268593      -2.128126      -1.491719       6.295055       0.088680      24.369820          -0.006947
          317              C       2.737327       6.964129      19.260062      -0.239414      35.833744 0.45056069E+03  0.10656965E+05                                 9.364358                            7.010463       0.145048       2.011136                    0.999593      30.092711      85.962024       0.633074       0.409045      -1.072046      -0.009777       0.012215       0.008756       0.017929       0.009109       0.004898       0.008310       0.013750      -0.014171      -0.013431      -0.003518       0.016949             11.550165       9.188488       1.147870       1.559854       5.585543      -1.873467      19.876464           0.002410
          318              C       3.641719       7.536456      18.339419       0.317683      31.312325 0.32099354E+03  0.69902154E+04                                 8.915991                            6.120528       0.051374       2.059674                    0.999227      23.652152      65.283772       0.642686       0.437636      -1.051840      -0.028938       0.019689      -0.064121       0.073052       0.000637       0.013521      -0.008430       0.008006       0.082673      -0.020554      -0.012593       0.033146             12.218304       9.222378       1.148348       3.418912       5.227843      -1.527957      22.204691          -0.002685
          319              C       3.276334       7.357959      14.114606       0.056782      30.478924 0.36334466E+03  0.82396021E+04                                 8.707573                            6.497638      -0.007502       2.001842                    0.999415      27.469084      79.816113       0.619862       0.435736      -1.043001      -0.001194       0.015120      -0.058045       0.059994       0.025902       0.026762       0.000981      -0.049058      -0.123711      -0.056522      -0.001218       0.057741             11.207419       8.523864      -1.696663      -0.792614       5.669343       0.871116      19.429051          -0.000283
          320              C       1.204482       8.646101      12.929841      -0.162048      33.431944 0.40779459E+03  0.94055595E+04                                 8.917519                            6.664687       0.253685       2.055073                    0.999812      28.857526      81.335383       0.650150       0.408460      -1.072700      -0.001645       0.000626       0.030664       0.030715      -0.008473       0.015703      -0.004797       0.003726      -0.070811      -0.029406       0.004018       0.025388             10.889577       8.954202      -2.233373      -1.810429       5.846248       0.266420      17.868281          -0.000929
          321              C       3.126486       6.818938      20.556121       0.064184      28.634550 0.34688318E+03  0.77236027E+04                                 8.150447                            6.202915       0.201491       2.056889                    0.999743      26.985768      76.011245       0.661347       0.415949      -1.062301       0.040077       0.037411      -0.005575       0.055107       0.011923      -0.021652       0.001997       0.021517      -0.125371      -0.048149       0.006704       0.041446              9.814289       8.997330       0.842806       1.676092       4.873840      -1.083785      15.571698          -0.000108
          322              C       2.178596       7.532463      16.394413       0.503316      26.403853 0.26762417E+03  0.55885388E+04                                 8.099144                            5.725726       0.054802       2.083789                    0.999414      22.076850      60.357415       0.638508       0.459375      -1.035535       0.006126      -0.001371       0.059124       0.059456      -0.040627       0.015978       0.015438      -0.110496      -0.072604      -0.066154      -0.015436       0.081590             10.759932       9.859836       0.956487       1.896016       4.470557      -0.252713      17.949402          -0.001533
          323              C       2.208190       7.797684      14.887239      -0.056829      39.694207 0.45011219E+03  0.10581599E+05                                10.121565                            7.038260      -0.003621       2.003023                    0.999218      27.358550      76.438386       0.631298       0.412706      -1.075939      -0.017617       0.021686      -0.030358       0.041258       0.027501      -0.001663       0.004272      -0.001787      -0.029733      -0.023814      -0.008744       0.032557             14.098407      10.122671      -2.046647       0.212894       6.165903      -0.199181      26.006647          -0.004021
          324              C      -8.730003      -5.218511      22.350364      -0.209927      37.867051 0.47688708E+03  0.11510562E+05                                 9.952476                            7.369744      -0.212592       1.912213                    0.997321      30.328018      89.268351       0.594162       0.427091      -1.054122       0.001974      -0.030051      -0.001221       0.030141      -0.006791       0.003719       0.021945       0.021065       0.068169      -0.032734       0.001003       0.031731             12.460734      16.244451      -5.247651       1.429077      13.366689      -4.449498       7.771063           0.002763
          325              C      -7.669910      -6.006661      22.725092       0.115120      27.442002 0.32848114E+03  0.72369385E+04                                 8.068937                            6.127895       0.085511       2.048867                    0.999491      25.944268      73.420875       0.648512       0.428690      -1.051104       0.021767       0.015534      -0.033965       0.043228       0.022725      -0.008389       0.025120      -0.028232       0.098649      -0.048240       0.002149       0.046091              9.829812      13.970450      -3.488720       0.752557       8.884189      -2.833461       6.634796          -0.000784
          326              C      16.673654      -1.132834      19.035179      -0.050966      30.504715 0.37268274E+03  0.84328705E+04                                 8.506021                            6.443960       0.127860       2.029218                    0.999734      27.746324      78.319378       0.647847       0.417828      -1.063035      -0.017539       0.008663       0.014055       0.024087       0.015938      -0.007674       0.009269      -0.040466       0.020320      -0.031929       0.007131       0.024797             10.241464      12.861491      -5.257425      -0.762051       8.046020      -0.829515       9.816882          -0.005243
          327              C      14.708424      -0.329036      20.086850       0.156051      35.600258 0.38429941E+03  0.87568464E+04                                 9.637964                            6.660376      -0.082181       1.992836                    0.999581      25.944466      73.329672       0.620968       0.432872      -1.054382       0.032295      -0.020686       0.042035       0.056901       0.009389       0.014413       0.010581      -0.012684      -0.029116      -0.020886      -0.003396       0.024282             13.314942      18.756645      -8.739600      -1.436119      10.902718       0.167474      10.285463          -0.007122
          328              C      -7.205629      -3.803979      21.161468      -0.239401      35.833233 0.45055410E+03  0.10656831E+05                                 9.364588                            7.010671       0.144943       2.011109                    0.999593      30.092500      85.963128       0.633026       0.409075      -1.072020       0.004662      -0.008587      -0.015023       0.017921       0.003201      -0.006097      -0.007221      -0.022453      -0.011340      -0.013325      -0.003492       0.016818             11.550646      16.468425      -5.451299       0.721567      11.278222      -3.058757       6.905292           0.002408
          329              C      -8.528590      -4.080339      21.569470       0.317671      31.315944 0.32101403E+03  0.69909463E+04                                 8.917548                            6.121271       0.051346       2.059673                    0.999226      23.652964      65.292623       0.642545       0.437714      -1.051767      -0.051993       0.037539      -0.035014       0.073065      -0.020083       0.010709      -0.012362       0.012439      -0.038854      -0.020451      -0.012613       0.033065             12.221196      16.669874      -7.109602       1.692253      13.184269      -3.972071       6.809445          -0.002687
          330              C     -11.772192      -1.349955      21.374189       0.056814      30.480292 0.36335694E+03  0.82400906E+04                                 8.708484                            6.498182      -0.007484       2.001852                    0.999415      27.469787      79.823614       0.619764       0.435794      -1.042948      -0.054118       0.024004      -0.009738       0.059998       0.039219       0.025811      -0.000350      -0.061958      -0.035434      -0.056581      -0.001167       0.057748             11.209119      14.389899      -6.878018      -1.389512      10.064737       0.027147       9.172721          -0.000287
          331              C      15.448121      -0.548045      18.938800      -0.161991      33.432920 0.40779202E+03  0.94054341E+04                                 8.917795                            6.664866       0.253571       2.055058                    0.999812      28.856353      81.330340       0.650116       0.408484      -1.072689       0.025254      -0.017347      -0.001646       0.030682       0.011026       0.013358      -0.008045      -0.018489       0.061712      -0.029485       0.003995       0.025490             10.890186      14.286180      -5.896222      -1.749035       8.360622       0.354153      10.023757          -0.000938
          332              C      -6.208676      -4.638896      21.563045       0.064149      28.634707 0.34688859E+03  0.77237495E+04                                 8.150568                            6.203056       0.201594       2.056918                    0.999743      26.985818      76.011398       0.661325       0.415961      -1.062293      -0.035545      -0.040604       0.011106       0.055095       0.036861      -0.023508      -0.000600      -0.002865       0.040043      -0.048268       0.006812       0.041456              9.814553      12.651404      -4.048432       0.343897       9.964066      -2.967795       6.828188          -0.000108
          333              C      -9.627095      -2.265039      20.377132       0.503321      26.403360 0.26761060E+03  0.55881832E+04                                 8.099016                            5.725502       0.054754       2.083779                    0.999415      22.076525      60.356087       0.638533       0.459362      -1.035543       0.046887      -0.036103       0.005798       0.059460       0.000501       0.041294       0.051253      -0.046558       0.096185      -0.066162      -0.015521       0.081683             10.760071      13.518660      -5.378481      -0.267526      11.599953      -3.312767       7.161601          -0.001559
          334              C     -10.992587      -1.585656      20.248169      -0.056860      39.702362 0.45018982E+03  0.10584160E+05                                10.123999                            7.039605      -0.003473       2.003062                    0.999218      27.360434      76.452920       0.631122       0.412793      -1.075854      -0.029132       0.011376      -0.026928       0.041270       0.018612      -0.007901      -0.004506      -0.018374      -0.063452      -0.023701      -0.008832       0.032533             14.102827      19.233755      -9.631575      -0.447056      12.339080      -1.133106      10.735644          -0.004113
          335              C      -5.857401      19.934006       3.137344      -0.209907      37.865431 0.47686645E+03  0.11509931E+05                                 9.952062                            7.369519      -0.212307       1.912302                    0.997323      30.327773      89.266863       0.594179       0.427083      -1.054128      -0.014513       0.025622      -0.006468       0.030149       0.004143      -0.013808       0.016467       0.044343      -0.027250      -0.032759       0.001293       0.031466             12.459747       5.659276       2.534165       1.257332      20.190186       2.546210      11.529778           0.002764
          336              C      -5.569605      21.198713       3.588027       0.115127      27.440932 0.32846826E+03  0.72364466E+04                                 8.068139                            6.127394       0.085494       2.048856                    0.999492      25.943927      73.414310       0.648612       0.428637      -1.051156      -0.013158      -0.012472       0.039260       0.043244      -0.015074      -0.015263      -0.015702       0.077610      -0.005667      -0.048142       0.002232       0.045910              9.828506       5.081347       2.366992       1.000171      14.133868       2.763841      10.270304          -0.000782
          337              C      20.565870      14.299154       3.769311      -0.050944      30.499308 0.37258712E+03  0.84302473E+04                                 8.504933                            6.442946       0.127959       2.029253                    0.999734      27.746308      78.319666       0.647920       0.417804      -1.063040       0.009693      -0.011420      -0.018847       0.024074      -0.018314      -0.003024      -0.018096       0.025416      -0.004357      -0.031787       0.007103       0.024684             10.240137       7.055450       1.549990      -2.323738      13.582379       4.044214      10.082582          -0.005231
          338              C      21.148361      13.006479       1.870887       0.156135      35.596441 0.38425173E+03  0.87553221E+04                                 9.636692                            6.659584      -0.082098       1.992872                    0.999581      25.942418      73.317506       0.621069       0.432822      -1.054432       0.035311       0.044600      -0.000604       0.056889      -0.006237       0.016818      -0.001634       0.016591      -0.038363      -0.020845      -0.003361       0.024206             13.313022       7.963234       0.791691      -2.532955      18.988495       7.951991      12.987338          -0.007101
          339              C      -5.653164      19.130637       5.384795      -0.239387      35.835020 0.45056387E+03  0.10657149E+05                                 9.364832                            7.010675       0.145033       2.011137                    0.999593      30.092729      85.964896       0.633034       0.409067      -1.072023      -0.014764       0.005029       0.008857       0.017936      -0.006639      -0.000659      -0.011477      -0.014826       0.008021      -0.013314      -0.003523       0.016836             11.550876       5.264604       2.099945       0.935917      18.018485       4.066342      11.369539           0.002409
          340              C      -5.891311      18.855055       4.020812       0.317686      31.318262 0.32104175E+03  0.69917802E+04                                 8.918344                            6.121823       0.051389       2.059678                    0.999227      23.653990      65.298947       0.642464       0.437755      -1.051731      -0.028224      -0.065919      -0.014123       0.073084       0.011862       0.004498       0.011486      -0.043907      -0.027925      -0.020587      -0.012552       0.033139             12.222016       4.951143       2.416625       0.976843      21.385990       4.145723      10.328914          -0.002688
          341              C      -5.844872      14.994290       2.258236       0.056797      30.476724 0.36331319E+03  0.82386146E+04                                 8.706749                            6.497038      -0.007343       2.001896                    0.999416      27.467779      79.807976       0.619944       0.435693      -1.043038      -0.014654      -0.048300      -0.032428       0.059993      -0.010760       0.034873      -0.038246       0.027904      -0.056645      -0.056420      -0.001274       0.057694             11.206450       7.052316       0.168299      -2.462248      15.959589       5.549213      10.607445          -0.000290
          342              C      20.354329      13.206277       2.985663      -0.162052      33.438886 0.40790077E+03  0.94084203E+04                                 8.918646                            6.665586       0.253538       2.055025                    0.999812      28.857195      81.330567       0.650116       0.408464      -1.072720      -0.001131       0.025884       0.016479       0.030705       0.012395      -0.001781      -0.020207       0.020160      -0.033760      -0.029385       0.004012       0.025374             10.891526       7.595411       0.614983      -2.778132      13.803409       5.429231      11.275757          -0.000938
          343              C      -5.386541      20.412302       5.756999       0.064152      28.635083 0.34688318E+03  0.77236065E+04                                 8.150555                            6.202902       0.201459       2.056873                    0.999744      26.986191      76.012578       0.661350       0.415947      -1.062301      -0.021914       0.020316      -0.046327       0.055128      -0.009063      -0.002335      -0.024090       0.044390       0.103062      -0.048190       0.006658       0.041531              9.814561       4.802269       1.689066       0.235834      15.002122       2.206782       9.639291          -0.000107
          344              C      -6.375275      16.480261       4.244089       0.503320      26.404228 0.26762925E+03  0.55887103E+04                                 8.099364                            5.725858       0.054714       2.083759                    0.999415      22.077389      60.360618       0.638483       0.459387      -1.035521       0.003329       0.053869       0.024960       0.059464      -0.009500      -0.001900       0.003889       0.095428      -0.197426      -0.066113      -0.015477       0.081590             10.760309       4.468300       1.228816      -0.387244      17.403692       2.650303      10.408935          -0.001554
          345              C      -6.615484      15.233171       3.389763      -0.056831      39.700373 0.45018060E+03  0.10583832E+05                                10.123507                            7.039458      -0.003632       2.003013                    0.999218      27.360107      76.450255       0.631142       0.412784      -1.075866      -0.026311      -0.030988      -0.007054       0.041259      -0.014865       0.016730      -0.013480      -0.009378       0.041701      -0.023788      -0.008724       0.032512             14.101573       7.893496       1.642292      -2.326678      21.725620       7.559911      12.685605          -0.004102
          346              C       2.010394      14.370847      19.809877      -0.209946      37.866487 0.47688138E+03  0.11510355E+05                                 9.952256                            7.369617      -0.212317       1.912302                    0.997323      30.327663      89.266149       0.594179       0.427081      -1.054132       0.028994      -0.005112       0.006465       0.030143      -0.010739      -0.019942       0.007748      -0.039628      -0.027264      -0.032543       0.000997       0.031546             12.460274      16.983801       6.538023      -1.981822       8.866877      -2.034313      11.530144           0.002765
          347              C       3.106836      15.063740      19.359194       0.115158      27.440939 0.32846476E+03  0.72364324E+04                                 8.068409                            6.127487       0.085487       2.048867                    0.999493      25.943881      73.417222       0.648579       0.428654      -1.051134      -0.007344      -0.016554      -0.039224       0.043203      -0.036090       0.009837       0.019797      -0.041393      -0.005688      -0.048255       0.002315       0.045940              9.829018      11.640951       4.686125      -2.272369       7.575042      -1.864297      10.271059          -0.000782
          348              C      -2.741873      10.907680      19.177910      -0.050972      30.499513 0.37257011E+03  0.84298517E+04                                 8.505190                            6.442908       0.127763       2.029186                    0.999734      27.747540      78.325693       0.647899       0.417818      -1.063020      -0.013967       0.005340       0.018862       0.024070      -0.022222       0.016168       0.009047       0.003242      -0.004348      -0.031951       0.007282       0.024670             10.240579      11.883413       3.257289      -4.587835       8.755445       0.842520      10.082879          -0.005142
          349              C      -4.154757      11.026008      21.076334       0.156121      35.600888 0.38429653E+03  0.87568243E+04                                 9.638478                            6.660627      -0.082303       1.992803                    0.999581      25.943995      73.330162       0.620913       0.432907      -1.054353       0.030273       0.048177       0.000642       0.056902      -0.010057       0.007230      -0.015221      -0.005006      -0.038324      -0.020784      -0.003384       0.024168             13.315735      17.269333       4.081285      -8.343441       9.687765      -0.262216      12.990107          -0.006979
          350              C       1.184862      14.295575      17.562426      -0.239418      35.836725 0.45057369E+03  0.10657338E+05                                 9.364787                            7.010475       0.144933       2.011104                    0.999592      30.092689      85.961927       0.633086       0.409035      -1.072054       0.009659      -0.012265      -0.008839       0.017940      -0.000544       0.010697       0.004591       0.019876       0.007865      -0.013432      -0.003503       0.016934             11.551064      15.281798       5.641622      -3.522136       8.001553      -2.237989      11.369840           0.002410
          351              C       1.004440      13.979213      18.926409       0.317703      31.316399 0.32101970E+03  0.69910889E+04                                 8.917625                            6.121333       0.051382       2.059680                    0.999227      23.652854      65.292048       0.642542       0.437715      -1.051768      -0.052692      -0.048560       0.014124       0.073034       0.023027      -0.009238      -0.007993       0.019273      -0.028029      -0.020574      -0.012524       0.033098             12.221142      18.039439       7.043897      -3.582987       8.295469      -2.302817      10.328518          -0.002685
          352              C      -2.650985      12.736122      20.688985       0.056811      30.477887 0.36332280E+03  0.82389259E+04                                 8.707132                            6.497223      -0.007467       2.001854                    0.999415      27.468249      79.811022       0.619918       0.435707      -1.043026      -0.040643      -0.029948       0.032396       0.059985      -0.017137       0.047814      -0.019923      -0.008175      -0.056718      -0.056527      -0.001148       0.057676             11.207094      14.865098       2.930622      -6.052928       8.148279       0.471601      10.607906          -0.000285
          353              C      -3.701725      10.343964      19.961558      -0.161995      33.429040 0.40772004E+03  0.94034108E+04                                 8.917172                            6.664205       0.253572       2.055056                    0.999812      28.856691      81.331188       0.650155       0.408475      -1.072689       0.024766       0.007584      -0.016447       0.030681       0.003327       0.018520       0.008596      -0.031314      -0.033789      -0.029480       0.003950       0.025530             10.889610      12.724152       2.429683      -6.042829       8.671603       0.809615      11.273076          -0.000931
          354              C       2.304350      14.974160      17.190222       0.064139      28.633237 0.34684015E+03  0.77224307E+04                                 8.149920                            6.202180       0.201485       2.056885                    0.999743      26.986061      76.011838       0.661441       0.415902      -1.062327       0.026425      -0.013895       0.046293       0.055086      -0.021010       0.022008       0.010347      -0.023153       0.103074      -0.048270       0.006679       0.041591              9.813878      12.805527       4.518574      -2.002022       6.996373      -0.958090       9.639733          -0.000107
          355              C      -1.073223      12.731334      18.703132       0.503338      26.404407 0.26763186E+03  0.55887400E+04                                 8.099288                            5.725803       0.054725       2.083767                    0.999415      22.076791      60.357490       0.638504       0.459374      -1.035536       0.049681       0.021109      -0.024950       0.059467      -0.037389      -0.004228       0.000561      -0.062260      -0.197410      -0.066095      -0.015494       0.081590             10.760368      15.194371       5.021165      -2.627970       6.678041      -0.518436      10.408693          -0.001537
          356              C      -2.168913      12.089186      19.557458      -0.056865      39.703052 0.45020414E+03  0.10584561E+05                                10.124081                            7.039723      -0.003571       2.003028                    0.999218      27.360786      76.453652       0.631117       0.412794      -1.075856      -0.020458      -0.035149       0.007021       0.041271      -0.008621       0.018404      -0.011150       0.026002       0.041799      -0.023752      -0.008834       0.032585             14.102613      19.157997       5.625128      -7.903567      10.463609      -0.326422      12.686235          -0.004038
          357              C      18.098307      -8.716573      16.291609      -0.209925      37.866777 0.47688354E+03  0.11510450E+05                                 9.952416                            7.369710      -0.212581       1.912218                    0.997321      30.327882      89.267710       0.594164       0.427090      -1.054123      -0.001974      -0.013968       0.026635       0.030140       0.006617      -0.004022       0.030294       0.006607       0.024796      -0.032736       0.001003       0.031733             12.460615      16.244259       3.861355      -3.830027      13.023182      -4.647700       8.114405           0.002765
          358              C      17.038214      -9.435167      16.786810       0.115118      27.441999 0.32848167E+03  0.72369524E+04                                 8.068933                            6.127900       0.085508       2.048866                    0.999491      25.944282      73.420904       0.648512       0.428690      -1.051104      -0.021767       0.037182       0.003529       0.043229      -0.018628       0.015488       0.027808      -0.032889       0.084696      -0.048243       0.002149       0.046095              9.829767      13.970332       2.396043      -2.645018       9.650966      -2.390732       5.868005          -0.000782
          359              C      -7.305350      -3.802717      14.410855      -0.050967      30.504970 0.37268624E+03  0.84329703E+04                                 8.506065                            6.443987       0.127836       2.029208                    0.999734      27.746492      78.319978       0.647846       0.417828      -1.063035       0.017539      -0.007840      -0.014531       0.024088      -0.014615       0.009964       0.000275      -0.024885       0.067059      -0.031928       0.007133       0.024794             10.241499      12.861577       1.968753      -4.934077      10.092578       0.352039       7.770341          -0.005141
          360              C      -5.340120      -4.311604      13.188915       0.156057      35.600208 0.38429842E+03  0.87568200E+04                                 9.637967                            6.660375      -0.082196       1.992833                    0.999581      25.944419      73.329574       0.620967       0.432873      -1.054381      -0.032290      -0.046746      -0.003103       0.056899       0.007785       0.015340      -0.003759       0.012159       0.045408      -0.020887      -0.003400       0.024287             13.314934      18.756653       3.126024      -8.286764      10.294739      -0.183517      10.893411          -0.006976
          361              C      16.573933      -6.979699      15.661019      -0.239399      35.833122 0.45055226E+03  0.10656776E+05                                 9.364566                            7.010653       0.144951       2.011113                    0.999593      30.092443      85.962889       0.633027       0.409075      -1.072021      -0.004661       0.008717       0.014947       0.017920      -0.006880      -0.000277      -0.010927      -0.016033       0.007921      -0.013326      -0.003492       0.016818             11.550618      16.468379       3.350505      -4.360202      10.647401      -3.422934       7.536073           0.002410
          362              C      17.896894      -7.471218      15.696358       0.317674      31.315863 0.32101321E+03  0.69909226E+04                                 8.917529                            6.121261       0.051349       2.059675                    0.999226      23.652919      65.292425       0.642546       0.437714      -1.051768       0.051993       0.049092      -0.015003       0.073064       0.019316      -0.012038      -0.011900       0.011638      -0.041254      -0.020451      -0.012613       0.033064             12.221157      16.669823       5.020272      -5.310992      11.842946      -4.746423       8.150702          -0.002685
          363              C      21.140496      -5.936929      13.429402       0.056810      30.480378 0.36335815E+03  0.82401249E+04                                 8.708503                            6.498195      -0.007493       2.001849                    0.999415      27.469819      79.823736       0.619763       0.435795      -1.042948       0.054118       0.020433      -0.015920       0.059998       0.002742       0.046869      -0.021260      -0.025738       0.073234      -0.056579      -0.001170       0.057749             11.209151      14.389907       2.235566      -6.651355       9.372242      -0.372660       9.865303          -0.000285
          364              C      -6.079817      -3.426861      13.952599      -0.161991      33.433111 0.40779438E+03  0.94055035E+04                                 8.917826                            6.664882       0.253561       2.055052                    0.999812      28.856477      81.330794       0.650115       0.408484      -1.072689      -0.025255      -0.007247       0.015847       0.030683       0.006057       0.016229       0.005337      -0.041662      -0.007815      -0.029485       0.003995       0.025491             10.890215      14.286240       1.433368      -5.980809       9.301307       0.897237       9.083100          -0.000931
          365              C      15.576980      -7.744928      16.183298       0.064149      28.634742 0.34688909E+03  0.77237663E+04                                 8.150579                            6.203064       0.201585       2.056915                    0.999743      26.985868      76.011660       0.661324       0.415961      -1.062293       0.035546      -0.029920       0.029612       0.055095      -0.038791       0.020170       0.007751      -0.017328      -0.003334      -0.048271       0.006814       0.041457              9.814564      12.651414       2.321998      -3.334123      10.182310      -2.841796       6.609967          -0.000108
          366              C      18.995399      -5.530983      14.720413       0.503324      26.403360 0.26761050E+03  0.55881820E+04                                 8.099024                            5.725507       0.054739       2.083775                    0.999415      22.076529      60.356157       0.638532       0.459363      -1.035542      -0.046888      -0.023074       0.028366       0.059460       0.035511       0.021080       0.036372      -0.020783       0.173516      -0.066162      -0.015521       0.081683             10.760079      13.518670       2.457512      -4.791693      11.140069      -3.578280       7.621498          -0.001536
          367              C      20.360891      -5.079611      14.196528      -0.056853      39.702213 0.45018787E+03  0.10584101E+05                                10.123967                            7.039584      -0.003466       2.003064                    0.999218      27.360371      76.452644       0.631124       0.412792      -1.075855       0.029132       0.029007       0.003614       0.041269      -0.016149       0.012170      -0.019972       0.008410       0.016888      -0.023703      -0.008833       0.032536             14.102779      19.233647       4.428502      -8.564742      12.117752      -1.260860      10.956937          -0.004039
          368              C       4.485307       0.909176       6.655612      -0.209928      37.863653 0.47685316E+03  0.11509387E+05                                 9.951375                            7.369191      -0.212652       1.912199                    0.997320      30.327072      89.260337       0.594227       0.427057      -1.054157      -0.012534      -0.006521      -0.026665       0.030177       0.003094      -0.029750      -0.006064      -0.013462       0.024735      -0.032583       0.001077       0.031505             12.458692      10.952988       1.990270       3.104636      18.310038       5.158734       8.113050           0.002767
          369              C       4.161162      -0.329830       6.160411       0.115121      27.438916 0.32844864E+03  0.72358526E+04                                 8.067354                            6.126914       0.085546       2.048875                    0.999491      25.943162      73.409542       0.648689       0.428595      -1.051190       0.042339      -0.008150      -0.003528       0.043261      -0.004126      -0.020948      -0.023697       0.049045       0.084731      -0.048135       0.002175       0.045960              9.827316       8.623437       0.505890       1.371999      14.991890       3.289278       5.866621          -0.000782
          370              C       8.217961       5.093338       8.536366      -0.050948      30.502854 0.37266088E+03  0.84322686E+04                                 8.505854                            6.443911       0.127779       2.029193                    0.999734      27.746055      78.318615       0.647827       0.417846      -1.063021      -0.013231       0.013917       0.014520       0.024074      -0.003510       0.003159      -0.009322       0.037746       0.066981      -0.031863       0.007111       0.024752             10.241045       9.162315       0.661389      -1.976315      13.790974       4.534096       7.769846          -0.005105
          371              C       7.083124       6.776573       9.758306       0.156151      35.593465 0.38423728E+03  0.87548887E+04                                 9.635952                            6.659376      -0.082197       1.992848                    0.999581      25.941884      73.314958       0.621092       0.432812      -1.054441      -0.033307      -0.046024       0.003082       0.056895       0.002231       0.008706      -0.013094      -0.019202       0.045345      -0.020871      -0.003315       0.024186             13.311141       9.268585      -0.227826      -2.588867      19.774453       7.870845      10.890385          -0.006926
          372              C       6.630977       0.050943       7.286202      -0.239410      35.833608 0.45055862E+03  0.10656903E+05                                 9.364334                            7.010446       0.145050       2.011137                    0.999593      30.092640      85.961756       0.633075       0.409045      -1.072046       0.009777      -0.001476      -0.014956       0.017929      -0.000312       0.010337       0.004064       0.021104       0.007892      -0.013431      -0.003517       0.016948             11.550131       9.188465       0.776949       1.773998      17.926247       5.251301       7.535682           0.002411
          373              C       5.726585       1.134406       7.250863       0.317684      31.312300 0.32099328E+03  0.69902081E+04                                 8.915987                            6.120526       0.051372       2.059673                    0.999227      23.652137      65.283709       0.642686       0.437636      -1.051841       0.028938       0.065375       0.015009       0.073051       0.011391       0.007312       0.015417      -0.033299      -0.041245      -0.020554      -0.012593       0.033146             12.218296       9.222366       2.386709       2.703927      19.283845       6.587105       8.148676          -0.002684
          374              C       6.091970       4.703974       9.517819       0.056783      30.478914 0.36334453E+03  0.82395979E+04                                 8.707570                            6.497637      -0.007501       2.001842                    0.999415      27.469066      79.816042       0.619862       0.435736      -1.043001       0.001194       0.057829       0.015927       0.059994       0.010225       0.035813      -0.036915       0.016580       0.073204      -0.056522      -0.001219       0.057741             11.207416       8.523861       0.161890      -1.865663      15.234829       6.393635       9.863558          -0.000283
          375              C       8.163822       6.374076       8.994622      -0.162049      33.431914 0.40779432E+03  0.94055503E+04                                 8.917511                            6.664683       0.253689       2.055075                    0.999812      28.857502      81.335265       0.650151       0.408460      -1.072700       0.001645      -0.026243      -0.015874       0.030715       0.017835       0.000513      -0.016923       0.024728      -0.007802      -0.029406       0.004018       0.025388             10.889565       8.954192      -0.451216      -2.839365      14.632130       5.338842       9.082373          -0.000928
          376              C       6.241818      -1.144078       6.763923       0.064185      28.634626 0.34688444E+03  0.77236406E+04                                 8.150467                            6.202931       0.201470       2.056882                    0.999743      26.985836      76.011578       0.661346       0.415949      -1.062300      -0.040078       0.023534      -0.029611       0.055108      -0.024714      -0.000501      -0.021487       0.062197      -0.003341      -0.048153       0.006705       0.041448              9.814308       8.997344       1.030137       1.567923      13.835923       4.090357       6.609657          -0.000107
          377              C       7.189708       2.816844       8.226808       0.503316      26.403850 0.26762412E+03  0.55885375E+04                                 8.099145                            5.725726       0.054802       2.083790                    0.999414      22.076843      60.357396       0.638508       0.459375      -1.035535      -0.006126      -0.051889      -0.028374       0.059456       0.034151      -0.027195      -0.031923      -0.028463       0.173495      -0.066154      -0.015437       0.081591             10.759932       9.859831       1.163769       1.776336      14.798660       5.710089       7.621304          -0.001528
          378              C       7.160114       4.254710       8.750693      -0.056829      39.694183 0.45011178E+03  0.10581587E+05                                10.121560                            7.038256      -0.003621       2.003023                    0.999218      27.358544      76.438358       0.631298       0.412706      -1.075939       0.017616       0.037134      -0.003602       0.041258      -0.015190       0.022985      -0.004688       0.013733       0.016826      -0.023814      -0.008744       0.032557             14.098397      10.122668       1.207680      -1.666013      21.219096       8.491599      10.953427          -0.004010
          379              C     -14.250778       7.030250      20.406734      -0.209930      37.867076 0.47688808E+03  0.11510589E+05                                 9.952472                            7.369749      -0.212592       1.912212                    0.997321      30.328045      89.268353       0.594162       0.427091      -1.054123      -0.012510       0.026325       0.007674       0.030140       0.024360       0.017609       0.005608      -0.012247       0.028421      -0.032735       0.001003       0.031732             12.460693      10.954147      -3.684749       0.171689      15.132981      -6.996460      11.294949           0.002762
          380              C     -14.574916       8.078597      19.581323       0.115119      27.441875 0.32847995E+03  0.72368952E+04                                 8.068886                            6.127866       0.085550       2.048880                    0.999491      25.944119      73.420024       0.648517       0.428688      -1.051107       0.042311       0.007122      -0.005275       0.043229       0.020307       0.006929       0.040876       0.019528      -0.003694      -0.048236       0.002148       0.046088              9.829723       8.624802      -1.441554      -0.247801      10.999768      -5.598055       9.864597          -0.000783
          381              C      -1.150151      16.557727       0.142732      -0.050963      30.504788 0.37268375E+03  0.84328993E+04                                 8.506034                            6.443968       0.127846       2.029213                    0.999734      27.746364      78.319527       0.647846       0.417828      -1.063035      -0.013239      -0.019543       0.004793       0.024087      -0.000880      -0.004604       0.027431       0.006645      -0.026182      -0.031929       0.007132       0.024797             10.241459       9.162779       1.381248       1.560766      13.202481      -4.874469       8.359116          -0.005225
          382              C      -2.285004      14.657898       0.989484       0.156059      35.600264 0.38429931E+03  0.87568453E+04                                 9.637973                            6.660380      -0.082192       1.992833                    0.999581      25.944457      73.329696       0.620967       0.432872      -1.054381      -0.033309       0.020328      -0.041413       0.056901      -0.008615      -0.002391       0.012267      -0.017614       0.050286      -0.020886      -0.003396       0.024283             13.314945       9.270123       2.356286       1.097186      19.934350      -7.785663      10.740363          -0.007094
          383              C     -12.105116       6.913256      19.348179      -0.239404      35.833402 0.45055611E+03  0.10656892E+05                                 9.364619                            7.010688       0.144936       2.011106                    0.999593      30.092584      85.963446       0.633025       0.409076      -1.072020       0.009773       0.013690       0.006185       0.017922      -0.008685      -0.005376       0.004335       0.006851      -0.034890      -0.013326      -0.003492       0.016818             11.550693       9.188311      -1.924481      -0.214298      14.682102      -7.125626      10.781667           0.002408
          384              C     -13.009508       6.402137      20.304160       0.317670      31.315939 0.32101386E+03  0.69909417E+04                                 8.917543                            6.121268       0.051345       2.059673                    0.999226      23.652972      65.292639       0.642546       0.437714      -1.051768       0.028954      -0.045684       0.049124       0.073065      -0.011924       0.006240      -0.023807      -0.018626       0.002866      -0.020451      -0.012613       0.033065             12.221179       9.223861      -3.536184       0.715555      16.641707      -8.117753      10.797969          -0.002687
          385              C     -12.644153       2.654151      22.262017       0.056810      30.480440 0.36335893E+03  0.82401476E+04                                 8.708514                            6.498202      -0.007490       2.001849                    0.999415      27.469868      79.823929       0.619762       0.435795      -1.042948       0.001226      -0.042702       0.042128       0.059998      -0.036001      -0.008980       0.037993       0.015028       0.068601      -0.056581      -0.001167       0.057748             11.209169       8.524628       1.534843       1.073069      16.746680      -5.523928       8.356200          -0.000290
          386              C      -1.204296      15.520509       1.022758      -0.161990      33.433008 0.40779326E+03  0.94054704E+04                                 8.917810                            6.664875       0.253559       2.055053                    0.999812      28.856410      81.330550       0.650115       0.408484      -1.072689       0.001585       0.026837      -0.014788       0.030682      -0.009230       0.015230       0.012214       0.033217       0.017454      -0.029485       0.003994       0.025491             10.890192       8.954242       2.684959       1.028501      15.094823      -5.073193       8.621512          -0.000937
          387              C     -12.494268       7.963060      18.574399       0.064149      28.634592 0.34688649E+03  0.77236862E+04                                 8.150532                            6.203026       0.201625       2.056929                    0.999743      26.985717      76.010871       0.661329       0.415960      -1.062295      -0.040056       0.013876       0.035191       0.055095       0.012865      -0.021119       0.023547       0.058854      -0.013482      -0.048264       0.006809       0.041455              9.814520       8.997131      -1.872918       0.108152      11.959126      -5.174569       8.487303          -0.000109
          388              C     -11.546398       4.715743      21.273221       0.503322      26.403389 0.26761089E+03  0.55881918E+04                                 8.099025                            5.725508       0.054746       2.083777                    0.999415      22.076546      60.356188       0.638533       0.459362      -1.035542      -0.006125       0.050516      -0.030760       0.059460       0.006537       0.043208       0.047401      -0.055154       0.093478      -0.066162      -0.015521       0.081683             10.760083       9.859723      -2.120374       0.119768      14.361128      -5.963223       8.059398          -0.001553
          389              C     -11.575999       3.543127      22.256510      -0.056856      39.702318 0.45018915E+03  0.10584140E+05                                10.123990                            7.039598      -0.003477       2.003061                    0.999218      27.360412      76.452833       0.631122       0.412793      -1.075854       0.017638      -0.015438       0.033967       0.041270      -0.012216      -0.024607       0.009044       0.006434      -0.005080      -0.023701      -0.008831       0.032533             14.102818      10.124948       0.838874       1.879324      20.881291      -8.694565      11.302216          -0.004098
          390              C      -0.637906       3.498073       7.252469      -0.209932      37.863826 0.47685525E+03  0.11509450E+05                                 9.951406                            7.369207      -0.212651       1.912199                    0.997320      30.327136      89.260565       0.594226       0.427057      -1.054157      -0.001969      -0.016096      -0.025448       0.030176       0.000319       0.007848      -0.008255      -0.031202      -0.088617      -0.032582       0.001078       0.031504             12.458749      16.241772       1.385897       5.257376       5.316040       0.198066      15.818436           0.002765
          391              C      -1.698006       3.428510       6.382540       0.115119      27.438689 0.32844486E+03  0.72357420E+04                                 8.067298                            6.126869       0.085586       2.048891                    0.999491      25.942951      73.408598       0.648693       0.428594      -1.051191      -0.021798      -0.021656       0.030451       0.043260      -0.003989      -0.023804      -0.002614      -0.076311      -0.045345      -0.048130       0.002174       0.045956              9.827270      13.966330       1.092231       3.395953       4.742415      -0.442757      10.773064          -0.000785
          392              C       2.062762       2.669957      12.448408      -0.050952      30.502931 0.37266211E+03  0.84323029E+04                                 8.505868                            6.443922       0.127787       2.029196                    0.999734      27.746078      78.318698       0.647826       0.417846      -1.063021       0.017530       0.016494       0.000474       0.024074      -0.001227      -0.017558       0.009037      -0.040821       0.019357      -0.031863       0.007111       0.024752             10.241067      12.861022       3.288114       4.172009       8.655243      -1.181613       9.206937          -0.005122
          393              C       4.028008       3.982621      12.618677       0.156145      35.593464 0.38423709E+03  0.87548819E+04                                 9.635943                            6.659369      -0.082188       1.992851                    0.999581      25.941893      73.314935       0.621093       0.432811      -1.054442      -0.032291       0.026041      -0.038939       0.056895      -0.017090      -0.000894       0.014365      -0.006095      -0.009331      -0.020871      -0.003315       0.024185             13.311129      18.750345       5.611709       6.847612      10.582673       0.350204      10.600370          -0.006954
          394              C      -2.162272       3.175754       9.071954      -0.239414      35.833757 0.45056057E+03  0.10656962E+05                                 9.364364                            7.010463       0.145048       2.011136                    0.999593      30.092710      85.962032       0.633074       0.409045      -1.072046      -0.004650      -0.017314       0.000081       0.017928       0.003771      -0.005760       0.003790      -0.003360       0.045877      -0.013430      -0.003518       0.016948             11.550184      16.467135       2.100474       5.081293       5.349325       0.364033      12.834091           0.002409
          395              C      -0.839311       3.390905       8.628614       0.317686      31.312323 0.32099346E+03  0.69902139E+04                                 8.915994                            6.120529       0.051367       2.059671                    0.999227      23.652147      65.283771       0.642686       0.437636      -1.051840       0.051991      -0.011538       0.050004       0.073052       0.000815       0.022783      -0.000406       0.033124       0.023390      -0.020554      -0.012592       0.033145             12.218318      16.665842       2.088712       7.000553       4.962367       0.774016      15.026745          -0.002685
          396              C       2.404321       4.587004      11.090851       0.056785      30.478769 0.36334252E+03  0.82395409E+04                                 8.707544                            6.497619      -0.007498       2.001845                    0.999415      27.468982      79.815733       0.619863       0.435736      -1.043001       0.054123       0.003594       0.025633       0.059994      -0.041850      -0.020996       0.021005      -0.024961       0.075573      -0.056522      -0.001220       0.057742             11.207381      14.387385       4.641510       5.260393       9.418108       0.399283       9.816649          -0.000284
          397              C       3.288301       2.878892      13.003043      -0.162048      33.431836 0.40779282E+03  0.94055069E+04                                 8.917496                            6.664669       0.253700       2.055079                    0.999812      28.857454      81.335087       0.650151       0.408459      -1.072700      -0.025291      -0.010148      -0.014169       0.030714      -0.017016      -0.002780      -0.013286      -0.027573       0.034437      -0.029406       0.004019       0.025387             10.889549      14.284845       4.462117       4.231321       9.914284      -0.543575       8.469519          -0.000930
          398              C      -3.159232       3.106058       8.148099       0.064183      28.634406 0.34688104E+03  0.77235411E+04                                 8.150418                            6.202894       0.201506       2.056896                    0.999743      26.985652      76.010784       0.661349       0.415948      -1.062301       0.035545      -0.010673      -0.040736       0.055107       0.001983      -0.043616      -0.008288      -0.016171       0.000062      -0.048146       0.006702       0.041444              9.814265      12.650766       1.726240       3.677679       5.041831      -0.126141      11.750197          -0.000109
          399              C       0.259206       3.265992      10.796897       0.503316      26.403825 0.26762389E+03  0.55885313E+04                                 8.099138                            5.725722       0.054804       2.083790                    0.999414      22.076839      60.357369       0.638508       0.459375      -1.035535      -0.046880      -0.013036      -0.034167       0.059456      -0.035968       0.020234       0.014920      -0.109476      -0.092556      -0.066154      -0.015436       0.081591             10.759923      13.518430       2.920899       4.523734       5.402273       0.265458      13.359066          -0.001535
          400              C       1.624706       3.494005      11.449745      -0.056832      39.694240 0.45011267E+03  0.10581613E+05                                10.121570                            7.038264      -0.003615       2.003025                    0.999218      27.358564      76.438431       0.631298       0.412706      -1.075939       0.029138      -0.017613       0.023303       0.041258      -0.002398      -0.020010       0.015518       0.016362       0.040672      -0.023813      -0.008744       0.032557             14.098421      19.227166       5.201118       8.114125      10.152752       0.127098      12.915345          -0.004024
          401              C      20.746432       2.155954       2.540487      -0.209911      37.865586 0.47686847E+03  0.11509991E+05                                 9.952090                            7.369535      -0.212305       1.912303                    0.997323      30.327820      89.267038       0.594178       0.427084      -1.054128       0.028993      -0.003030      -0.007690       0.030149       0.022788       0.000786      -0.018258      -0.021110       0.028505      -0.032758       0.001294       0.031464             12.459802      16.982946      -1.552713       6.652544       9.102420       2.170308      11.294039           0.002765
          402              C      21.842880       2.199815       3.365898       0.115126      27.440709 0.32846463E+03  0.72363407E+04                                 8.068085                            6.127349       0.085533       2.048872                    0.999492      25.943716      73.413390       0.648616       0.428635      -1.051158      -0.007371       0.042281       0.005286       0.043243       0.009643      -0.036130      -0.020003      -0.040748      -0.003681      -0.048137       0.002231       0.045906              9.828461      11.640285      -0.374919       5.194329       7.981933       2.099290       9.863166          -0.000785
          403              C       6.626175      -8.813490      22.804489      -0.050947      30.499551 0.37259027E+03  0.84303387E+04                                 8.504979                            6.442974       0.127943       2.029245                    0.999734      27.746462      78.320264       0.647918       0.417804      -1.063040      -0.014000      -0.018988      -0.004806       0.024075      -0.002787      -0.027278      -0.004681      -0.004029      -0.026195      -0.031786       0.007105       0.024682             10.240200      11.883037       2.344582       5.114196      10.480594       0.153507       8.356970          -0.005148
          404              C       5.213266     -10.516727      21.957737       0.156141      35.596332 0.38425043E+03  0.87552859E+04                                 9.636680                            6.659578      -0.082107       1.992870                    0.999581      25.942355      73.317322       0.621069       0.432823      -1.054431       0.030277      -0.024604       0.041401       0.056887      -0.001155      -0.012293      -0.001745       0.024481       0.050281      -0.020845      -0.003365       0.024210             13.313001      17.265845       5.183723       7.704628      11.934626       1.560840      10.738532          -0.006989
          405              C      19.920930       4.139929       3.599042      -0.239391      35.835216 0.45056606E+03  0.10657216E+05                                 9.364870                            7.010693       0.145025       2.011133                    0.999593      30.092833      85.965306       0.633033       0.409067      -1.072023       0.009662       0.013792      -0.006176       0.017936      -0.008929      -0.005737       0.003817       0.005567      -0.034918      -0.013314      -0.003523       0.016836             11.550943      15.281644       0.229323       6.646580       8.589607       2.577313      10.781579           0.002409
          406              C      19.740490       3.116870       2.643061       0.317689      31.318248 0.32104133E+03  0.69917699E+04                                 8.918346                            6.121821       0.051386       2.059677                    0.999227      23.653982      65.298951       0.642463       0.437756      -1.051730      -0.052741       0.012060      -0.049135       0.073084      -0.003433       0.024603       0.002155       0.029484       0.002811      -0.020586      -0.012551       0.033138             12.222032      18.041034      -0.419202       7.892281       7.826412       2.031689      10.798650          -0.002686
          407              C      16.085041       2.211978       0.685204       0.056795      30.476792 0.36331424E+03  0.82386444E+04                                 8.706762                            6.497047      -0.007350       2.001894                    0.999416      27.467823      79.808128       0.619943       0.435693      -1.043039      -0.040653      -0.013128      -0.042122       0.059994      -0.032724      -0.038684      -0.003970       0.033563       0.068573      -0.056417      -0.001276       0.057693             11.206469      14.864157       3.776692       5.563861      10.401086       0.829199       8.354165          -0.000285
          408              C       5.666312      -9.210292      21.924463      -0.162054      33.439066 0.40790301E+03  0.94084872E+04                                 8.918681                            6.665606       0.253529       2.055021                    0.999812      28.857296      81.330980       0.650114       0.408464      -1.072720       0.024783       0.010491       0.014787       0.030707      -0.017637      -0.006368      -0.018285      -0.014165       0.017534      -0.029386       0.004013       0.025373             10.891576      12.727172       4.020352       5.126203      11.325880       0.722803       8.621676          -0.000930
          409              C      21.040423       4.122978       4.372822       0.064149      28.634925 0.34688030E+03  0.77235216E+04                                 8.150517                            6.202867       0.201491       2.056886                    0.999744      26.986041      76.011905       0.661354       0.415946      -1.062303       0.026460      -0.033176      -0.035190       0.055128      -0.008498      -0.029148       0.012188      -0.061961      -0.013437      -0.048183       0.006655       0.041528              9.814534      12.807210      -0.525830       4.914750       8.149130       1.622992       8.487263          -0.000109
          410              C      17.662829       3.934161       1.674000       0.503322      26.404261 0.26762948E+03  0.55887176E+04                                 8.099378                            5.725866       0.054702       2.083755                    0.999415      22.077393      60.360684       0.638481       0.459388      -1.035520       0.049678       0.011068       0.030750       0.059464       0.022413      -0.030222      -0.056475       0.034683       0.093457      -0.066113      -0.015477       0.081590             10.760339      15.194166      -0.234653       5.662179       9.027328       1.874743       8.059523          -0.001539
          411              C      16.567128       3.515367       0.690711      -0.056827      39.700293 0.45017939E+03  0.10583796E+05                                10.123492                            7.039447      -0.003629       2.003014                    0.999218      27.360076      76.450138       0.631143       0.412784      -1.075866      -0.020444       0.011457      -0.033957       0.041258      -0.011532      -0.016604       0.020297       0.010369      -0.005132      -0.023790      -0.008726       0.032517             14.101553      19.156480       4.032198       8.822315      11.847248       1.125735      11.300930          -0.004042
          412              C      12.878860      13.813179      15.694752      -0.209950      37.866745 0.47688523E+03  0.11510474E+05                                 9.952306                            7.369652      -0.212327       1.912297                    0.997323      30.327790      89.266668       0.594176       0.427082      -1.054131      -0.014484      -0.007216       0.025430       0.030142       0.010033       0.010528      -0.004416       0.023880      -0.088593      -0.032543       0.000996       0.031547             12.460344       5.659402      -2.356062       1.566095      15.900849      -5.023713      15.820782           0.002765
          413              C      13.166650      12.790534      16.564681       0.115159      27.440803 0.32846258E+03  0.72363645E+04                                 8.068363                            6.127452       0.085523       2.048879                    0.999493      25.943741      73.416464       0.648584       0.428652      -1.051136      -0.013159      -0.027748      -0.030386       0.043202       0.020854      -0.005351       0.023493       0.064347      -0.045300      -0.048248       0.002313       0.045935              9.828973       5.081387      -2.049720       1.549777      13.630421      -3.054910      10.775112          -0.000784
          414              C      11.197822      16.083262      10.498813      -0.050971      30.499576 0.37257097E+03  0.84298771E+04                                 8.505204                            6.442917       0.127756       2.029183                    0.999734      27.747569      78.325832       0.647898       0.417818      -1.063020       0.009691       0.022029      -0.000432       0.024070       0.011871      -0.014279       0.013690       0.033325       0.019390      -0.031951       0.007282       0.024668             10.240599       7.055686       1.237090       2.504522      14.460658      -3.538052       9.205453          -0.005145
          415              C      11.780338      18.373664      10.328544       0.156120      35.600880 0.38429639E+03  0.87568204E+04                                 9.638476                            6.660625      -0.082303       1.992802                    0.999581      25.944000      73.330178       0.620913       0.432907      -1.054353       0.035331      -0.021744       0.038947       0.056903      -0.011391      -0.013792      -0.003846       0.026216      -0.009287      -0.020785      -0.003384       0.024169             13.315736       7.964915       1.798582       1.952573      21.378610      -6.575922      10.603683          -0.006986
          416              C      13.083066      12.268518      13.875267      -0.239423      35.836991 0.45057748E+03  0.10657452E+05                                 9.364838                            7.010510       0.144921       2.011098                    0.999592      30.092835      85.962510       0.633084       0.409035      -1.072054      -0.014782      -0.010164      -0.000074       0.017939       0.003995      -0.005394       0.004313      -0.002126       0.045819      -0.013432      -0.003503       0.016935             11.551137       5.264535      -1.860584       1.350716      16.553959      -4.912526      12.834915           0.002409
          417              C      12.844937      13.587544      14.318607       0.317700      31.316409 0.32101977E+03  0.69910913E+04                                 8.917625                            6.121333       0.051384       2.059680                    0.999227      23.652873      65.292123       0.642542       0.437715      -1.051768      -0.028219       0.045164      -0.049979       0.073034      -0.009785       0.008037      -0.021268      -0.026798       0.023381      -0.020573      -0.012524       0.033097             12.221143       4.950786      -2.054132       1.604295      16.682549      -6.860067      15.030094          -0.002686
          418              C      12.891400      17.044322      11.856370       0.056811      30.477903 0.36332297E+03  0.82389308E+04                                 8.707136                            6.497226      -0.007471       2.001853                    0.999415      27.468244      79.811012       0.619917       0.435707      -1.043025      -0.014687       0.052206      -0.025633       0.059985      -0.024690      -0.026679       0.012981       0.071998       0.075566      -0.056528      -0.001148       0.057676             11.207103       7.052583       2.048134       1.377037      16.752119      -5.092723       9.816608          -0.000286
          419              C      10.986291      17.308347       9.944178      -0.161996      33.429117 0.40772123E+03  0.94034457E+04                                 8.917188                            6.664216       0.253565       2.055053                    0.999812      28.856731      81.331353       0.650154       0.408476      -1.072689      -0.001104      -0.027182       0.014187       0.030682      -0.004542       0.011731       0.007215       0.042882       0.034336      -0.029480       0.003949       0.025531             10.889632       7.594753       2.097372       1.922399      16.605265      -3.808404       8.468878          -0.000930
          420              C      13.349685      11.305360      14.799122       0.064139      28.633147 0.34683849E+03  0.77223763E+04                                 8.149884                            6.202151       0.201529       2.056899                    0.999743      26.985932      76.011131       0.661445       0.415900      -1.062330      -0.021907       0.029950       0.040711       0.055085       0.006623      -0.006639       0.044028       0.010058       0.000018      -0.048262       0.006673       0.041589              9.813847       4.801730      -1.048773       1.344621      12.890917      -3.424616      11.748895          -0.000109
          421              C      12.360970      14.581559      12.150324       0.503336      26.404439 0.26763197E+03  0.55887425E+04                                 8.099292                            5.725802       0.054729       2.083768                    0.999415      22.076794      60.357485       0.638505       0.459373      -1.035536       0.003342      -0.048546       0.034184       0.059467       0.006436      -0.007270      -0.023980       0.130380      -0.092546      -0.066095      -0.015494       0.081590             10.760383       4.468313      -0.279160       1.257928      14.452880      -4.354381      13.359955          -0.001538
          422              C      12.120773      15.944957      11.497476      -0.056869      39.703252 0.45020599E+03  0.10584617E+05                                10.124116                            7.039739      -0.003576       2.003025                    0.999218      27.360861      76.453950       0.631116       0.412794      -1.075855      -0.026320       0.021582      -0.023341       0.041272      -0.006978      -0.021207       0.013835      -0.009735       0.040758      -0.023752      -0.008833       0.032584             14.102679       7.894072       1.193653       2.586045      21.494008      -7.695333      12.919957          -0.004039
          423              C       8.730301       5.218932      22.350364      -0.209949      37.866617 0.47688339E+03  0.11510416E+05                                 9.952277                            7.369634      -0.212319       1.912300                    0.997323      30.327736      89.266413       0.594178       0.427082      -1.054131      -0.001976       0.030054      -0.001195       0.030143      -0.006794      -0.003578      -0.021705       0.021053       0.068122      -0.032543       0.000996       0.031546             12.460297      16.243719      -5.246950      -1.428816      13.366234       4.449433       7.770940           0.002763
          424              C       7.670213       6.007089      22.725092       0.115162      27.440844 0.32846330E+03  0.72363878E+04                                 8.068378                            6.127465       0.085503       2.048872                    0.999493      25.943801      73.416790       0.648582       0.428653      -1.051135      -0.021775      -0.015488      -0.033948       0.043203       0.022731       0.008501      -0.024927      -0.028265       0.098707      -0.048252       0.002314       0.045938              9.828979      13.968838      -3.487915      -0.752273       8.883620       2.833428       6.634480          -0.000784
          425              C      11.430900       1.133192      19.035179      -0.050970      30.499274 0.37256681E+03  0.84297576E+04                                 8.505149                            6.442882       0.127782       2.029195                    0.999734      27.747380      78.325124       0.647900       0.417818      -1.063020       0.017539      -0.008611       0.014056       0.024069       0.015922       0.007759      -0.009095      -0.040509       0.020396      -0.031952       0.007280       0.024672             10.240523      12.860251      -5.256402       0.763413       8.044443       0.828905       9.816875          -0.005243
          426              C      13.396143       0.329415      20.086850       0.156110      35.600967 0.38429788E+03  0.87568606E+04                                 9.638479                            6.660630      -0.082288       1.992806                    0.999581      25.944058      73.330303       0.620914       0.432906      -1.054354      -0.032282       0.020699       0.042044       0.056906       0.009387      -0.014323      -0.010465      -0.012683      -0.029118      -0.020784      -0.003380       0.024164             13.315735      18.757758      -8.740054       1.436931      10.903216      -0.167767      10.286231          -0.007122
          427              C       7.205911       3.804377      21.161468      -0.239421      35.836772 0.45057494E+03  0.10657375E+05                                 9.364798                            7.010488       0.144935       2.011104                    0.999592      30.092728      85.962082       0.633085       0.409035      -1.072054      -0.004656       0.008599      -0.015041       0.017940       0.003191       0.006202       0.007366      -0.022448      -0.011416      -0.013432      -0.003503       0.016935             11.551069      16.468954      -5.451315      -0.721521      11.278783       3.059221       6.905472           0.002409
          428              C       8.528878       4.080745      21.569470       0.317699      31.316407 0.32102003E+03  0.69910973E+04                                 8.917621                            6.121333       0.051387       2.059681                    0.999227      23.652871      65.292081       0.642542       0.437715      -1.051769       0.051987      -0.037508      -0.034993       0.073034      -0.020092      -0.010663       0.012482       0.012370      -0.038944      -0.020574      -0.012524       0.033098             12.221129      16.670116      -7.108964      -1.691846      13.183835       3.971968       6.809435          -0.002688
          429              C      11.772477       1.350357      21.374189       0.056815      30.477769 0.36332109E+03  0.82388775E+04                                 8.707108                            6.497206      -0.007462       2.001857                    0.999415      27.468184      79.810785       0.619919       0.435706      -1.043026       0.054115      -0.023976      -0.009739       0.059985       0.039216      -0.025661       0.000545      -0.061973      -0.035474      -0.056529      -0.001147       0.057676             11.207060      14.387034      -6.876283       1.389244      10.062596      -0.026863       9.171550          -0.000288
          430              C      12.656431       0.548402      18.938800      -0.161995      33.428850 0.40771755E+03  0.94033377E+04                                 8.917140                            6.664187       0.253579       2.055060                    0.999812      28.856577      81.330768       0.650156       0.408476      -1.072689      -0.025257       0.017337      -0.001654       0.030680       0.011009      -0.013282       0.008183      -0.018496       0.061788      -0.029480       0.003949       0.025531             10.889564      14.285750      -5.895932       1.749416       8.359886      -0.354305      10.023055          -0.000938
          431              C       6.208964       4.639302      21.563045       0.064142      28.633158 0.34683914E+03  0.77223980E+04                                 8.149896                            6.202165       0.201508       2.056893                    0.999743      26.985966      76.011379       0.661443       0.415901      -1.062328       0.035540       0.040593       0.011113       0.055085       0.036872       0.023586       0.000714      -0.002813       0.040038      -0.048266       0.006676       0.041590              9.813847      12.651343      -4.047544      -0.343266       9.962746       2.967516       6.827453          -0.000109
          432              C       9.627366       2.265422      20.377132       0.503334      26.404383 0.26763162E+03  0.55887313E+04                                 8.099270                            5.725792       0.054748       2.083774                    0.999415      22.076772      60.357338       0.638506       0.459372      -1.035537      -0.046883       0.036121       0.005805       0.059468       0.000503      -0.041243      -0.051167      -0.046585       0.096179      -0.066095      -0.015494       0.081589             10.760342      13.518912      -5.378774       0.267127      11.600430       3.313013       7.161684          -0.001559
          433              C      10.992857       1.586037      20.248169      -0.056875      39.703328 0.45020741E+03  0.10584659E+05                                10.124133                            7.039755      -0.003579       2.003025                    0.999218      27.360894      76.454090       0.631115       0.412794      -1.075855       0.029121      -0.011405      -0.026931       0.041272       0.018601       0.008005       0.004668      -0.018393      -0.063437      -0.023749      -0.008832       0.032581             14.102697      19.232713      -9.630951       0.446899      12.338781       1.133602      10.736597          -0.004113
          434              C      -4.882746      -7.938994      18.832096      -0.209910      37.865606 0.47686875E+03  0.11510001E+05                                 9.952095                            7.369539      -0.212312       1.912300                    0.997323      30.327855      89.267206       0.594178       0.427084      -1.054128      -0.012521      -0.019822       0.018955       0.030149      -0.027314       0.012358       0.000852      -0.022959      -0.003698      -0.032758       0.001293       0.031465             12.459798      10.953965       1.693749      -3.276343       6.195124       1.836246      20.230304           0.002765
          435              C      -5.206873      -7.748335      20.152708       0.115126      27.440928 0.32846786E+03  0.72364333E+04                                 8.068133                            6.127385       0.085509       2.048861                    0.999492      25.943888      73.414102       0.648613       0.428636      -1.051157       0.042321       0.001006       0.008829       0.043244      -0.016056       0.014177      -0.016927      -0.021660      -0.127387      -0.048139       0.002231       0.045907              9.828511       8.624138       0.935257      -1.124328       5.299822       2.307144      15.561573          -0.000784
          436              C     -10.518151      18.094687      14.268123      -0.050947      30.499480 0.37258934E+03  0.84303113E+04                                 8.504964                            6.442964       0.127953       2.029249                    0.999734      27.746420      78.320084       0.647919       0.417804      -1.063040      -0.013235       0.005602      -0.019315       0.024075       0.004503       0.001558      -0.017874      -0.009653      -0.075061      -0.031786       0.007104       0.024681             10.240179       9.162753      -2.042397       0.417588       5.347898       0.339080      16.209885          -0.005160
          437              C     -11.653015      18.311281      12.199431       0.156137      35.596269 0.38424974E+03  0.87552654E+04                                 9.636664                            6.659568      -0.082102       1.992872                    0.999581      25.942341      73.317235       0.621070       0.432823      -1.054432      -0.033290       0.025682       0.038320       0.056887       0.006420      -0.006215       0.000992      -0.040389      -0.018120      -0.020845      -0.003365       0.024210             13.312974       9.268810      -2.127861       1.492395       6.295416      -0.088421      24.374694          -0.007007
          438              C      -2.737070      -6.963767      19.260062      -0.239390      35.835174 0.45056601E+03  0.10657214E+05                                 9.364862                            7.010693       0.145027       2.011135                    0.999593      30.092805      85.965205       0.633033       0.409067      -1.072023       0.009782      -0.012202       0.008783       0.017937       0.009120      -0.004773      -0.008135       0.013822      -0.014141      -0.013314      -0.003523       0.016836             11.550920       9.188997       1.148033      -1.559637       5.585858       1.873875      19.877905           0.002410
          439              C      -3.641475      -7.536111      18.339419       0.317686      31.318270 0.32104166E+03  0.69917785E+04                                 8.918347                            6.121823       0.051388       2.059677                    0.999227      23.653996      65.298988       0.642463       0.437755      -1.051731       0.028951      -0.019701      -0.064148       0.073084       0.000624      -0.013422       0.008536       0.008020       0.082726      -0.020586      -0.012553       0.033139             12.222025       9.224838       1.148641      -3.420043       5.229148       1.528711      22.212089          -0.002686
          440              C      -3.276146      -7.357693      14.114606       0.056794      30.476725 0.36331326E+03  0.82386167E+04                                 8.706751                            6.497040      -0.007351       2.001895                    0.999415      27.467776      79.807968       0.619943       0.435693      -1.043038       0.001173      -0.015128      -0.058044       0.059994       0.025926      -0.026601      -0.000798      -0.049053      -0.123678      -0.056418      -0.001277       0.057695             11.206451       8.523184      -1.696508       0.792815       5.668868      -0.870893      19.427300          -0.000283
          441              C     -10.572308      17.851167      12.929841      -0.162052      33.438935 0.40790123E+03  0.94084350E+04                                 8.918655                            6.665589       0.253542       2.055026                    0.999812      28.857233      81.330731       0.650115       0.408464      -1.072720       0.001630      -0.000625       0.030657       0.030706      -0.008459      -0.015582       0.004932       0.003690      -0.070960      -0.029385       0.004012       0.025373             10.891538       8.954627      -2.232894       1.813023       5.846650      -0.267399      17.873337          -0.000932
          442              C      -3.126212      -6.818551      20.556121       0.064151      28.635044 0.34688230E+03  0.77235800E+04                                 8.150543                            6.202889       0.201475       2.056879                    0.999744      26.986149      76.012356       0.661352       0.415946      -1.062302      -0.040098      -0.037420      -0.005568       0.055128       0.011935       0.021745      -0.001872       0.021555      -0.125404      -0.048186       0.006656       0.041530              9.814553       8.997221       0.842843      -1.675941       4.873878       1.084064      15.572559          -0.000109
          443              C      -2.178378      -7.532155      16.394413       0.503321      26.404208 0.26762880E+03  0.55886987E+04                                 8.099362                            5.725855       0.054709       2.083758                    0.999415      22.077369      60.360556       0.638483       0.459387      -1.035521      -0.006124       0.001367       0.059132       0.059464      -0.040654      -0.015928      -0.015366      -0.110494      -0.072575      -0.066113      -0.015477       0.081590             10.760310       9.859993       0.956463      -1.896373       4.470668       0.252926      17.950271          -0.001541
          444              C      -2.207992      -7.797404      14.887239      -0.056828      39.700262 0.45017904E+03  0.10583785E+05                                10.123483                            7.039442      -0.003620       2.003017                    0.999218      27.360065      76.450063       0.631143       0.412784      -1.075866       0.017617      -0.021681      -0.030363       0.041259       0.027479       0.001746      -0.004164      -0.001753      -0.029688      -0.023790      -0.008726       0.032516             14.101537      10.124983      -2.047157      -0.212971       6.167011       0.199375      26.012618          -0.004054
          445              C       3.510652       5.998568       4.115125      -0.209931      37.863784 0.47685476E+03  0.11509436E+05                                 9.951398                            7.369204      -0.212652       1.912199                    0.997320      30.327126      89.260543       0.594226       0.427057      -1.054157      -0.014520      -0.018428      -0.018980       0.030177      -0.014032       0.003508      -0.011695       0.052174      -0.003701      -0.032582       0.001077       0.031505             12.458728       5.658895      -0.178137      -2.822906      11.488798       2.476618      20.228491           0.002766
          446              C       3.798431       5.756505       2.794513       0.115121      27.438831 0.32844706E+03  0.72358054E+04                                 8.067330                            6.126894       0.085569       2.048883                    0.999491      25.943065      73.409086       0.648691       0.428594      -1.051191      -0.013152       0.040257      -0.008823       0.043260      -0.005703       0.020817      -0.007539       0.037045      -0.127326      -0.048132       0.002175       0.045958              9.827297       5.080787      -0.317238      -2.549406       8.841883       0.290950      15.559222          -0.000784
          447              C       1.829684       9.363335       8.679098      -0.050950      30.502942 0.37266214E+03  0.84323037E+04                                 8.505869                            6.443921       0.127782       2.029193                    0.999734      27.746092      78.318739       0.647827       0.417846      -1.063021       0.009707      -0.010602       0.019312       0.024074       0.006510       0.017469       0.004628       0.001821      -0.075056      -0.031863       0.007112       0.024752             10.241066       7.055854      -2.786981      -0.182172       7.454960      -0.504964      16.212386          -0.005118
          448              C       2.412202       8.365609      10.747790       0.156148      35.593511 0.38423753E+03  0.87548955E+04                                 9.635958                            6.659376      -0.082194       1.992849                    0.999581      25.941899      73.314995       0.621093       0.432811      -1.054441       0.035315      -0.022840      -0.038317       0.056895       0.017675      -0.002932       0.005630       0.023304      -0.018086      -0.020871      -0.003315       0.024185             13.311152       7.963036      -2.589702       0.580844       7.600606      -1.376851      24.369812          -0.006946
          449              C       3.714883       8.346597       3.687159      -0.239413      35.833754 0.45056061E+03  0.10656963E+05                                 9.364362                            7.010463       0.145045       2.011135                    0.999593      30.092713      85.962045       0.633074       0.409045      -1.072046      -0.014774       0.005147      -0.008756       0.017928       0.002764       0.006202       0.007388      -0.022144      -0.014170      -0.013431      -0.003518       0.016949             11.550172       5.264388      -0.239493      -2.286274       9.509644       0.846169      19.876482           0.002410
          450              C       3.476748       7.303153       4.607802       0.317684      31.312335 0.32099361E+03  0.69902173E+04                                 8.915992                            6.120528       0.051370       2.059672                    0.999227      23.652158      65.283788       0.642686       0.437636      -1.051841      -0.028208       0.020720       0.064121       0.073052      -0.002021      -0.012455       0.009937      -0.007028       0.082672      -0.020554      -0.012592       0.033146             12.218307       4.949896      -0.362182      -2.580200       9.500318       2.714068      22.204707          -0.002685
          451              C       3.523244       7.707140       8.832615       0.056783      30.478838 0.36334360E+03  0.82395716E+04                                 8.707556                            6.497628      -0.007498       2.001844                    0.999415      27.469031      79.815907       0.619863       0.435736      -1.043001      -0.014653      -0.003914       0.058045       0.059994       0.035565      -0.007996       0.025558       0.005594      -0.123710      -0.056522      -0.001219       0.057741             11.207394       7.052903      -2.216712       1.085489       7.140278      -0.456910      19.429000          -0.000282
          452              C       1.618161       9.231128      10.017380      -0.162047      33.431879 0.40779352E+03  0.94055274E+04                                 8.917505                            6.664676       0.253694       2.055077                    0.999812      28.857474      81.335165       0.650151       0.408460      -1.072700      -0.001138       0.001343      -0.030664       0.030714      -0.007761      -0.009757       0.013206       0.007753      -0.070811      -0.029406       0.004018       0.025388             10.889560       7.595306      -2.713800       0.854654       7.205121      -1.618087      17.868252          -0.000930
          453              C       3.981489       8.028091       2.391100       0.064184      28.634552 0.34688320E+03  0.77236040E+04                                 8.150449                            6.202917       0.201486       2.056888                    0.999743      26.985777      76.011298       0.661347       0.415949      -1.062300      -0.021911      -0.050256       0.005575       0.055107       0.002512       0.009100      -0.019748      -0.031724      -0.125371      -0.048149       0.006703       0.041446              9.814293       4.802265      -0.640354      -1.580500       9.068894       1.218986      15.571721          -0.000109
          454              C       2.992810       8.683931       6.552808       0.503317      26.403843 0.26762410E+03  0.55885370E+04                                 8.099143                            5.725726       0.054800       2.083789                    0.999414      22.076841      60.357389       0.638508       0.459375      -1.035535       0.003336      -0.005318      -0.059124       0.059456       0.003126       0.009229       0.020211       0.137013      -0.072605      -0.066154      -0.015436       0.081591             10.759930       4.468169      -0.949732      -0.870260       9.862222       1.703351      17.949398          -0.001533
          455              C       2.752622       8.567624       8.059982      -0.056828      39.694104 0.45011107E+03  0.10581564E+05                                10.121544                            7.038249      -0.003614       2.003026                    0.999218      27.358509      76.438209       0.631299       0.412706      -1.075939      -0.026317       0.009381       0.030358       0.041258       0.021951       0.004582      -0.000144      -0.033180      -0.029735      -0.023814      -0.008744       0.032558             14.098374       7.891905      -2.835320      -0.258756       8.396637       0.134331      26.006581          -0.004023
          456              C      11.378400      23.218950       0.596857      -0.209928      37.866934 0.47688605E+03  0.11510528E+05                                 9.952446                            7.369731      -0.212586       1.912216                    0.997321      30.327975      89.268095       0.594163       0.427091      -1.054123       0.028990       0.008156       0.001220       0.030140      -0.011902       0.019450       0.010822      -0.007848       0.068169      -0.032735       0.001004       0.031731             12.460651      16.984606      -4.985839      -4.671374      12.626274      -0.135802       7.771075           0.002766
          457              C      12.474837      22.482197       0.222129       0.115119      27.441959 0.32848111E+03  0.72369338E+04                                 8.068918                            6.127889       0.085525       2.048871                    0.999491      25.944234      73.420638       0.648514       0.428689      -1.051105      -0.007391      -0.025700       0.033965       0.043229       0.026548       0.026479       0.000464      -0.006608       0.098651      -0.048240       0.002148       0.046092              9.829750      11.641974      -4.311846      -2.922256      11.212446      -0.234954       6.634829          -0.000783
          458              C      15.994175      -2.093758       3.912042      -0.050969      30.504988 0.37268644E+03  0.84329763E+04                                 8.506068                            6.443989       0.127842       2.029209                    0.999734      27.746500      78.320009       0.647846       0.417828      -1.063035      -0.014016       0.013648      -0.014055       0.024088       0.025111       0.011296      -0.004147       0.011438       0.020325      -0.031928       0.007133       0.024795             10.241502      11.885530      -5.602505      -0.528085       9.022063      -0.994922       9.816913          -0.005153
          459              C      14.581277      -0.508848       2.860371       0.156061      35.600176 0.38429811E+03  0.87568109E+04                                 9.637959                            6.660371      -0.082194       1.992833                    0.999581      25.944410      73.329535       0.620967       0.432872      -1.054381       0.030266      -0.023549      -0.042035       0.056898       0.011290       0.005174       0.017116      -0.001941      -0.029119      -0.020887      -0.003399       0.024286             13.314919      17.268414      -9.265716       0.636581      12.390876      -1.298134      10.285467          -0.006997
          460              C      10.552884      21.310248       1.785753      -0.239402      35.833277 0.45055492E+03  0.10656856E+05                                 9.364596                            7.010678       0.144938       2.011108                    0.999593      30.092526      85.963226       0.633026       0.409076      -1.072020       0.009649      -0.001533       0.015023       0.017920       0.009545      -0.004775      -0.008155       0.013441      -0.011341      -0.013326      -0.003492       0.016818             11.550651      15.281229      -5.871033      -3.124353      12.465422      -0.339272       6.905302           0.002410
          461              C      10.372457      22.649669       1.377751       0.317672      31.315885 0.32101355E+03  0.69909328E+04                                 8.917534                            6.121265       0.051346       2.059674                    0.999226      23.652947      65.292547       0.642546       0.437714      -1.051768      -0.052723       0.036507       0.035014       0.073064      -0.019529      -0.015225       0.005976       0.015571      -0.038853      -0.020451      -0.012613       0.033065             12.221156      18.040092      -6.625102      -4.308979      11.813935       0.271462       6.809443          -0.002685
          462              C       6.717034      24.797652       1.573032       0.056810      30.480382 0.36335832E+03  0.82401293E+04                                 8.708502                            6.498195      -0.007487       2.001851                    0.999415      27.469827      79.823750       0.619763       0.435794      -1.042948      -0.040670       0.043023       0.009736       0.059998       0.049975      -0.008931       0.024217      -0.001108      -0.035432      -0.056579      -0.001169       0.057747             11.209146      14.868393      -6.708858       0.488793       9.586267      -1.301037       9.172779          -0.000283
          463              C      15.034324      -1.133240       4.008421      -0.161991      33.433090 0.40779413E+03  0.94054961E+04                                 8.917823                            6.664880       0.253565       2.055054                    0.999812      28.856463      81.330742       0.650115       0.408484      -1.072689       0.024773      -0.018029       0.001647       0.030683       0.014385      -0.012037       0.009915       0.000518       0.061711      -0.029485       0.003995       0.025490             10.890210      12.724986      -6.448204       0.916890       9.921868      -1.530940      10.023776          -0.000933
          464              C      11.672367      20.648614       1.384176       0.064149      28.634683 0.34688828E+03  0.77237402E+04                                 8.150559                            6.203051       0.201599       2.056920                    0.999743      26.985809      76.011339       0.661326       0.415961      -1.062294       0.026434       0.047047      -0.011105       0.055095       0.029570       0.007271      -0.022364      -0.044108       0.040044      -0.048268       0.006812       0.041456              9.814540      12.807203      -3.993330      -2.912700       9.808218      -0.665026       6.828198          -0.000108
          465              C       8.294809      23.080257       2.570089       0.503324      26.403354 0.26761053E+03  0.55881830E+04                                 8.099023                            5.725507       0.054739       2.083775                    0.999415      22.076529      60.356158       0.638532       0.459363      -1.035542       0.049667      -0.032172      -0.005800       0.059460       0.015022       0.034558       0.056016       0.035584       0.096186      -0.066162      -0.015521       0.081683             10.760076      15.193694      -4.786280      -3.034131       9.924926      -1.356475       7.161607          -0.001540
          466              C       7.199121      24.141199       2.699052      -0.056853      39.702197 0.45018772E+03  0.10584097E+05                                10.123965                            7.039583      -0.003466       2.003064                    0.999218      27.360373      76.452658       0.631124       0.412792      -1.075855      -0.020434       0.023675       0.026928       0.041269       0.020252      -0.001618      -0.008952      -0.009108      -0.063462      -0.023703      -0.008833       0.032536             14.102771      19.158828      -9.657974      -0.919260      12.413848      -0.799215      10.735638          -0.004049
          467              N       3.619555     -12.221286      21.433163      -0.239630      42.786275 0.55795178E+03  0.13776389E+05                                10.409394                            7.756901      -0.203993       1.951805                    0.998489      28.747959      81.079566       0.613418       0.404400      -1.086441      -0.036198       0.042774      -0.106177       0.120056       0.014528      -0.015969       0.038742       0.019121      -0.129080      -0.067469       0.028003       0.039466             13.768828      18.809665       4.916928       6.913034      11.022854       0.571564      11.473964           0.002523
          468              N     -12.641151      11.115804      18.063823      -0.247742      41.308455 0.56976697E+03  0.14063312E+05                                10.027886                            7.713081      -0.114002       1.971500                    0.999314      28.611431      79.223395       0.633762       0.391552      -1.101374       0.090297       0.069682       0.038764       0.120465      -0.006792      -0.026428      -0.011639      -0.008058       0.068123      -0.033902      -0.003568       0.037470             12.645608      14.942943       5.818890       2.908396       9.976912       1.058065      13.016968           0.044055
          469              N      -9.289415      13.188547      19.421610      -0.394944      43.496580 0.44670794E+03  0.10492090E+05                                10.608856                            6.923763      -0.373628       1.910352                    0.998178      28.411322      79.602218       0.648001       0.402432      -1.081665      -0.048837      -0.011926      -0.065886       0.082875       0.017888      -0.010343       0.000746       0.040494       0.051288      -0.035934       0.008576       0.027358             15.487674      25.466790       9.961937       3.891949      10.455715       1.809751      10.540518          -0.000696
          470              N      -3.360841      12.587161       1.514058      -0.239634      42.788676 0.55796889E+03  0.13777149E+05                                10.410437                            7.757468      -0.203875       1.951839                    0.998488      28.748882      81.087641       0.613332       0.404447      -1.086391       0.052378      -0.019877       0.106148       0.120025       0.005293      -0.041722       0.002354      -0.033168      -0.129132      -0.067389       0.027959       0.039430             13.770384       8.798384       1.377601       1.765441      21.037654      -6.709115      11.475115           0.002550
          471              N      -4.042471       5.035408       4.883398      -0.247720      41.311341 0.56980290E+03  0.14064599E+05                                10.028914                            7.713730      -0.114100       1.971463                    0.999314      28.612272      79.230129       0.633677       0.391593      -1.101331       0.035580       0.108372      -0.038780       0.120475      -0.002721       0.002271       0.028922       0.014773       0.068196      -0.034000      -0.003596       0.037596             12.647191       6.871873       2.965440      -0.028074      18.050589      -3.094985      13.019110           0.044048
          472              N      -3.205519       8.886340       3.525611      -0.394900      43.494336 0.44667875E+03  0.10491180E+05                                10.608409                            6.923463      -0.373704       1.910335                    0.998178      28.409967      79.596261       0.648029       0.402423      -1.081676       0.005028      -0.050020       0.065861       0.082855       0.001181      -0.003985       0.009719      -0.054007       0.051341      -0.035929       0.008352       0.027577             15.487302       5.862015       3.030776      -0.409014      30.059580      -4.273021      10.540311          -0.000700
          473              N      12.686802      20.564170      10.011414      -0.239627      42.789420 0.55797668E+03  0.13777534E+05                                10.410981                            7.757795      -0.204045       1.951793                    0.998488      28.749398      81.092440       0.613280       0.404475      -1.086360      -0.094779       0.049823      -0.054242       0.120031       0.028054      -0.036882       0.009242      -0.067115       0.033518      -0.067534       0.028128       0.039406             13.771427       9.532468       1.710828       1.273731      20.201218      -7.405608      11.580597           0.002529
          474              N      23.090914       1.368232       6.207912      -0.247709      41.309684 0.56977860E+03  0.14063908E+05                                10.028756                            7.713629      -0.113976       1.971505                    0.999314      28.612020      79.230247       0.633671       0.391600      -1.101322      -0.031292      -0.111399       0.033505       0.120464      -0.010098      -0.008589       0.013602       0.059821      -0.018632      -0.034002      -0.003425       0.037427             12.647200      11.986982       1.085745      -1.031318      18.152142      -4.514585       7.802478           0.044052
          475              N      22.105199      -2.377505       7.747900      -0.394877      43.495114 0.44666990E+03  0.10491024E+05                                10.609031                            6.923719      -0.373506       1.910404                    0.998180      28.409835      79.598680       0.647965       0.402461      -1.081640      -0.031873       0.069016      -0.032973       0.082863      -0.005422      -0.021627      -0.015228       0.015487      -0.055564      -0.035703       0.008354       0.027349             15.488539      11.799495       5.505245      -4.261478      23.594426      -9.721456      11.071695          -0.000696
          476              N       5.791092       5.567411      12.935807      -0.239634      42.788507 0.55797721E+03  0.13777465E+05                                10.410624                            7.757726      -0.203855       1.951848                    0.998489      28.749002      81.089443       0.613295       0.404467      -1.086372       0.078600      -0.072724       0.054234       0.120033       0.042912      -0.020853       0.031871       0.016907       0.033545      -0.067569       0.028025       0.039544             13.770230      17.938736       4.682916       7.405347      11.792599       1.267092      11.579354           0.002508
          477              N      12.329315       8.978012      16.739309      -0.247750      41.311126 0.56981619E+03  0.14065016E+05                                10.028836                            7.713839      -0.113957       1.971504                    0.999314      28.612723      79.231756       0.633670       0.391595      -1.101329      -0.094620      -0.066637      -0.033492       0.120479      -0.026665      -0.015564       0.003688      -0.033853      -0.018561      -0.033896      -0.003554       0.037451             12.646754      16.783165       2.781371       3.911920      13.354863       2.476838       7.802236           0.044056
          478              N       9.126343       6.800074      15.199321      -0.394898      43.488343 0.44663143E+03  0.10489675E+05                                10.606904                            6.922792      -0.373420       1.910421                    0.998179      28.409206      79.589773       0.648110       0.402388      -1.081712       0.075687      -0.007040       0.032990       0.082864      -0.009095       0.007317       0.025702      -0.005277      -0.055599      -0.035972       0.008450       0.027522             15.484228      18.818164       7.985479       7.742010      16.566138       7.255704      11.068382          -0.000694
          479              N      -5.748445      11.424009      22.814816      -0.239619      42.789225 0.55797407E+03  0.13777449E+05                                10.410932                            7.757764      -0.204024       1.951800                    0.998488      28.749324      81.092071       0.613283       0.404474      -1.086362      -0.036183      -0.113320       0.016028       0.120032      -0.021134      -0.004455       0.004638       0.093961       0.095323      -0.067533       0.028126       0.039408             13.771351      18.813668       3.529056      -7.716579      10.867689      -0.481206      11.632696           0.002522
          480              N      -3.273096      23.334380       4.288836      -0.247685      41.309806 0.56978339E+03  0.14064048E+05                                10.028759                            7.713654      -0.113941       1.971512                    0.999314      28.612094      79.230372       0.633671       0.391599      -1.101323       0.090300      -0.001264      -0.079721       0.120462      -0.019503       0.019165      -0.007050      -0.040671      -0.029636      -0.034001      -0.003422       0.037423             12.647172      14.945058      -0.390169      -6.494931      11.341402      -1.845904      11.655057           0.044075
          481              N       0.078607      23.473863       1.814896      -0.394879      43.495186 0.44667066E+03  0.10491047E+05                                10.609042                            6.923726      -0.373511       1.910402                    0.998180      28.409858      79.598769       0.647964       0.402461      -1.081640      -0.048832      -0.051070       0.043284       0.082863      -0.017905      -0.010190      -0.020052       0.006660      -0.050038      -0.035703       0.008354       0.027349             15.488546      25.468572      -1.610468     -10.574220       8.952158      -0.941543      12.044909          -0.000695
          482              N       6.007308       8.266250      11.289344      -0.239631      42.788409 0.55797578E+03  0.13777418E+05                                10.410601                            7.757710      -0.203838       1.951854                    0.998489      28.748962      81.089247       0.613297       0.404467      -1.086373       0.052366       0.101882      -0.035864       0.120034      -0.038777       0.016413       0.034161       0.029771       0.059592      -0.067571       0.028027       0.039544             13.770193       8.798621       0.840354      -2.075749      19.675377       7.494855      12.836582           0.002516
          483              N       5.325743      14.960107      16.144747      -0.247748      41.312134 0.56983427E+03  0.14065585E+05                                10.029023                            7.713986      -0.113981       1.971488                    0.999314      28.613182      79.233589       0.633660       0.391598      -1.101326       0.035606      -0.087771      -0.074455       0.120478       0.003349       0.001329      -0.032276       0.008751       0.049977      -0.033899      -0.003548       0.037447             12.646996       6.872158      -1.506894      -2.554137      16.956832       3.726493      14.111999           0.044075
          484              N       6.162659      11.858738      13.488606      -0.394897      43.488326 0.44663125E+03  0.10489669E+05                                10.606899                            6.922790      -0.373419       1.910422                    0.998179      28.409197      79.589729       0.648110       0.402387      -1.081712       0.005027       0.082055       0.010398       0.082864      -0.004045       0.001096      -0.004087      -0.044647       0.079663      -0.035973       0.008451       0.027522             15.484218       5.861066      -1.868825      -2.419432      19.116312      10.585517      21.475275          -0.000694
          485              N      22.054801      11.636567       0.132405      -0.239637      42.786666 0.55795756E+03  0.13776567E+05                                10.409456                            7.756942      -0.203992       1.951803                    0.998489      28.748117      81.080129       0.613416       0.404400      -1.086440      -0.094789      -0.071913      -0.016035       0.120056      -0.045918      -0.005710       0.002861      -0.046513       0.095270      -0.067465       0.027998       0.039467             13.768921       9.531080       0.248017      -2.117931      20.144997       7.433904      11.630687           0.002535
          486              N      13.722859      -8.556243      18.658385      -0.247737      41.309264 0.56978194E+03  0.14063785E+05                                10.028041                            7.713205      -0.114025       1.971486                    0.999314      28.611812      79.224935       0.633753       0.391555      -1.101372      -0.031296       0.084707       0.079728       0.120463      -0.002377       0.013134      -0.015612       0.056128      -0.029692      -0.033904      -0.003562       0.037466             12.645802      11.986678      -1.435898      -0.424600      14.297367       6.737367      11.653362           0.044070
          487              N      12.737176      -5.349683      21.132325      -0.394942      43.496618 0.44670777E+03  0.10492085E+05                                10.608860                            6.923760      -0.373626       1.910352                    0.998178      28.411327      79.602226       0.648001       0.402431      -1.081665      -0.031895      -0.063078      -0.043270       0.082876      -0.016036       0.015647       0.016478       0.017278      -0.050032      -0.035935       0.008576       0.027359             15.487687      11.799140      -6.442547      -2.636627      22.619726      10.282481      12.044196          -0.000699
          488              N      -3.577056      -4.829370      11.657877      -0.239638      42.788743 0.55796999E+03  0.13777184E+05                                10.410445                            7.757474      -0.203855       1.951844                    0.998488      28.748928      81.087809       0.613332       0.404446      -1.086391       0.078588       0.083332       0.035866       0.120028      -0.039511      -0.026599      -0.026671       0.025613       0.059562      -0.067397       0.027965       0.039432             13.770391      17.939232       4.071886      -7.758569      10.535043      -0.541372      12.836898           0.002518
          489              N       2.961102      -3.240787       6.802474      -0.247695      41.311476 0.56980768E+03  0.14064740E+05                                10.028918                            7.713754      -0.114063       1.971470                    0.999314      28.612367      79.230337       0.633677       0.391593      -1.101332      -0.094609       0.004290       0.074462       0.120474      -0.000148       0.030974       0.009658      -0.010960       0.049991      -0.033999      -0.003593       0.037592             12.647162      16.783805       1.997387      -4.364366       7.045263       1.166023      14.112418           0.044077
          490              N      -0.241835      -3.485462       9.458615      -0.394902      43.494336 0.44667888E+03  0.10491183E+05                                10.608408                            6.923464      -0.373706       1.910335                    0.998178      28.409960      79.596215       0.648029       0.402423      -1.081677       0.075679       0.032088      -0.010388       0.082855       0.010870       0.004360       0.000513       0.039761       0.079589      -0.035928       0.008352       0.027576             15.487292      18.822415       2.712563     -10.789751       6.160050      -1.247663      21.479411          -0.000695
          491              N      12.987573       0.797708       1.646463      -0.239634      42.788571 0.55796753E+03  0.13777110E+05                                10.410426                            7.757462      -0.203885       1.951836                    0.998488      28.748854      81.087597       0.613331       0.404447      -1.086390      -0.036194       0.070558       0.090099       0.120026       0.006696       0.020651      -0.043096       0.027011      -0.105548      -0.067394       0.027963       0.039431             13.770363      18.811860      -8.446513       0.802121      11.857601      -0.090661      10.641628           0.002512
          492              N       6.094910       5.295568       0.594562      -0.247695      41.310973 0.56979871E+03  0.14064459E+05                                10.028827                            7.713684      -0.114051       1.971479                    0.999314      28.612138      79.229449       0.633682       0.391592      -1.101333       0.090313      -0.068419       0.040945       0.120474       0.026338       0.007402       0.018908      -0.020412       0.031163      -0.033998      -0.003596       0.037594             12.647045      14.944431      -5.428566       3.585568      13.175020       0.787872       9.821684           0.044066
          493              N       9.446628       3.083342       1.710715      -0.394902      43.494352 0.44667916E+03  0.10491191E+05                                10.608411                            6.923466      -0.373707       1.910335                    0.998178      28.409976      79.596285       0.648029       0.402423      -1.081677      -0.048834       0.063004       0.022596       0.082854       0.000140       0.020739       0.019629       0.005625      -0.053350      -0.035929       0.008353       0.027576             15.487297      25.466068      -8.351659       6.681068      12.086551      -0.868286       8.909272          -0.000696
          494              N     -12.728859      18.892341      10.143819      -0.239637      42.786519 0.55795576E+03  0.13776512E+05                                10.409432                            7.756929      -0.203986       1.951805                    0.998489      28.748070      81.079959       0.613417       0.404400      -1.086441       0.052393      -0.082020      -0.070296       0.120058       0.033597       0.025507      -0.036192       0.025843       0.047850      -0.067470       0.028003       0.039467             13.768877       8.797614      -2.217508       0.309957       8.054752      -0.785768      24.454265           0.002509
          495              N      14.693766      19.750237       1.919076      -0.247730      41.308554 0.56977030E+03  0.14063416E+05                                10.027909                            7.713111      -0.113995       1.971501                    0.999314      28.611488      79.223623       0.633759       0.391553      -1.101373       0.035598      -0.020608       0.113223       0.120463      -0.000501      -0.003465       0.003556      -0.041226      -0.099990      -0.033903      -0.003565       0.037468             12.645616       6.871330      -1.458239       2.581960      11.594783      -0.631258      19.470734           0.044069
          496              N      15.530736      19.000674       5.933004      -0.394944      43.496596 0.44670791E+03  0.10492089E+05                                10.608857                            6.923762      -0.373628       1.910351                    0.998178      28.411327      79.602228       0.648001       0.402431      -1.081665       0.005035      -0.032049      -0.076262       0.082875       0.003001       0.003103      -0.005335      -0.061201       0.029626      -0.035934       0.008576       0.027359             15.487673       5.862166      -1.161187       2.829185      11.720174      -6.315878      28.880678          -0.000696
          497              N       3.318670       7.545016      12.803402      -0.239629      42.788437 0.55797601E+03  0.13777424E+05                                10.410595                            7.757704      -0.203823       1.951858                    0.998489      28.748982      81.089269       0.613298       0.404466      -1.086373      -0.094765       0.022038       0.070301       0.120035       0.018012       0.042803      -0.011782      -0.062339       0.047815      -0.067570       0.028025       0.039545             13.770186       9.532094      -1.958507       0.844688       7.322075      -0.030255      24.456389           0.002499
          498              N       4.354835       7.188443      21.028145      -0.247738      41.311242 0.56981973E+03  0.14065126E+05                                10.028859                            7.713871      -0.113949       1.971505                    0.999314      28.612788      79.232004       0.633668       0.391596      -1.101329      -0.031286       0.026705      -0.113238       0.120478       0.012551      -0.004416       0.002218       0.032721      -0.099945      -0.033898      -0.003551       0.037448             12.646764      11.987662       0.350139       1.455999       6.480185      -2.223858      19.472444           0.044071
          499              N       3.369099       7.727620      17.014217      -0.394899      43.488377 0.44663194E+03  0.10489690E+05                                10.606910                            6.922797      -0.373423       1.910420                    0.998179      28.409220      79.589831       0.648110       0.402388      -1.081712      -0.031866      -0.005933       0.076262       0.082865       0.021581       0.006206      -0.000940       0.043955       0.029650      -0.035972       0.008450       0.027522             15.484232      11.797222       0.937815       6.895983       5.782197      -0.561640      28.873277          -0.000694
          500              N      15.159224      -0.737609      21.300758      -0.239634      42.789822 0.55798293E+03  0.13777728E+05                                10.411043                            7.757839      -0.204052       1.951788                    0.998488      28.749563      81.093029       0.613278       0.404475      -1.086360       0.078562      -0.010608      -0.090128       0.120032      -0.003263       0.047661      -0.004930      -0.029424      -0.105573      -0.067527       0.028121       0.039407             13.771518      17.940636      -8.756161       0.352771      12.731613      -0.725883      10.642304           0.002532
          501              N      -6.406904      -5.736793      22.352659      -0.247682      41.309185 0.56977231E+03  0.14063702E+05                                10.028652                            7.713571      -0.113929       1.971521                    0.999314      28.611811      79.229306       0.633675       0.391598      -1.101324      -0.094596       0.062333      -0.040954       0.120461       0.026910      -0.015239      -0.013141      -0.017246       0.031134      -0.034001      -0.003425       0.037425             12.647031      16.784458      -4.779282       0.452936      11.335531      -3.642607       9.821104           0.044062
          502              N      -9.609856      -3.314180      21.236506      -0.394878      43.495155 0.44667038E+03  0.10491038E+05                                10.609035                            6.923722      -0.373506       1.910403                    0.998180      28.409855      79.598739       0.647965       0.402461      -1.081640       0.075694      -0.025034      -0.022587       0.082864      -0.001648      -0.011441      -0.025896      -0.004487      -0.053332      -0.035703       0.008353       0.027350             15.488539      18.823672     -10.701665       3.045952      18.732023      -6.010141       8.909923          -0.000700
          503              N      22.097163      13.909892       1.514058      -0.239635      42.786579 0.55795642E+03  0.13776531E+05                                10.409442                            7.756934      -0.203992       1.951804                    0.998489      28.748074      81.079960       0.613416       0.404400      -1.086441      -0.052401       0.019873       0.106173       0.120056       0.005293       0.041849      -0.002144      -0.033142      -0.129055      -0.067464       0.027998       0.039466             13.768887       8.797547       1.377066      -1.765529      21.035087       6.708213      11.474027           0.002546
          504              N      -5.325462      21.461708       4.883398      -0.247738      41.309355 0.56978408E+03  0.14063847E+05                                10.028045                            7.713214      -0.114010       1.971490                    0.999314      28.611856      79.225022       0.633754       0.391554      -1.101372      -0.035599      -0.108359      -0.038763       0.120464      -0.002751      -0.002169      -0.028795       0.014813       0.068113      -0.033903      -0.003562       0.037465             12.645802       6.871438       2.965221       0.028063      18.048772       3.094768      13.017196           0.044073
          505              N      -6.162432      17.610750       3.525611      -0.394943      43.496545 0.44670768E+03  0.10492082E+05                                10.608848                            6.923760      -0.373626       1.910352                    0.998178      28.411322      79.602199       0.648001       0.402431      -1.081665      -0.005035       0.050020       0.065886       0.082875       0.001187       0.004151      -0.009504      -0.053981       0.051290      -0.035935       0.008576       0.027359             15.487656       5.862162       3.030738       0.408948      30.060297       4.272607      10.540510          -0.000700
          506              N      -3.619269      12.221689      21.433163      -0.239631      42.788460 0.55796562E+03  0.13777050E+05                                10.410407                            7.757447      -0.203874       1.951840                    0.998488      28.748806      81.087410       0.613332       0.404447      -1.086390       0.036194      -0.042750      -0.106153       0.120025       0.014536       0.016125      -0.038553       0.019142      -0.129156      -0.067395       0.027964       0.039431             13.770371      18.811895       4.917894      -6.913882      11.024134      -0.571881      11.475083           0.002524
          507              N       3.273394      15.381560      18.063823      -0.247698      41.311521 0.56980836E+03  0.14064764E+05                                10.028934                            7.713766      -0.114085       1.971464                    0.999314      28.612377      79.230442       0.633676       0.391593      -1.101331      -0.090312      -0.069669       0.038780       0.120473      -0.006759       0.026509       0.011784      -0.008072       0.068186      -0.033999      -0.003593       0.037592             12.647208      14.944671       5.819530      -2.908635       9.977756      -1.058132      13.019198           0.044073
          508              N      -0.078324      13.308843      19.421610      -0.394902      43.494342 0.44667907E+03  0.10491189E+05                                10.608409                            6.923465      -0.373706       1.910335                    0.998178      28.409972      79.596267       0.648029       0.402423      -1.081677       0.048834       0.011933      -0.065861       0.082854       0.017891       0.010491      -0.000518       0.040522       0.051339      -0.035929       0.008353       0.027576             15.487307      25.466094       9.961767      -3.892320      10.455509      -1.809950      10.540317          -0.000696
          509              N      -5.790920      -5.567168      12.935807      -0.239626      42.789435 0.55797697E+03  0.13777542E+05                                10.410978                            7.757794      -0.204036       1.951795                    0.998488      28.749404      81.092430       0.613281       0.404475      -1.086361      -0.078567       0.072752       0.054241       0.120032       0.042913       0.021007      -0.031692       0.016935       0.033518      -0.067535       0.028128       0.039407             13.771394      17.940531       4.683514      -7.406530      11.793142      -1.267552      11.580511           0.002530
          510              N      15.775208      -8.977697      16.739309      -0.247686      41.309780 0.56978275E+03  0.14064031E+05                                10.028762                            7.713655      -0.113959       1.971507                    0.999314      28.612083      79.230392       0.633670       0.391600      -1.101322       0.094596       0.066634      -0.033505       0.120462      -0.026652       0.015685      -0.003561      -0.033837      -0.018625      -0.034002      -0.003421       0.037423             12.647158      16.784545       2.781895      -3.912560      13.354480      -2.477106       7.802448           0.044074
          511              N      18.978160      -6.799788      15.199321      -0.394879      43.495119 0.44667011E+03  0.10491030E+05                                10.609028                            6.923719      -0.373507       1.910403                    0.998180      28.409854      79.598726       0.647965       0.402461      -1.081640      -0.075693       0.007045       0.032972       0.082863      -0.009084      -0.007148      -0.025466      -0.005230      -0.055564      -0.035703       0.008354       0.027350             15.488504      18.823623       7.988603      -7.744981      16.570221      -7.258193      11.071669          -0.000696
          512              N       6.049634       5.933043      10.011414      -0.239630      42.788433 0.55797603E+03  0.13777425E+05                                10.410596                            7.757705      -0.203827       1.951857                    0.998489      28.748983      81.089279       0.613298       0.404466      -1.086373       0.094765      -0.049863      -0.054236       0.120034       0.028063       0.037000      -0.009036      -0.067096       0.033546      -0.067570       0.028025       0.039545             13.770186       9.532096       1.710758      -1.273794      20.199144       7.404167      11.579318           0.002515
          513              N       5.013469      -1.368115       6.207912      -0.247747      41.312078 0.56983403E+03  0.14065574E+05                                10.029003                            7.713977      -0.113964       1.971493                    0.999314      28.613177      79.233488       0.633662       0.391597      -1.101327       0.031286       0.111422       0.033491       0.120479      -0.010098       0.008659      -0.013445       0.059852      -0.018550      -0.033898      -0.003548       0.037446             12.646957      11.987830       1.085899       1.031225      18.150675       4.513877       7.802365           0.044079
          514              N       5.999205       2.377651       7.747900      -0.394898      43.488314 0.44663132E+03  0.10489672E+05                                10.606898                            6.922791      -0.373421       1.910421                    0.998179      28.409201      79.589748       0.648110       0.402388      -1.081712       0.031867      -0.069011      -0.032991       0.082864      -0.005416       0.021793       0.015466       0.015538      -0.055600      -0.035972       0.008451       0.027522             15.484208      11.797203       5.503215       4.260101      23.587049       9.717776      11.068372          -0.000694
          515              N      -3.318498      14.860460       0.132405      -0.239627      42.789591 0.55797924E+03  0.13777611E+05                                10.410998                            7.757806      -0.204036       1.951795                    0.998488      28.749468      81.092625       0.613280       0.404474      -1.086361       0.094775       0.071892      -0.016019       0.120031      -0.045967       0.005852      -0.002658      -0.046503       0.095313      -0.067528       0.028122       0.039407             13.771427       9.532437       0.247708       2.118502      20.148934      -7.435728      11.632908           0.002539
          516              N     -13.722610       8.556595      18.658385      -0.247686      41.308754 0.56976438E+03  0.14063451E+05                                10.028571                            7.713507      -0.113936       1.971523                    0.999314      28.611604      79.228484       0.633680       0.391597      -1.101325       0.031291      -0.084714       0.079721       0.120462      -0.002392      -0.013041       0.015716       0.056154      -0.029633      -0.033999      -0.003428       0.037428             12.646915      11.986805      -1.435987       0.424671      14.299116      -6.738619      11.654824           0.044051
          517              N     -12.736895       5.350081      21.132325      -0.394880      43.495220 0.44667083E+03  0.10491052E+05                                10.609047                            6.923727      -0.373508       1.910402                    0.998180      28.409871      79.598814       0.647964       0.402461      -1.081640       0.031873       0.063064      -0.043283       0.082864      -0.016018      -0.015509      -0.016291       0.017329      -0.050039      -0.035703       0.008353       0.027349             15.488543      11.799502      -6.443142       2.637004      22.621214     -10.283330      12.044915          -0.000700
          518              N       3.577212       4.829590      11.657877      -0.239637      42.788650 0.55797947E+03  0.13777535E+05                                10.410642                            7.757737      -0.203847       1.951850                    0.998489      28.749066      81.089651       0.613295       0.404467      -1.086372      -0.078602      -0.083330       0.035866       0.120035      -0.039515       0.026738       0.026860       0.025588       0.059590      -0.067570       0.028025       0.039544             13.770255      17.938772       4.071850       7.758169      10.535366       0.541233      12.836628           0.002498
          519              N      -2.961011       3.240915       6.802474      -0.247770      41.311929 0.56982871E+03  0.14065416E+05                                10.028994                            7.713947      -0.113995       1.971488                    0.999314      28.613072      79.233231       0.633662       0.391598      -1.101326       0.094622      -0.004313       0.074456       0.120481      -0.000147      -0.030876      -0.009505      -0.011009       0.049981      -0.033900      -0.003551       0.037451             12.646985      16.783493       1.997224       4.364835       7.045476      -1.165878      14.111985           0.044054
          520              N       0.241961       3.485640       9.458615      -0.394897      43.488330 0.44663134E+03  0.10489672E+05                                10.606901                            6.922791      -0.373420       1.910421                    0.998179      28.409204      79.589761       0.648110       0.402388      -1.081712      -0.075687      -0.032091      -0.010398       0.082864       0.010885      -0.004218      -0.000329       0.039811       0.079663      -0.035973       0.008451       0.027522             15.484227      18.818183       2.712149      10.786612       6.159223       1.247405      21.475275          -0.000695
          521              N       5.748749     -11.423580      22.814816      -0.239629      42.786281 0.55795224E+03  0.13776400E+05                                10.409386                            7.756897      -0.203978       1.951809                    0.998489      28.747967      81.079541       0.613419       0.404399      -1.086441       0.036198       0.113340       0.016044       0.120057      -0.021093       0.004598      -0.004435       0.093908       0.095280      -0.067469       0.028002       0.039467             13.768803      18.809726       3.528498       7.714609      10.866253       0.481140      11.630431           0.002515
          522              N      22.009455       3.162725       4.288836      -0.247763      41.309251 0.56977921E+03  0.14063704E+05                                10.028047                            7.713188      -0.114045       1.971483                    0.999314      28.611775      79.224872       0.633754       0.391555      -1.101371      -0.090297       0.001270      -0.079729       0.120465      -0.019491      -0.019098       0.007183      -0.040666      -0.029690      -0.033905      -0.003565       0.037470             12.645845      14.943264      -0.390644       6.493685      11.340845       1.845421      11.653427           0.044052
          523              N      18.657719       3.023195       1.814896      -0.394942      43.496569 0.44670754E+03  0.10492078E+05                                10.608854                            6.923760      -0.373628       1.910352                    0.998178      28.411314      79.602189       0.648001       0.402431      -1.081665       0.048838       0.051096       0.043271       0.082875      -0.017902       0.010320       0.020244       0.006721      -0.050030      -0.035935       0.008576       0.027359             15.487681      25.466802      -1.610333      10.573298       8.952040       0.941627      12.044202          -0.000696
          524              N      12.729145      18.230986      11.289344      -0.239638      42.788755 0.55797020E+03  0.13777190E+05                                10.410445                            7.757474      -0.203860       1.951842                    0.998488      28.748925      81.087786       0.613332       0.404446      -1.086391      -0.052371      -0.101871      -0.035866       0.120028      -0.038780      -0.016280      -0.033968       0.029747       0.059561      -0.067396       0.027964       0.039432             13.770431       8.798394       0.840126       2.075758      19.675948      -7.495377      12.836952           0.002514
          525              N      13.410775      11.537221      16.144747      -0.247697      41.310473 0.56978916E+03  0.14064159E+05                                10.028737                            7.713610      -0.114058       1.971481                    0.999314      28.611902      79.228535       0.633686       0.391591      -1.101334      -0.035579       0.087769      -0.074463       0.120474       0.003325      -0.001221       0.032423       0.008701       0.050002      -0.033996      -0.003600       0.037596             12.646955       6.871717      -1.506991       2.554015      16.956966      -3.726123      14.112181           0.044054
          526              N      12.573823      14.638540      13.488606      -0.394903      43.494360 0.44667892E+03  0.10491184E+05                                10.608412                            6.923464      -0.373707       1.910335                    0.998178      28.409967      79.596244       0.648029       0.402423      -1.081677      -0.005027      -0.082047       0.010388       0.082855      -0.004041      -0.000970       0.004282      -0.044589       0.079587      -0.035928       0.008352       0.027576             15.487322       5.862017      -1.869581       2.420235      19.120509     -10.588613      21.479441          -0.000696
          527              N      12.945360       0.738010      21.300758      -0.239642      42.788940 0.55797303E+03  0.13777280E+05                                10.410486                            7.757503      -0.203888       1.951833                    0.998488      28.749002      81.088126       0.613330       0.404447      -1.086390      -0.078582       0.010613      -0.090102       0.120026      -0.003279      -0.047510       0.005112      -0.029420      -0.105548      -0.067389       0.027958       0.039431             13.770488      17.939386      -8.755162      -0.352872      12.730398       0.726048      10.641679           0.002530
          528              N       6.407202       5.737214      22.352659      -0.247686      41.310648 0.56979401E+03  0.14064309E+05                                10.028769                            7.713650      -0.114050       1.971481                    0.999314      28.611988      79.228850       0.633683       0.391591      -1.101334       0.094609      -0.062342      -0.040945       0.120473       0.026900       0.015359       0.013281      -0.017230       0.031164      -0.033998      -0.003595       0.037594             12.646977      16.783616      -4.778291      -0.452344      11.335757       3.643090       9.821558           0.044065
          529              N       9.610139       3.314580      21.236506      -0.394903      43.494332 0.44667923E+03  0.10491192E+05                                10.608405                            6.923465      -0.373703       1.910336                    0.998178      28.409971      79.596234       0.648029       0.402423      -1.081677      -0.075680       0.025041      -0.022596       0.082856      -0.001658       0.011594       0.026096      -0.004551      -0.053349      -0.035929       0.008352       0.027577             15.487297      18.822436     -10.700517      -3.045619      18.730197       6.009543       8.909259          -0.000699
          530              N     -12.686497      18.952249      12.803402      -0.239638      42.786535 0.55795584E+03  0.13776516E+05                                10.409443                            7.756935      -0.204000       1.951801                    0.998489      28.748075      81.080028       0.613415       0.404401      -1.086440       0.094792      -0.022058       0.070296       0.120057       0.018011      -0.042624       0.011984      -0.062335       0.047848      -0.067470       0.028004       0.039466             13.768883       9.531113      -1.958178      -0.844130       7.321237       0.030180      24.454299           0.002514
          531              N      -4.354555      -7.188047      21.028145      -0.247738      41.308864 0.56977479E+03  0.14063557E+05                                10.027960                            7.713143      -0.113998       1.971498                    0.999314      28.611630      79.224164       0.633758       0.391553      -1.101373       0.031296      -0.026694      -0.113223       0.120464       0.012566       0.004508      -0.002082       0.032695      -0.099990      -0.033903      -0.003565       0.037468             12.645696      11.986575       0.350217      -1.455837       6.479627       2.223899      19.470887           0.044066
          532              N      -3.368872      -7.727299      17.014217      -0.394944      43.496583 0.44670764E+03  0.10492081E+05                                10.608854                            6.923760      -0.373627       1.910352                    0.998178      28.411328      79.602223       0.648001       0.402431      -1.081665       0.031896       0.005935       0.076261       0.082876       0.021568      -0.006064       0.001148       0.043829       0.029628      -0.035934       0.008576       0.027358             15.487672      11.799136       0.937822      -6.897724       5.783195       0.562119      28.880686          -0.000696
          533              N       3.360996       7.604874      10.143819      -0.239627      42.788280 0.55797363E+03  0.13777352E+05                                10.410581                            7.757695      -0.203841       1.951854                    0.998489      28.748909      81.089061       0.613297       0.404467      -1.086373      -0.052365       0.081999      -0.070300       0.120033       0.033601      -0.025375       0.036428       0.025842       0.047810      -0.067569       0.028026       0.039543             13.770164       8.798602      -2.217825      -0.310095       8.055545       0.786300      24.456346           0.002513
          534              N       4.042561       6.746823       1.919076      -0.247745      41.311537 0.56982425E+03  0.14065267E+05                                10.028908                            7.713903      -0.113951       1.971502                    0.999314      28.612917      79.232497       0.633666       0.391596      -1.101328      -0.035607       0.020596       0.113239       0.120479      -0.000521       0.003563      -0.003424      -0.041228      -0.099945      -0.033898      -0.003551       0.037449             12.646839       6.872072      -1.458492      -2.582029      11.595833       0.631474      19.472612           0.044068
          535              N       3.205645       7.496461       5.933004      -0.394898      43.488343 0.44663156E+03  0.10489679E+05                                10.606902                            6.922793      -0.373421       1.910421                    0.998179      28.409215      79.589800       0.648110       0.402388      -1.081712      -0.005027       0.032022      -0.076261       0.082864       0.002972      -0.002955       0.005538      -0.061317       0.029652      -0.035973       0.008451       0.027522             15.484217       5.861067      -1.160903      -2.828155      11.718332       6.314376      28.873253          -0.000694
          536              N      15.116749      -0.797677       1.646463      -0.239625      42.789402 0.55797672E+03  0.13777535E+05                                10.410973                            7.757792      -0.204046       1.951793                    0.998488      28.749397      81.092421       0.613281       0.404475      -1.086361       0.036182      -0.070541       0.090124       0.120031       0.006709      -0.020530       0.043299       0.026994      -0.105574      -0.067532       0.028125       0.039407             13.771386      18.813590      -8.447315      -0.801972      11.858308       0.090723      10.642261           0.002516
          537              N      12.641400      21.201467       0.594562      -0.247677      41.308972 0.56976946E+03  0.14063611E+05                                10.028614                            7.713551      -0.113930       1.971522                    0.999314      28.611723      79.228951       0.633677       0.391598      -1.101324      -0.090299       0.068408       0.040954       0.120461       0.026350      -0.007310      -0.018748      -0.020414       0.031135      -0.034000      -0.003425       0.037425             12.646949      14.944749      -5.429568      -3.585261      13.174956      -0.787155       9.821143           0.044069
          538              N       9.289697      23.413714       1.710715      -0.394880      43.495196 0.44667105E+03  0.10491058E+05                                10.609044                            6.923729      -0.373511       1.910402                    0.998180      28.409865      79.598794       0.647964       0.402461      -1.081640       0.048832      -0.063020       0.022587       0.082863       0.000128      -0.020601      -0.019418       0.005561      -0.053333      -0.035703       0.008354       0.027349             15.488526      25.468524      -8.352353      -6.681729      12.087125       0.868395       8.909929          -0.000696
          539              N       9.383464       0.000000       0.000000       0.760176      15.497991 0.18384268E+03  0.34627626E+04                                 5.222672                            4.483599       0.650530       2.340106                    0.998869      18.893451      47.594091       0.793033       0.410051      -1.075286      -0.012920       0.000001      -0.000005       0.012920      -0.000008      -0.000014      -0.000006       0.096432      -0.096462      -0.032156      -0.032137       0.064293              5.354818       3.507888      -0.000009       0.000042       6.278280      -0.000062       6.278286           0.000014
          540              N       5.463476       0.000000       0.000000       0.728121      17.052572 0.18833924E+03  0.35693068E+04                                 5.594094                            4.546582       0.236146       2.195001                    0.999671      19.301706      48.787834       0.785240       0.411586      -1.074176      -0.036813      -0.000004      -0.000002       0.036813       0.000009       0.000021      -0.000027       0.138618      -0.138687      -0.046244      -0.046180       0.092424              5.978943       3.362388       0.000023       0.000041       7.287235      -0.000025       7.287205          -0.008050
          541              N      -3.127787       8.846826       0.000000       0.760175      15.497999 0.18384279E+03  0.34627651E+04                                 5.222672                            4.483599       0.650539       2.340109                    0.998869      18.893460      47.594108       0.793034       0.410051      -1.075286       0.004304      -0.012187      -0.000002       0.012924      -0.030314      -0.000004      -0.000016      -0.074997      -0.096442      -0.032156      -0.032137       0.064292              5.354818       5.970489       0.870692      -0.000032       3.815735      -0.000000       6.278231           0.000014
          542              N      -1.821139       5.151021       0.000000       0.728107      17.052913 0.18834390E+03  0.35694198E+04                                 5.594182                            4.546649       0.236107       2.194983                    0.999671      19.301967      48.788774       0.785231       0.411588      -1.074174       0.012271      -0.034706      -0.000005       0.036811      -0.043553      -0.000033       0.000007      -0.107833      -0.138682      -0.046245      -0.046179       0.092424              5.979037       6.851246       1.233490      -0.000041       3.798542       0.000025       7.287323          -0.008052
          543              N      -3.127787      -4.423341       7.661618       0.760175      15.497996 0.18384274E+03  0.34627637E+04                                 5.222671                            4.483598       0.650534       2.340107                    0.998869      18.893455      47.594092       0.793034       0.410051      -1.075286       0.004308       0.006087      -0.010552       0.012921       0.015155      -0.026251      -0.037128      -0.010710       0.096387      -0.032156      -0.032137       0.064293              5.354817       5.970473      -0.435372       0.753958       5.662642       1.066330       4.431338           0.000014
          544              N      -1.821139      -2.575469       4.460940       0.728116      17.052746 0.18834160E+03  0.35693648E+04                                 5.594141                            4.546617       0.236117       2.194989                    0.999671      19.301851      48.788379       0.785235       0.411587      -1.074174       0.012267       0.017353      -0.030063       0.036816       0.021750      -0.037738      -0.053366      -0.015374       0.138672      -0.046244      -0.046180       0.092424              5.978993       6.851195      -0.616763       1.068212       6.415085       1.510671       4.670700          -0.008056
          545              N       6.240415       8.825243      15.285603       0.760188      15.498023 0.18384153E+03  0.34627103E+04                                 5.222604                            4.483538       0.650397       2.340070                    0.998870      18.892965      47.591521       0.793057       0.410043      -1.075299       0.004306       0.006090       0.010548       0.012918       0.015150       0.026240       0.037109      -0.010713       0.096410      -0.032137      -0.032137       0.064274              5.354739       5.970385      -0.435338      -0.754021       5.662554      -1.066340       4.431276           0.000014
          546              N       7.547106      10.673175      18.486281       0.728124      17.052639 0.18833943E+03  0.35693182E+04                                 5.594153                            4.546614       0.236214       2.195003                    0.999672      19.302019      48.788982       0.785228       0.411591      -1.074170       0.012265       0.017346       0.030043       0.036796       0.021781       0.037725       0.053350      -0.015400       0.138605      -0.046203      -0.046202       0.092405              5.979013       6.851215      -0.616757      -1.068245       6.415108      -1.510721       4.670717          -0.008052
          547              N      -6.240211      17.650198       0.000000       0.760175      15.498019 0.18384315E+03  0.34627727E+04                                 5.222673                            4.483601       0.650536       2.340107                    0.998869      18.893464      47.594096       0.793034       0.410051      -1.075286      -0.004308       0.012184       0.000005       0.012923      -0.030311      -0.000001      -0.000015      -0.074993      -0.096461      -0.032156      -0.032137       0.064292              5.354819       5.970518       0.870646      -0.000045       3.815700      -0.000005       6.278239           0.000015
          548              N      -7.546859      21.346003       0.000000       0.728154      17.051737 0.18832770E+03  0.35690273E+04                                 5.593872                            4.546410       0.236266       2.195053                    0.999671      19.301098      48.785607       0.785265       0.411580      -1.074181      -0.012268       0.034711       0.000002       0.036815      -0.043555      -0.000032       0.000010      -0.107823      -0.138684      -0.046243      -0.046178       0.092421              5.978703       6.850862       1.233408      -0.000037       3.798346       0.000002       7.286900          -0.008049
          549              N      18.720836       0.000000       0.000000       0.760176      15.497981 0.18384255E+03  0.34627587E+04                                 5.222666                            4.483595       0.650540       2.340110                    0.998869      18.893434      47.594005       0.793034       0.410051      -1.075286       0.012921       0.000004       0.000002       0.012921      -0.000008      -0.000014      -0.000009       0.096438      -0.096443      -0.032156      -0.032137       0.064293              5.354812       3.507884       0.000017      -0.000007       6.278290      -0.000060       6.278261           0.000014
          550              N      22.640824       0.000000       0.000000       0.728142      17.052005 0.18833142E+03  0.35691175E+04                                 5.593944                            4.546466       0.236231       2.195037                    0.999671      19.301295      48.786333       0.785257       0.411582      -1.074179       0.036812      -0.000001       0.000006       0.036812       0.000013       0.000018      -0.000029       0.138618      -0.138681      -0.046244      -0.046178       0.092422              5.978781       3.362308       0.000004       0.000024       7.287040      -0.000041       7.286993          -0.008055
          551              N      -6.240211      -8.824955      15.285603       0.760175      15.497993 0.18384267E+03  0.34627618E+04                                 5.222668                            4.483596       0.650534       2.340107                    0.998869      18.893453      47.594066       0.793034       0.410051      -1.075286      -0.004303      -0.006090       0.010552       0.012921       0.015153      -0.026255      -0.037125      -0.010721       0.096387      -0.032156      -0.032137       0.064293              5.354814       5.970465      -0.435370       0.753991       5.662672       1.066290       4.431305           0.000014
          552              N      -7.546859     -10.672827      18.486281       0.728147      17.051906 0.18833005E+03  0.35690850E+04                                 5.593921                            4.546447       0.236234       2.195040                    0.999671      19.301232      48.786132       0.785259       0.411582      -1.074180      -0.012273      -0.017351       0.030064       0.036818       0.021748      -0.037735      -0.053368      -0.015384       0.138671      -0.046244      -0.046180       0.092424              5.978756       6.850937      -0.616731       1.068149       6.414833       1.510593       4.670497          -0.008060
          553              N       3.127889       4.423485       7.661618       0.760188      15.498023 0.18384157E+03  0.34627105E+04                                 5.222602                            4.483537       0.650400       2.340071                    0.998870      18.892955      47.591468       0.793057       0.410043      -1.075300      -0.004306      -0.006089      -0.010547       0.012918       0.015150       0.026240       0.037109      -0.010713       0.096410      -0.032137      -0.032137       0.064274              5.354736       5.970380      -0.435337      -0.754019       5.662553      -1.066341       4.431274           0.000014
          554              N       1.821198       2.575553       4.460940       0.728153      17.051862 0.18832872E+03  0.35690594E+04                                 5.593952                            4.546458       0.236320       2.195049                    0.999672      19.301451      48.786935       0.785250       0.411586      -1.074175      -0.012266      -0.017347      -0.030044       0.036797       0.021780       0.037724       0.053350      -0.015401       0.138603      -0.046202      -0.046202       0.092404              5.978795       6.850960      -0.616733      -1.068199       6.414871      -1.510657       4.670554          -0.008051
          555              O      -8.248442      13.857446      17.511713      -0.471725      23.137486 0.32810855E+03  0.69653572E+04                                 6.252127                            5.458605       0.769963       2.317607                    0.999075      25.368467      62.483400       0.847234       0.340547      -1.155134      -0.030782      -0.010235       0.042125       0.053168      -0.056740       0.001551       0.009428      -0.095730       0.047376      -0.082425       0.014879       0.067546              6.712688       5.833002       0.745940       0.745072       4.399083      -0.464603       9.905980          -0.001154
[truncated: 49,123 more chars]
