# Supplementary material for: A collection of forcefield precursors for metal–organic frameworks
Source: RSC Adv. 2019 Nov 13;9(63):36492–507. doi: 10.1039/c9ra07327b (PMC9075174; doi:10.1039/c9ra07327b)
Supplement: RA-009-C9RA07327B-s5666 [file RA-009-C9RA07327B-s5666.xyz]

  642
jmolscript: load "" {1 1 1} spacegroup "x,y,z" unitcell [{     28.655000     0.000000     0.000000 }, {     -9.551563    27.016230     0.000000 }, {     -9.551563   -13.507894    23.396869 }]
Zn     4.775937     6.754168    11.698434     0.501214
Zn    -4.775781    -6.753947    11.698434     0.501267
Zn    -4.775781    13.508115     0.000000     0.501269
Zn    14.327500     0.000000     0.000000     0.501269
Zn    -4.685997     3.313595     5.739252     0.675745
Zn   -14.417129    10.194741    17.657617     0.675744
Zn    14.417364   -10.194408    17.657617     0.675745
Zn     4.686073    -3.313486     5.739252     0.675743
Zn    14.417364    20.389149     0.000000     0.675745
Zn     4.686073     6.627081     0.000000     0.675744
H      1.056491     3.799920     9.272179     0.289306
H      0.206379     3.914720     7.178159     0.153389
H     -2.284679     3.082649    10.257187     0.151712
H      2.193153     5.249354    10.603461     0.095362
H      3.751996     2.327579    13.848607     0.133683
H      1.591401     2.027690    12.936129     0.135457
H     -1.616090     3.667507     5.701817     0.102526
H     -4.023093     2.970517     8.720013     0.085396
H     12.782195    15.770858    14.124690     0.289320
H     13.173824    15.007669    16.218710     0.153403
H     13.219642    12.381662    13.139682     0.151716
H     13.769834    17.325629    12.793408     0.095330
H     10.495503    17.821346     9.548262     0.133686
H     10.932967    15.684371    10.460740     0.135420
H    -15.106748    13.207051    17.695052     0.102535
H     13.693408    10.705320    14.676856     0.085410
H    -13.675910     5.123836    22.065587     0.289306
H    -15.156418     6.657000    21.305189     0.153385
H    -11.419816     6.608356    19.751637     0.151701
H    -13.651084     2.853123    22.156835     0.095326
H     -0.592132    15.700498     1.719670     0.133681
H     -0.475605    17.445732     0.128683     0.135424
H     13.017177     8.533265    19.959869     0.102525
H    -12.042587     8.390064    18.396958     0.085408
H     18.940973     2.322058     1.331282     0.289323
H     20.879963     1.437283     2.091680     0.153388
H     19.588601     4.944005     3.645232     0.151683
H     16.791844     1.588566     1.240034     0.095340
H      5.448381    -8.832752    21.677199     0.133694
H      7.054984    -8.141121    23.268186     0.135448
H     22.809409     1.608849     3.437000     0.102509
H     21.476020     4.950771     4.999911     0.085412
H     20.159822    -7.377986    15.470010     0.289308
H     19.309723    -9.248851    16.417583     0.153389
H     16.818655    -6.166307    15.598693     0.151698
H     21.296459    -6.949797    13.549127     0.095330
H     -5.799686    -2.678523    14.456925     0.133684
H     -7.960271    -3.318801    15.172870     0.135424
H      7.935704    16.612444    17.369836     0.102521
H     15.080252    -7.441465    16.464377     0.085403
H     -6.321207    17.855052     2.676602     0.289323
H     -5.929583    20.050117     2.290553     0.153387
H     -5.883714    18.696640     6.104243     0.151682
H     -5.333576    15.924736     1.995753     0.095338
H     20.047109    12.866510     3.188993     0.133692
H     20.484591    14.725239     4.583447     0.135443
H     -5.555143    22.228983     3.111784     0.102511
H     -5.409939    20.866049     6.787432     0.085414
H      5.427321     3.039401     7.926859     0.289305
H      3.946801     1.614286     6.979286     0.153395
H      7.683414     0.293200     7.798176     0.151708
H      5.452173     4.253798     9.847742     0.095364
H      8.959550     7.147228     8.939944     0.133685
H      9.076067     4.896769     8.223999     0.135458
H      3.465383    -0.488937     6.027033     0.102534
H      7.060631    -1.770848     6.932492     0.085392
H     -0.162189    13.500206    20.720267     0.289319
H      1.776806    14.601121    21.106316     0.153396
H      0.485394    14.193140    17.292626     0.151719
H     -2.311308    13.787935    21.401116     0.095327
H     -4.103225     9.681457    20.207876     0.133682
H     -2.496640    10.713464    18.813422     0.135417
H     13.257805   -11.335819    20.285085     0.102531
H      2.372803    15.362936    16.609437     0.085415
H     10.608241     3.578508    22.051549     0.289320
H      9.758157     5.334574    23.197996     0.153394
H      7.267059     3.084100    20.937858     0.151722
H     11.744886     1.700886    22.641150     0.095325
H     13.303686     0.351386    18.488206     0.133684
H     11.143103     1.291552    18.684740     0.135417
H     17.487271    20.244615     0.325216     0.102527
H      5.528665     4.471390    21.609348     0.085419
H      3.230444     6.898657     6.595577     0.289307
H      3.622045     5.466780     4.887606     0.153397
H      3.667904     9.446264     4.152944     0.151707
H      4.218101     7.274201     8.607708     0.095365
H      0.943813     9.836710    10.659614     0.133686
H      1.381265    10.114955     8.352682     0.135448
H      3.996454     5.088531     2.590033     0.102537
H      4.141650     8.953197     1.932581     0.085397
H     -4.124329    -8.162795    16.801292     0.289322
H     -5.604827    -8.270844    18.509263     0.153386
H     -1.868205    -6.901114    19.243925     0.151683
H     -4.099504    -7.106480    14.789161     0.095340
H    -10.143718    17.676840    12.737255     0.133691
H    -10.027170    18.182065    15.044187     0.135455
H     -6.086215    -8.043886    20.806836     0.102504
H     -2.490957    -6.618774    21.464288     0.085409
H      9.389392    24.702303     1.345320     0.289307
H     11.328372    24.486162     0.198873     0.153388
H     10.036990    21.387422     2.459011     0.151699
H      7.240265    25.148065     0.755719     0.095328
H     14.999967    -0.848263     4.908663     0.133684
H     16.606549    -2.571901     4.712129     0.135423
H      3.706237     9.727412    23.071653     0.102523
H     11.924390    20.210859     1.787521     0.085403
H      6.321430    11.245639    14.124690     0.289305
H      5.929829    12.008867    16.218710     0.153387
H      5.883970    14.634816    13.139682     0.151712
H      5.333773     9.690843    12.793408     0.095361
H      8.608061     9.195064     9.548262     0.133689
H      8.170609    11.332056    10.460740     0.135449
H      5.555420    13.809513    17.695052     0.102529
H      5.410224    16.311187    14.676856     0.085401
H     -1.056367    -3.799745     9.272179     0.289317
H     -0.206283    -3.914584     7.178159     0.153390
H      2.284815    -3.082455    10.257187     0.151722
H     -2.193012    -5.249153    10.603461     0.095326
H     -3.751812    -2.327317    13.848607     0.133683
H     -1.591229    -2.027446    12.936129     0.135429
H     -7.935397    23.348831     5.701817     0.102521
H      4.023209    -2.970352     8.720013     0.085414
H      0.162482    24.694198     1.331282     0.289308
H     -1.776498    25.578986     2.091680     0.153398
H     -0.485116    22.072294     3.645232     0.151697
H      2.311609    25.427687     1.240034     0.095330
H     -5.448093     8.833161    21.677199     0.133680
H     -7.054675     8.141561    23.268186     0.135423
H      5.845637    -1.608784     3.437000     0.102533
H     -2.372516    22.065553     4.999911     0.085400
H     13.676203    -5.123420    22.065587     0.289324
H     15.156701    -6.656598    21.305189     0.153390
H     11.420079    -6.607983    19.751637     0.151683
H     13.651378    -2.852705    22.156835     0.095340
H     19.695592    11.315764     1.719670     0.133692
H     19.579044     9.570501     0.128683     0.135447
H     15.638089    -8.532888    19.959869     0.102508
H     12.042831    -8.389716    18.396958     0.085411
H     23.227784    -3.039251     7.926859     0.289306
H     24.708292    -1.614154     6.979286     0.153392
H     20.971690    -0.293052     7.798176     0.151695
H     23.202958    -4.253612     9.847742     0.095331
H     10.144006    19.869171     8.939944     0.133685
H     10.027479    22.119616     8.223999     0.135424
H     -3.465303     0.489051     6.027033     0.102531
H     21.594461     1.770979     6.932492     0.085400
H     -9.389099    13.516416    20.720267     0.289324
H    -11.328089    12.415508    21.106316     0.153391
H    -10.036727    12.823417    17.292626     0.151684
H     -7.239970    13.228699    21.401116     0.095339
H      4.103493    -9.681075    20.207876     0.133692
H      2.496890   -10.713108    18.813422     0.135455
H    -13.257535    11.336202    20.285085     0.102509
H    -11.924146    11.653608    16.609437     0.085407
H      8.495383     7.378279    15.470010     0.289306
H      9.345495     9.249161    16.417583     0.153389
H     11.836553     6.166602    15.598693     0.151712
H      7.358721     6.950053    13.549127     0.095362
H      5.799878     2.678796    14.456925     0.133687
H      7.960473     3.319087    15.172870     0.135446
H     11.167964    10.404114    17.369836     0.102531
H     13.574967     7.441776    16.464377     0.085401
H     -3.230321     9.161229     2.676602     0.289319
H     -3.621950     6.966157     2.290553     0.153395
H     -3.667768     8.319706     6.104243     0.151717
H     -4.217960    11.091532     1.995753     0.095327
H     -0.943629    14.149781     3.188993     0.133681
H     -1.381093    12.291077     4.583447     0.135417
H     24.658622     4.787305     3.111784     0.102530
H     -4.141534     6.150309     6.787432     0.085415
H      9.714063     2.313953     1.345320     0.289317
H      7.775068     2.530072     0.198873     0.153397
H      9.066480     5.628855     2.459011     0.151717
H     11.863182     1.868179     0.755719     0.095329
H     13.655099     0.848356     4.908663     0.133682
H     12.048514     2.571990     4.712129     0.135429
H     -3.705931    -9.726976    23.071653     0.102531
H      7.179071     6.805405     1.787521     0.085408
H      4.124553     8.163113    16.801292     0.289306
H      5.605073     8.271194    18.509263     0.153388
H      1.868460     6.901478    19.243925     0.151713
H      4.099701     7.106759    14.789161     0.095360
H      0.592324     9.339631    12.737255     0.133688
H      0.475807     8.834449    15.044187     0.135448
H      6.086491     8.044279    20.806836     0.102530
H      2.491243     6.619179    21.464288     0.085402
H     15.873081    20.117698     6.595577     0.289326
H     15.481457    21.549542     4.887606     0.153394
H     15.435588    17.570044     4.152944     0.151682
H     14.885450    19.742191     8.607708     0.095340
H    -10.495235    17.179721    10.659614     0.133693
H    -10.932717    16.901432     8.352682     0.135443
H     15.107017    21.927748     2.590033     0.102507
H     14.961813    18.063070     1.932581     0.085411
H    -10.607948    -3.578091    22.051549     0.289306
H     -9.757849    -5.334135    23.197996     0.153384
H     -7.266781    -3.083705    20.937858     0.151697
H    -11.744585    -1.700458    22.641150     0.095329
H     15.351560    -0.351036    18.488206     0.133680
H     17.512145    -1.291199    18.684740     0.135422
H      1.616170     6.771621     0.325216     0.102521
H     -5.528378    -4.470982    21.609348     0.085404
C     -0.835317     3.502873     8.832084     0.329075
C     -0.655944     3.701835     7.515074    -0.187747
C      4.126803     4.081463    12.826632     0.156864
C     -2.126509     3.226501     9.330437    -0.205302
C      2.500910     4.659326    11.283842     0.055061
C      3.400301     2.938950    13.212680    -0.162829
C      0.364959     3.314320    10.974769     0.495555
C      1.732381     3.563551    11.624500    -0.037313
C      2.148837     2.734972    12.634309    -0.023112
C     -1.749998     3.593627     6.639330     0.095956
C     -3.151600     3.174081     8.404389     0.090161
C     13.132737    13.888236    14.564785     0.328988
C     13.260548    14.123695    15.881795    -0.187745
C     12.024162    18.759359    10.570237     0.156824
C     13.302557    12.578754    14.066432    -0.205326
C     13.110956    17.419099    12.113027     0.055359
C     11.189149    17.693566    10.184189    -0.162844
C     12.554851    14.956978    12.422100     0.495618
C     12.334017    16.329261    11.772369    -0.037630
C     11.413994    16.445691    10.762560    -0.022977
C     13.523220    13.056157    16.757539     0.095976
C     13.594840    11.594832    14.992480     0.090080
C    -13.264619     6.467746    20.692425     0.329098
C    -14.493534     7.010907    20.724011    -0.187817
C     -2.378301    14.944578     1.013084     0.156867
C    -12.297039     6.972941    19.797729    -0.205340
C    -12.919996     2.708592    22.748776     0.055359
C     -1.282339    15.825848     1.079532    -0.162869
C    -11.826328     4.790589    21.781315     0.495679
C    -11.869118     3.604720    22.753923    -0.037662
C     -1.241269    16.885686     0.175477    -0.022965
C    -14.792885     8.104381    19.893188     0.096002
C    -12.686749     8.025756    18.991005     0.090204
C     20.070947     3.157818     2.704444     0.329070
C     20.992679     2.180235     2.672858    -0.187812
C      5.331084   -10.768728    22.383785     0.156876
C     20.224739     4.238475     3.599140    -0.205293
C     16.411878     2.229656     0.648093     0.055189
C      5.796637    -9.441691    22.317337    -0.162817
C     18.010267     3.954786     1.615554     0.495507
C     16.906468     3.519140     0.642946    -0.037366
C      6.782185    -9.049677    23.221392    -0.023109
C     22.123411     2.262507     3.503681     0.095996
C     21.347256     4.222003     4.405864     0.090180
C     18.268021    -7.610592    15.947306     0.329100
C     18.447400    -8.850632    16.433493    -0.187806
C     -5.424892    -4.440531    13.448988     0.156882
C     16.976829    -7.040819    15.937479    -0.205339
C     21.604219    -6.065554    13.719924     0.055361
C     -6.151383    -3.534939    14.245418    -0.162864
C     19.468285    -5.660704    15.039273     0.495681
C     20.835700    -5.222641    14.498572    -0.037649
C     -7.402841    -3.933829    14.711249    -0.022953
C     17.353353    -9.554940    16.965070     0.096007
C     15.951745    -7.816586    16.445893     0.090195
C     -5.970646    19.177509     4.086965     0.329064
C     -5.842847    20.200336     3.224556    -0.187820
C     21.575750    13.282547     1.865666     0.156861
C     -5.800807    19.400677     5.470188    -0.205302
C     -5.992451    15.288776     2.254990     0.055191
C     20.740752    13.481127     2.981697    -0.162827
C     -6.548530    16.787520     4.232728     0.495505
C     -6.769375    15.538687     3.369149    -0.037381
C     20.965607    14.605955     3.773213    -0.023126
C     -5.580168    21.492527     3.711211     0.095996
C     -5.508519    20.694623     5.859278     0.090186
C      5.838606     1.178248     7.449563     0.329071
C      4.609684     0.934017     6.963376    -0.187732
C      7.173394     6.913277     9.947881     0.156864
C      6.806186     0.150821     7.459390    -0.205308
C      6.183259     4.838698     9.676945     0.055063
C      8.269346     6.530179     9.151451    -0.162829
C      7.276909     2.959842     8.357596     0.495552
C      7.234126     4.395084     8.898297    -0.037310
C      8.310410     5.217321     8.685620    -0.023112
C      4.310327    -0.332239     6.431799     0.095978
C      6.416470    -1.074235     6.950976     0.090156
C      0.967767    14.271506    19.309904     0.328986
C      1.889510    14.732951    20.172313    -0.187760
C     -4.220504    11.261379    21.531203     0.156828
C      1.121540    14.505994    17.926681    -0.205317
C     -2.691278    12.954752    21.141879     0.055357
C     -3.754966    10.540305    20.415172    -0.162842
C     -1.092916    12.930014    19.164141     0.495620
C     -2.196703    12.305542    20.027720    -0.037635
C     -2.769428    11.127225    19.623656    -0.022978
C      3.020236    15.411324    19.685658     0.095956
C      2.244052    15.212870    17.537591     0.090087
C      8.716440     4.108161    22.014348     0.328988
C      8.895830     5.149239    22.845171    -0.187766
C     13.678506     0.359510    20.518118     0.156825
C      7.425241     3.814760    21.525821    -0.205320
C     12.052634     1.406671    21.789972     0.055356
C     12.952000     0.596431    19.335640    -0.162843
C      9.916687     2.346826    20.779695     0.495620
C     11.284101     1.659532    20.670666    -0.037643
C     11.700543     1.199299    19.448179    -0.022985
C      7.801787     5.961755    23.189339     0.095950
C      6.400162     4.642946    21.943455     0.090089
C      3.580980     7.458821     4.745119     0.329048
C      3.708773     6.200535     4.290518    -0.187747
C      2.472459     8.482659    10.960965     0.156865
C      3.750807     8.545135     3.860249    -0.205338
C      3.559232     7.816691     9.028852     0.055073
C      1.637451     9.349874    10.230983    -0.162830
C      3.003122     8.780068     6.742042     0.495545
C      2.782298     8.656618     8.255351    -0.037335
C      1.862288     9.472920     8.861096    -0.023139
C      3.971434     5.975883     2.928118     0.095986
C      4.043078     8.235111     2.545111     0.090157
C     -3.713020    -7.645552    18.651750     0.329086
C     -4.941936    -7.944482    19.106351    -0.187802
C    -11.929877    18.666711    12.435904     0.156859
C     -2.745429    -7.123320    19.536620    -0.205276
C     -3.368424    -7.546848    14.368017     0.055183
C    -10.833916    18.168539    13.165886    -0.162822
C     -2.274744    -7.749989    16.654827     0.495510
C     -2.317546    -7.999363    15.141518    -0.037346
C    -10.792834    18.421559    14.535773    -0.023093
C     -5.241275    -7.771701    20.468751     0.095994
C     -3.135127    -6.951079    20.851758     0.090180
C     10.519348    23.095243     1.382521     0.329101
C     11.441081    23.611380     0.551698    -0.187808
C     14.882660    -0.492209     2.878751     0.156884
C     10.673128    21.780097     1.871048    -0.205337
C      6.860306    25.340158     1.606897     0.055360
C     15.348214    -1.098171     4.061229    -0.162864
C      8.458682    23.639766     2.617174     0.495682
C      7.354896    24.699884     2.726203    -0.037655
C     16.333750    -2.077106     3.948690    -0.022956
C     12.571802    22.850735     0.207530     0.096004
C     11.795635    21.089693     1.453414     0.090196
C      5.970894    13.128269    14.564785     0.329055
C      5.843101    12.892835    15.881795    -0.187764
C      7.079415     8.257070    10.570237     0.156881
C      5.801067    14.437741    14.066432    -0.205323
C      5.992642     9.597360    12.113027     0.055063
C      7.914423     9.322857    10.184189    -0.162824
C      6.548752    12.059487    12.422100     0.495550
C      6.769576    10.687191    11.772369    -0.037338
C      7.689586    10.570742    10.762560    -0.023132
C      5.580440    13.960390    16.757539     0.095961
C      5.508796    15.421681    14.992480     0.090166
C      0.835434    -3.502706     8.832084     0.329008
C      0.656044    -3.701693     7.515074    -0.187757
C     -4.126632    -4.081221    12.826632     0.156826
C      2.126633    -3.226325     9.330437    -0.205294
C     -2.500760    -4.659112    11.283842     0.055349
C     -3.400126    -2.938701    13.212680    -0.162838
C     -0.364813    -3.314112    10.974769     0.495626
C     -1.732227    -3.563331    11.624500    -0.037607
C     -2.148669    -2.734734    12.634309    -0.022949
C      1.750087    -3.593501     6.639330     0.095946
C      3.151712    -3.173922     8.404389     0.090093
C     -0.967474    23.858464     2.704444     0.329094
C     -1.889207    24.836045     2.672858    -0.187792
C     -5.330786    10.769151    22.383785     0.156866
C     -1.121254    22.777823     3.599140    -0.205351
C      2.691568    24.786587     0.648093     0.055367
C     -5.796340     9.442113    22.317337    -0.162871
C      1.093192    23.061474     1.615554     0.495678
C      2.196978    23.497102     0.642946    -0.037652
C     -6.781876     9.050116    23.221392    -0.022964
C     -3.019928    24.753789     3.503681     0.096032
C     -2.243761    22.794310     4.405864     0.090190
C     13.264894    -6.467355    20.692425     0.329072
C     14.493810    -7.010516    20.724011    -0.187807
C     21.481751    12.071672     1.013084     0.156856
C     12.297303    -6.972567    19.797729    -0.205293
C     12.920298    -2.708162    22.748776     0.055189
C     20.385790    11.190403     1.079532    -0.162825
C     11.826618    -4.790177    21.781315     0.495506
C     11.869420    -3.604290    22.753923    -0.037373
C     20.344708    10.130548     0.175477    -0.023118
C     14.793149    -8.104006    19.893188     0.095995
C     12.687001    -8.025397    18.991005     0.090176
C     22.816493    -1.178107     7.449563     0.329096
C     24.045408    -0.933885     6.963376    -0.187794
C     11.930175    20.103141     9.947881     0.156866
C     21.848913    -0.150680     7.459390    -0.205347
C     22.471870    -4.838515     9.676945     0.055362
C     10.834213    20.486223     9.151451    -0.162872
C     21.378202    -2.959684     8.357596     0.495677
C     21.420992    -4.394916     8.898297    -0.037652
C     10.793143    21.799073     8.685620    -0.022962
C     24.344759     0.332360     6.431799     0.096028
C     22.238623     1.074366     6.950976     0.090191
C    -10.519073    12.745089    19.309904     0.329090
C    -11.440805    12.283660    20.172313    -0.187795
C      4.220790   -11.260972    21.531203     0.156863
C    -10.672865    12.510575    17.926681    -0.205273
C     -6.860004    14.061877    21.141879     0.055187
C      3.755237   -10.539919    20.415172    -0.162821
C     -8.458393    14.086578    19.164141     0.495513
C     -7.354594    14.711067    20.027720    -0.037346
C      2.769689   -11.126854    19.623656    -0.023092
C    -12.571537    11.605278    19.685658     0.095986
C    -11.795382    11.803692    17.537591     0.090175
C     10.387191     7.610893    15.947306     0.329051
C     10.207818     8.850942    16.433493    -0.187767
C      5.425071     4.440785    13.448988     0.156882
C     11.678383     7.041120    15.937479    -0.205329
C      7.050964     6.065814    13.719924     0.055064
C      6.151573     3.535208    14.245418    -0.162824
C      9.186915     5.660988    15.039273     0.495549
C      7.819493     5.222915    14.498572    -0.037342
C      7.403037     3.934107    14.711249    -0.023137
C     11.301872     9.555260    16.965070     0.095965
C     12.703474     7.816896    16.445893     0.090166
C     -3.580863     7.838798     4.086965     0.328986
C     -3.708674     6.815955     3.224556    -0.187764
C     -2.472288    13.733718     1.865666     0.156821
C     -3.750683     7.615657     5.470188    -0.205323
C     -3.559082    11.727497     2.254990     0.055357
C     -1.637275    13.535159     2.981697    -0.162843
C     -3.002977    10.228790     4.232728     0.495618
C     -2.782143    11.477607     3.369149    -0.037635
C     -1.862120    12.410346     3.773213    -0.022980
C     -3.971346     5.523773     3.711211     0.095957
C     -4.042966     6.321718     5.859278     0.090092
C      8.584107     3.921014     1.382521     0.329002
C      7.662364     3.404861     0.551698    -0.187735
C     13.772378     0.492263     2.878751     0.156821
C      8.430334     5.236168     1.871048    -0.205301
C     12.243152     1.676102     1.606897     0.055354
C     13.306840     1.098248     4.061229    -0.162841
C     10.644790     3.376513     2.617174     0.495624
C     11.748577     2.316397     2.726203    -0.037603
C     12.321302     2.077180     3.948690    -0.022951
C      6.531638     4.165499     0.207530     0.095974
C      7.307822     5.926564     1.453414     0.090081
C      3.713268     7.645904    18.651750     0.329056
C      4.942190     7.944843    19.106351    -0.187765
C      2.378480     8.349754    12.435904     0.156871
C      2.745688     7.123689    19.536620    -0.205321
C      3.368615     7.547120    14.368017     0.055065
C      1.282528     8.847940    13.165886    -0.162826
C      2.274965     7.750303    16.654827     0.495550
C      2.317748     7.999649    15.141518    -0.037344
C      1.241464     8.594946    14.535773    -0.023137
C      5.241547     7.772087    20.468751     0.095954
C      3.135404     6.951473    20.851758     0.090165
C     15.522520    19.557499     4.745119     0.329068
C     15.394721    20.815776     4.290518    -0.187805
C    -12.023876    18.533778    10.960965     0.156875
C     15.352681    18.471168     3.860249    -0.205298
C     15.544325    19.199709     9.028852     0.055192
C    -11.188878    17.666550    10.230983    -0.162821
C     16.100404    18.236289     6.742042     0.495509
C     16.321249    18.359768     8.255351    -0.037375
C    -11.413733    17.543478     8.861096    -0.023118
C     15.132042    21.040403     2.928118     0.095997
C     15.060393    18.781167     2.545111     0.090177
C     -8.716147    -4.107745    22.014348     0.329097
C     -8.895526    -5.148807    22.845171    -0.187818
C     14.976766    -0.359122    20.518118     0.156862
C     -7.424955    -3.814353    21.525821    -0.205343
C    -12.052345    -1.406259    21.789972     0.055359
C     15.703257    -0.596066    19.335640    -0.162872
C     -9.916411    -2.346433    20.779695     0.495677
C    -11.283826    -1.659142    20.670666    -0.037655
C     16.954715    -1.198932    19.448179    -0.022963
C     -7.801479    -5.961317    23.189339     0.096009
C     -6.399871    -4.642532    21.943455     0.090201
N      3.670803     4.911258    11.888651    -0.236116
N      0.304203     3.567584     9.661503    -0.390926
N     -3.006231     3.384526     7.131132    -0.265321
N     12.958512    18.606051    11.508218    -0.236243
N     12.813901    14.984141    13.735366    -0.390931
N     13.744811    11.802059    16.265737    -0.265254
N     -3.383332    15.147867     0.161672    -0.236251
N    -12.997744     5.408583    21.585483    -0.390966
N    -13.874019     8.552032    18.988197    -0.265352
N      5.857765   -11.648503    23.235197    -0.236217
N     18.983388     3.056363     1.811386    -0.390945
N     22.239187     3.278056     4.408672    -0.265329
N     -5.880895    -5.667745    13.199344    -0.236241
N     19.407535    -6.924654    15.476561    -0.390960
N     16.097119    -9.024477    16.900260    -0.265360
N     22.510095    14.171513     1.529453    -0.236223
N     -6.289489    17.911254     3.552581    -0.390950
N     -5.358559    21.693675     5.043195    -0.265323
N      6.168366     6.074290    10.197525    -0.236118
N      6.105487     2.481245     7.920308    -0.390926
N      5.229193    -1.339809     6.496609    -0.265322
N     -3.693819    12.438614    21.867416    -0.236245
N     -0.119785    13.548827    19.844288    -0.390933
N      3.135994    15.687282    18.353674    -0.265251
N     13.222519     0.756930    21.705743    -0.236245
N      9.855949     3.357511    21.655674    -0.390937
N      6.545548     5.640393    22.762346    -0.265251
N      3.406796     7.747002    10.359198    -0.236118
N      3.262155     7.629171     6.108922    -0.390944
N      4.193031     7.028832     2.087937    -0.265313
N    -12.934897    19.302409    13.037671    -0.236218
N     -3.446157    -7.889386    17.287947    -0.390930
N     -4.322397    -7.211781    21.308932    -0.265334
N     15.409330    -0.789668     1.691126    -0.236246
N      9.431801    23.919376     1.741195    -0.390962
N     12.687566    21.559228     0.634523    -0.265360
N      6.145078     8.410396    11.508218    -0.236116
N      6.289719    12.032348    13.735366    -0.390946
N      5.358843    15.214479    16.265737    -0.265314
N     -3.670645    -4.911033    11.888651    -0.236241
N     -0.304075    -3.567402     9.661503    -0.390916
N      3.006326    -3.384391     7.131132    -0.265253
N     -5.857456    11.648942    23.235197    -0.236247
N      0.120073    23.959901     1.811386    -0.390962
N     -3.135692    23.738257     4.408672    -0.265357
N     22.486771    11.868366     0.161672    -0.236224
N     12.998031    -5.408175    21.585483    -0.390945
N     13.874271    -8.551673    18.988197    -0.265336
N     12.935206    20.942132    10.197525    -0.236248
N     22.549618    -2.481096     7.920308    -0.390962
N     23.425893     1.339931     6.496609    -0.265358
N      3.694109   -12.438201    21.867416    -0.236217
N     -9.431514    13.467778    19.844288    -0.390927
N    -12.687313    11.329294    18.353674    -0.265341
N      5.881071     5.667995    13.199344    -0.236114
N      9.247671     6.924946    15.476561    -0.390950
N     12.558105     9.024796    16.900260    -0.265310
N     -3.406638    12.844746     1.529453    -0.236246
N     -3.262027     9.105043     3.552581    -0.390935
N     -4.192937     5.322650     5.043195    -0.265248
N     13.245693     0.789700     1.691126    -0.236244
N      9.671659     3.096887     1.741195    -0.390913
N      6.415880     5.457014     0.634523    -0.265256
N      3.383508     7.714067    13.037671    -0.236119
N      3.446387     7.889713    17.287947    -0.390947
N      4.322681     7.212184    21.308932    -0.265316
N    -12.958221    19.269424    10.359198    -0.236213
N     15.841363    19.387175     6.108922    -0.390946
N     14.910433    19.987437     2.087937    -0.265335
N     15.432769    -0.756520    21.705743    -0.236251
N     -9.855661    -3.357102    21.655674    -0.390964
N     -6.545245    -5.639963    22.762346    -0.265351
N     19.024055     0.000000     0.000000     0.739779
N     -6.341283    17.936075     0.000000     0.739785
N     -6.341283    -8.967891    15.533181     0.739778
N      3.210385     4.540152     7.863688     0.739769
N     -3.210280     9.080155     0.000000     0.739779
N      9.630946     0.000000     0.000000     0.739775
N     -3.210280    -4.540003     7.863688     0.739778
N      6.341489     8.968184    15.533181     0.739773
N     21.346084    -2.584060     4.475821     0.686793
N      9.551815     5.755987    18.921048     0.686718
N     -2.242647   -10.923834    18.921048     0.686898
N      0.000059     7.752349     4.475821     0.686710
N     21.346084     5.168205     0.000000     0.686777
N      0.000059     0.000085     8.951642     0.686891
N     -2.242647    21.848025     0.000000     0.686770
N      9.551815    13.508251    14.445227     0.686723
N      2.242899    10.924191    18.921048     0.686728
N     -9.551563    -5.755629    18.921048     0.686788
N      7.308975     2.584145     4.475821     0.686883
N     -9.551563    19.263965     4.475821     0.686758
O     -0.542064     2.866397    11.675272    -0.463141
O     12.434873    13.952508    11.721597    -0.463140
O    -10.740879     5.112347    21.299340    -0.463167
O     17.951818     5.085420     2.097529    -0.463126
O     18.561262    -4.830089    15.076942    -0.463165
O     -6.668491    16.683114     5.452874    -0.463137
O      8.362358     2.381559     8.319927    -0.463143
O     -1.151381    12.782088    17.943995    -0.463137
O      9.009655     1.964134    20.041524    -0.463136
O      2.883154     9.888945     6.222397    -0.463169
O     -1.189288    -7.493465    17.174472    -0.463112
O      8.400227    22.657058     3.355345    -0.463166
O      6.668720    13.063944    11.721597    -0.463155
O      0.542219    -2.866177    11.675272    -0.463110
O      1.151647    21.930850     2.097529    -0.463177
O     10.741162    -5.111945    21.299340    -0.463131
O     20.292753    -2.381402     8.319927    -0.463171
O     -8.399944    14.234481    17.943995    -0.463115
O     10.093938     4.830374    15.076942    -0.463158
O     -2.882999    10.333219     5.452874    -0.463141
O     10.703255     4.359235     3.355345    -0.463120
O      1.189516     7.493789    17.174472    -0.463156
O     16.220365    17.127403     6.222397    -0.463136
O     -9.009388    -1.963756    20.041524    -0.463169
O     19.006869    -0.087926     1.245883    -0.483258
O      9.455299   -12.384970    22.850084    -0.483220
O     -0.096273    12.473338    22.697771    -0.483244
O     12.684968     4.382647    22.150986    -0.483244
O     -5.276840    18.294180     0.546785    -0.483254
O     21.343653    17.574875     0.699098    -0.483232
O    -14.828410    17.395762    15.569914    -0.483197
O     11.792081    17.623503    14.870816    -0.483257
O     -6.418452    -7.866163    16.116699    -0.483260
O      2.240320     5.326189     7.826955    -0.483253
O      3.133208     3.483958     8.526053    -0.483209
O      4.274820     4.834623     7.280170    -0.483219
O     15.970326    -4.382229    22.150986    -0.483257
O     24.380284     8.722060     0.546785    -0.483223
O     -2.240207     9.441369     0.699098    -0.483241
O      9.648147     0.087950     1.245883    -0.483226
O     -9.454995    12.385401    22.850084    -0.483283
O      0.096575   -12.472909    22.697771    -0.483200
O    -11.791779    21.690189     7.826955    -0.483235
O     -3.133094    -3.483797     8.526053    -0.483205
O     14.828714    22.181744     7.280170    -0.483275
O      5.277054     9.620762    15.569914    -0.483229
O      7.311554     9.393008    14.870816    -0.483229
O      6.418666     7.866468    16.116699    -0.483240
O     12.764967    23.555492     4.398611    -0.520928
O     21.319341    -1.373738     3.975128    -0.520920
O     20.295404    -2.955527     5.119235    -0.471537
O      8.401797     6.378711    18.998258    -0.520877
O     10.701840     6.134218    19.421741    -0.520904
O      9.551806     4.641561    18.277634    -0.471499
O     -2.215894   -10.752269    20.219574    -0.521250
O    -12.764667    15.587186    18.200424    -0.521270
O     -1.191967   -10.552367    18.277634    -0.471965
O      0.152878     7.834737     3.177295    -0.520919
O     -0.152767     6.669005     5.196445    -0.520879
O      0.000068     8.866775     5.119235    -0.471525
O     22.316541     5.539685     0.797833    -0.521000
O     11.767768    -9.378471    22.599036    -0.521003
O     20.295404     5.911151     0.000000    -0.471617
O     -1.149966    -0.244418     8.373739    -0.521289
O      1.150077     0.244576     8.373739    -0.521244
O      0.000068     0.000097    10.238470    -0.471997
O    -11.767467     9.378898    22.599036    -0.520869
O     -3.213093    21.476560     0.797833    -0.520887
O     -1.191967    21.105079     0.000000    -0.471493
O      9.704641    12.342507    15.023130    -0.520934
O      9.398996    14.674007    15.023130    -0.520954
O      9.551806    13.508239    13.158399    -0.471566
O      3.213345    11.429388    18.200424    -0.520928
O      2.216162    10.752651    20.219574    -0.520958
O      1.192210    10.552712    18.277634    -0.471557
O     17.953418    -6.133852    19.421741    -0.520933
O     -8.401544    -6.378352    18.998258    -0.520916
O     -9.551563    -4.641216    18.277634    -0.471548
O      7.335712     1.373813     3.975128    -0.521266
O      6.338529     3.460821     4.398611    -0.521233
O      8.359664     2.955624     5.119235    -0.471978
O     -9.398727    20.347323     5.196445    -0.520884
O     18.950601    19.181553     3.177295    -0.520909
O     -9.551563    18.149552     5.119235    -0.471511

The following XYZ coordinates are in angstroms. Other properties are in atomic units.
The sperically averaged electron density of each atom fit to a function of the form exp(a - br)
eigen_1, eigen_2 and eigen_3 are the three eigenvalues of traceless quadrupole moment tensor
  atom number  atomic symbol              X              Y              Z     net charge C6 coefficient C8 coefficient C10 coefficient fluctuating dipole atomic polarizability isotropic forcefield polarizability              a              b squared Pearson coefficient          <r^3>          <r^4>         wp_QDO          m_QDO          q_QDO       dipole_x       dipole_y       dipole_z         dipole            Qxy            Qxz            Qyz     Q(x^2-y^2)  Q(3z^2 - R^2)        eigen_1        eigen_2        eigen_3 static polarizability      alpha(xx)      alpha(xy)      alpha(xz)      alpha(yy)      alpha(yz)      alpha(zz) atomic spin moment
            1             Zn       4.775937       6.754168      11.698434       0.501214     104.277691 0.21463355E+04  0.70696040E+05                                18.897384                           15.843699       1.063210       2.116910                    0.994338      53.819498     149.570896       0.423996       0.438578      -1.117670      -0.000001      -0.000001      -0.000002       0.000002       0.014729       0.025514       0.036079      -0.010414       0.093732      -0.031247      -0.031244       0.062491             22.737719      22.616350       0.085893       0.148621      22.676988       0.210396      22.919818           0.000003
            2             Zn      -4.775781      -6.753947      11.698434       0.501267     104.227201 0.21450238E+04  0.70643372E+05                                18.892925                           15.839907       1.063165       2.116904                    0.994340      53.818374     149.566986       0.423997       0.438636      -1.117612       0.000023      -0.000015       0.000000       0.000027       0.014712      -0.025315      -0.035798      -0.010397       0.093689      -0.031218      -0.030935       0.062153             22.732682      22.610884       0.085972      -0.148453      22.672099      -0.209878      22.915063          -0.000017
            3             Zn      -4.775781      13.508115       0.000000       0.501269     104.226969 0.21450182E+04  0.70643143E+05                                18.892899                           15.839888       1.063169       2.116906                    0.994340      53.818355     149.566906       0.423997       0.438636      -1.117611      -0.000022      -0.000008       0.000013       0.000027      -0.029276       0.000084       0.000131      -0.072631      -0.093009      -0.031216      -0.030932       0.062148             22.732624      22.611165      -0.171529       0.000357      23.035939       0.000421      22.550770           0.000030
            4             Zn      14.327500       0.000000       0.000000       0.501269     104.227249 0.21450284E+04  0.70643531E+05                                18.892898                           15.839901       1.063174       2.116908                    0.994339      53.818267     149.566500       0.423998       0.438635      -1.117613      -0.000002       0.000024      -0.000014       0.000027       0.000056       0.000098       0.000124       0.093296      -0.093017      -0.031218      -0.030934       0.062151             22.732635      23.096664      -0.000050       0.000296      22.550103       0.000336      22.551139           0.000034
            5             Zn      -4.685997       3.313595       5.739252       0.675745     118.897182 0.18939036E+04  0.60128468E+05                                19.576820                           14.026015       1.139715       2.181150                    0.994671      48.617746     130.288748       0.495270       0.389531      -1.157657       0.012972      -0.009159      -0.015872       0.022452      -0.194595      -0.337043       0.238470       0.137571       0.413103      -0.275323      -0.275175       0.550498             29.045835      29.045282       6.841995      11.850771      33.884621      -8.379950      24.207601           0.000070
            6             Zn     -14.417129      10.194741      17.657617       0.675744     118.897211 0.18939027E+04  0.60128429E+05                                19.576825                           14.026012       1.139718       2.181151                    0.994671      48.617727     130.288681       0.495270       0.389531      -1.157657      -0.012976       0.009160       0.015866       0.022450      -0.194590      -0.337042       0.238466       0.137576       0.413174      -0.275324      -0.275174       0.550498             29.045861      29.045369       6.842243      11.850639      33.884001      -8.380321      24.208213           0.000007
            7             Zn      14.417364     -10.194408      17.657617       0.675745     118.896753 0.18938969E+04  0.60128201E+05                                19.576769                           14.025987       1.139719       2.181152                    0.994671      48.617718     130.288600       0.495270       0.389531      -1.157657       0.012959      -0.009179       0.015868       0.022449      -0.194586       0.337183      -0.238273       0.137621       0.413104      -0.275327      -0.275171       0.550498             29.045726      29.046362       6.842651     -11.850756      33.883439       8.379535      24.207376          -0.000046
            8             Zn       4.686073      -3.313486       5.739252       0.675743     118.896950 0.18938966E+04  0.60128184E+05                                19.576791                           14.025979       1.139712       2.181149                    0.994671      48.617732     130.288593       0.495271       0.389530      -1.157658      -0.012966       0.009174      -0.015872       0.022455      -0.194593       0.337176      -0.238278       0.137607       0.413136      -0.275329      -0.275171       0.550500             29.045803      29.045832       6.842170     -11.851416      33.883326       8.379423      24.208252           0.000093
            9             Zn      14.417364      20.389149       0.000000       0.675745     118.897005 0.18939020E+04  0.60128409E+05                                19.576802                           14.026015       1.139718       2.181151                    0.994671      48.617710     130.288667       0.495269       0.389531      -1.157657       0.012962       0.018326      -0.000014       0.022447       0.389295       0.000064       0.000098      -0.275291      -0.825513      -0.275328      -0.275171       0.550498             29.045801      29.045865     -13.684632       0.000088      19.370115       0.000507      38.721422          -0.000003
           10             Zn       4.686073       6.627081       0.000000       0.675744     118.897601 0.18939135E+04  0.60128860E+05                                19.576866                           14.026057       1.139717       2.181151                    0.994671      48.617755     130.288859       0.495269       0.389531      -1.157657      -0.012966      -0.018334       0.000016       0.022456       0.389301       0.000075       0.000098      -0.275260      -0.825511      -0.275328      -0.275170       0.550498             29.045916      29.046543     -13.684523       0.000411      19.369624       0.000134      38.721580          -0.000035
           11              H       1.056491       3.799920       9.272179       0.289306       0.635093 0.41110882E+01  0.35169589E+02                                 1.349121                            1.281580      -1.565093       2.200219                    0.997159       3.146504       9.033817       0.477892       1.498187      -0.662194       0.017933       0.002628      -0.012041       0.021760       0.004242       0.006293      -0.000162       0.010364       0.028778      -0.011766      -0.001163       0.012930              1.404575       1.734365       0.232123      -0.052886       1.135921      -0.038581       1.343439           0.000006
           12              H       0.206379       3.914720       7.178159       0.153389       1.101484 0.79870155E+01  0.78683854E+02                                 1.800779                            1.684291      -1.032208       2.413342                    0.997924       3.381518       9.604368       0.466793       1.331929      -0.699154       0.031741       0.009951      -0.016008       0.036916      -0.001346      -0.006708      -0.003505       0.017326       0.030879      -0.014624       0.000017       0.014606              1.858176       2.445040       0.308700      -0.131404       1.492299      -0.128120       1.637188           0.000004
           13              H      -2.284679       3.082649      10.257187       0.151712       1.134409 0.83949447E+01  0.82382552E+02                                 1.720132                            1.637235      -1.002676       2.412519                    0.998777       3.250246       8.735054       0.521259       1.197389      -0.729838      -0.010119      -0.011706       0.037743       0.040792       0.008268      -0.014560      -0.002863       0.019346       0.019708      -0.016389      -0.006402       0.022790              1.746290       1.600462       0.054837       0.049489       1.388694      -0.109100       2.249714           0.000059
           14              H       2.193153       5.249354      10.603461       0.095362       1.269955 0.98644134E+01  0.10306728E+03                                 1.998139                            1.881266      -1.453482       2.180583                    0.992285       4.029997      12.023094       0.435709       1.345428      -0.693189      -0.016625       0.028185      -0.032905       0.046406      -0.005407       0.006317      -0.009788       0.007480      -0.016748      -0.013477      -0.001390       0.014868              2.062660       1.827874      -0.006209       0.396373       2.032058      -0.341214       2.328047           0.000002
           15              H       3.751996       2.327579      13.848607       0.133683       1.077239 0.75856156E+01  0.71675461E+02                                 1.584110                            1.495283      -0.850832       2.485500                    0.999255       3.053844       7.731027       0.586461       1.105317      -0.753954       0.010031      -0.029733       0.023568       0.039245       0.004372       0.006480      -0.013745      -0.007194      -0.014639      -0.017868       0.002500       0.015368              1.611227       1.541438      -0.072666       0.301338       1.611285      -0.315072       1.680958           0.000083
           16              H       1.591401       2.027690      12.936129       0.135457       1.207042 0.85697810E+01  0.84007894E+02                                 1.767610                            1.634533      -0.848856       2.493174                    0.999368       3.139908       8.264127       0.534450       1.169093      -0.738802      -0.025492      -0.035819       0.014320       0.046237       0.011101       0.000798      -0.013112      -0.013453      -0.002195      -0.016829      -0.002944       0.019774              1.854952       1.910357       0.595308      -0.060700       2.100337      -0.216882       1.554163           0.000082
           17              H      -1.616090       3.667507       5.701817       0.102526       1.448489 0.11045688E+02  0.11595913E+03                                 2.044297                            1.895660      -0.917792       2.442787                    0.998271       3.448456       9.549743       0.478227       1.219999      -0.727268       0.018054       0.005289      -0.049724       0.053164       0.004120      -0.005688       0.003496       0.026337       0.042253      -0.021379       0.004292       0.017087              2.113905       1.768779       0.033679       0.087123       1.691746      -0.286910       2.881190           0.000009
           18              H      -4.023093       2.970517       8.720013       0.085396       1.372430 0.10117536E+02  0.10315590E+03                                 1.905220                            1.758676      -0.908685       2.432430                    0.998388       3.397770       9.054856       0.524033       1.146379      -0.744073      -0.038807      -0.017095       0.022721       0.048110       0.004389      -0.007055      -0.009568       0.024688       0.033698      -0.021001       0.001738       0.019263              1.986697       2.686940       0.381211      -0.166108       1.623376      -0.074515       1.649776           0.000079
           19              H      12.782195      15.770858      14.124690       0.289320       0.635069 0.41109125E+01  0.35167824E+02                                 1.349109                            1.281572      -1.565030       2.200259                    0.997161       3.146444       9.033708       0.477881       1.498231      -0.662187      -0.003493       0.017773       0.012040       0.021750       0.000041       0.002260      -0.005854      -0.013391       0.028770      -0.011766      -0.001143       0.012909              1.404565       1.056512      -0.007535       0.018749       1.813753       0.062697       1.343429          -0.000022
           20              H      13.173824      15.007669      16.218710       0.153403       1.101471 0.79869632E+01  0.78684020E+02                                 1.800844                            1.684349      -1.032336       2.413290                    0.997922       3.381562       9.604858       0.466754       1.332029      -0.699134      -0.001189       0.033240       0.016014       0.036916      -0.006494       0.001088       0.007513      -0.011787       0.030866      -0.014633       0.000014       0.014619              1.858244       1.404165      -0.059314       0.076997       2.533316       0.166609       1.637250          -0.000108
           21              H      13.219642      12.381662      13.139682       0.151716       1.136195 0.84106526E+01  0.82567020E+02                                 1.721392                            1.638369      -1.002686       2.412503                    0.998778       3.250114       8.733449       0.521320       1.196810      -0.729999      -0.007648      -0.013452      -0.037724       0.040774       0.000355      -0.002145       0.014696      -0.025413       0.019688      -0.016371      -0.006424       0.022795              1.747591       1.378617      -0.023937       0.119511       1.612564      -0.010330       2.251593          -0.000075
           22              H      13.769834      17.325629      12.793408       0.095330       1.269941 0.98641710E+01  0.10306417E+03                                 1.998131                            1.881250      -1.453062       2.180744                    0.992289       4.030014      12.023134       0.435708       1.345438      -0.693187       0.032124      -0.006275       0.032913       0.046417      -0.006553       0.011368      -0.002662       0.000978      -0.016757      -0.013516      -0.001359       0.014875              2.062655       2.013269       0.059338       0.453843       1.846642      -0.259960       2.328054          -0.000030
           23              H      10.495503      17.821346       9.548262       0.133686       1.077686 0.75883233E+01  0.71693913E+02                                 1.583246                            1.494529      -0.851031       2.485388                    0.999255       3.053282       7.724457       0.587321       1.103810      -0.754353      -0.031381      -0.000459      -0.023568       0.039249       0.005666       0.015129      -0.001508       0.000131      -0.014631      -0.017865       0.002472       0.015393              1.610320       1.648264      -0.034544       0.397132       1.502716      -0.178918       1.679982          -0.000105
           24              H      10.932967      15.684371      10.460740       0.135420       1.208901 0.85853291E+01  0.84194834E+02                                 1.769328                            1.635972      -0.848764       2.493184                    0.999369       3.140206       8.265445       0.534259       1.169031      -0.738844      -0.025272      -0.035973      -0.014327       0.046239       0.012867       0.012648       0.003631      -0.003491      -0.002213      -0.016841      -0.002957       0.019798              1.856851       1.706729       0.523598       0.184550       2.308267       0.129748       1.555556          -0.000147
           25              H     -15.106748      13.207051      17.695052       0.102535       1.449027 0.11050650E+02  0.11602627E+03                                 2.044985                            1.896228      -0.917972       2.442716                    0.998270       3.448885       9.552092       0.478094       1.220182      -0.727228      -0.001019       0.018796       0.049721       0.053165      -0.005075      -0.005179       0.004215      -0.025657       0.042260      -0.021374       0.004276       0.017098              2.114658       1.679633       0.001981       0.299741       1.781941       0.013513       2.882401          -0.000174
           26              H      13.693408      10.705320      14.676856       0.085410       1.374174 0.10132756E+02  0.10334729E+03                                 1.906892                            1.760078      -0.908748       2.432418                    0.998386       3.397704       9.055516       0.523802       1.146483      -0.744075      -0.003175      -0.042282      -0.022728       0.048108      -0.004350       0.006680       0.009858      -0.024732       0.033646      -0.021010       0.001735       0.019275              1.988532       1.503052      -0.037792       0.014912       2.811437       0.181643       1.651108          -0.000010
           27              H     -13.675910       5.123836      22.065587       0.289306       0.635104 0.41111484E+01  0.35169981E+02                                 1.349094                            1.281556      -1.565006       2.200251                    0.997161       3.146467       9.033485       0.477919       1.498107      -0.662208      -0.017046      -0.003255       0.013121       0.021756      -0.006867       0.000638      -0.008156      -0.002533      -0.021165      -0.011751      -0.001156       0.012908              1.404547       1.472161       0.120046      -0.224610       1.425464      -0.281445       1.316017           0.000012
           28              H     -15.156418       6.657000      21.305189       0.153385       1.101414 0.79865464E+01  0.78678773E+02                                 1.800753                            1.684280      -1.032297       2.413293                    0.997923       3.381667       9.605041       0.466774       1.331989      -0.699140      -0.028347      -0.012356       0.020167       0.036917      -0.006975      -0.007266      -0.004301       0.019241      -0.002897      -0.014612       0.000020       0.014591              1.858146       1.961852       0.278744      -0.345893       1.776191      -0.431498       1.836395           0.000034
           29              H     -11.419816       6.608356      19.751637       0.151701       1.133751 0.83886822E+01  0.82304256E+02                                 1.719250                            1.636439      -1.002554       2.412565                    0.998778       3.249970       8.732905       0.521483       1.197119      -0.729892       0.039708      -0.009212      -0.001516       0.040790       0.001100      -0.015212      -0.003776       0.022033      -0.023523      -0.016371      -0.006422       0.022792              1.745377       2.059366      -0.327790       0.016205       1.699288      -0.155993       1.477479           0.000082
           30              H     -13.651084       2.853123      22.156835       0.095326       1.269950 0.98642759E+01  0.10306560E+03                                 1.998139                            1.881259      -1.453144       2.180709                    0.992289       4.030081      12.023376       0.435707       1.345437      -0.693187      -0.034613       0.008034      -0.029848       0.046406       0.002424       0.007851      -0.007636       0.007547       0.027481      -0.013503      -0.001389       0.014891              2.062660       2.251664      -0.157796       0.481890       2.034508      -0.220312       1.901808           0.000022
           31              H      -0.592132      15.700498       1.719670       0.133681       1.077622 0.75879144E+01  0.71690948E+02                                 1.583361                            1.494627      -0.850917       2.485446                    0.999255       3.053389       7.725432       0.587205       1.104014      -0.754299       0.029919       0.001490       0.025363       0.039251       0.008459       0.011919      -0.006041       0.009937      -0.008639      -0.017862       0.002472       0.015390              1.610443       1.704786      -0.048305       0.382096       1.494108      -0.200249       1.632434           0.000018
           32              H      -0.475605      17.445732       0.128683       0.135424       1.206749 0.85672369E+01  0.83976310E+02                                 1.767249                            1.634223      -0.848630       2.493235                    0.999369       3.139888       8.263615       0.534536       1.168997      -0.738821       0.037073       0.027615      -0.000144       0.046228       0.009945       0.008234      -0.002583       0.014731      -0.036988      -0.016820      -0.002968       0.019788              1.854558       2.101739       0.562730      -0.001092       2.049766      -0.132531       1.412168           0.000043
           33              H      13.017177       8.533265      19.959869       0.102525       1.450401 0.11062956E+02  0.11618227E+03                                 2.046080                            1.897168      -0.917798       2.442784                    0.998271       3.448611       9.550947       0.478042       1.220034      -0.727285      -0.049113       0.016665       0.011678       0.053161      -0.010043      -0.013391      -0.007401       0.008038      -0.019550      -0.021353       0.004276       0.017077              2.115819       2.679993      -0.472990       0.166137       1.954764      -0.175807       1.712700           0.000019
           34              H     -12.042587       8.390064      18.396958       0.085408       1.371550 0.10109453E+02  0.10305091E+03                                 1.904174                            1.757780      -0.908738       2.432424                    0.998387       3.397238       9.051874       0.524263       1.146126      -0.744128       0.039546       0.016563      -0.021823       0.048109      -0.003955      -0.007760      -0.010553       0.028037      -0.016872      -0.020994       0.001727       0.019267              1.985571       2.025581       0.376039      -0.438095       1.959225      -0.459251       1.971909           0.000090
           35              H      18.940973       2.322058       1.331282       0.289323       0.635075 0.41109938E+01  0.35168897E+02                                 1.349150                            1.281609      -1.565190       2.200178                    0.997159       3.146534       9.034185       0.477858       1.498288      -0.662177       0.002604      -0.017156      -0.013122       0.021756      -0.004547       0.007912       0.002136       0.010607      -0.021150      -0.011767      -0.001144       0.012911              1.404611       1.355283       0.078709       0.190503       1.542481       0.305585       1.316070           0.000015
           36              H      20.879963       1.437283       2.091680       0.153388       1.101452 0.79871225E+01  0.78687611E+02                                 1.800972                            1.684485      -1.032461       2.413224                    0.997921       3.381829       9.606389       0.466675       1.332218      -0.699095      -0.002209      -0.030842      -0.020169       0.036918      -0.011471       0.001654       0.008307      -0.006212      -0.002896      -0.014636       0.000037       0.014599              1.858367       1.621819       0.158462       0.291563       2.116697       0.469984       1.836587           0.000026
           37              H      19.588601       4.944005       3.645232       0.151683       1.135215 0.84015984E+01  0.82456456E+02                                 1.720343                            1.637422      -1.002414       2.412624                    0.998780       3.249867       8.731820       0.521498       1.196715      -0.730009      -0.021941       0.034373       0.001516       0.040807      -0.006063      -0.001498       0.015610      -0.018538      -0.023490      -0.016371      -0.006427       0.022799              1.746503       1.946654      -0.368480       0.152632       1.814526       0.036760       1.478331           0.000137
           38              H      16.791844       1.588566       1.240034       0.095340       1.270088 0.98657130E+01  0.10308453E+03                                 1.998303                            1.881412      -1.453416       2.180601                    0.992285       4.030182      12.023967       0.435683       1.345459      -0.693183       0.019119      -0.029953       0.029856       0.046412      -0.000486       0.009836      -0.004813      -0.008917       0.027502      -0.013515      -0.001371       0.014886              2.062833       2.158029      -0.190972       0.368381       2.128523      -0.380912       1.901946           0.000023
           39              H       5.448381      -8.832752      21.677199       0.133694       1.075884 0.75733685E+01  0.71524746E+02                                 1.582008                            1.493440      -0.850938       2.485441                    0.999255       3.053070       7.725028       0.587247       1.104379      -0.754178      -0.008569       0.028704      -0.025361       0.039249       0.003451       0.009664      -0.009197      -0.018337      -0.008635      -0.017841       0.002483       0.015358              1.609032       1.546549      -0.103649       0.315712       1.649540      -0.293096       1.631007           0.000120
           40              H       7.054984      -8.141121      23.268186       0.135448       1.207720 0.85752743E+01  0.84073162E+02                                 1.768212                            1.635025      -0.848865       2.493166                    0.999368       3.139729       8.263559       0.534398       1.169047      -0.738827       0.013682       0.044164       0.000139       0.046235       0.003107       0.005179      -0.006892      -0.023950      -0.036983      -0.016814      -0.002966       0.019779              1.855627       1.702761       0.421736       0.124682       2.451308       0.045220       1.412812           0.000173
           41              H      22.809409       1.608849       3.437000       0.102509       1.450850 0.11067162E+02  0.11623967E+03                                 2.046694                            1.897678      -0.917636       2.442847                    0.998273       3.449037       9.553259       0.477912       1.220225      -0.727242       0.032083      -0.040758      -0.011687       0.053171      -0.010332       0.002541       0.015115       0.006366      -0.019552      -0.021383       0.004309       0.017074              2.116493       2.333431      -0.596123       0.221267       2.302885      -0.098105       1.713164           0.000038
           42              H      21.476020       4.950771       4.999911       0.085412       1.372452 0.10117169E+02  0.10314488E+03                                 1.904805                            1.758312      -0.908769       2.432407                    0.998386       3.397018       9.050715       0.524268       1.145946      -0.744189       0.002432       0.042810       0.021827       0.048115      -0.011883       0.007377       0.010860      -0.016846      -0.016834      -0.021017       0.001743       0.019274              1.986262       1.730820       0.271791       0.287134       2.255385       0.566423       1.972580           0.000134
           43              H      20.159822      -7.377986      15.470010       0.289308       0.635101 0.41111210E+01  0.35169675E+02                                 1.349088                            1.281549      -1.565003       2.200253                    0.997161       3.146452       9.033421       0.477921       1.498103      -0.662209       0.017929      -0.011741       0.003742       0.021755       0.003323      -0.006806      -0.008376      -0.004460      -0.015692      -0.011751      -0.001157       0.012908              1.404540       1.734321      -0.161854      -0.174578       1.324939      -0.070567       1.154361          -0.000019
           44              H      19.309723      -9.248851      16.417583       0.153389       1.101367 0.79860889E+01  0.78672975E+02                                 1.800689                            1.684222      -1.032258       2.413319                    0.997924       3.381557       9.604584       0.466787       1.331974      -0.699144       0.031741      -0.018846      -0.000617       0.036919      -0.005133       0.004534      -0.008658      -0.003775      -0.032456      -0.014611       0.000019       0.014592              1.858079       2.444902      -0.268099      -0.201644       1.711821       0.001315       1.417513          -0.000093
           45              H      16.818655      -6.166307      15.598693       0.151698       1.133776 0.83889244E+01  0.82307345E+02                                 1.719286                            1.636472      -1.002561       2.412561                    0.998778       3.250008       8.733086       0.521473       1.197132      -0.729889      -0.010130       0.038535      -0.008734       0.040790      -0.016746       0.000134      -0.007010       0.002224      -0.031654      -0.016370      -0.006421       0.022791              1.745415       1.599703       0.015405      -0.072170       2.127766      -0.318026       1.508774          -0.000059
           46              H      21.296459      -6.949797      13.549127       0.095330       1.269948 0.98642591E+01  0.10306540E+03                                 1.998138                            1.881259      -1.453152       2.180707                    0.992289       4.030072      12.023355       0.435706       1.345439      -0.693186      -0.016620      -0.042590      -0.007965       0.046406       0.008180       0.001542       0.006936       0.002468      -0.031766      -0.013503      -0.001388       0.014891              2.062659       1.827866       0.346393      -0.192795       2.549570       0.042448       1.810540          -0.000035
           47              H      -5.799686      -2.678523      14.456925       0.133684       1.077606 0.75877713E+01  0.71689263E+02                                 1.583347                            1.494615      -0.850901       2.485457                    0.999256       3.053355       7.725330       0.587206       1.104016      -0.754298       0.010034       0.035282       0.013972       0.039252       0.003413      -0.007011       0.011611      -0.010941      -0.025796      -0.017862       0.002472       0.015390              1.610428       1.540703       0.297049      -0.087665       1.935324       0.127267       1.355258          -0.000025
           48              H      -7.960271      -3.318801      15.172870       0.135424       1.206718 0.85669507E+01  0.83972705E+02                                 1.767211                            1.634190      -0.848622       2.493242                    0.999369       3.139843       8.263426       0.534545       1.168988      -0.738823      -0.025493       0.030309       0.023845       0.046229      -0.004872      -0.010004       0.009964      -0.018922      -0.018660      -0.016819      -0.002968       0.019788              1.854516       1.909885      -0.350110      -0.485021       1.878103       0.344829       1.775560          -0.000071
           49              H       7.935704      16.612444      17.369836       0.102521       1.450236 0.11061350E+02  0.11616032E+03                                 2.045852                            1.896973      -0.917780       2.442795                    0.998271       3.448454       9.550070       0.478091       1.219960      -0.727301       0.018053      -0.045712       0.020272       0.053165      -0.006985      -0.000703      -0.016581       0.003640      -0.025821      -0.021355       0.004272       0.017084              2.115574       1.770037       0.058705      -0.072832       2.834864      -0.372057       1.741823          -0.000169
           50              H      15.080252      -7.441465      16.464377       0.085403       1.371675 0.10110605E+02  0.10306612E+03                                 1.904341                            1.757921      -0.908745       2.432416                    0.998387       3.397342       9.052457       0.524221       1.146180      -0.744116      -0.038806       0.028224       0.003432       0.048107      -0.008312      -0.000263      -0.007840      -0.005480      -0.056851      -0.020994       0.001728       0.019266              1.985752       2.685500      -0.334247      -0.246897       1.706956       0.025810       1.564800          -0.000013
           51              H      -6.321207      17.855052       2.676602       0.289323       0.635079 0.41110248E+01  0.35169226E+02                                 1.349155                            1.281613      -1.565204       2.200172                    0.997159       3.146546       9.034226       0.477857       1.498287      -0.662177      -0.003493       0.001526      -0.021419       0.021756       0.001940      -0.001151      -0.000387      -0.024235      -0.003740      -0.011767      -0.001144       0.012911              1.404616       1.056543       0.020008      -0.002844       1.406775       0.172321       1.750529           0.000008
           52              H      -5.929583      20.050117       2.290553       0.153387       1.101469 0.79872630E+01  0.78689270E+02                                 1.800983                            1.684493      -1.032500       2.413203                    0.997921       3.381852       9.606443       0.466677       1.332208      -0.699097      -0.001192      -0.002765      -0.036794       0.036917       0.004193       0.005093      -0.007860      -0.012431       0.028930      -0.014636       0.000037       0.014599              1.858379       1.404277       0.096359       0.012870       1.717154       0.304729       2.453705           0.000034
           53              H      -5.883714      18.696640       6.104243       0.151682       1.135363 0.84031032E+01  0.82476227E+02                                 1.720622                            1.637672      -1.002441       2.412610                    0.998779       3.250073       8.733091       0.521400       1.196866      -0.729975      -0.007650      -0.025977       0.030525       0.040806      -0.002026       0.000779      -0.006085      -0.010536       0.064343      -0.016371      -0.006425       0.022796              1.746793       1.378086       0.115370      -0.038996       2.099693      -0.271375       1.762600           0.000045
           54              H      -5.333576      15.924736       1.995753       0.095338       1.270085 0.98656836E+01  0.10308418E+03                                 1.998304                            1.881411      -1.453417       2.180601                    0.992285       4.030189      12.024000       0.435682       1.345462      -0.693182       0.032124       0.031636      -0.011012       0.046412       0.013117       0.000026       0.004779       0.004583      -0.005911      -0.013515      -0.001371       0.014886              2.062832       2.013439       0.363392      -0.278340       2.433048      -0.078469       1.742007           0.000019
           55              H      20.047109      12.866510       3.188993       0.133692       1.076034 0.75747768E+01  0.71542192E+02                                 1.582240                            1.493648      -0.850970       2.485423                    0.999255       3.053260       7.726022       0.587159       1.104481      -0.754152      -0.031381      -0.020183       0.012177       0.039248       0.010256      -0.012447       0.003895       0.004233      -0.002183      -0.017842       0.002485       0.015357              1.609272       1.647186       0.360811      -0.168472       1.789359       0.012680       1.391273           0.000079
           56              H      20.484591      14.725239       4.583447       0.135443       1.208066 0.85784228E+01  0.84113845E+02                                 1.768760                            1.635491      -0.848904       2.493142                    0.999368       3.140106       8.265706       0.534227       1.169284      -0.738771      -0.025264       0.005579       0.038315       0.046232       0.004502      -0.017447      -0.000564       0.001812       0.013653      -0.016815      -0.002962       0.019777              1.856232       1.706183      -0.101918      -0.545438       1.630873       0.260912       2.231640           0.000033
           57              H      -5.555143      22.228983       3.111784       0.102511       1.450740 0.11066089E+02  0.11622504E+03                                 2.046545                            1.897549      -0.917614       2.442859                    0.998274       3.448929       9.552675       0.477944       1.220178      -0.727253      -0.001024       0.033669      -0.041141       0.053172      -0.001940       0.006994      -0.005673      -0.028240       0.034557      -0.021385       0.004307       0.017077              2.116335       1.680756       0.258935      -0.151773       2.597902      -0.483850       2.070348           0.000081
           58              H      -5.409939      20.866049       6.787432       0.085414       1.372552 0.10118116E+02  0.10315765E+03                                 1.904962                            1.758445      -0.908787       2.432402                    0.998386       3.397095       9.051254       0.524222       1.146013      -0.744173      -0.003169       0.001460       0.047989       0.048115       0.007960       0.000446      -0.006845      -0.019533       0.049266      -0.021016       0.001744       0.019272              1.986431       1.501756       0.031756       0.025259       1.782066       0.410919       2.675470           0.000088
           59              H       5.427321       3.039401       7.926859       0.289305       0.635093 0.41110938E+01  0.35169631E+02                                 1.349119                            1.281579      -1.565089       2.200220                    0.997159       3.146500       9.033791       0.477893       1.498183      -0.662195      -0.017048       0.012993      -0.003745       0.021760       0.003989       0.005640       0.009227      -0.000721      -0.015680      -0.011766      -0.001164       0.012930              1.404572       1.472190      -0.254548       0.008337       1.587140       0.188120       1.154386           0.000002
           60              H       3.946801       1.614286       6.979286       0.153395       1.101485 0.79870454E+01  0.78684407E+02                                 1.800797                            1.684307      -1.032213       2.413344                    0.997924       3.381535       9.604506       0.466784       1.331950      -0.699150      -0.028345       0.023643       0.000618       0.036916      -0.002805       0.009691      -0.001367       0.009399      -0.032458      -0.014622       0.000018       0.014604              1.858194       1.961935      -0.438957      -0.068464       2.195067       0.189673       1.417579           0.000019
           61              H       7.683414       0.293200       7.798176       0.151708       1.134324 0.83940518E+01  0.82370640E+02                                 1.719949                            1.637070      -1.002683       2.412513                    0.998777       3.250142       8.734275       0.521328       1.197275      -0.729864       0.039708       0.003306       0.008735       0.040792      -0.013721       0.006662       0.002227       0.019320      -0.031663      -0.016388      -0.006402       0.022790              1.746101       2.060291       0.178062       0.275951       1.668704       0.174161       1.509310           0.000071
           62              H       5.452173       4.253798       9.847742       0.095364       1.269947 0.98643202E+01  0.10306598E+03                                 1.998125                            1.881253      -1.453479       2.180586                    0.992285       4.029962      12.022939       0.435712       1.345422      -0.693190      -0.034611      -0.029871       0.007957       0.046406       0.005579      -0.005998      -0.003738      -0.012205      -0.031752      -0.013478      -0.001391       0.014868              2.062646       2.251642       0.496202      -0.104286       2.125755       0.167628       1.810542           0.000016
           63              H       8.959550       7.147228       8.939944       0.133685       1.077328 0.75864399E+01  0.71685740E+02                                 1.584256                            1.495411      -0.850842       2.485494                    0.999255       3.053939       7.731593       0.586404       1.105387      -0.753936       0.029916       0.021216      -0.013965       0.039244       0.006093      -0.013278       0.002759       0.004178      -0.025789      -0.017868       0.002501       0.015367              1.611380       1.705819       0.355411      -0.149355       1.772362       0.040270       1.355959           0.000006
           64              H       9.076067       4.896769       8.223999       0.135458       1.207016 0.85695501E+01  0.84004889E+02                                 1.767566                            1.634496      -0.848856       2.493174                    0.999368       3.139886       8.263976       0.534464       1.169071      -0.738807       0.037074      -0.013931      -0.023860       0.046237       0.002172      -0.012712       0.006126       0.020841      -0.018656      -0.016829      -0.002945       0.019773              1.854903       2.102124      -0.282385      -0.486927       1.686657       0.342463       1.775928           0.000039
           65              H       3.465383      -0.488937       6.027033       0.102534       1.448689 0.11047599E+02  0.11598491E+03                                 2.044536                            1.895863      -0.917920       2.442729                    0.998270       3.448672       9.550763       0.478184       1.220050      -0.727256      -0.049112       0.001785      -0.020278       0.053164      -0.006575       0.015410       0.006215       0.005939      -0.025808      -0.021377       0.004293       0.017084              2.114162       2.677664       0.379891       0.326141       1.924011       0.192463       1.740811           0.000063
           66              H       7.060631      -1.770848       6.932492       0.085392       1.372308 0.10116378E+02  0.10314016E+03                                 1.905015                            1.758501      -0.908695       2.432422                    0.998388       3.397686       9.054174       0.524097       1.146282      -0.744096       0.039546      -0.027180      -0.003444       0.048109      -0.004734       0.007317       0.002876       0.014711      -0.056844      -0.021001       0.001737       0.019264              1.986474       2.026504      -0.567782      -0.106692       2.367626       0.224303       1.565294           0.000103
           67              H      -0.162189      13.500206      20.720267       0.289319       0.635068 0.41109098E+01  0.35167805E+02                                 1.349110                            1.281572      -1.565025       2.200261                    0.997161       3.146447       9.033725       0.477880       1.498234      -0.662187       0.002616      -0.002780       0.021412       0.021750       0.009121      -0.000009       0.001234       0.016409      -0.003739      -0.011766      -0.001142       0.012909              1.404565       1.355228       0.125616      -0.163399       1.107996      -0.054749       1.750472           0.000001
           68              H       1.776806      14.601121      21.106316       0.153396       1.101502 0.79872484E+01  0.78687578E+02                                 1.800881                            1.684381      -1.032353       2.413274                    0.997922       3.381627       9.605106       0.466748       1.332032      -0.699133      -0.002198      -0.002041       0.036792       0.036914       0.007168       0.009129      -0.002159       0.004407       0.028921      -0.014634       0.000015       0.014619              1.858282       1.621701       0.173243      -0.282991       1.499500      -0.113704       2.453645           0.000014
           69              H       0.485394      14.193140      17.292626       0.151719       1.136128 0.84099799E+01  0.82558355E+02                                 1.721283                            1.638270      -1.002674       2.412511                    0.998778       3.250028       8.732967       0.521354       1.196760      -0.730011      -0.021911      -0.015858      -0.030512       0.040775       0.001727       0.006015       0.001314       0.010754       0.064306      -0.016369      -0.006425       0.022794              1.747478       1.947838       0.316731       0.242982       1.531340       0.127293       1.763257          -0.000026
           70              H      -2.311308      13.787935      21.401116       0.095327       1.269960 0.98643429E+01  0.10306633E+03                                 1.998144                            1.881261      -1.453055       2.180745                    0.992289       4.030034      12.023184       0.435709       1.345430      -0.693189       0.019122       0.040833       0.011022       0.046416       0.008763      -0.004478      -0.001573      -0.020063      -0.005920      -0.013516      -0.001359       0.014874              2.062669       2.157839       0.414485      -0.018782       2.288296       0.288552       1.741872           0.000020
           71              H      -4.103225       9.681457      20.207876       0.133682       1.077842 0.75897886E+01  0.71712213E+02                                 1.583508                            1.494763      -0.851042       2.485383                    0.999255       3.053444       7.725457       0.587214       1.103941      -0.754320      -0.008568      -0.036313      -0.012182       0.039248       0.006649      -0.007828       0.010459      -0.016223      -0.002236      -0.017865       0.002474       0.015391              1.610593       1.548033       0.325760      -0.068217       1.891446       0.154802       1.392300          -0.000015
           72              H      -2.496640      10.713464      18.813422       0.135417       1.209115 0.85872729E+01  0.84220073E+02                                 1.769682                            1.636273      -0.848767       2.493183                    0.999369       3.140410       8.266737       0.534144       1.169196      -0.738805       0.013683      -0.021966      -0.038317       0.046238       0.002952      -0.005277       0.016660      -0.007074       0.013630      -0.016841      -0.002955       0.019796              1.857241       1.704177      -0.103028      -0.428178       1.634577       0.427632       2.232970          -0.000057
           73              H      13.257805     -11.335819      20.285085       0.102531       1.449003 0.11050439E+02  0.11602363E+03                                 2.044978                            1.896222      -0.917898       2.442747                    0.998271       3.448849       9.552011       0.478089       1.220198      -0.727225       0.032077       0.010258       0.041136       0.053163       0.007361       0.007701      -0.004679       0.024406       0.034544      -0.021375       0.004278       0.017097              2.114651       2.331281       0.488986       0.405094       1.943934       0.303995       2.068736          -0.000012
           74              H       2.372803      15.362936      16.609437       0.085415       1.374092 0.10131985E+02  0.10333706E+03                                 1.906778                            1.759981      -0.908737       2.432427                    0.998386       3.397622       9.055075       0.523832       1.146444      -0.744084       0.002432      -0.002508      -0.047982       0.048109       0.012330       0.006610       0.001884       0.005190       0.049229      -0.021009       0.001733       0.019276              1.988408       1.732576       0.112982      -0.379604       1.554165      -0.161016       2.678483          -0.000036
           75              H      10.608241       3.578508      22.051549       0.289320       0.635069 0.41109174E+01  0.35167900E+02                                 1.349112                            1.281575      -1.565036       2.200256                    0.997161       3.146456       9.033766       0.477879       1.498237      -0.662186       0.017922       0.009110       0.008299       0.021750      -0.007553       0.000536       0.008563      -0.004156      -0.014788      -0.011766      -0.001142       0.012909              1.404569       1.734358      -0.070278       0.227448       1.258150       0.109146       1.221199           0.000006
           76              H       9.758157       5.334574      23.197996       0.153394       1.101510 0.79873220E+01  0.78688472E+02                                 1.800887                            1.684387      -1.032366       2.413267                    0.997922       3.381643       9.605157       0.466748       1.332030      -0.699134       0.031736       0.008889       0.016627       0.036914       0.006493       0.002194       0.012202       0.002313      -0.014186      -0.014635       0.000015       0.014620              1.858289       2.445208      -0.040556       0.333076       1.490096       0.126816       1.639564           0.000019
           77              H       7.267059       3.084100      20.937858       0.151722       1.136043 0.84091328E+01  0.82547290E+02                                 1.721130                            1.638134      -1.002663       2.412517                    0.998778       3.249913       8.732281       0.521406       1.196682      -0.730028      -0.010135      -0.026825      -0.028989       0.040775       0.008490       0.014440       0.009881       0.007179      -0.016729      -0.016370      -0.006425       0.022795              1.747319       1.601376      -0.070360       0.022760       1.941177       0.427779       1.699405           0.000067
           78              H      11.744886       1.700886      22.641150       0.095325       1.269959 0.98643301E+01  0.10306620E+03                                 1.998146                            1.881262      -1.453053       2.180746                    0.992289       4.030040      12.023215       0.435708       1.345434      -0.693188      -0.016623       0.014405       0.040874       0.046416      -0.002754      -0.007829       0.002907       0.019469       0.019223      -0.013516      -0.001359       0.014874              2.062671       1.827873      -0.340169      -0.203568       1.958555       0.298800       2.401586           0.000020
           79              H      13.303686       0.351386      18.488206       0.133684       1.077774 0.75891427E+01  0.71704162E+02                                 1.583395                            1.494661      -0.851035       2.485387                    0.999255       3.053374       7.725026       0.587260       1.103885      -0.754334       0.010027      -0.005542      -0.037539       0.039249      -0.007781       0.000548       0.002150       0.012890       0.045706      -0.017865       0.002473       0.015392              1.610475       1.540748      -0.224462      -0.213441       1.390098       0.187562       1.900580           0.000068
           80              H      11.143103       1.291552      18.684740       0.135417       1.208937 0.85856498E+01  0.84198913E+02                                 1.769378                            1.636014      -0.848761       2.493184                    0.999369       3.140250       8.265654       0.534245       1.169047      -0.738840      -0.025492       0.005498      -0.038182       0.046238      -0.006239       0.009220       0.003175       0.003792       0.049539      -0.016840      -0.002956       0.019797              1.856905       1.912393      -0.245488       0.546835       1.504230      -0.128283       2.154092           0.000079
           81              H      17.487271      20.244615       0.325216       0.102527       1.449006 0.11050486E+02  0.11602429E+03                                 2.044985                            1.896230      -0.917892       2.442748                    0.998271       3.448852       9.552035       0.478087       1.220203      -0.727224       0.018059       0.040408       0.029450       0.053163       0.002876       0.006419       0.013116      -0.002392      -0.043932      -0.021376       0.004278       0.017097              2.114656       1.769333      -0.092346      -0.014412       2.336233       0.658898       2.238403           0.000003
           82              H       5.528665       4.471390      21.609348       0.085419       1.374025 0.10131366E+02  0.10332893E+03                                 1.906697                            1.759911      -0.908718       2.432439                    0.998387       3.397554       9.054751       0.523850       1.146423      -0.744089      -0.038807      -0.011141      -0.026162       0.048110       0.003928       0.007335       0.017424       0.011120      -0.007103      -0.021008       0.001732       0.019276              1.988320       2.689494      -0.046867       0.413717       1.579740       0.048744       1.695726           0.000058
           83              H       3.230444       6.898657       6.595577       0.289307       0.635106 0.41111831E+01  0.35170533E+02                                 1.349126                            1.281584      -1.565151       2.200188                    0.997159       3.146522       9.033826       0.477898       1.498162      -0.662198      -0.003495      -0.019319       0.009381       0.021759      -0.001969      -0.001090       0.006271      -0.014071       0.026745      -0.011766      -0.001164       0.012930              1.404580       1.056520      -0.012469      -0.015895       1.515340      -0.235019       1.641882          -0.000004
           84              H       3.622045       5.466780       4.887606       0.153397       1.101463 0.79868357E+01  0.78681768E+02                                 1.800770                            1.684283      -1.032222       2.413343                    0.997924       3.381485       9.604306       0.466789       1.331946      -0.699151      -0.001189      -0.030487       0.020785       0.036917       0.002322      -0.006156       0.000387      -0.025428      -0.010072      -0.014621       0.000017       0.014604              1.858166       1.404123      -0.037021      -0.089863       2.005451      -0.471281       2.164925          -0.000013
           85              H       3.667904       9.446264       4.152944       0.151707       1.134426 0.83950992E+01  0.82384435E+02                                 1.720150                            1.637251      -1.002718       2.412495                    0.998777       3.250262       8.735112       0.521256       1.197391      -0.729838      -0.007657       0.039408       0.007231       0.040791       0.001688       0.001381      -0.008582      -0.036004      -0.011980      -0.016389      -0.006400       0.022789              1.746309       1.377768      -0.091419      -0.080379       2.081251       0.281546       1.779908          -0.000048
           86              H       4.218101       7.274201       8.607708       0.095365       1.269939 0.98642388E+01  0.10306493E+03                                 1.998119                            1.881247      -1.453469       2.180592                    0.992285       4.029947      12.022891       0.435712       1.345425      -0.693190       0.032115      -0.025357      -0.021891       0.046407      -0.006537      -0.011345      -0.002068       0.009225       0.007992      -0.013478      -0.001390       0.014868              2.062641       2.013255      -0.422689      -0.175522       1.982549       0.338432       2.192119          -0.000003
           87              H       0.943813       9.836710      10.659614       0.133686       1.077303 0.75862036E+01  0.71682738E+02                                 1.584206                            1.495367      -0.850854       2.485488                    0.999255       3.053925       7.731442       0.586426       1.105357      -0.753943      -0.031375       0.020638       0.011393       0.039244      -0.015924      -0.002657      -0.002383       0.006871       0.005690      -0.017868       0.002500       0.015367              1.611328       1.649299      -0.326993      -0.228705       1.481601       0.166389       1.703085          -0.000060
           88              H       1.381265      10.114955       8.352682       0.135448       1.207012 0.85695044E+01  0.84004155E+02                                 1.767545                            1.634478      -0.848850       2.493166                    0.999368       3.139897       8.263935       0.534475       1.169052      -0.738812      -0.025270       0.030388      -0.023992       0.046234      -0.017365       0.004826      -0.003038      -0.004490      -0.005198      -0.016828      -0.002944       0.019771              1.854880       1.704993      -0.420894       0.360550       1.854122      -0.390134       2.005526          -0.000074
           89              H       3.996454       5.088531       2.590033       0.102537       1.448688 0.11047567E+02  0.11598462E+03                                 2.044552                            1.895874      -0.917934       2.442731                    0.998270       3.448637       9.550704       0.478177       1.220067      -0.727253      -0.001025      -0.052456      -0.008594       0.053165       0.007037      -0.001795       0.001498      -0.035508       0.012694      -0.021377       0.004294       0.017083              2.114180       1.679321      -0.260462      -0.148082       2.618319       0.469569       2.044901          -0.000052
           90              H       4.141650       8.953197       1.932581       0.085397       1.372556 0.10118688E+02  0.10317138E+03                                 1.905414                            1.758838      -0.908701       2.432424                    0.998388       3.397850       9.055460       0.523977       1.146459      -0.744054      -0.003177       0.040819      -0.025261       0.048108      -0.003605      -0.007097      -0.002976      -0.036606      -0.001963      -0.021001       0.001740       0.019261              1.986912       1.502072       0.005979      -0.040135       2.096784      -0.592509       2.361879          -0.000022
           91              H      -4.124329      -8.162795      16.801292       0.289322       0.635068 0.41109382E+01  0.35168344E+02                                 1.349148                            1.281607      -1.565149       2.200200                    0.997159       3.146523       9.034178       0.477854       1.498304      -0.662175      -0.017043      -0.009736      -0.009386       0.021757       0.002894      -0.006261      -0.001043       0.013425       0.026725      -0.011767      -0.001144       0.012911              1.404608       1.472209       0.134493       0.216270       1.099681       0.093332       1.641935          -0.000024
           92              H      -5.604827      -8.270844      18.509263       0.153386       1.101453 0.79871047E+01  0.78687222E+02                                 1.800957                            1.684470      -1.032458       2.413224                    0.997921       3.381815       9.606269       0.466684       1.332198      -0.699099      -0.028341      -0.011289      -0.020791       0.036918       0.009790      -0.002395       0.005705       0.016868      -0.010048      -0.014636       0.000037       0.014599              1.858352       1.962103       0.160192       0.414381       1.447803       0.241838       2.165150          -0.000094
           93              H      -1.868205      -6.901114      19.243925       0.151683       1.135472 0.84042166E+01  0.82490854E+02                                 1.720825                            1.637857      -1.002415       2.412623                    0.998780       3.250225       8.734030       0.521329       1.196978      -0.729949       0.039721       0.005920      -0.007233       0.040806       0.012620       0.008569       0.001582       0.025869      -0.012001      -0.016371      -0.006425       0.022797              1.747004       2.061428       0.150073      -0.292413       1.398945      -0.018069       1.780637          -0.000038
           94              H      -4.099504      -7.106480      14.789161       0.095340       1.270089 0.98657249E+01  0.10308476E+03                                 1.998309                            1.881417      -1.453431       2.180594                    0.992285       4.030202      12.024062       0.435681       1.345465      -0.693182      -0.034612       0.021835       0.021893       0.046412      -0.007982      -0.001808       0.011423       0.001044       0.007996      -0.013515      -0.001371       0.014886              2.062838       2.251844      -0.338459      -0.377620       1.744322       0.052682       2.192348          -0.000025
           95              H     -10.143718      17.676840      12.737255       0.133691       1.076070 0.75751173E+01  0.71546569E+02                                 1.582315                            1.493714      -0.850957       2.485429                    0.999255       3.053293       7.726294       0.587124       1.104528      -0.754140       0.029917      -0.022708      -0.011389       0.039248      -0.014521       0.001369       0.003302       0.014678       0.005632      -0.017841       0.002485       0.015356              1.609351       1.703581      -0.306416      -0.232637       1.423556       0.159856       1.700917           0.000009
           96              H     -10.027170      18.182065      15.044187       0.135455       1.208054 0.85783354E+01  0.84113012E+02                                 1.768772                            1.635501      -0.848905       2.493154                    0.999368       3.140073       8.265697       0.534215       1.169311      -0.738765       0.037075      -0.013693       0.023993       0.046235      -0.012096       0.004501      -0.003526       0.025308      -0.005211      -0.016816      -0.002963       0.019779              1.856245       2.103788      -0.280840       0.488590       1.457913      -0.210140       2.007034          -0.000052
           97              H      -6.086215      -8.043886      20.806836       0.102504       1.450685 0.11065560E+02  0.11621764E+03                                 2.046455                            1.897473      -0.917586       2.442867                    0.998274       3.448898       9.552395       0.477967       1.220138      -0.727262      -0.049121      -0.018456       0.008586       0.053171       0.016631      -0.001990       0.001224       0.018791       0.012705      -0.021385       0.004306       0.017079              2.116237       2.680608       0.092634      -0.492881       1.621206      -0.016912       2.046897          -0.000151
           98              H      -2.490957      -6.618774      21.464288       0.085409       1.372799 0.10120428E+02  0.10318846E+03                                 1.905310                            1.758742      -0.908810       2.432384                    0.998386       3.397338       9.052607       0.524128       1.146137      -0.744143       0.039552       0.010616       0.025257       0.048114       0.008709       0.000469       0.007714       0.032998      -0.001964      -0.021018       0.001745       0.019273              1.986809       2.026820       0.191549       0.545217       1.571833       0.235339       2.361774           0.000004
           99              H       9.389392      24.702303       1.345320       0.289307       0.635099 0.41111096E+01  0.35169562E+02                                 1.349087                            1.281549      -1.564998       2.200256                    0.997161       3.146449       9.033418       0.477920       1.498107      -0.662208       0.002613       0.019941      -0.008297       0.021756      -0.004571      -0.007887      -0.003345       0.012731      -0.014783      -0.011751      -0.001157       0.012908              1.404539       1.355191      -0.204306      -0.027086       1.637244      -0.250830       1.221183          -0.000000
          100              H      11.328372      24.486162       0.198873       0.153388       1.101388 0.79863100E+01  0.78675903E+02                                 1.800730                            1.684260      -1.032276       2.413308                    0.997923       3.381619       9.604888       0.466775       1.331997      -0.699139      -0.002201       0.032887      -0.016630       0.036918       0.004321      -0.010751      -0.006111      -0.009962      -0.014187      -0.014611       0.000020       0.014591              1.858122       1.621598      -0.331688      -0.008531       2.313346      -0.356227       1.639421          -0.000014
          101              H      10.036990      21.387422       2.459011       0.151699       1.133806 0.83892357E+01  0.82311501E+02                                 1.719351                            1.636530      -1.002559       2.412562                    0.998778       3.250042       8.733353       0.521448       1.197173      -0.729880      -0.021920      -0.018495       0.029005       0.040790       0.004342      -0.004501      -0.016904      -0.016264      -0.016756      -0.016371      -0.006421       0.022793              1.745482       1.945448       0.052007      -0.395067       1.593328      -0.163800       1.697671          -0.000043
          102              H       7.240265      25.148065       0.755719       0.095328       1.269945 0.98642327E+01  0.10306504E+03                                 1.998134                            1.881255      -1.453146       2.180709                    0.992289       4.030073      12.023348       0.435707       1.345437      -0.693187       0.019112      -0.010871      -0.040866       0.046406      -0.008258      -0.005329       0.006448      -0.011673       0.019214      -0.013503      -0.001389       0.014891              2.062654       2.157810      -0.223506      -0.349554       1.628578       0.092355       2.401576          -0.000002
          103              H      14.999967      -0.848263       4.908663       0.133684       1.077561 0.75873455E+01  0.71683940E+02                                 1.583269                            1.494546      -0.850899       2.485457                    0.999256       3.053311       7.725045       0.587238       1.103977      -0.754308      -0.008569       0.007613       0.037541       0.039252      -0.010100      -0.001843      -0.001234      -0.000248       0.045701      -0.017861       0.002471       0.015390              1.610348       1.547785      -0.221892      -0.247932       1.382832       0.138695       1.900426           0.000042
          104              H      16.606549      -2.571901       4.712129       0.135423       1.206758 0.85673080E+01  0.83977293E+02                                 1.767271                            1.634241      -0.848620       2.493242                    0.999369       3.139883       8.263652       0.534527       1.169013      -0.738817       0.013679      -0.022203       0.038171       0.046229      -0.006039       0.000099      -0.009745       0.004874       0.049508      -0.016819      -0.002968       0.019787              1.854583       1.701867      -0.318573       0.302616       1.710702      -0.471857       2.151181          -0.000006
          105              H       3.706237       9.727412      23.071653       0.102523       1.450419 0.11063126E+02  0.11618461E+03                                 2.046107                            1.897191      -0.917807       2.442781                    0.998271       3.448625       9.551039       0.478035       1.220044      -0.727282       0.032081       0.030489      -0.029452       0.053162       0.002992      -0.010210      -0.010399      -0.001755      -0.043935      -0.021354       0.004276       0.017078              2.115848       2.332664       0.106393      -0.626556       1.775174      -0.206212       2.239704          -0.000057
          106              H      11.924390      20.210859       1.787521       0.085403       1.371624 0.10110145E+02  0.10306012E+03                                 1.904280                            1.757870      -0.908734       2.432422                    0.998387       3.397303       9.052256       0.524234       1.146166      -0.744119       0.002433      -0.040301       0.026159       0.048108      -0.000434      -0.013976      -0.012716      -0.013575      -0.007098      -0.020995       0.001728       0.019267              1.985686       1.730339      -0.384356       0.091765       2.532998      -0.405495       1.693719          -0.000025
          107              H       6.321430      11.245639      14.124690       0.289305       0.635103 0.41111650E+01  0.35170359E+02                                 1.349125                            1.281585      -1.565131       2.200199                    0.997159       3.146521       9.033838       0.477896       1.498169      -0.662197       0.003496      -0.017784       0.012040       0.021759       0.000040      -0.002250       0.005879      -0.013394       0.028777      -0.011766      -0.001164       0.012930              1.404580       1.056520      -0.007530      -0.018746       1.813776      -0.062718       1.343444          -0.000016
          108              H       5.929829      12.008867      16.218710       0.153387       1.101495 0.79870975E+01  0.78684709E+02                                 1.800776                            1.684288      -1.032230       2.413329                    0.997924       3.381520       9.604315       0.466799       1.331910      -0.699158       0.001194      -0.033243       0.016009       0.036916      -0.006492      -0.001067      -0.007492      -0.011781       0.030881      -0.014623       0.000016       0.014607              1.858171       1.404126      -0.059313      -0.076991       2.533203      -0.166595       1.637185          -0.000068
          109              H       5.883970      14.634816      13.139682       0.151712       1.134240 0.83932377E+01  0.82360192E+02                                 1.719823                            1.636958      -1.002680       2.412518                    0.998777       3.250001       8.733606       0.521365       1.197228      -0.729875       0.007658       0.013443      -0.037745       0.040793       0.000352       0.002154      -0.014683      -0.025440       0.019707      -0.016389      -0.006402       0.022791              1.745970       1.377544      -0.023891      -0.119321       1.611116       0.010278       2.249249          -0.000123
          110              H       5.333773       9.690843      12.793408       0.095361       1.269954 0.98643908E+01  0.10306688E+03                                 1.998131                            1.881258      -1.453465       2.180591                    0.992285       4.029977      12.022987       0.435712       1.345420      -0.693190      -0.032115       0.006279       0.032904       0.046406      -0.006557      -0.011334       0.002694       0.000977      -0.016746      -0.013477      -0.001391       0.014868              2.062653       2.013266       0.059335      -0.453822       1.846652       0.259971       2.328042          -0.000023
          111              H       8.608061       9.195064       9.548262       0.133689       1.077274 0.75859330E+01  0.71679490E+02                                 1.584175                            1.495338      -0.850840       2.485499                    0.999255       3.053870       7.731247       0.586434       1.105354      -0.753944       0.031374       0.000452      -0.023570       0.039244       0.005661      -0.015119       0.001528       0.000098      -0.014636      -0.017868       0.002500       0.015368              1.611296       1.649269      -0.034568      -0.397527       1.503587       0.179093       1.681031          -0.000058
          112              H       8.170609      11.332056      10.460740       0.135449       1.206853 0.85680635E+01  0.83985564E+02                                 1.767297                            1.634267      -0.848826       2.493181                    0.999369       3.139722       8.262954       0.534551       1.168947      -0.738836       0.025270       0.035972      -0.014323       0.046236       0.012862      -0.012627      -0.003619      -0.003488      -0.002189      -0.016827      -0.002946       0.019773              1.854606       1.704754       0.522572      -0.184194       2.305158      -0.129490       1.553906          -0.000130
          113              H       5.555420      13.809513      17.695052       0.102529       1.448366 0.11044488E+02  0.11594267E+03                                 2.044121                            1.895509      -0.917806       2.442785                    0.998271       3.448335       9.549057       0.478268       1.219937      -0.727282       0.001030      -0.018784       0.049726       0.053166      -0.005073       0.005197      -0.004198      -0.025658       0.042258      -0.021379       0.004288       0.017090              2.113716       1.679006       0.001985      -0.299497       1.781242      -0.013495       2.880899          -0.000132
          114              H       5.410224      16.311187      14.676856       0.085401       1.372342 0.10116692E+02  0.10314474E+03                                 1.905107                            1.758577      -0.908670       2.432443                    0.998388       3.397653       9.054315       0.524061       1.146346      -0.744081       0.003179       0.042287      -0.022722       0.048110      -0.004344      -0.006670      -0.009841      -0.024720       0.033700      -0.021002       0.001737       0.019265              1.986577       1.501866      -0.037739      -0.014883       2.808180      -0.181440       1.649685          -0.000101
          115              H      -1.056367      -3.799745       9.272179       0.289317       0.635057 0.41108325E+01  0.35167044E+02                                 1.349107                            1.281570      -1.564969       2.200290                    0.997161       3.146436       9.033735       0.477874       1.498257      -0.662183      -0.017922      -0.002627      -0.012041       0.021751       0.004242      -0.006272       0.000181       0.010362       0.028770      -0.011767      -0.001141       0.012908              1.404561       1.734346       0.232114       0.052861       1.135910       0.038576       1.343429           0.000006
          116              H      -0.206283      -3.914584       7.178159       0.153390       1.101528 0.79874952E+01  0.78690651E+02                                 1.800910                            1.684408      -1.032345       2.413272                    0.997922       3.381688       9.605332       0.466744       1.332034      -0.699133      -0.031737      -0.009950      -0.016010       0.036913      -0.001344       0.006719       0.003533       0.017334       0.030870      -0.014635       0.000016       0.014619              1.858312       2.445236       0.308738       0.131414       1.492393       0.128135       1.637306           0.000014
          117              H       2.284815      -3.082455      10.257187       0.151722       1.136076 0.84094588E+01  0.82551529E+02                                 1.721185                            1.638183      -1.002637       2.412529                    0.998778       3.249970       8.732572       0.521388       1.196707      -0.730023       0.010133       0.011701       0.037724       0.040776       0.008260       0.014573       0.002874       0.019319       0.019688      -0.016370      -0.006427       0.022796              1.747376       1.601425       0.054892      -0.049558       1.389421       0.109212       2.251283           0.000097
          118              H      -2.193012      -5.249153      10.603461       0.095326       1.269960 0.98643515E+01  0.10306652E+03                                 1.998149                            1.881266      -1.453068       2.180738                    0.992289       4.030055      12.023282       0.435706       1.345436      -0.693187       0.016623      -0.028194      -0.032912       0.046416      -0.005404      -0.006298       0.009831       0.007475      -0.016754      -0.013515      -0.001359       0.014874              2.062674       1.827870      -0.006214      -0.396375       2.032077       0.341244       2.328076           0.000007
          119              H      -3.751812      -2.327317      13.848607       0.133683       1.077829 0.75896700E+01  0.71710813E+02                                 1.583498                            1.494753      -0.851020       2.485395                    0.999255       3.053414       7.725366       0.587215       1.103944      -0.754320      -0.010026       0.029740       0.023568       0.039248       0.004366      -0.006465       0.013760      -0.007222      -0.014632      -0.017865       0.002474       0.015391              1.610582       1.540850      -0.072625      -0.301144       1.610636       0.314858       1.680261           0.000014
          120              H      -1.591229      -2.027446      12.936129       0.135429       1.209098 0.85871337E+01  0.84218430E+02                                 1.769670                            1.636263      -0.848778       2.493188                    0.999369       3.140385       8.266678       0.534144       1.169201      -0.738804       0.025493       0.035820       0.014325       0.046241       0.011106      -0.000793       0.013135      -0.013457      -0.002219      -0.016842      -0.002956       0.019798              1.857227       1.912731       0.596480       0.060824       2.103117       0.217305       1.555834           0.000066
          121              H      -7.935397      23.348831       5.701817       0.102521       1.449004 0.11050479E+02  0.11602409E+03                                 2.044972                            1.896221      -0.917859       2.442757                    0.998271       3.448873       9.552059       0.478092       1.220191      -0.727226      -0.018060      -0.005297      -0.049718       0.053161       0.004122       0.005700      -0.003470       0.026338       0.042259      -0.021376       0.004279       0.017097              2.114641       1.769325       0.033691      -0.087184       1.692235       0.287094       2.882364           0.000054
          122              H       4.023209      -2.970352       8.720013       0.085414       1.373919 0.10130389E+02  0.10331561E+03                                 1.906511                            1.759758      -0.908743       2.432423                    0.998386       3.397513       9.054245       0.523908       1.146333      -0.744110       0.038806       0.017092       0.022729       0.048111       0.004387       0.007072       0.009583       0.024705       0.033648      -0.021009       0.001730       0.019279              1.988115       2.689173       0.381658       0.166240       1.624373       0.074581       1.650800           0.000119
          123              H       0.162482      24.694198       1.331282       0.289308       0.635105 0.41111486E+01  0.35169955E+02                                 1.349090                            1.281552      -1.565021       2.200243                    0.997161       3.146457       9.033429       0.477922       1.498098      -0.662209      -0.002613       0.017156      -0.013120       0.021755      -0.004545      -0.007902      -0.002117       0.010604      -0.021163      -0.011751      -0.001157       0.012908              1.404542       1.355194       0.078692      -0.190478       1.542421      -0.305578       1.316012           0.000010
          124              H      -1.776498      25.578986       2.091680       0.153398       1.101364 0.79861096E+01  0.78673590E+02                                 1.800719                            1.684251      -1.032273       2.413317                    0.997923       3.381586       9.604835       0.466770       1.332016      -0.699135       0.002201       0.030849      -0.020163       0.036920      -0.011470      -0.001633      -0.008284      -0.006200      -0.002891      -0.014610       0.000020       0.014589              1.858110       1.621590       0.158450      -0.291516       2.116380      -0.469929       1.836361           0.000016
          125              H      -0.485116      22.072294       3.645232       0.151697       1.133765 0.83887809E+01  0.82305240E+02                                 1.719239                            1.636428      -1.002586       2.412545                    0.998778       3.250003       8.732916       0.521496       1.197089      -0.729899       0.021921      -0.034365       0.001516       0.040789      -0.006069       0.001510      -0.015601      -0.018519      -0.023522      -0.016371      -0.006421       0.022792              1.745367       1.945308      -0.368109      -0.152471       1.813324      -0.036719       1.477471           0.000086
          126              H       2.311609      25.427687       1.240034       0.095330       1.269932 0.98640960E+01  0.10306326E+03                                 1.998123                            1.881244      -1.453146       2.180712                    0.992289       4.030038      12.023224       0.435708       1.345440      -0.693186      -0.019113       0.029957       0.029848       0.046407      -0.000486      -0.009816       0.004857      -0.008918       0.027485      -0.013503      -0.001388       0.014892              2.062643       2.157798      -0.190977      -0.368337       2.128335       0.380890       1.901794           0.000020
          127              H      -5.448093       8.833161      21.677199       0.133680       1.077625 0.75879369E+01  0.71691184E+02                                 1.583359                            1.494626      -0.850920       2.485443                    0.999255       3.053398       7.725446       0.587207       1.104009      -0.754300       0.008568      -0.028705      -0.025363       0.039251       0.003456      -0.009669       0.009224      -0.018363      -0.008639      -0.017863       0.002472       0.015390              1.610441       1.547876      -0.103780      -0.316160       1.651016       0.293495       1.632432           0.000014
          128              H      -7.054675       8.141561      23.268186       0.135423       1.206755 0.85672868E+01  0.83976923E+02                                 1.767254                            1.634228      -0.848637       2.493230                    0.999369       3.139898       8.263648       0.534535       1.168996      -0.738821      -0.013679      -0.044157       0.000143       0.046228       0.003105      -0.005180       0.006902      -0.023959      -0.036989      -0.016820      -0.002968       0.019788              1.854566       1.701855       0.421351      -0.124588       2.449674      -0.045206       1.412169           0.000044
          129              H       5.845637      -1.608784       3.437000       0.102533       1.450603 0.11064870E+02  0.11620826E+03                                 2.046338                            1.897387      -0.917927       2.442731                    0.998270       3.448805       9.551961       0.477990       1.220104      -0.727269      -0.032080       0.040754      -0.011675       0.053163      -0.010336      -0.002512      -0.015089       0.006387      -0.019543      -0.021351       0.004278       0.017073              2.116099       2.332950      -0.595923      -0.221180       2.302450       0.098059       1.712895           0.000051
          130              H      -2.372516      22.065553       4.999911       0.085400       1.371480 0.10108780E+02  0.10304158E+03                                 1.904039                            1.757665      -0.908747       2.432412                    0.998387       3.397205       9.051463       0.524309       1.146054      -0.744146      -0.002432      -0.042802       0.021824       0.048107      -0.011887      -0.007363      -0.010835      -0.016833      -0.016871      -0.020995       0.001728       0.019267              1.985423       1.730123       0.271587      -0.286918       2.254384      -0.566056       1.971762           0.000113
          131              H      13.676203      -5.123420      22.065587       0.289324       0.635076 0.41109968E+01  0.35168935E+02                                 1.349151                            1.281610      -1.565197       2.200176                    0.997159       3.146537       9.034200       0.477857       1.498290      -0.662177       0.017043       0.003264       0.013122       0.021756      -0.006870      -0.000624       0.008171      -0.002535      -0.021151      -0.011767      -0.001144       0.012911              1.404613       1.472212       0.120050       0.224609       1.425555       0.281469       1.316071           0.000011
          132              H      15.156701      -6.656598      21.305189       0.153390       1.101441 0.79870183E+01  0.78686312E+02                                 1.800960                            1.684474      -1.032477       2.413219                    0.997921       3.381804       9.606295       0.466677       1.332218      -0.699095       0.028342       0.012364       0.020169       0.036918      -0.006970       0.007281       0.004328       0.019251      -0.002895      -0.014636       0.000037       0.014599              1.858355       1.962103       0.278772       0.345918       1.776389       0.431543       1.836574           0.000005
          133              H      11.420079      -6.607983      19.751637       0.151683       1.135259 0.84020580E+01  0.82462535E+02                                 1.720430                            1.637501      -1.002419       2.412622                    0.998780       3.249932       8.732230       0.521466       1.196765      -0.729998      -0.039721       0.009229      -0.001515       0.040807       0.001111       0.015216       0.003792       0.022040      -0.023492      -0.016372      -0.006427       0.022799              1.746593       2.060917      -0.328147      -0.016222       1.700461       0.156172       1.478402           0.000119
          134              H      13.651378      -2.852705      22.156835       0.095340       1.270093 0.98657645E+01  0.10308526E+03                                 1.998312                            1.881419      -1.453427       2.180596                    0.992285       4.030203      12.024063       0.435681       1.345463      -0.693182       0.034613      -0.008042      -0.029856       0.046412       0.002425      -0.007817       0.007670       0.007546       0.027502      -0.013515      -0.001371       0.014886              2.062843       2.251846      -0.157808      -0.481924       2.034728       0.220346       1.901954           0.000014
          135              H      19.695592      11.315764       1.719670       0.133692       1.075937 0.75738564E+01  0.71530711E+02                                 1.582079                            1.493504      -0.850957       2.485428                    0.999255       3.053150       7.725376       0.587224       1.104402      -0.754172      -0.029917      -0.001490       0.025361       0.039248       0.008448      -0.011892       0.006047       0.009923      -0.008634      -0.017842       0.002484       0.015358              1.609107       1.703323      -0.048252      -0.381596       1.492915       0.199975       1.631082           0.000120
          136              H      19.579044       9.570501       0.128683       0.135447       1.207754 0.85755901E+01  0.84077192E+02                                 1.768260                            1.635066      -0.848877       2.493159                    0.999368       3.139778       8.263785       0.534385       1.169062      -0.738823      -0.037077      -0.027621      -0.000139       0.046235       0.009944      -0.008225       0.002586       0.014723      -0.036982      -0.016815      -0.002965       0.019780              1.855677       2.103117       0.563283       0.001075       2.051064       0.132632       1.412850           0.000172
          137              H      15.638089      -8.532888      19.959869       0.102508       1.450783 0.11066504E+02  0.11623060E+03                                 2.046595                            1.897593      -0.917625       2.442853                    0.998273       3.448975       9.552884       0.477935       1.220188      -0.727251       0.049122      -0.016662       0.011688       0.053172      -0.010038       0.013406       0.007433       0.008039      -0.019554      -0.021385       0.004308       0.017077              2.116386       2.680815      -0.473216      -0.166231       1.955257       0.175892       1.713087          -0.000059
          138              H      12.042831      -8.389716      18.396958       0.085411       1.372578 0.10118342E+02  0.10316059E+03                                 1.904991                            1.758469      -0.908777       2.432402                    0.998386       3.397126       9.051381       0.524216       1.146018      -0.744172      -0.039551      -0.016563      -0.021826       0.048115      -0.003948       0.007779       0.010575       0.028041      -0.016839      -0.021018       0.001744       0.019274              1.986464       2.026477       0.376306       0.438385       1.960135       0.459593       1.972779           0.000087
          139              H      23.227784      -3.039251       7.926859       0.289306       0.635102 0.41111270E+01  0.35169734E+02                                 1.349088                            1.281550      -1.565002       2.200253                    0.997161       3.146452       9.033418       0.477921       1.498103      -0.662209       0.017046      -0.012990      -0.003742       0.021756       0.003986      -0.005629      -0.009208      -0.000710      -0.015693      -0.011751      -0.001157       0.012907              1.404540       1.472155      -0.254540      -0.008340       1.587104      -0.188116       1.154362          -0.000000
          140              H      24.708292      -1.614154       6.979286       0.153392       1.101386 0.79863164E+01  0.78676184E+02                                 1.800748                            1.684276      -1.032281       2.413311                    0.997923       3.381632       9.605019       0.466765       1.332022      -0.699134       0.028351      -0.023640       0.000622       0.036919      -0.002806      -0.009670       0.001389       0.009385      -0.032459      -0.014610       0.000021       0.014589              1.858141       1.961846      -0.438922       0.068457       2.195022      -0.189686       1.417554           0.000015
          141              H      20.971690      -0.293052       7.798176       0.151695       1.133855 0.83897018E+01  0.82317415E+02                                 1.719420                            1.636591      -1.002578       2.412550                    0.998778       3.250113       8.733683       0.521430       1.197195      -0.729875      -0.039707      -0.003294       0.008735       0.040789      -0.013724      -0.006653      -0.002212       0.019320      -0.031661      -0.016371      -0.006421       0.022792              1.745555       2.059594       0.177957      -0.275818       1.668189      -0.174073       1.508883           0.000027
          142              H      23.202958      -4.253612       9.847742       0.095331       1.269932 0.98641116E+01  0.10306347E+03                                 1.998123                            1.881246      -1.453147       2.180711                    0.992289       4.030047      12.023259       0.435707       1.345440      -0.693186       0.034614       0.029867       0.007966       0.046407       0.005587       0.006025       0.003766      -0.012203      -0.031765      -0.013503      -0.001389       0.014892              2.062641       2.251641       0.496219       0.104282       2.125756      -0.167618       1.810527          -0.000001
          143              H      10.144006      19.869171       8.939944       0.133685       1.077515 0.75869119E+01  0.71678411E+02                                 1.583177                            1.494465      -0.850909       2.485450                    0.999255       3.053281       7.724748       0.587280       1.103920      -0.754322      -0.029920      -0.021220      -0.013971       0.039251       0.006093       0.013284      -0.002740       0.004222      -0.025799      -0.017862       0.002471       0.015391              1.610251       1.704583       0.354994       0.149185       1.771044      -0.040219       1.355128          -0.000083
          144              H      10.027479      22.119616       8.223999       0.135424       1.206722 0.85669786E+01  0.83972919E+02                                 1.767199                            1.634180      -0.848639       2.493232                    0.999369       3.139865       8.263440       0.534554       1.168970      -0.738827      -0.037073       0.013932      -0.023844       0.046228       0.002159       0.012729      -0.006111       0.020842      -0.018662      -0.016820      -0.002968       0.019788              1.854506       2.101684      -0.282292       0.486778       1.686283      -0.342338       1.775551          -0.000054
          145              H      -3.465303       0.489051       6.027033       0.102531       1.450667 0.11065496E+02  0.11621676E+03                                 2.046423                            1.897460      -0.917933       2.442726                    0.998270       3.448870       9.552295       0.477972       1.220128      -0.727263       0.049115      -0.001781      -0.020266       0.053162      -0.006572      -0.015393      -0.006194       0.005937      -0.025811      -0.021351       0.004279       0.017072              2.116189       2.680522       0.380477      -0.326638       1.925783      -0.192772       1.742261           0.000050
          146              H      21.594461       1.770979       6.932492       0.085400       1.371569 0.10109623E+02  0.10305292E+03                                 1.904177                            1.757783      -0.908749       2.432412                    0.998387       3.397278       9.051951       0.524269       1.146111      -0.744132      -0.039544       0.027180      -0.003431       0.048107      -0.004744      -0.007305      -0.002860       0.014710      -0.056853      -0.020995       0.001728       0.019267              1.985573       2.025585      -0.567416       0.106616       2.366453      -0.224139       1.564680           0.000083
          147              H      -9.389099      13.516416      20.720267       0.289324       0.635065 0.41109101E+01  0.35168049E+02                                 1.349144                            1.281603      -1.565157       2.200197                    0.997159       3.146513       9.034147       0.477854       1.498306      -0.662174      -0.002606       0.002789       0.021419       0.021756       0.009125       0.000019      -0.001216       0.016411      -0.003741      -0.011767      -0.001144       0.012911              1.404604       1.355272       0.125624       0.163412       1.108024       0.054758       1.750517          -0.000006
          148              H     -11.328089      12.415508      21.106316       0.153391       1.101436 0.79869654E+01  0.78685658E+02                                 1.800954                            1.684468      -1.032436       2.413238                    0.997921       3.381797       9.606266       0.466678       1.332217      -0.699095       0.002208       0.002051       0.036795       0.036918       0.007168      -0.009106       0.002181       0.004398       0.028936      -0.014636       0.000037       0.014599              1.858349       1.621799       0.173267       0.283005       1.499583       0.113707       2.453666          -0.000011
          149              H     -10.036727      12.823417      17.292626       0.151684       1.135472 0.84042226E+01  0.82490952E+02                                 1.720828                            1.637859      -1.002416       2.412623                    0.998780       3.250229       8.734051       0.521328       1.196979      -0.729949       0.021937       0.015879      -0.030524       0.040806       0.001736      -0.005997      -0.001295       0.010740       0.064342      -0.016371      -0.006426       0.022796              1.747006       1.947260       0.316575      -0.242896       1.530950      -0.127244       1.762807          -0.000049
          150              H      -7.239970      13.228699      21.401116       0.095339       1.270091 0.98657606E+01  0.10308526E+03                                 1.998314                            1.881422      -1.453438       2.180591                    0.992285       4.030214      12.024116       0.435680       1.345467      -0.693181      -0.019120      -0.040832       0.011013       0.046412       0.008761       0.004497       0.001617      -0.020056      -0.005911      -0.013515      -0.001371       0.014886              2.062842       2.158032       0.414508       0.018799       2.288476      -0.288581       1.742018           0.000012
          151              H       4.103493      -9.681075      20.207876       0.133692       1.075984 0.75743097E+01  0.71536419E+02                                 1.582165                            1.493581      -0.850947       2.485434                    0.999255       3.053192       7.725685       0.587186       1.104450      -0.754160       0.008566       0.036315      -0.012177       0.039248       0.006646       0.007821      -0.010438      -0.016185      -0.002184      -0.017841       0.002484       0.015357              1.609194       1.546705       0.325289       0.068104       1.889667      -0.154599       1.391209           0.000072
          152              H       2.496890     -10.713108      18.813422       0.135455       1.208038 0.85781901E+01  0.84111133E+02                                 1.768748                            1.635480      -0.848894       2.493159                    0.999368       3.140052       8.265588       0.534222       1.169301      -0.738768      -0.013687       0.021962      -0.038315       0.046235       0.002932       0.005284      -0.016638      -0.007068       0.013660      -0.016816      -0.002963       0.019779              1.856217       1.703284      -0.102937       0.427795       1.633747      -0.427268       2.231620          -0.000032
          153              H     -13.257535      11.336202      20.285085       0.102509       1.450754 0.11066230E+02  0.11622688E+03                                 2.046554                            1.897558      -0.917585       2.442865                    0.998274       3.448967       9.552793       0.477945       1.220173      -0.727254      -0.032083      -0.010253       0.041141       0.053170       0.007367      -0.007679       0.004704       0.024399       0.034562      -0.021384       0.004308       0.017077              2.116344       2.333254       0.489622      -0.405590       1.945416      -0.304376       2.070361          -0.000017
          154              H     -11.924146      11.653608      16.609437       0.085407       1.372803 0.10120466E+02  0.10318895E+03                                 1.905317                            1.758747      -0.908797       2.432389                    0.998386       3.397336       9.052609       0.524126       1.146140      -0.744143      -0.002434       0.002507      -0.047987       0.048114       0.012332      -0.006601      -0.001863       0.005188       0.049263      -0.021017       0.001746       0.019271              1.986817       1.731281       0.112831       0.379119       1.553118       0.160834       2.676052          -0.000017
          155              H       8.495383       7.378279      15.470010       0.289306       0.635108 0.41112057E+01  0.35170784E+02                                 1.349130                            1.281589      -1.565149       2.200189                    0.997159       3.146534       9.033876       0.477896       1.498164      -0.662198      -0.017932       0.011743       0.003739       0.021759       0.003330       0.006819       0.008394      -0.004453      -0.015681      -0.011766      -0.001164       0.012930              1.404585       1.734379      -0.161858       0.174586       1.324981       0.070568       1.154396          -0.000007
          156              H       9.345495       9.249161      16.417583       0.153389       1.101494 0.79870966E+01  0.78684743E+02                                 1.800779                            1.684291      -1.032241       2.413326                    0.997924       3.381523       9.604344       0.466797       1.331915      -0.699157      -0.031739       0.018843      -0.000619       0.036916      -0.005136      -0.004521       0.008685      -0.003787      -0.032453      -0.014623       0.000016       0.014607              1.858175       2.445040      -0.268145       0.201642       1.711920      -0.001323       1.417566          -0.000053
          157              H      11.836553       6.166602      15.598693       0.151712       1.134290 0.83937371E+01  0.82366733E+02                                 1.719915                            1.637040      -1.002692       2.412512                    0.998777       3.250068       8.734017       0.521333       1.197276      -0.729864       0.010122      -0.038537      -0.008741       0.040792      -0.016744      -0.000119       0.007024       0.002221      -0.031665      -0.016389      -0.006402       0.022791              1.746065       1.600264       0.015429       0.072216       2.128650       0.318210       1.509282           0.000054
          158              H       7.358721       6.950053      13.549127       0.095362       1.269944 0.98642908E+01  0.10306557E+03                                 1.998120                            1.881249      -1.453454       2.180597                    0.992285       4.029956      12.022907       0.435713       1.345421      -0.693190       0.016625       0.042588      -0.007958       0.046406       0.008175      -0.001523      -0.006900       0.002480      -0.031754      -0.013477      -0.001390       0.014868              2.062641       1.827863       0.346377       0.192804       2.549522      -0.042442       1.810539          -0.000009
          159              H       5.799878       2.678796      14.456925       0.133687       1.077190 0.75851519E+01  0.71669750E+02                                 1.584036                            1.495216      -0.850831       2.485504                    0.999255       3.053784       7.730721       0.586489       1.105287      -0.753961      -0.010031      -0.035279       0.013962       0.039245       0.003426       0.007026      -0.011598      -0.010914      -0.025793      -0.017867       0.002498       0.015369              1.611151       1.541366       0.297278       0.087728       1.936300      -0.127364       1.355787           0.000088
          160              H       7.960473       3.319087      15.172870       0.135446       1.206876 0.85682596E+01  0.83987955E+02                                 1.767318                            1.634285      -0.848832       2.493175                    0.999369       3.139753       8.263055       0.534549       1.168945      -0.738837       0.025491      -0.030313       0.023854       0.046235      -0.004859       0.010011      -0.009942      -0.018943      -0.018652      -0.016827      -0.002945       0.019772              1.854629       1.910017      -0.350127       0.485070       1.878201      -0.344850       1.775669           0.000076
          161              H      11.167964      10.404114      17.369836       0.102531       1.448396 0.11044780E+02  0.11594673E+03                                 2.044168                            1.895549      -0.917821       2.442781                    0.998271       3.448355       9.549212       0.478256       1.219957      -0.727277      -0.018052       0.045712       0.020280       0.053167      -0.006987       0.000722       0.016602       0.003641      -0.025819      -0.021381       0.004289       0.017092              2.113767       1.768674       0.058607       0.072719       2.832096       0.371546       1.740531          -0.000116
          162              H      13.574967       7.441776      16.464377       0.085401       1.372307 0.10116380E+02  0.10314063E+03                                 1.905062                            1.758540      -0.908663       2.432448                    0.998388       3.397624       9.054158       0.524072       1.146333      -0.744084       0.038810      -0.028223       0.003440       0.048110      -0.008305       0.000273       0.007857      -0.005491      -0.056843      -0.021001       0.001737       0.019263              1.986527       2.686681      -0.334420       0.247053       1.707574      -0.025826       1.565327           0.000075
          163              H      -3.230321       9.161229       2.676602       0.289319       0.635070 0.41109254E+01  0.35167969E+02                                 1.349112                            1.281574      -1.565028       2.200260                    0.997161       3.146453       9.033744       0.477880       1.498233      -0.662187       0.003493      -0.001540      -0.021412       0.021750       0.001937       0.001166       0.000403      -0.024228      -0.003740      -0.011766      -0.001142       0.012909              1.404568       1.056513       0.020005       0.002848       1.406715      -0.172304       1.750475          -0.000000
          164              H      -3.621950       6.966157       2.290553       0.153395       1.101501 0.79872447E+01  0.78687510E+02                                 1.800878                            1.684379      -1.032350       2.413275                    0.997922       3.381626       9.605093       0.466749       1.332030      -0.699134       0.001192       0.002752      -0.036792       0.036914       0.004190      -0.005079       0.007887      -0.012439       0.028921      -0.014634       0.000015       0.014619              1.858279       1.404189       0.096342      -0.012870       1.717010      -0.304708       2.453639           0.000014
          165              H      -3.667768       8.319706       6.104243       0.151717       1.136138 0.84100752E+01  0.82559564E+02                                 1.721296                            1.638282      -1.002675       2.412509                    0.998778       3.250045       8.733041       0.521350       1.196765      -0.730010       0.007648       0.025944       0.030512       0.040775      -0.002036      -0.000767       0.006109      -0.010536       0.064304      -0.016369      -0.006425       0.022794              1.747492       1.378549       0.115457       0.039019       2.100655       0.271519       1.763271           0.000017
          166              H      -4.217960      11.091532       1.995753       0.095327       1.269957 0.98643124E+01  0.10306596E+03                                 1.998143                            1.881260      -1.453060       2.180743                    0.992289       4.030035      12.023195       0.435708       1.345433      -0.693188      -0.032123      -0.031640      -0.011022       0.046417       0.013121       0.000009      -0.004747       0.004589      -0.005921      -0.013516      -0.001359       0.014875              2.062668       2.013284       0.363378       0.278311       2.432848       0.078475       1.741871           0.000016
          167              H      -0.943629      14.149781       3.188993       0.133681       1.077853 0.75898809E+01  0.71713331E+02                                 1.583521                            1.494774      -0.851045       2.485381                    0.999255       3.053459       7.725518       0.587211       1.103945      -0.754319       0.031381       0.020181       0.012181       0.039248       0.010270       0.012470      -0.003894       0.004259      -0.002235      -0.017865       0.002474       0.015391              1.610606       1.648552       0.361298       0.168690       1.790956      -0.012716       1.392311          -0.000009
          168              H      -1.381093      12.291077       4.583447       0.135417       1.209126 0.85873786E+01  0.84221404E+02                                 1.769697                            1.636285      -0.848771       2.493180                    0.999369       3.140423       8.266797       0.534140       1.169200      -0.738804       0.025271      -0.005579       0.038316       0.046238       0.004519       0.017467       0.000578       0.001792       0.013630      -0.016841      -0.002955       0.019796              1.857257       1.707081      -0.102008       0.545907       1.631701      -0.261153       2.232990          -0.000051
          169              H      24.658622       4.787305       3.111784       0.102530       1.449017 0.11050574E+02  0.11602552E+03                                 2.045002                            1.896243      -0.917889       2.442750                    0.998271       3.448856       9.552080       0.478083       1.220209      -0.727222       0.001022      -0.033662      -0.041135       0.053162      -0.001944      -0.006978       0.005700      -0.028236       0.034545      -0.021375       0.004279       0.017096              2.114676       1.679643       0.258599       0.151582       2.595624       0.483264       2.068760           0.000039
          170              H      -4.141534       6.150309       6.787432       0.085415       1.374065 0.10131741E+02  0.10333381E+03                                 1.906740                            1.759949      -0.908750       2.432423                    0.998386       3.397609       9.054970       0.523842       1.146430      -0.744088       0.003175      -0.001458       0.047983       0.048110       0.007959      -0.000430       0.006860      -0.019533       0.049227      -0.021007       0.001733       0.019275              1.988366       1.502948       0.031805      -0.025274       1.783731      -0.411554       2.678420           0.000062
          171              H       9.714063       2.313953       1.345320       0.289317       0.635057 0.41108231E+01  0.35166922E+02                                 1.349103                            1.281567      -1.564972       2.200288                    0.997161       3.146424       9.033678       0.477877       1.498252      -0.662184      -0.002620      -0.019935      -0.008296       0.021751      -0.004568       0.007894       0.003360       0.012727      -0.014786      -0.011766      -0.001142       0.012908              1.404558       1.355220      -0.204315       0.027087       1.637263       0.250821       1.221191           0.000001
          172              H       7.775068       2.530072       0.198873       0.153397       1.101502 0.79872699E+01  0.78688048E+02                                 1.800901                            1.684399      -1.032336       2.413286                    0.997922       3.381646       9.605258       0.466737       1.332058      -0.699128       0.002197      -0.032884      -0.016628       0.036914       0.004319       0.010771       0.006137      -0.009963      -0.014178      -0.014634       0.000016       0.014617              1.858304       1.621717      -0.331707       0.008538       2.313613       0.356306       1.639582          -0.000030
          173              H       9.066480       5.628855       2.459011       0.151717       1.136176 0.84104596E+01  0.82564423E+02                                 1.721345                            1.638327      -1.002670       2.412509                    0.998778       3.250120       8.733349       0.521339       1.196776      -0.730007       0.021908       0.018492       0.028994       0.040775       0.004347       0.004504       0.016907      -0.016256      -0.016729      -0.016370      -0.006425       0.022794              1.747542       1.947914       0.052067       0.395809       1.595097       0.164078       1.699616           0.000038
          174              H      11.863182       1.868179       0.755719       0.095329       1.269952 0.98642675E+01  0.10306537E+03                                 1.998137                            1.881255      -1.453069       2.180740                    0.992289       4.030023      12.023149       0.435709       1.345432      -0.693188      -0.019124       0.010871      -0.040873       0.046417      -0.008259       0.005349      -0.006413      -0.011683       0.019227      -0.013516      -0.001359       0.014875              2.062662       2.157828      -0.223506       0.349563       1.628577      -0.092324       2.401580           0.000013
          175              H      13.655099       0.848356       4.908663       0.133682       1.077738 0.75888155E+01  0.71700097E+02                                 1.583339                            1.494612      -0.851017       2.485394                    0.999255       3.053332       7.724797       0.587281       1.103860      -0.754341       0.008565      -0.007606       0.037540       0.039249      -0.010103       0.001844       0.001234      -0.000243       0.045705      -0.017864       0.002472       0.015392              1.610418       1.547865      -0.221915       0.247971       1.382883      -0.138708       1.900506           0.000069
          176              H      12.048514       2.571990       4.712129       0.135429       1.208999 0.85862209E+01  0.84206527E+02                                 1.769499                            1.636116      -0.848777       2.493187                    0.999369       3.140297       8.266073       0.534201       1.169116      -0.738824      -0.013686       0.022200       0.038183       0.046240      -0.006045      -0.000081       0.009753       0.004892       0.049538      -0.016841      -0.002957       0.019798              1.857040       1.703998      -0.319246      -0.303259       1.712862       0.472855       2.154259           0.000059
          177              H      -3.705931      -9.726976      23.071653       0.102531       1.449165 0.11052007E+02  0.11604481E+03                                 2.045175                            1.896392      -0.917967       2.442712                    0.998270       3.449033       9.552876       0.478052       1.220243      -0.727214      -0.032075      -0.030496      -0.029451       0.053162       0.002989       0.010226       0.010420      -0.001748      -0.043938      -0.021375       0.004280       0.017095              2.114860       2.331517       0.106346       0.626110       1.774434       0.206075       2.238629          -0.000117
          178              H       7.179071       6.805405       1.787521       0.085408       1.374206 0.10133059E+02  0.10335120E+03                                 1.906921                            1.760104      -0.908764       2.432406                    0.998386       3.397766       9.055732       0.523798       1.146483      -0.744075      -0.002434       0.040297       0.026164       0.048107      -0.000441       0.013984       0.012723      -0.013586      -0.007100      -0.021009       0.001734       0.019275              1.988563       1.732704      -0.385287      -0.091963       2.537070       0.406376       1.695915           0.000031
          179              H       4.124553       8.163113      16.801292       0.289306       0.635103 0.41111676E+01  0.35170393E+02                                 1.349127                            1.281586      -1.565138       2.200196                    0.997159       3.146524       9.033853       0.477895       1.498171      -0.662197       0.017049       0.009735      -0.009382       0.021759       0.002890       0.006275       0.001063       0.013420       0.026745      -0.011766      -0.001164       0.012930              1.404582       1.472199       0.134493      -0.216280       1.099662      -0.093324       1.641884          -0.000010
          180              H       5.605073       8.271194      18.509263       0.153388       1.101497 0.79871159E+01  0.78684974E+02                                 1.800781                            1.684292      -1.032239       2.413325                    0.997924       3.381529       9.604361       0.466797       1.331913      -0.699157       0.028343       0.011288      -0.020785       0.036916       0.009799       0.002419      -0.005674       0.016862      -0.010072      -0.014623       0.000016       0.014607              1.858177       1.961919       0.160186      -0.414378       1.447674      -0.241817       2.164940          -0.000042
          181              H       1.868460       6.901478      19.243925       0.151713       1.134369 0.83945550E+01  0.82377603E+02                                 1.720079                            1.637187      -1.002687       2.412516                    0.998777       3.250169       8.734729       0.521272       1.197375      -0.729842      -0.039708      -0.005917      -0.007230       0.040792       0.012628      -0.008552      -0.001558       0.025881      -0.011985      -0.016388      -0.006401       0.022790              1.746235       2.060456       0.149968       0.292218       1.398421       0.018066       1.779829          -0.000028
          182              H       4.099701       7.106759      14.789161       0.095360       1.269961 0.98644559E+01  0.10306776E+03                                 1.998141                            1.881266      -1.453465       2.180590                    0.992285       4.029991      12.023052       0.435710       1.345423      -0.693190       0.034611      -0.021827       0.021889       0.046405      -0.007983       0.001833      -0.011385       0.001044       0.007994      -0.013477      -0.001390       0.014868              2.062663       2.251659      -0.338414       0.377588       1.744186      -0.052673       2.192144          -0.000006
          183              H       0.592324       9.339631      12.737255       0.133688       1.077310 0.75862767E+01  0.71683725E+02                                 1.584228                            1.495387      -0.850849       2.485492                    0.999255       3.053920       7.731489       0.586414       1.105375      -0.753939      -0.029916       0.022701      -0.011393       0.039244      -0.014546      -0.001362      -0.003300       0.014670       0.005690      -0.017868       0.002500       0.015367              1.611351       1.705784      -0.307039       0.233112       1.425158      -0.160166       1.703110          -0.000055
          184              H       0.475807       8.834449      15.044187       0.135448       1.207053 0.85698750E+01  0.84009029E+02                                 1.767622                            1.634543      -0.848838       2.493173                    0.999369       3.139919       8.264161       0.534447       1.169094      -0.738802      -0.037074       0.013695       0.023991       0.046235      -0.012097      -0.004473       0.003537       0.025321      -0.005197      -0.016828      -0.002943       0.019772              1.854965       2.102200      -0.280518      -0.488040       1.457073       0.209903       2.005623          -0.000068
          185              H       6.086491       8.044279      20.806836       0.102530       1.448431 0.11045112E+02  0.11595121E+03                                 2.044211                            1.895585      -0.917811       2.442781                    0.998271       3.448399       9.549407       0.478248       1.219965      -0.727275       0.049112       0.018457       0.008595       0.053165       0.016634       0.002007      -0.001195       0.018782       0.012681      -0.021379       0.004290       0.017089              2.113813       2.677173       0.092492       0.491944       1.619713       0.016908       2.044555          -0.000072
          186              H       2.491243       6.619179      21.464288       0.085402       1.372461 0.10117812E+02  0.10315986E+03                                 1.905295                            1.758737      -0.908669       2.432444                    0.998388       3.397744       9.054961       0.524005       1.146427      -0.744062      -0.039546      -0.010610       0.025261       0.048110       0.008701      -0.000440      -0.007683       0.033002      -0.001968      -0.021001       0.001738       0.019262              1.986781       2.026813       0.191530      -0.545191       1.571821      -0.235318       2.361709          -0.000014
          187              H      15.873081      20.117698       6.595577       0.289326       0.635078 0.41110141E+01  0.35169099E+02                                 1.349151                            1.281609      -1.565220       2.200164                    0.997159       3.146538       9.034187       0.477860       1.498281      -0.662178       0.003493       0.019312       0.009387       0.021755      -0.001967       0.001104      -0.006251      -0.014079       0.026726      -0.011767      -0.001145       0.012912              1.404612       1.056541      -0.012466       0.015906       1.515357       0.235012       1.641939          -0.000003
          188              H      15.481457      21.549542       4.887606       0.153394       1.101425 0.79868698E+01  0.78684511E+02                                 1.800946                            1.684461      -1.032479       2.413221                    0.997921       3.381775       9.606203       0.466678       1.332222      -0.699094       0.001192       0.030484       0.020792       0.036919       0.002315       0.006178      -0.000357      -0.025424      -0.010054      -0.014635       0.000036       0.014599              1.858340       1.404252      -0.037031       0.089883       2.005630       0.471289       2.165139          -0.000004
          189              H      15.435588      17.570044       4.152944       0.151682       1.135403 0.84035133E+01  0.82481638E+02                                 1.720700                            1.637743      -1.002445       2.412609                    0.998779       3.250126       8.733438       0.521372       1.196911      -0.729964       0.007651      -0.039424       0.007235       0.040806       0.001687      -0.001365       0.008606      -0.035983      -0.011999      -0.016371      -0.006425       0.022796              1.746874       1.378140      -0.091462       0.080424       2.081987      -0.281679       1.780496           0.000001
          190              H      14.885450      19.742191       8.607708       0.095340       1.270088 0.98657130E+01  0.10308461E+03                                 1.998311                            1.881417      -1.453423       2.180598                    0.992285       4.030193      12.024036       0.435680       1.345466      -0.693181      -0.032124       0.025356      -0.021892       0.046412      -0.006536       0.011373       0.002103       0.009220       0.008000      -0.013516      -0.001370       0.014886              2.062841       2.013447      -0.422748       0.175544       1.982726      -0.338465       2.192351          -0.000010
          191              H     -10.495235      17.179721      10.659614       0.133693       1.076096 0.75753703E+01  0.71549753E+02                                 1.582363                            1.493757      -0.850967       2.485427                    0.999255       3.053313       7.726457       0.587103       1.104555      -0.754133       0.031382      -0.020636       0.011391       0.039248      -0.015907       0.002658       0.002392       0.006841       0.005631      -0.017841       0.002485       0.015356              1.609402       1.647313      -0.326344       0.228269       1.479920      -0.166055       1.700971           0.000012
          192              H     -10.932717      16.901432       8.352682       0.135443       1.208100 0.85787317E+01  0.84117908E+02                                 1.768824                            1.635545      -0.848895       2.493148                    0.999368       3.140119       8.265880       0.534204       1.169320      -0.738763       0.025265      -0.030392      -0.023989       0.046232      -0.017360      -0.004824       0.003066      -0.004474      -0.005210      -0.016815      -0.002962       0.019777              1.856301       1.706242      -0.421428      -0.360996       1.855565       0.390622       2.007095           0.000001
          193              H      15.107017      21.927748       2.590033       0.102507       1.450860 0.11067239E+02  0.11624070E+03                                 2.046707                            1.897687      -0.917646       2.442844                    0.998273       3.449037       9.553272       0.477910       1.220229      -0.727242       0.001023       0.052464      -0.008586       0.053171       0.007026       0.001818      -0.001468      -0.035518       0.012717      -0.021384       0.004309       0.017074              2.116509       1.680875      -0.260939       0.148380       2.621493      -0.470424       2.047158          -0.000012
          194              H      14.961813      18.063070       1.932581       0.085411       1.372702 0.10119510E+02  0.10317629E+03                                 1.905183                            1.758632      -0.908783       2.432400                    0.998386       3.397217       9.052025       0.524160       1.146098      -0.744153       0.003169      -0.040829      -0.025257       0.048114      -0.003596       0.007116       0.003014      -0.036612      -0.001960      -0.021017       0.001746       0.019272              1.986673       1.501905       0.005997       0.040139       2.096523       0.592426       2.361590           0.000043
          195              H     -10.607948      -3.578091      22.051549       0.289306       0.635102 0.41111284E+01  0.35169762E+02                                 1.349090                            1.281552      -1.564995       2.200257                    0.997161       3.146458       9.033449       0.477920       1.498107      -0.662208      -0.017929      -0.009111       0.008297       0.021756      -0.007556      -0.000525      -0.008551      -0.004156      -0.014783      -0.011751      -0.001156       0.012908              1.404543       1.734324      -0.070266      -0.227457       1.258120      -0.109147       1.221186          -0.000005
          196              H      -9.757849      -5.334135      23.197996       0.153384       1.101402 0.79864329E+01  0.78677363E+02                                 1.800740                            1.684268      -1.032278       2.413304                    0.997923       3.381641       9.604944       0.466776       1.331990      -0.699140      -0.031740      -0.008887       0.016629       0.036918       0.006491      -0.002178      -0.012174       0.002316      -0.014188      -0.014612       0.000020       0.014591              1.858133       2.444982      -0.040588      -0.333015       1.489989      -0.126787       1.639427          -0.000029
          197              H      -7.266781      -3.083705      20.937858       0.151697       1.133850 0.83896766E+01  0.82317243E+02                                 1.719428                            1.636600      -1.002565       2.412558                    0.998778       3.250102       8.733705       0.521422       1.197212      -0.729871       0.010130       0.026830      -0.029006       0.040790       0.008487      -0.014437      -0.009878       0.007192      -0.016755      -0.016371      -0.006421       0.022792              1.745563       1.599835      -0.070219      -0.022743       1.939107      -0.427104       1.697746          -0.000055
          198              H     -11.744585      -1.700458      22.641150       0.095329       1.269943 0.98642139E+01  0.10306480E+03                                 1.998133                            1.881254      -1.453147       2.180709                    0.992289       4.030072      12.023346       0.435707       1.345438      -0.693186       0.016620      -0.014396       0.040866       0.046406      -0.002755       0.007856      -0.002875       0.019460       0.019215      -0.013503      -0.001389       0.014891              2.062652       1.827861      -0.340159       0.203591       1.958526      -0.298779       2.401569          -0.000007
          199              H      15.351560      -0.351036      18.488206       0.133680       1.077611 0.75878076E+01  0.71689576E+02                                 1.583336                            1.494606      -0.850916       2.485446                    0.999255       3.053384       7.725361       0.587216       1.103998      -0.754303      -0.010033       0.005541      -0.037541       0.039251      -0.007779      -0.000550      -0.002148       0.012892       0.045702      -0.017863       0.002472       0.015391              1.610417       1.540693      -0.224440       0.213418       1.390047      -0.187534       1.900512           0.000026
          200              H      17.512145      -1.291199      18.684740       0.135422       1.206771 0.85674358E+01  0.83978914E+02                                 1.767288                            1.634256      -0.848637       2.493233                    0.999369       3.139910       8.263759       0.534522       1.169017      -0.738816       0.025493      -0.005496      -0.038171       0.046229      -0.006229      -0.009221      -0.003155       0.003801       0.049511      -0.016821      -0.002968       0.019788              1.854603       1.909974      -0.245011      -0.545752       1.502631       0.128026       2.151204          -0.000043
          201              H       1.616170       6.771621       0.325216       0.102521       1.450377 0.11062713E+02  0.11617904E+03                                 2.046057                            1.897148      -0.917786       2.442793                    0.998271       3.448574       9.550809       0.478044       1.220035      -0.727285      -0.018050      -0.040411       0.029452       0.053163       0.002878      -0.006401      -0.013092      -0.002397      -0.043934      -0.021353       0.004276       0.017077              2.115796       1.770202      -0.092445       0.014430       2.337535      -0.659439       2.239650          -0.000088
          202              H      -5.528378      -4.470982      21.609348       0.085404       1.371736 0.10111187E+02  0.10307409E+03                                 1.904448                            1.758012      -0.908754       2.432414                    0.998387       3.397391       9.052835       0.524187       1.146232      -0.744103       0.038807       0.011138      -0.026159       0.048108       0.003928      -0.007329      -0.017415       0.011106      -0.007095      -0.020994       0.001729       0.019266              1.985869       2.685683      -0.046710      -0.412952       1.578065      -0.048654       1.693859          -0.000032
          203              C      -0.835317       3.502873       8.832084       0.329075      29.873191 0.32610424E+03  0.71719925E+04                                 8.857109                            6.306200      -0.069504       2.028343                    0.999356      23.903539      67.600431       0.608993       0.457310      -1.034193       0.058037      -0.022519       0.045365       0.077028       0.005282       0.025366      -0.007824       0.020935       0.001386      -0.026189      -0.005014       0.031203             11.803663      16.230310       1.710211       6.447509       5.255136      -0.224370      13.925542           0.000017
          204              C      -0.655944       3.701835       7.515074      -0.187747      34.172456 0.43448922E+03  0.10236116E+05                                 9.291984                            7.027808       0.062310       2.016543                    0.997931      29.088186      84.323776       0.609899       0.426277      -1.055635       0.003402       0.006459      -0.028549       0.029467      -0.002641      -0.002783      -0.006793      -0.024269      -0.081095      -0.028218       0.001501       0.026717             11.415258      14.486336       1.367176       5.003924       5.641699      -1.111998      14.117738           0.000023
          205              C       4.126803       4.081463      12.826632       0.156864      35.449364 0.38550517E+03  0.87822259E+04                                 9.597665                            6.655610      -0.045729       2.003637                    0.999518      25.933102      73.044617       0.623957       0.430900      -1.056665      -0.031229       0.021396      -0.037062       0.052977      -0.014993      -0.002271       0.015515      -0.000039       0.000856      -0.020503      -0.002216       0.022719             13.406266      18.509243       5.613876       7.217858      10.696042       0.572094      11.013514           0.000038
          206              C      -2.126509       3.226501       9.330437      -0.205302      34.580583 0.45660066E+03  0.10860343E+05                                 9.291771                            7.168905       0.089472       2.008984                    0.998865      29.691504      85.683090       0.610097       0.422085      -1.061269      -0.002994      -0.041401       0.004251       0.041727       0.004084      -0.000849      -0.002926      -0.025844       0.009033      -0.015066       0.002102       0.012964             11.257645      16.095618       1.822967       4.707692       5.587117      -0.172712      12.090201           0.000091
          207              C       2.500910       4.659326      11.283842       0.055061      30.759649 0.36317450E+03  0.82209181E+04                                 8.722836                            6.464022       0.065318       2.026561                    0.999521      27.272310      78.738516       0.627162       0.431441      -1.047350       0.055839       0.003283       0.026439       0.061869      -0.041638      -0.016616       0.020456      -0.007608       0.063737      -0.052469      -0.000532       0.053001             11.347684      14.460462       4.866475       5.295321       9.728765       0.450583       9.853824           0.000005
          208              C       3.400301       2.938950      13.212680      -0.162829      33.657566 0.42040709E+03  0.97432748E+04                                 8.923183                            6.738360       0.300978       2.069500                    0.999779      28.816797      80.675548       0.652532       0.405014      -1.077987      -0.021376      -0.015654      -0.014521       0.030213      -0.008011      -0.000759      -0.013630      -0.029083       0.028226      -0.021954      -0.001942       0.023896             10.936679      14.160801       4.417079       4.412039      10.057813      -0.407299       8.591424           0.000141
          209              C       0.364959       3.314320      10.974769       0.495555      27.281987 0.28735744E+03  0.61356599E+04                                 8.411194                            6.015717      -0.089520       2.031477                    0.999023      22.821336      64.019133       0.607412       0.472263      -1.023810      -0.038405      -0.030851      -0.039472       0.063124      -0.034418       0.018444       0.014511      -0.093290      -0.098979      -0.059887      -0.015197       0.075084             11.166401      14.017395       3.256381       5.017371       6.022037       0.352618      13.459771           0.000029
          210              C       1.732381       3.563551      11.624500      -0.037313      39.282112 0.44507604E+03  0.10453848E+05                                10.141437                            7.049928      -0.032132       2.000972                    0.999025      27.193544      76.420746       0.622727       0.418761      -1.069974       0.026659      -0.024731       0.016866       0.040085      -0.007149      -0.022566       0.020572      -0.006872       0.032499      -0.025518      -0.011634       0.037152             14.256511      19.397925       5.848257       8.025305      10.740984       0.476619      12.630623           0.000047
          211              C       2.148837       2.734972      12.634309      -0.023112      30.244153 0.37563253E+03  0.85165018E+04                                 8.520144                            6.510274       0.108384       2.033326                    0.999672      27.376008      77.354249       0.638471       0.423123      -1.059679       0.017344       0.005810      -0.007796       0.019883      -0.007513      -0.020182       0.020189      -0.043606       0.024928      -0.035360      -0.003785       0.039146             10.302829      12.890967       3.404928       4.326475       8.719321      -0.961527       9.298198           0.000121
          212              C      -1.749998       3.593627       6.639330       0.095956      27.187387 0.33775793E+03  0.74673192E+04                                 7.933701                            6.150468       0.336390       2.121020                    0.999824      26.102913      73.163619       0.659637       0.419993      -1.060181      -0.022681      -0.000839       0.039291       0.045375       0.006361      -0.036375      -0.010936      -0.028559       0.001364      -0.044232       0.007287       0.036945              9.478924      12.488359       1.177373       3.298839       5.061557      -1.020159      10.886857           0.000031
          213              C      -3.151600       3.174081       8.404389       0.090161      26.408038 0.31806633E+03  0.69326732E+04                                 7.732723                            5.946370       0.214609       2.073329                    0.999771      26.149895      72.965528       0.674071       0.416886      -1.061305       0.037595      -0.019309      -0.035708       0.055329       0.001462      -0.037531      -0.018121      -0.026519      -0.044810      -0.050472       0.012136       0.038336              9.195339      12.016891       1.520739       3.283055       4.979525      -0.683491      10.589601           0.000072
          214              C      13.132737      13.888236      14.564785       0.328988      29.879950 0.32616400E+03  0.71738631E+04                                 8.859618                            6.307561      -0.069335       2.028378                    0.999357      23.905897      67.616733       0.608795       0.457423      -1.034096      -0.040528       0.047210      -0.045347       0.076991      -0.002472       0.015919      -0.021196      -0.022926       0.001281      -0.026223      -0.004906       0.031129             11.807722       5.401094      -2.119861       2.361672      16.091754      -6.006528      13.930319          -0.000086
          215              C      13.260548      14.123695      15.881795      -0.187745      34.172791 0.43448379E+03  0.10235995E+05                                 9.292163                            7.027804       0.062674       2.016661                    0.997933      29.087875      84.323919       0.609892       0.426282      -1.055628       0.005029       0.005357       0.028506       0.029437       0.005566       0.005633       0.005113       0.022189      -0.081020      -0.028285       0.001536       0.026749             11.415674       5.765188      -1.716234       2.716647      14.362931      -4.347272      14.118902          -0.000210
          216              C      12.024162      18.759359      10.570237       0.156824      35.453921 0.38553783E+03  0.87833065E+04                                 9.599200                            6.656293      -0.045797       2.003618                    0.999518      25.934361      73.053651       0.623858       0.430952      -1.056615       0.030604      -0.022307       0.037049       0.052979      -0.011638      -0.015332      -0.002951       0.018836       0.000953      -0.020414      -0.002261       0.022675             13.409486       8.036635       1.911188       1.866523      21.175913      -6.998522      11.015908          -0.000071
          217              C      13.302557      12.578754      14.066432      -0.205326      34.582470 0.45658876E+03  0.10860048E+05                                 9.292146                            7.168804       0.089404       2.008959                    0.998865      29.691955      85.685880       0.610099       0.422085      -1.061263      -0.037988      -0.016621      -0.004244       0.041682       0.011290       0.002613       0.001951       0.014927       0.008937      -0.015037       0.001961       0.013076             11.258498       5.608896      -1.884777       1.732219      16.075476      -4.381268      12.091124          -0.000138
          218              C      13.110956      17.419099      12.113027       0.055359      30.752303 0.36305954E+03  0.82177728E+04                                 8.722026                            6.463323       0.065129       2.026571                    0.999518      27.267921      78.726610       0.627140       0.431484      -1.047310      -0.015614       0.053735      -0.026483       0.061908      -0.029940      -0.024642       0.009000       0.058085       0.063455      -0.052314      -0.000509       0.052823             11.346917       7.195112       2.297741       1.340186      16.992449      -5.142510       9.853191          -0.000053
          219              C      11.189149      17.693566      10.184189      -0.162844      33.657710 0.42039122E+03  0.97427531E+04                                 8.923306                            6.738386       0.301063       2.069529                    0.999779      28.816779      80.673185       0.652512       0.405032      -1.077981      -0.007620      -0.025301       0.014520       0.030150       0.002903       0.012704       0.005393       0.032636       0.028147      -0.021955      -0.002048       0.024003             10.937251       7.737108       2.146588       1.854020      16.483472      -4.024474       8.591172          -0.000221
          220              C      12.554851      14.956978      12.422100       0.495618      27.284305 0.28737078E+03  0.61362561E+04                                 8.413203                            6.016873      -0.089958       2.031377                    0.999020      22.821353      64.028990       0.607176       0.472422      -1.023683      -0.016298      -0.046406       0.039460       0.063057       0.002527      -0.007413      -0.022170       0.115669      -0.098914      -0.059781      -0.015195       0.074976             11.169808       4.864778       0.019764       1.340537      15.180777      -4.850872      13.463870          -0.000092
          221              C      12.334017      16.329261      11.772369      -0.037630      39.299213 0.44525921E+03  0.10459677E+05                                10.146096                            7.052562      -0.031875       2.001032                    0.999025      27.198509      76.451034       0.622427       0.418902      -1.069838      -0.032207       0.016888      -0.016892       0.040098      -0.003427      -0.026842       0.014498       0.014313       0.032456      -0.025507      -0.011608       0.037115             14.264519       8.030512       1.828893       2.226761      22.125086      -7.731029      12.637957          -0.000095
          222              C      11.413994      16.445691      10.762560      -0.022977      30.237993 0.37551061E+03  0.85132017E+04                                 8.519201                            6.509269       0.107845       2.033197                    0.999672      27.374756      77.352878       0.638501       0.423130      -1.059656      -0.000223       0.018290       0.007862       0.019909       0.007852      -0.025547       0.012386       0.043370       0.024922      -0.035360      -0.003580       0.038940             10.301868       7.042262       1.338223       2.348414      14.566782      -3.757107       9.296559          -0.000216
          223              C      13.523220      13.056157      16.757539       0.095976      27.186364 0.33772920E+03  0.74665240E+04                                 7.933435                            6.150072       0.336354       2.121017                    0.999824      26.102481      73.161592       0.659680       0.419975      -1.060193       0.006784      -0.021639      -0.039309       0.045381       0.013957      -0.001721       0.038055       0.014237       0.001302      -0.044332       0.007242       0.037090              9.478762       5.146419      -1.418139       2.061482      12.402417      -2.769881      10.887451          -0.000162
          224              C      13.594840      11.594832      14.992480       0.090080      26.408743 0.31804742E+03  0.69321806E+04                                 7.732715                            5.945969       0.214551       2.073290                    0.999771      26.150943      72.968816       0.674130       0.416855      -1.061322      -0.030731       0.029012       0.035686       0.055314       0.009465       0.004657       0.041529       0.018758      -0.044877      -0.050571       0.012110       0.038462              9.195638       4.805327      -1.028892       1.738661      12.192210      -2.867264      10.589376          -0.000056
          225              C     -13.264619       6.467746      20.692425       0.329098      29.872551 0.32608797E+03  0.71714966E+04                                 8.856797                            6.305889      -0.069567       2.028311                    0.999359      23.902851      67.596335       0.609035       0.457287      -1.034212       0.028247      -0.038518       0.060328       0.076948      -0.002277       0.013898      -0.024027      -0.015795      -0.004870      -0.026188      -0.004951       0.031139             11.803526       9.455187      -2.782702       1.088207      14.996064      -7.804062      10.959328           0.000049
          226              C     -14.493534       7.010907      20.724011      -0.187817      34.175168 0.43451863E+03  0.10236964E+05                                 9.292455                            7.028011       0.062536       2.016599                    0.997933      29.088978      84.326209       0.609896       0.426273      -1.055640      -0.027528       0.010530      -0.000978       0.029489       0.022364       0.008528       0.009217      -0.000393       0.036385      -0.028434       0.001496       0.026938             11.416205      10.837541      -2.659466       1.190431      13.161240      -6.506844      10.249835           0.000085
          227              C      -2.378301      14.944578       1.013084       0.156867      35.451541 0.38551272E+03  0.87825837E+04                                 9.598715                            6.656032      -0.045923       2.003583                    0.999518      25.933653      73.050816       0.623877       0.430947      -1.056619      -0.029939       0.021843      -0.037851       0.052973      -0.010599      -0.005917       0.010379      -0.016520       0.042133      -0.020479      -0.002277       0.022757             13.408662       9.171369       2.028421       1.335265      20.440425      -7.749455      10.614192           0.000024
          228              C     -12.297039       6.972941      19.797729      -0.205340      34.579211 0.45658711E+03  0.10859877E+05                                 9.291492                            7.168840       0.089370       2.008949                    0.998866      29.691087      85.679700       0.610098       0.422090      -1.061272       0.024001       0.026526       0.021392       0.041681       0.002800       0.007113       0.008328       0.004372      -0.028506      -0.015006       0.001900       0.013106             11.257339       9.232865      -1.462764       0.008867      13.665239      -6.817590      10.873911           0.000149
          229              C     -12.919996       2.708592      22.748776       0.055359      30.751039 0.36304921E+03  0.82174995E+04                                 8.721869                            6.463320       0.065017       2.026547                    0.999519      27.267489      78.725762       0.627126       0.431496      -1.047300       0.001506      -0.043751       0.043757       0.061896      -0.035107      -0.010576       0.028911       0.010000       0.082373      -0.052363      -0.000544       0.052907             11.346535       8.637079       1.705384       1.093381      17.108033      -5.491352       8.294495           0.000046
          230              C      -1.282339      15.825848       1.079532      -0.162869      33.663240 0.42047925E+03  0.97453027E+04                                 8.924268                            6.739140       0.300909       2.069475                    0.999779      28.817469      80.677214       0.652469       0.405038      -1.077978       0.002640       0.028840      -0.008400       0.030154      -0.003971       0.015422       0.009240       0.027526      -0.005625      -0.021987      -0.001986       0.023973             10.938314       8.836925       2.561473       1.166270      15.348195      -4.998210       8.629823           0.000065
          231              C     -11.826328       4.790589      21.781315       0.495679      27.281066 0.28732913E+03  0.61350545E+04                                 8.411998                            6.016071      -0.090014       2.031363                    0.999021      22.820057      64.020654       0.607281       0.472365      -1.023729      -0.004898       0.061388      -0.013510       0.063048       0.007906       0.037483       0.041368      -0.053164       0.100425      -0.059851      -0.015233       0.075083             11.167883       9.890662      -1.864354       0.376033      15.329649      -6.212610       8.283338           0.000054
          232              C     -11.869118       3.604720      22.753923      -0.037662      39.297874 0.44524930E+03  0.10459349E+05                                10.145674                            7.052388      -0.031809       2.001051                    0.999025      27.198257      76.449087       0.622450       0.418890      -1.069849       0.016562      -0.005825       0.036035       0.040085      -0.011488      -0.021482       0.022117       0.000236       0.000862      -0.025518      -0.011619       0.037137             14.263775      10.068881       1.394982       1.644327      21.718369      -8.553749      11.004076           0.000039
          233              C      -1.241269      16.885686       0.175477      -0.022965      30.243393 0.37561970E+03  0.85161688E+04                                 8.520171                            6.510320       0.107934       2.033229                    0.999672      27.374111      77.349603       0.638444       0.423143      -1.059663      -0.014984      -0.007566       0.010736       0.019925      -0.007310      -0.009522       0.035072      -0.004809      -0.012695      -0.035359      -0.003667       0.039026             10.302953       9.023938       1.325010       1.546818      13.594560      -4.892570       8.290361           0.000071
          234              C     -14.792885       8.104381      19.893188       0.096002      27.184067 0.33768491E+03  0.74653402E+04                                 7.932911                            6.149605       0.336444       2.121043                    0.999824      26.102185      73.161036       0.659712       0.419966      -1.060192       0.040039      -0.011433      -0.018040       0.045379       0.014796      -0.012488       0.022821       0.053182      -0.032666      -0.044314       0.007364       0.036950              9.478108       9.129861      -1.413585       0.432268      10.403086      -5.073455       8.901377           0.000062
          235              C     -12.686749       8.025756      18.991005       0.090204      26.406194 0.31804571E+03  0.69320471E+04                                 7.732281                            5.946186       0.214629       2.073347                    0.999771      26.148512      72.958528       0.674086       0.416887      -1.061314      -0.032611       0.015772       0.041824       0.055331       0.025508      -0.009500       0.021527       0.059405       0.005224      -0.050572       0.012221       0.038351              9.194765       8.717936      -1.308746       0.302974      10.629617      -4.897618       8.236743           0.000101
          236              C      20.070947       3.157818       2.704444       0.329070      29.880511 0.32616365E+03  0.71740151E+04                                 8.860502                            6.308101      -0.069533       2.028320                    0.999358      23.906225      67.623382       0.608676       0.457502      -1.034028      -0.045746       0.013805      -0.060356       0.076981       0.003182       0.027381      -0.004984       0.015159      -0.004812      -0.026215      -0.005022       0.031236             11.809069      16.137528      -0.423101       7.724676       8.325366       1.576121      10.964314           0.000070
          237              C      20.992679       2.180235       2.672858      -0.187812      34.179886 0.43458304E+03  0.10239092E+05                                 9.294058                            7.029038       0.062195       2.016488                    0.997930      29.091059      84.340983       0.609772       0.426334      -1.055578       0.019108      -0.022422       0.000968       0.029475       0.017513      -0.005669      -0.010899      -0.027812       0.036440      -0.028439       0.001767       0.026672             11.418365      14.577840      -1.339005       6.532915       9.425833       1.046299      10.251420           0.000092
          238              C       5.331084     -10.768728      22.383785       0.156876      35.451167 0.38550688E+03  0.87823501E+04                                 9.598443                            6.655863      -0.045853       2.003602                    0.999519      25.933172      73.047218       0.623907       0.430931      -1.056637       0.030548      -0.020940       0.037854       0.052958      -0.003074      -0.011708       0.002211       0.026208       0.042123      -0.020505      -0.002223       0.022728             13.408422      17.913494       5.119303       7.751301      11.697845       1.324529      10.613928           0.000075
          239              C      20.224739       4.238475       3.599140      -0.205293      34.579126 0.45656328E+03  0.10859256E+05                                 9.291540                            7.168675       0.089410       2.008971                    0.998866      29.690966      85.681415       0.610097       0.422093      -1.061261       0.017017       0.031470      -0.021428       0.041702       0.000771      -0.005342      -0.009306      -0.006958      -0.028517      -0.014834       0.001888       0.012946             11.257423      14.092134       0.255055       6.430478       8.806416       2.264360      10.873718           0.000236
          240              C      16.411878       2.229656       0.648093       0.055189      30.755843 0.36311414E+03  0.82192650E+04                                 8.722345                            6.463567       0.065444       2.026627                    0.999520      27.270385      78.733306       0.627168       0.431452      -1.047336      -0.041773      -0.013266      -0.043742       0.061922      -0.030512      -0.030696       0.000503       0.036460       0.082614      -0.052398      -0.000549       0.052947             11.347413      15.096468       3.989279       5.542253      10.650845       0.799863       8.294924           0.000049
          241              C       5.796637      -9.441691      22.317337      -0.162817      33.660676 0.42046691E+03  0.97447341E+04                                 8.923372                            6.738707       0.301031       2.069526                    0.999779      28.814890      80.663113       0.652552       0.404998      -1.078028       0.026340       0.012132       0.008413       0.030195      -0.011774      -0.003526      -0.017447      -0.016415      -0.005630      -0.021866      -0.001985       0.023851             10.937267      13.013864       4.039134       5.100243      11.169479       0.567216       8.628458           0.000242
          242              C      18.010267       3.954786       1.615554       0.495507      27.286334 0.28739659E+03  0.61369019E+04                                 8.413256                            6.016891      -0.089553       2.031465                    0.999022      22.822995      64.032621       0.607218       0.472383      -1.023712       0.059544       0.015861       0.013537       0.063090       0.022855      -0.026535      -0.049094       0.031390       0.100494      -0.059818      -0.015269       0.075086             11.169843      15.900655       0.259430       5.984047       9.324227       1.716452       8.284647           0.000104
          243              C      16.906468       3.519140       0.642946      -0.037366      39.293575 0.44519358E+03  0.10457716E+05                                10.145045                            7.051987      -0.032096       2.000975                    0.999025      27.196580      76.443276       0.622462       0.418895      -1.069846      -0.011023       0.013692      -0.036014       0.040075      -0.008999      -0.027899       0.012976       0.014234       0.000862      -0.025458      -0.011609       0.037067             14.262890      19.546013       4.745721       8.611830      12.239560       1.300601      11.003098           0.000102
          244              C       6.782185      -9.049677      23.221392      -0.023109      30.241352 0.37558707E+03  0.85151964E+04                                 8.519287                            6.509602       0.108434       2.033344                    0.999673      27.375630      77.351428       0.638546       0.423087      -1.059704      -0.002165      -0.016550      -0.010795       0.019878      -0.004127      -0.036242      -0.002510       0.013010      -0.012688      -0.035290      -0.003768       0.039058             10.301860      12.252035       2.467229       5.127050      10.364789       0.172494       8.288756           0.000260
          245              C      22.123411       2.262507       3.503681       0.095996      27.183760 0.33767281E+03  0.74649978E+04                                 7.932707                            6.149286       0.336268       2.120983                    0.999824      26.102484      73.161251       0.659763       0.419937      -1.060212      -0.024117       0.033924       0.018047       0.045367      -0.005182      -0.025564       0.004300      -0.059929      -0.032629      -0.044189       0.007230       0.036959              9.477944      11.150263      -0.699945       4.927253       8.382736       1.283220       8.900833           0.000074
          246              C      21.347256       4.222003       4.405864       0.090180      26.407719 0.31805325E+03  0.69322518E+04                                 7.732526                            5.946184       0.214661       2.073337                    0.999771      26.149501      72.961477       0.674099       0.416877      -1.061321       0.025725      -0.025488      -0.041816       0.055317       0.001155      -0.023356       0.001886      -0.078332       0.005302      -0.050526       0.012147       0.038379              9.195230      11.240374      -0.416935       4.718949       8.108122       1.347213       8.237193           0.000146
          247              C      18.268021      -7.610592      15.947306       0.329100      29.872215 0.32608520E+03  0.71714138E+04                                 8.856711                            6.305851      -0.069563       2.028315                    0.999359      23.902682      67.595555       0.609039       0.457286      -1.034214       0.058002       0.050469      -0.003189       0.076951       0.019315      -0.017202      -0.000801       0.005880      -0.044042      -0.026187      -0.004950       0.031137             11.803373      16.229777       4.728824      -4.704954      11.951976      -3.642345       7.228365          -0.000083
          248              C      18.447400      -8.850632      16.433493      -0.187806      34.174168 0.43450620E+03  0.10236585E+05                                 9.292254                            7.027907       0.062544       2.016610                    0.997933      29.088427      84.323920       0.609901       0.426272      -1.055641       0.003415      -0.027992       0.008635       0.029492      -0.001095       0.003820       0.026415       0.009359       0.019854      -0.028433       0.001489       0.026943             11.415894      14.486913       3.650808      -3.686550      12.962571      -3.114852       6.798199          -0.000177
          249              C      -5.424892      -4.440531      13.448988       0.156882      35.451157 0.38550889E+03  0.87824709E+04                                 9.598642                            6.655998      -0.045916       2.003588                    0.999518      25.933473      73.050107       0.623879       0.430946      -1.056620      -0.031216      -0.042794      -0.000005       0.052969       0.005520       0.014171      -0.007870       0.013109       0.040293      -0.020484      -0.002279       0.022763             13.408523      18.513306       3.445053      -8.472732      10.439583      -0.424205      11.272679          -0.000030
          250              C      16.976829      -7.040819      15.937479      -0.205339      34.579211 0.45658610E+03  0.10859850E+05                                 9.291500                            7.168833       0.089352       2.008944                    0.998866      29.691088      85.679778       0.610098       0.422090      -1.061271      -0.003035       0.024385       0.033674       0.041686      -0.002779      -0.002993       0.005288      -0.022037       0.020294      -0.015009       0.001900       0.013109             11.257364      16.095561       3.165351      -3.932719      10.613251      -2.729338       7.063280          -0.000142
          251              C      21.604219      -6.065554      13.719924       0.055361      30.751023 0.36304917E+03  0.82174990E+04                                 8.721876                            6.463327       0.064997       2.026541                    0.999518      27.267454      78.725684       0.627125       0.431497      -1.047300       0.055853       0.021340      -0.016007       0.061897       0.006403       0.044382      -0.022165      -0.010853       0.053571      -0.052360      -0.000548       0.052909             11.346539      14.459066       2.152560      -6.861342       9.431426      -0.279469      10.149124          -0.000065
          252              C      -6.151383      -3.534939      14.245418      -0.162864      33.662656 0.42047195E+03  0.97450848E+04                                 8.924155                            6.739076       0.300949       2.069492                    0.999779      28.817165      80.675985       0.652473       0.405037      -1.077979      -0.021333      -0.004742       0.020784       0.030159       0.003344       0.007402       0.007145      -0.040527      -0.006246      -0.021987      -0.001980       0.023967             10.938145      14.163232       1.612465      -6.032672       9.311217       0.838487       9.339986          -0.000092
          253              C      19.468285      -5.660704      15.039273       0.495681      27.280895 0.28732818E+03  0.61350233E+04                                 8.411941                            6.016049      -0.090017       2.031364                    0.999021      22.819951      64.020108       0.607285       0.472363      -1.023731      -0.038333      -0.018748       0.046415       0.063050       0.033191       0.020620       0.034430      -0.008560       0.154740      -0.059851      -0.015233       0.075084             11.167773      14.019454       2.717516      -5.329785      11.296029      -3.397406       8.187835          -0.000084
          254              C      20.835700      -5.222641      14.498572      -0.037649      39.297453 0.44524527E+03  0.10459227E+05                                10.145600                            7.052357      -0.031822       2.001049                    0.999025      27.198087      76.448440       0.622451       0.418891      -1.069849       0.026649       0.026983       0.012981       0.040084      -0.015968       0.017552      -0.015741       0.001405       0.057104      -0.025522      -0.011622       0.037144             14.263625      19.408787       4.028652      -9.083091      11.749995      -1.057912      11.632092          -0.000058
          255              C      -7.402841      -3.933829      14.711249      -0.022953      30.242688 0.37561042E+03  0.85158977E+04                                 8.520027                            6.510234       0.107959       2.033244                    0.999672      27.373687      77.347890       0.638449       0.423143      -1.059664       0.017331      -0.009765      -0.001177       0.019928      -0.013668       0.016663      -0.005881      -0.019216       0.098126      -0.035361      -0.003672       0.039033             10.302747      12.890950       2.044313      -5.112025       9.985937       0.230024       8.031353          -0.000111
          256              C      17.353353      -9.554940      16.965070       0.096007      27.183670 0.33768118E+03  0.74652221E+04                                 7.932825                            6.149584       0.336454       2.121051                    0.999824      26.101832      73.159393       0.659712       0.419968      -1.060194      -0.022683       0.034445      -0.018923       0.045377      -0.034676       0.012763       0.011478      -0.027854       0.003539      -0.044321       0.007368       0.036954              9.477969      12.486345       2.267790      -2.668713      10.313661      -2.012672       5.633902          -0.000142
          257              C      15.951745      -7.816586      16.445893       0.090195      26.406452 0.31804833E+03  0.69321278E+04                                 7.732334                            5.946201       0.214623       2.073341                    0.999771      26.148792      72.959754       0.674086       0.416886      -1.061314       0.037587      -0.021301       0.034572       0.055333      -0.033230       0.017558       0.024602      -0.015480      -0.011567      -0.050571       0.012218       0.038354              9.194840      12.016051       2.082727      -2.958423       9.778457      -2.087431       5.790012          -0.000064
          258              C      -5.970646      19.177509       4.086965       0.329064      29.880640 0.32616541E+03  0.71740607E+04                                 8.860503                            6.308103      -0.069494       2.028329                    0.999358      23.906318      67.623593       0.608679       0.457500      -1.034029      -0.040529      -0.062855      -0.018222       0.076977       0.015018      -0.005719       0.015421      -0.033230      -0.029400      -0.026215      -0.005024       0.031238             11.809043       5.401643       3.105676       0.655072      19.675410       3.939448      10.350075           0.000024
          259              C      -5.842847      20.200336       3.224556      -0.187820      34.180123 0.43458646E+03  0.10239188E+05                                 9.294070                            7.029045       0.062216       2.016490                    0.997931      29.091238      84.341424       0.609774       0.426332      -1.055580       0.004999       0.022030      -0.018934       0.029476       0.002092      -0.007485       0.010432       0.048660      -0.001577      -0.028435       0.001769       0.026666             11.418351       5.766357       3.211866       0.128024      17.950296       2.279806      10.538402           0.000060
          260              C      21.575750      13.282547       1.865666       0.156861      35.451859 0.38551259E+03  0.87825182E+04                                 9.598564                            6.655903      -0.045846       2.003600                    0.999519      25.933485      73.048407       0.623906       0.430930      -1.056637       0.030597       0.043226       0.000795       0.052965      -0.007470       0.017821      -0.002723       0.008872      -0.029004      -0.020498      -0.002220       0.022718             13.408636       8.035921       0.660788      -2.587977      19.615634       7.898406      12.574354           0.000061
          261              C      -5.800807      19.400677       5.470188      -0.205302      34.579611 0.45656761E+03  0.10859413E+05                                 9.291653                            7.168699       0.089442       2.008979                    0.998866      29.691313      85.683332       0.610096       0.422092      -1.061259      -0.037992       0.004612       0.016539       0.041692      -0.003358      -0.010963      -0.005996       0.007623      -0.012782      -0.014832       0.001887       0.012944             11.257595       5.608708       2.442204       0.766078      16.879788       3.915312      11.284290           0.000094
          262              C      -5.992451      15.288776       2.254990       0.055191      30.755905 0.36311454E+03  0.82192774E+04                                 8.722354                            6.463568       0.065451       2.026628                    0.999520      27.270413      78.733430       0.627168       0.431452      -1.047336      -0.015539      -0.049801      -0.033359       0.061922      -0.006370       0.038466      -0.030710       0.020274      -0.050041      -0.052401      -0.000545       0.052946             11.347394       7.195353       0.011666      -2.660095      16.092179       5.663081      10.754649           0.000007
          263              C      20.740752      13.481127       2.981697      -0.162827      33.662724 0.42048964E+03  0.97454447E+04                                 8.923875                            6.738964       0.300961       2.069497                    0.999779      28.815768      80.667737       0.652525       0.405007      -1.078016      -0.007626       0.025240       0.014706       0.030191       0.009522      -0.008738      -0.015773       0.014518      -0.026163      -0.021863      -0.001994       0.023857             10.938021       7.737308       0.531718      -2.786225      14.050455       5.430545      11.026299           0.000119
          264              C      -6.548530      16.787520       4.232728       0.495505      27.286272 0.28739445E+03  0.61368627E+04                                 8.413279                            6.016889      -0.089531       2.031469                    0.999022      22.823226      64.033913       0.607213       0.472386      -1.023707      -0.016263       0.057402       0.020508       0.063087      -0.007717       0.001600       0.007486       0.090372      -0.175428      -0.059818      -0.015268       0.075085             11.169877       4.864794       1.150986      -0.687419      18.093992       3.168752      10.550844           0.000009
          265              C      -6.769375      15.538687       3.369149      -0.037381      39.294492 0.44520176E+03  0.10457970E+05                                10.145227                            7.052063      -0.032080       2.000976                    0.999025      27.196899      76.444717       0.622456       0.418896      -1.069844      -0.032185      -0.023078      -0.006148       0.040078      -0.021512       0.016442      -0.017242       0.009299       0.017599      -0.025450      -0.011606       0.037056             14.263166       8.029791       1.013754      -2.697006      21.702591       7.972907      13.057116           0.000047
          266              C      20.965607      14.605955       3.773213      -0.023126      30.243187 0.37560636E+03  0.85158094E+04                                 8.519778                            6.509827       0.108387       2.033320                    0.999673      27.376722      77.357284       0.638522       0.423094      -1.059691      -0.000283      -0.002397      -0.019732       0.019879      -0.026170       0.006107      -0.020839       0.028525      -0.019569      -0.035281      -0.003764       0.039046             10.302581       7.042654       1.364610      -2.333271      13.868981       4.160959       9.996107           0.000078
          267              C      -5.580168      21.492527       3.711211       0.095996      27.183727 0.33767287E+03  0.74649878E+04                                 7.932680                            6.149280       0.336333       2.121003                    0.999824      26.102398      73.160586       0.659765       0.419937      -1.060214       0.006785      -0.023180       0.038402       0.045366      -0.008453      -0.011110      -0.022245       0.041288       0.082664      -0.044188       0.007231       0.036957              9.477899       5.145785       2.494209       0.197314      13.664388       2.039872       9.623523           0.000069
          268              C      -5.508519      20.694623       5.859278       0.090186      26.407651 0.31804998E+03  0.69321734E+04                                 7.732546                            5.946157       0.214662       2.073340                    0.999771      26.149457      72.961685       0.674098       0.416878      -1.061319      -0.030698       0.016431      -0.042980       0.055314      -0.000686      -0.010458      -0.015020       0.064508       0.092350      -0.050524       0.012149       0.038375              9.195282       4.805406       2.020150       0.021689      13.473303       2.127275       9.307138           0.000066
          269              C       5.838606       1.178248       7.449563       0.329071      29.873124 0.32610327E+03  0.71719575E+04                                 8.857060                            6.306166      -0.069472       2.028353                    0.999356      23.903476      67.599928       0.608999       0.457306      -1.034196       0.028309       0.071566       0.003189       0.077027       0.013215      -0.004887       0.016577      -0.028799      -0.044060      -0.026192      -0.005013       0.031205             11.803599       9.455525       2.333509       1.865634      18.726948       5.649732       7.228323           0.000024
          270              C       4.609684       0.934017       6.963376      -0.187732      34.172064 0.43448209E+03  0.10235910E+05                                 9.291947                            7.027768       0.062308       2.016550                    0.997931      29.087848      84.322733       0.609898       0.426279      -1.055633      -0.027501      -0.006120      -0.008662       0.029476      -0.003782      -0.023492      -0.012208      -0.005902       0.019797      -0.028222       0.001491       0.026730             11.415243      10.837115       2.359906       1.707453      16.611002       4.513185       6.797613           0.000043
          271              C       7.173394       6.913277       9.947881       0.156864      35.449384 0.38550547E+03  0.87822385E+04                                 9.597678                            6.655622      -0.045738       2.003633                    0.999518      25.933128      73.044821       0.623955       0.430901      -1.056664      -0.029936      -0.043707       0.000001       0.052976       0.000186       0.012190      -0.010667      -0.017132       0.040246      -0.020504      -0.002216       0.022720             13.406261       9.170810       0.142423      -2.424236      19.777138       8.127347      11.270834          -0.000011
          272              C       6.806186       0.150821       7.459390      -0.205308      34.580215 0.45659747E+03  0.10860214E+05                                 9.291621                            7.168841       0.089491       2.008988                    0.998865      29.691362      85.681615       0.610106       0.422081      -1.061275       0.023982       0.005301      -0.033722       0.041718       0.004778      -0.005846       0.001230       0.020660       0.020356      -0.015068       0.002104       0.012964             11.257408       9.233305       0.739363       1.262527      17.475782       4.617330       7.063138           0.000127
          273              C       6.183259       4.838698       9.676945       0.055063      30.759487 0.36317261E+03  0.82208616E+04                                 8.722798                            6.464002       0.065319       2.026563                    0.999521      27.272209      78.738066       0.627163       0.431441      -1.047350       0.001428       0.059729       0.016064       0.061868       0.008437       0.035890      -0.034370       0.000426       0.053735      -0.052469      -0.000533       0.053002             11.347614       8.637935       0.094230      -2.023850      15.254755       6.562764      10.150151           0.000021
          274              C       8.269346       6.530179       9.151451      -0.162829      33.657867 0.42041024E+03  0.97433843E+04                                 8.923266                            6.738399       0.300969       2.069496                    0.999779      28.816985      80.676717       0.652526       0.405015      -1.077984       0.002650      -0.021739      -0.020813       0.030212       0.015350      -0.004159      -0.009228       0.027344      -0.006228      -0.021950      -0.001943       0.023893             10.936780       8.836267      -0.269956      -2.801077      14.635542       5.406837       9.338531           0.000018
          275              C       7.276909       2.959842       8.357596       0.495552      27.282018 0.28735822E+03  0.61356678E+04                                 8.411153                            6.015692      -0.089508       2.031480                    0.999023      22.821247      64.018397       0.607420       0.472258      -1.023814      -0.004884      -0.042462      -0.046449       0.063123       0.028517      -0.025543      -0.030865      -0.035011       0.155027      -0.059888      -0.015197       0.075084             11.166341       9.889742       1.257752       1.426425      15.422554       6.156252       8.186726           0.000023
          276              C       7.234126       4.395084       8.898297      -0.037310      39.281871 0.44507353E+03  0.10453770E+05                                10.141383                            7.049901      -0.032137       2.000971                    0.999025      27.193467      76.420366       0.622729       0.418760      -1.069975       0.016542       0.034123      -0.012983       0.040082      -0.012839       0.020756      -0.011200       0.019038       0.057120      -0.025519      -0.011636       0.037155             14.256408      10.065158       0.726604      -2.029564      21.078040       8.910289      11.626024           0.000007
          277              C       8.310410       5.217321       8.685620      -0.023112      30.244225 0.37563312E+03  0.85165173E+04                                 8.520164                            6.510285       0.108380       2.033325                    0.999672      27.376005      77.354217       0.638470       0.423124      -1.059679      -0.014883       0.013133       0.001136       0.019881      -0.004666       0.011242      -0.013631       0.032122       0.098396      -0.035362      -0.003786       0.039148             10.302861       9.023937       0.677317      -1.920883      13.853315       4.742928       8.031332           0.000049
          278              C       4.310327      -0.332239       6.431799       0.095978      27.186902 0.33774883E+03  0.74670859E+04                                 7.933660                            6.150409       0.336324       2.121009                    0.999824      26.102657      73.163325       0.659635       0.419996      -1.060176       0.040027      -0.009905       0.018940       0.045376      -0.018229      -0.006493      -0.015738       0.065240       0.003572      -0.044235       0.007295       0.036941              9.478877       9.130092       1.080912       1.007583      13.672209       3.187122       5.634328           0.000054
          279              C       6.416470      -1.074235       6.950976       0.090156      26.408089 0.31806887E+03  0.69327248E+04                                 7.732685                            5.946382       0.214616       2.073328                    0.999771      26.149879      72.964866       0.674074       0.416884      -1.061309      -0.032588       0.028353      -0.034570       0.055326      -0.020990      -0.017269      -0.024666       0.053804      -0.011639      -0.050473       0.012136       0.038337              9.195256       8.718512       0.916772       0.981910      13.077196       3.485055       5.790061           0.000088
          280              C       0.967767      14.271506      19.309904       0.328986      29.879848 0.32616333E+03  0.71738387E+04                                 8.859569                            6.307534      -0.069357       2.028371                    0.999357      23.905876      67.616440       0.608799       0.457420      -1.034098      -0.045767      -0.059174       0.018212       0.076992       0.022105      -0.016348       0.000390       0.006918      -0.029435      -0.026219      -0.004908       0.031127             11.807656      16.134989       6.900148      -3.495586       8.938444      -1.930649      10.349537           0.000013
          281              C       1.889510      14.732951      20.172313      -0.187760      34.173667 0.43449596E+03  0.10236360E+05                                 9.292324                            7.027902       0.062670       2.016650                    0.997933      29.088406      84.325974       0.609887       0.426282      -1.055627       0.019075       0.012062       0.018887       0.029429      -0.013665      -0.012148       0.003802      -0.040485      -0.001534      -0.028285       0.001546       0.026739             11.415917      14.573758       6.325110      -2.106451       9.136714      -0.880562      10.537278           0.000026
          282              C      -4.220504      11.261379      21.531203       0.156828      35.453553 0.38553307E+03  0.87831770E+04                                 9.599171                            6.656273      -0.045807       2.003618                    0.999518      25.934179      73.053213       0.623856       0.430955      -1.056612       0.030558       0.043268      -0.000796       0.052977      -0.008588       0.008569      -0.015797       0.002490      -0.028972      -0.020417      -0.002264       0.022681             13.409426      17.914474       4.153126      -8.309772       9.738621      -0.192436      12.575182           0.000011
          283              C       1.121540      14.505994      17.926681      -0.205317      34.581584 0.45657701E+03  0.10859673E+05                                 9.291926                            7.168676       0.089425       2.008969                    0.998865      29.691506      85.683527       0.610110       0.422080      -1.061269       0.017030      -0.034268      -0.016513       0.041678      -0.005051       0.002094       0.012499      -0.001715      -0.012832      -0.015040       0.001957       0.013083             11.258196      14.093342       5.442156      -3.436498       8.396375      -2.027622      11.284870           0.000008
          284              C      -2.691278      12.954752      21.141879       0.055357      30.752247 0.36305885E+03  0.82177513E+04                                 8.722004                            6.463308       0.065152       2.026578                    0.999519      27.267908      78.726484       0.627142       0.431483      -1.047311      -0.041753      -0.031320       0.033291       0.061908      -0.011335       0.041802      -0.025789      -0.007779      -0.049896      -0.052314      -0.000508       0.052822             11.346855      15.095447       2.804948      -6.225421       8.190969       0.620374      10.754147           0.000011
          285              C      -3.754966      10.540305      20.415172      -0.162842      33.658290 0.42039520E+03  0.97429085E+04                                 8.923520                            6.738473       0.301058       2.069530                    0.999779      28.816949      80.675013       0.652497       0.405039      -1.077973       0.026317       0.001228      -0.014655       0.030147       0.002868       0.011994       0.013641      -0.023281      -0.026220      -0.021951      -0.002045       0.023996             10.937579      13.013898       2.397967      -6.048103       8.773338       0.816772      11.025502          -0.000047
          286              C      -1.092916      12.930014      19.164141       0.495620      27.284032 0.28736771E+03  0.61361749E+04                                 8.413143                            6.016838      -0.089961       2.031377                    0.999020      22.821275      64.028711       0.607179       0.472422      -1.023683       0.059526       0.003761      -0.020458       0.063056      -0.034320      -0.006523      -0.003916      -0.060486      -0.175366      -0.059781      -0.015197       0.074978             11.169710      15.900513       5.052765      -3.216741       7.058108      -0.408230      10.550509          -0.000011
          287              C      -2.196703      12.305542      20.027720      -0.037635      39.299210 0.44525893E+03  0.10459672E+05                                10.146103                            7.052565      -0.031857       2.001037                    0.999025      27.198503      76.451087       0.622426       0.418902      -1.069838      -0.011021      -0.038053       0.006177       0.040096      -0.019680       0.021845      -0.009661       0.019815       0.017507      -0.025507      -0.011610       0.037117             14.264486      19.548049       5.086081      -8.416580      10.187275      -0.114785      13.058135           0.000002
          288              C      -2.769428      11.127225      19.623656      -0.022978      30.238466 0.37551270E+03  0.85133006E+04                                 8.519392                            6.509326       0.107840       2.033196                    0.999672      27.375017      77.355030       0.638490       0.423135      -1.059648      -0.002133      -0.000985       0.019769       0.019908      -0.029215       0.021769       0.001359       0.010595      -0.019738      -0.035358      -0.003584       0.038943             10.302166      12.251968       3.206496      -4.700677       8.658563       0.812902       9.995966          -0.000056
          289              C       3.020236      15.411324      19.685658       0.095956      27.187070 0.33773945E+03  0.74668096E+04                                 7.933567                            6.150157       0.336382       2.121017                    0.999824      26.102944      73.163245       0.659676       0.419974      -1.060193      -0.024146      -0.001359      -0.038401       0.045382      -0.019578       0.017373       0.018049      -0.021515       0.082691      -0.044325       0.007233       0.037093              9.478955      11.150952       4.617315      -1.858542       7.660861      -0.866542       9.625052          -0.000005
          290              C       2.244052      15.212870      17.537591       0.090087      26.408345 0.31804335E+03  0.69320569E+04                                 7.732608                            5.945920       0.214553       2.073295                    0.999771      26.150640      72.967346       0.674135       0.416853      -1.061325       0.025707      -0.023509       0.042967       0.055314      -0.020823       0.010741       0.014958      -0.049300       0.092391      -0.050573       0.012114       0.038458              9.195487      11.240183       4.295185      -1.998731       7.038042      -0.729718       9.308238          -0.000024
          291              C       8.716440       4.108161      22.014348       0.328988      29.880048 0.32616536E+03  0.71738978E+04                                 8.859619                            6.307560      -0.069363       2.028367                    0.999357      23.905970      67.616873       0.608797       0.457421      -1.034097       0.058017      -0.028033      -0.042134       0.076987      -0.024540      -0.008070       0.008781       0.019479      -0.003095      -0.026216      -0.004910       0.031126             11.807744      16.236377      -6.441633      -1.743407      11.567614       3.868048       7.619243           0.000030
          292              C       8.895830       5.149239      22.845171      -0.187766      34.173957 0.43450049E+03  0.10236495E+05                                 9.292369                            7.027935       0.062664       2.016644                    0.997933      29.088618      84.326753       0.609886       0.426281      -1.055628       0.003378       0.021425       0.019887       0.029427       0.003869      -0.000815      -0.019282       0.021309       0.055592      -0.028283       0.001550       0.026733             11.415979      14.486891      -5.017596      -1.318186      11.036789       4.226857       8.724256           0.000042
          293              C      13.678506       0.359510      20.518118       0.156825      35.453768 0.38553584E+03  0.87832546E+04                                 9.599195                            6.656290      -0.045804       2.003617                    0.999518      25.934287      73.053542       0.623856       0.430954      -1.056613      -0.031234       0.021373       0.037073       0.052979       0.009506      -0.011801      -0.007517      -0.013741      -0.040206      -0.020413      -0.002263       0.022677             13.409466      18.514721      -9.060900       1.253217      11.432591      -0.148753      10.281086           0.000048
          294              C       7.425241       3.814760      21.525821      -0.205320      34.581662 0.45657995E+03  0.10859747E+05                                 9.291930                            7.168706       0.089423       2.008968                    0.998865      29.691493      85.683170       0.610109       0.422081      -1.061269      -0.003011       0.016996      -0.037933       0.041675      -0.001199       0.004027      -0.002102      -0.016791       0.035972      -0.015036       0.001966       0.013070             11.258190      16.096852      -4.988840      -0.774878      10.315229       2.902448       7.362488           0.000113
          295              C      12.052634       1.406671      21.789972       0.055356      30.752333 0.36306019E+03  0.82177904E+04                                 8.722021                            6.463322       0.065150       2.026576                    0.999519      27.267978      78.726761       0.627141       0.431484      -1.047310       0.055865      -0.024535      -0.010478       0.061909       0.035232      -0.027625       0.001991      -0.046034      -0.052005      -0.052315      -0.000507       0.052821             11.346895      14.459622      -7.018735       1.566645      10.212074      -0.171022       9.368989           0.000047
          296              C      12.952000       0.596431      19.335640      -0.162843      33.657999 0.42039370E+03  0.97428482E+04                                 8.923416                            6.738439       0.301048       2.069526                    0.999779      28.816893      80.674290       0.652503       0.405036      -1.077976      -0.021316       0.020377      -0.006264       0.030146       0.004736      -0.006500       0.006700      -0.016768       0.064918      -0.021952      -0.002048       0.024001             10.937399      14.162666      -6.030389       1.620187       8.605939      -0.431883      10.043594           0.000149
          297              C       9.916687       2.346826      20.779695       0.495620      27.284285 0.28737128E+03  0.61362566E+04                                 8.413152                            6.016848      -0.089958       2.031376                    0.999021      22.821244      64.028192       0.607183       0.472418      -1.023688      -0.038321       0.049586      -0.006968       0.063054       0.001236      -0.038995      -0.048767      -0.033581       0.079801      -0.059778      -0.015199       0.074977             11.169720      14.022006      -5.976294       0.310834      11.909506       3.045250       7.577646           0.000059
          298              C      11.284101       1.659532      20.670666      -0.037643      39.299180 0.44526020E+03  0.10459696E+05                                10.146044                            7.052540      -0.031847       2.001038                    0.999025      27.198582      76.450982       0.622433       0.418898      -1.069841       0.026656      -0.002269      -0.029868       0.040097       0.023164       0.005106      -0.004684      -0.034159      -0.049579      -0.025503      -0.011607       0.037110             14.264404      19.409297      -9.881006       1.052376      12.578484       0.580474      10.805430           0.000051
          299              C      11.700543       1.199299      19.448179      -0.022985      30.238248 0.37551319E+03  0.85132796E+04                                 8.519256                            6.509289       0.107851       2.033196                    0.999672      27.374929      77.353597       0.638500       0.423129      -1.059655       0.017315       0.003857       0.009032       0.019906       0.021250       0.003585      -0.014020      -0.053877      -0.005910      -0.035360      -0.003576       0.038936             10.301947      12.889748      -5.448412       0.786831       8.319435       0.730819       9.696658           0.000137
          300              C       7.801787       5.961755      23.189339       0.095950      27.187270 0.33774244E+03  0.74668922E+04                                 7.933596                            6.150177       0.336396       2.121018                    0.999824      26.103097      73.163760       0.659676       0.419973      -1.060194      -0.022667      -0.033622      -0.020380       0.045382       0.028375       0.023752      -0.000370      -0.008801       0.060746      -0.044323       0.007230       0.037092              9.478999      12.487999      -3.445550      -0.629793       8.547546       3.032994       7.401452           0.000018
          301              C       6.400162       4.642946      21.943455       0.090089      26.408205 0.31804266E+03  0.69320331E+04                                 7.732567                            5.945914       0.214566       2.073300                    0.999771      26.150536      72.966832       0.674136       0.416853      -1.061326       0.037594       0.040555       0.001125       0.055311       0.031835       0.020069      -0.006336       0.016054       0.082765      -0.050572       0.012116       0.038456              9.195421      12.017868      -3.603504      -0.323976       8.594814       2.770820       6.973582           0.000063
          302              C       3.580980       7.458821       4.745119       0.329048      29.873816 0.32610945E+03  0.71721184E+04                                 8.857136                            6.306180      -0.069417       2.028361                    0.999356      23.903782      67.600638       0.609006       0.457299      -1.034201      -0.040527       0.015684       0.063581       0.077013      -0.012475      -0.010060       0.005992       0.003590       0.080996      -0.026192      -0.005020       0.031211             11.803751       5.399646      -0.984972      -3.015450       9.266123       2.066676      20.745485          -0.000032
          303              C       3.708773       6.200535       4.290518      -0.187747      34.172127 0.43448218E+03  0.10235899E+05                                 9.291916                            7.027737       0.062353       2.016561                    0.997931      29.087868      84.322360       0.609904       0.426275      -1.055637       0.005015      -0.027412      -0.009625       0.029482      -0.007526       0.002090      -0.015190       0.040056      -0.027555      -0.028214       0.001492       0.026722             11.415215       5.765053      -1.494385      -2.844446      10.414410       2.067533      18.066183          -0.000045
          304              C       2.472459       8.482659      10.960965       0.156865      35.449455 0.38550567E+03  0.87822466E+04                                 9.597699                            6.655628      -0.045744       2.003632                    0.999518      25.933153      73.044973       0.623954       0.430902      -1.056663       0.030584      -0.020939      -0.037855       0.052979       0.019145      -0.002396       0.005786       0.014097      -0.013479      -0.020499      -0.002218       0.022717             13.406322       8.035692      -2.571979       0.721565       7.494061      -0.899627      24.689214          -0.000041
          305              C       3.750807       8.545135       3.860249      -0.205338      34.581446 0.45661083E+03  0.10860630E+05                                 9.291857                            7.168925       0.089543       2.008995                    0.998865      29.692018      85.684369       0.610104       0.422078      -1.061275      -0.037984       0.011993      -0.012262       0.041677      -0.007799       0.008550       0.004310       0.004404      -0.022551      -0.015069       0.002108       0.012960             11.257810       5.608916      -0.557736      -2.498161       9.292257       0.465513      18.872258          -0.000069
          306              C       3.559232       7.816691       9.028852       0.055073      30.759286 0.36317002E+03  0.82207873E+04                                 8.722762                            6.463980       0.065329       2.026568                    0.999521      27.272088      78.737614       0.627164       0.431441      -1.047350      -0.015516      -0.003969       0.059759       0.061868       0.036495      -0.013567       0.021988       0.004840      -0.096501      -0.052471      -0.000530       0.053001             11.347568       7.195673      -2.309694       1.319913       7.184989      -0.520028      19.662041          -0.000018
          307              C       1.637451       9.349874      10.230983      -0.162830      33.658160 0.42041477E+03  0.97435114E+04                                 8.923307                            6.738434       0.300920       2.069478                    0.999779      28.817140      80.677135       0.652525       0.405015      -1.077984      -0.007622       0.000115      -0.029227       0.030205      -0.012366      -0.003786       0.010561       0.005274      -0.053958      -0.021950      -0.001947       0.023898             10.936839       7.737528      -2.679292       0.931173       7.079109      -1.404266      17.993880          -0.000123
          308              C       3.003122       8.780068       6.742042       0.495545      27.282075 0.28735755E+03  0.61356452E+04                                 8.411125                            6.015658      -0.089442       2.031497                    0.999023      22.821289      64.018312       0.607426       0.472253      -1.023818      -0.016253      -0.010927      -0.059993       0.063109       0.005249       0.005961       0.014762       0.128757      -0.060209      -0.059886      -0.015201       0.075087             11.166320       4.863601      -1.170522      -0.652690       9.690310       1.681027      18.945049          -0.000056
          309              C       2.782298       8.656618       8.255351      -0.037335      39.282208 0.44507798E+03  0.10453885E+05                                10.141369                            7.049886      -0.032084       2.000981                    0.999025      27.193669      76.420579       0.622738       0.418754      -1.069980      -0.032192       0.006170       0.023066       0.040080       0.025004       0.010505       0.002927      -0.015724      -0.057622      -0.025507      -0.011632       0.037139             14.256406       8.026949      -2.841536       0.470140       8.310669      -0.242635      26.431599          -0.000050
          310              C       1.862288       9.472920       8.861096      -0.023139      30.244728 0.37564093E+03  0.85167249E+04                                 8.520181                            6.510298       0.108437       2.033330                    0.999672      27.376438      77.355169       0.638479       0.423117      -1.059685      -0.000289      -0.015886       0.011943       0.019877       0.018373       0.019691       0.008632       0.007095      -0.083838      -0.035360      -0.003777       0.039136             10.302885       7.042735      -2.702659      -0.016307       7.360570      -0.402294      16.505352          -0.000114
          311              C       3.971434       5.975883       2.928118       0.095986      27.186251 0.33773801E+03  0.74667743E+04                                 7.933491                            6.150272       0.336351       2.121022                    0.999824      26.102212      73.161326       0.659649       0.419991      -1.060181       0.006815       0.044852       0.000895       0.045376      -0.005392       0.012979      -0.015603      -0.024449      -0.114719      -0.044235       0.007300       0.036935              9.478673       5.146546      -1.076131      -2.258826       8.866943       0.728565      14.422531          -0.000046
          312              C       4.043078       8.235111       2.545111       0.090157      26.408028 0.31806318E+03  0.69325898E+04                                 7.732704                            5.946307       0.214649       2.073341                    0.999771      26.149907      72.965572       0.674080       0.416881      -1.061308      -0.030703      -0.045427       0.007274       0.055309      -0.008696       0.005922      -0.026345      -0.007323      -0.123136      -0.050466       0.012133       0.038333              9.195347       4.805549      -0.991404      -1.760304       8.506692       0.740316      14.273800          -0.000036
          313              C      -3.713020      -7.645552      18.651750       0.329086      29.880178 0.32616045E+03  0.71739423E+04                                 8.860519                            6.308127      -0.069572       2.028314                    0.999358      23.906088      67.623459       0.608666       0.457510      -1.034021       0.028275      -0.033038      -0.063537       0.076994      -0.010836      -0.008894       0.007616       0.012849       0.081110      -0.026218      -0.005016       0.031233             11.809070       9.459356       0.449083      -2.955516       5.212040       2.155272      20.755816          -0.000081
          314              C      -4.941936      -7.944482      19.106351      -0.187802      34.179480 0.43457896E+03  0.10238971E+05                                 9.293977                            7.029007       0.062182       2.016487                    0.997930      29.090885      84.340336       0.609773       0.426335      -1.055578      -0.027498      -0.004461       0.009620       0.029472      -0.018448       0.015174       0.003317      -0.021674      -0.027454      -0.028442       0.001766       0.026676             11.418194      10.839832       0.298692      -2.899516       5.343375       1.993040      18.071373          -0.000182
          315              C     -11.929877      18.666711      12.435904       0.156859      35.451821 0.38551281E+03  0.87825172E+04                                 9.598535                            6.655886      -0.045811       2.003610                    0.999519      25.933470      73.048144       0.623910       0.430928      -1.056639      -0.029928       0.021870       0.037831       0.052964       0.010491      -0.006208       0.000394      -0.035039      -0.013413      -0.020503      -0.002215       0.022718             13.408636       9.170952      -2.170338       1.089363       6.359382      -0.380222      24.695573          -0.000018
          316              C      -2.745429      -7.123320      19.536620      -0.205276      34.579910 0.45656951E+03  0.10859521E+05                                 9.291863                            7.168806       0.089343       2.008956                    0.998865      29.691333      85.684986       0.610076       0.422103      -1.061248       0.024009      -0.031864       0.012272       0.041742      -0.007461      -0.001085      -0.009278       0.006421      -0.022569      -0.014833       0.001879       0.012954             11.257918       9.233795       0.723937      -1.271384       5.667642       2.200262      18.872318          -0.000111
          317              C      -3.368424      -7.546848      14.368017       0.055183      30.756122 0.36311692E+03  0.82193463E+04                                 8.722404                            6.463592       0.065433       2.026621                    0.999520      27.270508      78.733829       0.627166       0.431452      -1.047336       0.001415      -0.015984      -0.059807       0.061922       0.026866      -0.025123       0.005663      -0.049657      -0.096326      -0.052399      -0.000549       0.052948             11.347504       8.637511      -1.799701       0.930653       5.742575      -1.070982      19.662425          -0.000042
          318              C     -10.833916      18.168539      13.165886      -0.162822      33.662328 0.42048323E+03  0.97452602E+04                                 8.923809                            6.738903       0.301031       2.069523                    0.999779      28.815542      80.666991       0.652530       0.405006      -1.078017       0.002650      -0.007161       0.029219       0.030200      -0.011231      -0.011101       0.000177       0.011426      -0.054044      -0.021864      -0.001987       0.023851             10.937966       8.836082      -2.290267       1.636222       5.980434      -0.410583      17.997383          -0.000033
          319              C      -2.274744      -7.749989      16.654827       0.495510      27.286243 0.28739464E+03  0.61368818E+04                                 8.413350                            6.016942      -0.089600       2.031452                    0.999022      22.823250      64.034535       0.607201       0.472394      -1.023700      -0.004892      -0.019016       0.059971       0.063103      -0.036383      -0.011864      -0.010446      -0.106739      -0.060253      -0.059821      -0.015262       0.075083             11.170024       9.891863       0.606494      -1.803331       4.665348       0.055109      18.952862          -0.000072
          320              C      -2.317546      -7.999363      15.141518      -0.037346      39.294087 0.44519474E+03  0.10457782E+05                                10.145255                            7.052066      -0.032145       2.000964                    0.999024      27.196591      76.444209       0.622447       0.418904      -1.069837       0.016580      -0.028288      -0.023052       0.040081       0.024385       0.000832      -0.010757      -0.019218      -0.057500      -0.025466      -0.011609       0.037075             14.263285      10.068814      -2.121653       0.385991       6.274733      -0.362667      26.446306          -0.000058
          321              C     -10.792834      18.421559      14.535773      -0.023093      30.242368 0.37559337E+03  0.85154513E+04                                 8.519700                            6.509761       0.108349       2.033324                    0.999673      27.376071      77.355446       0.638518       0.423100      -1.059686      -0.014891      -0.005584      -0.011937       0.019885       0.012064      -0.001466      -0.021320      -0.028654      -0.083793      -0.035284      -0.003779       0.039063             10.302517       9.024243      -2.002295       0.375378       5.379047       0.148835      16.504261          -0.000082
          322              C      -5.241275      -7.771701      20.468751       0.095994      27.183884 0.33767677E+03  0.74650952E+04                                 7.932723                            6.149336       0.336334       2.121004                    0.999824      26.102472      73.160885       0.659759       0.419939      -1.060212       0.040032       0.021322      -0.000872       0.045365       0.003493       0.019106      -0.006893       0.025809      -0.114600      -0.044192       0.007231       0.036962              9.477928       9.130139       0.332427      -1.440878       4.882880       1.886334      14.420766          -0.000143
          323              C      -3.135127      -6.951079      20.851758       0.090180      26.408230 0.31805579E+03  0.69323653E+04                                 7.732738                            5.946239       0.214594       2.073314                    0.999771      26.150002      72.964703       0.674086       0.416882      -1.061311      -0.032599      -0.044121      -0.007256       0.055335      -0.004483       0.026879       0.003332       0.016666      -0.123147      -0.050527       0.012142       0.038385              9.195562       8.718450       0.392116      -1.284707       4.593674       1.413048      14.274561          -0.000044
          324              C      10.519348      23.095243       1.382521       0.329101      29.872333 0.32608594E+03  0.71714428E+04                                 8.856773                            6.305883      -0.069560       2.028316                    0.999359      23.902733      67.596023       0.609033       0.457289      -1.034211      -0.045730       0.045351       0.042111       0.076950      -0.025226      -0.010876       0.004774       0.015703      -0.003187      -0.026188      -0.004949       0.031137             11.803466      16.129324      -6.474602      -4.226494      11.664206       0.354346       7.616867          -0.000029
          325              C      11.441081      23.611380       0.551698      -0.187808      34.174589 0.43451086E+03  0.10236735E+05                                 9.292365                            7.027961       0.062537       2.016606                    0.997933      29.088617      84.324953       0.609896       0.426274      -1.055639       0.019105       0.010375      -0.019927       0.029491      -0.003694       0.018096       0.007417      -0.021399       0.055628      -0.028436       0.001491       0.026945             11.416065      14.574412      -4.987297      -4.424595      10.949628      -0.165789       8.724154          -0.000040
          326              C      14.882660      -0.492209       2.878751       0.156884      35.451010 0.38550642E+03  0.87824040E+04                                 9.598644                            6.655993      -0.045943       2.003581                    0.999518      25.933370      73.049866       0.623877       0.430948      -1.056618       0.030568      -0.022302      -0.037063       0.052966       0.011719       0.003235       0.013730      -0.001278      -0.040239      -0.020486      -0.002282       0.022768             13.408563      17.913284      -9.272357       0.557792      12.031918      -1.131624      10.280487           0.000040
          327              C      10.673128      21.780097       1.871048      -0.205337      34.579395 0.45658920E+03  0.10859958E+05                                 9.291572                            7.168883       0.089348       2.008944                    0.998866      29.691181      85.680593       0.610092       0.422093      -1.061268       0.017011       0.002795       0.037953       0.041685       0.004342       0.003435      -0.002928       0.014578       0.035996      -0.015007       0.001898       0.013109             11.257440      14.092304      -5.696785      -2.994303      12.317796      -0.236654       7.362220          -0.000069
          328              C       6.860306      25.340158       1.606897       0.055360      30.751001 0.36304869E+03  0.82174841E+04                                 8.721868                            6.463318       0.065006       2.026545                    0.999518      27.267434      78.725564       0.627126       0.431497      -1.047300      -0.041751       0.044478       0.010478       0.061896       0.041882      -0.010974       0.025537      -0.008460      -0.052072      -0.052360      -0.000548       0.052908             11.346547      15.094968      -6.793586       0.683433       9.575837      -1.419859       9.368837          -0.000008
          329              C      15.348214      -1.098171       4.061229      -0.162864      33.662542 0.42047033E+03  0.97450297E+04                                 8.924127                            6.739059       0.300946       2.069492                    0.999779      28.817068      80.675424       0.652475       0.405037      -1.077980       0.026312      -0.013327       0.006286       0.030157       0.008966      -0.008379       0.004034       0.007111       0.064933      -0.021987      -0.001979       0.023966             10.938131      13.014533      -6.436823       0.947048       9.755345      -1.383342      10.044515           0.000066
          330              C       8.458682      23.639766       2.617174       0.495682      27.280835 0.28732688E+03  0.61349976E+04                                 8.411968                            6.016060      -0.090021       2.031363                    0.999021      22.819971      64.020472       0.607280       0.472367      -1.023728       0.059511      -0.019618       0.006969       0.063048       0.011530       0.033052       0.053108       0.024520       0.079740      -0.059851      -0.015234       0.075085             11.167826      15.897048      -5.310742      -2.766729      10.029600      -1.308453       7.576831          -0.000025
          331              C       7.354896      24.699884       2.726203      -0.037655      39.297582 0.44524616E+03  0.10459257E+05                                10.145638                            7.052373      -0.031813       2.001051                    0.999025      27.198116      76.448645       0.622449       0.418892      -1.069848      -0.011007       0.024372       0.029857       0.040082       0.028770       0.006206      -0.003165      -0.002568      -0.049620      -0.025522      -0.011623       0.037145             14.263711      19.547105      -9.831740      -0.195974      12.439607      -1.185709      10.804422           0.000017
          332              C      16.333750      -2.077106       3.948690      -0.022956      30.242808 0.37561179E+03  0.85159427E+04                                 8.520062                            6.510251       0.107950       2.033240                    0.999672      27.373780      77.348399       0.638447       0.423143      -1.059663      -0.002139       0.017626      -0.009045       0.019926       0.033479       0.014502       0.001410       0.015195      -0.005926      -0.035362      -0.003672       0.039034             10.302804      12.253686      -5.674656      -0.427614       8.958126      -0.984432       9.696599           0.000031
          333              C      12.571802      22.850735       0.207530       0.096004      27.183885 0.33768269E+03  0.74652822E+04                                 7.932888                            6.149594       0.336438       2.121044                    0.999824      26.102102      73.160875       0.659710       0.419967      -1.060191      -0.024130      -0.032592       0.020368       0.045380       0.024842       0.008331      -0.022140      -0.028845       0.060726      -0.044318       0.007364       0.036954              9.478056      11.150017      -3.917537      -3.069292       9.883284      -0.417299       7.400867          -0.000038
          334              C      11.795635      21.089693       1.453414       0.090196      26.406478 0.31804901E+03  0.69321463E+04                                 7.732354                            5.946220       0.214635       2.073345                    0.999771      26.148764      72.959699       0.674083       0.416888      -1.061313       0.025739       0.048967      -0.001163       0.055332       0.019731       0.012743      -0.016709      -0.052423       0.082780      -0.050572       0.012217       0.038355              9.194860      11.239898      -3.877845      -2.720521       9.371013      -0.617617       6.973668          -0.000038
          335              C       5.970894      13.128269      14.564785       0.329055      29.873591 0.32610801E+03  0.71720751E+04                                 8.857072                            6.306158      -0.069460       2.028348                    0.999356      23.903710      67.600266       0.609008       0.457298      -1.034202       0.040538      -0.047217      -0.045370       0.077015      -0.002474      -0.015829       0.021309      -0.022935       0.001404      -0.026187      -0.005021       0.031207             11.803643       5.399612      -2.118958      -2.360658      16.085846       6.004067      13.925470          -0.000079
          336              C       5.843101      12.892835      15.881795      -0.187764      34.172629 0.43449178E+03  0.10236177E+05                                 9.291954                            7.027792       0.062341       2.016547                    0.997932      29.088344      84.323848       0.609905       0.426273      -1.055639      -0.004989      -0.005366       0.028548       0.029473       0.005570      -0.005465      -0.004889       0.022193      -0.081075      -0.028210       0.001501       0.026708             11.415228       5.765063      -1.716205      -2.716306      14.362981       4.347107      14.117639          -0.000149
          337              C       7.079415       8.257070      10.570237       0.156881      35.449022 0.38550123E+03  0.87821224E+04                                 9.597640                            6.655608      -0.045770       2.003626                    0.999518      25.932950      73.044366       0.623952       0.430904      -1.056661      -0.030587       0.022312       0.037052       0.052974      -0.011650       0.015388       0.003023       0.018884       0.000874      -0.020502      -0.002223       0.022726             13.406195       8.035653       1.910831      -1.866631      21.169369       6.995756      11.013562          -0.000022
          338              C       5.801067      14.437741      14.066432      -0.205323      34.580302 0.45659793E+03  0.10860204E+05                                 9.291590                            7.168812       0.089540       2.009000                    0.998865      29.691337      85.680846       0.610113       0.422077      -1.061280       0.037993       0.016619      -0.004257       0.041687       0.011304      -0.002471      -0.001779       0.014950       0.009049      -0.015069       0.002108       0.012961             11.257415       5.608805      -1.884534      -1.731953      16.073738       4.380780      12.089703          -0.000210
          339              C       5.992642       9.597360      12.113027       0.055063      30.759538 0.36317393E+03  0.82208990E+04                                 8.722804                            6.464014       0.065337       2.026567                    0.999521      27.272285      78.738328       0.627163       0.431441      -1.047350       0.015511      -0.053737      -0.026448       0.061868      -0.029994       0.024821      -0.008850       0.058256       0.063751      -0.052470      -0.000529       0.053000             11.347626       7.195714       2.297940      -1.340300      16.993307       5.142709       9.853858          -0.000044
          340              C       7.914423       9.322857      10.184189      -0.162824      33.657356 0.42040535E+03  0.97432291E+04                                 8.923139                            6.738348       0.300941       2.069490                    0.999779      28.816763      80.675559       0.652532       0.405014      -1.077986       0.007620       0.025372       0.014505       0.030203       0.002906      -0.012597      -0.005259       0.032676       0.028243      -0.021949      -0.001943       0.023892             10.936571       7.737426       2.145993      -1.854753      16.480841       4.023888       8.591447          -0.000123
          341              C       6.548752      12.059487      12.422100       0.495550      27.282116 0.28735919E+03  0.61356781E+04                                 8.411108                            6.015663      -0.089464       2.031491                    0.999023      22.821159      64.017568       0.607429       0.472251      -1.023820       0.016255       0.046491       0.039461       0.063110       0.002540       0.007528       0.022221       0.115839      -0.098964      -0.059885      -0.015202       0.075087             11.166264       4.863591       0.020058      -1.339999      15.175543       4.847860      13.459657          -0.000091
          342              C       6.769576      10.687191      11.772369      -0.037338      39.281999 0.44507749E+03  0.10453863E+05                                10.141302                            7.049867      -0.032063       2.000988                    0.999025      27.193663      76.420356       0.622741       0.418753      -1.069982       0.032189      -0.016890      -0.016879       0.040079      -0.003402       0.026907      -0.014414       0.014313       0.032501      -0.025507      -0.011631       0.037138             14.256271       8.026896       1.827937      -2.225710      22.111394       7.725135      12.630524          -0.000061
          343              C       7.689586      10.570742      10.762560      -0.023132      30.244082 0.37563485E+03  0.85165269E+04                                 8.520008                            6.510231       0.108457       2.033340                    0.999672      27.376034      77.352993       0.638486       0.423115      -1.059689       0.000287      -0.018285       0.007781       0.019874       0.007867       0.025755      -0.012302       0.043354       0.024929      -0.035363      -0.003774       0.039137             10.302613       7.042587       1.337068      -2.348683      14.567093       3.758554       9.298158          -0.000166
          344              C       5.580440      13.960390      16.757539       0.095961      27.186928 0.33775141E+03  0.74671183E+04                                 7.933567                            6.150386       0.336405       2.121028                    0.999824      26.102528      73.161600       0.659647       0.419990      -1.060186      -0.006789       0.021660      -0.039289       0.045374       0.013928       0.001825      -0.037937       0.014222       0.001361      -0.044235       0.007297       0.036939              9.478764       5.146636      -1.418239      -2.061333      12.403110       2.770120      10.886547          -0.000129
          345              C       5.508796      15.421681      14.992480       0.090166      26.407494 0.31805982E+03  0.69324779E+04                                 7.732561                            5.946283       0.214654       2.073347                    0.999771      26.149503      72.963543       0.674082       0.416882      -1.061310       0.030712      -0.029010       0.035703       0.055313       0.009476      -0.004568      -0.041421       0.018789      -0.044803      -0.050469       0.012135       0.038334              9.195118       4.805504      -1.028742      -1.738659      12.190577       2.867337      10.589273          -0.000118
          346              C       0.835434      -3.502706       8.832084       0.329008      29.879529 0.32616088E+03  0.71737922E+04                                 8.859616                            6.307588      -0.069429       2.028355                    0.999356      23.905755      67.616771       0.608784       0.457432      -1.034089      -0.058027       0.022522       0.045338       0.077006       0.005281      -0.025290       0.007941       0.020926       0.001269      -0.026220      -0.004904       0.031124             11.807708      16.236198       1.710866      -6.450329       5.256529       0.224441      13.930398           0.000033
          347              C       0.656044      -3.701693       7.515074      -0.187757      34.173948 0.43450133E+03  0.10236533E+05                                 9.292406                            7.027969       0.062635       2.016638                    0.997933      29.088631      84.327210       0.609880       0.426285      -1.055624      -0.003384      -0.006465      -0.028501       0.029420      -0.002635       0.002939       0.007020      -0.024232      -0.081039      -0.028291       0.001551       0.026740             11.416007      14.486863       1.367146      -5.004488       5.641903       1.112207      14.119254           0.000049
          348              C      -4.126632      -4.081221      12.826632       0.156826      35.453568 0.38553405E+03  0.87831975E+04                                 9.599142                            6.656261      -0.045781       2.003625                    0.999518      25.934205      73.053080       0.623860       0.430952      -1.056615       0.031230      -0.021420      -0.037045       0.052976      -0.014974       0.002330      -0.015445      -0.000017       0.000964      -0.020420      -0.002260       0.022681             13.409374      18.514560       5.615737      -7.220293      10.697803      -0.573006      11.015760          -0.000015
          349              C       2.126633      -3.226325       9.330437      -0.205294      34.581180 0.45657473E+03  0.10859613E+05                                 9.291907                            7.168715       0.089357       2.008956                    0.998865      29.691238      85.682935       0.610101       0.422087      -1.061264       0.003002       0.041406       0.004240       0.041731       0.004077       0.000976       0.003106      -0.025814       0.008911      -0.015034       0.001958       0.013076             11.258118      16.096563       1.823212      -4.707900       5.587070       0.172735      12.090720           0.000161
          350              C      -2.500760      -4.659112      11.283842       0.055349      30.752452 0.36306144E+03  0.82178262E+04                                 8.722043                            6.463332       0.065140       2.026573                    0.999519      27.268021      78.726936       0.627141       0.431483      -1.047311      -0.055867      -0.003191       0.026483       0.061908      -0.041540       0.016698      -0.020237      -0.007544       0.063448      -0.052312      -0.000512       0.052824             11.346911      14.459574       4.866141      -5.295085       9.727984      -0.450594       9.853175           0.000009
          351              C      -3.400126      -2.938701      13.212680      -0.162838      33.657827 0.42038912E+03  0.97427267E+04                                 8.923428                            6.738414       0.301120       2.069553                    0.999779      28.816705      80.674007       0.652502       0.405038      -1.077974       0.021316       0.015622      -0.014522       0.030155      -0.007993       0.000852       0.013766      -0.029035       0.028149      -0.021953      -0.002041       0.023994             10.937454      14.162765       4.418332      -4.412492      10.058250       0.406531       8.591348           0.000024
          352              C      -0.364813      -3.314112      10.974769       0.495626      27.284186 0.28737059E+03  0.61362615E+04                                 8.413236                            6.016910      -0.090030       2.031357                    0.999020      22.821349      64.029384       0.607168       0.472428      -1.023678       0.038309       0.030861      -0.039471       0.063071      -0.034375      -0.018433      -0.014389      -0.093144      -0.098920      -0.059783      -0.015191       0.074974             11.169843      14.022113       3.257345      -5.020344       6.023437      -0.353113      13.463978           0.000039
          353              C      -1.732227      -3.563331      11.624500      -0.037607      39.298947 0.44525514E+03  0.10459577E+05                                10.146132                            7.052584      -0.031918       2.001024                    0.999025      27.198326      76.450972       0.622418       0.418908      -1.069832      -0.026659       0.024742       0.016884       0.040099      -0.007168       0.022624      -0.020486      -0.006842       0.032463      -0.025520      -0.011612       0.037132             14.264539      19.409395       5.851945      -8.031118      10.746193      -0.477525      12.638030           0.000019
          354              C      -2.148669      -2.734734      12.634309      -0.022949      30.237859 0.37550409E+03  0.85130648E+04                                 8.519340                            6.509297       0.107789       2.033193                    0.999672      27.374535      77.353723       0.638484       0.423141      -1.059643      -0.017323      -0.005878      -0.007868       0.019913      -0.007531       0.020194      -0.019969      -0.043601       0.024940      -0.035361      -0.003593       0.038954             10.302097      12.889941       3.405780      -4.325103       8.719683       0.961753       9.296666           0.000075
          355              C       1.750087      -3.593501       6.639330       0.095946      27.187674 0.33774928E+03  0.74670915E+04                                 7.933714                            6.150274       0.336395       2.121016                    0.999824      26.103358      73.165054       0.659665       0.419977      -1.060189       0.022662       0.000872       0.039307       0.045381       0.006378       0.036448       0.011067      -0.028597       0.001354      -0.044320       0.007227       0.037093              9.479133      12.488141       1.177317      -3.298944       5.061447       1.020332      10.887811           0.000057
          356              C       3.151712      -3.173922       8.404389       0.090093      26.408364 0.31804676E+03  0.69321445E+04                                 7.732629                            5.945992       0.214501       2.073280                    0.999771      26.150577      72.967048       0.674125       0.416859      -1.061322      -0.037602       0.019339      -0.035690       0.055333       0.001458       0.037606       0.018235      -0.026490      -0.044874      -0.050578       0.012118       0.038460              9.195483      12.017818       1.521080      -3.282876       4.979343       0.683450      10.589286           0.000108
          357              C      -0.967474      23.858464       2.704444       0.329094      29.872496 0.32608726E+03  0.71714729E+04                                 8.856774                            6.305874      -0.069521       2.028327                    0.999359      23.902791      67.596002       0.609037       0.457286      -1.034214       0.045739      -0.013788      -0.060321       0.076947       0.003193      -0.027289       0.005096       0.015140      -0.004863      -0.026192      -0.004949       0.031141             11.803487      16.129388      -0.423115      -7.720434       8.321807      -1.575288      10.959265           0.000043
          358              C      -1.889207      24.836045       2.672858      -0.187792      34.174095 0.43450201E+03  0.10236472E+05                                 9.292298                            7.027896       0.062549       2.016617                    0.997933      29.088207      84.323482       0.609898       0.426275      -1.055638      -0.019096       0.022464       0.001000       0.029501       0.017516       0.005851       0.011129      -0.027819       0.036392      -0.028438       0.001482       0.026956             11.416032      14.574431      -1.338333      -6.531410       9.424046      -1.046458      10.249619           0.000060
          359              C      -5.330786      10.769151      22.383785       0.156866      35.451478 0.38551217E+03  0.87825678E+04                                 9.598706                            6.656030      -0.045919       2.003586                    0.999518      25.933622      73.050716       0.623877       0.430947      -1.056619      -0.030577       0.020948       0.037845       0.052972      -0.003052       0.011759      -0.002121       0.026176       0.042135      -0.020482      -0.002277       0.022759             13.408634      17.913369       5.119135      -7.751313      11.698392      -1.324208      10.614141           0.000023
          360              C      -1.121254      22.777823       3.599140      -0.205351      34.579573 0.45659315E+03  0.10860051E+05                                 9.291523                            7.168871       0.089377       2.008946                    0.998866      29.691369      85.680502       0.610099       0.422088      -1.061273      -0.017004      -0.031462      -0.021385       0.041669       0.000800       0.005478       0.009484      -0.006921      -0.028506      -0.015007       0.001902       0.013105             11.257353      14.092167       0.255152      -6.430619       8.806001      -2.264098      10.873892           0.000153
          361              C       2.691568      24.786587       0.648093       0.055367      30.750701 0.36304507E+03  0.82173818E+04                                 8.721815                            6.463291       0.064997       2.026544                    0.999518      27.267272      78.725006       0.627126       0.431497      -1.047300       0.041745       0.013165      -0.043762       0.061896      -0.030446       0.030784      -0.000338       0.036355       0.082383      -0.052362      -0.000548       0.052910             11.346427      15.094770       3.988458      -5.541711      10.650052      -0.799551       8.294458           0.000043
          362              C      -5.796340       9.442113      22.317337      -0.162871      33.663323 0.42048057E+03  0.97453411E+04                                 8.924283                            6.739152       0.300911       2.069475                    0.999779      28.817515      80.677381       0.652468       0.405038      -1.077977      -0.026317      -0.012102       0.008397       0.030158      -0.011738       0.003571       0.017619      -0.016420      -0.005627      -0.021986      -0.001987       0.023973             10.938330      13.014779       4.038549      -5.101110      11.170396      -0.566476       8.629815           0.000060
          363              C       1.093192      23.061474       1.615554       0.495678      27.280987 0.28732819E+03  0.61350281E+04                                 8.411976                            6.016056      -0.089998       2.031369                    0.999021      22.820028      64.020500       0.607283       0.472364      -1.023730      -0.059508      -0.015845       0.013511       0.063046       0.022860       0.026508       0.049127       0.031412       0.100435      -0.059852      -0.015233       0.075085             11.167840      15.897045       0.259171      -5.982618       9.323165      -1.716294       8.283310           0.000051
          364              C       2.196978      23.497102       0.642946      -0.037652      39.297640 0.44524686E+03  0.10459279E+05                                10.145650                            7.052381      -0.031832       2.001045                    0.999025      27.198142      76.448779       0.622448       0.418892      -1.069848       0.011006      -0.013670      -0.036036       0.040083      -0.009011       0.028018      -0.012881       0.014257       0.000875      -0.025520      -0.011623       0.037143             14.263693      19.547050       4.745937      -8.612627      12.239958      -1.300894      11.004069           0.000036
          365              C      -6.781876       9.050116      23.221392      -0.022964      30.243364 0.37561913E+03  0.85161541E+04                                 8.520171                            6.510319       0.107934       2.033230                    0.999672      27.374091      77.349582       0.638443       0.423144      -1.059662       0.002136       0.016648      -0.010741       0.019927      -0.004176       0.036242       0.002711       0.012934      -0.012693      -0.035360      -0.003669       0.039029             10.302968      12.253951       2.466963      -5.128356      10.364643      -0.172475       8.290311           0.000069
          366              C      -3.019928      24.753789       3.503681       0.096032      27.183156 0.33766995E+03  0.74649425E+04                                 7.932779                            6.149486       0.336381       2.121037                    0.999824      26.101673      73.159780       0.659714       0.419968      -1.060189       0.024145      -0.033915       0.018060       0.045380      -0.005192       0.025681      -0.004161      -0.059977      -0.032655      -0.044321       0.007373       0.036948              9.477943      11.149925      -0.699483      -4.927217       8.382807      -1.283517       8.901096           0.000071
          367              C      -2.243761      22.794310       4.405864       0.090190      26.406716 0.31805342E+03  0.69322487E+04                                 7.732359                            5.946253       0.214648       2.073345                    0.999771      26.148812      72.959256       0.674084       0.416887      -1.061316      -0.025732       0.025497      -0.041815       0.055324       0.001172       0.023459      -0.001785      -0.078274       0.005227      -0.050571       0.012219       0.038353              9.194853      11.239956      -0.417243      -4.718551       8.107817      -1.346801       8.236785           0.000119
          368              C      13.264894      -6.467355      20.692425       0.329072      29.880527 0.32616359E+03  0.71740170E+04                                 8.860522                            6.308111      -0.069530       2.028321                    0.999358      23.906229      67.623522       0.608674       0.457504      -1.034026      -0.028264       0.038527       0.060356       0.076981      -0.002288      -0.013826       0.024153      -0.015788      -0.004813      -0.026214      -0.005020       0.031234             11.809085       9.459300      -2.784126      -1.088831      15.003603       7.808292      10.964353           0.000047
          369              C      14.493810      -7.010516      20.724011      -0.187807      34.179608 0.43457985E+03  0.10238997E+05                                 9.294005                            7.029014       0.062192       2.016489                    0.997930      29.090920      84.340465       0.609772       0.426334      -1.055578       0.027510      -0.010541      -0.000968       0.029476       0.022361      -0.008386      -0.008979      -0.000383       0.036440      -0.028438       0.001766       0.026673             11.418255      10.839812      -2.660463      -1.191074      13.163630       6.507959      10.251324           0.000048
          370              C      21.481751      12.071672       1.013084       0.156856      35.451898 0.38551444E+03  0.87825665E+04                                 9.598551                            6.655911      -0.045837       2.003601                    0.999519      25.933525      73.048423       0.623907       0.430929      -1.056638       0.029929      -0.021830      -0.037856       0.052966      -0.010618       0.005980      -0.010294      -0.016523       0.042120      -0.020498      -0.002218       0.022716             13.408601       9.170910       2.028386      -1.334973      20.440809       7.749645      10.614085           0.000072
          371              C      12.297303      -6.972567      19.797729      -0.205293      34.579578 0.45656825E+03  0.10859425E+05                                 9.291678                            7.168744       0.089396       2.008967                    0.998865      29.691152      85.682683       0.610089       0.422096      -1.061257      -0.023998      -0.026534       0.021430       0.041704       0.002787      -0.006995      -0.008134       0.004445      -0.028526      -0.014834       0.001887       0.012947             11.257624       9.233508      -1.462761      -0.008597      13.665433       6.817682      10.873932           0.000184
          372              C      12.920298      -2.708162      22.748776       0.055189      30.755973 0.36311562E+03  0.82193093E+04                                 8.722370                            6.463580       0.065437       2.026623                    0.999520      27.270480      78.733706       0.627167       0.431452      -1.047336      -0.001416       0.043804       0.043746       0.061923      -0.035190       0.010703      -0.028773       0.010002       0.082614      -0.052399      -0.000546       0.052945             11.347459       8.637462       1.705715      -1.093281      17.109975       5.491929       8.294940           0.000038
          373              C      20.385790      11.190403       1.079532      -0.162825      33.661652 0.42047919E+03  0.97451048E+04                                 8.923567                            6.738817       0.300991       2.069507                    0.999779      28.815412      80.665335       0.652544       0.404999      -1.078025      -0.002650      -0.028880      -0.008408       0.030196      -0.003996      -0.015281      -0.009137       0.027573      -0.005620      -0.021866      -0.001993       0.023859             10.937532       8.835869       2.562002      -1.165321      15.348041       4.997802       8.628687           0.000242
          374              C      11.826618      -4.790177      21.781315       0.495506      27.286482 0.28739784E+03  0.61369400E+04                                 8.413301                            6.016913      -0.089554       2.031463                    0.999022      22.823097      64.033121       0.607215       0.472384      -1.023710       0.004893      -0.061428      -0.013536       0.063092       0.007912      -0.037443      -0.041381      -0.053139       0.100493      -0.059816      -0.015269       0.075085             11.169917       9.891888      -1.864959      -0.376366      15.333141       6.214041       8.284721           0.000092
          375              C      11.869420      -3.604290      22.753923      -0.037373      39.293992 0.44519745E+03  0.10457834E+05                                10.145122                            7.052018      -0.032102       2.000971                    0.999025      27.196743      76.443935       0.622460       0.418895      -1.069845      -0.016585       0.005829       0.036020       0.040080      -0.011469       0.021531      -0.021973       0.000242       0.000856      -0.025455      -0.011605       0.037060             14.263038      10.068626       1.395003      -1.644364      21.717292       8.552963      11.003194           0.000093
          376              C      20.344708      10.130548       0.175477      -0.023118      30.242050 0.37559578E+03  0.85154543E+04                                 8.519442                            6.509690       0.108404       2.033330                    0.999673      27.376029      77.353160       0.638539       0.423088      -1.059701       0.014888       0.007554       0.010795       0.019881      -0.007291       0.009712      -0.035001      -0.004931      -0.012691      -0.035286      -0.003763       0.039050             10.302059       9.023858       1.325898      -1.546392      13.593336       4.891489       8.288982           0.000260
          377              C      14.793149      -8.104006      19.893188       0.095995      27.183755 0.33767359E+03  0.74650128E+04                                 7.932696                            6.149294       0.336323       2.121000                    0.999824      26.102446      73.160927       0.659763       0.419938      -1.060212      -0.040023       0.011431      -0.018046       0.045367       0.014803       0.012578      -0.022669       0.053131      -0.032630      -0.044191       0.007229       0.036962              9.477907       9.130136      -1.414075      -0.432514      10.402771       5.073161       8.900813           0.000007
          378              C      12.687001      -8.025397      18.991005       0.090176      26.407969 0.31805530E+03  0.69323228E+04                                 7.732605                            5.946209       0.214652       2.073332                    0.999771      26.149749      72.962836       0.674095       0.416878      -1.061318       0.032606      -0.015759       0.041818       0.055319       0.025517       0.009564      -0.021389       0.059476       0.005292      -0.050526       0.012142       0.038383              9.195339       8.718292      -1.308593      -0.302735      10.630414       4.898232       8.237311           0.000095
          379              C      22.816493      -1.178107       7.449563       0.329096      29.872413 0.32608656E+03  0.71714587E+04                                 8.856782                            6.305884      -0.069519       2.028329                    0.999359      23.902760      67.596073       0.609033       0.457289      -1.034211      -0.028248      -0.071505       0.003200       0.076949       0.013177       0.004982      -0.016487      -0.028854      -0.044057      -0.026194      -0.004947       0.031141             11.803474       9.455275       2.333759      -1.865817      18.726728      -5.650012       7.228417           0.000000
          380              C      24.045408      -0.933885       6.963376      -0.187794      34.174250 0.43450408E+03  0.10236538E+05                                 9.292337                            7.027918       0.062544       2.016615                    0.997933      29.088303      84.323985       0.609896       0.426276      -1.055637       0.027542       0.006123      -0.008612       0.029500      -0.003785       0.023645       0.012407      -0.005896       0.019843      -0.028440       0.001483       0.026957             11.416066      10.837549       2.360759      -1.707989      16.612358      -4.514109       6.798289           0.000027
          381              C      11.930175      20.103141       9.947881       0.156866      35.451772 0.38551548E+03  0.87826585E+04                                 9.598734                            6.656042      -0.045918       2.003583                    0.999518      25.933768      73.051087       0.623879       0.430945      -1.056621       0.029939       0.043702       0.000007       0.052974       0.000176      -0.012136       0.010732      -0.017138       0.040276      -0.020478      -0.002274       0.022752             13.408698       9.171379       0.142124       2.424320      19.781828      -8.129771      11.272887          -0.000065
          382              C      21.848913      -0.150680       7.459390      -0.205347      34.579661 0.45659294E+03  0.10860074E+05                                 9.291602                            7.168898       0.089367       2.008946                    0.998866      29.691425      85.681520       0.610092       0.422092      -1.061268      -0.023997      -0.005264      -0.033667       0.041678       0.004766       0.005985      -0.001063       0.020635       0.020262      -0.015007       0.001898       0.013109             11.257452       9.233130       0.739167      -1.262449      17.475885      -4.617580       7.063341           0.000049
          383              C      22.471870      -4.838515       9.676945       0.055362      30.751020 0.36304897E+03  0.82174933E+04                                 8.721877                            6.463326       0.064999       2.026542                    0.999518      27.267436      78.725621       0.627125       0.431497      -1.047300      -0.001505      -0.059770       0.016009       0.061895       0.008393      -0.035692       0.034456       0.000392       0.053568      -0.052363      -0.000546       0.052909             11.346546       8.637067       0.094191       2.023614      15.253432      -6.562112      10.149139          -0.000021
          384              C      10.834213      20.486223       9.151451      -0.162872      33.663052 0.42047874E+03  0.97452642E+04                                 8.924181                            6.739111       0.300918       2.069476                    0.999779      28.817402      80.676272       0.652475       0.405035      -1.077982      -0.002641       0.021695      -0.020777       0.030155       0.015343       0.004271       0.009361       0.027325      -0.006269      -0.021990      -0.001988       0.023977             10.938195       8.836855      -0.270806       2.801466      14.637606      -5.408264       9.340123          -0.000164
          385              C      21.378202      -2.959684       8.357596       0.495677      27.281006 0.28732858E+03  0.61350410E+04                                 8.411985                            6.016064      -0.089999       2.031368                    0.999021      22.820072      64.020733       0.607282       0.472365      -1.023729       0.004897       0.042393      -0.046411       0.063048       0.028507       0.025589       0.030915      -0.035068       0.154733      -0.059852      -0.015231       0.075083             11.167853       9.890657       1.257792      -1.426550      15.425016      -6.157486       8.187886          -0.000034
          386              C      21.420992      -4.394916       8.898297      -0.037652      39.297729 0.44524759E+03  0.10459299E+05                                10.145656                            7.052380      -0.031825       2.001047                    0.999025      27.198187      76.448883       0.622449       0.418891      -1.069849      -0.016560      -0.034119      -0.012976       0.040084      -0.012860      -0.020690       0.011299       0.018981       0.057094      -0.025520      -0.011620       0.037140             14.263729      10.068843       0.726503       2.030271      21.090173      -8.916350      11.632170          -0.000049
          387              C      10.793143      21.799073       8.685620      -0.022962      30.243147 0.37561744E+03  0.85160951E+04                                 8.520092                            6.510285       0.107925       2.033228                    0.999672      27.374000      77.348907       0.638448       0.423141      -1.059665       0.014983      -0.013081       0.001182       0.019925      -0.004591      -0.011097       0.013746       0.032131       0.098115      -0.035360      -0.003668       0.039028             10.302849       9.023927       0.677063       1.920914      13.853130      -4.743081       8.031490          -0.000103
          388              C      24.344759       0.332360       6.431799       0.096028      27.183333 0.33767217E+03  0.74650127E+04                                 7.932831                            6.149515       0.336373       2.121033                    0.999824      26.101828      73.160602       0.659710       0.419969      -1.060187      -0.040027       0.009910       0.018950       0.045381      -0.018214       0.006587       0.015855       0.065249       0.003556      -0.044320       0.007371       0.036950              9.477993       9.130009       1.081205      -1.008159      13.670062      -3.186982       5.633909           0.000042
          389              C      22.238623       1.074366       6.950976       0.090191      26.406749 0.31805258E+03  0.69322399E+04                                 7.732410                            5.946263       0.214637       2.073344                    0.999771      26.148863      72.959931       0.674079       0.416889      -1.061312       0.032615      -0.028335      -0.034564       0.055329      -0.020982       0.017344       0.024755       0.053810      -0.011574      -0.050572       0.012217       0.038355              9.194922       8.718165       0.916864      -0.981987      13.076517      -3.485070       5.790086           0.000051
          390              C     -10.519073      12.745089      19.309904       0.329090      29.880059 0.32615935E+03  0.71739133E+04                                 8.860505                            6.308123      -0.069584       2.028312                    0.999358      23.906027      67.623298       0.608665       0.457511      -1.034020       0.045727       0.059204       0.018219       0.076993       0.022116       0.016447      -0.000255       0.006952      -0.029409      -0.026214      -0.005015       0.031230             11.809013      16.137289       6.901252       3.495781       8.939616       1.930749      10.350135          -0.000021
          391              C     -11.440805      12.283660      20.172313      -0.187795      34.179425 0.43457748E+03  0.10238934E+05                                 9.294000                            7.029015       0.062162       2.016483                    0.997930      29.090799      84.340270       0.609769       0.426337      -1.055575      -0.019124      -0.012016       0.018930       0.029470      -0.013666       0.012335      -0.003585      -0.040495      -0.001588      -0.028444       0.001766       0.026678             11.418217      14.577484       6.327024       2.106686       9.138812       0.880600      10.538354          -0.000041
          392              C       4.220790     -11.260972      21.531203       0.156863      35.451466 0.38550956E+03  0.87824258E+04                                 9.598488                            6.655873      -0.045830       2.003607                    0.999519      25.933309      73.047647       0.623908       0.430929      -1.056638      -0.030557      -0.043248      -0.000785       0.052960      -0.008602      -0.008510       0.015901       0.002500      -0.029013      -0.020507      -0.002219       0.022726             13.408502      17.913537       4.153021       8.309251       9.737759       0.192816      12.574210           0.000062
          393              C     -10.672865      12.510575      17.926681      -0.205273      34.579775 0.45656792E+03  0.10859472E+05                                 9.291830                            7.168788       0.089326       2.008951                    0.998865      29.691289      85.684763       0.610078       0.422102      -1.061248      -0.017038       0.034329      -0.016540       0.041741      -0.005010      -0.001997      -0.012336      -0.001731      -0.012814      -0.014834       0.001880       0.012954             11.257845      14.092782       5.441831       3.436092       8.396271       2.027434      11.284482          -0.000060
          394              C      -6.860004      14.061877      21.141879       0.055187      30.755917 0.36311458E+03  0.82192798E+04                                 8.722365                            6.463571       0.065425       2.026620                    0.999520      27.270407      78.733467       0.627167       0.431452      -1.047336       0.041766       0.031254       0.033366       0.061923      -0.011331      -0.041769       0.026033      -0.007759      -0.050045      -0.052396      -0.000552       0.052948             11.347437      15.096405       2.804996       6.225973       8.191176      -0.620322      10.754732           0.000005
          395              C       3.755237     -10.539919      20.415172      -0.162821      33.661835 0.42047849E+03  0.97451044E+04                                 8.923688                            6.738854       0.301041       2.069528                    0.999779      28.815297      80.665619       0.652535       0.405004      -1.078019      -0.026357      -0.001213      -0.014703       0.030205       0.002833      -0.011956      -0.013499      -0.023255      -0.026165      -0.021864      -0.001987       0.023851             10.937757      13.014497       2.397498       6.048541       8.772744      -0.816685      11.026031           0.000095
          396              C      -8.458393      14.086578      19.164141       0.495513      27.286021 0.28739243E+03  0.61368254E+04                                 8.413314                            6.016927      -0.089614       2.031449                    0.999022      22.823187      64.034394       0.607201       0.472395      -1.023699      -0.059562      -0.003770      -0.020500       0.063103      -0.034412       0.006535       0.004004      -0.060572      -0.175426      -0.059820      -0.015266       0.075086             11.169925      15.900768       5.052672       3.216760       7.058106       0.408143      10.550901          -0.000033
          397              C      -7.354594      14.711067      20.027720      -0.037346      39.293920 0.44519401E+03  0.10457761E+05                                10.145233                            7.052069      -0.032151       2.000963                    0.999024      27.196536      76.444066       0.622446       0.418905      -1.069837       0.011008       0.038044       0.006158       0.040081      -0.019674      -0.021747       0.009758       0.019810       0.017577      -0.025467      -0.011611       0.037078             14.263200      19.546328       5.085267       8.416043      10.186052       0.114799      13.057220           0.000008
          398              C       2.769689     -11.126854      19.623656      -0.023092      30.242084 0.37559101E+03  0.85153802E+04                                 8.519632                            6.509739       0.108357       2.033328                    0.999673      27.375949      77.354903       0.638519       0.423100      -1.059687       0.002148       0.001085       0.019743       0.019889      -0.029326      -0.021693      -0.001178       0.010722      -0.019594      -0.035285      -0.003780       0.039065             10.302363      12.252532       3.206573       4.700636       8.658664      -0.812812       9.995893          -0.000013
          399              C     -12.571537      11.605278      19.685658       0.095986      27.184266 0.33768174E+03  0.74652431E+04                                 7.932817                            6.149387       0.336326       2.120996                    0.999824      26.102774      73.162252       0.659755       0.419940      -1.060210       0.024107       0.001357      -0.038407       0.045366      -0.019544      -0.017277      -0.017886      -0.021503       0.082688      -0.044191       0.007227       0.036964              9.478041      11.150286       4.617133       1.857425       7.660130       0.865983       9.623708          -0.000032
          400              C     -11.795382      11.803692      17.537591       0.090175      26.408288 0.31805674E+03  0.69323873E+04                                 7.732726                            5.946229       0.214606       2.073316                    0.999771      26.150071      72.964773       0.674090       0.416879      -1.061314      -0.025739       0.023494       0.042983       0.055336      -0.020799      -0.010675      -0.014872      -0.049322       0.092371      -0.050527       0.012141       0.038386              9.195529      11.240678       4.295402       1.998499       7.038393       0.729612       9.307516          -0.000024
          401              C      10.387191       7.610893      15.947306       0.329051      29.873774 0.32611010E+03  0.71721342E+04                                 8.857107                            6.306177      -0.069438       2.028353                    0.999356      23.903820      67.600691       0.609007       0.457298      -1.034202      -0.058027      -0.050527      -0.003226       0.077010       0.019327       0.017260       0.000930       0.005793      -0.044069      -0.026187      -0.005022       0.031209             11.803710      16.230438       4.728717       4.704876      11.952296       3.642205       7.228395          -0.000014
          402              C      10.207818       8.850942      16.433493      -0.187767      34.172819 0.43449384E+03  0.10236240E+05                                 9.291991                            7.027807       0.062348       2.016548                    0.997932      29.088439      84.324217       0.609905       0.426272      -1.055639      -0.003394       0.027976       0.008638       0.029475      -0.001092      -0.003682      -0.026196       0.009364       0.019802      -0.028208       0.001502       0.026706             11.415302      14.486457       3.650028       3.685994      12.961776       3.114219       6.797674          -0.000075
          403              C       5.425071       4.440785      13.448988       0.156882      35.449006 0.38550099E+03  0.87821120E+04                                 9.597630                            6.655598      -0.045761       2.003630                    0.999518      25.932922      73.044170       0.623954       0.430903      -1.056662       0.031235       0.042787      -0.000010       0.052975       0.005523      -0.014126       0.007938       0.013080       0.040240      -0.020500      -0.002223       0.022723             13.406201      18.509157       3.444123       8.470535      10.438737       0.423596      11.270710           0.000037
          404              C      11.678383       7.041120      15.937479      -0.205329      34.580575 0.45660160E+03  0.10860325E+05                                 9.291650                            7.168842       0.089562       2.009004                    0.998865      29.691542      85.681863       0.610111       0.422077      -1.061278       0.003007      -0.024360       0.033677       0.041673      -0.002785       0.003119      -0.005093      -0.022070       0.020336      -0.015066       0.002110       0.012956             11.257503      16.095537       3.165429       3.932551      10.613786       2.729428       7.063187           0.000057
          405              C       7.050964       6.065814      13.719924       0.055064      30.759472 0.36317294E+03  0.82208705E+04                                 8.722796                            6.464007       0.065345       2.026570                    0.999521      27.272229      78.738118       0.627163       0.431441      -1.047350      -0.055832      -0.021261      -0.016074       0.061867       0.006426      -0.044369       0.022383      -0.010951       0.053718      -0.052472      -0.000529       0.053001             11.347630      14.460426       2.152808       6.862065       9.432319       0.279531      10.150144           0.000004
          406              C       6.151573       3.535208      14.245418      -0.162824      33.657121 0.42040318E+03  0.97431511E+04                                 8.923075                            6.738323       0.300941       2.069490                    0.999779      28.816621      80.674636       0.652535       0.405013      -1.077988       0.021383       0.004738       0.020791       0.030198       0.003346      -0.007318      -0.006990      -0.040568      -0.006254      -0.021952      -0.001943       0.023895             10.936490      14.160502       1.612458       6.031113       9.310654      -0.838594       9.338315           0.000150
          407              C       9.186915       5.660988      15.039273       0.495549      27.282091 0.28735863E+03  0.61356641E+04                                 8.411097                            6.015653      -0.089437       2.031499                    0.999023      22.821189      64.017672       0.607430       0.472251      -1.023821       0.038418       0.018765       0.046414       0.063105       0.033184      -0.020598      -0.034371      -0.008638       0.155003      -0.059884      -0.015202       0.075087             11.166259      14.017203       2.716989       5.328650      11.294947       3.396881       8.186628           0.000023
          408              C       7.819493       5.222915      14.498572      -0.037342      39.282065 0.44507850E+03  0.10453889E+05                                10.141297                            7.049863      -0.032045       2.000992                    0.999025      27.193698      76.420360       0.622743       0.418751      -1.069984      -0.026651      -0.026979       0.012961       0.040076      -0.015964      -0.017465       0.015835       0.001336       0.057057      -0.025503      -0.011631       0.037135             14.256281      19.397621       4.026132       9.077132      11.745333       1.056617      11.625889           0.000025
          409              C       7.403037       3.934107      14.711249      -0.023137      30.244137 0.37563599E+03  0.85165553E+04                                 8.519990                            6.510222       0.108470       2.033341                    0.999672      27.376130      77.353161       0.638489       0.423112      -1.059691      -0.017331       0.009648      -0.001164       0.019870      -0.013727      -0.016591       0.006048      -0.019129       0.098364      -0.035362      -0.003771       0.039133             10.302586      12.890633       2.044516       5.111729       9.986038      -0.230030       8.031088           0.000109
          410              C      11.301872       9.555260      16.965070       0.095965      27.186893 0.33775045E+03  0.74670962E+04                                 7.933573                            6.150383       0.336389       2.121024                    0.999824      26.102506      73.161678       0.659645       0.419991      -1.060185       0.022686      -0.034429      -0.018945       0.045375      -0.034683      -0.012672      -0.011354      -0.027828       0.003583      -0.044232       0.007293       0.036940              9.478790      12.488273       2.268224       2.669035      10.313790       2.012272       5.634306          -0.000063
          411              C      12.703474       7.816896      16.445893       0.090166      26.407516 0.31805999E+03  0.69324805E+04                                 7.732570                            5.946288       0.214676       2.073354                    0.999771      26.149453      72.963328       0.674081       0.416883      -1.061310      -0.037585       0.021282       0.034543       0.055306      -0.033233      -0.017496      -0.024499      -0.015458      -0.011610      -0.050468       0.012138       0.038329              9.195148      12.016623       2.082810       2.958456       9.778820       2.087395       5.790000           0.000059
          412              C      -3.580863       7.838798       4.086965       0.328986      29.879963 0.32616446E+03  0.71738700E+04                                 8.859589                            6.307543      -0.069363       2.028367                    0.999357      23.905931      67.616635       0.608799       0.457420      -1.034098       0.040532       0.062873      -0.018212       0.076991       0.015019       0.005816      -0.015284      -0.033169      -0.029437      -0.026219      -0.004910       0.031129             11.807692       5.401074       3.105184      -0.655054      19.672435      -3.939253      10.349567           0.000015
          413              C      -3.708674       6.815955       3.224556      -0.187764      34.173789 0.43449742E+03  0.10236402E+05                                 9.292346                            7.027913       0.062671       2.016649                    0.997933      29.088457      84.326137       0.609887       0.426282      -1.055628      -0.005011      -0.022006      -0.018887       0.029429       0.002093       0.007633      -0.010186       0.048664      -0.001531      -0.028284       0.001547       0.026738             11.415943       5.765287       3.210887      -0.128050      17.945257      -2.279519      10.537284           0.000033
          414              C      -2.472288      13.733718       1.865666       0.156821      35.453802 0.38553584E+03  0.87832543E+04                                 9.599203                            6.656287      -0.045798       2.003619                    0.999518      25.934292      73.053551       0.623857       0.430954      -1.056613      -0.030605      -0.043238       0.000794       0.052979      -0.007460      -0.017747       0.002810       0.008860      -0.028973      -0.020415      -0.002262       0.022677             13.409491       8.036675       0.660835       2.588472      19.616537      -7.898747      12.575260           0.000009
          415              C      -3.750683       7.615657       5.470188      -0.205323      34.581729 0.45657922E+03  0.10859736E+05                                 9.291937                            7.168681       0.089416       2.008965                    0.998865      29.691613      85.683828       0.610112       0.422079      -1.061270       0.037990      -0.004635       0.016520       0.041685      -0.003390       0.011079       0.006142       0.007677      -0.012847      -0.015037       0.001963       0.013074             11.258215       5.608773       2.442429      -0.766172      16.880982      -3.915854      11.284889           0.000066
          416              C      -3.559082      11.727497       2.254990       0.055357      30.752294 0.36305939E+03  0.82177672E+04                                 8.722012                            6.463313       0.065146       2.026576                    0.999519      27.267932      78.726582       0.627142       0.431483      -1.047311       0.015614       0.049803      -0.033294       0.061908      -0.006371      -0.038248       0.030815       0.020301      -0.049898      -0.052314      -0.000508       0.052822             11.346863       7.195119       0.011800       2.660013      16.091306      -5.662617      10.754164           0.000005
          417              C      -1.637275      13.535159       2.981697      -0.162843      33.658496 0.42039765E+03  0.97429820E+04                                 8.923559                            6.738493       0.301050       2.069526                    0.999779      28.817059      80.675455       0.652496       0.405039      -1.077972       0.007618      -0.025225       0.014651       0.030149       0.009549       0.008864       0.015855       0.014503      -0.026220      -0.021951      -0.002048       0.023999             10.937640       7.737324       0.532439       2.786082      14.050030      -5.430007      11.025566          -0.000039
          418              C      -3.002977      10.228790       4.232728       0.495618      27.284135 0.28736872E+03  0.61362029E+04                                 8.413162                            6.016846      -0.089968       2.031373                    0.999020      22.821352      64.028998       0.607178       0.472421      -1.023683       0.016297      -0.057376       0.020459       0.063057      -0.007683      -0.001518      -0.007456       0.090187      -0.175364      -0.059781      -0.015196       0.074977             11.169743       4.864752       1.151087       0.687346      18.093934      -3.168885      10.550542          -0.000012
          419              C      -2.782143      11.477607       3.369149      -0.037635      39.299336 0.44525999E+03  0.10459703E+05                                10.146125                            7.052572      -0.031867       2.001034                    0.999025      27.198544      76.451244       0.622426       0.418902      -1.069838       0.032206       0.023074      -0.006179       0.040098      -0.021533      -0.016390       0.017374       0.009329       0.017508      -0.025507      -0.011609       0.037115             14.264533       8.030579       1.014100       2.697270      21.704839      -7.973551      13.058183          -0.000001
          420              C      -1.862120      12.410346       3.773213      -0.022980      30.238610 0.37551435E+03  0.85133496E+04                                 8.519422                            6.509341       0.107834       2.033193                    0.999672      27.375102      77.355387       0.638489       0.423135      -1.059647       0.000221       0.002336      -0.019772       0.019910      -0.026052      -0.005974       0.020976       0.028486      -0.019736      -0.035357      -0.003584       0.038941             10.302213       7.042451       1.364676       2.333291      13.868172      -4.160923       9.996015          -0.000051
          421              C      -3.971346       5.523773       3.711211       0.095957      27.186998 0.33773799E+03  0.74667701E+04                                 7.933556                            6.150143       0.336401       2.121023                    0.999824      26.102896      73.163105       0.659677       0.419973      -1.060193      -0.006762       0.023217       0.038401       0.045381      -0.008467       0.011226       0.022394       0.041345       0.082687      -0.044324       0.007233       0.037091              9.478940       5.146499       2.494441      -0.197449      13.665286      -2.041083       9.625034           0.000036
          422              C      -4.042966       6.321718       5.859278       0.090092      26.408223 0.31804168E+03  0.69320083E+04                                 7.732580                            5.945904       0.214537       2.073291                    0.999771      26.150523      72.966843       0.674137       0.416853      -1.061325       0.030738      -0.016402      -0.042965       0.055316      -0.000704       0.010521       0.015112       0.064523       0.092385      -0.050573       0.012117       0.038455              9.195457       4.805245       2.020101      -0.021747      13.472943      -2.127673       9.308182           0.000045
          423              C       8.584107       3.921014       1.382521       0.329002      29.879527 0.32615999E+03  0.71737651E+04                                 8.859610                            6.307572      -0.069389       2.028369                    0.999356      23.905714      67.616544       0.608786       0.457430      -1.034090       0.045752      -0.045373       0.042169       0.077007      -0.025213       0.010966      -0.004683       0.015698      -0.003060      -0.026225      -0.004900       0.031126             11.807701      16.134976      -6.477319       4.227980      11.668805      -0.354342       7.619323          -0.000011
          424              C       7.662364       3.404861       0.551698      -0.187735      34.173022 0.43448699E+03  0.10236110E+05                                 9.292274                            7.027872       0.062641       2.016652                    0.997932      29.087977      84.324962       0.609882       0.426287      -1.055623      -0.019088      -0.010332      -0.019876       0.029431      -0.003695      -0.017909      -0.007199      -0.021435       0.055683      -0.028295       0.001538       0.026757             11.415824      14.573535      -4.986670       4.424514      10.949595       0.166166       8.724341          -0.000064
          425              C      13.772378       0.492263       2.878751       0.156821      35.453531 0.38553353E+03  0.87831829E+04                                 9.599148                            6.656264      -0.045795       2.003621                    0.999518      25.934164      73.052962       0.623859       0.430953      -1.056614      -0.030561       0.022314      -0.037072       0.052973       0.011715      -0.003154      -0.013634      -0.001256      -0.040238      -0.020423      -0.002261       0.022684             13.409419      17.914512      -9.273065      -0.558027      12.032718       1.131989      10.281026           0.000046
          426              C       8.430334       5.236168       1.871048      -0.205301      34.581933 0.45658244E+03  0.10859865E+05                                 9.292085                            7.168787       0.089359       2.008951                    0.998865      29.691639      85.684944       0.610095       0.422088      -1.061261      -0.017052      -0.002850       0.037965       0.041716       0.004341      -0.003325       0.003092       0.014560       0.036023      -0.015039       0.001954       0.013085             11.258394      14.093560      -5.697259       2.994922      12.318947       0.236870       7.362675           0.000051
          427              C      12.243152       1.676102       1.606897       0.055354      30.752245 0.36305835E+03  0.82177372E+04                                 8.722012                            6.463307       0.065128       2.026572                    0.999518      27.267860      78.726325       0.627142       0.431484      -1.047311       0.041745      -0.044498       0.010478       0.061907       0.041867       0.011078      -0.025385      -0.008485      -0.052028      -0.052310      -0.000514       0.052824             11.346902      15.095534      -6.793927      -0.683523       9.576168       1.420089       9.369004           0.000031
          428              C      13.306840       1.098248       4.061229      -0.162841      33.657408 0.42038508E+03  0.97425844E+04                                 8.923289                            6.738348       0.301123       2.069553                    0.999779      28.816547      80.672676       0.652512       0.405033      -1.077979      -0.026332       0.013301       0.006271       0.030159       0.008958       0.008475      -0.003892       0.007098       0.064916      -0.021955      -0.002041       0.023996             10.937269      13.013538      -6.436578      -0.947277       9.754859       1.383582      10.043410           0.000132
          429              C      10.644790       3.376513       2.617174       0.495624      27.284107 0.28736961E+03  0.61362301E+04                                 8.413201                            6.016885      -0.090024       2.031360                    0.999020      22.821281      64.028963       0.607171       0.472426      -1.023680      -0.059543       0.019582       0.006991       0.063069       0.011504      -0.032994      -0.053017       0.024576       0.079767      -0.059783      -0.015191       0.074975             11.169814      15.900708      -5.312238       2.767449      10.031048       1.308129       7.577685           0.000028
          430              C      11.748577       2.316397       2.726203      -0.037603      39.298705 0.44525216E+03  0.10459485E+05                                10.146091                            7.052560      -0.031939       2.001018                    0.999025      27.198202      76.450441       0.622419       0.418908      -1.069833       0.011004      -0.024385       0.029867       0.040097       0.028777      -0.006129       0.003244      -0.002546      -0.049589      -0.025522      -0.011616       0.037138             14.264519      19.548179      -9.832081       0.196373      12.439880       1.185756      10.805499           0.000043
          431              C      12.321302       2.077180       3.948690      -0.022951      30.237485 0.37550063E+03  0.85129433E+04                                 8.519206                            6.509236       0.107786       2.033192                    0.999672      27.374342      77.352292       0.638493       0.423137      -1.059648       0.002120      -0.017627      -0.009020       0.019914       0.033474      -0.014412      -0.001303       0.015201      -0.005955      -0.035364      -0.003594       0.038958             10.301915      12.251719      -5.673974       0.426657       8.957396       0.985499       9.696630           0.000115
          432              C       6.531638       4.165499       0.207530       0.095974      27.186901 0.33773640E+03  0.74667505E+04                                 7.933617                            6.150181       0.336331       2.121008                    0.999824      26.102893      73.163953       0.659664       0.419981      -1.060185       0.024147       0.032573       0.020382       0.045382       0.024830      -0.008271       0.022266      -0.028835       0.060791      -0.044327       0.007233       0.037093              9.478988      11.150912      -3.918084       3.069535       9.884429       0.417282       7.401624          -0.000078
          433              C       7.307822       5.926564       1.453414       0.090081      26.408883 0.31805040E+03  0.69322670E+04                                 7.732752                            5.946006       0.214503       2.073274                    0.999771      26.151091      72.969511       0.674126       0.416856      -1.061320      -0.025719      -0.048976      -0.001107       0.055329       0.019709      -0.012658       0.016809      -0.052516       0.082794      -0.050574       0.012111       0.038463              9.195668      11.240328      -3.878619       2.720458       9.372892       0.618169       6.973784           0.000019
          434              C       3.713268       7.645904      18.651750       0.329056      29.873652 0.32610821E+03  0.71720864E+04                                 8.857110                            6.306176      -0.069460       2.028349                    0.999356      23.903739      67.600552       0.609005       0.457300      -1.034200      -0.028298       0.032991      -0.063575       0.077013      -0.010828       0.009002      -0.007483       0.012884       0.080985      -0.026185      -0.005021       0.031206             11.803708       9.455519       0.449011       2.953608       5.210143      -2.154076      20.745461          -0.000026
          435              C       4.942190       7.944843      19.106351      -0.187765      34.172929 0.43449491E+03  0.10236274E+05                                 9.292023                            7.027822       0.062333       2.016543                    0.997932      29.088469      84.324414       0.609903       0.426273      -1.055639       0.027499       0.004433       0.009625       0.029471      -0.018429      -0.015021      -0.003094      -0.021694      -0.027527      -0.028210       0.001504       0.026706             11.415339      10.837093       0.298863       2.897364       5.342435      -1.992633      18.066488          -0.000072
          436              C       2.378480       8.349754      12.435904       0.156871      35.449335 0.38550408E+03  0.87822022E+04                                 9.597688                            6.655620      -0.045756       2.003629                    0.999518      25.933079      73.044751       0.623954       0.430903      -1.056662       0.029930      -0.021864       0.037853       0.052979       0.010462       0.006255      -0.000330      -0.035031      -0.013490      -0.020499      -0.002220       0.022719             13.406311       9.170801      -2.170663      -1.088762       6.358942       0.380477      24.689189          -0.000044
          437              C       2.745688       7.123689      19.536620      -0.205321      34.580601 0.45659960E+03  0.10860286E+05                                 9.291699                            7.168838       0.089537       2.009000                    0.998865      29.691522      85.682377       0.610108       0.422079      -1.061275      -0.023972       0.031821       0.012263       0.041685      -0.007449       0.001209       0.009500       0.006362      -0.022560      -0.015067       0.002107       0.012961             11.257591       9.233364       0.723743       1.271555       5.667535      -2.200059      18.871875          -0.000031
          438              C       3.368615       7.547120      14.368017       0.055065      30.759565 0.36317338E+03  0.82208832E+04                                 8.722807                            6.464003       0.065351       2.026571                    0.999521      27.272271      78.738258       0.627164       0.431440      -1.047351      -0.001435       0.015944      -0.059761       0.061868       0.026862       0.025256      -0.005460      -0.049634      -0.096506      -0.052472      -0.000526       0.052999             11.347645       8.637940      -1.799816      -0.930298       5.742804       1.071144      19.662190          -0.000018
          439              C       1.282528       8.847940      13.165886      -0.162826      33.657936 0.42041096E+03  0.97434022E+04                                 8.923274                            6.738403       0.300925       2.069482                    0.999779      28.817008      80.676711       0.652527       0.405015      -1.077984      -0.002654       0.007141       0.029223       0.030200      -0.011276       0.011219      -0.000049       0.011428      -0.053957      -0.021951      -0.001944       0.023894             10.936810       8.836251      -2.290827      -1.634368       5.980337       0.409859      17.993840          -0.000121
          440              C       2.274965       7.750303      16.654827       0.495550      27.281978 0.28735665E+03  0.61356242E+04                                 8.411120                            6.015660      -0.089454       2.031494                    0.999023      22.821250      64.018290       0.607424       0.472255      -1.023816       0.004886       0.018967       0.059993       0.063110      -0.036382       0.011934       0.010545      -0.106738      -0.060223      -0.059885      -0.015202       0.075087             11.166305       9.889707       0.606465       1.802428       4.664179      -0.054996      18.945029          -0.000041
          441              C       2.317748       7.999649      15.141518      -0.037344      39.282384 0.44508018E+03  0.10453948E+05                                10.141389                            7.049897      -0.032051       2.000991                    0.999025      27.193759      76.420852       0.622738       0.418754      -1.069981      -0.016553       0.028289      -0.023069       0.040081       0.024387      -0.000742       0.010881      -0.019194      -0.057603      -0.025504      -0.011629       0.037134             14.256439      10.065179      -2.120957      -0.385513       6.272497       0.362432      26.431641          -0.000047
          442              C       1.241464       8.594946      14.535773      -0.023137      30.244694 0.37563985E+03  0.85167001E+04                                 8.520185                            6.510289       0.108443       2.033333                    0.999672      27.376436      77.355335       0.638479       0.423117      -1.059684       0.014880       0.005560      -0.011945       0.019874       0.012056       0.001574       0.021442      -0.028617      -0.083836      -0.035358      -0.003776       0.039134             10.302897       9.023989      -2.002214      -0.373920       5.379344      -0.149431      16.505359          -0.000098
          443              C       5.241547       7.772087      20.468751       0.095954      27.187293 0.33775578E+03  0.74672461E+04                                 7.933643                            6.150422       0.336401       2.121022                    0.999824      26.102803      73.162744       0.659645       0.419989      -1.060185      -0.040029      -0.021350      -0.000885       0.045376       0.003506      -0.019027       0.007032       0.025810      -0.114726      -0.044233       0.007292       0.036940              9.478873       9.129882       0.332164       1.439784       4.883654      -1.886902      14.423083          -0.000059
          444              C       3.135404       6.951473      20.851758       0.090165      26.407597 0.31805912E+03  0.69324705E+04                                 7.732605                            5.946270       0.214654       2.073346                    0.999771      26.149605      72.964263       0.674083       0.416882      -1.061309       0.032591       0.044097      -0.007272       0.055313      -0.004459      -0.026811      -0.003198       0.016625      -0.123150      -0.050469       0.012136       0.038332              9.195210       8.718414       0.392033       1.284752       4.593607      -1.412821      14.273609          -0.000023
          445              C      15.522520      19.557499       4.745119       0.329068      29.880529 0.32616372E+03  0.71740135E+04                                 8.860490                            6.308089      -0.069491       2.028332                    0.999358      23.906226      67.623270       0.608679       0.457500      -1.034029       0.040529      -0.015645       0.063546       0.076977      -0.012461       0.010146      -0.005847       0.003614       0.081113      -0.026212      -0.005022       0.031234             11.809038       5.401647      -0.985493       3.017168       9.269708      -2.068099      20.755759          -0.000029
          446              C      15.394721      20.815776       4.290518      -0.187805      34.179482 0.43457685E+03  0.10238903E+05                                 9.293977                            7.028980       0.062214       2.016497                    0.997931      29.090794      84.339852       0.609775       0.426333      -1.055579      -0.005000       0.027414      -0.009610       0.029477      -0.007527      -0.001930       0.015408       0.040048      -0.027457      -0.028437       0.001765       0.026672             11.418235       5.766314      -1.495024       2.845582      10.416884      -2.069464      18.071507          -0.000021
          447              C     -12.023876      18.533778      10.960965       0.156875      35.451527 0.38550848E+03  0.87823996E+04                                 9.598515                            6.655870      -0.045836       2.003606                    0.999519      25.933302      73.047749       0.623907       0.430930      -1.056637      -0.030593       0.020928      -0.037830       0.052962       0.019174       0.002440      -0.005722       0.014062      -0.013441      -0.020501      -0.002223       0.022724             13.408593       8.035882      -2.571647      -0.721550       7.494448       0.900316      24.695448          -0.000014
          448              C      15.352681      18.471168       3.860249      -0.205298      34.579811 0.45656867E+03  0.10859457E+05                                 9.291722                            7.168719       0.089423       2.008973                    0.998866      29.691368      85.683881       0.610093       0.422093      -1.061257       0.037991      -0.012016      -0.012262       0.041690      -0.007817      -0.008390      -0.004117       0.004371      -0.022553      -0.014834       0.001887       0.012947             11.257717       5.608750      -0.557641       2.498132       9.292472      -0.465175      18.871929          -0.000027
          449              C      15.544325      19.199709       9.028852       0.055192      30.755941 0.36311467E+03  0.82192827E+04                                 8.722374                            6.463576       0.065432       2.026622                    0.999520      27.270408      78.733477       0.627166       0.431453      -1.047335       0.015542       0.003994       0.059808       0.061923       0.036498       0.013715      -0.021798       0.004842      -0.096339      -0.052399      -0.000548       0.052947             11.347450       7.195358      -2.309571      -1.319888       7.184717       0.520426      19.662275          -0.000031
          450              C     -11.188878      17.666550      10.230983      -0.162821      33.662528 0.42048551E+03  0.97453368E+04                                 8.923875                            6.738943       0.300982       2.069508                    0.999779      28.815610      80.667563       0.652524       0.405008      -1.078014       0.007630      -0.000113      -0.029213       0.030194      -0.012322       0.003874      -0.010405       0.005232      -0.054037      -0.021861      -0.001988       0.023849             10.938035       7.737283      -2.678806      -0.932469       7.079365       1.405813      17.997457          -0.000014
          451              C      16.100404      18.236289       6.742042       0.495509      27.286130 0.28739291E+03  0.61368197E+04                                 8.413245                            6.016868      -0.089529       2.031472                    0.999022      22.823142      64.033556       0.607215       0.472385      -1.023708       0.016264       0.010941      -0.059964       0.063087       0.005245      -0.005883      -0.014671       0.128752      -0.060297      -0.059816      -0.015270       0.075087             11.169847       4.864779      -1.170803       0.653117       9.692334      -1.681799      18.952426          -0.000041
          452              C      16.321249      18.359768       8.255351      -0.037375      39.294307 0.44519932E+03  0.10457895E+05                                10.145192                            7.052037      -0.032077       2.000979                    0.999025      27.196815      76.444337       0.622458       0.418896      -1.069844       0.032187      -0.006211       0.023058       0.040078       0.024996      -0.010408      -0.002797      -0.015718      -0.057459      -0.025451      -0.011607       0.037058             14.263139       8.029764      -2.842565      -0.470496       8.313759       0.243004      26.445895          -0.000017
          453              C     -11.413733      17.543478       8.861096      -0.023118      30.242874 0.37560059E+03  0.85156483E+04                                 8.519732                            6.509773       0.108419       2.033334                    0.999673      27.376514      77.356629       0.638525       0.423094      -1.059691       0.000288       0.015893       0.011942       0.019882       0.018377      -0.019610      -0.008481       0.007124      -0.083789      -0.035281      -0.003768       0.039050             10.302531       7.042607      -2.702943       0.015271       7.360775       0.403570      16.504210          -0.000015
          454              C      15.132042      21.040403       2.928118       0.095997      27.183611 0.33767043E+03  0.74649280E+04                                 7.932662                            6.149250       0.336333       2.121004                    0.999824      26.102393      73.160784       0.659768       0.419935      -1.060213      -0.006788      -0.044847       0.000878       0.045367      -0.005395      -0.012873       0.015719      -0.024462      -0.114584      -0.044191       0.007230       0.036961              9.477868       5.145769      -1.076214       2.258712       8.867246      -0.729785      14.420588          -0.000010
          455              C      15.060393      18.781167       2.545111       0.090177      26.407968 0.31805264E+03  0.69322593E+04                                 7.732621                            5.946172       0.214669       2.073337                    0.999771      26.149783      72.963209       0.674098       0.416876      -1.061318       0.030697       0.045439       0.007262       0.055315      -0.008717      -0.005824       0.026452      -0.007331      -0.123135      -0.050523       0.012143       0.038381              9.195394       4.805438      -0.991281       1.760398       8.506526      -0.740210      14.274218          -0.000000
          456              C      -8.716147      -4.107745      22.014348       0.329097      29.872511 0.32608762E+03  0.71714900E+04                                 8.856808                            6.305897      -0.069562       2.028314                    0.999359      23.902829      67.596368       0.609032       0.457289      -1.034211      -0.058001       0.027997      -0.042113       0.076951      -0.024558       0.008126      -0.008665       0.019499      -0.003192      -0.026191      -0.004950       0.031141             11.803537      16.229970      -6.439110       1.742888      11.563753      -3.866684       7.616888          -0.000042
          457              C      -8.895526      -5.148807      22.845171      -0.187818      34.174882 0.43451522E+03  0.10236861E+05                                 9.292401                            7.027984       0.062549       2.016606                    0.997933      29.088817      84.325570       0.609897       0.426273      -1.055640      -0.003413      -0.021472       0.019925       0.029491       0.003852       0.000959       0.019530       0.021289       0.055622      -0.028435       0.001494       0.026941             11.416125      14.487174      -5.018206       1.318525      11.037040      -4.226834       8.724162          -0.000078
          458              C      14.976766      -0.359122      20.518118       0.156862      35.451749 0.38551514E+03  0.87826512E+04                                 9.598740                            6.656044      -0.045914       2.003585                    0.999518      25.933755      73.051122       0.623878       0.430945      -1.056620       0.031223      -0.021392       0.037065       0.052975       0.009505       0.011865       0.007627      -0.013720      -0.040215      -0.020479      -0.002274       0.022753             13.408704      18.513569      -9.060297      -1.252894      11.431939       0.148704      10.280603           0.000035
          459              C      -7.424955      -3.814353      21.525821      -0.205343      34.579780 0.45659282E+03  0.10860076E+05                                 9.291660                            7.168912       0.089355       2.008944                    0.998866      29.691371      85.681526       0.610090       0.422094      -1.061267       0.003036      -0.016973      -0.037956       0.041689      -0.001206      -0.003907       0.002260      -0.016794       0.035998      -0.015007       0.001898       0.013109             11.257596      16.095851      -4.988655       0.774992      10.314658      -2.901997       7.362279          -0.000093
          460              C     -12.052345      -1.406259      21.789972       0.055359      30.751082 0.36304965E+03  0.82175128E+04                                 8.721884                            6.463328       0.065007       2.026544                    0.999518      27.267492      78.725812       0.627125       0.431497      -1.047300      -0.055851       0.024536      -0.010479       0.061896       0.035234       0.027737      -0.001836      -0.046070      -0.052068      -0.052363      -0.000545       0.052908             11.346554      14.459093      -7.018411      -1.566437      10.211736       0.171050       9.368833          -0.000018
          461              C      15.703257      -0.596066      19.335640      -0.162872      33.663496 0.42048284E+03  0.97454075E+04                                 8.924321                            6.739175       0.300913       2.069474                    0.999779      28.817579      80.677630       0.652466       0.405039      -1.077977       0.021333      -0.020368      -0.006282       0.030156       0.004736       0.006599      -0.006558      -0.016794       0.064958      -0.021988      -0.001988       0.023976             10.938396      14.163580      -6.030881      -1.619949       8.606856       0.431774      10.044752           0.000028
          462              C      -9.916411      -2.346433      20.779695       0.495677      27.281044 0.28732883E+03  0.61350504E+04                                 8.412006                            6.016075      -0.090014       2.031363                    0.999021      22.820095      64.020911       0.607279       0.472366      -1.023728       0.038335      -0.049570      -0.006971       0.063050       0.001259       0.039054       0.048863      -0.033559       0.079739      -0.059852      -0.015230       0.075082             11.167902      14.019641      -5.974621      -0.311367      11.907209      -3.044669       7.576855          -0.000042
          463              C     -11.283826      -1.659142      20.670666      -0.037655      39.297869 0.44524840E+03  0.10459327E+05                                10.145696                            7.052394      -0.031826       2.001047                    0.999025      27.198211      76.449075       0.622447       0.418892      -1.069848      -0.026649       0.002254      -0.029860       0.040086       0.023182      -0.005054       0.004796      -0.034166      -0.049612      -0.025521      -0.011620       0.037141             14.263812      19.409094      -9.880697      -1.052514      12.577888      -0.580041      10.804453           0.000002
          464              C      16.954715      -1.198932      19.448179      -0.022963      30.243406 0.37561944E+03  0.85161689E+04                                 8.520200                            6.510335       0.107919       2.033227                    0.999672      27.374102      77.349835       0.638440       0.423146      -1.059660      -0.017329      -0.003862       0.009049       0.019927       0.021260      -0.003508       0.014144      -0.053895      -0.005918      -0.035359      -0.003668       0.039027             10.303014      12.891268      -5.449502      -0.785633       8.321012      -0.731323       9.696761          -0.000025
          465              C      -7.801479      -5.961317      23.189339       0.096009      27.183641 0.33767898E+03  0.74651735E+04                                 7.932832                            6.149554       0.336452       2.121051                    0.999824      26.101887      73.159934       0.659714       0.419966      -1.060193       0.022686       0.033610      -0.020369       0.045378       0.028383      -0.023648       0.000477      -0.008796       0.060726      -0.044315       0.007366       0.036949              9.478002      12.486309      -3.445080       0.629642       8.546930      -3.032831       7.400768          -0.000079
          466              C      -6.399871      -4.642532      21.943455       0.090201      26.406441 0.31804634E+03  0.69320840E+04                                 7.732371                            5.946195       0.214616       2.073341                    0.999771      26.148751      72.959997       0.674083       0.416888      -1.061311      -0.037586      -0.040592       0.001160       0.055333       0.031819      -0.019997       0.006446       0.015971       0.082786      -0.050571       0.012218       0.038353              9.194914      12.016179      -3.603483       0.324501       8.594902      -2.770810       6.973662          -0.000052
          467              N       3.670803       4.911258      11.888651      -0.236116      41.791585 0.53722940E+03  0.13139302E+05                                10.267182                            7.620939      -0.263340       1.944149                    0.997326      28.294047      79.411052       0.617739       0.405404      -1.085809      -0.072353      -0.091123       0.021528       0.118329      -0.029784       0.022498       0.019813       0.041816       0.069750      -0.057826       0.017938       0.039888             13.714779      17.738978       4.052050       7.925456      10.439139       0.632235      12.966220           0.000019
          468              N       0.304203       3.567584       9.661503      -0.390926      42.624011 0.46807296E+03  0.11158917E+05                                10.611905                            7.167943      -0.535951       1.863257                    0.996573      28.827845      82.233063       0.624153       0.411630      -1.072115      -0.075561      -0.044469      -0.009318       0.088170       0.013967       0.007005      -0.008865       0.058053       0.077452      -0.046566       0.017044       0.029521             15.110208      18.857921       2.427717      10.447962       6.508258       0.614685      19.964444           0.000027
          469              N      -3.006231       3.384526       7.131132      -0.265321      38.440153 0.54611500E+03  0.13329071E+05                                 9.510687                            7.540175       0.039082       2.024602                    0.998762      28.428356      78.116404       0.642807       0.390400      -1.102874       0.113977       0.002578       0.089613       0.145010       0.004798      -0.041439      -0.017190      -0.000315       0.010790      -0.042502      -0.005029       0.047531             11.549164      14.585544       1.736128       3.453027       6.894049      -1.890769      13.167899           0.000019
          470              N      12.958512      18.606051      11.508218      -0.236243      41.798962 0.53732798E+03  0.13142475E+05                                10.268841                            7.621899      -0.263634       1.944031                    0.997326      28.296951      79.424657       0.617661       0.405432      -1.085778      -0.061788      -0.098507      -0.021610       0.118273      -0.036331      -0.011030      -0.027615       0.004918       0.069768      -0.057693       0.017918       0.039775             13.717854       8.704652       0.857937       2.045808      19.480100      -7.685290      12.968810          -0.000041
          471              N      12.813901      14.984141      13.735366      -0.390931      42.626862 0.46808755E+03  0.11159457E+05                                10.612772                            7.168191      -0.536202       1.863187                    0.996575      28.828260      82.237507       0.624118       0.411646      -1.072095      -0.016681      -0.086102       0.009337       0.088199      -0.007414       0.010869      -0.003481      -0.062719       0.077526      -0.046642       0.017166       0.029476             15.112308       6.355116      -1.993541       2.903721      19.014672     -10.057775      19.967137          -0.000108
          472              N      13.744811      11.802059      16.265737      -0.265254      38.436450 0.54603504E+03  0.13326413E+05                                 9.509531                            7.539182       0.039464       2.024737                    0.998763      28.426080      78.103886       0.642916       0.390355      -1.102925      -0.035522       0.108314      -0.089687       0.145043       0.003875       0.002481       0.044959      -0.005786       0.010994      -0.042645      -0.005079       0.047723             11.547690       6.656286      -1.066436       2.933140      14.820037      -2.623882      13.166747          -0.000026
          473              N      -3.383332      15.147867       0.161672      -0.236251      41.798585 0.53732786E+03  0.13142451E+05                                10.268701                            7.621854      -0.263547       1.944055                    0.997328      28.296911      79.424075       0.617669       0.405427      -1.085782       0.084665       0.082318      -0.006425       0.118261      -0.042575       0.000074      -0.011916      -0.031483       0.070768      -0.057754       0.018008       0.039745             13.717571       9.408943       0.059562       2.219217      20.256156      -7.439972      11.487615           0.000017
          474              N     -12.997744       5.408583      21.585483      -0.390966      42.623165 0.46804664E+03  0.11158060E+05                                10.611532                            7.167506      -0.536042       1.863237                    0.996572      28.827173      82.228578       0.624207       0.411603      -1.072140       0.038505       0.070636      -0.036079       0.088169      -0.015426      -0.009575      -0.032316       0.017959      -0.048717      -0.046399       0.017057       0.029342             15.110154      11.453673      -5.502195       2.847475      21.424258     -10.134714      12.452532           0.000063
          475              N     -13.874019       8.552032      18.988197      -0.265352      38.439181 0.54609600E+03  0.13328332E+05                                 9.510061                            7.539697       0.039259       2.024655                    0.998762      28.427907      78.111299       0.642879       0.390364      -1.102913       0.033926      -0.107171       0.091545       0.144973       0.012358      -0.020316       0.012700       0.071911      -0.018734      -0.042639      -0.004858       0.047496             11.548399      12.051892      -1.126803       0.765258      12.209041      -5.690684      10.384265           0.000025
          476              N       5.857765     -11.648503      23.235197      -0.236217      41.797086 0.53730959E+03  0.13141732E+05                                10.267967                            7.621358      -0.263700       1.944010                    0.997327      28.296332      79.418449       0.617741       0.405388      -1.085822       0.049421       0.107289       0.006456       0.118301      -0.023252       0.011363       0.004063       0.077989       0.070778      -0.057795       0.017987       0.039809             13.716673      19.012607       3.455284       7.753702      10.650740       0.387943      11.486673           0.000040
          477              N      18.983388       3.056363       1.811386      -0.390945      42.629055 0.46810899E+03  0.11160129E+05                                10.613163                            7.168339      -0.536318       1.863125                    0.996574      28.829522      82.242478       0.624112       0.411644      -1.072093       0.053742       0.059912       0.036066       0.088195      -0.017663       0.027425       0.019993       0.005440      -0.048692      -0.046644       0.017237       0.029407             15.113002      23.779925      -1.145910      10.506699       9.104306       0.693713      12.454774           0.000092
          478              N      22.239187       3.278056       4.408672      -0.265329      38.436532 0.54604608E+03  0.13326607E+05                                 9.509082                            7.538919       0.039402       2.024708                    0.998762      28.426537      78.102188       0.642977       0.390319      -1.102961      -0.112335      -0.003734      -0.091559       0.144970      -0.012972      -0.018646       0.015053      -0.071524      -0.018684      -0.042579      -0.004994       0.047573             11.547090      12.898210      -0.827258       5.619357      11.360226       1.175341      10.382832           0.000035
          479              N      -5.880895      -5.667745      13.199344      -0.236241      41.798191 0.53732227E+03  0.13142273E+05                                10.268623                            7.621804      -0.263539       1.944061                    0.997328      28.296728      79.423301       0.617673       0.405426      -1.085784      -0.072270       0.064243       0.068081       0.118259       0.034374       0.014681      -0.033879       0.017129      -0.004382      -0.057756       0.018010       0.039745             13.717448      17.742974       4.838629      -7.474031      11.788528      -1.410851      11.620843          -0.000022
          480              N      19.407535      -6.924654      15.476561      -0.390960      42.622540 0.46804161E+03  0.11157905E+05                                10.611415                            7.167462      -0.536047       1.863238                    0.996572      28.826988      82.227786       0.624209       0.411602      -1.072141      -0.075590       0.014117       0.043142       0.088172      -0.000923      -0.015462      -0.024714      -0.000444      -0.098065      -0.046395       0.017054       0.029342             15.109916      18.857530       7.834553      -7.326455      16.067810      -6.134181      10.404409          -0.000101
          481              N      16.097119      -9.024477      16.900260      -0.265360      38.439322 0.54609882E+03  0.13328412E+05                                 9.510061                            7.539701       0.039296       2.024664                    0.998762      28.427997      78.111471       0.642881       0.390363      -1.102915       0.113959       0.076273      -0.047045       0.144974      -0.038277       0.016658       0.006470      -0.019093      -0.045572      -0.042638      -0.004858       0.047496             11.548393      14.584939       2.121766      -3.229873      13.235618      -1.771157       6.824622          -0.000029
          482              N      22.510095      14.171513       1.529453      -0.236223      41.797408 0.53731494E+03  0.13141903E+05                                10.268027                            7.621406      -0.263717       1.944003                    0.997327      28.296506      79.419207       0.617738       0.405390      -1.085820      -0.061782       0.030575       0.096145       0.118303       0.008616       0.037097      -0.002212      -0.046990      -0.086025      -0.057791       0.017982       0.039810             13.716715       8.703878       1.342530      -1.765691      21.250415       6.661661      11.195851           0.000045
          483              N      -6.289489      17.911254       3.552581      -0.390950      42.629439 0.46811319E+03  0.11160255E+05                                10.613212                            7.168366      -0.536308       1.863126                    0.996574      28.829676      82.243050       0.624111       0.411643      -1.072093      -0.016695       0.051092       0.069917       0.088190       0.013094       0.001125      -0.001283      -0.071270       0.051911      -0.046644       0.017237       0.029407             15.113029       6.355342       3.511658       0.274555      28.441028       4.616306      10.542716           0.000024
          484              N      -5.358559      21.693675       5.043195      -0.265323      38.436328 0.54604138E+03  0.13326463E+05                                 9.509061                            7.538890       0.039376       2.024702                    0.998761      28.426392      78.101686       0.642978       0.390320      -1.102961      -0.035553      -0.131717      -0.049012       0.144967       0.000231      -0.004463      -0.023385       0.031327       0.121912      -0.042581      -0.004993       0.047574             11.547063       6.655938       3.073186      -0.542690      15.851564       2.028240      12.133686           0.000027
          485              N       6.168366       6.074290      10.197525      -0.236118      41.791643 0.53723002E+03  0.13139321E+05                                10.267187                            7.620941      -0.263334       1.944150                    0.997326      28.294072      79.411123       0.617739       0.405404      -1.085810       0.084650      -0.046815      -0.068150       0.118329       0.021352       0.036963      -0.002360      -0.056540      -0.004290      -0.057827       0.017939       0.039888             13.714771       9.407660       1.892208      -1.160878      20.118275       7.514623      11.618378          -0.000002
          486              N       6.105487       2.481245       7.920308      -0.390926      42.623931 0.46807180E+03  0.11158876E+05                                10.611883                            7.167925      -0.535941       1.863260                    0.996573      28.827801      82.232746       0.624155       0.411629      -1.072117       0.038539      -0.066524      -0.043167       0.088170      -0.000575       0.018280       0.023005       0.001496      -0.098029      -0.046564       0.017045       0.029519             15.110191      11.453978       5.216844       3.341115      23.472096       8.951994      10.404499           0.000020
          487              N       5.229193      -1.339809       6.496609      -0.265322      38.440025 0.54611316E+03  0.13329009E+05                                 9.510650                            7.540152       0.039115       2.024613                    0.998762      28.428284      78.116037       0.642809       0.390399      -1.102876       0.033959       0.132895       0.047047       0.145009      -0.023766      -0.000448      -0.017723       0.063014      -0.045651      -0.042503      -0.005029       0.047532             11.549091      12.052756       1.226817       0.593209      15.769543       3.635644       6.824975           0.000023
          488              N      -3.693819      12.438614      21.867416      -0.236245      41.798828 0.53732665E+03  0.13142435E+05                                10.268819                            7.621892      -0.263629       1.944033                    0.997326      28.296902      79.424492       0.617661       0.405432      -1.085777       0.049384      -0.048072      -0.096118       0.118272       0.021469       0.014555      -0.034079       0.025736      -0.085997      -0.057697       0.017923       0.039774             13.717778      19.013903       4.987550      -6.869757      10.942716      -0.555754      11.196715           0.000022
          489              N      -0.119785      13.548827      19.844288      -0.390933      42.626855 0.46808737E+03  0.11159448E+05                                10.612761                            7.168181      -0.536198       1.863188                    0.996575      28.828254      82.237383       0.624120       0.411644      -1.072096       0.053771       0.001317      -0.069899       0.088198       0.032607       0.001710      -0.000443       0.038958       0.051825      -0.046643       0.017167       0.029477             15.112297      23.778443       9.671476      -4.260966      11.015927      -1.797747      10.542520           0.000006
          490              N       3.135994      15.687282      18.353674      -0.265251      38.436448 0.54603521E+03  0.13326419E+05                                 9.509536                            7.539187       0.039428       2.024725                    0.998763      28.426087      78.103934       0.642915       0.390355      -1.102924      -0.112444      -0.077440       0.048959       0.145043      -0.009640       0.020728       0.012198      -0.024527       0.121941      -0.042644      -0.005079       0.047723             11.547715      12.898958       5.280503      -2.092961       9.609797      -0.164117      12.134390          -0.000000
          491              N      13.222519       0.756930      21.705743      -0.236245      41.798931 0.53732733E+03  0.13142458E+05                                10.268845                            7.621901      -0.263641       1.944030                    0.997326      28.296935      79.424655       0.617660       0.405433      -1.085777      -0.072279       0.026825      -0.089691       0.118272      -0.004461      -0.036989       0.014362      -0.016986      -0.106739      -0.057695       0.017921       0.039774             13.717842      17.743574      -8.892392      -0.453226      12.885005       0.778056      10.524946           0.000026
          492              N       9.855949       3.357511      21.655674      -0.390937      42.627235 0.46809145E+03  0.11159573E+05                                10.612836                            7.168218      -0.536207       1.863183                    0.996575      28.828403      82.237981       0.624117       0.411645      -1.072095      -0.075616       0.030292      -0.033804       0.088193      -0.012953       0.008624       0.033908       0.015110      -0.051461      -0.046644       0.017167       0.029478             15.112436      18.861258     -10.264521      -3.122545      17.135334       5.520193       9.340716           0.000046
          493              N       6.545548       5.640393      22.762346      -0.265251      38.436425 0.54603565E+03  0.13326434E+05                                 9.509531                            7.539194       0.039414       2.024721                    0.998762      28.426099      78.104004       0.642914       0.390355      -1.102924       0.113961      -0.078974      -0.042587       0.145043       0.033580       0.024964       0.010963       0.010648       0.044031      -0.042644      -0.005080       0.047723             11.547709      14.583468      -3.857272      -0.222226       9.960900       3.661890      10.098759           0.000009
          494              N       3.406796       7.747002      10.359198      -0.236118      41.791643 0.53722986E+03  0.13139321E+05                                10.267206                            7.620953      -0.263357       1.944144                    0.997326      28.294069      79.411233       0.617737       0.405406      -1.085808      -0.061794       0.067939      -0.074614       0.118328       0.027835      -0.025854       0.030073       0.001000       0.058020      -0.057826       0.017937       0.039889             13.714809       8.703403      -2.200429      -0.280339       7.939787       1.023434      24.501237          -0.000013
          495              N       3.262155       7.629171       6.108922      -0.390944      42.625079 0.46808230E+03  0.11159189E+05                                10.612051                            7.167996      -0.535960       1.863245                    0.996573      28.828237      82.234213       0.624153       0.411628      -1.072117      -0.016690       0.034963      -0.079185       0.088154      -0.005570      -0.011748       0.005018      -0.065084       0.070332      -0.046569       0.017045       0.029523             15.110506       6.354596      -1.517795      -3.177575      11.018352       5.440527      27.958569          -0.000042
          496              N       4.193031       7.028832       2.087937      -0.265313      38.439549 0.54610274E+03  0.13328684E+05                                 9.510578                            7.540079       0.039092       2.024610                    0.998762      28.427972      78.114836       0.642813       0.390399      -1.102876      -0.035531       0.023448       0.138615       0.145005      -0.003987       0.002128      -0.021317      -0.046466      -0.111241      -0.042505      -0.005030       0.047535             11.549006       6.657287      -2.007187      -2.390604      11.308011       0.596272      16.681718          -0.000010
          497              N     -12.934897      19.302409      13.037671      -0.236218      41.797378 0.53731336E+03  0.13141846E+05                                10.268005                            7.621376      -0.263691       1.944011                    0.997327      28.296459      79.418858       0.617742       0.405388      -1.085823       0.084681      -0.035592       0.074555       0.118305       0.021329      -0.036865       0.014552      -0.035730       0.057862      -0.057790       0.017982       0.039808             13.716733       9.408130      -1.951392      -1.057598       7.236015      -0.077057      24.506055          -0.000020
          498              N      -3.446157      -7.889386      17.287947      -0.390930      42.628258 0.46810142E+03  0.11159910E+05                                10.613052                            7.168294      -0.536309       1.863135                    0.996574      28.829221      82.241636       0.624112       0.411645      -1.072091       0.038581      -0.004119       0.079218       0.088209       0.016128      -0.008519       0.009604       0.057655       0.070361      -0.046641       0.017237       0.029403             15.112796      11.455037       0.285014      -6.189942       5.919373       1.182756      27.963979          -0.000105
          499              N      -4.322397      -7.211781      21.308932      -0.265334      38.437027 0.54605341E+03  0.13326847E+05                                 9.509200                            7.538989       0.039400       2.024705                    0.998761      28.426772      78.103316       0.642971       0.390321      -1.102959       0.033932      -0.025735      -0.138576       0.144972       0.011475       0.020931       0.005252       0.041090      -0.111230      -0.042578      -0.004993       0.047572             11.547243      12.051364      -0.099144      -1.358456       5.911578       2.054936      16.678787          -0.000027
          500              N      15.409330      -0.789668       1.691126      -0.236246      41.798302 0.53732408E+03  0.13142330E+05                                10.268650                            7.621823      -0.263538       1.944060                    0.997328      28.296762      79.423470       0.617671       0.405427      -1.085783       0.049391      -0.059194       0.089675       0.118258       0.001863      -0.025739       0.030261       0.018837      -0.106751      -0.057758       0.018014       0.039745             13.717519      19.013450      -8.442948      -0.884637      11.614275       0.168135      10.524830           0.000030
          501              N       9.431801      23.919376       1.741195      -0.390962      42.622703 0.46804269E+03  0.11157941E+05                                10.611454                            7.167476      -0.536037       1.863241                    0.996572      28.827011      82.227983       0.624208       0.411603      -1.072140       0.053765      -0.061166       0.033795       0.088170      -0.014801      -0.028915      -0.019271       0.004513      -0.051449      -0.046396       0.017054       0.029342             15.109996      23.774462      -8.523856      -6.244487      12.215757       1.103461       9.339768          -0.000027
          502              N      12.687566      21.559228       0.634523      -0.265360      38.439430 0.54610055E+03  0.13328470E+05                                 9.510091                            7.539720       0.039300       2.024665                    0.998762      28.428044      78.111744       0.642879       0.390363      -1.102914      -0.112355       0.081149       0.042531       0.144975       0.022724      -0.001875      -0.026989      -0.050562       0.043985      -0.042637      -0.004858       0.047495             11.548420      12.899800      -4.453793      -3.526395      11.646345      -1.010707      10.099115          -0.000007
          503              N       6.145078       8.410396      11.508218      -0.236116      41.791618 0.53722949E+03  0.13139307E+05                                10.267195                            7.620945      -0.263352       1.944146                    0.997326      28.294044      79.411098       0.617738       0.405405      -1.085809       0.061787       0.098589      -0.021536       0.118327      -0.036310       0.011182       0.027816       0.004910       0.069754      -0.057830       0.017940       0.039890             13.714792       8.703399       0.857419      -2.045793      19.474646       7.682999      12.966331          -0.000011
          504              N       6.289719      12.032348      13.735366      -0.390946      42.624962 0.46808193E+03  0.11159175E+05                                10.612025                            7.167989      -0.535956       1.863247                    0.996573      28.828211      82.234055       0.624154       0.411627      -1.072118       0.016699       0.086056       0.009310       0.088154      -0.007389      -0.010696       0.003647      -0.062712       0.077462      -0.046570       0.017047       0.029524             15.110442       6.354571      -1.992922      -2.903134      19.012022      10.055611      19.964734          -0.000093
          505              N       5.358843      15.214479      16.265737      -0.265314      38.439559 0.54610552E+03  0.13328766E+05                                 9.510557                            7.540092       0.039064       2.024600                    0.998762      28.428055      78.115048       0.642813       0.390398      -1.102877       0.035545      -0.108319      -0.089613       0.145007       0.003831      -0.002387      -0.044802      -0.005788       0.010799      -0.042504      -0.005030       0.047535             11.548991       6.657319      -1.066820      -2.933532      14.822051       2.625286      13.167604          -0.000033
          506              N      -3.670645      -4.911033      11.888651      -0.236241      41.798744 0.53732534E+03  0.13142388E+05                                10.268785                            7.621867      -0.263610       1.944039                    0.997326      28.296866      79.424212       0.617664       0.405431      -1.085779       0.072281       0.091088       0.021609       0.118274      -0.029805      -0.022357      -0.019607       0.041841       0.069771      -0.057696       0.017923       0.039773             13.717722      17.743363       4.053646      -7.927547      10.441150      -0.632916      12.968655          -0.000010
          507              N      -0.304075      -3.567402       9.661503      -0.390916      42.625965 0.46807892E+03  0.11159205E+05                                10.612657                            7.168138      -0.536189       1.863199                    0.996574      28.827930      82.236518       0.624118       0.411647      -1.072093       0.075609       0.044473      -0.009344       0.088215       0.013953      -0.006905       0.009081       0.058097       0.077520      -0.046642       0.017168       0.029473             15.112114      18.860678       2.427891     -10.450333       6.508666      -0.614912      19.966998           0.000039
          508              N       3.006326      -3.384391       7.131132      -0.265253      38.436730 0.54604144E+03  0.13326626E+05                                 9.509610                            7.539255       0.039403       2.024716                    0.998762      28.426287      78.104962       0.642908       0.390358      -1.102921      -0.113966      -0.002578       0.089685       0.145045       0.004825       0.041560       0.017325      -0.000364       0.010992      -0.042644      -0.005076       0.047720             11.547824      14.583599       1.736117      -3.451815       6.893121       1.890710      13.166751           0.000024
          509              N      -5.857456      11.648942      23.235197      -0.236247      41.798300 0.53732439E+03  0.13142343E+05                                10.268652                            7.621829      -0.263542       1.944059                    0.997328      28.296792      79.423623       0.617670       0.405427      -1.085783      -0.049395      -0.107258       0.006421       0.118260      -0.023221      -0.011257      -0.003901       0.078007       0.070768      -0.057754       0.018010       0.039745             13.717488      19.013441       3.455166      -7.754142      10.651558      -0.387633      11.487464           0.000015
          510              N       0.120073      23.959901       1.811386      -0.390962      42.622899 0.46804373E+03  0.11157971E+05                                10.611483                            7.167480      -0.536042       1.863237                    0.996572      28.827072      82.228133       0.624208       0.411602      -1.072140      -0.053763      -0.059844       0.036085       0.088169      -0.017643      -0.027274      -0.019796       0.005420      -0.048706      -0.046395       0.017054       0.029341             15.110063      23.774558      -1.146194     -10.504168       9.103176      -0.693516      12.452455           0.000056
          511              N      -3.135692      23.738257       4.408672      -0.265357      38.439196 0.54609581E+03  0.13328319E+05                                 9.510047                            7.539682       0.039315       2.024672                    0.998762      28.427891      78.111104       0.642882       0.390363      -1.102914       0.112361       0.003750      -0.091530       0.144972      -0.012985       0.018744      -0.014917      -0.071473      -0.018747      -0.042639      -0.004858       0.047497             11.548375      12.899752      -0.827091      -5.620263      11.361166      -1.175379      10.384208           0.000032
          512              N      22.486771      11.868366       0.161672      -0.236224      41.797555 0.53731574E+03  0.13141928E+05                                10.268058                            7.621412      -0.263717       1.944002                    0.997327      28.296545      79.419348       0.617738       0.405390      -1.085820      -0.084682      -0.082360      -0.006451       0.118304      -0.042590       0.000040       0.012070      -0.031428       0.070772      -0.057790       0.017981       0.039809             13.716802       9.408131       0.059646      -2.218815      20.255402       7.439676      11.486874           0.000034
          513              N      12.998031      -5.408175      21.585483      -0.390945      42.629149 0.46810997E+03  0.11160161E+05                                10.613188                            7.168353      -0.536324       1.863123                    0.996574      28.829549      82.242663       0.624110       0.411644      -1.072092      -0.038572      -0.070638      -0.036064       0.088194      -0.015446       0.009707       0.032521       0.017971      -0.048692      -0.046643       0.017236       0.029407             15.113018      11.455127      -5.503282      -2.848126      21.429113      10.137088      12.454813           0.000070
          514              N      13.874271      -8.551673      18.988197      -0.265336      38.436822 0.54605087E+03  0.13326757E+05                                 9.509131                            7.538952       0.039414       2.024709                    0.998762      28.426694      78.102786       0.642976       0.390319      -1.102961      -0.033925       0.107156       0.091561       0.144971       0.012389       0.020407      -0.012560       0.071938      -0.018688      -0.042577      -0.004996       0.047574             11.547134      12.051175      -1.126758      -0.764960      12.207387       5.689748      10.382839           0.000012
          515              N      12.935206      20.942132      10.197525      -0.236248      41.798619 0.53732871E+03  0.13142476E+05                                10.268699                            7.621855      -0.263545       1.944056                    0.997328      28.296931      79.424107       0.617670       0.405427      -1.085783      -0.084664       0.046723      -0.068079       0.118261       0.021353      -0.036832       0.002546      -0.056532      -0.004390      -0.057752       0.018005       0.039747             13.717590       9.408973       1.892078       1.161186      20.122751      -7.517063      11.621046          -0.000028
          516              N      22.549618      -2.481096       7.920308      -0.390962      42.622738 0.46804303E+03  0.11157951E+05                                10.611459                            7.167479      -0.536029       1.863243                    0.996572      28.827032      82.228043       0.624208       0.411603      -1.072140      -0.038503       0.066567      -0.043136       0.088172      -0.000579      -0.018145      -0.022814       0.001510      -0.098070      -0.046395       0.017056       0.029339             15.110003      11.453646       5.217012      -3.341316      23.471908      -8.952205      10.404456          -0.000011
          517              N      23.425893       1.339931       6.496609      -0.265358      38.439249 0.54609665E+03  0.13328350E+05                                 9.510066                            7.539693       0.039320       2.024673                    0.998762      28.427931      78.111349       0.642880       0.390363      -1.102914      -0.033920      -0.132862       0.047057       0.144973      -0.023771       0.000552       0.017860       0.062973      -0.045568      -0.042639      -0.004857       0.047496             11.548373      12.052075       1.226113      -0.593248      15.768452      -3.635489       6.824594           0.000016
          518              N       3.694109     -12.438201      21.867416      -0.236217      41.797008 0.53730964E+03  0.13141733E+05                                10.267948                            7.621356      -0.263692       1.944012                    0.997327      28.296333      79.418436       0.617742       0.405388      -1.085822      -0.049430       0.048057      -0.096139       0.118303       0.021465      -0.014455       0.034238       0.025715      -0.086038      -0.057794       0.017987       0.039807             13.716609      19.012382       4.987106       6.869223      10.941662       0.555883      11.195784           0.000040
          519              N      -9.431514      13.467778      19.844288      -0.390927      42.628030 0.46809964E+03  0.11159856E+05                                10.613013                            7.168282      -0.536320       1.863133                    0.996574      28.829142      82.241361       0.624112       0.411645      -1.072091      -0.053762      -0.001246      -0.069919       0.088208       0.032577      -0.001579       0.000629       0.038978       0.051899      -0.046639       0.017234       0.029405             15.112662      23.779226       9.671761       4.260700      11.016192       1.797552      10.542569          -0.000032
          520              N     -12.687313      11.329294      18.353674      -0.265341      38.437390 0.54605888E+03  0.13327013E+05                                 9.509258                            7.539021       0.039412       2.024706                    0.998761      28.426938      78.103874       0.642970       0.390321      -1.102959       0.112329       0.077445       0.049012       0.144975      -0.009656      -0.020554      -0.012004      -0.024667       0.121904      -0.042576      -0.004995       0.047571             11.547306      12.898427       5.280312       2.093066       9.609523       0.164377      12.133967          -0.000000
          521              N       5.881071       5.667995      13.199344      -0.236114      41.791484 0.53722761E+03  0.13139248E+05                                10.267171                            7.620931      -0.263353       1.944147                    0.997326      28.293986      79.410866       0.617739       0.405405      -1.085809       0.072355      -0.064210       0.068140       0.118327       0.034375      -0.014545       0.034065       0.017143      -0.004300      -0.057829       0.017939       0.039890             13.714775      17.738988       4.837820       7.471801      11.787003       1.410444      11.618334           0.000006
          522              N       9.247671       6.924946      15.476561      -0.390950      42.625385 0.46808667E+03  0.11159319E+05                                10.612096                            7.168029      -0.535957       1.863244                    0.996573      28.828371      82.234685       0.624152       0.411628      -1.072117       0.075571      -0.014147       0.043120       0.088150      -0.000915       0.015592       0.024908      -0.000440      -0.098050      -0.046571       0.017046       0.029525             15.110582      18.858488       7.834722       7.326619      16.068509       6.134187      10.404750          -0.000010
          523              N      12.558105       9.024796      16.900260      -0.265310      38.439419 0.54610287E+03  0.13328685E+05                                 9.510541                            7.540077       0.039059       2.024600                    0.998762      28.427964      78.114745       0.642813       0.390399      -1.102877      -0.113970      -0.076306      -0.047060       0.145005      -0.038293      -0.016566      -0.006322      -0.019128      -0.045638      -0.042505      -0.005031       0.047536             11.549000      14.585414       2.122390       3.230022      13.236628       1.771180       6.824960           0.000001
          524              N      -3.406638      12.844746       1.529453      -0.236246      41.798901 0.53732758E+03  0.13142465E+05                                10.268834                            7.621901      -0.263634       1.944031                    0.997326      28.296942      79.424660       0.617660       0.405433      -1.085777       0.061788      -0.030537       0.096115       0.118273       0.008611      -0.036981       0.002362      -0.047003      -0.085998      -0.057695       0.017921       0.039774             13.717790       8.704666       1.342735       1.765926      21.251956      -6.662147      11.196748           0.000018
          525              N      -3.262027       9.105043       3.552581      -0.390935      42.627061 0.46808931E+03  0.11159508E+05                                10.612798                            7.168198      -0.536205       1.863185                    0.996575      28.828333      82.237704       0.624119       0.411645      -1.072096       0.016682      -0.051135       0.069899       0.088198       0.013119      -0.000987       0.001465      -0.071291       0.051828      -0.046645       0.017168       0.029477             15.112358       6.355123       3.511487      -0.274634      28.439383      -4.616572      10.542567           0.000001
          526              N      -4.192937       5.322650       5.043195      -0.265248      38.436315 0.54603289E+03  0.13326348E+05                                 9.509520                            7.539175       0.039414       2.024722                    0.998762      28.426004      78.103655       0.642915       0.390355      -1.102924       0.035537       0.131824      -0.048957       0.145042       0.000208       0.004591       0.023609       0.031197       0.121940      -0.042645      -0.005077       0.047723             11.547693       6.656257       3.073371       0.542938      15.852446      -2.028000      12.134376           0.000020
          527              N      13.245693       0.789700       1.691126      -0.236244      41.798784 0.53732536E+03  0.13142390E+05                                10.268806                            7.621873      -0.263606       1.944040                    0.997326      28.296854      79.424210       0.617663       0.405431      -1.085779      -0.049393       0.059201       0.089688       0.118272       0.001875       0.025870      -0.030090       0.018823      -0.106735      -0.057698       0.017926       0.039772             13.717803      19.013965      -8.443220       0.884551      11.614541      -0.167903      10.524902           0.000031
          528              N       9.671659       3.096887       1.741195      -0.390913      42.625736 0.46807636E+03  0.11159125E+05                                10.612616                            7.168116      -0.536184       1.863202                    0.996574      28.827823      82.236055       0.624120       0.411647      -1.072094      -0.053797       0.061179       0.033837       0.088215      -0.014823       0.029087       0.019436       0.004535      -0.051448      -0.046639       0.017167       0.029473             15.112060      23.778011      -8.525669       6.245161      12.217581      -1.103868       9.340589          -0.000003
          529              N       6.415880       5.457014       0.634523      -0.265256      38.436827 0.54604222E+03  0.13326649E+05                                 9.509627                            7.539256       0.039457       2.024733                    0.998762      28.426290      78.104964       0.642909       0.390357      -1.102921       0.112440      -0.081124       0.042594       0.145045       0.022766       0.002017       0.027188      -0.050493       0.044067      -0.042644      -0.005077       0.047721             11.547803      12.898914      -4.452737       3.526643      11.645471       1.011174      10.099025          -0.000008
          530              N       3.383508       7.714067      13.037671      -0.236119      41.791807 0.53723202E+03  0.13139387E+05                                10.267233                            7.620968      -0.263359       1.944143                    0.997326      28.294128      79.411451       0.617736       0.405405      -1.085808      -0.084658       0.035606       0.074612       0.118328       0.021337       0.036970      -0.014351      -0.035769       0.058027      -0.057827       0.017937       0.039890             13.714858       9.407683      -1.951440       1.058283       7.235541       0.076904      24.501351          -0.000019
          531              N       3.446387       7.889713      17.287947      -0.390947      42.625175 0.46808405E+03  0.11159242E+05                                10.612067                            7.168011      -0.535957       1.863246                    0.996573      28.828267      82.234363       0.624152       0.411628      -1.072117      -0.038531       0.004087       0.079180       0.088152       0.016123       0.008646      -0.009402       0.057621       0.070346      -0.046571       0.017046       0.029525             15.110525      11.454130       0.285163       6.188557       5.918801      -1.182299      27.958643          -0.000041
          532              N       4.322681       7.212184      21.308932      -0.265316      38.439723 0.54610685E+03  0.13328809E+05                                 9.510594                            7.540102       0.039072       2.024601                    0.998762      28.428111      78.115283       0.642812       0.390398      -1.102877      -0.033958       0.025698      -0.138613       0.145007       0.011505      -0.020807      -0.005101       0.041145      -0.111232      -0.042503      -0.005030       0.047533             11.549052      12.052683      -0.099631       1.359109       5.912470      -2.055151      16.682004          -0.000006
          533              N     -12.958221      19.269424      10.359198      -0.236213      41.797051 0.53730862E+03  0.13141704E+05                                10.267965                            7.621353      -0.263713       1.944007                    0.997326      28.296310      79.418404       0.617741       0.405389      -1.085822       0.061783      -0.067971      -0.074551       0.118301       0.027820       0.026010      -0.029906       0.000976       0.057868      -0.057793       0.017983       0.039810             13.716655       8.703851      -2.200376       0.280037       7.940256      -1.022797      24.505858          -0.000004
          534              N      15.841363      19.387175       6.108922      -0.390946      42.629218 0.46811079E+03  0.11160181E+05                                10.613180                            7.168349      -0.536324       1.863122                    0.996574      28.829578      82.242660       0.624112       0.411643      -1.072093       0.016697      -0.035004      -0.079204       0.088189      -0.005572       0.011903      -0.004835      -0.065115       0.070356      -0.046641       0.017233       0.029408             15.112999       6.355338      -1.518022       3.178517      11.019314      -5.441813      27.964345          -0.000034
          535              N      14.910433      19.987437       2.087937      -0.265335      38.436795 0.54604890E+03  0.13326693E+05                                 9.509128                            7.538933       0.039420       2.024711                    0.998762      28.426637      78.102515       0.642977       0.390319      -1.102962       0.035550      -0.023412       0.138580       0.144970      -0.003984      -0.002030       0.021484      -0.046391      -0.111226      -0.042577      -0.004996       0.047574             11.547130       6.655986      -2.006589       2.390161      11.306861      -0.595681      16.678544          -0.000003
          536              N      15.432769      -0.756520      21.705743      -0.236251      41.798650 0.53732900E+03  0.13142486E+05                                10.268709                            7.621861      -0.263547       1.944055                    0.997328      28.296945      79.424193       0.617669       0.405427      -1.085783       0.072272      -0.026836      -0.089680       0.118262      -0.004474       0.037108      -0.014180      -0.016988      -0.106736      -0.057752       0.018007       0.039745             13.717595      17.743104      -8.892160       0.453327      12.884774      -0.778010      10.524907           0.000027
          537              N      -9.855661      -3.357102      21.655674      -0.390964      42.622929 0.46804471E+03  0.11158003E+05                                10.611496                            7.167494      -0.536035       1.863240                    0.996572      28.827096      82.228327       0.624207       0.411603      -1.072140       0.075592      -0.030304      -0.033795       0.088173      -0.012929      -0.008534      -0.033686       0.015096      -0.051448      -0.046398       0.017057       0.029341             15.110096      18.857728     -10.262318       3.121859      17.132754      -5.519588       9.339806          -0.000046
          538              N      -6.545245      -5.639963      22.762346      -0.265351      38.439102 0.54609385E+03  0.13328267E+05                                 9.510059                            7.539685       0.039267       2.024659                    0.998762      28.427833      78.111075       0.642879       0.390365      -1.102913      -0.113958       0.078876      -0.042532       0.144972       0.033568      -0.024820      -0.010764       0.010756       0.043986      -0.042640      -0.004856       0.047496             11.548400      14.584945      -3.858003       0.222538       9.961188      -3.661648      10.099066          -0.000016
          539              N      19.024055       0.000000       0.000000       0.739779      16.072429 0.18291399E+03  0.34339692E+04                                 5.288317                            4.419355       0.624101       2.318349                    0.998197      19.065270      47.632831       0.814806       0.400407      -1.083889       0.009499       0.000001       0.000004       0.009499       0.000007      -0.000016      -0.000007       0.095776      -0.095827      -0.031944      -0.031915       0.063859              5.572887       3.353055       0.000020       0.000014       6.682781       0.000013       6.682825           0.000009
          540              N      -6.341283      17.936075       0.000000       0.739785      16.072440 0.18291421E+03  0.34339759E+04                                 5.288329                            4.419366       0.624073       2.318339                    0.998196      19.065281      47.632946       0.814803       0.400409      -1.083888      -0.003164       0.008951       0.000004       0.009494      -0.030115      -0.000012      -0.000009      -0.074482      -0.095787      -0.031943      -0.031915       0.063858              5.572899       6.312852       1.046426       0.000010       3.723022       0.000022       6.682824           0.000024
          541              N      -6.341283      -8.967891      15.533181       0.739778      16.072436 0.18291404E+03  0.34339689E+04                                 5.288313                            4.419351       0.624130       2.318359                    0.998197      19.065252      47.632714       0.814808       0.400407      -1.083890      -0.003169      -0.004476       0.007765       0.009506       0.015047      -0.026060      -0.036887      -0.010642       0.095754      -0.031944      -0.031915       0.063860              5.572886       6.312825      -0.523208       0.906262       5.942876       1.281611       4.462957          -0.000049
          542              N       3.210385       4.540152       7.863688       0.739769      16.072454 0.18291298E+03  0.34339404E+04                                 5.288324                            4.419337       0.624689       2.318535                    0.998195      19.065263      47.632517       0.814811       0.400406      -1.083892      -0.003174      -0.004484      -0.007769       0.009516       0.015047       0.026061       0.036861      -0.010640       0.095755      -0.031923      -0.031918       0.063841              5.572923       6.312877      -0.523221      -0.906291       5.942890      -1.281651       4.463004           0.000005
          543              N      -3.210280       9.080155       0.000000       0.739779      16.072425 0.18291399E+03  0.34339688E+04                                 5.288316                            4.419355       0.624107       2.318352                    0.998197      19.065258      47.632782       0.814807       0.400407      -1.083890       0.003166      -0.008957      -0.000004       0.009500      -0.030094      -0.000002      -0.000018      -0.074501      -0.095828      -0.031945      -0.031914       0.063859              5.572885       6.312825       1.046454       0.000020       3.723036       0.000027       6.682796           0.000003
          544              N       9.630946       0.000000       0.000000       0.739775      16.072452 0.18291410E+03  0.34339709E+04                                 5.288319                            4.419353       0.624141       2.318362                    0.998196      19.065269      47.632787       0.814808       0.400407      -1.083890      -0.009510      -0.000005      -0.000005       0.009510      -0.000021      -0.000003      -0.000012       0.095790      -0.095788      -0.031942      -0.031918       0.063860              5.572896       3.353052      -0.000014       0.000026       6.682767       0.000006       6.682869           0.000008
          545              N      -3.210280      -4.540003       7.863688       0.739778      16.072445 0.18291419E+03  0.34339734E+04                                 5.288320                            4.419357       0.624120       2.318356                    0.998197      19.065266      47.632809       0.814806       0.400407      -1.083890       0.003166       0.004475      -0.007764       0.009504       0.015049      -0.026087      -0.036870      -0.010632       0.095738      -0.031943      -0.031916       0.063859              5.572893       6.312803      -0.523186       0.906238       5.942900       1.281651       4.462977           0.000001
          546              N       6.341489       8.968184      15.533181       0.739773      16.072423 0.18291277E+03  0.34339364E+04                                 5.288321                            4.419338       0.624635       2.318518                    0.998195      19.065262      47.632562       0.814810       0.400407      -1.083891       0.003167       0.004479       0.007758       0.009502       0.015048       0.026062       0.036858      -0.010642       0.095756      -0.031921      -0.031919       0.063840              5.572913       6.312873      -0.523233      -0.906269       5.942872      -1.281644       4.462994          -0.000025
          547              N      21.346084      -2.584060       4.475821       0.686793      18.504350 0.23294767E+03  0.46811194E+04                                 6.019290                            5.136919      -0.115208       2.059809                    0.998770      20.851835      55.248712       0.717524       0.424794      -1.059929      -0.005202      -0.001839       0.003191       0.006374       0.005681       0.039882       0.025671      -0.005980       0.109082      -0.043585      -0.021307       0.064893              6.394146       6.491675      -1.440016      -0.124223       7.659131      -1.427475       5.031631          -0.001716
          548              N       9.551815       5.755987      18.921048       0.686718      18.504834 0.23295849E+03  0.46813818E+04                                 6.019298                            5.136982      -0.115378       2.059750                    0.998770      20.852304      55.249857       0.717533       0.424785      -1.059937       0.000031      -0.005535      -0.003192       0.006390       0.006306      -0.010907      -0.046172      -0.002409       0.109050      -0.043627      -0.021263       0.064890              6.394076       8.434326      -0.753026       1.304320       5.716305       0.592916       5.031599           0.001731
          549              N      -2.242647     -10.923834      18.921048       0.686898      18.501152 0.23289961E+03  0.46799946E+04                                 6.018746                            5.136499      -0.115919       2.059605                    0.998769      20.851452      55.249934       0.717518       0.424812      -1.059899       0.005219       0.001846      -0.003201       0.006395      -0.037375       0.015066      -0.009437      -0.066930      -0.073504      -0.043655      -0.021228       0.064883              6.393498       6.491000       0.827453       1.184755       4.451971       0.423972       8.237522          -0.000667
          550              N       0.000059       7.752349       4.475821       0.686710      18.504596 0.23295509E+03  0.46812935E+04                                 6.019247                            5.136947      -0.115348       2.059763                    0.998770      20.852073      55.249020       0.717535       0.424785      -1.059938       0.000010       0.005551       0.003169       0.006392      -0.008048       0.013936      -0.011028       0.099039      -0.073531      -0.043626      -0.021267       0.064893              6.394018       4.158742       0.002749      -0.004810       6.785101      -1.258415       8.238213          -0.001699
          551              N      21.346084       5.168205       0.000000       0.686777      18.502767 0.23292652E+03  0.46806030E+04                                 6.018900                            5.136658      -0.115611       2.059703                    0.998770      20.851349      55.247456       0.717546       0.424789      -1.059929      -0.005214       0.003689       0.000002       0.006388       0.031720      -0.024829      -0.035115      -0.022431       0.059931      -0.043633      -0.021229       0.064862              6.393661       6.491190       0.612358       1.309016       6.924189       1.851220       5.765602           0.001610
          552              N       0.000059       0.000085       8.951642       0.686891      18.502403 0.23291766E+03  0.46804489E+04                                 6.019041                            5.136716      -0.115796       2.059623                    0.998768      20.852282      55.252707       0.717499       0.424815      -1.059897      -0.000033      -0.000004       0.006400       0.006400      -0.012605       0.000009       0.000002      -0.082408      -0.130968      -0.043656      -0.021261       0.064917              6.393812       8.433951       1.505982      -0.000005       4.689100      -0.000019       6.058386           0.000181
          553              N      -2.242647      21.848025       0.000000       0.686770      18.504519 0.23295048E+03  0.46811728E+04                                 6.019266                            5.136905      -0.115147       2.059833                    0.998770      20.851676      55.247608       0.717537       0.424786      -1.059938       0.005204      -0.003676       0.000005       0.006371       0.031693       0.024856       0.035153      -0.022411       0.059772      -0.043578      -0.021304       0.064882              6.394124       6.491641       0.612406      -1.309204       6.924696      -1.851496       5.766036           0.001807
          554              N       9.551815      13.508251      14.445227       0.686723      18.504385 0.23295158E+03  0.46812147E+04                                 6.019238                            5.136935      -0.115416       2.059744                    0.998769      20.852061      55.249302       0.717529       0.424789      -1.059933      -0.000003       0.000031      -0.006391       0.006391       0.016093      -0.000000       0.000009       0.079922      -0.130885      -0.043628      -0.021265       0.064894              6.394005       4.158740      -0.005527      -0.000018       8.964722      -0.000004       6.058554          -0.001691
[truncated: 60,275 more chars]
