# Supplementary material for: A collection of forcefield precursors for metal–organic frameworks
Source: RSC Adv. 2019 Nov 13;9(63):36492–507. doi: 10.1039/c9ra07327b (PMC9075174; doi:10.1039/c9ra07327b)
Supplement: RA-009-C9RA07327B-s5667 [file RA-009-C9RA07327B-s5667.xyz]

  594
jmolscript: load "" {1 1 1} spacegroup "x,y,z" unitcell [{     28.264500     0.000000     0.000000 }, {     -9.421397    26.648062     0.000000 }, {     -9.421397   -13.323814    23.078025 }]
Fe    14.132250     0.000000     0.000000     0.216780
Fe    -4.710699    13.324031     0.000000     0.216849
Fe    -4.710699    -6.661907    11.539013     0.216790
Fe     4.710853     6.662124    11.539013     0.216803
Cu    -4.573523     3.234061     5.601498     0.321611
Cu   -14.269271    10.090187    17.476527     0.321447
Cu    14.269505   -10.089858    17.476527     0.324012
Cu     4.573598    -3.233956     5.601498     0.325960
Cu    14.269505    20.180044     0.000000     0.324703
Cu     4.573598     6.468018     0.000000     0.324761
H     20.787617     0.993994     2.303187     0.134758
H     19.314119     0.928742     6.021057     0.146174
H     18.713002     0.054654     2.688590     0.287791
H     22.556984     2.129209     3.092455     0.080663
H      6.990876    23.904687     4.590219     0.128401
H     16.534747     0.291815     1.968556     0.091425
H      5.328910    22.885386     3.175536     0.134952
H     21.215386     1.930715     6.708782     0.088433
H     12.851091     6.606250    20.774838     0.134757
H     13.280681     5.195200    17.056968     0.146153
H     12.656996     4.337164    20.389435     0.287784
H    -14.932910     8.652814    19.985570     0.080672
H     10.785862     1.235312    18.487806     0.128411
H     13.606681     2.362549    21.109469     0.091436
H     10.378855    -0.671344    19.902489     0.134952
H     13.591594     7.321709    16.369243     0.088436
H    -14.938563    14.856449    16.399245     0.134753
H    -11.381018    13.448088    15.233804     0.146166
H    -13.489539    16.238140    15.247651     0.287779
H     12.845438    12.809885    17.188513     0.080663
H     -0.429553    -8.557884    14.984562     0.128427
H    -13.463167    17.522559    13.332175     0.091425
H     -0.550145    -6.278150    14.216063     0.134957
H    -11.925582    11.486800    16.207697     0.088435
H      0.143268     4.191803     6.678780     0.134733
H     -2.370370     7.076467     7.844221     0.146167
H      0.962953     6.018538     7.830374     0.287778
H     -1.626100     3.056588     5.889512     0.080649
H      1.496227    10.066382     8.093463     0.128414
H      2.165151     6.471573     9.745850     0.091424
H      3.685792    10.712604     8.861962     0.134951
H     -4.037986     5.909272     6.870328     0.088438
H     11.366193   -11.826212    21.065621     0.134761
H      9.892671    -8.573833    19.263227     0.146180
H      9.291586   -11.022767    21.686420     0.287777
H      3.714145    14.937756    19.687863     0.080667
H     16.412274     5.346934     0.080773     0.128421
H      7.113333   -11.764914    21.841043     0.091412
H     14.750329     4.631449     1.670849     0.134951
H     11.793922    -8.479244    18.051631     0.088437
H      3.429478     1.364446     6.969564     0.134738
H      3.859109    -1.149769    10.050480     0.146171
H      3.235413     2.165241     9.127359     0.287778
H      3.909959    -0.342375     5.591805     0.080644
H      1.364327     2.069342    12.764456     0.128399
H      4.185115     3.776129    10.477423     0.091409
H      0.957333     4.247830    13.708347     0.134944
H      4.170002    -2.808625     8.552716     0.088433
H     -5.517139    20.097987     2.012404     0.134765
H     -1.959570    19.792884     3.814798     0.146179
H     -4.068123    18.409827     1.391605     0.287793
H     -5.997620    21.804809     3.390162     0.080660
H     -9.850951     3.932138    22.997252     0.128398
H     -4.041753    16.108765     1.236982     0.091418
H     -9.971564     2.126717    21.407176     0.134951
H     -2.504117    21.616955     5.026394     0.088430
H      9.564880    17.012274    16.108461     0.134768
H      7.051202    16.579214    13.027545     0.146165
H     10.384537    17.096195    13.950666     0.287782
H     17.216928    -9.751694    17.486220     0.080677
H     10.917762    15.300082    10.313569     0.128407
H     11.586717    18.528516    12.600602     0.091427
H     13.107314    15.642500     9.369678     0.134947
H      5.383605    16.319410    14.525309     0.088437
H      1.944792    10.832651    22.787242     0.134767
H      0.471244     7.645525    20.871766     0.146164
H     -0.129828    10.968547    21.781040     0.287785
H     13.135546    22.905344     0.297707     0.080670
H     -2.430582    10.720688    18.407033     0.128416
H     -2.308074    11.473533    22.346452     0.091435
H     -4.092529    12.455476    18.231640     0.134955
H      2.372502     6.548962    21.395637     0.088434
H     -5.991982    -7.970262    18.411648     0.134760
H     -5.562342    -4.044997    19.048602     0.146172
H     -6.186071    -6.501971    16.639256     0.287791
H     -5.511472    -8.310005    20.578675     0.080660
H     20.207320    -3.304220    14.903789     0.128405
H     -5.236396    -6.138244    14.569157     0.091425
H     19.800295    -3.576052    12.545214     0.134955
H     -5.251419    -4.512650    21.234091     0.088430
H      3.904320     5.017874     4.666377     0.134732
H      7.461881     6.731338     4.029423     0.146164
H      5.353360     5.324343     6.438769     0.287777
H      3.423811     5.357616     2.499350     0.080644
H      8.991952     4.626180     8.174236     0.128408
H      5.379758     6.340986     8.508868     0.091413
H      8.871371     4.151867    10.532811     0.134948
H      6.917304     6.868555     1.843934     0.088434
H     18.986281    18.768233     0.290783     0.134763
H     16.472628    16.316629     2.206259     0.146178
H     19.805951    16.857576     1.296985     0.287781
H      7.795527     6.695540    22.780318     0.080664
H     -7.925278    14.605847     4.670992     0.128427
H     21.008123    14.972221     0.731573     0.091418
H     -5.735724    13.617205     4.846385     0.134956
H     14.805025    17.743628     1.682388     0.088435
H     15.413688    -6.605859    20.774838     0.134763
H     14.984048    -5.194879    17.056968     0.146180
H     15.607777    -4.336780    20.389435     0.287791
H     14.933178    -8.652438    19.985570     0.080665
H    -10.785614    -1.234964    18.487806     0.128397
H     14.658102    -2.362152    21.109469     0.091418
H    -10.378589     0.671718    19.902489     0.134948
H     14.673125    -7.321401    16.369243     0.088433
H      7.476914    -0.993951     2.303187     0.134769
H      8.950462    -0.928628     6.021057     0.146164
H      9.551534    -0.054603     2.688590     0.287785
H     -3.713840    24.518911     3.092455     0.080671
H     11.852288     2.743461     4.590219     0.128407
H     11.729780    -0.291778     1.968556     0.091429
H     13.514235     3.762736     3.175536     0.134951
H      7.049204    -1.930589     6.708782     0.088433
H     -9.564575    22.456385     6.678780     0.134763
H     -7.050922    19.571743     7.844221     0.146179
H    -10.384245    20.629671     7.830374     0.287781
H      1.626179    -3.056477     5.889512     0.080661
H     17.346984    16.581833     8.093463     0.128421
H    -11.586417    20.176672     9.745850     0.091413
H     15.157430    15.935624     8.861962     0.134954
H     -5.383319    20.738919     6.870328     0.088433
H      5.517386    11.791922    16.399245     0.134737
H      1.959825    13.200261    15.233804     0.146172
H      4.068346    10.410209    15.247651     0.287775
H      5.997895    13.838500    17.188513     0.080651
H      0.429754     8.558166    14.984562     0.128400
H      4.041948     9.125754    13.332175     0.091406
H      0.550335     6.278417    14.216063     0.134941
H      2.504402    15.161567    16.207697     0.088438
H     24.360269     6.550113     2.012404     0.134758
H     20.802724     6.855250     3.814798     0.146174
H     22.911245     8.238261     1.391605     0.287779
H     -3.423732     4.843317     3.390162     0.080666
H      9.851259    -3.931705    22.997252     0.128427
H     22.884873    10.539320     1.236982     0.091417
H      9.971851    -2.126314    21.407176     0.134955
H     21.347288     5.031201     5.026394     0.088437
H      9.278438     9.636091    16.108461     0.134728
H     11.792076    10.069093    13.027545     0.146159
H      8.458753     9.552129    13.950666     0.287776
H     11.047806     9.752023    17.486220     0.080646
H      7.925479    11.348174    10.313569     0.128415
H      7.256555     8.119783    12.600602     0.091423
H      5.735914    11.005738     9.369678     0.134953
H     13.459692    10.328925    14.525309     0.088437
H    -11.365911    11.826608    21.065621     0.134754
H     -9.892413     8.574195    19.263227     0.146168
H     -9.291296    11.023175    21.686420     0.287789
H    -13.135278    11.710676    19.687863     0.080661
H      2.430830    21.301129     0.080773     0.128401
H     -7.113041    11.765325    21.841043     0.091423
H      4.092796    22.016645     1.670849     0.134952
H    -11.793680     8.479583    18.051631     0.088432
H     -3.429385    -1.364315     6.969564     0.134761
H     -3.858975     1.149958    10.050480     0.146160
H     -3.235290    -2.165069     9.127359     0.287783
H     24.354616     0.342480     5.591805     0.080673
H     -1.364156    -2.069102    12.764456     0.128415
H     -4.184975    -3.775932    10.477423     0.091432
H     -0.957149    -4.247572    13.708347     0.134953
H     -4.169888     2.808786     8.552716     0.088437
H     -0.143174     7.879835     0.290783     0.134763
H      2.370504    10.331474     2.206259     0.146158
H     -0.962831     9.790510     1.296985     0.287786
H     -7.795222    -6.695111    22.780318     0.080670
H     -1.496056    12.042303     4.670992     0.128411
H     -2.165011    11.675855     0.731573     0.091438
H     -3.685608    13.030948     4.846385     0.134952
H      4.038101     8.904466     1.682388     0.088433
H     14.938845    21.630276     4.666377     0.134762
H     11.381276    19.916799     4.029423     0.146177
H     13.489829    21.323840     6.438769     0.287792
H     15.419326    21.290493     2.499350     0.080660
H     19.272657    -4.626027     8.174236     0.128402
H     13.463459    20.307236     8.508868     0.091426
H     19.393270    -4.151669    10.532811     0.134954
H     11.925823    19.779541     1.843934     0.088431
H      5.992228     7.970608    18.411648     0.134737
H      5.562597     4.045355    19.048602     0.146169
H      6.186293     6.502284    16.639256     0.287779
H      5.511747     8.310392    20.578675     0.080646
H      8.057379     3.304500    14.903789     0.128408
H      5.236591     6.138518    14.569157     0.091420
H      8.464373     3.576288    12.545214     0.134949
H      5.251704     4.513049    21.234091     0.088435
H     -1.944487   -10.832223    22.787242     0.134758
H     -0.470965    -7.645133    20.871766     0.146172
H      0.130120   -10.968138    21.781040     0.287780
H      5.707561     3.742723     0.297707     0.080661
H     -6.990568    15.927720    18.407033     0.128428
H      2.308373   -11.473113    22.346452     0.091424
H     -5.328623    14.192929    18.231640     0.134957
H     -2.372216    -6.548560    21.395637     0.088433
C     20.836616     1.192797     3.211538    -0.246933
C     19.978897     1.134592     5.403720    -0.233019
C      5.273132    24.422966     1.852242     0.135189
C     19.824185     0.787488     4.063117     0.326627
C     21.895033     1.873394     3.694792     0.075713
C      6.711996    24.314527     3.803259    -0.073159
C     16.684553    -1.122784     3.384392    -0.079440
C     16.165423    -0.518683     2.239722     0.049830
C     17.766149    -0.503342     4.201124     0.501501
C      5.692393    23.717203     2.968065    -0.183400
C     21.098364     1.773616     5.799277     0.073575
C     13.022179     6.718696    19.866487    -0.246904
C     13.253177     5.890587    17.674305    -0.232971
C     11.847112    -0.211386    21.225783     0.135190
C     12.977512     5.629049    19.014908     0.326578
C     13.311044     7.943437    19.383233     0.075713
C     11.265232     1.109007    19.274766    -0.073137
C     12.223029     2.032233    19.693633    -0.079435
C     12.965638     1.744178    20.838303     0.049851
C     12.446506     3.258436    18.876901     0.501496
C     11.041944    -0.051375    20.109960    -0.183384
C     13.482498     7.159031    17.278748     0.073610
C    -14.306949    14.176390    16.324472    -0.246899
C    -12.203701    13.353891    15.657748    -0.232995
C     -2.336845    -6.512928    13.282788     0.135168
C    -13.083099    14.432205    15.731828     0.326585
C    -14.586015    12.944721    16.795725     0.075709
C     -1.172346    -8.245307    14.520232    -0.073203
C    -11.690222    17.577596    14.271220    -0.079370
C    -12.736577    18.080437    13.498568     0.049842
C    -11.675903    16.183241    14.796707     0.501486
C     -1.232830    -6.884262    14.032593    -0.183366
C    -12.555124    12.171788    16.202851     0.073557
C     -0.708434     4.560613     6.753553    -0.246850
C     -2.184960     6.269426     7.420277    -0.232978
C      4.060013     8.949844     9.795237     0.135163
C     -0.875186     5.799753     7.346197     0.326548
C     -1.776649     3.886945     6.282300     0.075762
C      2.038530     9.470269     8.557793    -0.073142
C      1.626053     8.161452     8.806805    -0.079424
C      2.448929     7.342564     9.579457     0.049865
C      0.306661     7.710162     8.281318     0.501464
C      3.341905     9.866930     9.045432    -0.183372
C     -3.182327     5.544061     6.875174     0.073576
C     11.415183   -11.138964    20.439284    -0.246873
C     10.557450    -9.211386    19.393618    -0.232952
C     14.694542     2.716646     1.000894     0.135165
C     10.402752   -10.198821    20.364511     0.326572
C     12.473589   -11.060760    19.608244     0.075701
C     16.133395     4.460487     0.119313    -0.073200
C      7.263146    -9.831459    22.358221    -0.079355
C      6.744017   -11.124822    22.407378     0.049823
C      8.344729    -9.433879    21.413407     0.501446
C     15.113805     4.035859     1.054204    -0.183374
C     11.676908    -9.188343    18.642429     0.073537
C      3.600572     0.521571     7.326350    -0.246794
C      3.831593    -0.962842     9.139590    -0.232927
C      2.425576     5.163847    12.648373     0.135206
C      3.555922     0.328919     8.695800     0.326563
C      3.889425    -0.509317     6.507311     0.075777
C      1.843694     2.814019    12.480365    -0.073136
C      2.801476     2.715146    11.471394    -0.079424
C      3.544081     3.850483    11.148532     0.049839
C      3.024945     1.394728    10.817824     0.501497
C      1.620413     4.117515    13.067701    -0.183381
C      4.060903    -1.939635     8.238855     0.073603
C     -4.885517    20.373268     2.638741    -0.246872
C     -2.782255    20.207127     3.684407    -0.232966
C    -11.758256     1.435872    22.077131     0.135217
C     -3.661666    19.732116     2.713514     0.326634
C     -5.164572    21.397227     3.469781     0.075730
C    -10.593745     3.373727    22.958712    -0.073169
C     -2.268816    16.894478     0.719804    -0.079454
C     -3.315171    15.973921     0.670647     0.049815
C     -2.254484    18.046749     1.664618     0.501518
C    -10.654241     2.270888    22.023821    -0.183410
C     -3.133667    21.270258     4.435596     0.073600
C      8.713174    16.892621    15.751675    -0.246876
C      7.236623    16.615597    13.938435    -0.232932
C     13.481550    17.332131    10.429652     0.135138
C      8.546404    16.786282    14.382225     0.326559
C      7.644969    16.821345    16.570714     0.075703
C     11.460069    16.000262    10.597660    -0.073162
C     11.047605    16.870331    11.606631    -0.079467
C     11.870486    17.948914    11.929493     0.049831
C      9.728222    16.640897    12.260201     0.501435
C     12.763436    16.224234    10.010324    -0.183400
C      6.239269    16.506216    14.839170     0.073589
C      1.993779     9.946601    22.505228    -0.246864
C      1.136030     8.077228    21.358712    -0.232932
C     -4.148290    12.832698    20.224889     0.135175
C      0.981337     9.411767    21.728422     0.326580
C      3.052189     9.187800    22.853014     0.075738
C     -2.709452    11.197296    19.155453    -0.073114
C     -2.158287    10.954677    20.413436    -0.079440
C     -2.677401    11.643940    21.508950     0.049850
C     -1.076702     9.937655    20.541519     0.501479
C     -3.729043    12.219248    19.055756    -0.183375
C      2.255493     7.415161    21.714345     0.073634
C     -5.820881    -7.239834    18.963213    -0.246886
C     -5.589854    -4.927311    19.342154    -0.232977
C     21.268534    -4.952027    12.281894     0.135199
C     -5.865537    -5.957534    18.445342     0.326631
C     -5.532009    -7.433686    20.265506     0.075716
C     20.686680    -3.922593    14.400918    -0.073150
C     -6.620029    -4.746945    14.991023    -0.079436
C     -5.877435    -5.594228    14.169215     0.049819
C     -6.396541    -4.652730    16.461324     0.501501
C     20.463381    -4.065706    12.978389    -0.183392
C     -5.360527    -5.218962    20.638447     0.073587
C      4.535935     5.422653     4.114812    -0.246805
C      6.639192     6.411292     3.735871    -0.232936
C      7.084683     5.077490    10.796131     0.135190
C      5.759793     5.807989     4.632683     0.326561
C      4.256863     5.630362     2.812519     0.075765
C      8.249165     4.872014     8.677107    -0.073136
C      7.152690     5.500236     8.087002    -0.079413
C      6.106345     5.917952     8.908810     0.049840
C      7.167002     5.742320     6.616701     0.501483
C      8.188688     4.613807    10.099636    -0.183371
C      6.287762     6.530264     2.439578     0.073589
C     18.134579    18.519076     0.572797    -0.246860
C     16.658043    17.087286     1.719313    -0.232957
C     -5.361515    13.690335     2.853136     0.135164
C     17.967819    17.386274     1.349603     0.326587
C     17.066369    19.264019     0.225011     0.075727
C     -7.382982    14.501779     3.922572    -0.073222
C     20.469038    14.940527     2.664589    -0.079391
C     21.291904    14.680832     1.569075     0.049835
C     19.149653    15.621251     2.536506     0.501475
C     -6.079613    13.881147     4.022269    -0.183383
C     15.660684    17.922034     1.363680     0.073573
C     15.242587    -6.718323    19.866487    -0.246899
C     15.011560    -5.890255    17.674305    -0.232976
C    -11.846828     0.211785    21.225783     0.135183
C     15.287243    -5.628691    19.014908     0.326613
C     14.953715    -7.943072    19.383233     0.075695
C    -11.264974    -1.108645    19.274766    -0.073188
C     16.041735    -2.031863    19.693633    -0.079440
C     15.299141    -1.743786    20.838303     0.049813
C     15.818247    -3.258081    18.876901     0.501466
C    -11.041675     0.051753    20.109960    -0.183409
C     14.782233    -7.158706    17.278748     0.073554
C      7.427927    -1.192737     3.211538    -0.246847
C      8.285676    -1.134490     5.403720    -0.232920
C     13.569996     2.225131     1.852242     0.135191
C      8.440369    -0.787412     4.063117     0.326583
C      6.369517    -1.873324     3.694792     0.075738
C     12.131158     2.333607     3.803259    -0.073119
C     11.579993     1.122848     3.384392    -0.079453
C     12.099107     0.518726     2.239722     0.049839
C     10.498408     0.503421     4.201124     0.501498
C     13.150749     2.930915     2.968065    -0.183390
C      7.166213    -1.773507     5.799277     0.073636
C     -8.712873    22.087576     6.753553    -0.246845
C     -7.236337    20.378775     7.420277    -0.232946
C     14.783221    17.698402     9.795237     0.135183
C     -8.546113    20.848447     7.346197     0.326594
C     -7.644663    22.761235     6.282300     0.075734
C     16.804688    17.177954     8.557793    -0.073199
C    -11.047332    18.486776     8.806805    -0.079391
C    -11.870198    19.305678     9.579457     0.049830
C     -9.727947    18.938056     8.281318     0.501496
C     15.501319    16.781302     9.045432    -0.183386
C     -6.238978    21.104131     6.875174     0.073585
C      4.885771    12.471979    16.324472    -0.246823
C      2.782514    13.294466    15.657748    -0.232936
C      2.337023     6.513178    13.282788     0.135169
C      3.661913    12.216153    15.731828     0.326535
C      5.164843    13.703657    16.795725     0.075741
C      1.172541     8.245580    14.520232    -0.073163
C      2.269016     9.070735    14.271220    -0.079415
C      3.315361     8.567879    13.498568     0.049822
C      2.254704    10.465100    14.796707     0.501435
C      1.233018     6.884526    14.032593    -0.183375
C      3.133944    14.476579    16.202851     0.073555
C     23.728655     6.274844     2.638741    -0.246902
C     21.625407     6.441004     3.684407    -0.232994
C     11.758551    -1.435457    22.077131     0.135196
C     22.504805     6.915997     2.713514     0.326590
C     24.007721     5.250900     3.469781     0.075715
C     10.594052    -3.373296    22.958712    -0.073199
C     21.111928     9.753597     0.719804    -0.079356
C     22.158283    10.674154     0.670647     0.049833
C     21.097609     8.601344     1.664618     0.501490
C     10.654536    -2.270474    22.023821    -0.183371
C     21.976830     5.377887     4.435596     0.073560
C     10.130140     9.755737    15.751675    -0.246848
C     11.606666    10.032727    13.938435    -0.232975
C      5.361693     9.316127    10.429652     0.135163
C     10.296892     9.862050    14.382225     0.326547
C     11.198355     9.827028    16.570714     0.075755
C      7.383176    10.647999    10.597660    -0.073142
C      7.795653     9.777949    11.606631    -0.079432
C      6.972777     8.699372    11.929493     0.049849
C      9.115045    10.007395    12.260201     0.501469
C      6.079801    10.424017    10.010324    -0.183370
C     12.604033    10.142125    14.839170     0.073576
C    -11.414910    11.139349    20.439284    -0.246933
C    -10.557191     9.211751    19.393618    -0.233021
C      4.148574    23.931435     1.000894     0.135192
C    -10.402479    10.199204    20.364511     0.326628
C    -12.473327    11.061129    19.608244     0.075706
C      2.709710    22.187577     0.119313    -0.073158
C     -7.262847     9.831879    22.358221    -0.079434
C     -6.743717    11.125244    22.407378     0.049821
C     -8.344443     9.434281    21.413407     0.501507
C      3.729313    22.612223     1.054204    -0.183398
C    -11.676658     9.188694    18.642429     0.073574
C     -3.600473    -0.521434     7.326350    -0.246910
C     -3.831471     0.963014     9.139590    -0.232973
C     -2.425406    -5.163609    12.648373     0.135161
C     -3.555806    -0.328755     8.695800     0.326576
C     -3.889338     0.509439     6.507311     0.075726
C     -1.843526    -2.813785    12.480365    -0.073134
C     -2.801323    -2.714930    11.471394    -0.079450
C     -3.543932    -3.850274    11.148532     0.049846
C     -3.024800    -1.394525    10.817824     0.501469
C     -1.620238    -4.117269    13.067701    -0.183388
C     -4.060792     1.939790     8.238855     0.073618
C      0.708532     8.128997     0.572797    -0.246859
C      2.185083     9.560808     1.719313    -0.232931
C     -4.059844    12.957780     2.853136     0.135159
C      0.875302     9.261813     1.349603     0.326580
C      1.776737     7.384047     0.225011     0.075723
C     -2.038363    12.146357     3.922572    -0.073159
C     -1.625899    11.707585     2.664589    -0.079472
C     -2.448780    11.967260     1.569075     0.049853
C     -0.306516    11.026859     2.536506     0.501480
C     -3.341730    12.766991     4.022269    -0.183398
C      3.182437     8.726054     1.363680     0.073619
C     14.307223    21.225487     4.114812    -0.246890
C     12.203961    20.236840     3.735871    -0.232979
C     21.179962    -5.077287    10.796131     0.135195
C     13.083372    20.840160     4.632683     0.326628
C     14.586278    21.017753     2.812519     0.075721
C     20.015451    -4.871850     8.677107    -0.073150
C     11.690522    21.147978     8.087002    -0.079435
C     12.736877    20.730277     8.908810     0.049833
C     11.676190    20.905867     6.616701     0.501497
C     20.075947    -4.613617    10.099636    -0.183398
C     12.555373    20.117844     2.439578     0.073586
C      5.821134     7.240190    18.963213    -0.246800
C      5.590113     4.927675    19.342154    -0.232934
C      6.996130     4.952258    12.281894     0.135187
C      5.865784     5.957881    18.445342     0.326562
C      5.532281     7.434067    20.265506     0.075773
C      7.578012     3.922863    14.400918    -0.073134
C      6.620230     4.747227    14.991023    -0.079415
C      5.877625     5.594494    14.169215     0.049852
C      6.396761     4.653040    16.461324     0.501487
C      7.801293     4.065950    12.978389    -0.183366
C      5.360803     5.219350    20.638447     0.073594
C     -1.993477    -9.946178    22.505228    -0.246856
C     -1.135744    -8.076827    21.358712    -0.232955
C     -5.272836    13.815745    20.224889     0.135182
C     -0.981046    -9.411358    21.728422     0.326589
C     -3.051883    -9.187371    22.853014     0.075721
C     -6.711689    15.451126    19.155453    -0.073184
C      2.158560   -10.954293    20.413436    -0.079355
C      2.677689   -11.643535    21.508950     0.049841
C      1.076977    -9.937269    20.541519     0.501485
C     -5.692099    14.429172    19.055756    -0.183359
C     -2.255202    -7.414752    21.714345     0.073567
N      5.770966    25.630254     1.520150    -0.174377
N     18.751070     0.100497     3.546169    -0.404261
N     22.059353     2.198911     4.948621    -0.233994
N     12.819417     0.660408    21.557875    -0.174355
N     12.687516     4.388320    19.531856    -0.404206
N     13.563156     8.206841    18.129404    -0.234006
N     -3.343067    -7.360739    12.992236    -0.174369
N    -12.823629    15.694520    15.252267    -0.404197
N    -13.770495    11.926364    16.741953    -0.233933
N      3.596095     7.718573    10.085789    -0.174333
N      0.228455     6.465160     7.825758    -0.404208
N     -3.008603     4.316379     6.336072    -0.234053
N     15.192365     1.825393     0.121390    -0.174356
N      9.329648   -10.303007    21.217936    -0.404180
N     12.637898   -10.137680    18.699431    -0.234003
N      3.397868     5.015542    11.727329    -0.174329
N      3.265938     1.396981     9.511839    -0.404216
N      4.141543    -1.726863     6.906099    -0.233983
N    -12.764465     1.608160    22.956635    -0.174370
N     -3.402207    18.685639     1.860089    -0.404264
N     -4.349039    21.859846     4.378594    -0.233928
N     13.017644    18.199401    11.350696    -0.174389
N      9.650033    16.868884    13.566186    -0.404192
N      6.413011    16.653192    16.171926    -0.234084
N     -3.650451    12.516663    21.436485    -0.174367
N     -0.091771    10.202945    21.391944    -0.404198
N      3.216493     7.939202    22.507998    -0.234056
N     22.240834    -5.675516    12.870845    -0.174370
N     -6.155539    -5.784867    17.112356    -0.404269
N     -5.279881    -6.479544    21.120547    -0.233929
N      6.078466     5.753013    10.207180    -0.174337
N      6.019269     5.592152     5.965669    -0.404219
N      5.072384     6.186100     1.957478    -0.233979
N     -5.825437    14.054337     1.641540    -0.174359
N     19.071453    16.638266     1.686081    -0.404191
N     15.834415    19.002738     0.570027    -0.233981
N    -12.819128    -0.660003    21.557875    -0.174366
N     15.577245    -4.387953    19.531856    -0.404251
N     14.701587    -8.206500    18.129404    -0.234005
N     13.072157     1.017837     1.520150    -0.174371
N      9.513477    -0.100430     3.546169    -0.404203
N      6.205213    -2.198818     4.948621    -0.234003
N     15.247143    18.929679    10.085789    -0.174368
N     -9.649747    20.183049     7.825758    -0.404195
N     -6.412709    22.331802     6.336072    -0.233930
N      3.343240     7.360983    12.992236    -0.174338
N      3.402437    10.953829    15.252267    -0.404205
N      4.349322    14.722013    16.741953    -0.234063
N     12.764773    -1.607728    22.956635    -0.174340
N     22.245335     7.962458     1.860089    -0.404188
N     23.192201     4.788298     4.378594    -0.233994
N      5.825611     8.448875    11.350696    -0.174347
N      9.193251     9.779433    13.566186    -0.404218
N     12.430309     9.995174    16.171926    -0.233987
N      3.650740    24.822671     0.121390    -0.174386
N     -9.329364    10.303406    21.217936    -0.404271
N    -12.637647    10.138031    18.699431    -0.233929
N     -3.397711    -5.015321    11.727329    -0.174380
N     -3.265810    -1.396802     9.511839    -0.404197
N     -4.141450     1.726993     6.906099    -0.234085
N     -3.595938    12.593756     1.641540    -0.174372
N     -0.228327    10.009827     1.686081    -0.404204
N      3.008695     7.645334     0.570027    -0.234009
N     22.186171    -5.752821    10.207180    -0.174361
N     12.823913    21.056022     5.965669    -0.404260
N     13.770745    20.461999     1.957478    -0.233978
N      6.023838     5.675759    12.870845    -0.174334
N      6.155768     5.785189    17.112356    -0.404211
N      5.280163     6.479941    21.120547    -0.234024
N     -5.770659    14.131802    21.436485    -0.174350
N      0.092058   -10.202542    21.391944    -0.404195
N     -3.216192    -7.938779    22.507998    -0.233936
N     18.842812     0.000000     0.000000     0.727619
N     -6.280869    17.765197     0.000000     0.727621
N     -6.280869    -8.882454    15.385196     0.727619
N      3.140631     4.441505     7.692829     0.727629
N     -3.140528     8.882865     0.000000     0.727621
N      9.421688     0.000000     0.000000     0.727620
N     -3.140528    -4.441360     7.692829     0.727620
N      6.281075     8.882743    15.385196     0.727627
O     17.746560    -0.627777     5.414566    -0.497854
O     12.335701     3.198466    17.663459    -0.497845
O    -10.619944    15.574866    14.852555    -0.497861
O     -0.618905     8.502941     8.225470    -0.497828
O      8.325134    -8.320794    20.914460    -0.497890
O      2.914148     0.373847    11.476471    -0.497830
O     -1.198518    18.399308     2.163565    -0.497858
O      8.802648    16.196135    11.601554    -0.497893
O     -1.096307     8.949005    19.827024    -0.497836
O     -6.507330    -3.571879    17.016120    -0.497854
O      8.222961     5.998136     6.061905    -0.497830
O     18.224088    15.273234     3.251001    -0.497864
O     15.929036    -3.198134    17.663459    -0.497902
O     10.518013     0.627879     5.414566    -0.497839
O     -8.802382    18.145276     8.225470    -0.497852
O      1.198745    11.073475    14.852555    -0.497879
O     20.041650     8.248795     2.163565    -0.497847
O     10.040611    10.452145    11.601554    -0.497838
O     -8.324854     8.321187    20.914460    -0.497857
O     -2.913995    -0.373631    11.476471    -0.497835
O      0.619058    11.374889     3.251001    -0.497861
O     10.620224    20.650040     6.061905    -0.497856
O      6.507558     3.572199    17.016120    -0.497833
O      1.096572    -8.948633    19.827024    -0.497850
O      9.366017    25.618388     0.732035    -0.488377
O     18.787421     1.148803     0.525717    -0.488377
O     -0.055390    13.205119    21.820273    -0.488376
O     11.609903     4.045919    22.345990    -0.488378
O    -14.600706     4.772081    22.552308    -0.488359
O     -6.374699    17.673273     1.257752    -0.488396
O     -5.179302    -8.592518    15.934453    -0.488394
O     12.468388    16.722330    14.676701    -0.488362
O     21.031310    -8.050768    15.408736    -0.488371
O      3.046794     5.576707     7.143572    -0.488392
O      2.188309     4.005283     8.401324    -0.488374
O      4.242191     3.820871     7.669289    -0.488381
O    -11.609604    -4.045499    22.345990    -0.488361
O     14.601008    -4.771656    22.552308    -0.488388
O     -3.046682     8.974813     1.257752    -0.488382
O      9.477096     1.029688     0.732035    -0.488372
O      0.055689    25.499269     0.525717    -0.488370
O     -9.365715    13.443353    21.820273    -0.488389
O     15.796405    21.071489     7.143572    -0.488388
O     -2.188197    -4.005125     8.401324    -0.488372
O     24.022412    -3.820727     7.669289    -0.488373
O      5.179515     8.592817    15.934453    -0.488368
O      6.374912     9.926008    14.676701    -0.488386
O      7.233397     8.051057    15.408736    -0.488389

The following XYZ coordinates are in angstroms. Other properties are in atomic units.
The sperically averaged electron density of each atom fit to a function of the form exp(a - br)
eigen_1, eigen_2 and eigen_3 are the three eigenvalues of traceless quadrupole moment tensor
  atom number  atomic symbol              X              Y              Z     net charge C6 coefficient C8 coefficient C10 coefficient fluctuating dipole atomic polarizability isotropic forcefield polarizability              a              b squared Pearson coefficient          <r^3>          <r^4>         wp_QDO          m_QDO          q_QDO       dipole_x       dipole_y       dipole_z         dipole            Qxy            Qxz            Qyz     Q(x^2-y^2)  Q(3z^2 - R^2)        eigen_1        eigen_2        eigen_3 static polarizability      alpha(xx)      alpha(xy)      alpha(xz)      alpha(yy)      alpha(yz)      alpha(zz) atomic spin moment
            1             Fe      14.132250       0.000000       0.000000       0.216780     122.089077 0.24836379E+04  0.85545133E+05                                20.622495                           16.706780       0.824808       1.972259                    0.995112      66.630682     194.500762       0.421959       0.421433      -1.119647      -0.000002      -0.000002       0.000005       0.000006       0.000065       0.000106       0.000198      -0.011188       0.011679      -0.007542       0.003538       0.004004             25.339685      24.823405       0.000411       0.000421      25.598098       0.000447      25.597551           0.162844
            2             Fe      -4.710699      13.324031       0.000000       0.216849     122.087674 0.24836030E+04  0.85543563E+05                                20.622297                           16.706633       0.824839       1.972274                    0.995112      66.629579     194.496595       0.421963       0.421431      -1.119649       0.000010       0.000003      -0.000006       0.000012       0.003569       0.000156       0.000177       0.008617       0.011669      -0.007541       0.003531       0.004010             25.339427      25.510946       0.243389      -0.000224      24.909253       0.000409      25.598083           0.164040
            3             Fe      -4.710699      -6.661907      11.539013       0.216790     122.089141 0.24836353E+04  0.85545004E+05                                20.622479                           16.706751       0.824824       1.972264                    0.995112      66.630731     194.500707       0.421961       0.421432      -1.119648      -0.000001      -0.000003       0.000000       0.000003      -0.001664       0.003158       0.004479       0.001197      -0.010709      -0.007543       0.003553       0.003990             25.339685      25.511721      -0.121520       0.211096      25.425363       0.298183      25.081972           0.162847
            4             Fe       4.710853       6.662124      11.539013       0.216803     122.145458 0.24850759E+04  0.85605566E+05                                20.627381                           16.710701       0.824951       1.972296                    0.995114      66.631083     194.503285       0.421952       0.421387      -1.119697      -0.000007      -0.000006       0.000004       0.000010      -0.001669      -0.002882      -0.004084       0.001156      -0.010627      -0.007073       0.003524       0.003549             25.345357      25.517602      -0.121710      -0.210993      25.431375      -0.298056      25.087094           0.162932
            5             Cu      -4.573523       3.234061       5.601498       0.321611     119.431902 0.15327868E+04  0.46426444E+05                                20.871434                           13.581989       0.972085       2.126081                    0.994026      51.264058     136.763840       0.448070       0.451311      -1.109343      -0.004211       0.002981       0.005162       0.007298      -0.051328      -0.088899       0.063027       0.036362       0.109236      -0.072770      -0.072534       0.145304             33.652954      33.651442       8.207249      14.217059      39.457773     -10.054740      27.849646          -0.203857
            6             Cu     -14.269271      10.090187      17.476527       0.321447     119.447359 0.15330079E+04  0.46435091E+05                                20.873659                           13.583365       0.971831       2.125976                    0.994028      51.265780     136.773986       0.448025       0.451338      -1.109321       0.004215      -0.002990      -0.005158       0.007302      -0.051355      -0.088928       0.063044       0.036342       0.109211      -0.072777      -0.072570       0.145347             33.656653      33.655174       8.209793      14.217768      39.463427     -10.055093      27.851357          -0.203586
            7             Cu      14.269505     -10.089858      17.476527       0.324012     119.227977 0.15299046E+04  0.46315569E+05                                20.847005                           13.567678       0.974174       2.127050                    0.994014      51.226819     136.612614       0.448400       0.451209      -1.109449      -0.004204       0.002981      -0.005166       0.007297      -0.051180       0.088771      -0.062621       0.036143       0.108892      -0.072526      -0.072322       0.144848             33.611697      33.612871       8.197654     -14.200432      39.406412      10.039625      27.815809           0.302179
            8             Cu       4.573598      -3.233956       5.601498       0.325960     119.102267 0.15281598E+04  0.46248310E+05                                20.831503                           13.558685       0.975897       2.127753                    0.994007      51.205341     136.522062       0.448623       0.451126      -1.109530       0.004232      -0.002982       0.005170       0.007316      -0.050918       0.088317      -0.062289       0.035967       0.108282      -0.072153      -0.071943       0.144096             33.585171      33.586492       8.192515     -14.187687      39.376273      10.030715      27.792747          -0.208047
            9             Cu      14.269505      20.180044       0.000000       0.324703     119.198584 0.15295051E+04  0.46300043E+05                                20.843053                           13.565372       0.974816       2.127274                    0.994013      51.222761     136.592785       0.448468       0.451174      -1.109480      -0.004221      -0.005974      -0.000003       0.007315       0.102197       0.000063       0.000085      -0.072252      -0.216315      -0.072342      -0.072105       0.144447             33.604851      33.606122     -16.393241       0.001245      22.014407      -0.000245      45.194024          -0.206885
           10             Cu       4.573598       6.468018       0.000000       0.324761     119.193673 0.15294342E+04  0.46297455E+05                                20.842823                           13.565286       0.974741       2.127260                    0.994013      51.220761     136.587705       0.448458       0.451189      -1.109469       0.004215       0.005980       0.000001       0.007316       0.102192       0.000066       0.000085      -0.072279      -0.216381      -0.072331      -0.072127       0.144457             33.604445      33.605626     -16.393087      -0.000735      22.014293       0.001160      45.193414          -0.206908
           11              H      20.787617       0.993994       2.303187       0.134758       1.135511 0.81381062E+01  0.79462567E+02                                 1.729105                            1.615377      -1.142077       2.345311                    0.996898       3.366187       9.105493       0.521688       1.202418      -0.727070       0.000170      -0.004977      -0.032637       0.033015       0.011191      -0.011492       0.004417       0.009976       0.022820      -0.019919       0.003069       0.016851              1.784660       1.575593       0.170802       0.244562       1.440593       0.251659       2.337795          -0.000021
           12              H      19.314119       0.928742       6.021057       0.146174       1.088914 0.79002445E+01  0.76141786E+02                                 1.653216                            1.571466      -1.053577       2.391395                    0.998599       3.186730       8.408625       0.542154       1.172198      -0.735827      -0.024622      -0.005452       0.027019       0.036959       0.000470      -0.004836       0.002788       0.017161       0.059228      -0.018694      -0.002282       0.020976              1.678741       1.940889       0.280770      -0.249450       1.415252      -0.072182       1.680083          -0.000103
           13              H      18.713002       0.054654       2.688590       0.287791       0.613008 0.38660200E+01  0.32358026E+02                                 1.285433                            1.217638      -1.509839       2.230531                    0.997590       2.997355       8.333462       0.508844       1.438148      -0.673357      -0.000090       0.000211      -0.021147       0.021148       0.008547       0.000626      -0.001310       0.018531      -0.001475      -0.012534      -0.000319       0.012852              1.341964       1.296889       0.133018       0.154593       1.056488       0.078605       1.672514           0.000069
           14              H      22.556984       2.129209       3.092455       0.080663       1.417467 0.10742704E+02  0.11152991E+03                                 1.967229                            1.830105      -0.977740       2.399218                    0.997817       3.504376       9.519912       0.504613       1.169148      -0.738128       0.026034       0.010777      -0.032030       0.042659       0.007642      -0.006703       0.002940       0.011890       0.047231      -0.018495       0.000493       0.018003              2.029526       2.271227       0.468400      -0.394836       1.828391      -0.223516       1.988961          -0.000081
           15              H       6.990876      23.904687       4.590219       0.128401       1.204087 0.85597793E+01  0.84032570E+02                                 1.771150                            1.639001      -0.909318       2.461104                    0.998981       3.195156       8.464024       0.530144       1.176866      -0.736287       0.011698      -0.020110       0.037253       0.043921       0.005362       0.005847      -0.016496      -0.008352       0.005622      -0.018613      -0.000455       0.019068              1.856719       1.667967      -0.102343       0.408782       1.668019      -0.436761       2.234169           0.000626
           16              H      16.534747       0.291815       1.968556       0.091425       1.180000 0.90093215E+01  0.92115438E+02                                 1.911277                            1.804824      -1.324907       2.243053                    0.993423       3.938402      11.661377       0.441832       1.355842      -0.691160       0.017658       0.038259      -0.014162       0.044453       0.009392       0.004213      -0.000292      -0.014812      -0.006881      -0.012355      -0.000919       0.013274              1.973222       2.050006       0.386305       0.026284       2.175586      -0.269996       1.694076           0.000059
           17              H       5.328910      22.885386       3.175536       0.134952       1.067693 0.75482877E+01  0.71614463E+02                                 1.609022                            1.519358      -0.860935       2.485578                    0.999351       3.084924       7.962710       0.562925       1.146840      -0.743074      -0.012424      -0.035060       0.012062       0.039103       0.008059       0.007758      -0.010822      -0.015942       0.002250      -0.018854       0.003135       0.015719              1.638892       1.564608       0.326869       0.066435       1.912982      -0.167474       1.439087           0.000210
           18              H      21.215386       1.930715       6.708782       0.088433       1.347457 0.98967136E+01  0.10060428E+03                                 1.896474                            1.751050      -0.955472       2.415867                    0.998156       3.411445       9.153324       0.518613       1.161816      -0.739710       0.000454       0.000192       0.046429       0.046432       0.008868      -0.007593      -0.000729       0.014469       0.048743      -0.019768       0.000185       0.019583              1.983773       1.764200       0.122718       0.399283       1.542642       0.165785       2.644475          -0.000011
           19              H      12.851091       6.606250      20.774838       0.134757       1.135432 0.81372534E+01  0.79451423E+02                                 1.728961                            1.615241      -1.141991       2.345342                    0.996899       3.365994       9.104534       0.521740       1.202342      -0.727088      -0.004740      -0.001501       0.032635       0.033012       0.005563      -0.007988       0.009377      -0.021830       0.022825      -0.019917       0.003050       0.016866              1.784517       1.348132       0.090402      -0.155728       1.667793      -0.314413       2.337624          -0.000021
           20              H      13.280681       5.195200      17.056968       0.146153       1.089504 0.79053352E+01  0.76200557E+02                                 1.653617                            1.571826      -1.053643       2.391348                    0.998598       3.186884       8.408643       0.542186       1.171979      -0.735886       0.003076      -0.025038      -0.027017       0.036963      -0.005041      -0.004238       0.003641      -0.013943       0.059203      -0.018699      -0.002274       0.020972              1.679158       1.297438       0.053218      -0.015095       2.059557       0.259346       1.680478          -0.000103
           21              H      12.656996       4.337164      20.389435       0.287784       0.612978 0.38658292E+01  0.32356504E+02                                 1.285477                            1.217676      -1.509739       2.230563                    0.997592       2.997410       8.334023       0.508786       1.438308      -0.673329       0.000224      -0.000015       0.021137       0.021139       0.000828       0.001450      -0.000145      -0.025143      -0.001470      -0.012530      -0.000315       0.012845              1.342015       0.999621       0.027912      -0.022577       1.353841      -0.171965       1.672582           0.000069
           22              H     -14.932910       8.652814      19.985570       0.080672       1.416118 0.10730388E+02  0.11137115E+03                                 1.965908                            1.828974      -0.977775       2.399193                    0.997816       3.504051       9.518001       0.504798       1.169044      -0.738137       0.001479       0.028138       0.032028       0.042658       0.002211      -0.004996       0.005354      -0.018849       0.047250      -0.018495       0.000481       0.018014              2.028116       1.582262       0.224894       0.079034       2.514487       0.446300       1.987599          -0.000082
           23              H      10.785862       1.235312      18.487806       0.128411       1.204897 0.85666542E+01  0.84114324E+02                                 1.771792                            1.639558      -0.909424       2.461069                    0.998981       3.195234       8.464087       0.530120       1.176721      -0.736333      -0.022863       0.004314      -0.037248       0.043917       0.006801       0.017521       0.000010      -0.000272       0.005603      -0.018632      -0.000457       0.019089              1.857409       1.732950      -0.079628       0.548337       1.604204      -0.239978       2.235073           0.000625
           24              H      13.606681       2.362549      21.109469       0.091436       1.179885 0.90081366E+01  0.92100314E+02                                 1.911155                            1.804707      -1.324846       2.243090                    0.993424       3.938251      11.660747       0.441845       1.355843      -0.691160       0.030179       0.029391       0.014161       0.044443       0.011966       0.001702      -0.003833      -0.000284      -0.006887      -0.012350      -0.000922       0.013272              1.973105       1.918703       0.339915       0.263283       2.306643       0.065211       1.693970           0.000060
           25              H      10.378855      -0.671344      19.902489       0.134952       1.070812 0.75746156E+01  0.71918472E+02                                 1.611712                            1.521715      -0.861004       2.485544                    0.999350       3.085210       7.963428       0.562716       1.146403      -0.743232      -0.028918      -0.023397      -0.012067       0.039106       0.011286       0.012809      -0.003709       0.002297       0.002191      -0.018872       0.003125       0.015746              1.641701       1.671708       0.364748       0.180546       1.812065      -0.006839       1.441330           0.000210
           26              H      13.591594       7.321709      16.369243       0.088436       1.348735 0.99081570E+01  0.10075180E+03                                 1.897979                            1.752318      -0.955435       2.415884                    0.998156       3.411982       9.156802       0.518301       1.162155      -0.739640       0.000028       0.000489      -0.046422       0.046424       0.002351      -0.001836       0.007410      -0.022407       0.048687      -0.019761       0.000185       0.019575              1.985423       1.491126       0.025852      -0.023218       1.818172      -0.432282       2.646970          -0.000011
           27              H     -14.938563      14.856449      16.399245       0.134753       1.135343 0.81364820E+01  0.79442329E+02                                 1.728902                            1.615187      -1.141868       2.345408                    0.996900       3.365942       9.104424       0.521736       1.202376      -0.727080      -0.024358       0.022078       0.003003       0.033012      -0.000176      -0.014609       0.000008       0.006566      -0.038028      -0.019905       0.003053       0.016852              1.784454       1.780364      -0.441334      -0.025202       2.203583      -0.129822       1.369415          -0.000021
           28              H     -11.381018      13.448088      15.233804       0.146166       1.088268 0.78945236E+01  0.76074710E+02                                 1.652655                            1.570956      -1.053569       2.391388                    0.998600       3.186739       8.408653       0.542199       1.172286      -0.735795       0.032836      -0.000359      -0.016953       0.036956      -0.014919      -0.009302      -0.003522       0.011660      -0.022321      -0.018688      -0.002278       0.020966              1.678164       1.929114       0.150108      -0.329206       1.604894      -0.185094       1.500483          -0.000102
           29              H     -13.489539      16.238140      15.247651       0.287779       0.612945 0.38655449E+01  0.32353358E+02                                 1.285406                            1.217613      -1.509478       2.230680                    0.997594       2.997261       8.333365       0.508813       1.438266      -0.673337      -0.017337       0.012114      -0.000184       0.021150       0.002935      -0.005648      -0.010185      -0.000548      -0.014135      -0.012520      -0.000327       0.012848              1.341938       1.390998      -0.244639      -0.025019       1.543488      -0.175407       1.091329           0.000069
           30              H      12.845438      12.809885      17.188513       0.080663       1.415916 0.10728402E+02  0.11134269E+03                                 1.965520                            1.828653      -0.977581       2.399288                    0.997820       3.503676       9.515894       0.504918       1.168850      -0.738186      -0.039909      -0.000964       0.015043       0.042661      -0.008169      -0.010558      -0.002509       0.008913      -0.039239      -0.018477       0.000485       0.017992              2.027694       2.516289       0.338394      -0.368012       1.886100      -0.186046       1.680691          -0.000082
           31              H      -0.429553      -8.557884      14.984562       0.128427       1.201988 0.85419866E+01  0.83813684E+02                                 1.768773                            1.637013      -0.909476       2.461063                    0.998983       3.194587       8.460087       0.530607       1.176459      -0.736356       0.035992      -0.013602       0.021150       0.043906       0.005079       0.012910      -0.006494       0.017849      -0.022130      -0.018604      -0.000470       0.019074              1.854085       2.123711      -0.271546       0.496955       1.676505      -0.309714       1.762038           0.000620
           32              H     -13.463167      17.522559      13.332175       0.091425       1.180017 0.90095263E+01  0.92118891E+02                                 1.911355                            1.804890      -1.325046       2.242985                    0.993421       3.938650      11.662543       0.441803       1.355910      -0.691145      -0.035489      -0.025653      -0.007678       0.044458       0.006252       0.005181       0.001085      -0.009033      -0.030444      -0.012338      -0.000944       0.013281              1.973313       2.155646       0.447417       0.104631       2.036568      -0.159207       1.727724           0.000060
           33              H      -0.550145      -6.278150      14.216063       0.134957       1.070281 0.75699235E+01  0.71862863E+02                                 1.611133                            1.521198      -0.861010       2.485545                    0.999351       3.084975       7.962235       0.562836       1.146335      -0.743242       0.030514       0.022267       0.010104       0.039103       0.005777       0.013078      -0.003317       0.005191      -0.031872      -0.018866       0.003119       0.015747              1.641103       1.756298       0.347490       0.155496       1.792844      -0.042119       1.374168           0.000209
           34              H     -11.925582      11.486800      16.207697       0.088435       1.346286 0.98864931E+01  0.10047491E+03                                 1.895253                            1.750031      -0.955471       2.415869                    0.998155       3.411309       9.151942       0.518812       1.161664      -0.739730       0.037668      -0.027147       0.000259       0.046432      -0.007010      -0.010364      -0.004644       0.015556      -0.042177      -0.019755       0.000173       0.019582              1.982430       1.994072      -0.551419       0.104007       2.379468      -0.251354       1.573752          -0.000011
           35              H       0.143268       4.191803       6.678780       0.134733       1.135548 0.81380685E+01  0.79460104E+02                                 1.728962                            1.615229      -1.142042       2.345323                    0.996897       3.366014       9.104155       0.521796       1.202203      -0.727120       0.028941      -0.015610      -0.003012       0.033020      -0.002200      -0.004871       0.013782      -0.004887      -0.038054      -0.019917       0.003057       0.016860              1.784516       2.434064      -0.210300       0.113986       1.550042       0.067030       1.369441          -0.000021
           36              H      -2.370370       7.076467       7.844221       0.146167       1.088819 0.78997075E+01  0.76139540E+02                                 1.653512                            1.571718      -1.053473       2.391433                    0.998601       3.187058       8.411176       0.541923       1.172653      -0.735715      -0.011281       0.030843       0.016956       0.036960      -0.015265       0.000237       0.009960       0.009673      -0.022341      -0.018706      -0.002257       0.020964              1.679055       1.547339       0.014887       0.064836       1.988612       0.372397       1.501215          -0.000102
           37              H       0.962953       6.018538       7.830374       0.287778       0.612940 0.38655720E+01  0.32354262E+02                                 1.285504                            1.217698      -1.509499       2.230677                    0.997590       2.997446       8.334490       0.508735       1.438458      -0.673302       0.017204      -0.012307       0.000184       0.021153       0.002461       0.007726       0.008732      -0.003264      -0.014130      -0.012530      -0.000334       0.012864              1.342039       1.680458      -0.142392       0.157046       1.254268       0.082059       1.091390           0.000068
           38              H      -1.626100       3.056588       5.889512       0.080649       1.414935 0.10719562E+02  0.11122950E+03                                 1.964583                            1.827854      -0.977778       2.399197                    0.997818       3.503700       9.515456       0.505040       1.168793      -0.738185       0.012405      -0.037955      -0.015042       0.042670      -0.009157      -0.001147       0.010808       0.003328      -0.039209      -0.018485       0.000491       0.017995              2.026687       1.742610       0.065071       0.052673       2.657502       0.408661       1.679951          -0.000082
           39              H       1.496227      10.066382       8.093463       0.128414       1.201826 0.85405389E+01  0.83795686E+02                                 1.768562                            1.636835      -0.909367       2.461100                    0.998984       3.194559       8.459742       0.530657       1.176402      -0.736367      -0.024829       0.029403      -0.021156       0.043916      -0.001652       0.010444      -0.009994      -0.020303      -0.022130      -0.018626      -0.000452       0.019078              1.853847       1.896631      -0.351672       0.457562       1.903087      -0.365224       1.761822           0.000617
           40              H       2.165151       6.471573       9.745850       0.091424       1.180012 0.90094595E+01  0.92117552E+02                                 1.911317                            1.804858      -1.324954       2.243032                    0.993423       3.938495      11.661842       0.441818       1.355872      -0.691154      -0.012352      -0.042009       0.007671       0.044454       0.007699       0.000730      -0.005214      -0.000836      -0.030448      -0.012326      -0.000941       0.013267              1.973266       1.768536       0.310556       0.184969       2.423585      -0.045584       1.727677           0.000060
           41              H       3.685792      10.712604       8.861962       0.134951       1.069485 0.75642703E+01  0.71810124E+02                                 1.611674                            1.521668      -0.860905       2.485598                    0.999351       3.085715       7.969393       0.562061       1.147900      -0.742840       0.010826       0.036187      -0.010096       0.039098       0.002880       0.007507      -0.011221      -0.011264      -0.031855      -0.018878       0.003151       0.015728              1.641673       1.570877       0.281924       0.091584       1.979561      -0.132652       1.374580           0.000208
           42              H      -4.037986       5.909272       6.870328       0.088438       1.346865 0.98917164E+01  0.10054188E+03                                 1.895893                            1.750577      -0.955526       2.415844                    0.998154       3.411605       9.153550       0.518691       1.161775      -0.739708      -0.038146       0.026465      -0.000259       0.046429      -0.010338       0.000936       0.011333      -0.003295      -0.042162      -0.019765       0.000185       0.019580              1.983124       2.684296      -0.307924       0.271803       1.690854      -0.014287       1.574222          -0.000012
           43              H      11.366193     -11.826212      21.065621       0.134761       1.135315 0.81362275E+01  0.79439268E+02                                 1.728878                            1.615166      -1.141876       2.345410                    0.996900       3.365893       9.104275       0.521737       1.202381      -0.727079       0.000161      -0.025777       0.020625       0.033013      -0.015547      -0.003934      -0.009301       0.001505      -0.002611      -0.019908       0.003055       0.016853              1.784427       1.575376       0.126370      -0.270137       1.895314      -0.514257       1.882591           0.000159
           44              H       9.892671      -8.573833      19.263227       0.146180       1.088215 0.78940344E+01  0.76068929E+02                                 1.652613                            1.570918      -1.053560       2.391404                    0.998600       3.186646       8.408389       0.542199       1.172301      -0.735792      -0.024621       0.026124      -0.008786       0.036958      -0.004425       0.002022      -0.017924      -0.009057      -0.019480      -0.018689      -0.002278       0.020967              1.678120       1.940112      -0.356238      -0.118344       1.675787      -0.078539       1.418462           0.000054
           45              H       9.291586     -11.022767      21.686420       0.287777       0.612950 0.38655832E+01  0.32353793E+02                                 1.285418                            1.217623      -1.509505       2.230668                    0.997593       2.997287       8.333482       0.508808       1.438276      -0.673335      -0.000085      -0.018417       0.010401       0.021151      -0.003732      -0.007704      -0.003023       0.010998      -0.024079      -0.012521      -0.000327       0.012848              1.341951       1.296879       0.067370      -0.192494       1.450416      -0.306044       1.278558           0.000068
           46              H       3.714145      14.937756      19.687863       0.080667       1.416007 0.10729280E+02  0.11135442E+03                                 1.965627                            1.828746      -0.977719       2.399227                    0.997818       3.503793       9.516420       0.504896       1.168874      -0.738180       0.026041      -0.033138       0.006691       0.042673      -0.009636      -0.003248      -0.014253      -0.007741      -0.011650      -0.018476       0.000473       0.018003              2.027808       2.269185      -0.575359      -0.207934       2.140520       0.042172       1.673719           0.000242
           47              H      16.412274       5.346934       0.080773       0.128421       1.202063 0.85426625E+01  0.83822240E+02                                 1.768869                            1.637096      -0.909498       2.461047                    0.998983       3.194698       8.460566       0.530583       1.176485      -0.736349       0.011683       0.042304      -0.001206       0.043904       0.002374      -0.007553       0.008842      -0.021618      -0.034182      -0.018604      -0.000469       0.019074              1.854190       1.665881       0.404286      -0.115535       2.466948      -0.026732       1.429741           0.000636
           48              H       7.113333     -11.764914      21.841043       0.091412       1.180088 0.90102021E+01  0.92127499E+02                                 1.911424                            1.804952      -1.325074       2.242961                    0.993420       3.938794      11.663065       0.441798       1.355901      -0.691147       0.017655      -0.031398      -0.026053       0.044455      -0.001050      -0.010215       0.004879      -0.006931       0.016781      -0.012337      -0.000943       0.013280              1.973387       2.050190      -0.170410      -0.347753       2.048424       0.343544       1.821548           0.000050
           49              H      14.750329       4.631449       1.670849       0.134951       1.070347 0.75705306E+01  0.71870259E+02                                 1.611217                            1.521273      -0.861050       2.485521                    0.999350       3.085085       7.962679       0.562813       1.146355      -0.743237      -0.012418       0.027974       0.024335       0.039102       0.002690      -0.010858       0.008404      -0.020193      -0.010474      -0.018867       0.003119       0.015748              1.641190       1.566731      -0.106135      -0.317031       1.705050       0.289597       1.651790           0.000213
           50              H      11.793922      -8.479244      18.051631       0.088437       1.346384 0.98874137E+01  0.10048707E+03                                 1.895381                            1.750140      -0.955594       2.415814                    0.998153       3.411444       9.152570       0.518781       1.161701      -0.739721       0.000450       0.040125      -0.023381       0.046443      -0.011015      -0.003866      -0.013312      -0.009869      -0.024302      -0.019756       0.000166       0.019590              1.982570       1.763204       0.284146      -0.305608       2.224007      -0.559446       1.960499           0.000202
           51              H       3.429478       1.364446       6.969564       0.134738       1.135469 0.81373376E+01  0.79450864E+02                                 1.728855                            1.615135      -1.141987       2.345351                    0.996898       3.365868       9.103520       0.521823       1.202171      -0.727128      -0.004749       0.029017      -0.015026       0.033020      -0.009701      -0.000822      -0.004893      -0.014087       0.046066      -0.019918       0.003058       0.016861              1.784400       1.348053      -0.180053      -0.000418       2.442303      -0.132865       1.562843          -0.000021
           52              H       3.859109      -1.149769      10.050480       0.146171       1.088770 0.78992244E+01  0.76133469E+02                                 1.653437                            1.571649      -1.053468       2.391435                    0.998601       3.186983       8.410810       0.541947       1.172622      -0.735722       0.003066      -0.010882       0.035188       0.036960      -0.001148       0.006477      -0.011606      -0.027781       0.017784      -0.018708      -0.002257       0.020964              1.678976       1.297310      -0.039669      -0.038522       1.550457       0.034437       2.189162          -0.000105
           53              H       3.235413       2.165241       9.127359       0.287778       0.612940 0.38655762E+01  0.32354329E+02                                 1.285508                            1.217702      -1.509502       2.230676                    0.997590       2.997453       8.334532       0.508732       1.438465      -0.673300       0.000217       0.018325      -0.010564       0.021153       0.000846      -0.001432       0.005851      -0.015282       0.028125      -0.012530      -0.000333       0.012864              1.342043       0.999636      -0.033504      -0.012879       1.741873      -0.052063       1.284620           0.000071
           54              H       3.909959      -0.342375       5.591805       0.080644       1.415320 0.10723219E+02  0.11127775E+03                                 1.964990                            1.828205      -0.978257       2.398968                    0.997813       3.504188       9.517448       0.504971       1.168843      -0.738172       0.001478       0.013694      -0.040399       0.042682      -0.005427       0.000605      -0.008828      -0.024807       0.029257      -0.018474       0.000463       0.018011              2.027120       1.581631      -0.043953      -0.234080       1.732043       0.004976       2.767687          -0.000088
           55              H       1.364327       2.069342      12.764456       0.128399       1.201956 0.85416895E+01  0.83809977E+02                                 1.768700                            1.636954      -0.909440       2.461052                    0.998983       3.194762       8.460490       0.530633       1.176414      -0.736363      -0.022857      -0.034415       0.014886       0.043914       0.011777      -0.014639      -0.001152      -0.002262      -0.000357      -0.018628      -0.000451       0.019079              1.853999       1.729893       0.513158      -0.204609       2.280507      -0.152722       1.551596           0.000634
           56              H       4.185115       3.776129      10.477423       0.091409       1.180083 0.90101334E+01  0.92126134E+02                                 1.911386                            1.804920      -1.324979       2.243008                    0.993422       3.938648      11.662389       0.441813       1.355863      -0.691155       0.030181      -0.002430      -0.032545       0.044452      -0.004507      -0.011188       0.003504      -0.000919      -0.008801      -0.012327      -0.000940       0.013267              1.973342       1.918930       0.058066      -0.426089       1.790869       0.232737       2.210225           0.000053
           57              H       0.957333       4.247830      13.708347       0.134944       1.069575 0.75651053E+01  0.71820312E+02                                 1.611788                            1.521771      -0.860987       2.485552                    0.999351       3.085878       7.970041       0.562030       1.147928      -0.742833      -0.028910       0.001263       0.026290       0.039096       0.005450      -0.016175       0.000908      -0.002621      -0.012505      -0.018880       0.003152       0.015728              1.641791       1.671802      -0.026005      -0.406201       1.540008       0.163956       1.713564           0.000214
           58              H       4.170002      -2.808625       8.552716       0.088433       1.347161 0.98944259E+01  0.10057705E+03                                 1.896223                            1.750857      -0.955911       2.415662                    0.998149       3.411997       9.155172       0.518628       1.161829      -0.739694       0.000022      -0.040457       0.022801       0.046439      -0.002746      -0.001097      -0.009406      -0.025844       0.038399      -0.019757       0.000167       0.019590              1.983484       1.489983      -0.032973      -0.010763       2.810874      -0.142544       1.649595          -0.000014
           59              H      -5.517139      20.097987       2.012404       0.134765       1.135430 0.81373426E+01  0.79452932E+02                                 1.728996                            1.615280      -1.142023       2.345342                    0.996899       3.366030       9.104825       0.521716       1.202387      -0.727077      -0.024359      -0.008430      -0.020629       0.033015      -0.012566       0.007461       0.006824       0.018375      -0.002601      -0.019920       0.003069       0.016851              1.784542       1.780446       0.198851       0.394817       1.690477       0.426148       1.882703          -0.000021
           60              H      -1.959570      19.792884       3.814798       0.146179       1.088850 0.78996153E+01  0.76133922E+02                                 1.653123                            1.571382      -1.053541       2.391413                    0.998599       3.186622       8.408138       0.542182       1.172166      -0.735835       0.032838      -0.014504       0.008789       0.036959      -0.000589       0.017578       0.004082       0.012614      -0.019467      -0.018695      -0.002281       0.020976              1.678644       1.929682      -0.360312       0.034607       1.687383       0.137836       1.418866          -0.000105
           61              H      -4.068123      18.409827       1.391605       0.287793       0.613004 0.38659858E+01  0.32357660E+02                                 1.285426                            1.217632      -1.509837       2.230534                    0.997590       2.997336       8.333391       0.508846       1.438146      -0.673358      -0.017335      -0.006225      -0.010391       0.021148      -0.006359       0.000292       0.008286      -0.003865      -0.024067      -0.012534      -0.000318       0.012852              1.341955       1.391022       0.100657       0.224379       1.356288       0.283496       1.278555           0.000071
           62              H      -5.997620      21.804809       3.390162       0.080660       1.417844 0.10746293E+02  0.11157730E+03                                 1.967629                            1.830449      -0.978222       2.398988                    0.997812       3.504855       9.521872       0.504546       1.169198      -0.738115      -0.039924       0.013496      -0.006688       0.042671      -0.005057       0.012365       0.007817       0.018157      -0.011636      -0.018484       0.000465       0.018019              2.029951       2.519404      -0.488742      -0.109272       1.895164       0.182309       1.675285          -0.000088
           63              H      -9.850951       3.932138      22.997252       0.128398       1.204093 0.85598398E+01  0.84033309E+02                                 1.771155                            1.639006      -0.909310       2.461105                    0.998981       3.195170       8.464067       0.530143       1.176865      -0.736287       0.035998       0.025134       0.001209       0.043921       0.008646      -0.010856       0.004188       0.013816      -0.034163      -0.018614      -0.000454       0.019068              1.856725       2.127000       0.567479      -0.013355       2.011860       0.118056       1.431315           0.000638
           64              H      -4.041753      16.108765       1.236982       0.091418       1.180035 0.90096548E+01  0.92119678E+02                                 1.911311                            1.804854      -1.324918       2.243042                    0.993422       3.938474      11.661635       0.441829       1.355837      -0.691161      -0.035484       0.006182       0.026050       0.044452       0.001364      -0.007979       0.008041       0.006705       0.016764      -0.012355      -0.000918       0.013273              1.973259       2.155598      -0.133072      -0.439763       1.942755       0.213316       1.821423           0.000052
           65              H      -9.971564       2.126717      21.407176       0.134951       1.067710 0.75484484E+01  0.71616479E+02                                 1.609050                            1.519383      -0.860944       2.485573                    0.999351       3.084952       7.962849       0.562915       1.146854      -0.743071       0.030516      -0.002388      -0.024333       0.039102       0.008434      -0.011516       0.007446       0.012314      -0.010464      -0.018855       0.003135       0.015719              1.638921       1.753851      -0.039001      -0.377855       1.513407       0.201901       1.649506           0.000215
           66              H      -2.504117      21.616955       5.026394       0.088430       1.347743 0.98993356E+01  0.10063832E+03                                 1.896792                            1.751321      -0.955859       2.415685                    0.998152       3.411821       9.154882       0.518552       1.161868      -0.739696       0.037681       0.013800       0.023379       0.046443      -0.005451       0.011278       0.008088       0.021519      -0.024278      -0.019760       0.000166       0.019594              1.984119       1.995783       0.366283       0.426107       1.994583       0.475204       1.961990          -0.000014
           67              H       9.564880      17.012274      16.108461       0.134768       1.135377 0.81367590E+01  0.79445431E+02                                 1.728911                            1.615197      -1.141978       2.345357                    0.996899       3.365899       9.104226       0.521745       1.202349      -0.727086       0.028938       0.005201       0.015015       0.033014      -0.003119       0.004350       0.002412       0.023150       0.046069      -0.019919       0.003052       0.016868              1.784462       2.433963       0.203849       0.125089       1.356509       0.044679       1.562914           0.000160
           68              H       7.051202      16.579214      13.027545       0.146165       1.089474 0.79050736E+01  0.76197590E+02                                 1.653606                            1.571815      -1.053657       2.391352                    0.998598       3.186832       8.408548       0.542179       1.172002      -0.735881      -0.011280      -0.000726      -0.035194       0.036964       0.007831       0.013118      -0.002242       0.023038       0.017742      -0.018700      -0.002274       0.020973              1.679146       1.547443       0.048710      -0.045346       1.300621       0.024847       2.189374           0.000054
           69              H      10.384537      17.096195      13.950666       0.287782       0.612981 0.38658572E+01  0.32356812E+02                                 1.285484                            1.217682      -1.509771       2.230549                    0.997591       2.997426       8.334090       0.508783       1.438313      -0.673328       0.017193       0.006315       0.010554       0.021139       0.005461      -0.005981      -0.000587       0.010832       0.028092      -0.012530      -0.000315       0.012845              1.342023       1.680431       0.207189       0.044762       1.061030       0.029492       1.284607           0.000069
           70              H      17.216928      -9.751694      17.486220       0.080677       1.416211 0.10731286E+02  0.11138324E+03                                 1.966026                            1.829075      -0.977911       2.399135                    0.997814       3.504163       9.518544       0.504772       1.169076      -0.738129       0.012403       0.005957       0.040391       0.042670       0.003586       0.008526       0.002396       0.026158       0.029232      -0.018494       0.000470       0.018024              2.028241       1.743839       0.013091      -0.082804       1.571423       0.219247       2.769462           0.000242
           71              H      10.917762      15.300082      10.313569       0.128407       1.204976 0.85673938E+01  0.84123724E+02                                 1.771898                            1.639650      -0.909464       2.461045                    0.998981       3.195361       8.464637       0.530092       1.176752      -0.736325      -0.024826      -0.033027      -0.014885       0.043916       0.009868      -0.003792       0.014201      -0.013040      -0.000372      -0.018634      -0.000456       0.019090              1.857524       1.900449       0.573915       0.076020       2.117942       0.244548       1.554180           0.000638
           72              H      11.586717      18.528516      12.600602       0.091427       1.179943 0.90086950E+01  0.92107445E+02                                 1.911214                            1.804758      -1.324887       2.243063                    0.993423       3.938377      11.661208       0.441841       1.355837      -0.691161      -0.012353       0.027639       0.032535       0.044441      -0.003219      -0.007010       0.009417       0.006377      -0.008780      -0.012350      -0.000921       0.013272              1.973168       1.768449       0.004919      -0.361399       1.941028       0.324106       2.210026           0.000051
           73              H      13.107314      15.642500       9.369678       0.134947       1.070888 0.75753251E+01  0.71927209E+02                                 1.611819                            1.521811      -0.861048       2.485520                    0.999349       3.085333       7.963970       0.562682       1.146440      -0.743223       0.010817      -0.026849      -0.026295       0.039106       0.005057      -0.006226       0.014960      -0.004832      -0.012497      -0.018874       0.003126       0.015748              1.641813       1.571034      -0.061648      -0.289989       1.640825       0.328307       1.713579           0.000214
           74              H       5.383605      16.319410      14.525309       0.088437       1.348858 0.99093075E+01  0.10076696E+03                                 1.898136                            1.752452      -0.955583       2.415817                    0.998154       3.412151       9.157574       0.518264       1.162198      -0.739629      -0.038149      -0.013463      -0.022796       0.046435       0.005977       0.008494       0.004184       0.023580       0.038365      -0.019762       0.000179       0.019583              1.985594       2.688161       0.390144       0.130985       1.617492       0.057745       1.651130           0.000203
           75              H       1.944792      10.832651      22.787242       0.134767       1.135354 0.81365260E+01  0.79442353E+02                                 1.728865                            1.615157      -1.141955       2.345365                    0.996900       3.365849       9.103957       0.521761       1.202324      -0.727092       0.000165       0.030749       0.012013       0.033013       0.004369       0.015441       0.004901      -0.006134      -0.025534      -0.019918       0.003051       0.016867              1.784414       1.575365      -0.297126       0.025629       2.331113       0.262638       1.446763          -0.000023
           76              H       0.471244       7.645525      20.871766       0.146164       1.089425 0.79045850E+01  0.76191353E+02                                 1.653524                            1.571741      -1.053597       2.391378                    0.998599       3.186743       8.408103       0.542207       1.171963      -0.735890      -0.024631      -0.020675      -0.018226       0.036964       0.003966       0.002822       0.015146      -0.013872      -0.033958      -0.018698      -0.002274       0.020972              1.679060       1.941312       0.075667       0.368012       1.551621       0.150807       1.544247          -0.000104
           77              H      -0.129828      10.968547      21.781040       0.287785       0.612980 0.38658444E+01  0.32356658E+02                                 1.285478                            1.217677      -1.509751       2.230557                    0.997592       2.997413       8.334031       0.508787       1.438306      -0.673329      -0.000090       0.018203       0.010746       0.021138      -0.004810       0.007090       0.004350       0.013267      -0.017220      -0.012530      -0.000315       0.012845              1.342016       1.296940      -0.200406       0.037905       1.586651       0.227456       1.142458           0.000068
           78              H      13.135546      22.905344       0.297707       0.080670       1.416407 0.10733153E+02  0.11140787E+03                                 1.966236                            1.829257      -0.978082       2.399050                    0.997812       3.504402       9.519533       0.504736       1.169104      -0.738122       0.026036       0.022361       0.025353       0.042669       0.002010       0.009978       0.011341      -0.012840      -0.026838      -0.018487       0.000460       0.018026              2.028464       2.269953       0.107674       0.602573       1.754413       0.181146       2.061024          -0.000087
           79              H      -2.430582      10.720688      18.407033       0.128416       1.204857 0.85662902E+01  0.84109851E+02                                 1.771756                            1.639526      -0.909379       2.461095                    0.998982       3.195160       8.463844       0.530124       1.176725      -0.736332       0.011689      -0.022199      -0.036046       0.043918      -0.007736       0.001738       0.007669       0.006996       0.051603      -0.018630      -0.000458       0.019088              1.857370       1.668521      -0.303027      -0.293181       1.714986       0.463779       2.188603           0.000619
           80              H      -2.308074      11.473533      22.346452       0.091435       1.179903 0.90083116E+01  0.92102561E+02                                 1.911174                            1.804724      -1.324863       2.243081                    0.993424       3.938287      11.660887       0.441844       1.355843      -0.691160       0.017652      -0.006859       0.040206       0.044442      -0.008319       0.006047      -0.004536      -0.006397       0.018387      -0.012350      -0.000921       0.013271              1.973125       2.049912      -0.215906       0.321410       1.580559      -0.073501       2.288905           0.000056
           81              H      -4.092529      12.455476      18.231640       0.134955       1.070794 0.75744488E+01  0.71916479E+02                                 1.611694                            1.521699      -0.860977       2.485559                    0.999350       3.085170       7.963297       0.562719       1.146404      -0.743232      -0.012419       0.007082      -0.036400       0.039106      -0.010754       0.003093       0.002436      -0.001417       0.045860      -0.018871       0.003125       0.015746              1.641682       1.567195      -0.221597       0.250572       1.414677      -0.121804       1.943175           0.000208
           82              H       2.372502       6.548962      21.395637       0.088434       1.348930 0.99099634E+01  0.10077538E+03                                 1.898208                            1.752514      -0.955672       2.415775                    0.998153       3.412235       9.157901       0.518253       1.162203      -0.739628       0.000450      -0.040303      -0.023057       0.046435       0.002153       0.011470       0.014053      -0.008583      -0.020449      -0.019756       0.000172       0.019584              1.985671       1.765796      -0.407773      -0.093505       2.515247       0.394807       1.675971          -0.000015
           83              H      -5.991982      -7.970262      18.411648       0.134760       1.135478 0.81377895E+01  0.79458488E+02                                 1.729052                            1.615329      -1.142054       2.345322                    0.996899       3.366126       9.105191       0.521705       1.202395      -0.727075      -0.004749      -0.027516      -0.017615       0.033015       0.004139       0.008821      -0.004467      -0.030309      -0.002617      -0.019921       0.003069       0.016851              1.784603       1.348199       0.089669       0.156173       1.897948       0.447269       2.107661          -0.000023
           84              H      -5.562342      -4.044997      19.048602       0.146172       1.088900 0.79000888E+01  0.76139692E+02                                 1.653178                            1.571432      -1.053579       2.391389                    0.998599       3.186713       8.408469       0.542171       1.172170      -0.735833       0.003067       0.035914      -0.008167       0.036959       0.006186      -0.002233       0.007990      -0.034067      -0.001151      -0.018695      -0.002281       0.020976              1.678702       1.297154      -0.013521       0.053607       1.999263      -0.293677       1.739688          -0.000104
           85              H      -6.186071      -6.501971      16.639256       0.287791       0.613008 0.38660222E+01  0.32358056E+02                                 1.285435                            1.217639      -1.509839       2.230532                    0.997590       2.997357       8.333474       0.508843       1.438151      -0.673357       0.000228      -0.018307      -0.010585       0.021148      -0.001662      -0.000009      -0.005690      -0.015038       0.028884      -0.012534      -0.000318       0.012852              1.341965       0.999594       0.005600       0.035459       1.443920       0.223992       1.582381           0.000069
           86              H      -5.511472      -8.310005      20.578675       0.080660       1.417750 0.10745402E+02  0.11156549E+03                                 1.967524                            1.830359      -0.978125       2.399034                    0.997813       3.504747       9.521399       0.504566       1.169180      -0.738119       0.001484      -0.041817       0.008347       0.042668       0.003231       0.004414       0.003473      -0.034124       0.001367      -0.018488       0.000474       0.018014              2.029839       1.583405      -0.181143       0.155463       2.508140      -0.451883       1.997972          -0.000088
           87              H      20.207320      -3.304220      14.903789       0.128405       1.204049 0.85594352E+01  0.84028261E+02                                 1.771106                            1.638963      -0.909300       2.461116                    0.998982       3.195095       8.463787       0.530153       1.176859      -0.736289      -0.022861       0.030100       0.022373       0.043923      -0.018554      -0.002867       0.001172      -0.002250      -0.000393      -0.018613      -0.000455       0.019068              1.856671       1.732297      -0.434814      -0.342927       1.868811       0.392921       1.968906           0.000622
           88              H      -5.236396      -6.138244      14.569157       0.091425       1.179999 0.90093161E+01  0.92115377E+02                                 1.911276                            1.804824      -1.324906       2.243053                    0.993423       3.938402      11.661380       0.441831       1.355843      -0.691160       0.030184      -0.026966       0.018381       0.044453      -0.007435       0.009518       0.000386       0.005759       0.011250      -0.012355      -0.000919       0.013274              1.973221       1.918824      -0.397998       0.162729       1.903721      -0.297907       2.097118           0.000054
           89              H      19.800295      -3.576052      12.545214       0.134955       1.067664 0.75480142E+01  0.71611125E+02                                 1.608984                            1.519324      -0.860917       2.485589                    0.999351       3.084872       7.962500       0.562936       1.146830      -0.743077      -0.028915       0.022145      -0.014234       0.039103      -0.016714       0.003373       0.002832       0.003784       0.006795      -0.018853       0.003134       0.015719              1.638853       1.668787      -0.337765       0.224963       1.525570      -0.156663       1.722201           0.000209
           90              H      -5.251419      -4.512650      21.234091       0.088430       1.347675 0.98987145E+01  0.10063020E+03                                 1.896709                            1.751251      -0.955782       2.415721                    0.998153       3.411746       9.154531       0.518570       1.161847      -0.739701       0.000024       0.039971       0.023642       0.046439       0.000426       0.002949       0.002011      -0.038695      -0.000148      -0.019764       0.000173       0.019592              1.984028       1.490289       0.007187       0.033964       2.063944       0.574394       2.397852          -0.000015
           91              H       3.904320       5.017874       4.666377       0.134732       1.135527 0.81378608E+01  0.79457354E+02                                 1.728920                            1.615191      -1.142028       2.345327                    0.996898       3.365977       9.103933       0.521811       1.202178      -0.727126      -0.024363      -0.013650       0.017617       0.033019       0.012747       0.007158      -0.006816       0.018377      -0.002622      -0.019919       0.003058       0.016860              1.784470       1.780399       0.242507      -0.369643       1.465537      -0.296308       2.107474          -0.000022
           92              H       7.461881       6.731338       4.029423       0.146164       1.088817 0.78996639E+01  0.76138820E+02                                 1.653488                            1.571696      -1.053494       2.391417                    0.998601       3.187065       8.411108       0.541937       1.172627      -0.735721       0.032839       0.014861       0.008169       0.036959       0.015521      -0.008259      -0.000540       0.018739      -0.001122      -0.018708      -0.002257       0.020964              1.679030       1.930197       0.210216       0.294864       1.366884       0.047379       1.740008          -0.000104
           93              H       5.353360       5.324343       6.438769       0.287777       0.612941 0.38655842E+01  0.32354416E+02                                 1.285510                            1.217704      -1.509498       2.230677                    0.997590       2.997459       8.334554       0.508731       1.438466      -0.673300      -0.017337      -0.005900       0.010587       0.021153       0.003430       0.005374       0.001918       0.013782       0.028877      -0.012531      -0.000333       0.012864              1.342046       1.391125       0.144009      -0.199398       1.052531      -0.108103       1.582481           0.000069
           94              H       3.423811       5.357616       2.499350       0.080644       1.415241 0.10722475E+02  0.11126787E+03                                 1.964900                            1.828129      -0.978174       2.399005                    0.997814       3.504103       9.517065       0.504989       1.168826      -0.738176      -0.039928      -0.012551      -0.008343       0.042678       0.013241      -0.001787      -0.005296       0.022467       0.001345      -0.018476       0.000471       0.018005              2.027025       2.515408       0.149431       0.476809       1.570501       0.004078       1.995167          -0.000087
           95              H       8.991952       4.626180       8.174236       0.128408       1.201883 0.85410441E+01  0.83801987E+02                                 1.768626                            1.636889      -0.909396       2.461081                    0.998983       3.194644       8.460069       0.530645       1.176411      -0.736365       0.035998      -0.011518      -0.022363       0.043916      -0.013724      -0.002038       0.002335       0.025110      -0.000404      -0.018628      -0.000451       0.019079              1.853917       2.123491      -0.294564      -0.483574       1.472328       0.191870       1.965932           0.000624
           96              H       5.379758       6.340986       8.508868       0.091413       1.180066 0.90099702E+01  0.92124060E+02                                 1.911369                            1.804905      -1.324978       2.243012                    0.993422       3.938610      11.662256       0.441814       1.355866      -0.691155      -0.035489       0.019464      -0.018378       0.044453      -0.007594       0.002833      -0.009072       0.004867       0.011238      -0.012327      -0.000940       0.013267              1.973323       2.155671      -0.314325       0.335162       1.667058      -0.054127       2.097239           0.000052
           97              H       8.871371       4.151867      10.532811       0.134948       1.069524 0.75646335E+01  0.71814571E+02                                 1.611726                            1.521715      -0.860934       2.485582                    0.999351       3.085781       7.969669       0.562046       1.147915      -0.742836       0.030508      -0.019879       0.014238       0.039097      -0.014219      -0.001536      -0.004115       0.018049       0.006868      -0.018879       0.003151       0.015728              1.641727       1.757013      -0.308616       0.223343       1.442861      -0.160331       1.725308           0.000210
           98              H       6.917304       6.868555       1.843934       0.088434       1.347084 0.98937233E+01  0.10056790E+03                                 1.896133                            1.750781      -0.955825       2.415702                    0.998150       3.411904       9.154764       0.518646       1.161810      -0.739699       0.037677       0.013345      -0.023637       0.046436       0.012489      -0.000892      -0.003424       0.029568      -0.000152      -0.019760       0.000172       0.019587              1.983386       1.995040       0.185750      -0.529930       1.558127      -0.223352       2.396990          -0.000015
           99              H      18.986281      18.768233       0.290783       0.134763       1.135270 0.81357968E+01  0.79433732E+02                                 1.728807                            1.615103      -1.141831       2.345431                    0.996900       3.365800       9.103843       0.521758       1.202353      -0.727085       0.028936       0.010404      -0.012013       0.033012       0.005324       0.000533      -0.016178      -0.000720      -0.025530      -0.019906       0.003053       0.016852              1.784352       2.433802       0.006405      -0.239071       1.472531      -0.111699       1.446723          -0.000022
          100              H      16.472628      16.316629       2.206259       0.146178       1.088173 0.78936192E+01  0.76063615E+02                                 1.652542                            1.570853      -1.053508       2.391426                    0.998601       3.186573       8.408011       0.542224       1.172266      -0.735800      -0.011283      -0.030101       0.018231       0.036957       0.007443      -0.013333      -0.007707       0.005812      -0.033941      -0.018688      -0.002278       0.020966              1.678046       1.546458      -0.063516      -0.019517       1.944302      -0.396862       1.543377          -0.000104
          101              H      19.805951      16.857576       1.296985       0.287781       0.612943 0.38655307E+01  0.32353218E+02                                 1.285405                            1.217612      -1.509493       2.230675                    0.997594       2.997256       8.333356       0.508813       1.438268      -0.673337       0.017201       0.005992      -0.010750       0.021150      -0.007913      -0.001734      -0.008127      -0.004291      -0.017216      -0.012520      -0.000327       0.012848              1.341937       1.680307      -0.064822      -0.201800       1.203101      -0.111545       1.142403           0.000069
          102              H       7.795527       6.695540      22.780318       0.080664       1.416170 0.10730823E+02  0.11137478E+03                                 1.965801                            1.828896      -0.977878       2.399150                    0.997817       3.503985       9.517222       0.504866       1.168897      -0.738174       0.012405       0.032005      -0.025352       0.042672       0.005595      -0.007352      -0.013171       0.007444      -0.026846      -0.018469       0.000463       0.018005              2.027992       1.743665      -0.078261       0.030060       2.279775      -0.628235       2.060535          -0.000087
          103              H      -7.925278      14.605847       4.670992       0.128427       1.201983 0.85419476E+01  0.83813298E+02                                 1.768777                            1.637017      -0.909456       2.461073                    0.998983       3.194585       8.460112       0.530603       1.176469      -0.736353      -0.024821       0.003616       0.036036       0.043906      -0.008200      -0.006649      -0.004175       0.004299       0.051565      -0.018605      -0.000469       0.019074              1.854089       1.896875      -0.220472      -0.533445       1.481014       0.121468       2.184378           0.000624
          104              H      21.008123      14.972221       0.731573       0.091418       1.180062 0.90099464E+01  0.92124249E+02                                 1.911399                            1.804929      -1.325064       2.242970                    0.993421       3.938734      11.662854       0.441799       1.355906      -0.691146      -0.012354       0.014356      -0.040220       0.044456      -0.004460       0.006317      -0.004149       0.015439       0.018374      -0.012337      -0.000943       0.013280              1.973361       1.768625      -0.315493       0.176482       1.862269      -0.278555       2.289189           0.000056
          105              H      -5.735724      13.617205       4.846385       0.134956       1.070303 0.75701289E+01  0.71865407E+02                                 1.611165                            1.521227      -0.861023       2.485538                    0.999351       3.085013       7.962405       0.562825       1.146347      -0.743239       0.010823      -0.009345       0.036394       0.039102      -0.007915      -0.001265      -0.003734       0.014612       0.045859      -0.018866       0.003119       0.015747              1.641136       1.570407      -0.220161       0.198244       1.410537      -0.195518       1.942465           0.000210
          106              H      14.805025      17.743628       1.682388       0.088435       1.346463 0.98881219E+01  0.10049619E+03                                 1.895463                            1.750210      -0.955693       2.415768                    0.998152       3.411535       9.152939       0.518767       1.161710      -0.739719      -0.038155      -0.013012       0.023059       0.046442       0.004380      -0.009430      -0.015495       0.003956      -0.020440      -0.019750       0.000159       0.019591              1.982658       2.683572      -0.081390      -0.402435       1.590690      -0.043337       1.673712          -0.000014
          107              H      15.413688      -6.605859      20.774838       0.134763       1.135499 0.81379965E+01  0.79461270E+02                                 1.729097                            1.615369      -1.142099       2.345306                    0.996898       3.366167       9.105441       0.521688       1.202423      -0.727069       0.004751       0.001501       0.032638       0.033016       0.005570       0.007996      -0.009362      -0.021829       0.022821      -0.019922       0.003070       0.016851              1.784651       1.348231       0.090420       0.155747       1.667937       0.314459       2.337784           0.000160
          108              H      14.984048      -5.194879      17.056968       0.146180       1.088906 0.79001707E+01  0.76140988E+02                                 1.653215                            1.571466      -1.053599       2.391388                    0.998599       3.186719       8.408624       0.542150       1.172208      -0.735824      -0.003067       0.025033      -0.027018       0.036960      -0.005029       0.004240      -0.003630      -0.013939       0.059231      -0.018696      -0.002281       0.020977              1.678740       1.297180       0.053188       0.015095       2.058962      -0.259246       1.680080           0.000053
          109              H      15.607777      -4.336780      20.389435       0.287791       0.613006 0.38660087E+01  0.32357922E+02                                 1.285434                            1.217639      -1.509857       2.230525                    0.997590       2.997355       8.333473       0.508842       1.438153      -0.673356      -0.000228       0.000016       0.021147       0.021149       0.000822      -0.001444       0.000153      -0.025157      -0.001475      -0.012534      -0.000318       0.012852              1.341964       0.999593       0.027909       0.022579       1.353785       0.171953       1.672515           0.000069
          110              H      14.933178      -8.652438      19.985570       0.080665       1.417571 0.10743702E+02  0.11154312E+03                                 1.967339                            1.830200      -0.977926       2.399132                    0.997815       3.504523       9.520504       0.504595       1.169162      -0.738124      -0.001485      -0.028138       0.032042       0.042669       0.002207       0.005005      -0.005351      -0.018849       0.047243      -0.018495       0.000483       0.018012              2.029643       1.583274       0.225170      -0.079132       2.516582      -0.446794       1.989073           0.000242
          111              H     -10.785614      -1.234964      18.487806       0.128397       1.204137 0.85602499E+01  0.84038553E+02                                 1.771216                            1.639059      -0.909338       2.461091                    0.998981       3.195241       8.464386       0.530127       1.176886      -0.736282       0.022859      -0.004327      -0.037253       0.043921       0.006797      -0.017502       0.000015      -0.000244       0.005622      -0.018615      -0.000454       0.019069              1.856789       1.732405      -0.079586      -0.548067       1.603707       0.239833       2.234256           0.000641
          112              H      14.658102      -2.362152      21.109469       0.091418       1.180035 0.90096537E+01  0.92119654E+02                                 1.911310                            1.804854      -1.324915       2.243043                    0.993422       3.938472      11.661624       0.441829       1.355836      -0.691161      -0.030183      -0.029400       0.014163       0.044452       0.011959      -0.001681       0.003875      -0.000286      -0.006883      -0.012355      -0.000919       0.013273              1.973258       1.918860       0.339934      -0.263325       2.306809      -0.065218       1.694106           0.000052
          113              H     -10.378589       0.671718      19.902489       0.134948       1.067735 0.75486722E+01  0.71619175E+02                                 1.609078                            1.519408      -0.860956       2.485565                    0.999351       3.084994       7.963005       0.562908       1.146858      -0.743070       0.028914       0.023399      -0.012062       0.039103       0.011278      -0.012790       0.003707       0.002268       0.002251      -0.018855       0.003135       0.015719              1.638951       1.668884       0.363734      -0.180049       1.808833       0.006815       1.439135           0.000214
          114              H      14.673125      -7.321401      16.369243       0.088433       1.347589 0.98979396E+01  0.10062030E+03                                 1.896629                            1.751183      -0.955644       2.415786                    0.998154       3.411633       9.154122       0.518580       1.161848      -0.739701      -0.000024      -0.000488      -0.046438       0.046441       0.002346       0.001844      -0.007403      -0.022398       0.048772      -0.019770       0.000179       0.019591              1.983942       1.490235       0.025819       0.023206       1.816868       0.431765       2.644722           0.000203
          115              H       7.476914      -0.993951       2.303187       0.134769       1.135315 0.81361667E+01  0.79437812E+02                                 1.728813                            1.615111      -1.141911       2.345388                    0.996900       3.365772       9.103631       0.521774       1.202309      -0.727096      -0.000166       0.004970      -0.032636       0.033013       0.011188       0.011504      -0.004406       0.009986       0.022824      -0.019918       0.003051       0.016867              1.784356       1.575314       0.170746      -0.244492       1.440356      -0.251594       2.337399          -0.000021
          116              H       8.950462      -0.928628       6.021057       0.146164       1.089416 0.79044921E+01  0.76190191E+02                                 1.653510                            1.571728      -1.053598       2.391377                    0.998599       3.186730       8.408038       0.542212       1.171958      -0.735891       0.024631       0.005446       0.027018       0.036963       0.000460       0.004845      -0.002783       0.017181       0.059203      -0.018698      -0.002274       0.020972              1.679045       1.941295       0.280873       0.249529       1.415477       0.072212       1.680363          -0.000104
          117              H       9.551534      -0.054603       2.688590       0.287785       0.612977 0.38658188E+01  0.32356386E+02                                 1.285473                            1.217673      -1.509743       2.230562                    0.997592       2.997401       8.333986       0.508788       1.438305      -0.673329       0.000090      -0.000205      -0.021137       0.021138       0.008545      -0.000621       0.001319       0.018516      -0.001470      -0.012529      -0.000315       0.012845              1.342011       1.296935       0.133027      -0.154603       1.056519      -0.078606       1.672578           0.000070
          118              H      -3.713840      24.518911       3.092455       0.080671       1.416489 0.10733918E+02  0.11141793E+03                                 1.966319                            1.829328      -0.978210       2.398989                    0.997811       3.504500       9.519926       0.504723       1.169112      -0.738120      -0.026035      -0.010777      -0.032046       0.042672       0.007633       0.006735      -0.002917       0.011853       0.047270      -0.018483       0.000452       0.018031              2.028551       2.270056       0.468041       0.394555       1.827573       0.223353       1.988025          -0.000088
          119              H      11.852288       2.743461       4.590219       0.128407       1.204928 0.85669282E+01  0.84117753E+02                                 1.771830                            1.639589      -0.909428       2.461064                    0.998981       3.195276       8.464257       0.530112       1.176728      -0.736331      -0.011689       0.020118       0.037247       0.043916       0.005375      -0.005831       0.016522      -0.008338       0.005602      -0.018631      -0.000457       0.019089              1.857450       1.668592      -0.102398      -0.409047       1.668630       0.437002       2.235129           0.000633
          120              H      11.729780      -0.291778       1.968556       0.091429       1.179931 0.90085804E+01  0.92105983E+02                                 1.911202                            1.804748      -1.324875       2.243070                    0.993424       3.938350      11.661111       0.441842       1.355839      -0.691160      -0.017652      -0.038249      -0.014161       0.044442       0.009396      -0.004182       0.000328      -0.014822      -0.006887      -0.012351      -0.000921       0.013272              1.973156       2.049941       0.386310      -0.026280       2.175515       0.269977       1.694011           0.000055
          121              H      13.514235       3.762736       3.175536       0.134951       1.070852 0.75749872E+01  0.71923071E+02                                 1.611770                            1.521767      -0.861029       2.485531                    0.999350       3.085273       7.963718       0.562697       1.146425      -0.743226       0.012419       0.035063       0.012065       0.039106       0.008056      -0.007768       0.010841      -0.015974       0.002191      -0.018873       0.003126       0.015747              1.641761       1.567271       0.327822      -0.066636       1.916631       0.167949       1.441381           0.000214
          122              H       7.049204      -1.930589       6.708782       0.088433       1.349011 0.99106939E+01  0.10078483E+03                                 1.898295                            1.752587      -0.955795       2.415717                    0.998151       3.412342       9.158330       0.518237       1.162214      -0.739625      -0.000449      -0.000181       0.046435       0.046437       0.008851       0.007600       0.000742       0.014475       0.048734      -0.019754       0.000167       0.019587              1.985766       1.765877       0.122913      -0.399926       1.543936      -0.166012       2.647485          -0.000014
          123              H      -9.564575      22.456385       6.678780       0.134763       1.135250 0.81356169E+01  0.79431436E+02                                 1.728778                            1.615079      -1.141813       2.345440                    0.996901       3.365764       9.103677       0.521766       1.202342      -0.727088      -0.028935       0.015605      -0.003004       0.033012      -0.002200       0.004877      -0.013772      -0.004886      -0.038028      -0.019906       0.003054       0.016852              1.784322       2.433759      -0.210241      -0.113983       1.549881      -0.067027       1.369325          -0.000021
          124              H      -7.050922      19.571743       7.844221       0.146179       1.088164 0.78935322E+01  0.76062514E+02                                 1.652527                            1.570840      -1.053512       2.391424                    0.998601       3.186560       8.407943       0.542230       1.172259      -0.735802       0.011284      -0.030839       0.016954       0.036956      -0.015268      -0.000220      -0.009943       0.009688      -0.022320      -0.018688      -0.002278       0.020966              1.678030       1.546443       0.014856      -0.064764       1.987275      -0.372037       1.500372          -0.000104
          125              H     -10.384245      20.629671       7.830374       0.287781       0.612943 0.38655269E+01  0.32353179E+02                                 1.285405                            1.217611      -1.509483       2.230679                    0.997594       2.997254       8.333350       0.508813       1.438269      -0.673337      -0.017201       0.012305       0.000186       0.021150       0.002455      -0.007720      -0.008720      -0.003263      -0.014135      -0.012521      -0.000327       0.012848              1.341936       1.680305      -0.142353      -0.157036       1.254176      -0.082057       1.091327           0.000071
          126              H       1.626179      -3.056477       5.889512       0.080661       1.416290 0.10731958E+02  0.11138973E+03                                 1.965926                            1.829003      -0.978023       2.399080                    0.997815       3.504137       9.517832       0.504846       1.168911      -0.738170      -0.012408       0.037960      -0.015040       0.042675      -0.009168       0.001174      -0.010785       0.003304      -0.039235      -0.018465       0.000456       0.018010              2.028126       1.743769       0.065170      -0.052751       2.659607      -0.409094       1.681001          -0.000087
          127              H      17.346984      16.581833       8.093463       0.128421       1.202034 0.85423901E+01  0.83818758E+02                                 1.768829                            1.637061      -0.909481       2.461056                    0.998983       3.194655       8.460365       0.530595       1.176472      -0.736353       0.024820      -0.029400      -0.021148       0.043905      -0.001658      -0.010425       0.010007      -0.020268      -0.022129      -0.018604      -0.000470       0.019074              1.854148       1.896937      -0.351764      -0.457680       1.903410       0.365316       1.762097           0.000634
          128              H     -11.586417      20.176672       9.745850       0.091413       1.180085 0.90101648E+01  0.92127021E+02                                 1.911421                            1.804948      -1.325072       2.242963                    0.993420       3.938784      11.663028       0.441798       1.355901      -0.691147       0.012355       0.042009       0.007675       0.044456       0.007701      -0.000705       0.005247      -0.000835      -0.030444      -0.012338      -0.000942       0.013280              1.973384       1.768647       0.310590      -0.184991       2.423724       0.045576       1.727781           0.000052
          129              H      15.157430      15.935624       8.861962       0.134954       1.070329 0.75703776E+01  0.71868447E+02                                 1.611199                            1.521258      -0.861045       2.485525                    0.999351       3.085060       7.962596       0.562815       1.146356      -0.743237      -0.010823      -0.036191      -0.010102       0.039102       0.002862      -0.007488       0.011226      -0.011299      -0.031875      -0.018868       0.003120       0.015748              1.641172       1.570443       0.281772      -0.091551       1.978852       0.132570       1.374221           0.000214
          130              H      -5.383319      20.738919       6.870328       0.088433       1.346556 0.98889667E+01  0.10050709E+03                                 1.895561                            1.750292      -0.955815       2.415708                    0.998151       3.411658       9.153424       0.518751       1.161720      -0.739716       0.038156      -0.026479      -0.000260       0.046445      -0.010362      -0.000920      -0.011315      -0.003280      -0.042145      -0.019747       0.000154       0.019594              1.982765       2.683735      -0.307851      -0.271726       1.690572       0.014282       1.573989          -0.000014
          131              H       5.517386      11.791922      16.399245       0.134737       1.135524 0.81378607E+01  0.79457589E+02                                 1.728941                            1.615210      -1.142045       2.345325                    0.996897       3.365981       9.104046       0.521798       1.202206      -0.727120       0.024363      -0.022086       0.003012       0.033021      -0.000175       0.014619       0.000002       0.006566      -0.038060      -0.019920       0.003059       0.016861              1.784492       1.780424      -0.441378       0.025202       2.203627       0.129806       1.369425           0.000160
          132              H       1.959825      13.200261      15.233804       0.146172       1.088823 0.78997606E+01  0.76140324E+02                                 1.653529                            1.571733      -1.053522       2.391413                    0.998601       3.187075       8.411288       0.541914       1.172667      -0.735711      -0.032840       0.000353      -0.016957       0.036961      -0.014915       0.009311       0.003544       0.011667      -0.022339      -0.018709      -0.002257       0.020965              1.679073       1.930244       0.150261       0.329494       1.605745       0.185265       1.501229           0.000054
          133              H       4.068346      10.410209      15.247651       0.287775       0.612944 0.38656097E+01  0.32354702E+02                                 1.285517                            1.217710      -1.509523       2.230666                    0.997590       2.997477       8.334630       0.508728       1.438472      -0.673299       0.017337      -0.012120      -0.000185       0.021154       0.002939       0.005658       0.010196      -0.000554      -0.014129      -0.012531      -0.000333       0.012864              1.342054       1.391134      -0.244689       0.025019       1.543625       0.175421       1.091401           0.000068
          134              H       5.997895      13.838500      17.188513       0.080651       1.415035 0.10720526E+02  0.11124227E+03                                 1.964691                            1.827948      -0.977954       2.399115                    0.997816       3.503842       9.516034       0.505021       1.168807      -0.738181       0.039931       0.000951       0.015041       0.042680      -0.008168       0.010576       0.002516       0.008944      -0.039212      -0.018484       0.000480       0.018004              2.026803       2.515106       0.338161       0.367755       1.885268       0.185891       1.680034           0.000241
          135              H       0.429754       8.558166      14.984562       0.128400       1.201987 0.85419981E+01  0.83813965E+02                                 1.768748                            1.636997      -0.909463       2.461041                    0.998983       3.194817       8.460751       0.530618       1.176434      -0.736359      -0.035996       0.013609       0.021156       0.043914       0.005099      -0.012906       0.006516       0.017865      -0.022139      -0.018630      -0.000450       0.019080              1.854051       2.123647      -0.271535      -0.496933       1.676495       0.309707       1.762011           0.000638
          136              H       4.041948       9.125754      13.332175       0.091406       1.180103 0.90103289E+01  0.92128640E+02                                 1.911406                            1.804938      -1.324998       2.242996                    0.993422       3.938697      11.662569       0.441811       1.355861      -0.691155       0.035487       0.025648      -0.007667       0.044451       0.006251      -0.005160      -0.001048      -0.009028      -0.030446      -0.012327      -0.000940       0.013267              1.973362       2.155715       0.447431      -0.104641       2.036613       0.159213       1.727758           0.000049
          137              H       0.550335       6.278417      14.216063       0.134941       1.069602 0.75653480E+01  0.71823250E+02                                 1.611821                            1.521799      -0.860998       2.485545                    0.999350       3.085919       7.970203       0.562021       1.147935      -0.742831      -0.030507      -0.022269       0.010096       0.039096       0.005779      -0.013084       0.003338       0.005141      -0.031855      -0.018880       0.003151       0.015729              1.641826       1.757116       0.347754      -0.155613       1.793665       0.042143       1.374696           0.000213
          138              H       2.504402      15.161567      16.207697       0.088438       1.346998 0.98929517E+01  0.10055804E+03                                 1.896051                            1.750712      -0.955700       2.415761                    0.998152       3.411795       9.154362       0.518657       1.161809      -0.739699      -0.037678       0.027143       0.000260       0.046437      -0.007013       0.010372       0.004659       0.015567      -0.042159      -0.019766       0.000179       0.019587              1.983297       1.994948      -0.551771      -0.104088       2.380596       0.251536       1.574348           0.000202
          139              H      24.360269       6.550113       2.012404       0.134758       1.135318 0.81362482E+01  0.79439465E+02                                 1.728876                            1.615164      -1.141855       2.345418                    0.996900       3.365893       9.104254       0.521739       1.202376      -0.727080       0.024358       0.008438      -0.020623       0.033012      -0.012564      -0.007458      -0.006807       0.018371      -0.002614      -0.019905       0.003053       0.016852              1.784427       1.780336       0.198834      -0.394803       1.690355      -0.426107       1.882591          -0.000021
          140              H      20.802724       6.855250       3.814798       0.146174       1.088217 0.78940459E+01  0.76068926E+02                                 1.652603                            1.570909      -1.053528       2.391415                    0.998600       3.186643       8.408324       0.542207       1.172286      -0.735796      -0.032837       0.014502       0.008786       0.036957      -0.000596      -0.017571      -0.004068       0.012608      -0.019477      -0.018687      -0.002278       0.020966              1.678110       1.929051      -0.360138      -0.034601       1.686824      -0.137752       1.418455          -0.000103
          141              H      22.911245       8.238261       1.391605       0.287779       0.612947 0.38655614E+01  0.32353541E+02                                 1.285411                            1.217617      -1.509489       2.230675                    0.997594       2.997269       8.333403       0.508811       1.438269      -0.673337       0.017335       0.006218      -0.010400       0.021150      -0.006359      -0.000282      -0.008272      -0.003862      -0.024077      -0.012521      -0.000327       0.012848              1.341944       1.391004       0.100651      -0.224376       1.356275      -0.283497       1.278551           0.000069
          142              H      -3.423732       4.843317       3.390162       0.080666       1.415882 0.10728080E+02  0.11133852E+03                                 1.965492                            1.828629      -0.977525       2.399319                    0.997821       3.503620       9.515711       0.504919       1.168855      -0.738185       0.039911      -0.013510      -0.006688       0.042663      -0.005060      -0.012354      -0.007820       0.018116      -0.011638      -0.018477       0.000483       0.017994              2.027664       2.516257      -0.487892       0.109055       1.893130      -0.181963       1.673606          -0.000082
          143              H       9.851259      -3.931705      22.997252       0.128427       1.201978 0.85418934E+01  0.83812576E+02                                 1.768767                            1.637008      -0.909451       2.461075                    0.998983       3.194570       8.460044       0.530606       1.176464      -0.736355      -0.035992      -0.025116       0.001204       0.043906       0.008640       0.010852      -0.004174       0.013830      -0.034184      -0.018603      -0.000470       0.019073              1.854080       2.123707       0.566148       0.013306       2.008869      -0.117826       1.429663           0.000626
          144              H      22.884873      10.539320       1.236982       0.091417       1.180067 0.90100052E+01  0.92125011E+02                                 1.911405                            1.804935      -1.325071       2.242966                    0.993421       3.938752      11.662922       0.441798       1.355906      -0.691146       0.035489      -0.006177       0.026052       0.044456       0.001362       0.008004      -0.008004       0.006712       0.016785      -0.012338      -0.000942       0.013280              1.973366       2.155701      -0.133099       0.439804       1.942865      -0.213350       1.821530           0.000056
          145              H       9.971851      -2.126314      21.407176       0.134955       1.070289 0.75699925E+01  0.71863660E+02                                 1.611138                            1.521203      -0.861016       2.485541                    0.999351       3.084990       7.962274       0.562836       1.146331      -0.743243      -0.030514       0.002383      -0.024336       0.039102       0.008438       0.011542      -0.007435       0.012324      -0.010472      -0.018866       0.003119       0.015747              1.641108       1.756304      -0.039078       0.378685       1.515313      -0.202351       1.651707           0.000210
          146              H      21.347288       5.031201       5.026394       0.088437       1.346251 0.98861687E+01  0.10047078E+03                                 1.895221                            1.750004      -0.955421       2.415896                    0.998155       3.411252       9.151748       0.518816       1.161666      -0.739730      -0.037670      -0.013798       0.023381       0.046434      -0.005470      -0.011254      -0.008085       0.021518      -0.024294      -0.019755       0.000172       0.019583              1.982396       1.994038       0.365770      -0.425534       1.992814      -0.474550       1.960336          -0.000011
          147              H       9.278438       9.636091      16.108461       0.134728       1.135575 0.81383188E+01  0.79463176E+02                                 1.728990                            1.615253      -1.142056       2.345312                    0.996897       3.366070       9.104349       0.521792       1.202203      -0.727120      -0.028940      -0.005196       0.015025       0.033019      -0.003118      -0.004340      -0.002406       0.023151       0.046062      -0.019917       0.003057       0.016860              1.784546       2.434110       0.203868      -0.125135       1.356560      -0.044687       1.562968          -0.000021
          148              H      11.792076      10.069093      13.027545       0.146159       1.088857 0.79000528E+01  0.76143652E+02                                 1.653543                            1.571746      -1.053503       2.391411                    0.998601       3.187130       8.411392       0.541921       1.172644      -0.735717       0.011282       0.000738      -0.035188       0.036959       0.007838      -0.013101       0.002237       0.023049       0.017789      -0.018707      -0.002257       0.020964              1.679088       1.547370       0.048709       0.045312       1.300580      -0.024843       2.189313          -0.000102
          149              H       8.458753       9.552129      13.950666       0.287776       0.612943 0.38655994E+01  0.32354566E+02                                 1.285511                            1.217705      -1.509501       2.230675                    0.997590       2.997464       8.334564       0.508732       1.438463      -0.673301      -0.017203      -0.006313       0.010567       0.021153       0.005461       0.005994       0.000600       0.010821       0.028126      -0.012531      -0.000334       0.012864              1.342047       1.680470       0.207203      -0.044792       1.061049      -0.029496       1.284623           0.000068
          150              H      11.047806       9.752023      17.486220       0.080646       1.414955 0.10719747E+02  0.11123179E+03                                 1.964590                            1.827860      -0.977833       2.399168                    0.997818       3.503741       9.515553       0.505044       1.168780      -0.738188      -0.012405      -0.005949       0.040389       0.042668       0.003585      -0.008503      -0.002363       0.026144       0.029237      -0.018485       0.000492       0.017993              2.026695       1.742619       0.013082       0.082693       1.570430      -0.218950       2.767038          -0.000083
          151              H       7.925479      11.348174      10.313569       0.128415       1.201815 0.85404424E+01  0.83794483E+02                                 1.768549                            1.636824      -0.909366       2.461102                    0.998984       3.194546       8.459688       0.530660       1.176400      -0.736367       0.024830       0.033024      -0.014886       0.043917       0.009872       0.003792      -0.014184      -0.013045      -0.000359      -0.018627      -0.000451       0.019079              1.853833       1.896617       0.572088      -0.075781       2.113410      -0.243785       1.551472           0.000617
          152              H       7.256555       8.119783      12.600602       0.091423       1.180017 0.90095025E+01  0.92118098E+02                                 1.911320                            1.804862      -1.324957       2.243029                    0.993423       3.938507      11.661883       0.441818       1.355871      -0.691154       0.012352      -0.027647       0.032546       0.044454      -0.003218       0.007032      -0.009380       0.006382      -0.008800      -0.012327      -0.000941       0.013267              1.973270       1.768542       0.004916       0.361435       1.941128      -0.324125       2.210141           0.000057
          153              H       5.735914      11.005738       9.369678       0.134953       1.069479 0.75642191E+01  0.71809506E+02                                 1.611667                            1.521662      -0.860911       2.485596                    0.999351       3.085706       7.969359       0.562063       1.147899      -0.742841      -0.010827       0.026837      -0.026291       0.039098       0.005061       0.006247      -0.014946      -0.004813      -0.012501      -0.018878       0.003150       0.015728              1.641666       1.570870      -0.061645       0.289944       1.640692      -0.328288       1.713435           0.000208
          154              H      13.459692      10.328925      14.525309       0.088437       1.346884 0.98918919E+01  0.10054410E+03                                 1.895909                            1.750591      -0.955564       2.415824                    0.998154       3.411635       9.153649       0.518690       1.161773      -0.739708       0.038145       0.013457      -0.022789       0.046427       0.005979      -0.008484      -0.004176       0.023565       0.038420      -0.019765       0.000186       0.019579              1.983143       2.684323       0.389354      -0.130771       1.615766      -0.057647       1.649339          -0.000011
          155              H     -11.365911      11.826608      21.065621       0.134754       1.135531 0.81382818E+01  0.79464701E+02                                 1.729123                            1.615392      -1.142078       2.345308                    0.996898       3.366225       9.105616       0.521687       1.202416      -0.727070      -0.000171       0.025776       0.020628       0.033015      -0.015547       0.003947       0.009309       0.001502      -0.002603      -0.019920       0.003069       0.016851              1.784679       1.575610       0.126400       0.270204       1.895582       0.514336       1.882846          -0.000020
          156              H      -9.892413       8.574195      19.263227       0.146168       1.088943 0.79005066E+01  0.76144909E+02                                 1.653239                            1.571488      -1.053596       2.391379                    0.998599       3.186787       8.408796       0.542153       1.172191      -0.735828       0.024620      -0.026126      -0.008788       0.036959      -0.004424      -0.002010       0.017933      -0.009071      -0.019469      -0.018695      -0.002282       0.020976              1.678766       1.940918      -0.356420       0.118436       1.676413       0.078583       1.418966          -0.000103
          157              H      -9.291296      11.023175      21.686420       0.287789       0.613010 0.38660393E+01  0.32358234E+02                                 1.285438                            1.217642      -1.509834       2.230533                    0.997590       2.997365       8.333501       0.508842       1.438151      -0.673357       0.000088       0.018419       0.010391       0.021148      -0.003732       0.007715       0.003038       0.011001      -0.024068      -0.012534      -0.000318       0.012852              1.341969       1.296896       0.067375       0.192495       1.450443       0.306048       1.278567           0.000070
          158              H     -13.135278      11.710676      19.687863       0.080661       1.417466 0.10742690E+02  0.11152956E+03                                 1.967213                            1.830091      -0.977777       2.399198                    0.997817       3.504392       9.519902       0.504621       1.169132      -0.738131      -0.026033       0.033125       0.006682       0.042657      -0.009625       0.003267       0.014270      -0.007733      -0.011643      -0.018495       0.000493       0.018002              2.029510       2.271209      -0.576126       0.208233       2.142367      -0.042234       1.674953          -0.000082
          159              H       2.430830      21.301129       0.080773       0.128401       1.204077 0.85596854E+01  0.84031363E+02                                 1.771134                            1.638988      -0.909326       2.461101                    0.998981       3.195143       8.463957       0.530149       1.176860      -0.736288      -0.011699      -0.042318      -0.001210       0.043922       0.002383       0.007567      -0.008839      -0.021615      -0.034166      -0.018614      -0.000455       0.019069              1.856700       1.667950       0.405180       0.115753       2.470849       0.026759       1.431302           0.000626
          160              H      -7.113041      11.765325      21.841043       0.091423       1.180015 0.90094632E+01  0.92117247E+02                                 1.911292                            1.804838      -1.324916       2.243047                    0.993423       3.938430      11.661482       0.441830       1.355841      -0.691160      -0.017658       0.031394      -0.026051       0.044453      -0.001046       0.010240      -0.004843      -0.006930       0.016767      -0.012355      -0.000919       0.013274              1.973239       2.050026      -0.170387       0.347698       2.048287      -0.343502       1.821405           0.000054
          161              H       4.092796      22.016645       1.670849       0.134952       1.067686 0.75482231E+01  0.71613668E+02                                 1.609012                            1.519349      -0.860936       2.485578                    0.999351       3.084914       7.962663       0.562929       1.146837      -0.743075       0.012423      -0.027976       0.024333       0.039103       0.002689       0.010858      -0.008375      -0.020180      -0.010463      -0.018854       0.003135       0.015719              1.638882       1.564598      -0.105896       0.316293       1.702581      -0.288937       1.649467           0.000210
          162              H     -11.793680       8.479583      18.051631       0.088432       1.347456 0.98966943E+01  0.10060391E+03                                 1.896460                            1.751039      -0.955501       2.415851                    0.998156       3.411452       9.153298       0.518620       1.161803      -0.739713      -0.000454      -0.040112      -0.023379       0.046430      -0.011010       0.003884       0.013320      -0.009867      -0.024264      -0.019768       0.000185       0.019583              1.983758       1.764190       0.284430       0.305914       2.225434       0.559989       1.961650          -0.000010
          163              H      -3.429385      -1.364315       6.969564       0.134761       1.135410 0.81370516E+01  0.79448969E+02                                 1.728940                            1.615222      -1.141981       2.345349                    0.996899       3.365955       9.104404       0.521742       1.202344      -0.727087       0.004741      -0.029014      -0.015017       0.033012      -0.009699       0.000824       0.004905      -0.014083       0.046067      -0.019917       0.003050       0.016867              1.784493       1.348119      -0.180060       0.000430       2.442421       0.132829       1.562939          -0.000021
          164              H      -3.858975       1.149958      10.050480       0.146160       1.089476 0.79050855E+01  0.76197627E+02                                 1.653599                            1.571809      -1.053627       2.391363                    0.998599       3.186829       8.408497       0.542184       1.171991      -0.735883      -0.003074       0.010879       0.035193       0.036964      -0.001150      -0.006485       0.011620      -0.027761       0.017743      -0.018698      -0.002274       0.020972              1.679139       1.297426      -0.039681       0.038541       1.550630      -0.034467       2.189362          -0.000102
          165              H      -3.235290      -2.165069       9.127359       0.287783       0.612982 0.38658608E+01  0.32356839E+02                                 1.285483                            1.217681      -1.509751       2.230556                    0.997592       2.997424       8.334075       0.508785       1.438309      -0.673328      -0.000223      -0.018314      -0.010555       0.021138       0.000843       0.001442      -0.005835      -0.015290       0.028093      -0.012530      -0.000315       0.012845              1.342021       0.999625      -0.033508       0.012885       1.741833       0.052033       1.284605           0.000069
          166              H      24.354616       0.342480       5.591805       0.080673       1.416120 0.10730421E+02  0.11137172E+03                                 1.965924                            1.828988      -0.977736       2.399214                    0.997816       3.504042       9.518026       0.504791       1.169058      -0.738134      -0.001479      -0.013669      -0.040384       0.042660      -0.005433      -0.000583       0.008827      -0.024863       0.029209      -0.018495       0.000480       0.018015              2.028132       1.582269      -0.044001       0.234282       1.732827      -0.004990       2.769300          -0.000082
          167              H      -1.364156      -2.069102      12.764456       0.128415       1.204881 0.85665239E+01  0.84112809E+02                                 1.771787                            1.639553      -0.909403       2.461082                    0.998982       3.195205       8.464026       0.530116       1.176732      -0.736330       0.022863       0.034415       0.014887       0.043917       0.011773       0.014650       0.001159      -0.002261      -0.000370      -0.018631      -0.000458       0.019089              1.857404       1.732945       0.514689       0.205204       2.285179       0.153180       1.554087           0.000621
          168              H      -4.184975      -3.775932      10.477423       0.091432       1.179923 0.90085041E+01  0.92105024E+02                                 1.911195                            1.804742      -1.324879       2.243070                    0.993424       3.938331      11.661050       0.441842       1.355841      -0.691160      -0.030177       0.002432      -0.032535       0.044442      -0.004508       0.011214      -0.003469      -0.000915      -0.008778      -0.012350      -0.000921       0.013271              1.973148       1.918744       0.058061       0.426032       1.790696      -0.232692       2.210003           0.000056
          169              H      -0.957149      -4.247572      13.708347       0.134953       1.070819 0.75746774E+01  0.71919283E+02                                 1.611727                            1.521728      -0.860993       2.485550                    0.999350       3.085213       7.963476       0.562709       1.146414      -0.743229       0.028919      -0.001248       0.026296       0.039107       0.005451       0.016179      -0.000883      -0.002598      -0.012495      -0.018872       0.003125       0.015747              1.641717       1.671725      -0.026013       0.406161       1.539947      -0.163953       1.713479           0.000209
          170              H      -4.169888       2.808786       8.552716       0.088437       1.348720 0.99080221E+01  0.10075015E+03                                 1.897972                            1.752312      -0.955394       2.415906                    0.998156       3.411957       9.156743       0.518299       1.162164      -0.739638      -0.000027       0.040449       0.022788       0.046427      -0.002765       0.001118       0.009396      -0.025847       0.038372      -0.019762       0.000185       0.019576              1.985415       1.491121      -0.033032       0.010780       2.814128       0.142730       1.650996          -0.000011
          171              H      -0.143174       7.879835       0.290783       0.134763       1.135381 0.81367749E+01  0.79445418E+02                                 1.728894                            1.615182      -1.141965       2.345356                    0.996899       3.365901       9.104144       0.521756       1.202325      -0.727092      -0.028935      -0.010405      -0.012014       0.033012       0.005326      -0.000527       0.016192      -0.000721      -0.025534      -0.019918       0.003051       0.016867              1.784443       2.433937       0.006407       0.239080       1.472604       0.111712       1.446788          -0.000023
          172              H       2.370504      10.331474       2.206259       0.146158       1.089462 0.79049279E+01  0.76195487E+02                                 1.653559                            1.571772      -1.053628       2.391357                    0.998599       3.186818       8.408347       0.542203       1.171959      -0.735891       0.011282       0.030114       0.018224       0.036963       0.007444       0.013339       0.007709       0.005804      -0.033962      -0.018699      -0.002273       0.020972              1.679096       1.547395      -0.063620       0.019513       1.945616       0.397245       1.544278          -0.000104
          173              H      -0.962831       9.790510       1.296985       0.287786       0.612977 0.38658241E+01  0.32356464E+02                                 1.285477                            1.217677      -1.509755       2.230556                    0.997592       2.997410       8.334034       0.508785       1.438312      -0.673328      -0.017191      -0.005983      -0.010747       0.021138      -0.007910       0.001738       0.008134      -0.004272      -0.017220      -0.012529      -0.000315       0.012844              1.342015       1.680420      -0.064827       0.201811       1.203168       0.111555       1.142458           0.000069
          174              H      -7.795222      -6.695111      22.780318       0.080670       1.416417 0.10733244E+02  0.11140902E+03                                 1.966241                            1.829261      -0.978125       2.399028                    0.997812       3.504424       9.519593       0.504737       1.169099      -0.738123      -0.012402      -0.032000      -0.025352       0.042668       0.005597       0.007367       0.013187       0.007459      -0.026839      -0.018486       0.000461       0.018025              2.028469       1.744026      -0.078273      -0.030071       2.280356       0.628494       2.061024          -0.000087
          175              H      -1.496056      12.042303       4.670992       0.128411       1.204914 0.85668285E+01  0.84116604E+02                                 1.771822                            1.639584      -0.909431       2.461065                    0.998981       3.195265       8.464244       0.530110       1.176735      -0.736329       0.024826      -0.003620       0.036046       0.043917      -0.008217       0.006651       0.004197       0.004286       0.051609      -0.018633      -0.000457       0.019090              1.857442       1.900362      -0.221101       0.535005       1.483275      -0.121829       2.188687           0.000624
          176              H      -2.165011      11.675855       0.731573       0.091438       1.179879 0.90080785E+01  0.92099583E+02                                 1.911150                            1.804702      -1.324851       2.243090                    0.993424       3.938240      11.660711       0.441846       1.355845      -0.691160       0.012351      -0.014355      -0.040207       0.044443      -0.004460      -0.006292       0.004189       0.015434       0.018386      -0.012350      -0.000922       0.013272              1.973100       1.768388      -0.315423      -0.176431       1.862033       0.278524       2.288880           0.000059
          177              H      -3.685608      13.030948       4.846385       0.134952       1.070831 0.75748008E+01  0.71920830E+02                                 1.611747                            1.521747      -0.861012       2.485541                    0.999350       3.085240       7.963596       0.562701       1.146423      -0.743227      -0.010817       0.009349       0.036399       0.039106      -0.007920       0.001266       0.003729       0.014622       0.045862      -0.018873       0.003126       0.015747              1.641738       1.570961      -0.220299      -0.198368       1.411013       0.195649       1.943240           0.000210
          178              H       4.038101       8.904466       1.682388       0.088433       1.348955 0.99101869E+01  0.10077822E+03                                 1.898229                            1.752532      -0.955722       2.415750                    0.998152       3.412277       9.158041       0.518251       1.162201      -0.739628       0.038148       0.013010       0.023056       0.046434       0.004372       0.009426       0.015498       0.003969      -0.020450      -0.019756       0.000172       0.019584              1.985695       2.688311      -0.081637       0.403401       1.592785       0.043443       1.675989          -0.000014
          179              H      14.938845      21.630276       4.666377       0.134762       1.135466 0.81376758E+01  0.79457105E+02                                 1.729041                            1.615319      -1.142051       2.345326                    0.996899       3.366100       9.105107       0.521706       1.202397      -0.727075       0.024359       0.013650       0.017616       0.033015       0.012744      -0.007152       0.006827       0.018370      -0.002619      -0.019920       0.003069       0.016851              1.784591       1.780493       0.242508       0.369629       1.465633       0.296327       2.107646          -0.000023
          180              H      11.381276      19.916799       4.029423       0.146177       1.088871 0.78998242E+01  0.76136528E+02                                 1.653153                            1.571410      -1.053555       2.391406                    0.998599       3.186658       8.408298       0.542173       1.172176      -0.735832      -0.032838      -0.014864       0.008168       0.036959       0.015517       0.008278       0.000557       0.018720      -0.001152      -0.018695      -0.002281       0.020976              1.678676       1.929720       0.210129      -0.294744       1.366648      -0.047350       1.739659          -0.000104
          181              H      13.489829      21.323840       6.438769       0.287792       0.613007 0.38660157E+01  0.32357980E+02                                 1.285432                            1.217637      -1.509841       2.230531                    0.997590       2.997351       8.333449       0.508844       1.438148      -0.673357       0.017336       0.005886       0.010586       0.021148       0.003433      -0.005361      -0.001905       0.013785       0.028884      -0.012534      -0.000318       0.012852              1.341962       1.391030       0.143993       0.199362       1.052480       0.108095       1.582377           0.000069
          182              H      15.419326      21.290493       2.499350       0.080660       1.417741 0.10745316E+02  0.11156442E+03                                 1.967520                            1.830356      -0.978089       2.399052                    0.997813       3.504731       9.521363       0.504564       1.169185      -0.738118       0.039921       0.012539      -0.008346       0.042668       0.013237       0.001803       0.005320       0.022480       0.001364      -0.018488       0.000473       0.018015              2.029835       2.519245       0.149724      -0.477860       1.572294      -0.004054       1.997967          -0.000086
          183              H      19.272657      -4.626027       8.174236       0.128402       1.204065 0.85595803E+01  0.84030063E+02                                 1.771124                            1.638978      -0.909302       2.461113                    0.998982       3.195117       8.463871       0.530150       1.176861      -0.736288      -0.035999       0.011519      -0.022372       0.043921      -0.013724       0.002060      -0.002312       0.025072      -0.000394      -0.018612      -0.000455       0.019068              1.856689       2.126958      -0.295293       0.484763       1.474184      -0.192343       1.968924           0.000622
          184              H      13.463459      20.307236       8.508868       0.091426       1.179991 0.90092360E+01  0.92114335E+02                                 1.911267                            1.804816      -1.324895       2.243060                    0.993423       3.938381      11.661296       0.441833       1.355842      -0.691160       0.035484      -0.019471      -0.018381       0.044453      -0.007592      -0.002809       0.009102       0.004867       0.011249      -0.012355      -0.000919       0.013274              1.973212       2.155546      -0.314303      -0.335111       1.666984       0.054121       2.097106           0.000059
          185              H      19.393270      -4.151669      10.532811       0.134954       1.067673 0.75481000E+01  0.71612169E+02                                 1.608996                            1.519334      -0.860918       2.485587                    0.999351       3.084887       7.962561       0.562933       1.146833      -0.743076      -0.030517       0.019878       0.014234       0.039103      -0.014189       0.001545       0.004124       0.018068       0.006797      -0.018854       0.003135       0.015719              1.638865       1.753791      -0.307719      -0.222692       1.440588       0.159879       1.722215           0.000209
          186              H      11.925823      19.779541       1.843934       0.088431       1.347663 0.98986075E+01  0.10062890E+03                                 1.896706                            1.751248      -0.955741       2.415741                    0.998153       3.411720       9.154471       0.518567       1.161856      -0.739699      -0.037677      -0.013348      -0.023641       0.046440       0.012491       0.000913       0.003449       0.029560      -0.000149      -0.019763       0.000172       0.019591              1.984023       1.995685       0.185871       0.530223       1.558541       0.223483       2.397844          -0.000015
          187              H       5.992228       7.970608      18.411648       0.134737       1.135494 0.81375662E+01  0.79453752E+02                                 1.728889                            1.615164      -1.142014       2.345338                    0.996898       3.365913       9.103716       0.521815       1.202181      -0.727126       0.004749       0.027521      -0.017617       0.033020       0.004139      -0.008812       0.004476      -0.030316      -0.002625      -0.019918       0.003058       0.016860              1.784436       1.348076       0.089666      -0.156145       1.897803      -0.447261       2.107430          -0.000023
          188              H       5.562597       4.045355      19.048602       0.146169       1.088783 0.78993472E+01  0.76134976E+02                                 1.653453                            1.571664      -1.053465       2.391436                    0.998601       3.187001       8.410885       0.541943       1.172626      -0.735721      -0.003066      -0.035915      -0.008169       0.036960       0.006183       0.002244      -0.007967      -0.034083      -0.001124      -0.018707      -0.002257       0.020964              1.678993       1.297321      -0.013527      -0.053615       1.999692       0.293786       1.739967          -0.000104
          189              H       6.186293       6.502284      16.639256       0.287779       0.612938 0.38655517E+01  0.32354054E+02                                 1.285502                            1.217696      -1.509499       2.230678                    0.997590       2.997437       8.334464       0.508734       1.438460      -0.673301      -0.000217       0.018312      -0.010587       0.021153      -0.001663       0.000017       0.005706      -0.015030       0.028876      -0.012530      -0.000334       0.012864              1.342036       0.999632       0.005599      -0.035454       1.444009      -0.224028       1.582466           0.000069
          190              H       5.511747       8.310392      20.578675       0.080646       1.415229 0.10722368E+02  0.11126659E+03                                 1.964901                            1.828129      -0.978128       2.399030                    0.997814       3.504070       9.516996       0.504984       1.168838      -0.738173      -0.001477       0.041830       0.008341       0.042679       0.003237      -0.004398      -0.003451      -0.034119       0.001343      -0.018476       0.000471       0.018006              2.027025       1.581565      -0.180728      -0.155089       2.504347       0.450900       1.995163          -0.000086
          191              H       8.057379       3.304500      14.903789       0.128408       1.201875 0.85409648E+01  0.83800960E+02                                 1.768612                            1.636878      -0.909392       2.461083                    0.998984       3.194632       8.460007       0.530649       1.176405      -0.736366       0.022858      -0.030100       0.022363       0.043916      -0.018565       0.002881      -0.001144      -0.002278      -0.000404      -0.018627      -0.000451       0.019078              1.853902       1.729807      -0.433740       0.342082       1.865983      -0.391958       1.965917           0.000624
          192              H       5.236591       6.138518      14.569157       0.091420       1.180025 0.90095787E+01  0.92119074E+02                                 1.911329                            1.804869      -1.324958       2.243027                    0.993423       3.938527      11.661955       0.441817       1.355871      -0.691154      -0.030184       0.026970       0.018377       0.044454      -0.007435      -0.009498      -0.000352       0.005760       0.011237      -0.012326      -0.000941       0.013268              1.973280       1.918874      -0.398020      -0.162748       1.903778       0.297943       2.097188           0.000059
          193              H       8.464373       3.576288      12.545214       0.134949       1.069519 0.75645829E+01  0.71813948E+02                                 1.611718                            1.521707      -0.860937       2.485581                    0.999351       3.085773       7.969632       0.562048       1.147912      -0.742837       0.028910      -0.022137      -0.014238       0.039097      -0.016732      -0.003368      -0.002820       0.003837       0.006869      -0.018879       0.003151       0.015728              1.641718       1.671733      -0.338761      -0.225607       1.528124       0.157126       1.725299           0.000210
          194              H       5.251704       4.513049      21.234091       0.088435       1.347073 0.98936263E+01  0.10056670E+03                                 1.896127                            1.750776      -0.955795       2.415718                    0.998150       3.411881       9.154702       0.518645       1.161815      -0.739698      -0.000023      -0.039971       0.023636       0.046437       0.000422      -0.002930      -0.001982      -0.038697      -0.000152      -0.019759       0.000172       0.019587              1.983379       1.489917       0.007166      -0.033937       2.063241      -0.574072       2.396977          -0.000014
          195              H      -1.944487     -10.832223      22.787242       0.134758       1.135292 0.81359956E+01  0.79436160E+02                                 1.728829                            1.615123      -1.141835       2.345425                    0.996900       3.365841       9.103982       0.521756       1.202352      -0.727086      -0.000164      -0.030748       0.012012       0.033012       0.004367      -0.015430      -0.004890      -0.006133      -0.025531      -0.019906       0.003054       0.016852              1.784376       1.575332      -0.297121      -0.025623       2.331059      -0.262636       1.446737          -0.000023
          196              H      -0.470965      -7.645133      20.871766       0.146172       1.088209 0.78939486E+01  0.76067584E+02                                 1.652576                            1.570884      -1.053534       2.391408                    0.998600       3.186638       8.408227       0.542220       1.172264      -0.735801       0.024619       0.020671      -0.018231       0.036956       0.003962      -0.002823      -0.015139      -0.013878      -0.033942      -0.018689      -0.002278       0.020966              1.678081       1.940064       0.075628      -0.367672       1.550771      -0.150691       1.543408          -0.000103
          197              H       0.130120     -10.968138      21.781040       0.287780       0.612944 0.38655347E+01  0.32353252E+02                                 1.285405                            1.217612      -1.509478       2.230681                    0.997594       2.997255       8.333347       0.508813       1.438266      -0.673337       0.000083      -0.018215       0.010750       0.021150      -0.004806      -0.007084      -0.004343       0.013284      -0.017216      -0.012520      -0.000327       0.012848              1.341936       1.296864      -0.200387      -0.037899       1.586542      -0.227439       1.142402           0.000068
          198              H       5.707561       3.742723       0.297707       0.080661       1.416181 0.10730921E+02  0.11137594E+03                                 1.965800                            1.828896      -0.977919       2.399128                    0.997816       3.504014       9.517278       0.504870       1.168886      -0.738176      -0.026040      -0.022362       0.025351       0.042671       0.002012      -0.009967      -0.011322      -0.012821      -0.026848      -0.018469       0.000464       0.018005              2.027992       2.269395       0.107610      -0.602326       1.754040      -0.181067       2.060541          -0.000088
          199              H      -6.990568      15.927720      18.407033       0.128428       1.201975 0.85418603E+01  0.83812103E+02                                 1.768759                            1.637000      -0.909455       2.461074                    0.998983       3.194557       8.459980       0.530610       1.176458      -0.736356      -0.011683       0.022196      -0.036036       0.043906      -0.007727      -0.001720      -0.007661       0.006965       0.051562      -0.018603      -0.000470       0.019073              1.854070       1.665776      -0.302166       0.292331       1.712076      -0.462448       2.184359           0.000618
          200              H       2.308373     -11.473113      22.346452       0.091424       1.180020 0.90095575E+01  0.92119282E+02                                 1.911357                            1.804893      -1.325038       2.242988                    0.993421       3.938651      11.662547       0.441803       1.355909      -0.691145      -0.017653       0.006865       0.040221       0.044458      -0.008321      -0.006017       0.004573      -0.006402       0.018375      -0.012337      -0.000943       0.013280              1.973314       2.050114      -0.215948      -0.321439       1.580701       0.073537       2.289128           0.000059
          201              H      -5.328623      14.192929      18.231640       0.134957       1.070269 0.75698109E+01  0.71861473E+02                                 1.611117                            1.521184      -0.860989       2.485555                    0.999351       3.084949       7.962131       0.562841       1.146330      -0.743243       0.012418      -0.007088      -0.036394       0.039103      -0.010747      -0.003099      -0.002437      -0.001415       0.045857      -0.018865       0.003118       0.015746              1.641086       1.566630      -0.221467      -0.250408       1.414223       0.121732       1.942405           0.000208
          202              H      -2.372216      -6.548560      21.395637       0.088433       1.346487 0.98883465E+01  0.10049901E+03                                 1.895481                            1.750225      -0.955735       2.415745                    0.998152       3.411578       9.153070       0.518767       1.161704      -0.739720      -0.000451       0.040310      -0.023058       0.046441       0.002164      -0.011467      -0.014055      -0.008584      -0.020439      -0.019750       0.000159       0.019591              1.982678       1.763295      -0.406768       0.093286       2.511012      -0.393869       1.673727          -0.000016
          203              C      20.836616       1.192797       3.211538      -0.246933      36.329258 0.43792094E+03  0.10310472E+05                                 9.528331                            6.957688       0.091129       1.999915                    0.999201      29.954029      86.073382       0.627564       0.414539      -1.065793       0.006691       0.016761      -0.009806       0.020539       0.001116       0.007418       0.008720      -0.013643       0.067924      -0.019462      -0.006979       0.026441             12.126812      16.388957       6.898304       2.960239       9.170715       2.247840      10.820763           0.001560
          204              C      19.978897       1.134592       5.403720      -0.233019      34.788505 0.42901868E+03  0.10037641E+05                                 9.241740                            6.876090       0.139752       2.016747                    0.999588      29.637402      84.579488       0.633450       0.413274      -1.067830       0.000926      -0.000158       0.009165       0.009213      -0.003196      -0.011244      -0.009266       0.021149       0.013351      -0.019082       0.000820       0.018262             11.628094      15.454735       5.791655       4.035980       8.124299       2.632333      11.305248           0.000711
          205              C       5.273132      24.422966       1.852242       0.135189      35.876909 0.39649427E+03  0.91065124E+04                                 9.677714                            6.754984      -0.062230       1.993112                    0.999651      26.377909      74.875907       0.617942       0.431562      -1.055071       0.038408       0.052929       0.007964       0.065879       0.006563       0.003590       0.002594      -0.018115      -0.031456      -0.012053      -0.004847       0.016900             13.259423      16.723725       4.099199       7.936982      10.187025       0.035234      12.867521           0.035243
          206              C      19.824185       0.787488       4.063117       0.326627      31.639815 0.31588411E+03  0.68538973E+04                                 9.020068                            6.084698       0.014646       2.050591                    0.999211      23.495075      64.808833       0.642266       0.439523      -1.050328      -0.055722      -0.037814      -0.015494       0.069100       0.029967       0.009089       0.004605       0.019084      -0.022408      -0.027859      -0.009579       0.037437             12.686297      18.363954       7.816304       4.500170       9.175400       2.923172      10.519537           0.005452
          207              C      21.895033       1.873394       3.694792       0.075713      27.305393 0.31313800E+03  0.68201045E+04                                 7.956078                            5.921176       0.188794       2.062352                    0.999794      26.455638      74.553784       0.669791       0.419867      -1.056086      -0.025359       0.006274       0.037540       0.045735      -0.021047      -0.023469      -0.017881      -0.023666       0.040839      -0.045509       0.016493       0.029016              9.882603      11.982533       5.081508       2.721687       7.797406       1.890766       9.867869           0.001385
          208              C       6.711996      24.314527       3.803259      -0.073159      32.545147 0.42226135E+03  0.98568641E+04                                 8.929226                            6.889524       0.072184       1.997345                    0.999652      28.920184      82.889086       0.622473       0.421530      -1.060789      -0.014688       0.010420      -0.015613       0.023835      -0.007883       0.003801      -0.020492       0.000807       0.007572      -0.020765      -0.002962       0.023727             10.690043      12.072477       3.221198       4.721284       9.320359      -0.992616      10.677293           0.021873
          209              C      16.684553      -1.122784       3.384392      -0.079440      42.209206 0.46734193E+03  0.11105820E+05                                10.554904                            7.180182      -0.032839       1.986851                    0.999180      27.952297      78.878928       0.623050       0.413683      -1.073802      -0.030803      -0.031221      -0.003373       0.043988       0.002187      -0.004249      -0.006855       0.016301       0.049963      -0.017941      -0.001172       0.019113             15.037991      20.221444       5.813164       9.069053      10.816953       0.633751      14.075575           0.033615
          210              C      16.165423      -0.518683       2.239722       0.049830      30.884841 0.35742112E+03  0.80821799E+04                                 8.826266                            6.474933      -0.003847       2.005780                    0.999172      27.448225      79.969223       0.615795       0.439867      -1.039237      -0.041474      -0.033103      -0.021373       0.057207      -0.007396      -0.050535       0.014806      -0.016764      -0.061296      -0.061657       0.011858       0.049799             11.559179      15.145714       2.924441       6.614735       8.166142      -0.369583      11.365682          -0.001796
          211              C      17.766149      -0.503342       4.201124       0.501501      27.040513 0.26585385E+03  0.55535163E+04                                 8.253637                            5.710014       0.043407       2.076135                    0.999558      22.250742      61.244193       0.637556       0.459899      -1.033162       0.047654       0.019792       0.023735       0.056797      -0.028032      -0.002846      -0.001363      -0.071136      -0.178323      -0.059665      -0.015343       0.075008             11.172400      15.772849       5.545898       3.411518       7.218993       0.785862      10.525357           0.013592
          212              C       5.692393      23.717203       2.968065      -0.183400      35.346971 0.45272961E+03  0.10722437E+05                                 9.306137                            7.056706       0.172599       2.016629                    0.999684      29.952471      85.652137       0.626982       0.412474      -1.069681       0.017334       0.004518       0.019354       0.026371       0.025303      -0.004082      -0.015838      -0.045066      -0.037812      -0.028223      -0.016503       0.044725             11.311106      12.860772       2.395011       6.102535       9.220102      -1.021333      11.852445           0.011069
          213              C      21.098364       1.773616       5.799277       0.073575      27.528387 0.32562575E+03  0.71429671E+04                                 7.979630                            6.031315       0.234293       2.077380                    0.999794      26.398172      74.020216       0.666515       0.418925      -1.059458       0.022765      -0.006972      -0.041119       0.047514      -0.021399      -0.018743      -0.011413      -0.012842       0.090879      -0.043928       0.007074       0.036854              9.760478      12.767988       4.565408       2.428785       6.946165       0.967334       9.567280           0.002079
          214              C      13.022179       6.718696      19.866487      -0.246904      36.327272 0.43789776E+03  0.10309747E+05                                 9.527848                            6.957427       0.091221       1.999933                    0.999202      29.953283      86.069329       0.627588       0.414530      -1.065804       0.013581       0.011905       0.009759       0.020528       0.005146      -0.005664      -0.009666       0.009171       0.067983      -0.019383      -0.006934       0.026317             12.126228       5.636664       3.096626      -1.132597      19.921148      -3.540430      10.820871           0.001558
          215              C      13.253177       5.890587      17.674305      -0.232971      34.787217 0.42898512E+03  0.10036526E+05                                 9.240994                            6.875392       0.139803       2.016758                    0.999588      29.636387      84.571523       0.633550       0.413223      -1.067878      -0.000454       0.000817      -0.009163       0.009210      -0.009146       0.005097       0.013870      -0.012423       0.013294      -0.019253       0.000834       0.018419             11.627377       5.298048       2.200766      -1.136460      18.279222      -4.682666      11.304861           0.000707
          216              C      11.847112      -0.211386      21.225783       0.135190      35.880361 0.39653525E+03  0.91078640E+04                                 9.679047                            6.755823      -0.062229       1.993114                    0.999651      26.379229      74.886042       0.617825       0.431624      -1.055012       0.037095       0.053839      -0.007954       0.065863       0.010743      -0.001181      -0.004107       0.005835      -0.031470      -0.011971      -0.004842       0.016813             13.261181       8.338403       1.134232       2.613425      18.575779      -7.495359      12.869361           0.035190
          217              C      12.977512       5.629049      19.014908       0.326578      31.640571 0.31589039E+03  0.68540481E+04                                 9.020168                            6.084721       0.014631       2.050580                    0.999211      23.495101      64.808367       0.642272       0.439518      -1.050334      -0.017078      -0.065142       0.015537       0.069112       0.017286      -0.001238      -0.010000      -0.052476      -0.022404      -0.027837      -0.009520       0.037358             12.686634       5.283591       3.191773      -1.256089      22.256022      -5.217908      10.520287           0.005444
          218              C      13.311044       7.943437      19.383233       0.075713      27.306509 0.31316104E+03  0.68206556E+04                                 7.956225                            5.921393       0.188935       2.062399                    0.999793      26.454853      74.549122       0.669786       0.419867      -1.056097       0.014384      -0.021808      -0.037556       0.045749      -0.008928       0.009103       0.028185       0.044882       0.040862      -0.045603       0.016480       0.029123              9.882969       5.068716       2.637147      -0.875648      14.711736      -3.197345       9.868456           0.001374
          219              C      11.265232       1.109007      19.274766      -0.073137      32.543978 0.42221981E+03  0.98557494E+04                                 8.929278                            6.889338       0.072120       1.997330                    0.999652      28.920630      82.892431       0.622454       0.421549      -1.060767       0.014726      -0.010360       0.015639       0.023849      -0.006381       0.020712       0.003407       0.009242       0.007517      -0.020957      -0.002862       0.023819             10.690222       7.601525       1.641002       2.509308      13.791939      -4.120693      10.677202           0.021823
          220              C      12.223029       2.032233      19.693633      -0.079435      42.209705 0.46734210E+03  0.11105809E+05                                10.554939                            7.180148      -0.032622       1.986920                    0.999180      27.952204      78.878241       0.623057       0.413679      -1.073806      -0.019140      -0.039449       0.003381       0.043977      -0.003431       0.005090       0.006421      -0.015419       0.049967      -0.017970      -0.001223       0.019193             15.038090       8.208298       1.566374       2.425378      22.830756      -8.761324      14.075215           0.033572
          221              C      12.965638       1.744178      20.838303       0.049851      30.885644 0.35742765E+03  0.80823967E+04                                 8.826589                            6.475108      -0.003869       2.005779                    0.999172      27.448398      79.971108       0.615768       0.439883      -1.039224      -0.017378      -0.050147       0.021388       0.057220      -0.000500      -0.030681       0.042899       0.022310      -0.061282      -0.061755       0.011930       0.049825             11.559665       7.103758       0.081346       2.553329      16.209251      -6.113438      11.365986          -0.001784
          222              C      12.446506       3.258436      18.876901       0.501496      27.040209 0.26585319E+03  0.55534364E+04                                 8.253327                            5.709835       0.043399       2.076137                    0.999559      22.249898      61.239255       0.637602       0.459871      -1.033189       0.002761       0.051520      -0.023741       0.056794       0.000537       0.000363       0.003218       0.090562      -0.178411      -0.059705      -0.015315       0.075020             11.172049       4.683507       1.625438       0.396160      18.307901      -3.478300      10.524741           0.013576
          223              C      11.041944      -0.051375      20.109960      -0.183384      35.337463 0.45253799E+03  0.10717004E+05                                 9.304575                            7.055165       0.172565       2.016621                    0.999683      29.953087      85.656579       0.627043       0.412468      -1.069661      -0.001508       0.017838      -0.019337       0.026351       0.033839       0.013702       0.009287       0.003248      -0.037826      -0.028211      -0.016620       0.044831             11.309025       8.118687       0.720345       2.996438      13.959224      -5.410764      11.849163           0.011063
          224              C      13.482498       7.159031      17.278748       0.073610      27.527213 0.32559592E+03  0.71421618E+04                                 7.979140                            6.030746       0.234267       2.077368                    0.999795      26.398273      74.020145       0.666593       0.418885      -1.059482      -0.014151       0.019203       0.041163       0.047575      -0.012606       0.004610       0.021639       0.036820       0.090775      -0.043988       0.007066       0.036921              9.760014       4.723109       1.721134      -0.102501      14.989227      -2.612637       9.567707           0.002068
          225              C     -14.306949      14.176390      16.324472      -0.246899      36.325213 0.43787084E+03  0.10308937E+05                                 9.527373                            6.957116       0.091094       1.999901                    0.999201      29.952685      86.066379       0.627617       0.414518      -1.065813      -0.018151      -0.008692      -0.004204       0.020560      -0.018156       0.004367       0.004436      -0.011123      -0.043477      -0.019430      -0.006828       0.026259             12.125605       9.897658       2.239879      -2.377736      19.000725      -5.301416       7.478431           0.001547
          226              C     -12.203701      13.353891      15.657748      -0.232995      34.783919 0.42896425E+03  0.10035980E+05                                 9.240603                            6.875395       0.139733       2.016741                    0.999587      29.636819      84.574255       0.633522       0.413243      -1.067858       0.007239      -0.005636       0.000840       0.009212      -0.001440      -0.008232      -0.004971       0.031057       0.013561      -0.019171       0.000904       0.018267             11.626633       8.655167       0.733246      -1.659698      18.674667      -5.422232       7.550066           0.000712
          227              C      -2.336845      -6.512928      13.282788       0.135168      35.879058 0.39652524E+03  0.91075789E+04                                 9.678732                            6.755686      -0.062284       1.993096                    0.999651      26.379212      74.885827       0.617838       0.431618      -1.055016      -0.031258      -0.057972       0.000803       0.065867       0.010409       0.004840       0.004416      -0.016069      -0.011487      -0.012070      -0.004807       0.016877             13.260688       9.642496       0.049039       2.707120      19.458639      -7.361722      10.680928           0.034811
          228              C     -13.083099      14.432205      15.731828       0.326585      31.640744 0.31589383E+03  0.68541588E+04                                 9.020243                            6.084802       0.014710       2.050603                    0.999211      23.495384      64.809856       0.642259       0.439524      -1.050328       0.023736       0.060408      -0.023654       0.069079       0.014149      -0.007027      -0.018201      -0.028947      -0.063782      -0.027758      -0.009604       0.037363             12.686794       8.848907       2.622643      -2.382937      21.279229      -6.811624       7.932247           0.005370
          229              C     -14.586015      12.944721      16.795725       0.075709      27.307783 0.31317992E+03  0.68212077E+04                                 7.956775                            5.921846       0.188982       2.062410                    0.999793      26.455242      74.552350       0.669711       0.419906      -1.056067       0.036132      -0.013927      -0.024326       0.045730      -0.007670       0.003312       0.019988       0.065284       0.027595      -0.045605       0.016601       0.029003              9.883747       8.302341       0.901340      -1.193433      15.551608      -3.647437       5.797291           0.001349
          230              C      -1.172346      -8.245307      14.520232      -0.073203      32.552542 0.42240295E+03  0.98608461E+04                                 8.930628                            6.890888       0.072080       1.997311                    0.999652      28.920443      82.888560       0.622392       0.421555      -1.060789      -0.012765       0.009014      -0.018009       0.023843      -0.000437       0.013529      -0.006712       0.031324       0.019303      -0.020845      -0.002946       0.023792             10.691705       9.737152       0.587885       2.245186      14.219201      -4.493324       8.118762           0.021622
          231              C     -11.690222      17.577596      14.271220      -0.079370      42.206510 0.46729526E+03  0.11104442E+05                                10.554540                            7.179854      -0.032677       1.986922                    0.999179      27.950709      78.873670       0.623060       0.413686      -1.073799       0.022228       0.037284      -0.007122       0.043988      -0.009337      -0.004415      -0.007062       0.023798      -0.022665      -0.017823      -0.001222       0.019045             15.037794      10.435729       0.607482       2.068498      23.071876      -9.266204      11.605777           0.033154
          232              C     -12.736577      18.080437      13.498568       0.049842      30.884749 0.35741973E+03  0.80822353E+04                                 8.826653                            6.475204      -0.003978       2.005744                    0.999170      27.448333      79.973025       0.615734       0.439906      -1.039202       0.011975       0.053961      -0.014772       0.057214       0.018298      -0.034612       0.037307       0.023557       0.043820      -0.061792       0.011932       0.049861             11.559767       8.677888      -0.283776       2.121473      15.938988      -6.724155      10.062425          -0.001721
          233              C     -11.675903      16.183241      14.796707       0.501486      27.039761 0.26583930E+03  0.55530909E+04                                 8.253277                            5.709690       0.043462       2.076151                    0.999558      22.250016      61.239893       0.637607       0.459872      -1.033185      -0.005790      -0.049385       0.027516       0.056829       0.036119       0.023490       0.035925      -0.019622       0.133120      -0.059740      -0.015334       0.075073             11.172050       9.654216       1.379647      -1.491334      16.169270      -6.147944       7.692664           0.013434
          234              C      -1.232830      -6.884262      14.032593      -0.183366      35.341439 0.45261261E+03  0.10719230E+05                                 9.305512                            7.056045       0.172586       2.016636                    0.999683      29.952829      85.658120       0.626963       0.412503      -1.069636       0.007861      -0.022360       0.011524       0.026355       0.028867       0.012236       0.007164       0.012219      -0.074807      -0.028149      -0.016646       0.044795             11.309999       9.596623      -0.498389       3.097287      14.946127      -5.268400       9.387247           0.010943
          235              C     -12.555124      12.171788      16.202851       0.073557      27.531307 0.32568135E+03  0.71444933E+04                                 7.980424                            6.032090       0.234334       2.077373                    0.999794      26.399288      74.024990       0.666428       0.418961      -1.059435      -0.037887       0.017667       0.022607       0.047525      -0.023133       0.000542       0.015849       0.059295       0.009055      -0.044029       0.007233       0.036797              9.761560       8.709043       0.978518      -1.300226      14.051523      -4.306699       6.524116           0.002027
          236              C      -0.708434       4.560613       6.753553      -0.246850      36.320840 0.43782126E+03  0.10307355E+05                                 9.526166                            6.956447       0.091278       1.999961                    0.999201      29.951059      86.056616       0.627692       0.414486      -1.065847      -0.002119      -0.019950       0.004234       0.020504      -0.010667      -0.002611      -0.005407       0.031444      -0.043518      -0.019231      -0.007042       0.026273             12.123524      16.578823       4.601370       4.204390      12.314734       4.007741       7.477016           0.001497
          237              C      -2.184960       6.269426       7.420277      -0.232978      34.781859 0.42893094E+03  0.10034978E+05                                 9.239986                            6.874874       0.139768       2.016756                    0.999587      29.636042      84.570349       0.633583       0.413212      -1.067881      -0.007724       0.004947      -0.000837       0.009210      -0.010853       0.002063       0.009597      -0.022342       0.013500      -0.019229       0.000850       0.018379             11.625657      17.098517       3.718559       4.558116      10.229096       3.372067       7.549357           0.000668
          238              C       4.060013       8.949844       9.795237       0.135163      35.875383 0.39649854E+03  0.91066396E+04                                 9.677340                            6.755032      -0.062327       1.993082                    0.999652      26.377979      74.876348       0.617938       0.431563      -1.055069      -0.044241      -0.048767      -0.000783       0.065850       0.013168      -0.002442      -0.005913      -0.000586      -0.011588      -0.012066      -0.004756       0.016822             13.257950      18.332434       3.121818       7.840873      10.762544      -0.098979      10.678871           0.034561
          239              C      -0.875186       5.799753       7.346197       0.326548      31.637846 0.31587935E+03  0.68536495E+04                                 9.019132                            6.084313       0.014608       2.050573                    0.999211      23.494709      64.803472       0.642351       0.439474      -1.050376       0.049048       0.042562       0.023671       0.069120       0.020124       0.014875       0.012782       0.004744      -0.063796      -0.027820      -0.009626       0.037446             12.684603      18.246708       5.944503       5.626246      11.876385       4.516003       7.930717           0.005377
          240              C      -1.776649       3.886945       6.282300       0.075762      27.306546 0.31317804E+03  0.68210423E+04                                 7.956173                            5.921623       0.188959       2.062417                    0.999794      26.453643      74.543089       0.669769       0.419876      -1.056103      -0.025190       0.029412       0.024323       0.045730      -0.026470      -0.017651      -0.009649      -0.041100       0.027560      -0.045491       0.016515       0.028976              9.882655      14.178311       2.978752       3.040467       9.673030       2.340342       5.796624           0.001390
          241              C       2.038530       9.470269       8.557793      -0.073142      32.548687 0.42235155E+03  0.98593442E+04                                 8.930058                            6.890581       0.072169       1.997346                    0.999653      28.919110      82.883412       0.622391       0.421569      -1.060781       0.012737      -0.009050       0.018011       0.023844      -0.010162       0.010952      -0.010359      -0.023899       0.019257      -0.020947      -0.002761       0.023708             10.690782      13.350409       1.865918       4.983977      10.603977      -0.618937       8.117961           0.021450
          242              C       1.626053       8.161452       8.806805      -0.079424      42.201204 0.46725499E+03  0.11103013E+05                                10.552778                            7.178940      -0.032586       1.986946                    0.999179      27.949842      78.864151       0.623191       0.413617      -1.073867       0.027720       0.033361       0.007110       0.043953      -0.014746       0.005269       0.006674      -0.006786      -0.022638      -0.017988      -0.001071       0.019059             15.034464      21.280853       4.442194       9.423140      12.219317       1.137796      11.603223           0.032941
          243              C       2.448929       7.342564       9.579457       0.049865      30.883921 0.35741288E+03  0.80819806E+04                                 8.826259                            6.475004      -0.003819       2.005798                    0.999172      27.447721      79.968783       0.615768       0.439887      -1.039221       0.046867       0.029281       0.014764       0.057201       0.006816      -0.046584       0.020389      -0.041321       0.043705      -0.061720       0.011853       0.049867             11.558931      15.309378       2.060888       7.046072       9.305768       0.241054      10.061646          -0.001699
          244              C       0.306661       7.710162       8.281318       0.501464      27.039871 0.26584885E+03  0.55533221E+04                                 8.253232                            5.709796       0.043300       2.076105                    0.999559      22.250023      61.239431       0.637603       0.459873      -1.033188      -0.044610      -0.021943      -0.027494       0.056810       0.034262      -0.025970      -0.034055      -0.030166       0.133113      -0.059745      -0.015240       0.074985             11.171689      14.577700       3.120192       5.298879      11.245012       3.455084       7.692354           0.013352
          245              C       3.341905       9.866930       9.045432      -0.183372      35.336717 0.45256376E+03  0.10717755E+05                                 9.304257                            7.055187       0.172662       2.016668                    0.999682      29.951910      85.653457       0.627066       0.412447      -1.069675      -0.023709      -0.000010      -0.011547       0.026371       0.018618      -0.002566      -0.013748      -0.045843      -0.074871      -0.028109      -0.016640       0.044749             11.308123      14.661822       1.293492       5.997850       9.877053      -1.164113       9.385494           0.010910
          246              C      -3.182327       5.544061       6.875174       0.073576      27.529628 0.32565482E+03  0.71437441E+04                                 7.979913                            6.031660       0.234338       2.077387                    0.999794      26.398422      74.020952       0.666485       0.418936      -1.059455       0.029282      -0.029889      -0.022658       0.047583      -0.036606      -0.014674      -0.005632      -0.017100       0.009009      -0.043915       0.007106       0.036809              9.760821      12.841817       2.439689       3.626516       9.917184       2.661133       6.523462           0.002073
          247              C      11.415183     -11.138964      20.439284      -0.246873      36.324230 0.43785693E+03  0.10308528E+05                                 9.527205                            6.957007       0.091095       1.999910                    0.999201      29.952143      86.064505       0.627621       0.414519      -1.065813       0.006701      -0.016870      -0.009635       0.020551       0.005856      -0.004549      -0.015975      -0.026436       0.029505      -0.019441      -0.006833       0.026273             12.125343      16.386444      -0.884915      -7.453221       8.460707      -1.838562      11.528879           0.003546
          248              C      10.557450      -9.211386      19.393618      -0.232952      34.782334 0.42894107E+03  0.10035305E+05                                 9.240362                            6.875233       0.139714       2.016752                    0.999587      29.635852      84.571043       0.633526       0.413246      -1.067856       0.000930       0.008002      -0.004443       0.009199      -0.008134       0.008555      -0.002657       0.000272      -0.049580      -0.019181       0.000911       0.018270             11.626293      15.452301       0.599315      -7.032523       8.229059      -2.692990      11.197518           0.002362
          249              C      14.694542       2.716646       1.000894       0.135165      35.879660 0.39653079E+03  0.91077433E+04                                 9.678849                            6.755735      -0.062284       1.993092                    0.999651      26.379459      74.886815       0.617835       0.431618      -1.055015       0.038406      -0.019570      -0.049811       0.065873      -0.000187      -0.007369       0.009532       0.002756       0.030977      -0.012078      -0.004808       0.016886             13.260899      16.725251       4.824032      -7.519401      12.168372      -1.177773      10.889074           0.035579
          250              C      10.402752     -10.198821      20.364511       0.326572      31.640687 0.31589177E+03  0.68541022E+04                                 9.020260                            6.084795       0.014743       2.050620                    0.999211      23.495231      64.809360       0.642257       0.439526      -1.050327      -0.055684       0.005489       0.040480       0.069061      -0.007125      -0.030423      -0.001491       0.024264      -0.006756      -0.027769      -0.009594       0.037363             12.686861      18.365002      -0.010669      -9.020005       7.651914      -2.043603      12.043666           0.004140
          251              C      12.473589     -11.060760      19.608244       0.075701      27.309044 0.31320093E+03  0.68218153E+04                                 7.957070                            5.922101       0.188807       2.062335                    0.999793      26.456594      74.558260       0.669683       0.419914      -1.056056      -0.025361       0.029380      -0.024240       0.045760      -0.009827       0.030078       0.005334      -0.045638      -0.025021      -0.045664       0.016610       0.029054              9.884019      11.984087      -0.182827      -5.762931       7.713431      -1.842344       9.954540           0.001122
          252              C      16.133395       4.460487       0.119313      -0.073200      32.553437 0.42241362E+03  0.98611823E+04                                 8.930855                            6.891012       0.072020       1.997289                    0.999652      28.920899      82.890911       0.622380       0.421560      -1.060784      -0.014697      -0.018735      -0.001211       0.023842       0.007240       0.005037       0.008559      -0.020084      -0.055083      -0.020842      -0.002956       0.023798             10.692030      12.076166       2.477384      -5.152825      11.196808      -0.091050       8.803115           0.022106
          253              C       7.263146      -9.831459      22.358221      -0.079355      42.207014 0.46729728E+03  0.11104514E+05                                10.554646                            7.179881      -0.032683       1.986919                    0.999179      27.950843      78.874422       0.623056       0.413688      -1.073797      -0.030817       0.012689       0.028728       0.044000      -0.004768       0.000331      -0.010807      -0.014505      -0.042317      -0.017835      -0.001226       0.019061             15.038004      20.222050       4.947560      -9.569535      12.711015      -1.728292      12.180946           0.033884
          254              C       6.744017     -11.124822      22.407378       0.049823      30.885726 0.35743145E+03  0.80825707E+04                                 8.826817                            6.475294      -0.003957       2.005739                    0.999170      27.448981      79.975394       0.615732       0.439904      -1.039203      -0.041482      -0.001958       0.039348       0.057209      -0.040056       0.031817       0.009707       0.025381       0.064932      -0.061797       0.011943       0.049854             11.560016      15.147058       4.266289      -5.840785      10.886144      -1.200579       8.646846          -0.001759
          255              C       8.344729      -9.433879      21.413407       0.501446      27.041118 0.26585314E+03  0.55534562E+04                                 8.253520                            5.709816       0.043454       2.076133                    0.999558      22.250815      61.242646       0.637604       0.459869      -1.033187       0.047683       0.010722      -0.029017       0.056839       0.011525       0.025745       0.054741       0.021293       0.098720      -0.059736      -0.015314       0.075050             11.172443      15.772853       0.181706      -6.508810       9.018196      -1.824736       8.726279           0.013696
          256              C      15.113805       4.035859       1.054204      -0.183374      35.342801 0.45263065E+03  0.10719785E+05                                 9.305786                            7.056204       0.172531       2.016610                    0.999683      29.953539      85.661202       0.626952       0.412505      -1.069633       0.017321       0.014460      -0.013603       0.026347      -0.016148      -0.019780       0.026023      -0.027773       0.014214      -0.028161      -0.016645       0.044807             11.310385      12.859298       4.085035      -5.125592      12.077612      -0.627352       8.994246           0.011190
          257              C      11.676908      -9.188343      18.642429       0.073537      27.532851 0.32570636E+03  0.71452161E+04                                 7.980774                            6.032374       0.234174       2.077301                    0.999794      26.400722      74.031162       0.666401       0.418969      -1.059425       0.022770      -0.032157       0.026626       0.047555      -0.005532       0.028037      -0.011084      -0.052059      -0.026700      -0.044079       0.007231       0.036848              9.761929      12.770408      -0.179320      -5.169143       8.075029      -1.618421       8.440351           0.001914
          258              C       3.600572       0.521571       7.326350      -0.246794      36.317900 0.43777980E+03  0.10306110E+05                                 9.525595                            6.956067       0.091372       2.000010                    0.999202      29.949501      86.050334       0.627717       0.414480      -1.065853       0.013575       0.002536      -0.015169       0.020514      -0.007443      -0.001499      -0.011713      -0.028183      -0.043999      -0.019234      -0.007033       0.026268             12.122695       5.635325      -2.528257      -2.114539      16.157491       5.708237      14.575268           0.001532
          259              C       3.831593      -0.962842       9.139590      -0.232927      34.779487 0.42889650E+03  0.10033955E+05                                 9.239532                            6.874566       0.139824       2.016790                    0.999587      29.634763      84.565346       0.633603       0.413209      -1.067885      -0.000444      -0.008358       0.003854       0.009214       0.008982       0.005512      -0.006926      -0.000720       0.048366      -0.019231       0.000857       0.018374             11.625013       5.297250      -2.083840      -1.337321      17.099122       5.359777      12.478667           0.000675
          260              C       2.425576       5.163847      12.648373       0.135206      35.875896 0.39650002E+03  0.91067015E+04                                 9.677500                            6.755079      -0.062347       1.993072                    0.999652      26.378111      74.877363       0.617930       0.431568      -1.055064       0.037092      -0.033820      -0.042631       0.065856      -0.006407      -0.008673       0.007736       0.011835      -0.013252      -0.012069      -0.004760       0.016829             13.258306       8.337229       1.695714      -2.288840      20.781512       6.216840      10.656176           0.035685
          261              C       3.555922       0.328919       8.695800       0.326563      31.637644 0.31587519E+03  0.68535291E+04                                 9.019111                            6.084273       0.014620       2.050581                    0.999211      23.494408      64.802267       0.642354       0.439474      -1.050377      -0.017085       0.045977       0.048691       0.069113      -0.009733      -0.014318       0.021317      -0.033061       0.035834      -0.027816      -0.009632       0.037448             12.684614       5.282903      -2.683038      -2.135589      17.969978       7.689183      14.800962           0.005543
          262              C       3.889425      -0.509317       6.507311       0.075777      27.308598 0.31320994E+03  0.68219898E+04                                 7.956741                            5.922075       0.188429       2.062219                    0.999794      26.455845      74.553498       0.669710       0.419898      -1.056077       0.014397      -0.021614       0.037654       0.045741       0.012375       0.003274      -0.032589       0.037223       0.017691      -0.045601       0.016574       0.029027              9.883202       5.069186      -2.076833      -1.846073      13.848678       3.695856      10.731741           0.001433
          263              C       1.843694       2.814019      12.480365      -0.073136      32.550467 0.42237454E+03  0.98600448E+04                                 8.930425                            6.890787       0.072053       1.997294                    0.999653      28.920178      82.887979       0.622377       0.421571      -1.060776       0.014734       0.018713       0.001164       0.023846       0.021123      -0.004740      -0.005197       0.005886      -0.002452      -0.020953      -0.002773       0.023726             10.691305       7.601981       1.350961      -2.676084      15.025035       3.411214       9.446899           0.022142
          264              C       2.801476       2.715146      11.471394      -0.079424      42.202711 0.46727007E+03  0.11103479E+05                                10.553050                            7.179066      -0.032662       1.986915                    0.999179      27.950437      78.866639       0.623183       0.413618      -1.073864      -0.019168       0.022634       0.032449       0.043962       0.006137       0.000505      -0.010558      -0.022840       0.027799      -0.018000      -0.001060       0.019060             15.034938       8.206476       1.317169      -2.568074      23.847260       8.170130      13.051079           0.034043
          265              C       3.544081       3.850483      11.148532       0.049839      30.885281 0.35743003E+03  0.80824679E+04                                 8.826467                            6.475121      -0.003746       2.005802                    0.999173      27.448663      79.972096       0.615768       0.439882      -1.039224      -0.017380       0.043569       0.032741       0.057205      -0.026308       0.015876      -0.012817       0.074107       0.094013      -0.061724       0.011875       0.049850             11.559243       7.103647       2.170552      -1.347083      17.870319       5.153656       9.703765          -0.001779
          266              C       3.024945       1.394728      10.817824       0.501497      27.039998 0.26584862E+03  0.55533287E+04                                 8.253323                            5.709833       0.043218       2.076078                    0.999559      22.250072      61.240085       0.637593       0.459879      -1.033182       0.002762      -0.046335      -0.032753       0.056810       0.000066      -0.000606       0.017478       0.126257      -0.071171      -0.059748      -0.015246       0.074994             11.171851       4.683403      -0.469235      -1.605422      15.482934       5.108735      13.349215           0.013772
          267              C       1.620413       4.117515      13.067701      -0.183381      35.339084 0.45259518E+03  0.10718723E+05                                 9.304754                            7.055482       0.172488       2.016600                    0.999682      29.953086      85.658710       0.627044       0.412453      -1.069668      -0.001518      -0.025672      -0.005779       0.026358      -0.005047      -0.036087       0.002995       0.024193       0.025199      -0.028129      -0.016635       0.044765             11.308838       8.119176       2.234419      -2.122581      17.060795       3.618913       8.746544           0.011249
          268              C       4.060903      -1.939635       8.238855       0.073603      27.531690 0.32568669E+03  0.71446940E+04                                 7.980484                            6.032102       0.233818       2.077196                    0.999794      26.400374      74.030305       0.666429       0.418956      -1.059431      -0.014191       0.026067      -0.037208       0.047595       0.010348       0.008737      -0.038391       0.007767       0.003383      -0.044018       0.007173       0.036845              9.761412       4.724082      -0.949137      -1.439601      13.186480       3.655047      11.373675           0.002142
          269              C      -4.885517      20.373268       2.638741      -0.246872      36.325936 0.43787462E+03  0.10309082E+05                                 9.527692                            6.957269       0.091233       1.999970                    0.999201      29.952291      86.066399       0.627591       0.414533      -1.065800      -0.018140       0.000697       0.009623       0.020546       0.012879       0.013627       0.009770       0.013194       0.029534      -0.019469      -0.006966       0.026435             12.125871       9.898312      -3.179811      -0.751426      14.950366       7.640009      11.528936           0.001525
          270              C      -2.782255      20.207127       3.684407      -0.232966      34.785770 0.42897993E+03  0.10036486E+05                                 9.241206                            6.875738       0.139844       2.016795                    0.999588      29.635943      84.573672       0.633473       0.413269      -1.067836       0.007245       0.003562       0.004447       0.009217      -0.006386       0.005466      -0.006974       0.010081      -0.049528      -0.019084       0.000826       0.018258             11.627314       8.655740      -1.803859       0.195061      15.027820       7.528715      11.198382           0.000663
          271              C     -11.758256       1.435872      22.077131       0.135217      35.876539 0.39648854E+03  0.91063530E+04                                 9.677680                            6.754955      -0.062225       1.993116                    0.999651      26.377689      74.875302       0.617940       0.431564      -1.055069      -0.031253       0.029695       0.049816       0.065880      -0.000993      -0.011386       0.003897      -0.001897       0.031057      -0.012049      -0.004848       0.016897             13.259385       9.641057       2.319998      -1.395233      19.249463       7.481238      10.887635           0.035878
          272              C      -3.661666      19.732116       2.713514       0.326634      31.639376 0.31587870E+03  0.68537373E+04                                 9.019976                            6.084633       0.014687       2.050608                    0.999211      23.494709      64.807214       0.642272       0.439521      -1.050331       0.023748      -0.050699      -0.040494       0.069095      -0.013174      -0.008677       0.029283      -0.009984      -0.006701      -0.027859      -0.009585       0.037444             12.686157       8.848877      -3.374790      -1.079617      17.166799       9.184513      12.042796           0.005593
          273              C      -5.164572      21.397227       3.469781       0.075730      27.307295 0.31316819E+03  0.68210045E+04                                 7.956618                            5.921612       0.188267       2.062156                    0.999794      26.457739      74.563820       0.669733       0.419888      -1.056060       0.036156      -0.014141       0.024198       0.045746       0.006731       0.005058      -0.030069       0.047877      -0.024925      -0.045617       0.016553       0.029064              9.883105       8.303630      -1.484905      -0.184034      11.392978       6.046008       9.952708           0.001458
          274              C     -10.593745       3.373727      22.958712      -0.073169      32.545672 0.42226929E+03  0.98570968E+04                                 8.929307                            6.889578       0.072182       1.997338                    0.999652      28.920526      82.890293       0.622472       0.421529      -1.060790      -0.012769      -0.020087       0.001213       0.023833       0.011943      -0.006311      -0.007452       0.006537      -0.055109      -0.020768      -0.002968       0.023736             10.690143       9.737334       1.652595      -1.630734      13.533051       4.886184       8.800045           0.022240
          275              C      -2.268816      16.894478       0.719804      -0.079454      42.209969 0.46735106E+03  0.11106096E+05                                10.555018                            7.180247      -0.032861       1.986839                    0.999180      27.952663      78.880267       0.623047       0.413682      -1.073802       0.022229      -0.024810      -0.028733       0.043992       0.000844       0.010368       0.003433       0.017259      -0.042400      -0.017944      -0.001166       0.019110             15.038142      10.436880       1.488206      -1.560514      22.497017       9.597633      12.180529           0.034232
          276              C      -3.315171      15.973921       0.670647       0.049815      30.885480 0.35742950E+03  0.80824171E+04                                 8.826359                            6.474990      -0.003816       2.005781                    0.999172      27.448675      79.970783       0.615795       0.439865      -1.039239       0.011976      -0.039754      -0.039361       0.057211      -0.039121       0.001596      -0.033026       0.030673       0.064979      -0.061657       0.011866       0.049791             11.559297       8.677743       1.979606      -0.814692      17.354131       5.906235       8.646016          -0.001804
          277              C      -2.254484      18.046749       1.664618       0.501518      27.040256 0.26585079E+03  0.55534375E+04                                 8.253600                            5.709991       0.043396       2.076134                    0.999558      22.250581      61.243712       0.637556       0.459901      -1.033160      -0.005836       0.048483       0.029002       0.056796       0.002313      -0.042997      -0.042468      -0.031026       0.098779      -0.059666      -0.015349       0.075015             11.172329       9.654544      -1.981494      -0.449233      15.136377       6.744563       8.726066           0.013846
          278              C     -10.654241       2.270888      22.023821      -0.183410      35.347446 0.45273646E+03  0.10722646E+05                                 9.306229                            7.056764       0.172576       2.016620                    0.999684      29.952725      85.653206       0.626978       0.412474      -1.069680       0.007890       0.021177       0.013583       0.026367      -0.003881      -0.031010       0.010122       0.041892       0.014273      -0.028229      -0.016498       0.044728             11.311227       9.596695       2.933460      -1.115297      15.343204       5.042046       8.993783           0.011310
          279              C      -3.133667      21.270258       4.435596       0.073600      27.530347 0.32565690E+03  0.71438948E+04                                 7.980172                            6.031746       0.233791       2.077195                    0.999794      26.400063      74.029269       0.666460       0.418945      -1.059435      -0.037875       0.010751      -0.026620       0.047526       0.012084       0.019873      -0.022653       0.047430      -0.026602      -0.044034       0.007143       0.036891              9.761018       8.709134      -1.614119      -0.196305      12.134357       5.412302       8.439563           0.002175
          280              C       8.713174      16.892621      15.751675      -0.246876      36.326110 0.43788161E+03  0.10309269E+05                                 9.527642                            6.957294       0.091227       1.999944                    0.999202      29.952634      86.066964       0.627595       0.414529      -1.065804      -0.002173       0.013636       0.015173       0.020515       0.003023       0.010652       0.005494       0.031307      -0.043959      -0.019396      -0.006937       0.026332             12.125910      16.581627       1.340545      -6.089113       5.216350       0.090969      14.579753           0.003538
          281              C       7.236623      16.615597      13.938435      -0.232932      34.786051 0.42896679E+03  0.10035999E+05                                 9.240835                            6.875273       0.139776       2.016762                    0.999588      29.635623      84.569178       0.633551       0.413226      -1.067875      -0.007699      -0.003219      -0.003870       0.009198       0.007226       0.008504      -0.002693      -0.010741       0.048374      -0.019263       0.000839       0.018425             11.627172      17.101873       2.088754      -5.500558       5.299451      -0.525901      12.480191           0.002345
          282              C      13.481550      17.332131      10.429652       0.135138      35.881638 0.39654802E+03  0.91082276E+04                                 9.679220                            6.755887      -0.062169       1.993124                    0.999651      26.379847      74.888002       0.617828       0.431619      -1.055016      -0.044256       0.023695       0.042660       0.065878      -0.008702      -0.010096       0.005701      -0.001214      -0.013332      -0.011995      -0.004839       0.016834             13.261536      18.338337       5.231661      -6.626313      10.787901       0.085126      10.658369           0.035715
          283              C       8.546404      16.786282      14.382225       0.326559      31.640607 0.31588886E+03  0.68540049E+04                                 9.020195                            6.084714       0.014668       2.050598                    0.999211      23.494981      64.807936       0.642272       0.439519      -1.050334       0.049072      -0.000771      -0.048635       0.069095       0.002831      -0.024777       0.006465       0.037942       0.035893      -0.027851      -0.009510       0.037361             12.686733      18.249932       1.900530      -7.963070       5.006728      -0.549578      14.803538           0.004180
          284              C       7.644969      16.821345      16.570714       0.075703      27.307707 0.31318121E+03  0.68212407E+04                                 7.956506                            5.921638       0.188758       2.062324                    0.999793      26.456181      74.554951       0.669760       0.419874      -1.056087      -0.025194       0.006359      -0.037689       0.045778      -0.002070       0.031893       0.007905      -0.044446       0.017704      -0.045661       0.016487       0.029174              9.883216      14.178156       1.143700      -4.099826       4.739010       0.508650      10.732484           0.001142
          285              C      11.460069      16.000262      10.597660      -0.073162      32.545733 0.42224321E+03  0.98564626E+04                                 8.929657                            6.889563       0.072044       1.997296                    0.999652      28.921619      82.896804       0.622438       0.421553      -1.060761       0.012735       0.020127      -0.001130       0.023845       0.014586       0.003408       0.006340      -0.031152      -0.002546      -0.020952      -0.002883       0.023835             10.690756      13.350275       3.385055      -4.106377       9.276852       1.386427       9.445140           0.022199
          286              C      11.047605      16.870331      11.606631      -0.079467      42.212418 0.46736873E+03  0.11106632E+05                                10.555437                            7.180385      -0.032685       1.986887                    0.999180      27.953204      78.882457       0.623040       0.413682      -1.073801       0.027753      -0.010500      -0.032489       0.044000       0.011949       0.010224       0.003177       0.010055       0.027765      -0.017981      -0.001228       0.019210             15.038975      21.286848       5.941099      -8.561693      10.774860      -0.301802      13.055219           0.033994
          287              C      11.870486      17.948914      11.929493       0.049831      30.886515 0.35743727E+03  0.80826756E+04                                 8.826732                            6.475175      -0.003865       2.005769                    0.999172      27.449040      79.973516       0.615767       0.439880      -1.039224       0.046893      -0.001870      -0.032732       0.057218      -0.043758       0.017516      -0.010524      -0.024531       0.094037      -0.061765       0.011948       0.049817             11.559899      15.310792       5.072195      -5.308382       9.664585      -0.447929       9.704321          -0.001756
          288              C       9.728222      16.640897      12.260201       0.501435      27.041829 0.26586910E+03  0.55538541E+04                                 8.253592                            5.709960       0.043422       2.076125                    0.999559      22.250887      61.242519       0.637603       0.459864      -1.033193      -0.044605      -0.012849       0.032750       0.056809      -0.039645      -0.016640      -0.005175      -0.098260      -0.071153      -0.059700      -0.015294       0.074994             11.172500      14.578685       3.028721      -5.352751       5.588405      -0.189229      13.350409           0.013754
          289              C      12.763436      16.224234      10.010324      -0.183400      35.339261 0.45256085E+03  0.10717708E+05                                 9.304930                            7.055362       0.172498       2.016588                    0.999683      29.954030      85.660623       0.627030       0.412471      -1.069657      -0.023675      -0.009972       0.005792       0.026334      -0.011554      -0.014747       0.033156      -0.012523       0.025201      -0.028226      -0.016626       0.044852             11.309540      14.664826       4.549180      -4.119804      10.517482       0.794311       8.746313           0.011218
          290              C       6.239269      16.506216      14.839170       0.073589      27.528884 0.32562190E+03  0.71429158E+04                                 7.979528                            6.031045       0.234084       2.077289                    0.999795      26.399794      74.026774       0.666563       0.418893      -1.059471       0.029298      -0.004667       0.037233       0.047607       0.005601       0.039164       0.004702      -0.018933       0.003434      -0.044033       0.007061       0.036972              9.760443      12.842741       1.921365      -3.924683       5.067019       0.139041      11.371568           0.001940
          291              C       1.993779       9.946601      22.505228      -0.246864      36.324733 0.43786203E+03  0.10308672E+05                                 9.527359                            6.957102       0.091312       1.999979                    0.999202      29.951887      86.063688       0.627610       0.414525      -1.065809       0.006702       0.000058       0.019403       0.020527      -0.006816      -0.002648       0.007488      -0.041418      -0.015423      -0.019390      -0.006925       0.026316             12.125521      16.386703      -6.012154       4.493141      12.354190      -0.409207       7.635670           0.001523
          292              C       1.136030       8.077228      21.358712      -0.232932      34.784662 0.42894905E+03  0.10035450E+05                                 9.240507                            6.875073       0.139893       2.016806                    0.999588      29.634955      84.565875       0.633570       0.413219      -1.067883       0.000934      -0.007852      -0.004721       0.009210       0.011463       0.002903       0.012169       0.016412      -0.000934      -0.019257       0.000842       0.018415             11.626674      15.452659      -6.390470       2.997184      12.788458       0.061337       6.638904           0.000692
          293              C      -4.148290      12.832698      20.224889       0.135175      35.880309 0.39653580E+03  0.91078727E+04                                 9.679005                            6.755809      -0.062205       1.993121                    0.999651      26.379241      74.885866       0.617829       0.431622      -1.055015       0.038400      -0.033343       0.041850       0.065861      -0.006277       0.003911      -0.011961      -0.001626       0.017790      -0.011973      -0.004844       0.016817             13.261083      16.725268      -8.923987      -0.418586      12.228966       1.143487      10.829014           0.034663
          294              C       0.981337       9.411767      21.728422       0.326580      31.640000 0.31588383E+03  0.68538589E+04                                 9.020063                            6.084654       0.014672       2.050601                    0.999211      23.494690      64.806671       0.642278       0.439517      -1.050336      -0.055714       0.032360      -0.024984       0.069104      -0.022778       0.021420      -0.002970       0.016434      -0.030360      -0.027840      -0.009522       0.037361             12.686476      18.363894      -7.805882       4.518794      12.715745      -0.879524       6.979787           0.005357
          295              C       3.052189       9.187800      22.853014       0.075738      27.307479 0.31317741E+03  0.68211637E+04                                 7.956540                            5.921656       0.188582       2.062269                    0.999793      26.456234      74.556071       0.669747       0.419882      -1.056078      -0.025373      -0.035680      -0.013336       0.045768       0.030962      -0.006477       0.012716      -0.014594       0.068394      -0.045686       0.016520       0.029166              9.883220      11.982997      -4.898399       3.039774      10.988763      -0.048922       6.677899           0.001357
          296              C      -2.709452      11.197296      19.155453      -0.073114      32.542690 0.42220063E+03  0.98551815E+04                                 8.929044                            6.889184       0.072183       1.997362                    0.999652      28.919835      82.889416       0.622461       0.421549      -1.060768      -0.014672       0.008332       0.016849       0.023845       0.000749      -0.008664       0.012134       0.015599       0.051776      -0.020956      -0.002853       0.023809             10.689904      12.072293      -5.699561       0.429456       9.478502       1.083480      10.518916           0.021518
          297              C      -2.158287      10.954677      20.413436      -0.079440      42.209671 0.46734220E+03  0.11105810E+05                                10.554928                            7.180149      -0.032606       1.986925                    0.999180      27.952198      78.878180       0.623057       0.413679      -1.073806      -0.030811       0.018528      -0.025325       0.043977       0.002687       0.004062       0.017820      -0.002537      -0.006558      -0.017971      -0.001225       0.019195             15.038032      20.221431     -10.760489       0.500458      13.809590       1.093789      11.083073           0.033041
          298              C      -2.677401      11.643940      21.508950       0.049850      30.885630 0.35742725E+03  0.80823874E+04                                 8.826591                            6.475107      -0.003885       2.005775                    0.999172      27.448409      79.971206       0.615767       0.439883      -1.039223      -0.041481       0.035077      -0.017975       0.057220       0.047582       0.018928      -0.024200      -0.000139      -0.011532      -0.061752       0.011928       0.049824             11.559656      15.146387      -7.191083      -0.774424      10.246150       1.570147       9.286431          -0.001702
          299              C      -1.076702       9.937655      20.541519       0.501479      27.040506 0.26585717E+03  0.55535370E+04                                 8.253358                            5.709861       0.043406       2.076135                    0.999559      22.250075      61.239711       0.637604       0.459869      -1.033191       0.047657      -0.030445       0.005253       0.056795       0.016540      -0.022826      -0.053311       0.023685       0.105977      -0.059701      -0.015311       0.075013             11.172063      15.772455      -5.727304       3.097230      10.378958       1.038510       7.364775           0.013391
          300              C      -3.729043      12.219248      19.055756      -0.183375      35.336569 0.45252566E+03  0.10716631E+05                                 9.304410                            7.055065       0.172614       2.016643                    0.999683      29.952599      85.654637       0.627048       0.412468      -1.069662       0.017325      -0.019005      -0.005751       0.026351      -0.009017       0.023999      -0.009938      -0.000111       0.097014      -0.028204      -0.016619       0.044823             11.308783      12.857200      -6.480549      -0.975181      10.307106       1.649023      10.762043           0.010939
          301              C       2.255493       7.415161      21.714345       0.073634      27.528283 0.32561418E+03  0.71427206E+04                                 7.979478                            6.031026       0.233904       2.077238                    0.999795      26.399498      74.026362       0.666554       0.418900      -1.059464       0.022828       0.039144       0.014567       0.047598       0.027062      -0.009119       0.022687      -0.032055       0.033149      -0.044061       0.007107       0.036954              9.760316      12.766873      -4.386147       2.738711       9.750594       0.651928       6.763481           0.002039
          302              C      -5.820881      -7.239834      18.963213      -0.246886      36.327448 0.43789502E+03  0.10309698E+05                                 9.527978                            6.957448       0.091175       1.999940                    0.999201      29.953119      86.069764       0.627580       0.414535      -1.065797       0.013576      -0.014440       0.005411       0.020545       0.002401       0.007341       0.021653      -0.011139       0.006863      -0.019468      -0.006976       0.026443             12.126285       5.636703      -0.567627       3.248152      10.029961      -2.171047      20.712190           0.001503
          303              C      -5.589854      -4.927311      19.342154      -0.232977      34.786977 0.42899704E+03  0.10036998E+05                                 9.241430                            6.875883       0.139807       2.016771                    0.999588      29.636668      84.576537       0.633465       0.413270      -1.067834      -0.000464       0.007521       0.005309       0.009217       0.000246      -0.010406      -0.006650      -0.024633      -0.023260      -0.019088       0.000820       0.018267             11.627629       5.298332      -0.116216       2.474143       8.993493      -0.678853      20.591062           0.000666
          304              C      21.268534      -4.952027      12.281894       0.135199      35.876426 0.39648946E+03  0.91063731E+04                                 9.677635                            6.754952      -0.062237       1.993113                    0.999651      26.377692      74.875139       0.617943       0.431563      -1.055070       0.037092      -0.020037       0.050618       0.065874      -0.004310       0.009975      -0.003422       0.019125       0.008390      -0.012049      -0.004848       0.016897             13.259264       8.336746      -2.829407      -0.324074       7.803398       1.276572      23.637648           0.034991
          305              C      -5.865537      -5.957534      18.445342       0.326631      31.639988 0.31588508E+03  0.68539204E+04                                 9.020105                            6.084706       0.014631       2.050585                    0.999211      23.495057      64.808690       0.642266       0.439523      -1.050329      -0.017079       0.019149      -0.064155       0.069096      -0.007520       0.015652      -0.011171      -0.015667       0.088163      -0.027866      -0.009583       0.037449             12.686355       5.283535      -0.508162       3.392116       8.935369      -2.473259      23.840161           0.005440
          306              C      -5.532009      -7.433686      20.265506       0.075716      27.307330 0.31316688E+03  0.68209522E+04                                 7.956595                            5.921571       0.188359       2.062188                    0.999794      26.457494      74.562406       0.669742       0.419884      -1.056065       0.014371       0.043426      -0.000141       0.045742      -0.003366      -0.012270       0.004518      -0.011579      -0.128773      -0.045586       0.016535       0.029051              9.883145       5.068851      -0.560536       2.721590       8.311452      -0.499293      16.269133           0.001403
          307              C      20.686680      -3.922593      14.400918      -0.073150      32.544572 0.42225359E+03  0.98566262E+04                                 8.929094                            6.889444       0.072194       1.997351                    0.999652      28.919856      82.887594       0.622479       0.421528      -1.060792       0.014708      -0.008341      -0.016793       0.023830      -0.014634      -0.015825       0.002025       0.000148      -0.019834      -0.020766      -0.002960       0.023726             10.689855       7.601405      -2.993572       0.165937       7.887330       0.711850      16.580829           0.021717
          308              C      -6.620029      -4.746945      14.991023      -0.079436      42.209066 0.46734043E+03  0.11105772E+05                                10.554868                            7.180161      -0.032846       1.986848                    0.999180      27.952258      78.878683       0.623052       0.413682      -1.073803      -0.019171       0.016795      -0.035847       0.043984      -0.002660      -0.005486       0.004333      -0.033816      -0.005232      -0.017936      -0.001173       0.019109             15.037912       8.208071      -2.883444       0.143327       8.676432       0.590131      28.229234           0.033347
          309              C      -5.877435      -5.594228      14.169215       0.049819      30.885203 0.35742592E+03  0.80823185E+04                                 8.826347                            6.474986      -0.003876       2.005769                    0.999172      27.448430      79.970070       0.615791       0.439869      -1.039236      -0.017390       0.006553      -0.054105       0.057207       0.026917       0.014983      -0.029788      -0.000038      -0.128420      -0.061654       0.011858       0.049795             11.559293       7.103574      -2.251845      -1.206419       7.282202       0.959853      20.292103          -0.001757
          310              C      -6.396541      -4.652730      16.461324       0.501501      27.040498 0.26585375E+03  0.55535134E+04                                 8.253636                            5.710014       0.043406       2.076136                    0.999558      22.250720      61.244122       0.637556       0.459899      -1.033162       0.002771      -0.005208       0.056489       0.056797      -0.000568       0.000308      -0.020566       0.120762      -0.087749      -0.059664      -0.015347       0.075010             11.172384       4.683615      -1.155802       1.209429       9.458690      -1.630784      19.374848           0.013502
          311              C      20.463381      -4.065706      12.978389      -0.183392      35.346230 0.45271964E+03  0.10722131E+05                                 9.305989                            7.056619       0.172621       2.016641                    0.999684      29.952072      85.650438       0.626988       0.412473      -1.069683      -0.001526       0.007830       0.025138       0.026373      -0.028669       0.022519      -0.012048       0.008297      -0.022639      -0.028217      -0.016502       0.044719             11.310888       8.119140      -2.954838      -0.876117       7.691787       1.793300      18.121737           0.010994
          312              C      -5.360527      -5.218962      20.638447       0.073587      27.530245 0.32565422E+03  0.71438060E+04                                 7.980128                            6.031697       0.233874       2.077225                    0.999794      26.399800      74.027862       0.666468       0.418942      -1.059439      -0.014172      -0.045182      -0.003996       0.047521       0.002397      -0.013210       0.016952      -0.029604      -0.108802      -0.043997       0.007118       0.036879              9.761010       4.723773      -0.771973       1.541821       8.661355      -1.041842      15.897902           0.002094
          313              C       4.535935       5.422653       4.114812      -0.246805      36.319237 0.43779780E+03  0.10306654E+05                                 9.525850                            6.956227       0.091317       1.999982                    0.999202      29.950253      86.053409       0.627707       0.414481      -1.065850      -0.018103       0.007993      -0.005385       0.020509       0.005427      -0.017858      -0.013948       0.005718       0.006792      -0.019233      -0.007041       0.026274             12.123061       9.896122       0.939204       3.127351       5.766997      -2.338177      20.706064           0.001515
          314              C       6.639192       6.411292       3.735871      -0.232936      34.780609 0.42891236E+03  0.10034429E+05                                 9.239736                            6.874698       0.139793       2.016770                    0.999587      29.635436      84.567976       0.633595       0.413209      -1.067883       0.007236       0.002085      -0.005311       0.009215       0.007951       0.002951       0.012212       0.018781      -0.023226      -0.019231       0.000851       0.018381             11.625293       8.654859       1.070775       1.464924       5.634823      -2.105501      20.586196           0.000671
          315              C       7.084683       5.077490      10.796131       0.135190      35.875280 0.39649581E+03  0.91065702E+04                                 9.677360                            6.755030      -0.062340       1.993079                    0.999652      26.377901      74.876341       0.617935       0.431566      -1.055067      -0.031237       0.028295      -0.050596       0.065851      -0.009336       0.006649      -0.008131      -0.009414       0.008450      -0.012064      -0.004759       0.016823             13.257996       9.641509      -2.368847      -1.310889       6.499052      -0.119652      23.633427           0.035138
          316              C       5.759793       5.807989       4.632683       0.326561      31.638125 0.31588049E+03  0.68536804E+04                                 9.019206                            6.084331       0.014579       2.050563                    0.999211      23.494704      64.803484       0.642349       0.439475      -1.050375       0.023778      -0.009718       0.064165       0.069115      -0.000942       0.015812      -0.010946       0.021639       0.088111      -0.027821      -0.009632       0.037453             12.684746       8.847934       0.752412       3.461559       5.369361      -2.373284      23.836942           0.005460
          317              C       4.256863       5.630362       2.812519       0.075765      27.308557 0.31320759E+03  0.68219097E+04                                 7.956703                            5.922023       0.188524       2.062252                    0.999794      26.455576      74.552002       0.669720       0.419893      -1.056083       0.036133       0.028040       0.000101       0.045736       0.001041      -0.008263       0.010176       0.013234      -0.128667      -0.045571       0.016558       0.029012              9.883219       8.302208       0.582739       1.376975       5.077083      -2.399920      16.270365           0.001405
          318              C       8.249165       4.872014       8.677107      -0.073136      32.549465 0.42236149E+03  0.98596482E+04                                 8.930222                            6.890674       0.072101       1.997318                    0.999653      28.919559      82.885381       0.622384       0.421571      -1.060778      -0.012782       0.011100       0.016790       0.023843      -0.011432      -0.007052       0.014396       0.018351      -0.019818      -0.020952      -0.002766       0.023717             10.691011       9.736548      -2.238241      -0.613066       5.752329      -0.395002      16.584154           0.021811
          319              C       7.152690       5.500236       8.087002      -0.079413      42.201705 0.46725884E+03  0.11103134E+05                                10.552868                            7.178969      -0.032640       1.986927                    0.999179      27.950030      78.864953       0.623190       0.413617      -1.073866       0.022209      -0.012478       0.035820       0.043955       0.008596      -0.005820       0.003847       0.029621      -0.005237      -0.017997      -0.001066       0.019062             15.034628      10.434204      -2.094891      -0.508177       6.446561      -0.331631      28.223120           0.033478
          320              C       6.106345       5.917952       8.908810       0.049840      30.885056 0.35742720E+03  0.80823894E+04                                 8.826450                            6.475114      -0.003791       2.005793                    0.999172      27.448487      79.971561       0.615766       0.439884      -1.039222       0.011982      -0.014202       0.054101       0.057203       0.020943       0.033219      -0.004001      -0.033793      -0.128418      -0.061721       0.011867       0.049854             11.559216       8.677703      -1.695339      -1.306516       5.708084       0.817504      20.291860          -0.001774
          321              C       7.167002       5.742320       6.616701       0.501483      27.039916 0.26584837E+03  0.55533161E+04                                 8.253279                            5.709813       0.043259       2.076093                    0.999559      22.250017      61.239675       0.637598       0.459876      -1.033185      -0.005820       0.000870      -0.056505       0.056810      -0.038376       0.019563       0.006656      -0.093209      -0.087714      -0.059745      -0.015246       0.074991             11.171777       9.654212       0.601707       1.940276       4.487504      -0.596407      19.373614           0.013554
          322              C       8.188688       4.613807      10.099636      -0.183371      35.337617 0.45257576E+03  0.10718126E+05                                 9.304448                            7.055301       0.172598       2.016643                    0.999682      29.952351      85.655476       0.627058       0.412450      -1.069672       0.007890       0.001172      -0.025132       0.026368      -0.024933       0.018964      -0.017063       0.029680      -0.022610      -0.028118      -0.016638       0.044756             11.308387       9.595886      -2.433161      -1.979381       6.213845       0.226947      18.115429           0.011026
          323              C       6.287762       6.530264       2.439578       0.073589      27.531580 0.32568396E+03  0.71446023E+04                                 7.980432                            6.032049       0.233921       2.077232                    0.999794      26.400091      74.028772       0.666438       0.418952      -1.059435      -0.037938      -0.028459       0.003964       0.047591       0.011182      -0.020251       0.006959       0.020069      -0.108835      -0.043986       0.007152       0.036834              9.761393       8.709322       0.636805       1.497088       4.676193      -1.106063      15.898664           0.002101
          324              C      18.134579      18.519076       0.572797      -0.246860      36.322645 0.43783495E+03  0.10307855E+05                                 9.526873                            6.956787       0.091185       1.999947                    0.999201      29.951279      86.060636       0.627639       0.414513      -1.065819      -0.002155       0.006362      -0.019434       0.020562       0.007678      -0.007837       0.000206       0.040823      -0.015424      -0.019436      -0.006821       0.026257             12.124894      16.580380      -5.943261       1.883369      12.159082      -4.099391       7.635221           0.001517
          325              C      16.658043      17.087286       1.719313      -0.232957      34.781340 0.42892782E+03  0.10034891E+05                                 9.240114                            6.875074       0.139821       2.016789                    0.999587      29.635351      84.568428       0.633543       0.413239      -1.067863      -0.007724      -0.001736       0.004703       0.009208       0.003758      -0.010391      -0.006603      -0.027221      -0.000996      -0.019175       0.000912       0.018263             11.625942      17.099496      -5.807279       0.941313      11.139541      -2.846050       6.638790           0.000673
          326              C      -5.361515      13.690335       2.853136       0.135164      35.879348 0.39652736E+03  0.91076429E+04                                 9.678792                            6.755707      -0.062290       1.993092                    0.999651      26.379322      74.886288       0.617837       0.431618      -1.055015      -0.044242       0.025095      -0.041857       0.065872      -0.004367       0.012657       0.000401       0.009171       0.017781      -0.012070      -0.004807       0.016877             13.260803      18.337339      -8.353928      -1.216847      10.616556       0.013245      10.828515           0.035132
          327              C      17.967819      17.386274       1.349603       0.326587      31.640166 0.31588682E+03  0.68539562E+04                                 9.020133                            6.084726       0.014761       2.050627                    0.999211      23.494953      64.808045       0.642265       0.439523      -1.050330       0.049032      -0.041734       0.024992       0.069069      -0.022885       0.010001      -0.019132       0.015881      -0.030312      -0.027758      -0.009605       0.037363             12.686655      18.249477      -7.846882       2.335820      12.830584      -3.967346       6.979903           0.005460
          328              C      17.066369      19.264019       0.225011       0.075727      27.308682 0.31319587E+03  0.68216981E+04                                 7.957057                            5.922094       0.188646       2.062287                    0.999793      26.456548      74.558818       0.669675       0.419919      -1.056050      -0.025174      -0.035800       0.013321       0.045747       0.028657      -0.014076       0.001976      -0.027625       0.068399      -0.045687       0.016643       0.029044              9.883960      14.179517      -4.123096       1.059581       8.794148      -2.849544       6.678216           0.001398
          329              C      -7.382982      14.501779       3.922572      -0.073222      32.553145 0.42241173E+03  0.98611103E+04                                 8.930754                            6.890969       0.072077       1.997307                    0.999652      28.920789      82.890013       0.622387       0.421557      -1.060788       0.012749      -0.011085      -0.016830       0.023846      -0.004297      -0.014242       0.004282      -0.013004       0.051723      -0.020846      -0.002953       0.023799             10.691875      13.351934      -5.249932      -0.876509       8.204262      -0.766896      10.519429           0.021787
          330              C      20.469038      14.940527       2.664589      -0.079391      42.207500 0.46730704E+03  0.11104801E+05                                10.554712                            7.179953      -0.032687       1.986914                    0.999179      27.951137      78.875373       0.623054       0.413687      -1.073797       0.027746      -0.022868       0.025354       0.043995       0.002872      -0.015364      -0.009637      -0.001368      -0.006473      -0.017830      -0.001218       0.019048             15.038059      21.286445     -10.384969      -0.864534      12.745901      -0.835916      11.081830           0.033500
          331              C      21.291904      14.680832       1.569075       0.049835      30.885136 0.35742446E+03  0.80823706E+04                                 8.826708                            6.475233      -0.003957       2.005744                    0.999170      27.448636      79.974105       0.615735       0.439904      -1.039203       0.046885      -0.027428       0.017972       0.057214       0.037040       0.029267      -0.009565      -0.059751      -0.011449      -0.061795       0.011936       0.049858             11.559842      15.310667      -7.133334      -1.738245      10.082359       0.206772       9.286502          -0.001778
          332              C      19.149653      15.621251       2.536506       0.501475      27.039980 0.26584165E+03  0.55531493E+04                                 8.253300                            5.709702       0.043475       2.076152                    0.999558      22.250117      61.240114       0.637609       0.459870      -1.033187      -0.044633       0.034791      -0.005227       0.056831       0.005424       0.042687       0.039349      -0.039216       0.105930      -0.059738      -0.015331       0.075069             11.172082      14.578275      -6.149557       0.052877      11.573190      -3.266026       7.364780           0.013556
          333              C      -6.079613      13.881147       4.022269      -0.183383      35.342230 0.45262357E+03  0.10719564E+05                                 9.305664                            7.056138       0.172573       2.016627                    0.999683      29.953251      85.659864       0.626957       0.412504      -1.069635      -0.023700       0.009998       0.005723       0.026352      -0.006993       0.017458      -0.019151       0.011504       0.097061      -0.028159      -0.016643       0.044803             11.310212      14.665308      -5.842667      -1.879515       8.501955       0.369655      10.763374           0.011046
          334              C      15.660684      17.922034       1.363680       0.073573      27.532329 0.32569925E+03  0.71450369E+04                                 7.980727                            6.032350       0.234018       2.077257                    0.999794      26.400499      74.030949       0.666394       0.418974      -1.059419       0.029305       0.034502      -0.014529       0.047542       0.031136      -0.024375       0.001200      -0.009049       0.033161      -0.044103       0.007275       0.036828              9.761826      12.843368      -4.360999       0.299348       9.677377      -2.800091       6.764732           0.002092
          335              C      15.242587      -6.718323      19.866487      -0.246899      36.328383 0.43790844E+03  0.10310110E+05                                 9.528187                            6.957595       0.091107       1.999915                    0.999201      29.953590      86.071993       0.627567       0.414540      -1.065792      -0.013571      -0.011887       0.009798       0.020530       0.005164       0.005755       0.009908       0.009208       0.067944      -0.019472      -0.006982       0.026454             12.126569       5.636828       3.096874       1.132508      19.922303       3.540051      10.820578           0.003562
          336              C      15.011560      -5.890255      17.674305      -0.232976      34.787536 0.42900419E+03  0.10037225E+05                                 9.241593                            6.875988       0.139734       2.016750                    0.999588      29.636848      84.577790       0.633452       0.413276      -1.067829       0.000468      -0.000820      -0.009157       0.009205      -0.009138      -0.004992      -0.013694      -0.012442       0.013336      -0.019092       0.000823       0.018269             11.627871       5.298427       2.200855       1.136432      18.280111       4.682502      11.305077           0.002368
          337              C     -11.846828       0.211785      21.225783       0.135183      35.877163 0.39649632E+03  0.91065714E+04                                 9.677756                            6.754997      -0.062214       1.993116                    0.999651      26.378003      74.876227       0.617942       0.431561      -1.055071      -0.037098      -0.053861      -0.007966       0.065884       0.010800       0.001246       0.004254       0.005837      -0.031467      -0.012060      -0.004844       0.016904             13.259507       8.336865       1.134054      -2.612407      18.574069       7.494879      12.867587           0.035965
          338              C      15.287243      -5.628691      19.014908       0.326613      31.639984 0.31588501E+03  0.68539218E+04                                 9.020114                            6.084714       0.014661       2.050599                    0.999211      23.495073      64.808851       0.642264       0.439524      -1.050328       0.017081       0.065126       0.015489       0.069087       0.017315       0.001317       0.010100      -0.052529      -0.022387      -0.027870      -0.009572       0.037442             12.686381       5.283545       3.191765       1.255952      22.256025       5.217213      10.519573           0.004207
          339              C      14.953715      -7.943072      19.383233       0.075695      27.307144 0.31316495E+03  0.68208742E+04                                 7.956479                            5.921496       0.188571       2.062257                    0.999794      26.457220      74.560535       0.669758       0.419876      -1.056074      -0.014376       0.021833      -0.037556       0.045758      -0.008938      -0.009045      -0.028131       0.044896       0.040907      -0.045563       0.016501       0.029062              9.883024       5.068796       2.637210       0.875358      14.711985       3.196173       9.868292           0.001138
          340              C     -11.264974      -1.108645      19.274766      -0.073188      32.546658 0.42228313E+03  0.98575173E+04                                 8.929526                            6.889715       0.072122       1.997315                    0.999652      28.921080      82.892746       0.622461       0.421532      -1.060786      -0.014720       0.010364       0.015617       0.023832      -0.006374      -0.020600      -0.003234       0.009285       0.007581      -0.020762      -0.002979       0.023741             10.690429       7.601772       1.640596      -2.509640      13.791868       4.120617      10.677646           0.022319
          341              C      16.041735      -2.031863      19.693633      -0.079440      42.210030 0.46734908E+03  0.11106042E+05                                10.555043                            7.180238      -0.032851       1.986841                    0.999180      27.952619      78.880245       0.623047       0.413683      -1.073801       0.019173       0.039459       0.003377       0.044000      -0.003420      -0.005052      -0.006289      -0.015427       0.049999      -0.017946      -0.001177       0.019123             15.038243       8.208214       1.565870      -2.425543      22.830686       8.761824      14.075829           0.034285
          342              C      15.299141      -1.743786      20.838303       0.049813      30.885582 0.35743022E+03  0.80824392E+04                                 8.826388                            6.475003      -0.003835       2.005775                    0.999172      27.448709      79.970961       0.615793       0.439865      -1.039238       0.017392       0.050132       0.021373       0.057206      -0.000478       0.030799      -0.042712       0.022337      -0.061304      -0.061660       0.011867       0.049793             11.559372       7.103630       0.081116      -2.553417      16.208591       6.113355      11.365897          -0.001815
          343              C      15.818247      -3.258081      18.876901       0.501466      27.041331 0.26586213E+03  0.55537319E+04                                 8.253758                            5.710071       0.043437       2.076135                    0.999558      22.251271      61.245870       0.637558       0.459894      -1.033165      -0.002772      -0.051530      -0.023745       0.056806       0.000562      -0.000344      -0.003145       0.090537      -0.178309      -0.059661      -0.015330       0.074991             11.172600       4.683684       1.625347      -0.396248      18.308589       3.478468      10.525526           0.013843
          344              C     -11.041675       0.051753      20.109960      -0.183409      35.347937 0.45274227E+03  0.10722825E+05                                 9.306319                            7.056809       0.172573       2.016613                    0.999684      29.953007      85.654359       0.626976       0.412474      -1.069679       0.001522      -0.017850      -0.019344       0.026365       0.033850      -0.013580      -0.009126       0.003240      -0.037827      -0.028230      -0.016506       0.044736             11.311350       8.119402       0.718707      -2.997105      13.961981       5.413251      11.852667           0.011296
          345              C      14.782233      -7.158706      17.278748       0.073554      27.530297 0.32565501E+03  0.71438096E+04                                 7.980069                            6.031650       0.234072       2.077287                    0.999794      26.399777      74.027111       0.666482       0.418934      -1.059447       0.014173      -0.019142       0.041141       0.047538      -0.012623      -0.004516      -0.021489       0.036923       0.091014      -0.043973       0.007074       0.036900              9.760967       4.723750       1.721264       0.102360      14.991119       2.612539       9.568033           0.001937
          346              C       7.427927      -1.192737       3.211538      -0.246847      36.323616 0.43784741E+03  0.10308228E+05                                 9.527131                            6.956962       0.091350       1.999997                    0.999202      29.951319      86.061268       0.627620       0.414522      -1.065812      -0.006707      -0.016779      -0.009749       0.020532       0.001111      -0.007227      -0.008561      -0.013622       0.067970      -0.019391      -0.006921       0.026313             12.125155      16.386187       6.896998      -2.959974       9.169410      -2.247619      10.819867           0.001497
          347              C       8.285676      -1.134490       5.403720      -0.232920      34.784149 0.42894163E+03  0.10035232E+05                                 9.240418                            6.875013       0.139894       2.016810                    0.999588      29.634667      84.564823       0.633573       0.413219      -1.067883      -0.000937       0.000160       0.009162       0.009211      -0.003220       0.011377       0.009434       0.021149       0.013262      -0.019257       0.000844       0.018413             11.626547      15.452475       5.790739      -4.035762       8.123017      -2.632108      11.304149           0.000650
          348              C      13.569996       2.225131       1.852242       0.135191      35.880670 0.39653681E+03  0.91079119E+04                                 9.679102                            6.755832      -0.062202       1.993120                    0.999651      26.379348      74.886515       0.617825       0.431624      -1.055012      -0.038408      -0.052915       0.007958       0.065867       0.006526      -0.003481      -0.002476      -0.018055      -0.031489      -0.011979      -0.004844       0.016822             13.261308      16.725592       4.099512      -7.937946      10.188844      -0.034482      12.869489           0.035486
          349              C       8.440369      -0.787412       4.063117       0.326583      31.639886 0.31588229E+03  0.68538129E+04                                 9.020034                            6.084631       0.014692       2.050608                    0.999211      23.494593      64.806206       0.642280       0.439516      -1.050338       0.055714       0.037815      -0.015532       0.069103       0.029939      -0.009017      -0.004499       0.019085      -0.022414      -0.027838      -0.009524       0.037362             12.686429      18.363833       7.816261      -4.500755       9.175381      -2.923471      10.520073           0.005540
          350              C       6.369517      -1.873324       3.694792       0.075738      27.307851 0.31318435E+03  0.68213669E+04                                 7.956636                            5.921749       0.188451       2.062222                    0.999793      26.456703      74.558195       0.669736       0.419886      -1.056073       0.025381      -0.006289       0.037561       0.045766      -0.021107       0.023587       0.018015      -0.023788       0.040907      -0.045715       0.016539       0.029176              9.883256      11.982977       5.081682      -2.722129       7.798032      -1.890956       9.868759           0.001455
          351              C      12.131158       2.333607       3.803259      -0.073119      32.543822 0.42221567E+03  0.98556364E+04                                 8.929268                            6.889312       0.072130       1.997335                    0.999652      28.920534      82.892301       0.622454       0.421550      -1.060765       0.014663      -0.010430      -0.015643       0.023844      -0.007873      -0.003691       0.020662       0.000834       0.007520      -0.020958      -0.002862       0.023820             10.690223      12.072698       3.221769      -4.721483       9.320737       0.992263      10.677233           0.022022
          352              C      11.579993       1.122848       3.384392      -0.079453      42.210915 0.46735560E+03  0.11106222E+05                                10.555155                            7.180264      -0.032658       1.986903                    0.999180      27.952685      78.880201       0.623049       0.413680      -1.073804       0.030812       0.031204      -0.003386       0.043983       0.002183       0.004346       0.006944       0.016304       0.049976      -0.017974      -0.001220       0.019194             15.038418      20.221997       5.813759      -9.068958      10.817697      -0.633739      14.075561           0.033832
          353              C      12.099107       0.518726       2.239722       0.049839      30.886193 0.35743420E+03  0.80825842E+04                                 8.826666                            6.475146      -0.003841       2.005779                    0.999172      27.448824      79.972622       0.615769       0.439880      -1.039225       0.041480       0.033109      -0.021389       0.057221      -0.007393       0.050670      -0.014622      -0.016732      -0.061299      -0.061757       0.011941       0.049816             11.559758      15.146522       2.924845      -6.614950       8.166673       0.369553      11.366079          -0.001733
          354              C      10.498408       0.503421       4.201124       0.501498      27.040519 0.26585642E+03  0.55535249E+04                                 8.253399                            5.709877       0.043367       2.076123                    0.999559      22.250081      61.240019       0.637598       0.459873      -1.033187      -0.047658      -0.019772       0.023738       0.056796      -0.028040       0.002915       0.001418      -0.071118      -0.178406      -0.059705      -0.015315       0.075020             11.172140      15.772580       5.545950      -3.411483       7.218974      -0.785919      10.524865           0.013702
          355              C      13.150749       2.930915       2.968065      -0.183390      35.338155 0.45254675E+03  0.10717278E+05                                 9.304732                            7.055255       0.172517       2.016604                    0.999683      29.953416      85.658171       0.627035       0.412471      -1.069658      -0.017323      -0.004520       0.019322       0.026341       0.025303       0.004182       0.016016      -0.045063      -0.037830      -0.028217      -0.016617       0.044834             11.309253      12.857815       2.395831      -6.100288       9.220543       1.021511      11.849402           0.011208
          356              C       7.166213      -1.773507       5.799277       0.073636      27.528843 0.32562298E+03  0.71429788E+04                                 7.979617                            6.031136       0.233790       2.077194                    0.999795      26.400031      74.028764       0.666542       0.418904      -1.059459      -0.022821       0.006963      -0.041182       0.047595      -0.021452       0.018880       0.011588      -0.012832       0.090881      -0.044089       0.007128       0.036960              9.760458      12.766955       4.564810      -2.429283       6.945707      -0.967460       9.568714           0.002157
          357              C      -8.712873      22.087576       6.753553      -0.246845      36.321796 0.43782337E+03  0.10307507E+05                                 9.526708                            6.956680       0.091214       1.999962                    0.999201      29.950847      86.058886       0.627646       0.414511      -1.065821       0.002160       0.020017       0.004207       0.020568      -0.010624       0.002733       0.005605       0.031475      -0.043457      -0.019438      -0.006817       0.026255             12.124666      16.580006       4.602549      -4.205275      12.316099      -4.008580       7.477893           0.001520
          358              C      -7.236337      20.378775       7.420277      -0.232946      34.780793 0.42892014E+03  0.10034664E+05                                 9.240016                            6.875011       0.139825       2.016795                    0.999587      29.635054      84.567335       0.633546       0.413239      -1.067863       0.007728      -0.004938      -0.000850       0.009210      -0.010877      -0.001941      -0.009409      -0.022356       0.013600      -0.019174       0.000914       0.018260             11.625795      17.099304       3.718711      -4.558573      10.228501      -3.371865       7.549581           0.000662
          359              C      14.783221      17.698402       9.795237       0.135183      35.879334 0.39652559E+03  0.91075963E+04                                 9.678804                            6.755698      -0.062274       1.993096                    0.999651      26.379286      74.886278       0.617836       0.431619      -1.055014       0.044250       0.048793      -0.000807       0.065874       0.013148       0.002549       0.006037      -0.000600      -0.011500      -0.012071      -0.004810       0.016882             13.260870      18.337456       3.123098      -7.843255      10.764079       0.098372      10.681076           0.035610
          360              C      -8.546113      20.848447       7.346197       0.326594      31.640044 0.31588518E+03  0.68539096E+04                                 9.020112                            6.084709       0.014768       2.050630                    0.999211      23.494854      64.807653       0.642267       0.439523      -1.050331      -0.049031      -0.042511       0.023648       0.069068       0.020105      -0.014820      -0.012689       0.004723      -0.063778      -0.027757      -0.009607       0.037364             12.686629      18.249430       5.946262      -5.627739      11.878290      -4.517125       7.932166           0.005544
          361              C      -7.644663      22.761235       6.282300       0.075734      27.309254 0.31320492E+03  0.68219659E+04                                 7.957215                            5.922221       0.188494       2.062230                    0.999792      26.457168      74.561719       0.669658       0.419925      -1.056043       0.025168      -0.029439       0.024349       0.045749      -0.026532       0.017794       0.009829      -0.041226       0.027692      -0.045718       0.016661       0.029057              9.884126      14.179625       2.979136      -3.040943       9.675218      -2.341100       5.797534           0.001440
          362              C      16.804688      17.177954       8.557793      -0.073199      32.553077 0.42240912E+03  0.98610396E+04                                 8.930749                            6.890948       0.072067       1.997304                    0.999652      28.920758      82.890034       0.622387       0.421557      -1.060787      -0.012745       0.009033       0.018016       0.023845      -0.010188      -0.010841       0.010523      -0.023819       0.019298      -0.020850      -0.002950       0.023800             10.691903      13.351969       1.865802      -4.984929      10.604801       0.619017       8.118939           0.022102
          363              C     -11.047332      18.486776       8.806805      -0.079391      42.207904 0.46731106E+03  0.11104925E+05                                10.554789                            7.179990      -0.032708       1.986907                    0.999179      27.951270      78.875952       0.623051       0.413688      -1.073797      -0.027746      -0.033391       0.007128       0.043996      -0.014738      -0.005201      -0.006516      -0.006775      -0.022699      -0.017833      -0.001214       0.019047             15.038195      21.286687       4.443770      -9.426041      12.221841      -1.138556      11.606056           0.033951
          364              C     -11.870198      19.305678       9.579457       0.049830      30.885371 0.35742722E+03  0.80824465E+04                                 8.826724                            6.475236      -0.003911       2.005755                    0.999170      27.448820      79.974640       0.615738       0.439901      -1.039205      -0.046883      -0.029282       0.014766       0.057214       0.006832       0.046707      -0.020198      -0.041343       0.043790      -0.061796       0.011944       0.049851             11.559870      15.310729       2.061288      -7.046793       9.306410      -0.241241      10.062470          -0.001749
          365              C      -9.727947      18.938056       8.281318       0.501496      27.039984 0.26584123E+03  0.55531457E+04                                 8.253339                            5.709722       0.043426       2.076136                    0.999558      22.250119      61.240406       0.637603       0.459874      -1.033183       0.044630       0.021923      -0.027518       0.056830       0.034256       0.026044       0.034121      -0.030160       0.133115      -0.059741      -0.015333       0.075074             11.172146      14.578373       3.120553      -5.299301      11.245332      -3.455365       7.692733           0.013751
          366              C      15.501319      16.781302       9.045432      -0.183386      35.342806 0.45263111E+03  0.10719796E+05                                 9.305787                            7.056210       0.172523       2.016609                    0.999683      29.953527      85.661107       0.626952       0.412506      -1.069633       0.023696       0.000042      -0.011511       0.026344       0.018618       0.002668       0.013930      -0.045791      -0.074847      -0.028166      -0.016639       0.044805             11.310404      14.665596       1.293599      -5.999829       9.878030       1.164041       9.387586           0.011245
          367              C      -6.238978      21.104131       6.875174       0.073585      27.532873 0.32570764E+03  0.71452869E+04                                 7.980878                            6.032467       0.233878       2.077204                    0.999794      26.401009      74.033393       0.666379       0.418980      -1.059413      -0.029312       0.029828      -0.022615       0.047543      -0.036695       0.014785       0.005833      -0.017059       0.009202      -0.044134       0.007297       0.036837              9.761975      12.843634       2.439591      -3.627137       9.917874      -2.661255       6.524418           0.002155
          368              C       4.885771      12.471979      16.324472      -0.246823      36.320247 0.43781257E+03  0.10307104E+05                                 9.526065                            6.956378       0.091259       1.999959                    0.999201      29.950779      86.055752       0.627694       0.414486      -1.065846       0.018092       0.008647      -0.004240       0.020495      -0.018185      -0.004227      -0.004264      -0.011067      -0.043563      -0.019240      -0.007049       0.026289             12.123357       9.896355       2.238808       2.377077      18.996805       5.299729       7.476911           0.003510
          369              C       2.782514      13.294466      15.657748      -0.232936      34.781286 0.42892089E+03  0.10034699E+05                                 9.239929                            6.874819       0.139713       2.016745                    0.999587      29.635674      84.569517       0.633581       0.413215      -1.067877      -0.007236       0.005621       0.000845       0.009201      -0.001417       0.008365       0.005153       0.031030       0.013512      -0.019239       0.000853       0.018386             11.625594       8.655040       0.733374       1.659838      18.672409       5.421459       7.549333           0.002321
          370              C       2.337023       6.513178      13.282788       0.135169      35.876482 0.39650738E+03  0.91069087E+04                                 9.677570                            6.755118      -0.062338       1.993072                    0.999652      26.378427      74.878301       0.617932       0.431565      -1.055067       0.031231       0.057979       0.000793       0.065860       0.010436      -0.004775      -0.004268      -0.016105      -0.011621      -0.012080      -0.004757       0.016837             13.258419       9.641704       0.049109      -2.706999      19.454342       7.359836      10.679212           0.035789
          371              C       3.661913      12.216153      15.731828       0.326535      31.638360 0.31588265E+03  0.68537432E+04                                 9.019260                            6.084358       0.014605       2.050573                    0.999211      23.494827      64.804032       0.642346       0.439476      -1.050374      -0.023780      -0.060418      -0.023659       0.069106       0.014161       0.007101       0.018285      -0.028981      -0.063830      -0.027832      -0.009617       0.037449             12.684866       8.848009       2.621681       2.382404      21.275718       6.810003       7.930870           0.004216
          372              C       5.164843      13.703657      16.795725       0.075741      27.308429 0.31320674E+03  0.68218605E+04                                 7.956599                            5.921959       0.188736       2.062321                    0.999794      26.455326      74.550200       0.669736       0.419886      -1.056092      -0.036144       0.013948      -0.024339       0.045753      -0.007678      -0.003206      -0.019880       0.065338       0.027556      -0.045547       0.016523       0.029025              9.883118       8.301993       0.901096       1.193089      15.550475       3.646766       5.796886           0.001168
          373              C       1.172541       8.245580      14.520232      -0.073163      32.551661 0.42239165E+03  0.98605607E+04                                 8.930681                            6.890953       0.071987       1.997268                    0.999653      28.920828      82.890785       0.622365       0.421575      -1.060772       0.012789      -0.008977      -0.018011       0.023843      -0.000391      -0.013448       0.006886       0.031354       0.019198      -0.020945      -0.002789       0.023734             10.691654       9.737016       0.588193      -2.245036      14.219356       4.493144       8.118591           0.022222
          374              C       2.269016       9.070735      14.271220      -0.079415      42.203163 0.46727164E+03  0.11103536E+05                                10.553142                            7.179085      -0.032666       1.986911                    0.999179      27.950553      78.867263       0.623181       0.413619      -1.073863      -0.022222      -0.037274      -0.007112       0.043974      -0.009346       0.004527       0.007208       0.023824      -0.022701      -0.018006      -0.001070       0.019076             15.035152      10.434467       0.607370      -2.068363      23.067311       9.264003      11.603679           0.034094
          375              C       3.315361       8.567879      13.498568       0.049822      30.885911 0.35743754E+03  0.80826874E+04                                 8.826603                            6.475200      -0.003791       2.005783                    0.999173      27.449058      79.973727       0.615762       0.439883      -1.039222      -0.011990      -0.053951      -0.014748       0.057201       0.018308       0.034747      -0.037120       0.023577       0.043665      -0.061729       0.011879       0.049850             11.559459       8.677872      -0.283829      -2.121515      15.938426       6.723822      10.062080          -0.001804
          376              C       2.254704      10.465100      14.796707       0.501435      27.041296 0.26586205E+03  0.55536772E+04                                 8.253517                            5.709928       0.043264       2.076078                    0.999559      22.250879      61.242603       0.637596       0.459871      -1.033187       0.005811       0.049382       0.027503       0.056822       0.036140      -0.023446      -0.035828      -0.019584       0.133051      -0.059742      -0.015225       0.074968             11.172185       9.654472       1.379581       1.491283      16.169410       6.147881       7.692675           0.013772
          377              C       1.233018       6.884526      14.032593      -0.183375      35.339451 0.45259909E+03  0.10718845E+05                                 9.304819                            7.055509       0.172490       2.016596                    0.999682      29.953306      85.659629       0.627043       0.412453      -1.069667      -0.007883       0.022343       0.011543       0.026355       0.028902      -0.012120      -0.007000       0.012248      -0.074917      -0.028130      -0.016643       0.044773             11.308936       9.596220      -0.497672      -3.096982      14.944476       5.267335       9.386111           0.011232
          378              C       3.133944      14.476579      16.202851       0.073555      27.531673 0.32568525E+03  0.71446200E+04                                 7.980381                            6.032006       0.234125       2.077295                    0.999794      26.400110      74.028172       0.666451       0.418945      -1.059443       0.037955      -0.017661       0.022672       0.047608      -0.023135      -0.000422      -0.015724       0.059374       0.008993      -0.043961       0.007104       0.036856              9.761372       8.709238       0.978227       1.300052      14.051033       4.306399       6.523846           0.001968
          379              C      23.728655       6.274844       2.638741      -0.246902      36.324772 0.43786491E+03  0.10308755E+05                                 9.527291                            6.957065       0.091117       1.999913                    0.999201      29.952394      86.065167       0.627620       0.414518      -1.065814       0.018149      -0.000704       0.009629       0.020557       0.012860      -0.013540      -0.009601       0.013194       0.029476      -0.019431      -0.006826       0.026257             12.125523       9.897536      -3.179064       0.750922      14.949960      -7.640018      11.529074           0.001529
          380              C      21.625407       6.441004       3.684407      -0.232994      34.783094 0.42895297E+03  0.10035640E+05                                 9.240455                            6.875304       0.139756       2.016757                    0.999587      29.636291      84.572158       0.633527       0.413243      -1.067859      -0.007240      -0.003546       0.004454       0.009210      -0.006406      -0.005357       0.007179       0.010019      -0.049543      -0.019170       0.000908       0.018262             11.626432       8.655023      -1.803936      -0.194815      15.026596      -7.528095      11.197678           0.000682
          381              C      11.758551      -1.435457      22.077131       0.135196      35.878709 0.39652107E+03  0.91074644E+04                                 9.678708                            6.755677      -0.062287       1.993098                    0.999651      26.379011      74.885321       0.617835       0.431621      -1.055013       0.031262      -0.029681       0.049798       0.065865      -0.001017       0.011427      -0.003756      -0.001910       0.030987      -0.012063      -0.004808       0.016871             13.260637       9.642494       2.319917       1.396002      19.250582      -7.481751      10.888834           0.035198
          382              C      22.504805       6.915997       2.713514       0.326590      31.640280 0.31588884E+03  0.68540199E+04                                 9.020159                            6.084755       0.014742       2.050618                    0.999211      23.495133      64.808905       0.642261       0.439525      -1.050328      -0.023738       0.050682      -0.040488       0.069075      -0.013157       0.008741      -0.029171      -0.009930      -0.006753      -0.027754      -0.009602       0.037355             12.686679       8.848805      -3.374961       1.079833      17.167719      -9.185194      12.043514           0.005474
          383              C      24.007721       5.250900       3.469781       0.075715      27.307282 0.31317387E+03  0.68210402E+04                                 7.956663                            5.921780       0.189032       2.062431                    0.999793      26.454971      74.551294       0.669716       0.419904      -1.056068      -0.036136       0.014104       0.024228       0.045735       0.006702      -0.004988       0.030105       0.047773      -0.024965      -0.045609       0.016602       0.029008              9.883611       8.302203      -1.484185       0.183851      11.394398      -6.047392       9.954232           0.001409
          384              C      10.594052      -3.373296      22.958712      -0.073199      32.552438 0.42240160E+03  0.98608075E+04                                 8.930620                            6.890885       0.072090       1.997317                    0.999652      28.920353      82.888294       0.622391       0.421556      -1.060789       0.012761       0.020105       0.001198       0.023843       0.011933       0.006386       0.007606       0.006531      -0.055086      -0.020845      -0.002946       0.023790             10.691706       9.737184       1.650471       1.631690      13.535149      -4.888261       8.802785           0.021827
          385              C      21.111928       9.753597       0.719804      -0.079356      42.205913 0.46728882E+03  0.11104246E+05                                10.554430                            7.179798      -0.032663       1.986930                    0.999179      27.950502      78.872845       0.623063       0.413685      -1.073800      -0.022229       0.024811      -0.028726       0.043987       0.000843      -0.010297      -0.003286       0.017257      -0.042290      -0.017826      -0.001221       0.019047             15.037585      10.435628       1.487624       1.560321      22.496497      -9.598006      12.180631           0.033567
          386              C      22.158283      10.674154       0.670647       0.049833      30.885268 0.35742683E+03  0.80824373E+04                                 8.826741                            6.475262      -0.003968       2.005741                    0.999170      27.448677      79.974280       0.615732       0.439905      -1.039202      -0.011973       0.039770      -0.039350       0.057214      -0.039123      -0.001461       0.033239       0.030608       0.064934      -0.061791       0.011932       0.049859             11.559880       8.677952       1.979131       0.814976      17.354894      -5.906879       8.646793          -0.001790
          387              C      21.097609       8.601344       1.664618       0.501490      27.039821 0.26584024E+03  0.55531162E+04                                 8.253299                            5.709710       0.043441       2.076144                    0.999558      22.250010      61.239926       0.637605       0.459874      -1.033184       0.005792      -0.048523       0.029010       0.056830       0.002282       0.043024       0.042538      -0.031069       0.098760      -0.059739      -0.015333       0.075072             11.172076       9.654247      -1.981352       0.449158      15.135994      -6.744521       8.725987           0.013577
          388              C      10.654536      -2.270474      22.023821      -0.183371      35.341579 0.45261539E+03  0.10719312E+05                                 9.305528                            7.056061       0.172594       2.016637                    0.999683      29.952937      85.658467       0.626963       0.412503      -1.069637      -0.007864      -0.021164       0.013602       0.026358      -0.003832       0.031117      -0.009970       0.041898       0.014219      -0.028153      -0.016641       0.044795             11.310022       9.596657       2.931549       1.116993      15.339485      -5.041326       8.993924           0.011054
          389              C      21.976830       5.377887       4.435596       0.073560      27.530802 0.32567543E+03  0.71443262E+04                                 7.980303                            6.032021       0.234391       2.077395                    0.999794      26.399025      74.023890       0.666435       0.418959      -1.059437       0.037890      -0.010747      -0.026607       0.047530       0.012037      -0.019765       0.022725       0.047395      -0.026669      -0.044034       0.007232       0.036801              9.761387       8.708889      -1.615234       0.197303      12.135350      -5.412728       8.439921           0.002106
          390              C      10.130140       9.755737      15.751675      -0.246848      36.321429 0.43782870E+03  0.10307583E+05                                 9.526283                            6.956516       0.091249       1.999947                    0.999201      29.951402      86.058095       0.627686       0.414487      -1.065845       0.002119      -0.013637       0.015165       0.020505       0.003073      -0.010542      -0.005318       0.031293      -0.043972      -0.019228      -0.007044       0.026272             12.123692      16.579056       1.340503       6.087182       5.215697      -0.090839      14.576323           0.001527
          391              C      11.606666      10.032727      13.938435      -0.232975      34.782439 0.42893880E+03  0.10035213E+05                                 9.240079                            6.874929       0.139752       2.016743                    0.999587      29.636441      84.571836       0.633581       0.413212      -1.067881       0.007731       0.003202      -0.003865       0.009218       0.007215      -0.008370       0.002882      -0.010705       0.048383      -0.019229       0.000848       0.018381             11.625789      17.098750       2.088251       5.499464       5.299056       0.525744      12.479562           0.000701
          392              C       5.361693       9.316127      10.429652       0.135163      35.875324 0.39649770E+03  0.91066180E+04                                 9.677339                            6.755031      -0.062341       1.993079                    0.999652      26.377957      74.876341       0.617937       0.431564      -1.055069       0.044237      -0.023702       0.042630       0.065848      -0.008699       0.010179      -0.005593      -0.001142      -0.013251      -0.012062      -0.004758       0.016821             13.257953      18.332447       5.229533       6.623972      10.785478      -0.085733      10.655934           0.034572
          393              C      10.296892       9.862050      14.382225       0.326547      31.638414 0.31588480E+03  0.68538022E+04                                 9.019243                            6.084368       0.014567       2.050555                    0.999211      23.494982      64.804545       0.642347       0.439474      -1.050375      -0.049055       0.000781      -0.048696       0.069125       0.002821       0.024869      -0.006393       0.037963       0.035838      -0.027822      -0.009629       0.037450             12.684785      18.246999       1.900334       7.961322       5.006228       0.549579      14.801130           0.005342
          394              C      11.198355       9.827028      16.570714       0.075755      27.307125 0.31318480E+03  0.68212288E+04                                 7.956306                            5.921702       0.188907       2.062397                    0.999794      26.453913      74.544150       0.669762       0.419879      -1.056101       0.025183      -0.006357      -0.037629       0.045723      -0.002052      -0.031746      -0.007754      -0.044378       0.017715      -0.045488       0.016516       0.028972              9.882854      14.178653       1.143819       4.100013       4.738990      -0.508305      10.730919           0.001351
          395              C       7.383176      10.647999      10.597660      -0.073142      32.548833 0.42235399E+03  0.98594150E+04                                 8.930077                            6.890597       0.072129       1.997331                    0.999653      28.919211      82.883746       0.622391       0.421569      -1.060781      -0.012739      -0.020121      -0.001165       0.023843       0.014572      -0.003321      -0.006189      -0.031132      -0.002436      -0.020951      -0.002762       0.023713             10.690808      13.350438       3.383331       4.107896       9.275468      -1.385958       9.446517           0.021472
          396              C       7.795653       9.777949      11.606631      -0.079432      42.201947 0.46726288E+03  0.11103253E+05                                10.552909                            7.179005      -0.032631       1.986928                    0.999179      27.950123      78.865265       0.623187       0.413617      -1.073866      -0.027723       0.010524      -0.032442       0.043953       0.011940      -0.010132      -0.003037       0.010037       0.027805      -0.017992      -0.001068       0.019060             15.034705      21.281239       5.939778       8.558737      10.772024       0.302168      13.050851           0.032926
          397              C       6.972777       8.699372      11.929493       0.049849      30.884409 0.35741874E+03  0.80821502E+04                                 8.826354                            6.475057      -0.003833       2.005789                    0.999172      27.448047      79.970043       0.615765       0.439887      -1.039221      -0.046872       0.001859      -0.032736       0.057202      -0.043751      -0.017386       0.010707      -0.024555       0.093993      -0.061719       0.011857       0.049862             11.559085      15.309628       5.071778       5.307855       9.664029       0.447854       9.703599          -0.001696
          398              C       9.115045      10.007395      12.260201       0.501469      27.039694 0.26584628E+03  0.55532539E+04                                 8.253194                            5.709764       0.043316       2.076113                    0.999559      22.249904      61.238979       0.637606       0.459872      -1.033189       0.044607       0.012843       0.032749       0.056809      -0.039622       0.016686       0.005260      -0.098270      -0.071197      -0.059744      -0.015245       0.074990             11.171652      14.577664       3.028911       5.351568       5.588310       0.189269      13.348983           0.013352
          399              C       6.079801      10.424017      10.010324      -0.183370      35.336754 0.45256448E+03  0.10717777E+05                                 9.304270                            7.055198       0.172634       2.016659                    0.999682      29.951906      85.653491       0.627065       0.412448      -1.069675       0.023706       0.009997       0.005783       0.026370      -0.011531       0.014841      -0.033010      -0.012479       0.025211      -0.028110      -0.016639       0.044750             11.308138      14.661843       4.547579       4.119085      10.516519      -0.794939       8.746052           0.010889
          400              C      12.604033      10.142125      14.839170       0.073576      27.530039 0.32565965E+03  0.71438795E+04                                 7.980013                            6.031719       0.234282       2.077367                    0.999794      26.398602      74.021711       0.666479       0.418938      -1.059453      -0.029279       0.004680       0.037207       0.047576       0.005592      -0.039035      -0.004570      -0.018948       0.003474      -0.043912       0.007109       0.036804              9.760969      12.842024       1.920874       3.926164       5.067334      -0.138897      11.373550           0.002020
          401              C     -11.414910      11.139349      20.439284      -0.246933      36.329774 0.43792783E+03  0.10310682E+05                                 9.528427                            6.957748       0.091111       1.999905                    0.999201      29.954351      86.074697       0.627560       0.414540      -1.065792      -0.006696       0.016873      -0.009610       0.020540       0.005863       0.004679       0.016115      -0.026445       0.029507      -0.019460      -0.006983       0.026443             12.126947      16.389159      -0.885472       7.454324       8.461693       1.838447      11.529990           0.001580
          402              C     -10.557191       9.211751      19.393618      -0.233021      34.789189 0.42902822E+03  0.10037927E+05                                 9.241860                            6.876167       0.139738       2.016736                    0.999588      29.637832      84.581147       0.633446       0.413274      -1.067830      -0.000930      -0.008021      -0.004448       0.009219      -0.008142      -0.008387       0.002841       0.000183      -0.049537      -0.019082       0.000816       0.018266             11.628261      15.454958       0.599518       7.033825       8.230509       2.693631      11.199317           0.000726
          403              C       4.148574      23.931435       1.000894       0.135192      35.876802 0.39649282E+03  0.91064721E+04                                 9.677701                            6.754976      -0.062232       1.993112                    0.999651      26.377864      74.875788       0.617942       0.431562      -1.055070      -0.038413       0.019570      -0.049814       0.065879      -0.000172       0.007476      -0.009435       0.002722       0.031056      -0.012053      -0.004846       0.016899             13.259407      16.723697       4.824051       7.518476      12.166850       1.178279      10.887673           0.035257
          404              C     -10.402479      10.199204      20.364511       0.326628      31.640296 0.31588882E+03  0.68540295E+04                                 9.020160                            6.084745       0.014613       2.050575                    0.999211      23.495314      64.809774       0.642263       0.439523      -1.050327       0.055724      -0.005487       0.040498       0.069104      -0.007111       0.030500       0.001584       0.024323      -0.006702      -0.027862      -0.009580       0.037442             12.686449      18.364185      -0.010812       9.019326       7.652086       2.043678      12.043076           0.005428
          405              C     -12.473327      11.061129      19.608244       0.075706      27.305892 0.31314417E+03  0.68202718E+04                                 7.956187                            5.921244       0.188752       2.062334                    0.999794      26.455864      74.554590       0.669786       0.419868      -1.056085       0.025357      -0.029370      -0.024197       0.045728      -0.009800      -0.029960      -0.005223      -0.045588      -0.024933      -0.045506       0.016493       0.029013              9.882766      11.982750      -0.183630       5.761700       7.712926       1.841978       9.952623           0.001358
          406              C       2.709710      22.187577       0.119313      -0.073158      32.545242 0.42226285E+03  0.98569054E+04                                 8.929233                            6.889530       0.072158       1.997335                    0.999652      28.920240      82.889203       0.622473       0.421529      -1.060790       0.014682       0.018733      -0.001210       0.023832       0.007233      -0.004924      -0.008430      -0.020086      -0.055104      -0.020767      -0.002962       0.023729             10.690042      12.072444       2.478171       5.150278      11.197652       0.091225       8.800030           0.021889
          407              C      -7.262847       9.831879      22.358221      -0.079434      42.209349 0.46734229E+03  0.11105832E+05                                10.554930                            7.180183      -0.032870       1.986840                    0.999180      27.952325      78.879039       0.623050       0.413683      -1.073802       0.030795      -0.012687       0.028732       0.043986      -0.004771      -0.000228       0.010919      -0.014487      -0.042392      -0.017940      -0.001172       0.019113             15.038081      20.221609       4.947590       9.568902      12.712173       1.727921      12.180461           0.033605
          408              C      -6.743717      11.125244      22.407378       0.049821      30.885257 0.35742603E+03  0.80823207E+04                                 8.826344                            6.474975      -0.003854       2.005774                    0.999172      27.448470      79.970155       0.615793       0.439867      -1.039237       0.041469       0.001961       0.039361       0.057209      -0.040065      -0.031669      -0.009500       0.025330       0.064989      -0.061655       0.011862       0.049794             11.559334      15.145952       4.266453       5.840065      10.886034       1.200672       8.646017          -0.001790
          409              C      -8.344443       9.434281      21.413407       0.501507      27.040502 0.26585299E+03  0.55534957E+04                                 8.253646                            5.710010       0.043399       2.076134                    0.999558      22.250713      61.244162       0.637555       0.459900      -1.033161      -0.047655      -0.010661      -0.029004       0.056797       0.011555      -0.025701      -0.054691       0.021229       0.098788      -0.059664      -0.015347       0.075011             11.172438      15.772920       0.181587       6.508689       9.018238       1.824631       8.726157           0.013592
          410              C       3.729313      22.612223       1.054204      -0.183398      35.346964 0.45272956E+03  0.10722434E+05                                 9.306135                            7.056706       0.172585       2.016625                    0.999684      29.952454      85.652053       0.626982       0.412474      -1.069681      -0.017341      -0.014500      -0.013583       0.026371      -0.016188       0.019872      -0.025861      -0.027703       0.014275      -0.028223      -0.016502       0.044725             11.311092      12.860743       4.087465       5.125375      12.078840       0.629136       8.993693           0.011050
          411              C     -11.676658       9.188694      18.642429       0.073574      27.528733 0.32562978E+03  0.71430765E+04                                 7.979704                            6.031358       0.234256       2.077366                    0.999794      26.398294      74.020629       0.666511       0.418926      -1.059458      -0.022761       0.032118       0.026596       0.047508      -0.005533      -0.027901       0.011185      -0.051987      -0.026560      -0.043924       0.007074       0.036850              9.760592      12.768178      -0.179289       5.168246       8.074354       1.618643       8.439243           0.002052
          412              C      -3.600473      -0.521434       7.326350      -0.246910      36.327069 0.43789472E+03  0.10309653E+05                                 9.527807                            6.957397       0.091242       1.999942                    0.999202      29.953130      86.068649       0.627591       0.414529      -1.065805      -0.013577      -0.002499      -0.015184       0.020521      -0.007478       0.001625       0.011874      -0.028135      -0.043940      -0.019387      -0.006933       0.026320             12.126161       5.636650      -2.529135       2.115496      16.161822      -5.710732      14.580012           0.001534
          413              C      -3.831471       0.963014       9.139590      -0.232973      34.786796 0.42897849E+03  0.10036331E+05                                 9.240935                            6.875349       0.139812       2.016767                    0.999588      29.636060      84.570382       0.633551       0.413224      -1.067877       0.000464       0.008339       0.003874       0.009206       0.008989      -0.005370       0.007124      -0.000728       0.048347      -0.019254       0.000836       0.018418             11.627315       5.298020      -2.084563       1.337715      17.103543      -5.361356      12.480381           0.000696
          414              C      -2.425406      -5.163609      12.648373       0.135161      35.880838 0.39654078E+03  0.91080174E+04                                 9.679091                            6.755841      -0.062198       1.993119                    0.999651      26.379487      74.886735       0.617828       0.431621      -1.055015      -0.037092       0.033812      -0.042656       0.065868      -0.006391       0.008725      -0.007609       0.011883      -0.013313      -0.011979      -0.004842       0.016821             13.261267       8.338442       1.696226       2.288979      20.787195      -6.218758      10.658164           0.034787
          415              C      -3.555806      -0.328755       8.695800       0.326576      31.640340 0.31588733E+03  0.68539634E+04                                 9.020132                            6.084694       0.014651       2.050590                    0.999211      23.494948      64.807802       0.642273       0.439518      -1.050334       0.017083      -0.046020       0.048644       0.069108      -0.009715       0.014352      -0.021209      -0.033056       0.035866      -0.027839      -0.009517       0.037356             12.686599       5.283578      -2.683667       2.136144      17.972862      -7.690708      14.803358           0.005388
          416              C      -3.889338       0.509439       6.507311       0.075726      27.306146 0.31315649E+03  0.68205344E+04                                 7.956153                            5.921348       0.188967       2.062412                    0.999793      26.454705      74.548688       0.669789       0.419866      -1.056097      -0.014384       0.021633       0.037670       0.045759       0.012347      -0.003179       0.032662       0.037134       0.017639      -0.045607       0.016477       0.029130              9.882844       5.068690      -2.076841       1.846040      13.847920      -3.695817      10.731920           0.001375
          417              C      -1.843526      -2.813785      12.480365      -0.073134      32.543649 0.42221406E+03  0.98555851E+04                                 8.929242                            6.889307       0.072144       1.997344                    0.999652      28.920374      82.891662       0.622453       0.421550      -1.060765      -0.014727      -0.018720       0.001148       0.023846       0.021126       0.004822       0.005331       0.005913      -0.002488      -0.020956      -0.002859       0.023815             10.690190       7.601498       1.352645       2.675789      15.024408      -3.409105       9.444663           0.021593
          418              C      -2.801323      -2.714930      11.471394      -0.079450      42.210565 0.46735029E+03  0.11106063E+05                                10.555106                            7.180228      -0.032642       1.986910                    0.999180      27.952494      78.879512       0.623051       0.413681      -1.073804       0.019145      -0.022654       0.032475       0.043981       0.006127      -0.000425       0.010694      -0.022820       0.027786      -0.017975      -0.001225       0.019200             15.038394       8.208413       1.317319       2.569225      23.852046      -8.172226      13.054722           0.033166
          419              C      -3.543932      -3.850274      11.148532       0.049846      30.885853 0.35742927E+03  0.80824465E+04                                 8.826624                            6.475115      -0.003874       2.005774                    0.999172      27.448592      79.971874       0.615768       0.439882      -1.039224       0.017388      -0.043595       0.032730       0.057220      -0.026322      -0.015771       0.013011       0.074073       0.094028      -0.061757       0.011933       0.049824             11.559725       7.103786       2.170612       1.347106      17.871207      -5.154014       9.704181          -0.001732
          420              C      -3.024800      -1.394525      10.817824       0.501469      27.040944 0.26586074E+03  0.55536337E+04                                 8.253452                            5.709900       0.043393       2.076127                    0.999559      22.250299      61.240574       0.637601       0.459869      -1.033190      -0.002756       0.046323      -0.032751       0.056798       0.000044       0.000652      -0.017414       0.126274      -0.071205      -0.059702      -0.015307       0.075009             11.172256       4.683572      -0.469622       1.605781      15.483066      -5.109512      13.350131           0.013435
          421              C      -1.620238      -4.117269      13.067701      -0.183388      35.337460 0.45253727E+03  0.10716984E+05                                 9.304574                            7.055157       0.172589       2.016629                    0.999683      29.953083      85.656576       0.627043       0.412468      -1.069661       0.001509       0.025661      -0.005785       0.026348      -0.005053       0.036159      -0.002843       0.024259       0.025200      -0.028213      -0.016620       0.044833             11.309037       8.118701       2.234844       2.122057      17.062478      -3.619135       8.745930           0.010970
          422              C      -4.060792       1.939790       8.238855       0.073618      27.526849 0.32559118E+03  0.71420347E+04                                 7.979075                            6.030705       0.234280       2.077376                    0.999795      26.398105      74.019647       0.666595       0.418885      -1.059482       0.014155      -0.026049      -0.037224       0.047588       0.010295      -0.008611       0.038449       0.007702       0.003462      -0.043988       0.007060       0.036929              9.759927       4.723081      -0.949305       1.439297      13.185508      -3.653866      11.371192           0.002059
          423              C       0.708532       8.128997       0.572797      -0.246859      36.325128 0.43786708E+03  0.10308829E+05                                 9.527441                            6.957150       0.091279       1.999965                    0.999202      29.952129      86.064774       0.627606       0.414526      -1.065808       0.002183      -0.006334      -0.019409       0.020533       0.007714       0.007944       0.000001       0.040784      -0.015431      -0.019389      -0.006929       0.026318             12.125613      16.581147      -5.943464      -1.883536      12.159917       4.099844       7.635774           0.001552
          424              C       2.185083       9.560808       1.719313      -0.232931      34.785402 0.42895857E+03  0.10035739E+05                                 9.240648                            6.875155       0.139855       2.016787                    0.999588      29.635399      84.567686       0.633565       0.413220      -1.067881       0.007717       0.001739       0.004713       0.009208       0.003756       0.010508       0.006798      -0.027176      -0.000958      -0.019258       0.000837       0.018421             11.626883      17.101447      -5.807808      -0.941247      11.140205       2.846267       6.638997           0.000705
          425              C      -4.059844      12.957780       2.853136       0.135159      35.880996 0.39654149E+03  0.91080410E+04                                 9.679130                            6.755852      -0.062202       1.993118                    0.999651      26.379535      74.886996       0.617827       0.431621      -1.055014       0.044246      -0.025089      -0.041852       0.065870      -0.004377      -0.012580      -0.000301       0.009161       0.017812      -0.011980      -0.004841       0.016820             13.261345      18.338028      -8.354196       1.217659      10.616867      -0.013525      10.829142           0.035133
          426              C       0.875302       9.261813       1.349603       0.326580      31.640465 0.31588777E+03  0.68539711E+04                                 9.020159                            6.084696       0.014645       2.050589                    0.999211      23.494902      64.807544       0.642274       0.439518      -1.050335      -0.049079       0.041744       0.024977       0.069103      -0.022883      -0.009940       0.019206       0.015853      -0.030367      -0.027842      -0.009523       0.037365             12.686642      18.249802      -7.846429      -2.335524      12.830248       3.967263       6.979876           0.005424
          427              C       1.776737       7.384047       0.225011       0.075723      27.307908 0.31318307E+03  0.68213189E+04                                 7.956627                            5.921713       0.188543       2.062253                    0.999793      26.456500      74.557044       0.669743       0.419882      -1.056078       0.025176       0.035815       0.013331       0.045763       0.028665       0.014146      -0.001869      -0.027577       0.068393      -0.045684       0.016522       0.029163              9.883322      14.178148      -4.122382      -1.059397       8.793800       2.849672       6.678019           0.001362
          428              C      -2.038363      12.146357       3.922572      -0.073159      32.544768 0.42223067E+03  0.98560786E+04                                 8.929445                            6.889440       0.072096       1.997318                    0.999652      28.921082      82.894383       0.622447       0.421550      -1.060765      -0.012742       0.011056      -0.016859       0.023850      -0.004333       0.014335      -0.004119      -0.013048       0.051822      -0.020958      -0.002868       0.023826             10.690451      13.349835      -5.248531       0.878385       8.202170       0.766086      10.519348           0.021795
          429              C      -1.625899      11.707585       2.664589      -0.079472      42.211465 0.46736160E+03  0.11106405E+05                                10.555253                            7.180316      -0.032655       1.986901                    0.999180      27.952895      78.881033       0.623046       0.413681      -1.073803      -0.027743       0.022879       0.025329       0.043985       0.002877       0.015447       0.009774      -0.001390      -0.006545      -0.017973      -0.001222       0.019195             15.038600      21.286213     -10.384853       0.864361      12.746215       0.836500      11.083372           0.033499
          430              C      -2.448780      11.967260       1.569075       0.049853      30.885553 0.35742597E+03  0.80823508E+04                                 8.826570                            6.475090      -0.003871       2.005779                    0.999172      27.448373      79.971047       0.615769       0.439883      -1.039224      -0.046895       0.027421       0.017975       0.057220       0.037054      -0.029129       0.009779      -0.059709      -0.011516      -0.061758       0.011934       0.049825             11.559620      15.310374      -7.133053       1.738471      10.082064      -0.206757       9.286421          -0.001765
          431              C      -0.306516      11.026859       2.536506       0.501480      27.040484 0.26585541E+03  0.55534938E+04                                 8.253362                            5.709843       0.043418       2.076140                    0.999559      22.250067      61.239754       0.637604       0.459869      -1.033190       0.044595      -0.034780      -0.005256       0.056797       0.005424      -0.042656      -0.039289      -0.039217       0.105992      -0.059704      -0.015313       0.075017             11.172108      14.578105      -6.149671      -0.053338      11.573446       3.266291       7.364771           0.013558
          432              C      -3.341730      12.766991       4.022269      -0.183398      35.338205 0.45254720E+03  0.10717289E+05                                 9.304729                            7.055251       0.172545       2.016611                    0.999683      29.953452      85.658207       0.627036       0.412470      -1.069658       0.023688      -0.009996       0.005745       0.026345      -0.006987      -0.017375       0.019321       0.011434       0.097047      -0.028218      -0.016621       0.044839             11.309252      14.664399      -5.842215       1.879838       8.500984      -0.369768      10.762372           0.011042
          433              C       3.182437       8.726054       1.363680       0.073619      27.528921 0.32562234E+03  0.71429479E+04                                 7.979607                            6.031106       0.233870       2.077222                    0.999795      26.399881      74.027804       0.666549       0.418901      -1.059463      -0.029293      -0.034563      -0.014567       0.047591       0.031122       0.024429      -0.001038      -0.009081       0.033142      -0.044059       0.007108       0.036952              9.760504      12.842837      -4.359505      -0.298263       9.675080       2.799445       6.763595           0.002055
          434              C      14.307223      21.225487       4.114812      -0.246890      36.327164 0.43789105E+03  0.10309577E+05                                 9.527928                            6.957417       0.091197       1.999950                    0.999201      29.952929      86.069000       0.627581       0.414535      -1.065798       0.018138      -0.007987      -0.005409       0.020543       0.005367       0.017967       0.014138       0.005639       0.006860      -0.019467      -0.006974       0.026441             12.126225       9.898525       0.939154      -3.129572       5.768039       2.338713      20.712110           0.001526
          435              C      12.203961      20.236840       3.735871      -0.232979      34.786623 0.42899181E+03  0.10036841E+05                                 9.241371                            6.875844       0.139825       2.016782                    0.999588      29.636399      84.575504       0.633467       0.413270      -1.067834      -0.007243      -0.002073      -0.005303       0.009213       0.007931      -0.002802      -0.012031       0.018841      -0.023261      -0.019089       0.000824       0.018265             11.627556       8.655908       1.070862      -1.464752       5.635821       2.106354      20.590939           0.000681
          436              C      21.179962      -5.077287      10.796131       0.135195      35.876564 0.39649138E+03  0.91064270E+04                                 9.677654                            6.754964      -0.062237       1.993112                    0.999651      26.377757      74.875334       0.617943       0.431562      -1.055071       0.031248      -0.028301      -0.050617       0.065875      -0.009363      -0.006552       0.008264      -0.009451       0.008397      -0.012049      -0.004849       0.016897             13.259286       9.641020      -2.368294       1.311570       6.499152       0.119998      23.637688           0.034987
          437              C      13.083372      20.840160       4.632683       0.326628      31.639672 0.31588184E+03  0.68538290E+04                                 9.020042                            6.084672       0.014659       2.050598                    0.999211      23.494896      64.808036       0.642268       0.439522      -1.050330      -0.023747       0.009717       0.064154       0.069095      -0.000924      -0.015749       0.011032       0.021638       0.088151      -0.027863      -0.009582       0.037446             12.686263       8.848942       0.752399      -3.462499       5.369859       2.373696      23.839988           0.005420
          438              C      14.586278      21.017753       2.812519       0.075721      27.306933 0.31316176E+03  0.68208114E+04                                 7.956508                            5.921514       0.188404       2.062206                    0.999794      26.457285      74.561606       0.669747       0.419883      -1.056066      -0.036155      -0.028027       0.000140       0.045746       0.001022       0.008351      -0.010060       0.013238      -0.128778      -0.045587       0.016534       0.029052              9.883026       8.303387       0.583058      -1.377924       5.076765       2.399477      16.268927           0.001380
          439              C      20.015451      -4.871850       8.677107      -0.073150      32.544550 0.42225311E+03  0.98566152E+04                                 8.929100                            6.889447       0.072202       1.997355                    0.999652      28.919838      82.887624       0.622478       0.421529      -1.060791       0.012761      -0.011099       0.016795       0.023834      -0.011426       0.007182      -0.014245       0.018276      -0.019837      -0.020765      -0.002958       0.023723             10.689844       9.737083      -2.238498       0.615807       5.751648       0.393777      16.580801           0.021717
          440              C      11.690522      21.147978       8.087002      -0.079435      42.208765 0.46733738E+03  0.11105679E+05                                10.554817                            7.180140      -0.032818       1.986859                    0.999180      27.952141      78.878242       0.623053       0.413682      -1.073803      -0.022229       0.012466       0.035849       0.043985       0.008562       0.005912      -0.003730       0.029647      -0.005240      -0.017938      -0.001173       0.019111             15.037823      10.436691      -2.095505       0.508590       6.447749       0.331796      28.229030           0.033351
          441              C      12.736877      20.730277       8.908810       0.049833      30.884714 0.35741973E+03  0.80821402E+04                                 8.826252                            6.474930      -0.003860       2.005778                    0.999172      27.448116      79.968856       0.615794       0.439868      -1.039236      -0.011979       0.014203       0.054104       0.057206       0.020953      -0.033079       0.004196      -0.033808      -0.128428      -0.061656       0.011855       0.049801             11.559162       8.677641      -1.695306       1.307070       5.708016      -0.817500      20.291829          -0.001755
          442              C      11.676190      20.905867       6.616701       0.501497      27.040513 0.26585423E+03  0.55535248E+04                                 8.253629                            5.710014       0.043411       2.076136                    0.999558      22.250747      61.244157       0.637557       0.459899      -1.033162       0.005834      -0.000882      -0.056489       0.056796      -0.038391      -0.019495      -0.006565      -0.093207      -0.087747      -0.059664      -0.015342       0.075006             11.172366       9.654586       0.601683      -1.940669       4.487706       0.596669      19.374807           0.013504
          443              C      20.075947      -4.613617      10.099636      -0.183398      35.346392 0.45272228E+03  0.10722212E+05                                 9.306021                            7.056642       0.172627       2.016642                    0.999684      29.952170      85.650848       0.626986       0.412473      -1.069682      -0.007896      -0.001183      -0.025136       0.026373      -0.024907      -0.018866       0.017217       0.029585      -0.022637      -0.028218      -0.016502       0.044720             11.310913       9.596482      -2.432537       1.982765       6.214480      -0.228237      18.121777           0.010999
          444              C      12.555373      20.117844       2.439578       0.073586      27.529948 0.32565040E+03  0.71436991E+04                                 7.980055                            6.031649       0.233929       2.077245                    0.999794      26.399656      74.027262       0.666473       0.418940      -1.059441       0.037878       0.028423       0.003996       0.047525       0.011170       0.020386      -0.006806       0.020015      -0.108802      -0.043998       0.007117       0.036881              9.760911       8.708978       0.637017      -1.496179       4.676024       1.106362      15.897731           0.002075
          445              C       5.821134       7.240190      18.963213      -0.246800      36.318454 0.43778742E+03  0.10306340E+05                                 9.525710                            6.956142       0.091341       1.999996                    0.999202      29.949787      86.051547       0.627711       0.414481      -1.065851      -0.013573       0.014406       0.005384       0.020512       0.002422      -0.007195      -0.021483      -0.011257       0.006778      -0.019234      -0.007033       0.026266             12.122863       5.635387      -0.567131      -3.246848      10.027485       2.169059      20.705718           0.001540
          446              C       5.590113       4.927675      19.342154      -0.232934      34.779901 0.42890290E+03  0.10034143E+05                                 9.239602                            6.874617       0.139825       2.016786                    0.999587      29.635010      84.566229       0.633600       0.413209      -1.067885       0.000442      -0.007519       0.005309       0.009214       0.000282       0.010534       0.006852      -0.024589      -0.023231      -0.019231       0.000856       0.018375             11.625102       5.297292      -0.116260      -2.473353       8.992190       0.679319      20.585823           0.000694
          447              C       6.996130       4.952258      12.281894       0.135187      35.875310 0.39649646E+03  0.91065880E+04                                 9.677362                            6.755035      -0.062341       1.993079                    0.999652      26.377907      74.876342       0.617935       0.431566      -1.055067      -0.037096       0.020009       0.050593       0.065850      -0.004302      -0.009882       0.003561       0.019062       0.008445      -0.012066      -0.004757       0.016823             13.257990       8.337121      -2.830014       0.324145       7.803440      -1.275791      23.633410           0.035117
          448              C       5.865784       5.957881      18.445342       0.326562      31.637578 0.31587549E+03  0.68535383E+04                                 9.019091                            6.084276       0.014615       2.050578                    0.999211      23.494446      64.802416       0.642353       0.439474      -1.050377       0.017085      -0.019179      -0.064166       0.069116      -0.007533      -0.015588       0.011258      -0.015641       0.088098      -0.027816      -0.009632       0.037448             12.684548       5.282886      -0.507972      -3.391344       8.934220       2.472456      23.836538           0.005434
          449              C       5.532281       7.434067      20.265506       0.075773      27.307968 0.31320014E+03  0.68217033E+04                                 7.956577                            5.921942       0.188571       2.062273                    0.999794      26.455212      74.550616       0.669727       0.419892      -1.056084      -0.014397      -0.043414      -0.000102       0.045739      -0.003350       0.012348      -0.004403      -0.011599      -0.128669      -0.045572       0.016558       0.029013              9.883041       5.069074      -0.560293      -2.721597       8.310012       0.498252      16.270038           0.001379
          450              C       7.578012       3.922863      14.400918      -0.073134      32.549255 0.42235902E+03  0.98595711E+04                                 8.930169                            6.890644       0.072121       1.997325                    0.999653      28.919468      82.884902       0.622387       0.421569      -1.060780      -0.014728       0.008347      -0.016792       0.023845      -0.014656       0.015923      -0.001850       0.000102      -0.019826      -0.020950      -0.002767       0.023717             10.690927       7.601776      -2.992942      -0.168050       7.887003      -0.709670      16.584003           0.021798
          451              C       6.620230       4.747227      14.991023      -0.079415      42.201275 0.46725588E+03  0.11103039E+05                                10.552778                            7.178937      -0.032591       1.986943                    0.999179      27.949906      78.864354       0.623192       0.413616      -1.073867       0.019162      -0.016785      -0.035821       0.043955      -0.002623       0.005569      -0.004202      -0.033831      -0.005245      -0.017991      -0.001065       0.019056             15.034431       8.206270      -2.882522      -0.143266       8.674347      -0.589641      28.222675           0.033486
          452              C       5.877625       5.594494      14.169215       0.049852      30.884520 0.35742102E+03  0.80822129E+04                                 8.826363                            6.475072      -0.003805       2.005795                    0.999172      27.448124      79.970263       0.615766       0.439886      -1.039221       0.017371      -0.006573      -0.054104       0.057203       0.026914      -0.014842       0.029984      -0.000039      -0.128428      -0.061722       0.011862       0.049860             11.559062       7.103559      -2.251830       1.206240       7.282094      -0.959279      20.291532          -0.001763
          453              C       6.396761       4.653040      16.461324       0.501487      27.039585 0.26584560E+03  0.55532394E+04                                 8.253197                            5.709776       0.043280       2.076102                    0.999559      22.249839      61.238917       0.637601       0.459875      -1.033187      -0.002764       0.005196       0.056502       0.056808      -0.000555      -0.000243       0.020664       0.120737      -0.087722      -0.059746      -0.015246       0.074992             11.171623       4.683333      -1.155709      -1.209029       9.458250       1.630489      19.373285           0.013556
          454              C       7.801293       4.065950      12.978389      -0.183366      35.337383 0.45257262E+03  0.10718032E+05                                 9.304409                            7.055279       0.172596       2.016644                    0.999682      29.952225      85.655010       0.627058       0.412450      -1.069672       0.001521      -0.007835       0.025130       0.026367      -0.028717      -0.022406       0.012193       0.008263      -0.022606      -0.028114      -0.016639       0.044753             11.308325       8.118915      -2.955312       0.873759       7.690745      -1.790525      18.115316           0.011042
          455              C       5.360803       5.219350      20.638447       0.073594      27.531061 0.32567727E+03  0.71444156E+04                                 7.980320                            6.031979       0.233963       2.077250                    0.999794      26.399799      74.027639       0.666444       0.418951      -1.059437       0.014185       0.045256      -0.003965       0.047592       0.002391       0.013315      -0.016771      -0.029666      -0.108838      -0.043988       0.007154       0.036834              9.761236       4.723995      -0.772165      -1.541807       8.661337       1.042761      15.898374           0.002070
          456              C      -1.993477      -9.946178      22.505228      -0.246856      36.322979 0.43783963E+03  0.10307999E+05                                 9.526934                            6.956826       0.091170       1.999939                    0.999201      29.951518      86.061637       0.627637       0.414513      -1.065818      -0.006717      -0.000087       0.019435       0.020563      -0.006860       0.002804      -0.007321      -0.041409      -0.015432      -0.019437      -0.006824       0.026262             12.124983      16.385992      -6.012078      -4.492765      12.353704       0.409219       7.635252           0.001455
          457              C      -1.135744      -8.076827      21.358712      -0.232955      34.781766 0.42893385E+03  0.10035074E+05                                 9.240190                            6.875123       0.139803       2.016779                    0.999588      29.635662      84.569688       0.633540       0.413240      -1.067862      -0.000940       0.007861      -0.004702       0.009208       0.011477      -0.002768      -0.011999       0.016448      -0.001005      -0.019174       0.000906       0.018268             11.626031      15.451916      -6.389863      -2.997072      12.787341      -0.061197       6.638835           0.000628
          458              C      -5.272836      13.815745      20.224889       0.135182      35.878612 0.39652112E+03  0.91074582E+04                                 9.678657                            6.755657      -0.062285       1.993098                    0.999651      26.379009      74.885081       0.617839       0.431619      -1.055016      -0.038399       0.033341       0.041854       0.065862      -0.006273      -0.003841       0.012069      -0.001645       0.017760      -0.012066      -0.004809       0.016874             13.260524      16.724743      -8.923648       0.418112      12.228458      -1.142840      10.828372           0.034682
          459              C      -0.981046      -9.411358      21.728422       0.326589      31.640433 0.31588994E+03  0.68540453E+04                                 9.020189                            6.084762       0.014736       2.050616                    0.999211      23.495116      64.808735       0.642262       0.439524      -1.050329       0.055692      -0.032317      -0.024992       0.069070      -0.022795      -0.021376       0.003051       0.016418      -0.030325      -0.027765      -0.009606       0.037370             12.686722      18.364782      -7.806174      -4.519079      12.715444       0.879801       6.979940           0.005422
          460              C      -3.051883      -9.187371      22.853014       0.075721      27.309156 0.31320207E+03  0.68218696E+04                                 7.957163                            5.922165       0.188598       2.062267                    0.999792      26.456827      74.559903       0.669668       0.419921      -1.056048       0.025361       0.035665      -0.013321       0.045745       0.030971       0.006553      -0.012612      -0.014532       0.068396      -0.045686       0.016643       0.029043              9.884121      11.984233      -4.899439      -3.039815      10.989860       0.049163       6.678271           0.001422
          461              C      -6.711689      15.451126      19.155453      -0.073184      32.551660 0.42239003E+03  0.98604625E+04                                 8.930464                            6.890781       0.072127       1.997333                    0.999652      28.919913      82.886511       0.622398       0.421555      -1.060790       0.014701      -0.008330       0.016821       0.023842       0.000760       0.008785      -0.011992       0.015522       0.051685      -0.020845      -0.002939       0.023784             10.691490      12.075524      -5.700775      -0.430840       9.479839      -1.082009      10.519108           0.021526
          462              C       2.158560     -10.954293      20.413436      -0.079355      42.205643 0.46728592E+03  0.11104156E+05                                10.554381                            7.179772      -0.032635       1.986940                    0.999179      27.950374      78.872293       0.623065       0.413685      -1.073801       0.030802      -0.018531      -0.025347       0.043985       0.002676      -0.003960      -0.017689      -0.002547      -0.006480      -0.017821      -0.001223       0.019044             15.037488      20.221292     -10.760783      -0.499923      13.809706      -1.093657      11.081466           0.033035
          463              C       2.677689     -11.643535      21.508950       0.049841      30.884752 0.35742022E+03  0.80822477E+04                                 8.826657                            6.475213      -0.003980       2.005744                    0.999170      27.448299      79.972887       0.615734       0.439906      -1.039202       0.041491      -0.035056      -0.017968       0.057213       0.047585      -0.018768       0.024406      -0.000090      -0.011469      -0.061790       0.011929       0.049861             11.559751      15.146700      -7.191215       0.774370      10.246164      -1.569879       9.286389          -0.001711
          464              C       1.076977      -9.937269      20.541519       0.501485      27.039834 0.26584056E+03  0.55531249E+04                                 8.253298                            5.709711       0.043446       2.076145                    0.999558      22.250060      61.240092       0.637605       0.459873      -1.033184      -0.047677       0.030482       0.005228       0.056829       0.016540       0.022875       0.053365       0.023683       0.105914      -0.059740      -0.015331       0.075071             11.172054      15.772237      -5.727382      -3.096867      10.379151      -1.038805       7.364774           0.013391
          465              C      -5.692099      14.429172      19.055756      -0.183359      35.340766 0.45260378E+03  0.10718960E+05                                 9.305381                            7.055969       0.172631       2.016655                    0.999683      29.952473      85.656639       0.626968       0.412502      -1.069638      -0.017330       0.019017      -0.005727       0.026358      -0.009041      -0.023867       0.010074      -0.000154       0.097030      -0.028142      -0.016645       0.044787             11.309809      12.858568      -6.480944       0.974990      10.307789      -1.648755      10.763070           0.010929
          466              C      -2.255202      -7.414752      21.714345       0.073567      27.532824 0.32570590E+03  0.71452231E+04                                 7.980837                            6.032423       0.233966       2.077235                    0.999794      26.400788      74.032099       0.666387       0.418976      -1.059418      -0.022759      -0.039128       0.014529       0.047540       0.027060       0.009257      -0.022579      -0.032106       0.033160      -0.044102       0.007276       0.036827              9.761968      12.770378      -4.386960      -2.739775       9.750715      -0.651128       6.764812           0.002107
          467              N       5.770966      25.630254       1.520150      -0.174377      40.272098 0.50523775E+03  0.12190295E+05                                10.029519                            7.396201      -0.193212       1.968806                    0.998965      27.771102      77.866989       0.625223       0.406025      -1.083467       0.030112      -0.038611       0.077901       0.092011       0.018575      -0.004865       0.020040       0.011395      -0.051566      -0.033891       0.004182       0.029709             13.315974      17.756076       4.745841       6.697340      10.949982       0.580622      11.241865           0.020611
          468              N      18.751070       0.100497       3.546169      -0.404261      44.413635 0.44299080E+03  0.10408467E+05                                10.854210                            6.947786      -0.440549       1.887843                    0.997882      28.633595      80.882034       0.637947       0.408629      -1.074911       0.033935       0.017882       0.072410       0.081942       0.021047      -0.002343       0.000827       0.032098       0.053821      -0.035497       0.015999       0.019499             16.097197      25.696016      10.907146       4.957671      11.615829       2.466547      10.979748           0.001519
          469              N      22.059353       2.198911       4.948621      -0.233994      40.583202 0.54705564E+03  0.13410792E+05                                10.008855                            7.623294      -0.210573       1.945686                    0.998953      28.521407      79.567242       0.627188       0.398369      -1.092979      -0.101091      -0.057257      -0.037479       0.122075      -0.007361      -0.017804      -0.018803      -0.020048       0.092957      -0.036213      -0.005595       0.041808             12.878010      15.379448       6.278379       3.456993      10.347629       1.232902      12.906954          -0.007388
          470              N      12.819417       0.660408      21.557875      -0.174355      40.273439 0.50524132E+03  0.12190603E+05                                10.030366                            7.396660      -0.193121       1.968832                    0.998964      27.771698      77.873546       0.625138       0.406073      -1.083417      -0.046456       0.015499      -0.077893       0.092009       0.010864      -0.020409      -0.001903      -0.032218      -0.051564      -0.033815       0.004192       0.029623             13.317156       8.724137       1.552839       1.685052      19.984644      -6.508338      11.242687           0.020552
          471              N      12.687516       4.388320      19.531856      -0.404206      44.413793 0.44298620E+03  0.10408370E+05                                10.854495                            6.947927      -0.440652       1.887822                    0.997884      28.632620      80.880314       0.637914       0.408650      -1.074893       0.005566       0.037931      -0.072430       0.081950       0.006261      -0.001415       0.002138      -0.051460       0.053800      -0.035499       0.015783       0.019717             16.097950       6.325000       4.058698      -0.673112      30.988498      -5.497336      10.980351           0.001514
          472              N      13.563156       8.206841      18.129404      -0.234006      40.583868 0.54705760E+03  0.13410921E+05                                10.009212                            7.623495      -0.210598       1.945685                    0.998952      28.521427      79.568864       0.627154       0.398388      -1.092960      -0.020288      -0.114348       0.037519       0.122044       0.000579       0.011851       0.023115       0.024888       0.092913      -0.036268      -0.005589       0.041858             12.878795       6.960802       3.302146      -0.010074      18.768089      -3.670565      12.907493          -0.007369
          473              N      -3.343067      -7.360739      12.992236      -0.174369      40.274533 0.50525842E+03  0.12191190E+05                                10.030770                            7.396941      -0.193213       1.968800                    0.998965      27.772317      77.877327       0.625103       0.406090      -1.083399       0.071748      -0.033391       0.046885       0.091983       0.015119      -0.019338      -0.000392      -0.039222      -0.020638      -0.033886       0.004231       0.029655             13.317842       9.300960       1.594987       1.425539      19.638268      -6.875819      11.014298           0.020326
          474              N     -12.823629      15.694520      15.252267      -0.404197      44.412477 0.44296770E+03  0.10407833E+05                                10.854278                            6.947784      -0.440794       1.887780                    0.997887      28.632526      80.879800       0.637920       0.408650      -1.074893       0.039372      -0.069750       0.017339       0.081950      -0.005497      -0.014702      -0.016616       0.005555      -0.069776      -0.035261       0.015785       0.019476             16.097560      11.586601       5.734564      -3.788871      25.986420      -9.903389      10.719659           0.001506
          475              N     -13.770495      11.926364      16.741953      -0.233933      40.579939 0.54699839E+03  0.13409150E+05                                10.008650                            7.623122      -0.210444       1.945748                    0.998952      28.520224      79.565400       0.627162       0.398392      -1.092954       0.030081       0.107435      -0.049468       0.122042      -0.015003       0.003914       0.011911       0.065117      -0.035436      -0.036301      -0.005485       0.041786             12.878221      11.754023       1.374375      -0.854232      19.097353      -4.864932       7.783287          -0.007408
          476              N       3.596095       7.718573      10.085789      -0.174333      40.272297 0.50523522E+03  0.12190436E+05                                10.030300                            7.396740      -0.193203       1.968814                    0.998966      27.771328      77.872798       0.625118       0.406086      -1.083407      -0.055415       0.056530      -0.046887       0.092005       0.024077      -0.005969       0.018511       0.011484      -0.020675      -0.033937       0.004209       0.029728             13.316709      17.485490       4.488761       6.956790      11.451353       0.947664      11.013284           0.020189
          477              N       0.228455       6.465160       7.825758      -0.404208      44.409542 0.44296752E+03  0.10407735E+05                                10.853243                            6.947473      -0.440738       1.887788                    0.997887      28.632561      80.877200       0.637982       0.408614      -1.074926      -0.078876       0.013885      -0.017354       0.081948      -0.006023       0.010921       0.019582       0.002552      -0.069840      -0.035471       0.015886       0.019585             16.095132      20.779059       8.983520       8.072305      16.788496       6.871762      10.717842           0.001504
          478              N      -3.008603       4.316379       6.336072      -0.234053      40.583680 0.54706692E+03  0.13411257E+05                                10.009297                            7.623663      -0.210571       1.945686                    0.998953      28.521904      79.571505       0.627132       0.398399      -1.092949       0.091283       0.064149       0.049480       0.122049      -0.032110      -0.009850      -0.007543      -0.031753      -0.035389      -0.036180      -0.005568       0.041747             12.878787      17.417768       3.376958       4.301933      13.434994       2.427000       7.783601          -0.007489
          479              N      15.192365       1.825393       0.121390      -0.174356      40.274507 0.50525586E+03  0.12191102E+05                                10.030722                            7.396886      -0.193136       1.968822                    0.998965      27.772276      77.876906       0.625110       0.406086      -1.083403       0.030101       0.086746      -0.005468       0.091983      -0.013519      -0.013546      -0.001160       0.043853       0.045659      -0.033872       0.004224       0.029648             13.317795      17.758506       3.427243      -7.460092      10.667149      -0.416419      11.527730           0.020702
          480              N       9.329648     -10.303007      21.217936      -0.404180      44.412527 0.44296673E+03  0.10407804E+05                                10.854265                            6.947758      -0.440757       1.887788                    0.997887      28.632569      80.879882       0.637924       0.408648      -1.074894       0.033899       0.053756      -0.051724       0.081940      -0.012551      -0.016904      -0.018832       0.000684      -0.040699      -0.035264       0.015791       0.019473             16.097545      25.696603      -1.160007     -11.925161       9.002713      -0.957857      13.593318           0.001297
          481              N      12.637898     -10.137680      18.699431      -0.234003      40.588633 0.54714991E+03  0.13413814E+05                                10.010115                            7.624232      -0.210346       1.945704                    0.998953      28.524289      79.579959       0.627109       0.398398      -1.092948      -0.101099      -0.003830       0.068325       0.122082      -0.011729       0.015339      -0.006264      -0.063703      -0.037880      -0.036290      -0.005487       0.041777             12.880328      15.383100      -0.144760      -7.168099      11.200155      -1.724508      12.057728           0.022033
          482              N       3.397868       5.015542      11.727329      -0.174329      40.272781 0.50523871E+03  0.12190542E+05                                10.030368                            7.396750      -0.193167       1.968823                    0.998966      27.771493      77.873347       0.625120       0.406085      -1.083408      -0.046461      -0.075196       0.025519       0.092001      -0.023100       0.000890       0.019271      -0.002465       0.037722      -0.033920       0.004193       0.029726             13.316860       8.724186       0.682875      -2.187366      19.063722       7.039335      12.162672           0.020852
          483              N       3.265938       1.396981       9.511839      -0.404216      44.410228 0.44297332E+03  0.10407910E+05                                10.853371                            6.947526      -0.440781       1.887773                    0.997887      28.632760      80.878029       0.637979       0.408615      -1.074925       0.005573      -0.081681       0.003354       0.081940      -0.004365      -0.004587      -0.001354      -0.050482       0.056727      -0.035474       0.015895       0.019579             16.095344       6.324141      -2.611403      -3.177522      20.739642      11.409634      21.222249           0.001542
          484              N       4.141543      -1.726863       6.906099      -0.233983      40.594369 0.54726000E+03  0.13417188E+05                                10.011050                            7.625045      -0.210312       1.945661                    0.998955      28.526979      79.589484       0.627070       0.398403      -1.092945      -0.020275       0.089678       0.080316       0.122081       0.010020      -0.006373      -0.036955       0.000829       0.020391      -0.036209      -0.005523       0.041732             12.881196       6.962439      -1.659891      -2.855518      17.554521       4.374752      14.126628          -0.007603
          485              N     -12.764465       1.608160      22.956635      -0.174370      40.271967 0.50523481E+03  0.12190200E+05                                10.029476                            7.396164      -0.193190       1.968814                    0.998965      27.771012      77.866519       0.625227       0.406023      -1.083468       0.071767       0.057313       0.005509       0.092009      -0.024268      -0.003306       0.013315      -0.017112       0.045692      -0.033889       0.004179       0.029710             13.315909       9.299669       0.437461      -2.093322      19.122326       7.170961      11.525734           0.020946
          486              N      -3.402207      18.685639       1.860089      -0.404264      44.413505 0.44299020E+03  0.10408443E+05                                10.854181                            6.947776      -0.440572       1.887837                    0.997882      28.633532      80.881682       0.637949       0.408629      -1.074912       0.039384       0.049914       0.051683       0.081936      -0.009950       0.012239       0.022421       0.015306      -0.040686      -0.035496       0.016003       0.019493             16.097096      11.586516      -6.148342      -3.071747      23.111986      11.561924      13.592784           0.001546
          487              N      -4.349039      21.859846       4.378594      -0.233928      40.593941 0.54725045E+03  0.13416776E+05                                10.010620                            7.624693      -0.210296       1.945667                    0.998956      28.526499      79.585300       0.627125       0.398373      -1.092975       0.030096      -0.096607      -0.068347       0.122106       0.010934       0.011056      -0.012311       0.064255      -0.037931      -0.036241      -0.005551       0.041792             12.880424      11.757611      -1.426747      -0.762759      14.826412       7.332202      12.057248          -0.007593
          488              N      13.017644      18.199401      11.350696      -0.174389      40.275061 0.50526139E+03  0.12191223E+05                                10.030645                            7.396811      -0.193130       1.968818                    0.998964      27.772419      77.876295       0.625131       0.406073      -1.083416      -0.055412      -0.068877      -0.025533       0.092014      -0.017188      -0.017733      -0.007111       0.030943       0.037709      -0.033795       0.004180       0.029615             13.317623      17.486968       3.780991      -7.366412      10.302625      -0.284332      12.163274           0.020770
          489              N       9.650033      16.868884      13.566186      -0.404192      44.413949 0.44298512E+03  0.10408336E+05                                10.854492                            6.947894      -0.440608       1.887831                    0.997885      28.632673      80.880358       0.637919       0.408647      -1.074896      -0.078864      -0.021990      -0.003378       0.081942       0.012484      -0.000077       0.004968       0.044749       0.056698      -0.035500       0.015785       0.019715             16.097982      20.782918       2.499323     -11.819275       6.285072      -0.807462      21.225954           0.001300
          490              N       6.413011      16.653192      16.171926      -0.234084      40.592732 0.54721134E+03  0.13415660E+05                                10.010723                            7.624633      -0.210511       1.945638                    0.998953      28.525577      79.583858       0.627097       0.398395      -1.092953       0.091328       0.010765      -0.080297       0.122083       0.007531       0.032785       0.018422      -0.013109       0.020415      -0.036257      -0.005594       0.041851             12.880969      17.420827       2.037756      -5.075598       7.095498       1.234102      14.126583           0.022036
          491              N      -3.650451      12.516663      21.436485      -0.174367      40.273745 0.50524572E+03  0.12190743E+05                                10.030434                            7.396706      -0.193154       1.968820                    0.998964      27.771849      77.874217       0.625134       0.406074      -1.083416       0.030104      -0.048136      -0.072404       0.092009      -0.004946       0.018589      -0.018632       0.009248      -0.058025      -0.033814       0.004196       0.029618             13.317241      17.757612      -8.173797       0.761832      11.672835      -0.164187      10.521275           0.020244
          492              N      -0.091771      10.202945      21.391944      -0.404198      44.413277 0.44298228E+03  0.10408249E+05                                10.854390                            6.947882      -0.440637       1.887827                    0.997885      28.632489      80.879664       0.637918       0.408648      -1.074895       0.033904      -0.071666      -0.020728       0.081946      -0.008370       0.019464       0.018299      -0.000618      -0.044518      -0.035500       0.015786       0.019713             16.097706      25.696698      -9.747823       6.967025      13.275649      -1.508889       9.320772           0.001505
          493              N       3.216493       7.939202      22.507998      -0.234056      40.595326 0.54725614E+03  0.13417054E+05                                10.011167                            7.624969      -0.210524       1.945611                    0.998954      28.526793      79.588550       0.627080       0.398398      -1.092950      -0.101062       0.061122      -0.030814       0.122061       0.019122       0.002513       0.025189      -0.031024       0.060207      -0.036280      -0.005565       0.041845             12.881534      15.383977      -6.135096       3.710002      13.338185       0.491800       9.922438          -0.007612
          494              N      22.240834      -5.675516      12.870845      -0.174370      40.271846 0.50523422E+03  0.12190188E+05                                10.029476                            7.396174      -0.193220       1.968804                    0.998966      27.770994      77.866585       0.625224       0.406025      -1.083467      -0.046445       0.059694       0.052393       0.092008       0.012339       0.019669      -0.017092       0.001015       0.048111      -0.033895       0.004190       0.029705             13.315895       8.723221      -2.235392       0.501847       7.791095      -0.530833      23.433370           0.020428
          495              N      -6.155539      -5.784867      17.112356      -0.404269      44.414120 0.44299599E+03  0.10408621E+05                                10.854293                            6.947831      -0.440570       1.887834                    0.997882      28.633761      80.882671       0.637944       0.408630      -1.074911       0.005543       0.043731       0.069076       0.081943      -0.001791       0.006220      -0.000448      -0.053998       0.046100      -0.035498       0.015998       0.019500             16.097298       6.324794      -1.446416       3.851225      11.221586      -5.915122      30.745513           0.001508
          496              N      -5.279881      -6.479544      21.120547      -0.233929      40.590145 0.54718274E+03  0.13414694E+05                                10.009995                            7.624203      -0.210331       1.945691                    0.998955      28.524727      79.578985       0.627148       0.398371      -1.092977      -0.020293       0.024744      -0.117829       0.122097      -0.010531      -0.005420       0.013986      -0.039208      -0.099512      -0.036233      -0.005564       0.041798             12.879566       6.961376      -1.642561       2.864841      11.194750      -0.702065      20.482571          -0.007616
          497              N       6.078466       5.753013      10.207180      -0.174337      40.272819 0.50524078E+03  0.12190605E+05                                10.030374                            7.396768      -0.193195       1.968813                    0.998966      27.771540      77.873520       0.625118       0.406085      -1.083407       0.071768      -0.023916      -0.052369       0.092006       0.009277       0.022807      -0.012688      -0.016275       0.048113      -0.033931       0.004204       0.029727             13.316835       9.300567      -2.031965       0.668549       7.215320      -0.296339      23.434617           0.020504
          498              N       6.019269       5.592152       5.965669      -0.404219      44.410457 0.44297575E+03  0.10407983E+05                                10.853406                            6.947545      -0.440774       1.887773                    0.997887      28.632850      80.878365       0.637978       0.408615      -1.074925       0.039384       0.019833      -0.069069       0.081944       0.015579       0.002660      -0.005500       0.044254       0.046169      -0.035475       0.015891       0.019584             16.095408      11.585603       0.414029       6.859175       5.959249      -1.658801      30.741373           0.001513
          499              N       5.072384       6.186100       1.957478      -0.233979      40.590496 0.54719132E+03  0.13415074E+05                                10.010406                            7.624545      -0.210339       1.945688                    0.998955      28.525163      79.582961       0.627094       0.398401      -1.092947       0.030062      -0.010877       0.117811       0.122072       0.004129      -0.014916       0.000543       0.043681      -0.099475      -0.036201      -0.005533       0.041734             12.880307      11.756570       0.052283       1.617886       6.399626      -2.466848      20.484725          -0.007597
          500              N      -5.825437      14.054337       1.641540      -0.174359      40.274448 0.50525570E+03  0.12191103E+05                                10.030738                            7.396906      -0.193184       1.968808                    0.998965      27.772252      77.876970       0.625106       0.406088      -1.083401      -0.055393       0.012351       0.072390       0.091985      -0.006781       0.023894      -0.011163      -0.000971      -0.058066      -0.033884       0.004228       0.029656             13.317804      17.487151      -8.270197       0.408979      11.944593      -0.663525      10.521669           0.020500
          501              N      19.071453      16.638266       1.686081      -0.404191      44.412103 0.44296401E+03  0.10407719E+05                                10.854204                            6.947744      -0.440798       1.887779                    0.997887      28.632397      80.879179       0.637923       0.408649      -1.074894      -0.078875       0.008072       0.020687       0.081942      -0.006317      -0.010597      -0.024242       0.010988      -0.044599      -0.035260       0.015790       0.019470             16.097416      20.781878     -11.485007       3.744795      18.189650      -6.065602       9.320719           0.001510
          502              N      15.834415      19.002738       0.570027      -0.233981      40.591582 0.54719987E+03  0.13415379E+05                                10.010656                            7.624633      -0.210390       1.945666                    0.998954      28.525670      79.585499       0.627084       0.398404      -1.092942       0.091288      -0.074947       0.030850       0.122075       0.024646      -0.022868      -0.010694       0.000057       0.060244      -0.036316      -0.005465       0.041781             12.881045      17.421449      -5.415440       0.773559      11.300039      -3.661078       9.921647          -0.007579
          503              N     -12.819128      -0.660003      21.557875      -0.174366      40.271913 0.50523372E+03  0.12190164E+05                                10.029452                            7.396144      -0.193149       1.968825                    0.998966      27.771003      77.866387       0.625229       0.406022      -1.083470       0.046443      -0.015517      -0.077899       0.092011       0.010865       0.020510       0.002096      -0.032208      -0.051563      -0.033884       0.004178       0.029706             13.315894       8.723276       1.552387      -1.684942      19.982599       6.507834      11.241808           0.020931
          504              N      15.577245      -4.387953      19.531856      -0.404251      44.413704 0.44299060E+03  0.10408456E+05                                10.854193                            6.947763      -0.440513       1.887851                    0.997882      28.633632      80.882010       0.637951       0.408627      -1.074913      -0.005540      -0.037946      -0.072407       0.081936       0.006278       0.001561      -0.001932      -0.051419       0.053841      -0.035498       0.016000       0.019498             16.097163       6.324742       4.058460       0.672931      30.987037       5.496244      10.979709           0.001302
          505              N      14.701587      -8.206500      18.129404      -0.234005      40.589156 0.54716300E+03  0.13414079E+05                                10.009821                            7.624052      -0.210379       1.945689                    0.998955      28.524235      79.577008       0.627156       0.398370      -1.092979       0.020288       0.114424       0.037488       0.122106       0.000581      -0.011802      -0.023041       0.024856       0.092915      -0.036204      -0.005591       0.041795             12.879379       6.961271       3.302278       0.009931      18.768530       3.670668      12.908336           0.022091
          506              N      13.072157       1.017837       1.520150      -0.174371      40.274178 0.50524982E+03  0.12190869E+05                                10.030504                            7.396732      -0.193149       1.968819                    0.998964      27.772008      77.874804       0.625133       0.406074      -1.083416      -0.030097       0.038639       0.077887       0.092006       0.018571       0.005000      -0.019871       0.011404      -0.051548      -0.033803       0.004185       0.029618             13.317355      17.757769       4.746642      -6.697929      10.951444      -0.580726      11.242852           0.020725
          507              N       9.513477      -0.100430       3.546169      -0.404203      44.413441 0.44298358E+03  0.10408288E+05                                10.854422                            6.947895      -0.440659       1.887821                    0.997884      28.632523      80.879806       0.637917       0.408649      -1.074895      -0.033899      -0.017880       0.072428       0.081943       0.021042       0.002481      -0.000624       0.032155       0.053796      -0.035499       0.015789       0.019710             16.097750      25.696785      10.907520      -4.958464      11.616210      -2.466966      10.980256           0.001541
          508              N       6.205213      -2.198818       4.948621      -0.234003      40.597360 0.54729639E+03  0.13418279E+05                                10.011484                            7.625249      -0.210414       1.945620                    0.998954      28.527771      79.591818       0.627069       0.398398      -1.092951       0.101077       0.057265      -0.037529       0.122083      -0.007405       0.017808       0.018925      -0.020162       0.092821      -0.036295      -0.005552       0.041848             12.881928      15.384361       6.280620      -3.458253      10.350785      -1.233034      12.910639          -0.007647
          509              N      15.247143      18.929679      10.085789      -0.174368      40.274903 0.50526105E+03  0.12191269E+05                                10.030819                            7.396950      -0.193198       1.968802                    0.998965      27.772431      77.877674       0.625104       0.406089      -1.083400       0.055389      -0.056517      -0.046885       0.091980       0.024080       0.006066      -0.018358       0.011503      -0.020644      -0.033874       0.004221       0.029653             13.317963      17.487324       4.489276      -6.957942      11.452142      -0.947993      11.014422           0.020793
          510              N      -9.649747      20.183049       7.825758      -0.404195      44.412352 0.44296663E+03  0.10407798E+05                                10.854254                            6.947771      -0.440817       1.887773                    0.997886      28.632476      80.879541       0.637921       0.408650      -1.074893       0.078874      -0.013881      -0.017333       0.081940      -0.006017      -0.010770      -0.019400       0.002602      -0.069776      -0.035262       0.015794       0.019469             16.097500      20.781978       8.985576      -8.074040      16.790881      -6.873262      10.719640           0.001545
          511              N      -6.412709      22.331802       6.336072      -0.233930      40.593515 0.54723848E+03  0.13416547E+05                                10.010932                            7.624882      -0.210262       1.945681                    0.998955      28.526609      79.588477       0.627077       0.398401      -1.092944      -0.091295      -0.064195       0.049481       0.122083      -0.032124       0.009906       0.007731      -0.031832      -0.035328      -0.036327      -0.005447       0.041774             12.881406      17.421928       3.377592      -4.303276      13.437186      -2.427485       7.785104          -0.007620
          512              N       3.343240       7.360983      12.992236      -0.174338      40.273247 0.50524472E+03  0.12190726E+05                                10.030436                            7.396787      -0.193160       1.968820                    0.998966      27.771731      77.874193       0.625119       0.406084      -1.083408      -0.071775       0.033390       0.046887       0.092005       0.015109       0.019425       0.000555      -0.039198      -0.020663      -0.033915       0.004193       0.029722             13.316974       9.300643       1.594967      -1.425500      19.636805       6.875016      11.013474           0.020833
          513              N       3.402437      10.953829      15.252267      -0.404205      44.410579 0.44297501E+03  0.10407962E+05                                10.853408                            6.947523      -0.440724       1.887785                    0.997887      28.632912      80.878544       0.637981       0.408613      -1.074926      -0.039390       0.069723       0.017355       0.081940      -0.005497       0.014821       0.016825       0.005586      -0.069846      -0.035476       0.015893       0.019583             16.095471      11.585680       5.733330       3.788146      25.982682       9.901470      10.718051           0.001298
          514              N       4.349322      14.722013      16.741953      -0.234063      40.589764 0.54717561E+03  0.13414586E+05                                10.010285                            7.624429      -0.210393       1.945683                    0.998954      28.524795      79.581510       0.627099       0.398400      -1.092948      -0.030061      -0.107472      -0.049496       0.122081      -0.014985      -0.003845      -0.011798       0.065045      -0.035382      -0.036171      -0.005564       0.041735             12.880205      11.756345       1.375092       0.854222      19.099860       4.865509       7.784410           0.022018
          515              N      12.764773      -1.607728      22.956635      -0.174340      40.273675 0.50524599E+03  0.12190799E+05                                10.030587                            7.396819      -0.193151       1.968824                    0.998965      27.771910      77.875559       0.625113       0.406086      -1.083403      -0.071743      -0.057303       0.005469       0.091982      -0.024309       0.003422      -0.013157      -0.017112       0.045690      -0.033889       0.004233       0.029655             13.317575       9.300816       0.437016       2.094018      19.124456      -7.172119      11.527454           0.020542
          516              N      22.245335       7.962458       1.860089      -0.404188      44.412032 0.44296343E+03  0.10407706E+05                                10.854204                            6.947749      -0.440793       1.887782                    0.997886      28.632368      80.879214       0.637922       0.408650      -1.074893      -0.039377      -0.049885       0.051729       0.081945      -0.009982      -0.012110      -0.022215       0.015240      -0.040693      -0.035260       0.015789       0.019471             16.097436      11.586525      -6.148453       3.071865      23.112528     -11.562381      13.593256           0.001513
          517              N      23.192201       4.788298       4.378594      -0.233994      40.582571 0.54704088E+03  0.13410474E+05                                10.009131                            7.623462      -0.210530       1.945704                    0.998952      28.521407      79.569979       0.627142       0.398397      -1.092949      -0.030081       0.096565      -0.068310       0.122049       0.010890      -0.011034       0.012377       0.064307      -0.037886      -0.036298      -0.005491       0.041789             12.878944      11.754494      -1.427067       0.763235      14.825808      -7.332196      12.056531          -0.007410
          518              N       5.825611       8.448875      11.350696      -0.174347      40.272862 0.50524219E+03  0.12190656E+05                                10.030411                            7.396803      -0.193231       1.968802                    0.998966      27.771581      77.873861       0.625114       0.406088      -1.083405       0.055410       0.068877      -0.025507       0.092005      -0.017207       0.017866       0.007267       0.030967       0.037757      -0.033938       0.004210       0.029728             13.316887      17.485763       3.780543       7.365835      10.302231       0.284171      12.162667           0.020178
          519              N       9.193251       9.779433      13.566186      -0.404218      44.410316 0.44297417E+03  0.10407937E+05                                10.853384                            6.947535      -0.440763       1.887777                    0.997887      28.632813      80.878241       0.637978       0.408615      -1.074925       0.078880       0.021974      -0.003340       0.081952       0.012470       0.000244      -0.004779       0.044740       0.056747      -0.035473       0.015884       0.019589             16.095405      20.779468       2.499229      11.816349       6.284482       0.807387      21.222264           0.001502
          520              N      12.430309       9.995174      16.171926      -0.233987      40.580898 0.54702185E+03  0.13409851E+05                                10.008788                            7.623301      -0.210490       1.945728                    0.998953      28.520646      79.566619       0.627154       0.398394      -1.092954      -0.091276      -0.010777      -0.080289       0.122040       0.007522      -0.032733      -0.018305      -0.013116       0.020540      -0.036183      -0.005560       0.041743             12.878050      17.416732       2.037033       5.075004       7.094209      -1.233493      14.123208          -0.007440
          521              N       3.650740      24.822671       0.121390      -0.174386      40.272470 0.50524198E+03  0.12190428E+05                                10.029592                            7.396239      -0.193232       1.968798                    0.998965      27.771258      77.867632       0.625220       0.406026      -1.083466      -0.030116      -0.086768      -0.005509       0.092011      -0.013499       0.013653       0.001322       0.043817       0.045693      -0.033891       0.004183       0.029708             13.316112      17.756193       3.427257       7.458783      10.666135       0.416726      11.526010           0.020595
          522              N      -9.329364      10.303406      21.217936      -0.404271      44.414375 0.44299729E+03  0.10408663E+05                                10.854346                            6.947848      -0.440571       1.887834                    0.997882      28.633822      80.882997       0.637942       0.408631      -1.074910      -0.033942      -0.053769      -0.051692       0.081946      -0.012556       0.017057       0.019015       0.000591      -0.040695      -0.035500       0.015997       0.019503             16.097460      25.696478      -1.159995      11.924956       9.002796       0.957896      13.593105           0.001517
          523              N     -12.637647      10.138031      18.699431      -0.233929      40.580345 0.54700965E+03  0.13409356E+05                                10.008334                            7.622927      -0.210481       1.945733                    0.998953      28.520103      79.562173       0.627211       0.398364      -1.092985       0.101082       0.003828       0.068321       0.122066      -0.011736      -0.015279       0.006382      -0.063671      -0.037905      -0.036214      -0.005590       0.041804             12.877261      15.378484      -0.145324       7.165197      11.198856       1.724603      12.054443          -0.007352
          524              N      -3.397711      -5.015321      11.727329      -0.174380      40.274534 0.50525552E+03  0.12191043E+05                                10.030567                            7.396776      -0.193154       1.968815                    0.998964      27.772184      77.875465       0.625131       0.406074      -1.083415       0.046463       0.075209       0.025527       0.092015      -0.023104      -0.000799      -0.019091      -0.002450       0.037738      -0.033812       0.004192       0.029620             13.317458       8.724302       0.682970       2.187343      19.064942      -7.039781      12.163130           0.020324
          525              N      -3.265810      -1.396802       9.511839      -0.404197      44.413639 0.44298373E+03  0.10408298E+05                                10.854466                            6.947903      -0.440641       1.887825                    0.997885      28.632569      80.880112       0.637916       0.408649      -1.074894      -0.005559       0.081690       0.003371       0.081948      -0.004356       0.004715       0.001577      -0.050494       0.056709      -0.035501       0.015786       0.019715             16.097914       6.324982      -2.612239       3.178401      20.742954     -11.412415      21.225807           0.001510
          526              N      -4.141450       1.726993       6.906099      -0.234085      40.586925 0.54710626E+03  0.13412439E+05                                10.009767                            7.623880      -0.210684       1.945640                    0.998952      28.522807      79.574214       0.627131       0.398393      -1.092955       0.020281      -0.089661       0.080263       0.122035       0.009969       0.006439       0.037056       0.000731       0.020450      -0.036260      -0.005596       0.041856             12.879602       6.961228      -1.659884       2.854993      17.552458      -4.373466      14.125121          -0.007444
          527              N      -3.595938      12.593756       1.641540      -0.174372      40.274086 0.50524968E+03  0.12190866E+05                                10.030496                            7.396738      -0.193152       1.968818                    0.998964      27.771992      77.874783       0.625132       0.406074      -1.083415       0.055419      -0.012329       0.072407       0.092011      -0.006759      -0.023763       0.011316      -0.000968      -0.058012      -0.033810       0.004187       0.029623             13.317333      17.486527      -8.269741      -0.408710      11.944103       0.663499      10.521369           0.020505
          528              N      -0.228327      10.009827       1.686081      -0.404204      44.413975 0.44298709E+03  0.10408395E+05                                10.854523                            6.947930      -0.440662       1.887818                    0.997885      28.632644      80.880359       0.637914       0.408650      -1.074894       0.078870      -0.008072       0.020721       0.081945      -0.006314       0.010764       0.024451       0.010999      -0.044516      -0.035498       0.015784       0.019715             16.097973      20.782929     -11.485472      -3.745038      18.190097       6.065745       9.320894           0.001510
          529              N       3.008695       7.645334       0.570027      -0.234009      40.593818 0.54723222E+03  0.13416311E+05                                10.010911                            7.624790      -0.210459       1.945639                    0.998954      28.526112      79.585986       0.627089       0.398396      -1.092951      -0.091323       0.074915       0.030826       0.122075       0.024628       0.022922       0.010761       0.000089       0.060178      -0.036286      -0.005564       0.041850             12.881157      17.421006      -5.414438      -0.772919      11.300227       3.661668       9.922237          -0.007553
          530              N      22.186171      -5.752821      10.207180      -0.174361      40.271518 0.50523039E+03  0.12190065E+05                                10.029403                            7.396134      -0.193187       1.968816                    0.998966      27.770851      77.865933       0.625228       0.406024      -1.083468      -0.071766       0.023884      -0.052392       0.092010       0.009279      -0.022672       0.012848      -0.016298       0.048111      -0.033896       0.004190       0.029706             13.315790       9.299561      -2.031596      -0.667792       7.214671       0.296304      23.433139           0.020433
          531              N      12.823913      21.056022       5.965669      -0.404260      44.413569 0.44299069E+03  0.10408460E+05                                10.854189                            6.947778      -0.440551       1.887842                    0.997882      28.633577      80.881878       0.637949       0.408628      -1.074912      -0.039382      -0.019807      -0.069072       0.081940       0.015578      -0.002496       0.005715       0.044247       0.046104      -0.035498       0.016000       0.019498             16.097118      11.586527       0.413898      -6.860502       5.959702       1.659270      30.745124           0.001507
          532              N      13.770745      20.461999       1.957478      -0.233978      40.592135 0.54721366E+03  0.13415667E+05                                10.010368                            7.624458      -0.210432       1.945648                    0.998955      28.525624      79.582598       0.627131       0.398375      -1.092972      -0.030092       0.010883       0.117833       0.122100       0.004130       0.014991      -0.000448       0.043737      -0.099510      -0.036232      -0.005566       0.041798             12.880115      11.757180       0.052809      -1.617004       6.399561       2.467115      20.483606          -0.007587
          533              N       6.023838       5.675759      12.870845      -0.174334      40.272463 0.50523720E+03  0.12190496E+05                                10.030318                            7.396746      -0.193193       1.968816                    0.998966      27.771406      77.873050       0.625119       0.406085      -1.083407       0.046459      -0.059698       0.052368       0.092004       0.012328      -0.019568       0.017275       0.000998       0.048110      -0.033932       0.004203       0.029729             13.316723       8.724144      -2.235737      -0.502256       7.791665       0.531560      23.434359           0.020523
          534              N       6.155768       5.785189      17.112356      -0.404211      44.409564 0.44296801E+03  0.10407747E+05                                10.853240                            6.947472      -0.440749       1.887784                    0.997887      28.632559      80.877116       0.637983       0.408613      -1.074927      -0.005575      -0.043742       0.069066       0.081942      -0.001789      -0.006071       0.000677      -0.053994       0.046166      -0.035469       0.015889       0.019581             16.095086       6.324062      -1.446117      -3.850217      11.220522       5.913829      30.740674           0.001512
          535              N       5.280163       6.479941      21.120547      -0.234024      40.592108 0.54721690E+03  0.13415876E+05                                10.010705                            7.624754      -0.210413       1.945655                    0.998955      28.525891      79.585858       0.627080       0.398404      -1.092944       0.020272      -0.024716      -0.117814       0.122073      -0.010519       0.005484      -0.013881      -0.039165      -0.099471      -0.036199      -0.005536       0.041735             12.880731       6.962182      -1.642911      -2.865186      11.194510       0.703141      20.485502          -0.007564
          536              N      -5.770659      14.131802      21.436485      -0.174350      40.273745 0.50524781E+03  0.12190859E+05                                10.030614                            7.396846      -0.193185       1.968813                    0.998965      27.771963      77.875852       0.625110       0.406088      -1.083402      -0.030109       0.048113      -0.072383       0.091982      -0.004963      -0.018489       0.018811       0.009277      -0.058071      -0.033889       0.004236       0.029653             13.317597      17.758324      -8.174079      -0.761877      11.672969       0.164369      10.521498           0.020252
          537              N       0.092058     -10.202542      21.391944      -0.404195      44.412286 0.44296673E+03  0.10407801E+05                                10.854237                            6.947771      -0.440794       1.887780                    0.997887      28.632478      80.879547       0.637921       0.408650      -1.074893      -0.033908       0.071676      -0.020687       0.081946      -0.008363      -0.019325      -0.018074      -0.000609      -0.044600      -0.035261       0.015787       0.019474             16.097443      25.696408      -9.747498      -6.966977      13.275181       1.508797       9.320740           0.001505
          538              N      -3.216192      -7.938779      22.507998      -0.233936      40.589865 0.54717340E+03  0.13414547E+05                                10.010335                            7.624414      -0.210304       1.945702                    0.998954      28.524894      79.582388       0.627099       0.398400      -1.092946       0.101089      -0.061084      -0.030848       0.122074       0.019154      -0.002458      -0.025123      -0.031026       0.060247      -0.036319      -0.005460       0.041779             12.880589      15.383375      -6.135506      -3.709392      13.337117      -0.491045       9.921274          -0.007672
          539              N      18.842812       0.000000       0.000000       0.727619      16.432851 0.19319950E+03  0.36735281E+04                                 5.385893                            4.558365       0.621270       2.314782                    0.998575      19.269163      48.299752       0.798703       0.403314      -1.082958      -0.019145       0.000000       0.000004       0.019145      -0.000008       0.000003      -0.000006       0.079970      -0.080048      -0.026684      -0.026643       0.053326              5.621149       3.433211      -0.000005       0.000024       6.715160      -0.000024       6.715076          -0.000017
          540              N      -6.280869      17.765197       0.000000       0.727621      16.432845 0.19319947E+03  0.36735282E+04                                 5.385898                            4.558369       0.621256       2.314778                    0.998575      19.269160      48.299781       0.798701       0.403315      -1.082957       0.006385      -0.018051       0.000004       0.019147      -0.025136      -0.000016      -0.000011      -0.062228      -0.079969      -0.026684      -0.026643       0.053327              5.621152       6.350454       1.031407      -0.000058       3.797874      -0.000022       6.715127          -0.000019
          541              N      -6.280869      -8.882454      15.385196       0.727619      16.432832 0.19319922E+03  0.36735208E+04                                 5.385887                            4.558360       0.621284       2.314787                    0.998574      19.269141      48.299655       0.798704       0.403314      -1.082958       0.006380       0.009028      -0.015624       0.019140       0.012564      -0.021772      -0.030794      -0.008846       0.079980      -0.026684      -0.026642       0.053326              5.621142       6.350495      -0.515726       0.893211       5.985782       1.263183       4.527149          -0.000018
          542              N       3.140631       4.441505       7.692829       0.727629      16.432032 0.19318681E+03  0.36732206E+04                                 5.385645                            4.558154       0.621428       2.314837                    0.998577      19.268789      48.298133       0.798739       0.403303      -1.082967       0.006380       0.009021       0.015623       0.019136       0.012564       0.021761       0.030773      -0.008883       0.079958      -0.026652      -0.026650       0.053302              5.620882       6.350169      -0.515685      -0.893197       5.985498      -1.263163       4.526980          -0.000015
          543              N      -3.140528       8.882865       0.000000       0.727621      16.432841 0.19319933E+03  0.36735245E+04                                 5.385894                            4.558365       0.621264       2.314780                    0.998575      19.269159      48.299761       0.798702       0.403314      -1.082957      -0.006384       0.018051      -0.000005       0.019147      -0.025138      -0.000004       0.000001      -0.062192      -0.080046      -0.026682      -0.026645       0.053327              5.621149       6.350468       1.031394      -0.000065       3.797859       0.000023       6.715120          -0.000020
          544              N       9.421688       0.000000       0.000000       0.727620      16.432828 0.19319921E+03  0.36735210E+04                                 5.385889                            4.558363       0.621277       2.314785                    0.998575      19.269137      48.299662       0.798703       0.403314      -1.082958       0.019140      -0.000004      -0.000004       0.019140       0.000007      -0.000003      -0.000019       0.079996      -0.079971      -0.026683      -0.026644       0.053327              5.621143       3.433208       0.000041       0.000033       6.715149      -0.000009       6.715072          -0.000017
          545              N      -3.140528      -4.441360       7.692829       0.727620      16.432854 0.19319962E+03  0.36735315E+04                                 5.385897                            4.558369       0.621257       2.314778                    0.998575      19.269171      48.299806       0.798702       0.403315      -1.082957      -0.006386      -0.009027       0.015630       0.019146       0.012552      -0.021775      -0.030793      -0.008915       0.079975      -0.026684      -0.026642       0.053326              5.621151       6.350461      -0.515737       0.893242       5.985813       1.263175       4.527179          -0.000017
          546              N       6.281075       8.882743      15.385196       0.727627      16.432047 0.19318699E+03  0.36732244E+04                                 5.385644                            4.558153       0.621438       2.314840                    0.998577      19.268795      48.298121       0.798740       0.403303      -1.082967      -0.006378      -0.009019      -0.015625       0.019135       0.012562       0.021763       0.030775      -0.008883       0.079942      -0.026654      -0.026648       0.053302              5.620883       6.350180      -0.515692      -0.893188       5.985506      -1.263157       4.526964          -0.000017
          547              O      17.746560      -0.627777       5.414566      -0.497854      24.433426 0.35431844E+03  0.76660779E+04                                 6.502186                            5.681349       0.751503       2.301417                    0.999126      25.944967      64.469606       0.828679       0.341618      -1.154469       0.021836       0.009369      -0.045045       0.050928      -0.047934      -0.002417       0.012313      -0.112629       0.091860      -0.089296       0.025957       0.063338              7.033583       6.012732       0.797826       1.103674       4.703642      -0.562918      10.384376           0.013682
          548              O      12.335701       3.198466      17.663459      -0.497845      24.424072 0.35415751E+03  0.76617176E+04                                 6.500224                            5.679767       0.751566       2.301432                    0.999126      25.944321      64.464085       0.828859       0.341583      -1.154499       0.001547       0.023693       0.045049       0.050923      -0.001911      -0.012389      -0.001765       0.147868       0.091786      -0.089287       0.025953       0.063335              7.031342       4.346463       0.209123       0.898213       6.366733      -0.852558      10.380829           0.013665
          549              O     -10.619944      15.574866      14.852555      -0.497861      24.433367 0.35430946E+03  0.76657166E+04                                 6.501885                            5.681041       0.751380       2.301380                    0.999125      25.943757      64.462647       0.828766       0.341589      -1.154510      -0.048465       0.009463       0.012416       0.050917      -0.036953       0.032443       0.061676       0.007851       0.033550      -0.089293       0.025904       0.063389              7.033290       8.719299      -2.176881       0.491374       7.556587      -1.428850       4.823985           0.013506
          550              O      -0.618905       8.502941       8.225470      -0.497828      24.429252 0.35424062E+03  0.76639299E+04                                 6.501236                            5.680530       0.751469       2.301408                    0.999127      25.944041      64.464155       0.828786       0.341594      -1.154495       0.025097      -0.042559      -0.012419       0.050945      -0.031218      -0.047270      -0.051084       0.040296       0.033503      -0.089211       0.025919       0.063291              7.032535       9.052967      -2.058231       1.510702       7.221107       0.012972       4.823532           0.013426
          551              O       8.325134      -8.320794      20.914460      -0.497890      24.435243 0.35434265E+03  0.76666229E+04                                 6.502239                            5.681327       0.751322       2.301344                    0.999125      25.944668      64.465933       0.828740       0.341592      -1.154507       0.021818      -0.043698       0.014412       0.050924       0.021835       0.042766      -0.001618      -0.094121       0.147195      -0.089277       0.025907       0.063370              7.033697       6.012712       0.556999      -1.242756       9.452017      -2.178505       5.636361           0.013772
          552              O       2.914148       0.373847      11.476471      -0.497830      24.430055 0.35425483E+03  0.76643187E+04                                 6.501394                            5.680655       0.751395       2.301377                    0.999127      25.944385      64.465478       0.828774       0.341596      -1.154493       0.001552       0.027180      -0.043052       0.050938      -0.009767       0.007871      -0.050960       0.056452      -0.182240      -0.089212       0.025911       0.063301              7.032721       4.347201       0.673684      -0.630315      10.117855      -1.312328       6.633108           0.013858
          553              O      -1.198518      18.399308       2.163565      -0.497858      24.433214 0.35431469E+03  0.76659751E+04                                 6.502145                            5.681316       0.751519       2.301424                    0.999126      25.944874      64.469249       0.828682       0.341617      -1.154469      -0.048465       0.006019      -0.014418       0.050921       0.046611       0.015802      -0.039729       0.045757       0.147218      -0.089300       0.025957       0.063342              7.033538       8.719536       1.513935       1.639509       6.744829       1.897780       5.636247           0.013937
          554              O       8.802648      16.196135      11.601554      -0.497893      24.426677 0.35420328E+03  0.76629682E+04                                 6.500727                            5.680170       0.751438       2.301367                    0.999126      25.945531      64.468536       0.828820       0.341587      -1.154494       0.025122       0.010520       0.043048       0.050940      -0.025348       0.050693       0.009614      -0.031589      -0.182371      -0.089270       0.025953       0.063316              7.031926       9.052299       2.337023       1.026799       5.411082       1.031517       6.632398           0.013826
          555              O      -1.096307       8.949005      19.827024      -0.497836      24.423763 0.35415183E+03  0.76615628E+04                                 6.500162                            5.679716       0.751578       2.301437                    0.999126      25.944201      64.463611       0.828864       0.341582      -1.154500       0.021826       0.034336       0.030620       0.050921       0.026111      -0.040299      -0.010636      -0.115428       0.083337      -0.089289       0.025960       0.063329              7.031271       6.010736      -1.354145       0.139092       8.473909       2.740153       6.609170           0.013464
          556              O      -6.507330      -3.571879      17.016120      -0.497854      24.433304 0.35431646E+03  0.76660240E+04                                 6.502164                            5.681333       0.751497       2.301415                    0.999126      25.944909      64.469403       0.828680       0.341618      -1.154469       0.001547      -0.050865      -0.001984       0.050927       0.011693       0.004570       0.052819       0.059553      -0.173093      -0.089305       0.025963       0.063343              7.033556       4.347624      -0.882795      -0.268199       8.641843       2.165275       8.111200           0.013584
          557              O       8.222961       5.998136       6.061905      -0.497830      24.429573 0.35424627E+03  0.76640856E+04                                 6.501307                            5.680586       0.751429       2.301393                    0.999127      25.944136      64.464615       0.828779       0.341596      -1.154493      -0.048483      -0.015499       0.002002       0.050939      -0.009597      -0.048201      -0.021834      -0.060977      -0.173119      -0.089218       0.025919       0.063299              7.032620       8.718420       0.662754      -2.130661       4.269388      -0.468745       8.110053           0.013638
          558              O      18.224088      15.273234       3.251001      -0.497864      24.432932 0.35430133E+03  0.76654931E+04                                 6.501792                            5.680962       0.751436       2.301401                    0.999125      25.943609      64.461977       0.828775       0.341588      -1.154512       0.025082       0.032012      -0.030629       0.050911       0.056598      -0.003362       0.041566       0.056925       0.083299      -0.089290       0.025906       0.063384              7.033192       9.053900      -0.279236      -2.538199       5.434607      -1.044770       6.611069           0.013642
[truncated: 26,162 more chars]
