# Supplementary material for: A collection of forcefield precursors for metal–organic frameworks
Source: RSC Adv. 2019 Nov 13;9(63):36492–507. doi: 10.1039/c9ra07327b (PMC9075174; doi:10.1039/c9ra07327b)
Supplement: RA-009-C9RA07327B-s5668 [file RA-009-C9RA07327B-s5668.xyz]

  288
jmolscript: load "" {1 1 1} spacegroup "x,y,z" unitcell [{     10.523600     0.000000     0.000000 }, {      0.000000    25.768000     0.000000 }, {      0.000000     0.000000    25.950700 }]
Zn     4.607653    10.861985     3.411998     1.016050
Zn     2.117454    12.984238     2.886496     0.963170
Zn     9.869453    14.906015     9.563352     1.016051
Zn     7.379254    12.783762    10.088854     0.963170
Zn     5.915947    23.745985    22.538702     1.016051
Zn     8.406146     0.100238    23.064204     0.963170
Zn     0.654147     2.022015    16.387348     1.016051
Zn     3.144346    25.667762    15.861846     0.963170
Zn     5.915947    14.906015    22.538702     1.016050
Zn     8.406146    12.783762    23.064204     0.963170
Zn     0.654147    10.861985    16.387348     1.016050
Zn     3.144346    12.984238    15.861846     0.963170
Zn     4.607653     2.022015     3.411998     1.016050
Zn     2.117454    25.667762     2.886496     0.963170
Zn     9.869453    23.745985     9.563352     1.016050
Zn     7.379254     0.100238    10.088854     0.963170
H      5.270219    16.092116     3.412517     0.125289
H      7.562259    17.143450     6.591478     0.123896
H      5.679587    13.572006     6.547362     0.132812
H      9.172370    14.004908     0.223176     0.136229
H      9.163951    16.318874     3.537080     0.126746
H      6.514108    17.045532     0.557940     0.125069
H      0.008419     9.675884     9.562833     0.125289
H      2.300459     8.624550     6.383872     0.123896
H      0.417787    12.195994     6.427988     0.132812
H      3.910570    11.763092    12.752174     0.136229
H      3.902151     9.449126     9.438270     0.126746
H      1.252308     8.722468    12.417410     0.125069
H      5.253381     3.208116    22.538183     0.125289
H      2.961341     4.259450    19.359222     0.123896
H      4.844013     0.688006    19.403338     0.132812
H      1.351230     1.120908    25.727524     0.136229
H      1.359649     3.434874    22.413620     0.126746
H      4.009492     4.161532    25.392760     0.125069
H     -0.008419    22.559884    16.387867     0.125289
H      8.223141    21.508550    19.566828     0.123896
H     10.105813    25.079994    19.522712     0.132812
H      6.613030    24.647092    13.198526     0.136229
H      6.621449    22.333126    16.512430     0.126746
H      9.271292    21.606468    13.533290     0.125069
H      5.253381     9.675884    22.538183     0.125289
H      2.961341     8.624550    19.359222     0.123896
H      4.844013    12.195994    19.403338     0.132812
H      1.351230    11.763092    25.727524     0.136229
H      1.359649     9.449126    22.413620     0.126746
H      4.009492     8.722468    25.392760     0.125069
H     -0.008419    16.092116    16.387867     0.125289
H      8.223141    17.143450    19.566828     0.123896
H     10.105813    13.572006    19.522712     0.132812
H      6.613030    14.004908    13.198526     0.136229
H      6.621449    16.318874    16.512430     0.126746
H      9.271292    17.045532    13.533290     0.125069
H      5.270219    22.559884     3.412517     0.125289
H      7.562259    21.508550     6.591478     0.123896
H      5.679587    25.079994     6.547362     0.132812
H      9.172370    24.647092     0.223176     0.136229
H      9.163951    22.333126     3.537080     0.126746
H      6.514108    21.606468     0.557940     0.125069
H      0.008419     3.208116     9.562833     0.125289
H      2.300459     4.259450     6.383872     0.123896
H      0.417787     0.688006     6.427988     0.132812
H      3.910570     1.120908    12.752174     0.136229
H      3.902151     3.434874     9.438270     0.126746
H      1.252308     4.161532    12.417410     0.125069
H      6.251018    19.326000     5.722129     0.123153
H      7.837977    19.326000     1.349436     0.126202
H      0.989218     6.442000     7.253221     0.123153
H      2.576177     6.442000    11.625914     0.126202
H      4.272582     6.442000    20.228571     0.123153
H      2.685623     6.442000    24.601264     0.126202
H      9.534382    19.326000    18.697479     0.123153
H      7.947423    19.326000    14.324786     0.126202
C      4.407284    13.719656     4.219843     0.611647
C      5.319680    14.699098     4.889371    -0.019805
C      5.632231    15.897568     4.269150    -0.146888
C      6.474119    16.821866     4.893004     0.083890
C      6.989775    16.522442     6.155506    -0.142447
C      5.864802    14.407404     6.136043    -0.120249
C      0.102079    14.404827     2.426650     0.575679
C      9.378632    15.099790     1.920352     0.000890
C      8.827196    14.745738     0.708195    -0.121929
C      8.820882    16.129480     2.670068    -0.141599
C      7.174990    15.122208    24.821326     0.621752
C      7.752736    15.485280     0.196187    -0.023499
C      7.237080    16.544344     0.916319    -0.161011
C      7.762207    16.891697     2.166364     0.080521
C      7.310745    18.110523     2.877673     0.036051
C      6.804560    18.105628     4.197266     0.027211
C      6.670910    15.322684     6.776766    -0.014836
C      7.257075    14.949821     8.112967     0.627104
C      9.669084    12.048344     8.755507     0.611647
C      0.057880    11.068902     8.085979    -0.019805
C      0.370431     9.870432     8.706200    -0.146888
C      1.212319     8.946134     8.082346     0.083890
C      1.727975     9.245558     6.819844    -0.142447
C      0.603002    11.360596     6.839307    -0.120249
C      5.363879    11.363173    10.548700     0.575679
C      4.116832    10.668210    11.054998     0.000890
C      3.565396    11.022262    12.267155    -0.121929
C      3.559082     9.638520    10.305282    -0.141599
C      1.913190    10.645792    14.104724     0.621752
C      2.490936    10.282720    12.779163    -0.023499
C      1.975280     9.223656    12.059031    -0.161011
C      2.500407     8.876303    10.808986     0.080521
C      2.048945     7.657477    10.097677     0.036051
C      1.542760     7.662372     8.778084     0.027211
C      1.409110    10.445316     6.198584    -0.014836
C      1.995275    10.818179     4.862383     0.627104
C      6.116316     0.835656    21.730857     0.611647
C      5.203920     1.815098    21.061329    -0.019805
C      4.891369     3.013568    21.681550    -0.146888
C      4.049481     3.937866    21.057696     0.083890
C      3.533825     3.638442    19.795194    -0.142447
C      4.658798     1.523404    19.814657    -0.120249
C     10.421521     1.520827    23.524050     0.575679
C      1.144968     2.215790    24.030348     0.000890
C      1.696404     1.861738    25.242505    -0.121929
C      1.702718     3.245480    23.280632    -0.141599
C      3.348610     2.238208     1.129374     0.621752
C      2.770864     2.601280    25.754513    -0.023499
C      3.286520     3.660344    25.034381    -0.161011
C      2.761393     4.007697    23.784336     0.080521
C      3.212855     5.226523    23.073027     0.036051
C      3.719040     5.221628    21.753434     0.027211
C      3.852690     2.438684    19.173934    -0.014836
C      3.266525     2.065821    17.837733     0.627104
C      0.854516    24.932344    17.195193     0.611647
C     10.465720    23.952902    17.864721    -0.019805
C     10.153169    22.754432    17.244500    -0.146888
C      9.311281    21.830134    17.868354     0.083890
C      8.795625    22.129558    19.130856    -0.142447
C      9.920598    24.244596    19.111393    -0.120249
C      5.159721    24.247173    15.402000     0.575679
C      6.406768    23.552210    14.895702     0.000890
C      6.958204    23.906262    13.683545    -0.121929
C      6.964518    22.522520    15.645418    -0.141599
C      8.610410    23.529792    11.845976     0.621752
C      8.032664    23.166720    13.171537    -0.023499
C      8.548320    22.107656    13.891669    -0.161011
C      8.023193    21.760303    15.141714     0.080521
C      8.474655    20.541477    15.853023     0.036051
C      8.980840    20.546372    17.172616     0.027211
C      9.114490    23.329316    19.752116    -0.014836
C      8.528325    23.702179    21.088317     0.627104
C      6.116316    12.048344    21.730857     0.611647
C      5.203920    11.068902    21.061329    -0.019805
C      4.891369     9.870432    21.681550    -0.146888
C      4.049481     8.946134    21.057696     0.083890
C      3.533825     9.245558    19.795194    -0.142447
C      4.658798    11.360596    19.814657    -0.120249
C     10.421521    11.363173    23.524050     0.575679
C      1.144968    10.668210    24.030348     0.000890
C      1.696404    11.022262    25.242505    -0.121929
C      1.702718     9.638520    23.280632    -0.141599
C      3.348610    10.645792     1.129374     0.621752
C      2.770864    10.282720    25.754513    -0.023499
C      3.286520     9.223656    25.034381    -0.161011
C      2.761393     8.876303    23.784336     0.080521
C      3.212855     7.657477    23.073027     0.036051
C      3.719040     7.662372    21.753434     0.027211
C      3.852690    10.445316    19.173934    -0.014836
C      3.266525    10.818179    17.837733     0.627104
C      0.854516    13.719656    17.195193     0.611647
C     10.465720    14.699098    17.864721    -0.019805
C     10.153169    15.897568    17.244500    -0.146888
C      9.311281    16.821866    17.868354     0.083890
C      8.795625    16.522442    19.130856    -0.142447
C      9.920598    14.407404    19.111393    -0.120249
C      5.159721    14.404827    15.402000     0.575679
C      6.406768    15.099790    14.895702     0.000890
C      6.958204    14.745738    13.683545    -0.121929
C      6.964518    16.129480    15.645418    -0.141599
C      8.610410    15.122208    11.845976     0.621752
C      8.032664    15.485280    13.171537    -0.023499
C      8.548320    16.544344    13.891669    -0.161011
C      8.023193    16.891697    15.141714     0.080521
C      8.474655    18.110523    15.853023     0.036051
C      8.980840    18.105628    17.172616     0.027211
C      9.114490    15.322684    19.752116    -0.014836
C      8.528325    14.949821    21.088317     0.627104
C      4.407284    24.932344     4.219843     0.611647
C      5.319680    23.952902     4.889371    -0.019805
C      5.632231    22.754432     4.269150    -0.146888
C      6.474119    21.830134     4.893004     0.083890
C      6.989775    22.129558     6.155506    -0.142447
C      5.864802    24.244596     6.136043    -0.120249
C      0.102079    24.247173     2.426650     0.575679
C      9.378632    23.552210     1.920352     0.000890
C      8.827196    23.906262     0.708195    -0.121929
C      8.820882    22.522520     2.670068    -0.141599
C      7.174990    23.529792    24.821326     0.621752
C      7.752736    23.166720     0.196187    -0.023500
C      7.237080    22.107656     0.916319    -0.161011
C      7.762207    21.760303     2.166364     0.080521
C      7.310745    20.541477     2.877673     0.036051
C      6.804560    20.546372     4.197266     0.027211
C      6.670910    23.329316     6.776766    -0.014836
C      7.257075    23.702179     8.112967     0.627104
C      9.669084     0.835656     8.755507     0.611647
C      0.057880     1.815098     8.085979    -0.019805
C      0.370431     3.013568     8.706200    -0.146888
C      1.212319     3.937866     8.082346     0.083890
C      1.727975     3.638442     6.819844    -0.142447
C      0.603002     1.523404     6.839307    -0.120249
C      5.363879     1.520827    10.548700     0.575679
C      4.116832     2.215790    11.054998     0.000890
C      3.565396     1.861738    12.267155    -0.121929
C      3.559082     3.245480    10.305282    -0.141599
C      1.913190     2.238208    14.104724     0.621752
C      2.490936     2.601280    12.779163    -0.023499
C      1.975280     3.660344    12.059031    -0.161011
C      2.500407     4.007697    10.808986     0.080521
C      2.048945     5.226523    10.097677     0.036051
C      1.542760     5.221628     8.778084     0.027211
C      1.409110     2.438684     6.198584    -0.014836
C      1.995275     2.065821     4.862383     0.627104
C      6.575145    19.326000     4.828647    -0.187596
C      7.528583    19.326000     2.246552    -0.189520
C      1.313345     6.442000     8.146703    -0.187596
C      2.266783     6.442000    10.728798    -0.189520
C      3.948455     6.442000    21.122053    -0.187596
C      2.995017     6.442000    23.704148    -0.189520
C      9.210255    19.326000    17.803997    -0.187596
C      8.256817    19.326000    15.221902    -0.189520
O      0.516709    14.648850     3.560955    -0.559643
O      0.673510    13.580509     1.660585    -0.561707
O      3.603281    14.170596     3.369698    -0.501354
O      4.486211    12.509333     4.594312    -0.583200
O      7.428609    14.005423    24.303609    -0.596364
O      6.390982    15.927201    24.250670    -0.524602
O      6.734052    13.979913     8.700232    -0.538994
O      8.233665    15.642980     8.536742    -0.591999
O      5.778509    11.119150     9.414395    -0.559643
O      5.935310    12.187491    11.314765    -0.561707
O      8.865081    11.597404     9.605652    -0.501354
O      9.748011    13.258667     8.381038    -0.583200
O      2.166809    11.762577    14.622441    -0.596364
O      1.129182     9.840799    14.675380    -0.524602
O      1.472252    11.788087     4.275118    -0.538994
O      2.971865    10.125020     4.438608    -0.591999
O     10.006891     1.764850    22.389745    -0.559643
O      9.850090     0.696509    24.290115    -0.561707
O      6.920319     1.286596    22.581002    -0.501354
O      6.037389    25.393333    21.356388    -0.583200
O      3.094991     1.121423     1.647091    -0.596364
O      4.132618     3.043201     1.700030    -0.524602
O      3.789548     1.095913    17.250468    -0.538994
O      2.289935     2.758980    17.413958    -0.591999
O      4.745091    24.003150    16.536305    -0.559643
O      4.588290    25.071491    14.635935    -0.561707
O      1.658519    24.481404    16.345048    -0.501354
O      0.775589     0.374667    17.569662    -0.583200
O      8.356791    24.646577    11.328259    -0.596364
O      9.394418    22.724799    11.275320    -0.524602
O      9.051348    24.672087    21.675582    -0.538994
O      7.551735    23.009020    21.512092    -0.591999
O     10.006891    11.119150    22.389745    -0.559643
O      9.850090    12.187491    24.290115    -0.561707
O      6.920319    11.597404    22.581002    -0.501354
O      6.037389    13.258667    21.356388    -0.583200
O      3.094991    11.762577     1.647091    -0.596364
O      4.132618     9.840799     1.700030    -0.524602
O      3.789548    11.788087    17.250468    -0.538994
O      2.289935    10.125020    17.413958    -0.591999
O      4.745091    14.648850    16.536305    -0.559643
O      4.588290    13.580509    14.635935    -0.561707
O      1.658519    14.170596    16.345048    -0.501354
O      0.775589    12.509333    17.569662    -0.583200
O      8.356791    14.005423    11.328259    -0.596364
O      9.394418    15.927201    11.275320    -0.524602
O      9.051348    13.979913    21.675582    -0.538994
O      7.551735    15.642980    21.512092    -0.591999
O      0.516709    24.003150     3.560955    -0.559643
O      0.673510    25.071491     1.660585    -0.561707
O      3.603281    24.481404     3.369698    -0.501354
O      4.486211     0.374667     4.594312    -0.583200
O      7.428609    24.646577    24.303609    -0.596364
O      6.390982    22.724799    24.250670    -0.524602
O      6.734052    24.672087     8.700232    -0.538994
O      8.233665    23.009020     8.536742    -0.591999
O      5.778509     1.764850     9.414395    -0.559643
O      5.935310     0.696509    11.314765    -0.561707
O      8.865081     1.286596     9.605652    -0.501354
O      9.748011    25.393333     8.381038    -0.583200
O      2.166809     1.121423    14.622441    -0.596364
O      1.129182     3.043201    14.675380    -0.524602
O      1.472252     1.095913     4.275118    -0.538994
O      2.971865     2.758980     4.438608    -0.591999

The following XYZ coordinates are in angstroms. Other properties are in atomic units.
The sperically averaged electron density of each atom fit to a function of the form exp(a - br)
eigen_1, eigen_2 and eigen_3 are the three eigenvalues of traceless quadrupole moment tensor
  atom number  atomic symbol              X              Y              Z     net charge C6 coefficient C8 coefficient C10 coefficient fluctuating dipole atomic polarizability isotropic forcefield polarizability              a              b squared Pearson coefficient          <r^3>          <r^4>         wp_QDO          m_QDO          q_QDO       dipole_x       dipole_y       dipole_z         dipole            Qxy            Qxz            Qyz     Q(x^2-y^2)  Q(3z^2 - R^2)        eigen_1        eigen_2        eigen_3 static polarizability      alpha(xx)      alpha(xy)      alpha(xz)      alpha(yy)      alpha(yz)      alpha(zz) atomic spin moment
            1             Zn       4.607653      10.861985       3.411998       1.016050      65.695424 0.13836157E+04  0.40899440E+05                                13.681440                           12.439402       0.363191       2.003369                    0.999343      42.713285     113.025732       0.494071       0.419387      -1.128487       0.104868      -0.077930       0.089544       0.158393      -0.053433       0.065595      -0.085724       0.043507      -0.093141      -0.107293      -0.030429       0.137723             15.009299      13.786177       1.829273       0.827025      13.278896       4.037893      17.962825           0.000001
            2             Zn       2.117454      12.984238       2.886496       0.963170      91.674048 0.17627727E+04  0.55352828E+05                                16.915222                           13.977104       0.144412       1.918181                    0.999259      44.966143     122.587358       0.469346       0.415594      -1.131193      -0.009967       0.008140      -0.026031       0.029038       0.046435      -0.045955       0.010986      -0.017667       0.102196      -0.080547       0.018563       0.061984             20.217859      24.650225      -3.731759       3.032739      17.988442      -0.864011      18.014911           0.000000
            3             Zn       9.869453      14.906015       9.563352       1.016051      65.695425 0.13836157E+04  0.40899439E+05                                13.681440                           12.439402       0.363191       2.003369                    0.999343      42.713285     113.025732       0.494071       0.419387      -1.128487       0.104868       0.077930      -0.089544       0.158393       0.053433      -0.065595      -0.085724       0.043507      -0.093141      -0.107293      -0.030429       0.137723             15.009299      13.786177      -1.829273      -0.827026      13.278896       4.037893      17.962825           0.000001
            4             Zn       7.379254      12.783762      10.088854       0.963170      91.674051 0.17627728E+04  0.55352831E+05                                16.915222                           13.977104       0.144412       1.918181                    0.999259      44.966144     122.587361       0.469346       0.415594      -1.131193      -0.009967      -0.008140       0.026031       0.029038      -0.046435       0.045955       0.010986      -0.017667       0.102196      -0.080547       0.018563       0.061984             20.217860      24.650226       3.731759      -3.032739      17.988442      -0.864011      18.014911           0.000000
            5             Zn       5.915947      23.745985      22.538702       1.016051      65.695424 0.13836157E+04  0.40899439E+05                                13.681440                           12.439402       0.363190       2.003369                    0.999343      42.713285     113.025732       0.494071       0.419387      -1.128487      -0.104868      -0.077930      -0.089544       0.158393       0.053433       0.065595       0.085724       0.043507      -0.093141      -0.107293      -0.030429       0.137723             15.009299      13.786176      -1.829273       0.827026      13.278896      -4.037893      17.962825           0.000001
            6             Zn       8.406146       0.100238      23.064204       0.963170      91.674052 0.17627728E+04  0.55352832E+05                                16.915222                           13.977104       0.144412       1.918181                    0.999259      44.966144     122.587363       0.469346       0.415594      -1.131193       0.009967       0.008140       0.026031       0.029038      -0.046435      -0.045955      -0.010986      -0.017667       0.102196      -0.080547       0.018563       0.061984             20.217860      24.650226       3.731759       3.032739      17.988443       0.864011      18.014911           0.000000
            7             Zn       0.654147       2.022015      16.387348       1.016051      65.695419 0.13836155E+04  0.40899434E+05                                13.681439                           12.439402       0.363191       2.003369                    0.999343      42.713284     113.025727       0.494071       0.419387      -1.128487      -0.104868       0.077930       0.089544       0.158393      -0.053433      -0.065595       0.085724       0.043507      -0.093141      -0.107293      -0.030429       0.137723             15.009298      13.786176       1.829272      -0.827026      13.278895      -4.037893      17.962823           0.000001
            8             Zn       3.144346      25.667762      15.861846       0.963170      91.674050 0.17627728E+04  0.55352829E+05                                16.915222                           13.977104       0.144412       1.918181                    0.999259      44.966143     122.587360       0.469346       0.415594      -1.131193       0.009967      -0.008140      -0.026031       0.029038       0.046435       0.045955      -0.010986      -0.017667       0.102196      -0.080547       0.018563       0.061984             20.217860      24.650226      -3.731759      -3.032739      17.988443       0.864011      18.014911           0.000000
            9             Zn       5.915947      14.906015      22.538702       1.016050      65.695428 0.13836158E+04  0.40899443E+05                                13.681441                           12.439403       0.363190       2.003369                    0.999343      42.713285     113.025734       0.494071       0.419387      -1.128487      -0.104868       0.077930      -0.089544       0.158393      -0.053433       0.065595      -0.085725       0.043507      -0.093141      -0.107293      -0.030429       0.137723             15.009300      13.786177       1.829273       0.827026      13.278897       4.037893      17.962826           0.000001
           10             Zn       8.406146      12.783762      23.064204       0.963170      91.674049 0.17627727E+04  0.55352828E+05                                16.915222                           13.977104       0.144412       1.918181                    0.999259      44.966143     122.587359       0.469346       0.415594      -1.131193       0.009967      -0.008140       0.026031       0.029038       0.046435      -0.045955       0.010986      -0.017667       0.102196      -0.080547       0.018563       0.061984             20.217860      24.650226      -3.731759       3.032739      17.988442      -0.864011      18.014911           0.000000
           11             Zn       0.654147      10.861985      16.387348       1.016050      65.695423 0.13836156E+04  0.40899438E+05                                13.681440                           12.439402       0.363190       2.003369                    0.999343      42.713285     113.025731       0.494071       0.419387      -1.128487      -0.104868      -0.077930       0.089544       0.158393       0.053433      -0.065595      -0.085724       0.043507      -0.093141      -0.107293      -0.030429       0.137723             15.009299      13.786176      -1.829273      -0.827026      13.278896       4.037893      17.962825           0.000001
           12             Zn       3.144346      12.984238      15.861846       0.963170      91.674049 0.17627727E+04  0.55352829E+05                                16.915222                           13.977104       0.144412       1.918181                    0.999259      44.966143     122.587359       0.469346       0.415594      -1.131193       0.009967       0.008140      -0.026031       0.029038      -0.046435       0.045955       0.010986      -0.017667       0.102196      -0.080547       0.018563       0.061984             20.217860      24.650226       3.731759      -3.032739      17.988442      -0.864011      18.014911           0.000000
           13             Zn       4.607653       2.022015       3.411998       1.016050      65.695431 0.13836158E+04  0.40899447E+05                                13.681441                           12.439403       0.363190       2.003369                    0.999343      42.713286     113.025738       0.494071       0.419387      -1.128487       0.104868       0.077930       0.089544       0.158393       0.053433       0.065595       0.085724       0.043507      -0.093141      -0.107293      -0.030429       0.137723             15.009301      13.786178      -1.829273       0.827026      13.278897      -4.037893      17.962827           0.000001
           14             Zn       2.117454      25.667762       2.886496       0.963170      91.674055 0.17627729E+04  0.55352834E+05                                16.915222                           13.977104       0.144412       1.918181                    0.999259      44.966145     122.587365       0.469346       0.415594      -1.131193      -0.009967      -0.008140      -0.026031       0.029038      -0.046435      -0.045955      -0.010986      -0.017667       0.102196      -0.080547       0.018563       0.061984             20.217860      24.650227       3.731760       3.032739      17.988443       0.864011      18.014911           0.000000
           15             Zn       9.869453      23.745985       9.563352       1.016050      65.695428 0.13836158E+04  0.40899443E+05                                13.681441                           12.439403       0.363190       2.003369                    0.999343      42.713286     113.025736       0.494071       0.419387      -1.128487       0.104868      -0.077930      -0.089544       0.158393      -0.053433      -0.065595       0.085724       0.043507      -0.093141      -0.107293      -0.030429       0.137723             15.009300      13.786177       1.829273      -0.827026      13.278897      -4.037893      17.962826           0.000001
           16             Zn       7.379254       0.100238      10.088854       0.963170      91.674051 0.17627728E+04  0.55352831E+05                                16.915222                           13.977104       0.144412       1.918181                    0.999259      44.966144     122.587361       0.469346       0.415594      -1.131193      -0.009967       0.008140       0.026031       0.029038       0.046435       0.045955      -0.010986      -0.017667       0.102196      -0.080547       0.018563       0.061984             20.217859      24.650225      -3.731759      -3.032739      17.988442       0.864011      18.014911           0.000000
           17              H       5.270219      16.092116       3.412517       0.125289       1.257818 0.98479381E+01  0.10104381E+03                                 1.872369                            1.796021      -1.285218       2.275757                    0.994495       3.544609       9.889483       0.485996       1.228313      -0.721843      -0.018861       0.009270      -0.035420       0.041186      -0.003274       0.011414      -0.006832      -0.008437       0.028346      -0.014404      -0.003605       0.018010              1.898330       1.732276       0.139333       0.214174       1.723098      -0.191756       2.239616          -0.000000
           18              H       7.562259      17.143450       6.591478       0.123896       1.273657 0.98076141E+01  0.99945241E+02                                 1.848543                            1.762023      -1.168438       2.326954                    0.996215       3.454338       9.424432       0.506310       1.187110      -0.732264       0.025053       0.024808       0.017535       0.039378       0.012121       0.003023       0.004100      -0.007859      -0.005971      -0.011747      -0.003496       0.015242              1.869769       1.711607       0.307226       0.269535       2.065840       0.091326       1.831859          -0.000000
           19              H       5.679587      13.572006       6.547362       0.132812       1.119001 0.82943509E+01  0.81761774E+02                                 1.745341                            1.656361      -1.185248       2.326342                    0.996238       3.443369       9.505058       0.500933       1.240391      -0.718020      -0.008462      -0.038214       0.019004       0.043509       0.004938       0.000480      -0.009896      -0.011194      -0.025583      -0.013355      -0.001962       0.015317              1.788295       1.507090       0.230310       0.050912       2.058390      -0.372014       1.799406           0.000000
           20              H       9.172370      14.004908       0.223176       0.136229       1.150439 0.83279071E+01  0.83181598E+02                                 1.853747                            1.715058      -1.422781       2.219362                    0.992671       3.706989      10.718103       0.462980       1.324503      -0.697795       0.014355      -0.033435      -0.020325       0.041678      -0.002206      -0.000709       0.004956      -0.011765       0.003911      -0.006940      -0.001978       0.008918              1.935663       1.717372      -0.382346      -0.099178       2.101670       0.529796       1.987947           0.000000
           21              H       9.163951      16.318874       3.537080       0.126746       1.333858 0.10647866E+02  0.11155225E+03                                 1.959542                            1.877759      -1.337680       2.251688                    0.993961       3.626046      10.266743       0.470806       1.241791      -0.718929       0.014893       0.006935       0.036384       0.039922       0.002244       0.004650       0.008656      -0.008680       0.031210      -0.010589      -0.005545       0.016134              1.982485       1.821002      -0.141443       0.201408       1.737898       0.195576       2.388554           0.000000
           22              H       6.514108      17.045532       0.557940       0.125069       1.276323 0.99082370E+01  0.10113296E+03                                 1.850826                            1.771433      -1.117947       2.352690                    0.996632       3.416037       9.298657       0.505272       1.187639      -0.732875      -0.030334       0.020164      -0.014831       0.039328      -0.011231       0.004820       0.000978       0.007589      -0.015432      -0.011483      -0.003515       0.014998              1.868050       1.928497      -0.337120       0.227976       1.884336       0.007940       1.791318          -0.000000
           23              H       0.008419       9.675884       9.562833       0.125289       1.257817 0.98479359E+01  0.10104379E+03                                 1.872370                            1.796022      -1.285218       2.275757                    0.994495       3.544608       9.889483       0.485996       1.228314      -0.721843      -0.018861      -0.009270       0.035420       0.041186       0.003274      -0.011414      -0.006832      -0.008437       0.028346      -0.014404      -0.003605       0.018010              1.898331       1.732276      -0.139333      -0.214174       1.723099      -0.191756       2.239617          -0.000000
           24              H       2.300459       8.624550       6.383872       0.123896       1.273657 0.98076152E+01  0.99945260E+02                                 1.848543                            1.762024      -1.168438       2.326954                    0.996215       3.454338       9.424434       0.506309       1.187111      -0.732264       0.025053      -0.024808      -0.017535       0.039378      -0.012121      -0.003023       0.004100      -0.007859      -0.005971      -0.011747      -0.003496       0.015242              1.869769       1.711608      -0.307226      -0.269535       2.065841       0.091326       1.831859          -0.000000
           25              H       0.417787      12.195994       6.427988       0.132812       1.119001 0.82943509E+01  0.81761774E+02                                 1.745341                            1.656361      -1.185248       2.326342                    0.996238       3.443369       9.505058       0.500933       1.240391      -0.718020      -0.008462       0.038214      -0.019004       0.043509      -0.004938      -0.000480      -0.009896      -0.011194      -0.025583      -0.013355      -0.001962       0.015317              1.788295       1.507090      -0.230310      -0.050912       2.058390      -0.372014       1.799406           0.000000
           26              H       3.910570      11.763092      12.752174       0.136229       1.150439 0.83279058E+01  0.83181581E+02                                 1.853747                            1.715057      -1.422781       2.219362                    0.992671       3.706989      10.718103       0.462980       1.324503      -0.697795       0.014355       0.033435       0.020325       0.041678       0.002206       0.000709       0.004956      -0.011765       0.003911      -0.006940      -0.001978       0.008918              1.935663       1.717372       0.382346       0.099178       2.101669       0.529796       1.987947           0.000000
           27              H       3.902151       9.449126       9.438270       0.126746       1.333858 0.10647866E+02  0.11155225E+03                                 1.959542                            1.877759      -1.337680       2.251688                    0.993961       3.626046      10.266743       0.470806       1.241791      -0.718929       0.014893      -0.006935      -0.036384       0.039922      -0.002244      -0.004650       0.008656      -0.008680       0.031210      -0.010589      -0.005545       0.016134              1.982485       1.821002       0.141443      -0.201408       1.737898       0.195576       2.388554           0.000000
           28              H       1.252308       8.722468      12.417410       0.125069       1.276323 0.99082370E+01  0.10113296E+03                                 1.850826                            1.771433      -1.117947       2.352690                    0.996632       3.416037       9.298657       0.505272       1.187639      -0.732875      -0.030334      -0.020164       0.014831       0.039328       0.011231      -0.004820       0.000978       0.007589      -0.015432      -0.011483      -0.003515       0.014998              1.868050       1.928497       0.337120      -0.227976       1.884336       0.007940       1.791318          -0.000000
           29              H       5.253381       3.208116      22.538183       0.125289       1.257817 0.98479342E+01  0.10104377E+03                                 1.872370                            1.796021      -1.285218       2.275757                    0.994495       3.544608       9.889482       0.485996       1.228313      -0.721843       0.018861       0.009270       0.035420       0.041186       0.003274       0.011414       0.006832      -0.008437       0.028346      -0.014404      -0.003605       0.018010              1.898330       1.732276      -0.139333       0.214174       1.723098       0.191756       2.239616          -0.000000
           30              H       2.961341       4.259450      19.359222       0.123896       1.273657 0.98076122E+01  0.99945214E+02                                 1.848543                            1.762023      -1.168438       2.326954                    0.996215       3.454338       9.424431       0.506310       1.187110      -0.732264      -0.025053       0.024808      -0.017535       0.039378      -0.012121       0.003023      -0.004100      -0.007859      -0.005971      -0.011747      -0.003496       0.015242              1.869768       1.711607      -0.307226       0.269535       2.065839      -0.091326       1.831858          -0.000000
           31              H       4.844013       0.688006      19.403338       0.132812       1.119001 0.82943509E+01  0.81761774E+02                                 1.745341                            1.656361      -1.185248       2.326342                    0.996238       3.443369       9.505058       0.500933       1.240391      -0.718020       0.008462      -0.038214      -0.019004       0.043509      -0.004938       0.000480       0.009896      -0.011194      -0.025583      -0.013355      -0.001962       0.015317              1.788295       1.507090      -0.230310       0.050912       2.058390       0.372014       1.799406           0.000000
           32              H       1.351230       1.120908      25.727524       0.136229       1.150440 0.83279077E+01  0.83181603E+02                                 1.853747                            1.715057      -1.422781       2.219362                    0.992671       3.706989      10.718102       0.462980       1.324502      -0.697795      -0.014355      -0.033435       0.020325       0.041678       0.002206      -0.000709      -0.004956      -0.011765       0.003911      -0.006940      -0.001978       0.008918              1.935663       1.717372       0.382346      -0.099178       2.101669      -0.529796       1.987947           0.000000
           33              H       1.359649       3.434874      22.413620       0.126746       1.333858 0.10647866E+02  0.11155224E+03                                 1.959541                            1.877759      -1.337680       2.251688                    0.993961       3.626046      10.266742       0.470806       1.241791      -0.718929      -0.014893       0.006935      -0.036384       0.039922      -0.002244       0.004650      -0.008656      -0.008680       0.031210      -0.010589      -0.005545       0.016134              1.982484       1.821002       0.141442       0.201408       1.737897      -0.195576       2.388554           0.000000
           34              H       4.009492       4.161532      25.392760       0.125069       1.276323 0.99082363E+01  0.10113295E+03                                 1.850826                            1.771433      -1.117947       2.352690                    0.996632       3.416037       9.298656       0.505272       1.187638      -0.732875       0.030334       0.020164       0.014831       0.039328       0.011231       0.004820      -0.000978       0.007589      -0.015432      -0.011483      -0.003515       0.014998              1.868050       1.928497       0.337120       0.227976       1.884336      -0.007940       1.791318          -0.000000
           35              H      -0.008419      22.559884      16.387867       0.125289       1.257817 0.98479357E+01  0.10104379E+03                                 1.872370                            1.796022      -1.285218       2.275757                    0.994495       3.544608       9.889482       0.485996       1.228313      -0.721843       0.018861      -0.009270      -0.035420       0.041186      -0.003274      -0.011414       0.006832      -0.008437       0.028346      -0.014404      -0.003605       0.018010              1.898330       1.732276       0.139333      -0.214174       1.723099       0.191756       2.239616          -0.000000
           36              H       8.223141      21.508550      19.566828       0.123896       1.273657 0.98076141E+01  0.99945241E+02                                 1.848543                            1.762023      -1.168438       2.326954                    0.996215       3.454338       9.424432       0.506310       1.187110      -0.732264      -0.025053      -0.024808       0.017535       0.039378       0.012121      -0.003023      -0.004100      -0.007859      -0.005971      -0.011747      -0.003496       0.015242              1.869769       1.711607       0.307226      -0.269535       2.065840      -0.091326       1.831859          -0.000000
           37              H      10.105813      25.079994      19.522712       0.132812       1.119001 0.82943509E+01  0.81761774E+02                                 1.745341                            1.656361      -1.185248       2.326342                    0.996238       3.443369       9.505058       0.500933       1.240391      -0.718020       0.008462       0.038214       0.019004       0.043509       0.004938      -0.000480       0.009896      -0.011194      -0.025583      -0.013355      -0.001962       0.015317              1.788295       1.507090       0.230310      -0.050912       2.058390       0.372014       1.799406           0.000000
           38              H       6.613030      24.647092      13.198526       0.136229       1.150439 0.83279071E+01  0.83181598E+02                                 1.853747                            1.715058      -1.422781       2.219362                    0.992671       3.706989      10.718103       0.462980       1.324503      -0.697795      -0.014355       0.033435      -0.020325       0.041678      -0.002206       0.000709      -0.004956      -0.011765       0.003911      -0.006940      -0.001978       0.008918              1.935663       1.717372      -0.382346       0.099178       2.101670      -0.529796       1.987947           0.000000
           39              H       6.621449      22.333126      16.512430       0.126746       1.333858 0.10647866E+02  0.11155225E+03                                 1.959542                            1.877759      -1.337680       2.251688                    0.993961       3.626046      10.266743       0.470806       1.241791      -0.718929      -0.014893      -0.006935       0.036384       0.039922       0.002244      -0.004650      -0.008656      -0.008680       0.031210      -0.010589      -0.005545       0.016134              1.982485       1.821002      -0.141443      -0.201408       1.737898      -0.195576       2.388554           0.000000
           40              H       9.271292      21.606468      13.533290       0.125069       1.276323 0.99082363E+01  0.10113295E+03                                 1.850826                            1.771433      -1.117946       2.352690                    0.996632       3.416037       9.298656       0.505272       1.187638      -0.732875       0.030334      -0.020164      -0.014831       0.039328      -0.011231      -0.004820      -0.000978       0.007589      -0.015432      -0.011483      -0.003515       0.014998              1.868050       1.928497      -0.337120      -0.227976       1.884336      -0.007940       1.791318          -0.000000
           41              H       5.253381       9.675884      22.538183       0.125289       1.257817 0.98479357E+01  0.10104379E+03                                 1.872370                            1.796022      -1.285218       2.275757                    0.994495       3.544608       9.889482       0.485996       1.228313      -0.721843       0.018861      -0.009270       0.035420       0.041186      -0.003274       0.011414      -0.006832      -0.008437       0.028346      -0.014404      -0.003605       0.018010              1.898330       1.732276       0.139333       0.214174       1.723099      -0.191756       2.239616          -0.000000
           42              H       2.961341       8.624550      19.359222       0.123896       1.273657 0.98076147E+01  0.99945250E+02                                 1.848543                            1.762023      -1.168438       2.326954                    0.996215       3.454338       9.424433       0.506310       1.187111      -0.732264      -0.025053      -0.024808      -0.017535       0.039378       0.012121       0.003023       0.004100      -0.007859      -0.005971      -0.011747      -0.003496       0.015242              1.869769       1.711608       0.307226       0.269535       2.065840       0.091326       1.831859          -0.000000
           43              H       4.844013      12.195994      19.403338       0.132812       1.119001 0.82943509E+01  0.81761774E+02                                 1.745341                            1.656361      -1.185248       2.326342                    0.996238       3.443369       9.505058       0.500933       1.240391      -0.718020       0.008462       0.038214      -0.019004       0.043509       0.004938       0.000480      -0.009896      -0.011194      -0.025583      -0.013355      -0.001962       0.015317              1.788295       1.507090       0.230310       0.050912       2.058390      -0.372014       1.799406           0.000000
           44              H       1.351230      11.763092      25.727524       0.136229       1.150439 0.83279064E+01  0.83181587E+02                                 1.853747                            1.715057      -1.422781       2.219362                    0.992671       3.706989      10.718102       0.462980       1.324502      -0.697795      -0.014355       0.033435       0.020325       0.041678      -0.002206      -0.000709       0.004956      -0.011765       0.003911      -0.006940      -0.001978       0.008918              1.935662       1.717372      -0.382346      -0.099178       2.101669       0.529796       1.987946           0.000000
           45              H       1.359649       9.449126      22.413620       0.126746       1.333858 0.10647866E+02  0.11155225E+03                                 1.959542                            1.877759      -1.337680       2.251688                    0.993961       3.626046      10.266743       0.470806       1.241791      -0.718929      -0.014893      -0.006935      -0.036384       0.039922       0.002244       0.004650       0.008656      -0.008680       0.031210      -0.010589      -0.005545       0.016134              1.982485       1.821002      -0.141443       0.201408       1.737898       0.195576       2.388554           0.000000
           46              H       4.009492       8.722468      25.392760       0.125069       1.276323 0.99082335E+01  0.10113291E+03                                 1.850825                            1.771432      -1.117946       2.352690                    0.996632       3.416037       9.298654       0.505273       1.187638      -0.732875       0.030334      -0.020164       0.014831       0.039328      -0.011231       0.004820       0.000978       0.007589      -0.015432      -0.011483      -0.003515       0.014998              1.868049       1.928496      -0.337120       0.227976       1.884335       0.007940       1.791317          -0.000000
           47              H      -0.008419      16.092116      16.387867       0.125289       1.257817 0.98479357E+01  0.10104379E+03                                 1.872370                            1.796022      -1.285218       2.275757                    0.994495       3.544608       9.889482       0.485996       1.228313      -0.721843       0.018861       0.009270      -0.035420       0.041186       0.003274      -0.011414      -0.006832      -0.008437       0.028346      -0.014404      -0.003605       0.018010              1.898330       1.732276      -0.139333      -0.214174       1.723099      -0.191756       2.239616          -0.000000
           48              H       8.223141      17.143450      19.566828       0.123896       1.273657 0.98076147E+01  0.99945250E+02                                 1.848543                            1.762023      -1.168438       2.326953                    0.996215       3.454338       9.424433       0.506310       1.187111      -0.732264      -0.025053       0.024808       0.017535       0.039378      -0.012121      -0.003023       0.004100      -0.007859      -0.005971      -0.011747      -0.003496       0.015242              1.869769       1.711608      -0.307226      -0.269535       2.065840       0.091326       1.831859          -0.000000
           49              H      10.105813      13.572006      19.522712       0.132812       1.119001 0.82943509E+01  0.81761774E+02                                 1.745341                            1.656361      -1.185248       2.326342                    0.996238       3.443369       9.505058       0.500933       1.240391      -0.718020       0.008462      -0.038214       0.019004       0.043509      -0.004938      -0.000480      -0.009896      -0.011194      -0.025583      -0.013355      -0.001962       0.015317              1.788295       1.507090      -0.230310      -0.050912       2.058390      -0.372014       1.799406           0.000000
           50              H       6.613030      14.004908      13.198526       0.136229       1.150439 0.83279071E+01  0.83181598E+02                                 1.853747                            1.715058      -1.422781       2.219362                    0.992671       3.706989      10.718103       0.462980       1.324503      -0.697795      -0.014355      -0.033435      -0.020325       0.041678       0.002206       0.000709       0.004956      -0.011765       0.003911      -0.006940      -0.001978       0.008918              1.935663       1.717372       0.382346       0.099178       2.101670       0.529796       1.987947           0.000000
           51              H       6.621449      16.318874      16.512430       0.126746       1.333858 0.10647864E+02  0.11155221E+03                                 1.959541                            1.877759      -1.337680       2.251688                    0.993961       3.626046      10.266740       0.470806       1.241790      -0.718929      -0.014893       0.006935       0.036384       0.039922      -0.002244      -0.004650       0.008656      -0.008680       0.031210      -0.010589      -0.005545       0.016134              1.982484       1.821001       0.141442      -0.201408       1.737897       0.195576       2.388553           0.000000
           52              H       9.271292      17.045532      13.533290       0.125069       1.276323 0.99082384E+01  0.10113298E+03                                 1.850826                            1.771433      -1.117947       2.352690                    0.996632       3.416037       9.298657       0.505272       1.187639      -0.732875       0.030334       0.020164      -0.014831       0.039328       0.011231      -0.004820       0.000978       0.007589      -0.015432      -0.011483      -0.003515       0.014998              1.868051       1.928497       0.337120      -0.227976       1.884336       0.007940       1.791318          -0.000000
           53              H       5.270219      22.559884       3.412517       0.125289       1.257817 0.98479359E+01  0.10104379E+03                                 1.872370                            1.796022      -1.285218       2.275757                    0.994495       3.544608       9.889483       0.485996       1.228314      -0.721843      -0.018861      -0.009270      -0.035420       0.041186       0.003274       0.011414       0.006832      -0.008437       0.028346      -0.014404      -0.003605       0.018010              1.898331       1.732276      -0.139333       0.214174       1.723099       0.191756       2.239617          -0.000000
           54              H       7.562259      21.508550       6.591478       0.123896       1.273657 0.98076127E+01  0.99945223E+02                                 1.848543                            1.762023      -1.168438       2.326954                    0.996215       3.454338       9.424432       0.506310       1.187110      -0.732264       0.025053      -0.024808       0.017535       0.039378      -0.012121       0.003023      -0.004100      -0.007859      -0.005971      -0.011747      -0.003496       0.015242              1.869769       1.711607      -0.307226       0.269535       2.065840      -0.091326       1.831859          -0.000000
           55              H       5.679587      25.079994       6.547362       0.132812       1.119001 0.82943509E+01  0.81761774E+02                                 1.745341                            1.656361      -1.185248       2.326342                    0.996238       3.443369       9.505058       0.500933       1.240391      -0.718020      -0.008462       0.038214       0.019004       0.043509      -0.004938       0.000480       0.009896      -0.011194      -0.025583      -0.013355      -0.001962       0.015317              1.788295       1.507090      -0.230310       0.050912       2.058390       0.372014       1.799406           0.000000
           56              H       9.172370      24.647092       0.223176       0.136229       1.150440 0.83279077E+01  0.83181603E+02                                 1.853747                            1.715057      -1.422781       2.219362                    0.992671       3.706989      10.718102       0.462980       1.324502      -0.697795       0.014355       0.033435      -0.020325       0.041678       0.002206      -0.000709      -0.004956      -0.011765       0.003911      -0.006940      -0.001978       0.008918              1.935663       1.717372       0.382346      -0.099178       2.101669      -0.529796       1.987947           0.000000
           57              H       9.163951      22.333126       3.537080       0.126746       1.333858 0.10647866E+02  0.11155225E+03                                 1.959542                            1.877760      -1.337680       2.251688                    0.993961       3.626046      10.266744       0.470806       1.241791      -0.718929       0.014893      -0.006935       0.036384       0.039922      -0.002244       0.004650      -0.008656      -0.008680       0.031210      -0.010589      -0.005545       0.016134              1.982485       1.821002       0.141443       0.201408       1.737898      -0.195576       2.388554           0.000000
           58              H       6.514108      21.606468       0.557940       0.125069       1.276323 0.99082363E+01  0.10113295E+03                                 1.850826                            1.771433      -1.117947       2.352690                    0.996632       3.416037       9.298656       0.505272       1.187638      -0.732875      -0.030334      -0.020164      -0.014831       0.039328       0.011231       0.004820      -0.000978       0.007589      -0.015432      -0.011483      -0.003515       0.014998              1.868050       1.928497       0.337120       0.227976       1.884336      -0.007940       1.791318          -0.000000
           59              H       0.008419       3.208116       9.562833       0.125289       1.257817 0.98479359E+01  0.10104379E+03                                 1.872370                            1.796022      -1.285218       2.275757                    0.994495       3.544608       9.889483       0.485996       1.228314      -0.721843      -0.018861       0.009270       0.035420       0.041186      -0.003274      -0.011414       0.006832      -0.008437       0.028346      -0.014404      -0.003605       0.018010              1.898331       1.732276       0.139333      -0.214174       1.723099       0.191756       2.239617          -0.000000
           60              H       2.300459       4.259450       6.383872       0.123896       1.273657 0.98076147E+01  0.99945250E+02                                 1.848543                            1.762023      -1.168438       2.326954                    0.996215       3.454338       9.424433       0.506310       1.187111      -0.732264       0.025053       0.024808      -0.017535       0.039378       0.012121      -0.003023      -0.004100      -0.007859      -0.005971      -0.011747      -0.003496       0.015242              1.869769       1.711608       0.307226      -0.269535       2.065840      -0.091326       1.831859          -0.000000
           61              H       0.417787       0.688006       6.427988       0.132812       1.119001 0.82943509E+01  0.81761774E+02                                 1.745341                            1.656361      -1.185248       2.326342                    0.996238       3.443369       9.505058       0.500933       1.240391      -0.718020      -0.008462      -0.038214      -0.019004       0.043509       0.004938      -0.000480       0.009896      -0.011194      -0.025583      -0.013355      -0.001962       0.015317              1.788295       1.507090       0.230310      -0.050912       2.058390       0.372014       1.799406           0.000000
           62              H       3.910570       1.120908      12.752174       0.136229       1.150440 0.83279077E+01  0.83181603E+02                                 1.853747                            1.715057      -1.422781       2.219362                    0.992671       3.706989      10.718102       0.462980       1.324502      -0.697795       0.014355      -0.033435       0.020325       0.041678      -0.002206       0.000709      -0.004956      -0.011765       0.003911      -0.006940      -0.001978       0.008918              1.935663       1.717372      -0.382346       0.099178       2.101669      -0.529796       1.987947           0.000000
           63              H       3.902151       3.434874       9.438270       0.126746       1.333858 0.10647866E+02  0.11155224E+03                                 1.959541                            1.877759      -1.337680       2.251688                    0.993961       3.626046      10.266741       0.470806       1.241791      -0.718929       0.014893       0.006935      -0.036384       0.039922       0.002244      -0.004650      -0.008656      -0.008680       0.031210      -0.010589      -0.005545       0.016134              1.982484       1.821002      -0.141442      -0.201408       1.737897      -0.195576       2.388553           0.000000
           64              H       1.252308       4.161532      12.417410       0.125069       1.276323 0.99082363E+01  0.10113295E+03                                 1.850826                            1.771433      -1.117946       2.352690                    0.996632       3.416037       9.298656       0.505272       1.187638      -0.732875      -0.030334       0.020164       0.014831       0.039328      -0.011231      -0.004820      -0.000978       0.007589      -0.015432      -0.011483      -0.003515       0.014998              1.868050       1.928497      -0.337120      -0.227976       1.884336      -0.007940       1.791318          -0.000000
           65              H       6.251018      19.326000       5.722129       0.123153       1.289475 0.99477864E+01  0.10164679E+03                                 1.865671                            1.775684      -1.109671       2.356025                    0.996499       3.424290       9.328870       0.504316       1.188602      -0.732662      -0.013906      -0.000000       0.035686       0.038299       0.000000      -0.008969       0.000000      -0.007757       0.028356      -0.012302      -0.000848       0.013150              1.901249       1.522319      -0.000000      -0.312908       1.944873      -0.000000       2.236556          -0.000000
           66              H       7.837977      19.326000       1.349436       0.126202       1.234367 0.95360559E+01  0.96561618E+02                                 1.820965                            1.745572      -1.125902       2.350767                    0.996702       3.400712       9.268549       0.504815       1.198224      -0.730080       0.012129      -0.000000      -0.035698       0.037702      -0.000000      -0.008186       0.000000      -0.005692       0.031139      -0.011148      -0.002344       0.013492              1.850663       1.458473       0.000000      -0.276040       1.915204      -0.000000       2.178313          -0.000000
           67              H       0.989218       6.442000       7.253221       0.123153       1.289474 0.99477836E+01  0.10164675E+03                                 1.865671                            1.775684      -1.109671       2.356025                    0.996499       3.424290       9.328868       0.504316       1.188601      -0.732662      -0.013906      -0.000000      -0.035686       0.038299       0.000000       0.008969       0.000000      -0.007757       0.028356      -0.012302      -0.000848       0.013150              1.901248       1.522318       0.000000       0.312908       1.944872      -0.000000       2.236555          -0.000000
           68              H       2.576177       6.442000      11.625914       0.126202       1.234367 0.95360614E+01  0.96561687E+02                                 1.820965                            1.745572      -1.125902       2.350767                    0.996702       3.400713       9.268552       0.504815       1.198223      -0.730080       0.012129      -0.000000       0.035698       0.037702       0.000000       0.008186      -0.000000      -0.005692       0.031139      -0.011148      -0.002344       0.013492              1.850664       1.458473      -0.000000       0.276040       1.915204      -0.000000       2.178313          -0.000000
           69              H       4.272582       6.442000      20.228571       0.123153       1.289475 0.99477892E+01  0.10164683E+03                                 1.865672                            1.775685      -1.109671       2.356025                    0.996499       3.424290       9.328872       0.504315       1.188602      -0.732662       0.013906       0.000000      -0.035686       0.038299       0.000000      -0.008969      -0.000000      -0.007757       0.028356      -0.012302      -0.000848       0.013150              1.901250       1.522319      -0.000000      -0.312908       1.944874      -0.000000       2.236557          -0.000000
           70              H       2.685623       6.442000      24.601264       0.126202       1.234367 0.95360583E+01  0.96561653E+02                                 1.820966                            1.745572      -1.125902       2.350767                    0.996702       3.400712       9.268551       0.504815       1.198224      -0.730080      -0.012129       0.000000       0.035698       0.037702       0.000000      -0.008186       0.000000      -0.005692       0.031139      -0.011148      -0.002344       0.013492              1.850664       1.458474      -0.000000      -0.276040       1.915204      -0.000000       2.178314          -0.000000
           71              H       9.534382      19.326000      18.697479       0.123153       1.289475 0.99477864E+01  0.10164679E+03                                 1.865671                            1.775684      -1.109672       2.356024                    0.996499       3.424290       9.328870       0.504316       1.188602      -0.732662       0.013906       0.000000       0.035686       0.038299       0.000000       0.008969       0.000000      -0.007757       0.028356      -0.012302      -0.000848       0.013150              1.901249       1.522319       0.000000       0.312908       1.944873      -0.000000       2.236556          -0.000000
           72              H       7.947423      19.326000      14.324786       0.126202       1.234367 0.95360583E+01  0.96561653E+02                                 1.820966                            1.745572      -1.125902       2.350767                    0.996702       3.400712       9.268551       0.504815       1.198224      -0.730080      -0.012129      -0.000000      -0.035698       0.037702       0.000000       0.008186       0.000000      -0.005692       0.031139      -0.011148      -0.002344       0.013492              1.850664       1.458474      -0.000000       0.276040       1.915204       0.000000       2.178314          -0.000000
           73              C       4.407284      13.719656       4.219843       0.611647      24.181592 0.25522277E+03  0.52949271E+04                                 7.742643                            5.659311      -0.003131       2.055700                    0.999595      22.057600      61.166118       0.627374       0.470586      -1.023830      -0.053916      -0.042203       0.000269       0.068470      -0.018557      -0.098053      -0.025697       0.062315       0.172322      -0.096942      -0.035292       0.132234              9.568669      10.286606       4.016700       4.046259      11.036435       1.328368       7.382968           0.000000
           74              C       5.319680      14.699098       4.889371      -0.019805      40.386166 0.42428755E+03  0.98250206E+04                                10.140971                            6.787461       0.053226       2.024231                    0.999286      26.863221      74.410344       0.649602       0.407179      -1.079925       0.020947       0.035849       0.024373       0.048145      -0.008205       0.001218      -0.012465       0.004864      -0.021384      -0.016829       0.000945       0.015884             13.459827      12.361748       7.045051       4.497552      15.483145       0.212773      12.534588          -0.000000
           75              C       5.632231      15.897568       4.269150      -0.146888      36.488040 0.45578594E+03  0.10885965E+05                                 9.705490                            7.205541      -0.073922       1.942262                    0.999473      30.303416      88.953665       0.600339       0.427173      -1.053250      -0.008026      -0.011439       0.017043       0.022039      -0.043501       0.001625      -0.001371       0.045671       0.022522      -0.052886       0.007393       0.045493             12.149732       9.769763       6.610497       0.685178      17.008215      -2.067695       9.671218          -0.000000
           76              C       6.474119      16.821866       4.893004       0.083890      41.146144 0.42140065E+03  0.97817944E+04                                10.470940                            6.884630      -0.186198       1.951738                    0.998947      26.554691      74.643704       0.625584       0.421791      -1.066042       0.001520       0.006053      -0.002300       0.006651      -0.004814      -0.010455      -0.000950      -0.021567      -0.034673      -0.019604       0.001952       0.017651             14.907588       8.428763       5.101725       0.237186      22.261725      -6.730469      14.032276          -0.000001
           77              C       6.989775      16.522442       6.155506      -0.142447      36.819211 0.44146450E+03  0.10436459E+05                                 9.687636                            7.047471       0.058615       1.989017                    0.999617      29.770236      86.302110       0.614111       0.421893      -1.058923       0.000019      -0.022716       0.003113       0.022928      -0.002331      -0.013703       0.031968       0.025975      -0.071600      -0.047765       0.013886       0.033879             12.170615       6.684447       1.423397       1.771624      14.546713      -6.602108      15.280686           0.000000
           78              C       5.864802      14.407404       6.136043      -0.120249      34.865848 0.43863768E+03  0.10359885E+05                                 9.354075                            7.056900      -0.072622       1.946761                    0.999480      29.630681      86.044042       0.609121       0.425749      -1.055814       0.002492       0.019467      -0.009920       0.021990      -0.015178      -0.034589      -0.016396       0.016017      -0.086675      -0.053975       0.012817       0.041158             11.011401       9.242359       2.720333       4.948632       9.707534      -0.718133      14.084311           0.000000
           79              C       0.102079      14.404827       2.426650       0.575679      25.027655 0.25620655E+03  0.53125870E+04                                 7.859087                            5.627796       0.010162       2.056935                    0.999630      22.271132      61.444639       0.637195       0.463573      -1.029202       0.044413      -0.027092       0.001845       0.052057       0.074252      -0.041212      -0.033139      -0.063384      -0.072058      -0.075802      -0.035839       0.111641              9.812311      12.601662      -5.533879       2.484211       8.501850      -0.055670       8.333422          -0.000000
           80              C       9.378632      15.099790       1.920352       0.000890      39.707002 0.42155745E+03  0.97535936E+04                                10.052044                            6.791139      -0.000638       2.008670                    0.999197      26.770879      74.310713       0.645266       0.410261      -1.077059      -0.028576       0.024625      -0.011065       0.039311       0.007113      -0.008868       0.001963      -0.020624       0.031702      -0.020453       0.007156       0.013297             13.134376      15.263034      -6.973623       3.205899      12.206732       1.653729      11.933363          -0.000000
           81              C       8.827196      14.745738       0.708195      -0.121929      35.850795 0.45301252E+03  0.10806871E+05                                 9.587113                            7.215882      -0.143637       1.926579                    0.999325      29.951439      87.965036       0.595685       0.431022      -1.050536      -0.008118       0.016810       0.006911       0.019906       0.018504      -0.034845      -0.004976      -0.023532      -0.054893      -0.047097       0.006020       0.041078             11.200211      10.767419      -3.004597       4.041828       9.167815       2.189789      13.665397           0.000001
           82              C       8.820882      16.129480       2.670068      -0.141599      36.004596 0.45423811E+03  0.10846382E+05                                 9.622849                            7.194572      -0.089621       1.939797                    0.999326      30.273860      89.033255       0.600271       0.427324      -1.052515       0.010416      -0.013265      -0.013264       0.021456       0.047717      -0.002950      -0.014504      -0.007642       0.019295      -0.052120       0.003604       0.048516             11.853051      11.672419      -6.996161      -0.327149      13.931010       2.773359       9.955725           0.000000
           83              C       7.174990      15.122208      24.821326       0.621752      25.102288 0.25028965E+03  0.51683816E+04                                 7.943971                            5.612754      -0.069567       2.038328                    0.999496      21.869653      60.544523       0.628426       0.471998      -1.022851      -0.016065      -0.011337      -0.054567       0.058002       0.032219      -0.083518      -0.045001       0.046281      -0.159529      -0.105574      -0.013056       0.118629             10.054326       6.279366      -0.612111       2.932591       8.842478       4.274091      15.041133           0.000001
           84              C       7.752736      15.485280       0.196187      -0.023499      40.275404 0.42243785E+03  0.97623268E+04                                10.085669                            6.745785       0.088048       2.033629                    0.999258      26.845879      74.058999       0.656118       0.403955      -1.083091       0.020922       0.014464       0.042116       0.049201      -0.009310       0.007164      -0.000335      -0.011991      -0.007466      -0.013437       0.000140       0.013297             13.484273       9.479532      -2.033272       3.424247      11.650859       6.440696      19.322427          -0.000001
           85              C       7.237080      16.544344       0.916319      -0.161011      37.584040 0.45080819E+03  0.10714146E+05                                 9.818137                            7.111945       0.046237       1.979683                    0.999614      30.138393      87.624542       0.612525       0.420742      -1.059562       0.015275      -0.015288      -0.006501       0.022568       0.002783      -0.002057      -0.031728       0.022262      -0.092019      -0.049440       0.020859       0.028581             12.440345       7.791227      -2.282094       0.607499      13.385658       7.403568      16.144149           0.000000
           86              C       7.762207      16.891697       2.166364       0.080521      40.780362 0.42666196E+03  0.99354813E+04                                10.394780                            6.920295      -0.202508       1.944675                    0.998881      26.661315      75.082192       0.624891       0.420917      -1.066510       0.002579       0.014053      -0.003099       0.014620       0.002054      -0.013628       0.000636      -0.019934      -0.000793      -0.019634       0.009027       0.010606             14.590110       9.729536      -5.795775      -0.636338      20.092009       7.235991      13.948785          -0.000001
           87              C       7.310745      18.110523       2.877673       0.036051      45.658162 0.43293758E+03  0.10105209E+05                                11.147083                            6.930953      -0.137200       1.959700                    0.999137      27.061400      75.971408       0.630658       0.416094      -1.070993       0.016908       0.000621      -0.016517       0.023645      -0.001092       0.018083       0.018817       0.009319      -0.024663      -0.029613       0.004958       0.024655             16.746137       7.887800      -2.482220      -4.225257      28.340652       2.950668      14.009959          -0.000000
           88              C       6.804560      18.105628       4.197266       0.027211      47.126500 0.44109348E+03  0.10333219E+05                                11.367106                            6.981417      -0.089484       1.972788                    0.999255      27.177005      76.182011       0.630977       0.414369      -1.073196      -0.011827       0.000183       0.020608       0.023762       0.006102       0.015096      -0.016173      -0.000358      -0.030795      -0.028217       0.011174       0.017043             17.393393       7.701462       2.032128      -3.872017      30.578340      -3.198528      13.900376          -0.000000
           89              C       6.670910      15.322684       6.776766      -0.014836      40.014826 0.41953420E+03  0.96843466E+04                                10.080782                            6.744912       0.038352       2.019942                    0.999195      26.774961      73.967135       0.652509       0.406646      -1.080645      -0.012719       0.014380      -0.045205       0.049113       0.008247      -0.009557       0.002473       0.011081      -0.029277      -0.015687      -0.001270       0.016957             13.516389       8.747608       1.242958       4.933151      12.805465      -5.605938      18.996093          -0.000000
           90              C       7.257075      14.949821       8.112967       0.627104      24.245609 0.25203259E+03  0.52113956E+04                                 7.752363                            5.631370      -0.073226       2.035969                    0.999357      21.877213      60.529866       0.627778       0.471849      -1.023327       0.020546      -0.007445       0.062650       0.066352      -0.045507      -0.061552       0.066781      -0.025481      -0.087190      -0.085844      -0.031833       0.117677              9.641469       7.578544       0.691619       3.320874       7.877639      -3.772340      13.468225           0.000000
           91              C       9.669084      12.048344       8.755507       0.611647      24.181593 0.25522277E+03  0.52949272E+04                                 7.742643                            5.659312      -0.003131       2.055700                    0.999595      22.057600      61.166119       0.627374       0.470586      -1.023830      -0.053916       0.042203      -0.000269       0.068470       0.018557       0.098053      -0.025697       0.062315       0.172322      -0.096942      -0.035292       0.132234              9.568670      10.286606      -4.016700      -4.046259      11.036435       1.328368       7.382968           0.000000
           92              C       0.057880      11.068902       8.085979      -0.019805      40.386164 0.42428753E+03  0.98250199E+04                                10.140971                            6.787461       0.053226       2.024231                    0.999286      26.863220      74.410341       0.649602       0.407179      -1.079925       0.020947      -0.035849      -0.024373       0.048145       0.008205      -0.001218      -0.012465       0.004864      -0.021384      -0.016829       0.000945       0.015884             13.459827      12.361748      -7.045051      -4.497552      15.483145       0.212773      12.534587          -0.000000
           93              C       0.370431       9.870432       8.706200      -0.146888      36.488039 0.45578594E+03  0.10885965E+05                                 9.705489                            7.205540      -0.073922       1.942262                    0.999473      30.303416      88.953664       0.600339       0.427173      -1.053250      -0.008026       0.011439      -0.017043       0.022039       0.043501      -0.001625      -0.001371       0.045671       0.022522      -0.052886       0.007393       0.045493             12.149731       9.769763      -6.610496      -0.685178      17.008213      -2.067695       9.671218          -0.000000
           94              C       1.212319       8.946134       8.082346       0.083890      41.146146 0.42140068E+03  0.97817951E+04                                10.470940                            6.884629      -0.186198       1.951738                    0.998947      26.554692      74.643705       0.625584       0.421791      -1.066042       0.001520      -0.006053       0.002300       0.006651       0.004814       0.010455      -0.000950      -0.021567      -0.034673      -0.019604       0.001952       0.017651             14.907588       8.428763      -5.101725      -0.237186      22.261724      -6.730469      14.032276          -0.000001
           95              C       1.727975       9.245558       6.819844      -0.142447      36.819212 0.44146452E+03  0.10436459E+05                                 9.687636                            7.047471       0.058615       1.989017                    0.999617      29.770237      86.302114       0.614111       0.421893      -1.058923       0.000019       0.022716      -0.003113       0.022928       0.002331       0.013703       0.031968       0.025975      -0.071600      -0.047765       0.013886       0.033878             12.170615       6.684447      -1.423397      -1.771624      14.546713      -6.602107      15.280686           0.000000
           96              C       0.603002      11.360596       6.839307      -0.120249      34.865848 0.43863769E+03  0.10359885E+05                                 9.354075                            7.056900      -0.072623       1.946761                    0.999480      29.630681      86.044044       0.609121       0.425749      -1.055814       0.002492      -0.019467       0.009920       0.021990       0.015178       0.034589      -0.016396       0.016017      -0.086675      -0.053975       0.012817       0.041158             11.011402       9.242359      -2.720333      -4.948632       9.707535      -0.718133      14.084312           0.000000
           97              C       5.363879      11.363173      10.548700       0.575679      25.027653 0.25620654E+03  0.53125865E+04                                 7.859087                            5.627796       0.010163       2.056936                    0.999630      22.271131      61.444636       0.637195       0.463573      -1.029202       0.044413       0.027092      -0.001845       0.052057      -0.074252       0.041212      -0.033139      -0.063384      -0.072058      -0.075802      -0.035839       0.111641              9.812311      12.601662       5.533879      -2.484211       8.501849      -0.055670       8.333422          -0.000000
           98              C       4.116832      10.668210      11.054998       0.000890      39.707002 0.42155745E+03  0.97535937E+04                                10.052044                            6.791139      -0.000638       2.008670                    0.999197      26.770879      74.310713       0.645266       0.410261      -1.077059      -0.028576      -0.024625       0.011065       0.039311      -0.007113       0.008868       0.001963      -0.020624       0.031702      -0.020453       0.007156       0.013297             13.134376      15.263034       6.973623      -3.205899      12.206732       1.653729      11.933363          -0.000000
           99              C       3.565396      11.022262      12.267155      -0.121929      35.850795 0.45301252E+03  0.10806871E+05                                 9.587113                            7.215882      -0.143636       1.926579                    0.999325      29.951439      87.965036       0.595685       0.431022      -1.050536      -0.008118      -0.016810      -0.006911       0.019906      -0.018504       0.034845      -0.004976      -0.023532      -0.054893      -0.047097       0.006020       0.041078             11.200211      10.767419       3.004597      -4.041828       9.167816       2.189789      13.665397           0.000001
          100              C       3.559082       9.638520      10.305282      -0.141599      36.004595 0.45423808E+03  0.10846382E+05                                 9.622849                            7.194572      -0.089621       1.939797                    0.999326      30.273859      89.033253       0.600271       0.427324      -1.052515       0.010416       0.013265       0.013264       0.021456      -0.047717       0.002950      -0.014504      -0.007642       0.019295      -0.052120       0.003604       0.048516             11.853051      11.672419       6.996161       0.327149      13.931010       2.773359       9.955725           0.000000
          101              C       1.913190      10.645792      14.104724       0.621752      25.102288 0.25028965E+03  0.51683817E+04                                 7.943971                            5.612754      -0.069567       2.038328                    0.999496      21.869653      60.544521       0.628426       0.471998      -1.022851      -0.016065       0.011337       0.054567       0.058002      -0.032219       0.083518      -0.045001       0.046281      -0.159529      -0.105574      -0.013056       0.118629             10.054325       6.279365       0.612111      -2.932590       8.842478       4.274091      15.041132           0.000001
          102              C       2.490936      10.282720      12.779163      -0.023499      40.275405 0.42243786E+03  0.97623270E+04                                10.085669                            6.745785       0.088048       2.033629                    0.999258      26.845879      74.059001       0.656118       0.403955      -1.083091       0.020922      -0.014464      -0.042116       0.049201       0.009310      -0.007164      -0.000335      -0.011991      -0.007466      -0.013437       0.000140       0.013297             13.484274       9.479532       2.033272      -3.424247      11.650860       6.440696      19.322428          -0.000001
          103              C       1.975280       9.223656      12.059031      -0.161011      37.584042 0.45080821E+03  0.10714147E+05                                 9.818137                            7.111945       0.046237       1.979683                    0.999614      30.138394      87.624545       0.612525       0.420742      -1.059562       0.015275       0.015288       0.006501       0.022568      -0.002783       0.002057      -0.031728       0.022262      -0.092019      -0.049440       0.020859       0.028581             12.440345       7.791227       2.282094      -0.607499      13.385659       7.403569      16.144149           0.000000
          104              C       2.500407       8.876303      10.808986       0.080521      40.780362 0.42666196E+03  0.99354813E+04                                10.394780                            6.920295      -0.202508       1.944675                    0.998881      26.661315      75.082194       0.624891       0.420917      -1.066510       0.002579      -0.014053       0.003099       0.014620      -0.002054       0.013628       0.000636      -0.019934      -0.000793      -0.019634       0.009027       0.010606             14.590111       9.729537       5.795775       0.636338      20.092010       7.235991      13.948786          -0.000001
          105              C       2.048945       7.657477      10.097677       0.036051      45.658162 0.43293758E+03  0.10105209E+05                                11.147083                            6.930953      -0.137201       1.959700                    0.999137      27.061400      75.971409       0.630658       0.416094      -1.070993       0.016908      -0.000621       0.016517       0.023645       0.001092      -0.018083       0.018817       0.009319      -0.024663      -0.029613       0.004958       0.024655             16.746137       7.887800       2.482220       4.225257      28.340653       2.950668      14.009959          -0.000000
          106              C       1.542760       7.662372       8.778084       0.027211      47.126501 0.44109348E+03  0.10333219E+05                                11.367107                            6.981417      -0.089484       1.972788                    0.999255      27.177005      76.182013       0.630977       0.414370      -1.073196      -0.011827      -0.000183      -0.020608       0.023762      -0.006102      -0.015096      -0.016173      -0.000358      -0.030795      -0.028217       0.011174       0.017043             17.393394       7.701463      -2.032128       3.872017      30.578342      -3.198529      13.900376          -0.000000
          107              C       1.409110      10.445316       6.198584      -0.014836      40.014830 0.41953425E+03  0.96843479E+04                                10.080782                            6.744912       0.038352       2.019942                    0.999195      26.774963      73.967139       0.652509       0.406646      -1.080645      -0.012719      -0.014380       0.045205       0.049113      -0.008247       0.009557       0.002473       0.011081      -0.029277      -0.015687      -0.001270       0.016957             13.516389       8.747608      -1.242958      -4.933151      12.805465      -5.605938      18.996093          -0.000000
          108              C       1.995275      10.818179       4.862383       0.627104      24.245609 0.25203259E+03  0.52113956E+04                                 7.752363                            5.631370      -0.073226       2.035969                    0.999357      21.877213      60.529866       0.627778       0.471849      -1.023327       0.020546       0.007445      -0.062650       0.066352       0.045507       0.061552       0.066781      -0.025481      -0.087190      -0.085844      -0.031833       0.117677              9.641469       7.578544      -0.691619      -3.320874       7.877639      -3.772340      13.468225           0.000000
          109              C       6.116316       0.835656      21.730857       0.611647      24.181591 0.25522275E+03  0.52949267E+04                                 7.742643                            5.659312      -0.003131       2.055700                    0.999595      22.057599      61.166117       0.627374       0.470586      -1.023830       0.053916      -0.042203      -0.000269       0.068470       0.018557      -0.098053       0.025697       0.062315       0.172322      -0.096942      -0.035292       0.132234              9.568670      10.286606      -4.016700       4.046259      11.036435      -1.328368       7.382968           0.000000
          110              C       5.203920       1.815098      21.061329      -0.019805      40.386163 0.42428753E+03  0.98250198E+04                                10.140971                            6.787461       0.053226       2.024231                    0.999286      26.863220      74.410340       0.649602       0.407179      -1.079925      -0.020947       0.035849      -0.024373       0.048145       0.008205       0.001218       0.012465       0.004864      -0.021384      -0.016829       0.000945       0.015884             13.459826      12.361747      -7.045050       4.497552      15.483144      -0.212773      12.534587          -0.000000
          111              C       4.891369       3.013568      21.681550      -0.146888      36.488041 0.45578596E+03  0.10885966E+05                                 9.705490                            7.205541      -0.073922       1.942262                    0.999473      30.303416      88.953667       0.600339       0.427173      -1.053250       0.008026      -0.011439      -0.017043       0.022039       0.043501       0.001625       0.001371       0.045670       0.022522      -0.052886       0.007393       0.045493             12.149732       9.769763      -6.610497       0.685178      17.008215       2.067695       9.671219          -0.000000
          112              C       4.049481       3.937866      21.057696       0.083890      41.146146 0.42140068E+03  0.97817952E+04                                10.470940                            6.884630      -0.186198       1.951738                    0.998947      26.554692      74.643708       0.625584       0.421791      -1.066042      -0.001519       0.006053       0.002300       0.006651       0.004814      -0.010455       0.000950      -0.021567      -0.034673      -0.019604       0.001952       0.017651             14.907588       8.428763      -5.101725       0.237186      22.261726       6.730469      14.032276          -0.000001
          113              C       3.533825       3.638442      19.795194      -0.142447      36.819212 0.44146453E+03  0.10436460E+05                                 9.687636                            7.047471       0.058615       1.989017                    0.999617      29.770237      86.302112       0.614111       0.421893      -1.058923      -0.000019      -0.022716      -0.003113       0.022928       0.002331      -0.013703      -0.031968       0.025975      -0.071600      -0.047765       0.013886       0.033878             12.170615       6.684447      -1.423397       1.771624      14.546713       6.602108      15.280686           0.000000
          114              C       4.658798       1.523404      19.814657      -0.120249      34.865849 0.43863771E+03  0.10359886E+05                                 9.354075                            7.056900      -0.072623       1.946761                    0.999480      29.630682      86.044046       0.609121       0.425749      -1.055814      -0.002492       0.019467       0.009920       0.021990       0.015178      -0.034589       0.016396       0.016017      -0.086675      -0.053975       0.012817       0.041158             11.011402       9.242359      -2.720333       4.948632       9.707534       0.718133      14.084312           0.000000
          115              C      10.421521       1.520827      23.524050       0.575679      25.027654 0.25620655E+03  0.53125868E+04                                 7.859087                            5.627796       0.010162       2.056935                    0.999630      22.271132      61.444637       0.637195       0.463573      -1.029202      -0.044413      -0.027092      -0.001845       0.052057      -0.074252      -0.041212       0.033139      -0.063384      -0.072058      -0.075802      -0.035839       0.111641              9.812311      12.601661       5.533879       2.484211       8.501849       0.055669       8.333422          -0.000000
          116              C       1.144968       2.215790      24.030348       0.000890      39.707000 0.42155744E+03  0.97535934E+04                                10.052043                            6.791138      -0.000638       2.008670                    0.999197      26.770879      74.310709       0.645266       0.410260      -1.077059       0.028576       0.024625       0.011065       0.039311      -0.007113      -0.008868      -0.001963      -0.020624       0.031703      -0.020453       0.007156       0.013297             13.134375      15.263032       6.973623       3.205899      12.206731      -1.653729      11.933362          -0.000000
          117              C       1.696404       1.861738      25.242505      -0.121929      35.850790 0.45301245E+03  0.10806868E+05                                 9.587112                            7.215881      -0.143636       1.926580                    0.999325      29.951437      87.965025       0.595685       0.431022      -1.050536       0.008118       0.016810      -0.006911       0.019906      -0.018504      -0.034845       0.004976      -0.023532      -0.054893      -0.047097       0.006020       0.041078             11.200209      10.767418       3.004597       4.041828       9.167814      -2.189789      13.665396           0.000001
          118              C       1.702718       3.245480      23.280632      -0.141599      36.004595 0.45423808E+03  0.10846381E+05                                 9.622849                            7.194571      -0.089621       1.939797                    0.999326      30.273859      89.033251       0.600271       0.427324      -1.052515      -0.010416      -0.013265       0.013264       0.021456      -0.047717      -0.002950       0.014504      -0.007642       0.019295      -0.052120       0.003604       0.048516             11.853051      11.672419       6.996160      -0.327149      13.931010      -2.773359       9.955724           0.000000
          119              C       3.348610       2.238208       1.129374       0.621752      25.102288 0.25028965E+03  0.51683816E+04                                 7.943971                            5.612754      -0.069567       2.038328                    0.999496      21.869653      60.544522       0.628426       0.471998      -1.022851       0.016065      -0.011337       0.054567       0.058002      -0.032219      -0.083518       0.045001       0.046281      -0.159529      -0.105574      -0.013056       0.118629             10.054325       6.279365       0.612111       2.932590       8.842478      -4.274091      15.041133           0.000001
          120              C       2.770864       2.601280      25.754513      -0.023499      40.275401 0.42243782E+03  0.97623259E+04                                10.085668                            6.745785       0.088049       2.033629                    0.999258      26.845878      74.058993       0.656118       0.403955      -1.083091      -0.020922       0.014464      -0.042116       0.049201       0.009310       0.007164       0.000335      -0.011991      -0.007466      -0.013437       0.000140       0.013297             13.484272       9.479531       2.033272       3.424247      11.650858      -6.440695      19.322426          -0.000001
          121              C       3.286520       3.660344      25.034381      -0.161011      37.584041 0.45080819E+03  0.10714146E+05                                 9.818137                            7.111945       0.046237       1.979683                    0.999614      30.138393      87.624542       0.612525       0.420742      -1.059562      -0.015275      -0.015288       0.006501       0.022568      -0.002783      -0.002057       0.031728       0.022262      -0.092019      -0.049440       0.020859       0.028581             12.440345       7.791227       2.282094       0.607499      13.385659      -7.403569      16.144149           0.000000
          122              C       2.761393       4.007697      23.784336       0.080521      40.780362 0.42666196E+03  0.99354813E+04                                10.394780                            6.920295      -0.202508       1.944675                    0.998881      26.661315      75.082191       0.624891       0.420917      -1.066510      -0.002579       0.014053       0.003099       0.014620      -0.002054      -0.013628      -0.000636      -0.019934      -0.000793      -0.019634       0.009027       0.010606             14.590110       9.729536       5.795774      -0.636338      20.092009      -7.235990      13.948785          -0.000001
          123              C       3.212855       5.226523      23.073027       0.036051      45.658161 0.43293758E+03  0.10105209E+05                                11.147083                            6.930953      -0.137200       1.959700                    0.999137      27.061400      75.971406       0.630658       0.416094      -1.070993      -0.016908       0.000621       0.016517       0.023645       0.001092       0.018083      -0.018817       0.009319      -0.024663      -0.029613       0.004958       0.024655             16.746136       7.887800       2.482220      -4.225257      28.340651      -2.950667      14.009959          -0.000000
          124              C       3.719040       5.221628      21.753434       0.027211      47.126500 0.44109348E+03  0.10333219E+05                                11.367106                            6.981417      -0.089484       1.972788                    0.999255      27.177005      76.182009       0.630977       0.414369      -1.073196       0.011827       0.000183      -0.020608       0.023762      -0.006102       0.015097       0.016173      -0.000358      -0.030795      -0.028217       0.011174       0.017043             17.393392       7.701462      -2.032128      -3.872017      30.578339       3.198528      13.900375          -0.000000
          125              C       3.852690       2.438684      19.173934      -0.014836      40.014828 0.41953423E+03  0.96843473E+04                                10.080782                            6.744912       0.038352       2.019942                    0.999195      26.774962      73.967138       0.652509       0.406646      -1.080645       0.012719       0.014380       0.045205       0.049113      -0.008247      -0.009557      -0.002473       0.011081      -0.029277      -0.015687      -0.001270       0.016957             13.516389       8.747608      -1.242958       4.933151      12.805465       5.605938      18.996093          -0.000000
          126              C       3.266525       2.065821      17.837733       0.627104      24.245608 0.25203258E+03  0.52113954E+04                                 7.752363                            5.631370      -0.073226       2.035969                    0.999357      21.877212      60.529863       0.627778       0.471849      -1.023327      -0.020546      -0.007445      -0.062650       0.066352       0.045507      -0.061552      -0.066781      -0.025481      -0.087190      -0.085844      -0.031833       0.117677              9.641469       7.578544      -0.691619       3.320874       7.877639       3.772340      13.468225           0.000000
          127              C       0.854516      24.932344      17.195193       0.611647      24.181593 0.25522277E+03  0.52949272E+04                                 7.742643                            5.659312      -0.003131       2.055700                    0.999595      22.057600      61.166118       0.627374       0.470586      -1.023830       0.053916       0.042203       0.000269       0.068470      -0.018557       0.098053       0.025697       0.062315       0.172322      -0.096942      -0.035292       0.132234              9.568669      10.286605       4.016700      -4.046259      11.036435      -1.328368       7.382968           0.000000
          128              C      10.465720      23.952902      17.864721      -0.019805      40.386163 0.42428752E+03  0.98250198E+04                                10.140971                            6.787461       0.053226       2.024231                    0.999286      26.863220      74.410340       0.649602       0.407179      -1.079925      -0.020947      -0.035849       0.024373       0.048145      -0.008205      -0.001218       0.012465       0.004864      -0.021384      -0.016829       0.000945       0.015884             13.459826      12.361747       7.045050      -4.497552      15.483144      -0.212773      12.534587          -0.000000
          129              C      10.153169      22.754432      17.244500      -0.146888      36.488040 0.45578595E+03  0.10885965E+05                                 9.705490                            7.205541      -0.073922       1.942262                    0.999473      30.303416      88.953666       0.600339       0.427173      -1.053250       0.008026       0.011439       0.017043       0.022039      -0.043501      -0.001625       0.001371       0.045671       0.022522      -0.052886       0.007393       0.045493             12.149732       9.769763       6.610497      -0.685178      17.008215       2.067695       9.671218          -0.000000
          130              C       9.311281      21.830134      17.868354       0.083890      41.146146 0.42140068E+03  0.97817951E+04                                10.470939                            6.884629      -0.186198       1.951738                    0.998947      26.554692      74.643704       0.625584       0.421791      -1.066042      -0.001520      -0.006053      -0.002300       0.006651      -0.004814       0.010455       0.000950      -0.021567      -0.034673      -0.019604       0.001952       0.017651             14.907587       8.428763       5.101725      -0.237186      22.261724       6.730469      14.032275          -0.000001
          131              C       8.795625      22.129558      19.130856      -0.142447      36.819209 0.44146449E+03  0.10436458E+05                                 9.687635                            7.047471       0.058615       1.989017                    0.999617      29.770236      86.302106       0.614111       0.421893      -1.058923      -0.000019       0.022716       0.003113       0.022928      -0.002331       0.013703      -0.031968       0.025975      -0.071600      -0.047765       0.013886       0.033879             12.170614       6.684447       1.423397      -1.771624      14.546711       6.602107      15.280684           0.000000
          132              C       9.920598      24.244596      19.111393      -0.120249      34.865847 0.43863768E+03  0.10359885E+05                                 9.354075                            7.056900      -0.072622       1.946761                    0.999480      29.630681      86.044041       0.609121       0.425749      -1.055814      -0.002492      -0.019467      -0.009920       0.021990      -0.015178       0.034589       0.016396       0.016017      -0.086675      -0.053975       0.012817       0.041158             11.011401       9.242359       2.720333      -4.948631       9.707534       0.718133      14.084311           0.000000
          133              C       5.159721      24.247173      15.402000       0.575679      25.027654 0.25620655E+03  0.53125868E+04                                 7.859087                            5.627796       0.010162       2.056935                    0.999630      22.271132      61.444638       0.637195       0.463573      -1.029202      -0.044413       0.027092       0.001845       0.052057       0.074252       0.041213       0.033139      -0.063384      -0.072058      -0.075802      -0.035839       0.111641              9.812311      12.601661      -5.533879      -2.484211       8.501849       0.055670       8.333422           0.000000
          134              C       6.406768      23.552210      14.895702       0.000890      39.707001 0.42155745E+03  0.97535936E+04                                10.052044                            6.791139      -0.000638       2.008670                    0.999197      26.770879      74.310712       0.645266       0.410261      -1.077059       0.028576      -0.024625      -0.011065       0.039311       0.007113       0.008868      -0.001963      -0.020624       0.031703      -0.020453       0.007156       0.013297             13.134376      15.263034      -6.973623      -3.205899      12.206732      -1.653729      11.933363          -0.000000
          135              C       6.958204      23.906262      13.683545      -0.121929      35.850793 0.45301249E+03  0.10806870E+05                                 9.587113                            7.215882      -0.143637       1.926579                    0.999325      29.951438      87.965033       0.595685       0.431022      -1.050536       0.008118      -0.016810       0.006911       0.019906       0.018504       0.034845       0.004976      -0.023532      -0.054893      -0.047097       0.006020       0.041078             11.200210      10.767419      -3.004597      -4.041828       9.167815      -2.189789      13.665397           0.000001
          136              C       6.964518      22.522520      15.645418      -0.141599      36.004596 0.45423811E+03  0.10846382E+05                                 9.622849                            7.194572      -0.089621       1.939797                    0.999326      30.273860      89.033255       0.600271       0.427324      -1.052515      -0.010416       0.013265      -0.013264       0.021456       0.047717       0.002950       0.014504      -0.007642       0.019295      -0.052120       0.003604       0.048516             11.853051      11.672419      -6.996161       0.327149      13.931010      -2.773359       9.955725           0.000000
          137              C       8.610410      23.529792      11.845976       0.621752      25.102288 0.25028965E+03  0.51683816E+04                                 7.943971                            5.612754      -0.069567       2.038328                    0.999496      21.869653      60.544521       0.628426       0.471998      -1.022851       0.016065       0.011337      -0.054567       0.058002       0.032219       0.083518       0.045001       0.046281      -0.159529      -0.105574      -0.013056       0.118629             10.054325       6.279365      -0.612111      -2.932590       8.842478      -4.274091      15.041132           0.000001
          138              C       8.032664      23.166720      13.171537      -0.023499      40.275405 0.42243786E+03  0.97623270E+04                                10.085669                            6.745785       0.088048       2.033629                    0.999258      26.845879      74.059001       0.656118       0.403955      -1.083091      -0.020922      -0.014464       0.042116       0.049201      -0.009310      -0.007164       0.000335      -0.011991      -0.007466      -0.013437       0.000140       0.013297             13.484274       9.479532      -2.033272      -3.424247      11.650860      -6.440696      19.322428          -0.000001
          139              C       8.548320      22.107656      13.891669      -0.161011      37.584041 0.45080819E+03  0.10714146E+05                                 9.818137                            7.111945       0.046237       1.979683                    0.999614      30.138393      87.624542       0.612525       0.420742      -1.059562      -0.015275       0.015288      -0.006501       0.022568       0.002783       0.002057       0.031728       0.022262      -0.092019      -0.049440       0.020859       0.028581             12.440345       7.791227      -2.282094      -0.607499      13.385659      -7.403569      16.144149           0.000000
          140              C       8.023193      21.760303      15.141714       0.080521      40.780362 0.42666196E+03  0.99354813E+04                                10.394780                            6.920295      -0.202508       1.944675                    0.998881      26.661315      75.082193       0.624891       0.420917      -1.066510      -0.002579      -0.014053      -0.003099       0.014620       0.002054       0.013628      -0.000636      -0.019934      -0.000793      -0.019634       0.009027       0.010606             14.590111       9.729537      -5.795775       0.636338      20.092010      -7.235991      13.948785          -0.000001
          141              C       8.474655      20.541477      15.853023       0.036051      45.658162 0.43293759E+03  0.10105209E+05                                11.147083                            6.930953      -0.137200       1.959700                    0.999137      27.061400      75.971408       0.630658       0.416094      -1.070993      -0.016908      -0.000621      -0.016517       0.023645      -0.001092      -0.018083      -0.018817       0.009319      -0.024663      -0.029613       0.004958       0.024655             16.746137       7.887800      -2.482220       4.225257      28.340652      -2.950668      14.009959          -0.000000
          142              C       8.980840      20.546372      17.172616       0.027211      47.126500 0.44109348E+03  0.10333219E+05                                11.367106                            6.981417      -0.089484       1.972788                    0.999255      27.177005      76.182011       0.630977       0.414370      -1.073196       0.011827      -0.000183       0.020608       0.023762       0.006102      -0.015097       0.016173      -0.000358      -0.030795      -0.028217       0.011174       0.017043             17.393393       7.701462       2.032128       3.872017      30.578340       3.198528      13.900376          -0.000000
          143              C       9.114490      23.329316      19.752116      -0.014836      40.014825 0.41953420E+03  0.96843464E+04                                10.080781                            6.744912       0.038352       2.019942                    0.999195      26.774961      73.967132       0.652509       0.406646      -1.080645       0.012719      -0.014380      -0.045205       0.049113       0.008247       0.009557      -0.002473       0.011081      -0.029277      -0.015687      -0.001270       0.016957             13.516387       8.747607       1.242958      -4.933151      12.805464       5.605937      18.996091          -0.000000
          144              C       8.528325      23.702179      21.088317       0.627104      24.245608 0.25203258E+03  0.52113952E+04                                 7.752362                            5.631370      -0.073225       2.035969                    0.999357      21.877212      60.529861       0.627778       0.471849      -1.023327      -0.020546       0.007445       0.062650       0.066352      -0.045507       0.061552      -0.066781      -0.025481      -0.087190      -0.085844      -0.031833       0.117677              9.641468       7.578543       0.691619      -3.320873       7.877638       3.772339      13.468224           0.000000
          145              C       6.116316      12.048344      21.730857       0.611647      24.181592 0.25522277E+03  0.52949271E+04                                 7.742642                            5.659311      -0.003131       2.055700                    0.999595      22.057600      61.166117       0.627374       0.470586      -1.023830       0.053916       0.042203      -0.000269       0.068470      -0.018557      -0.098053      -0.025697       0.062315       0.172322      -0.096942      -0.035292       0.132234              9.568669      10.286605       4.016700       4.046259      11.036434       1.328368       7.382968           0.000000
          146              C       5.203920      11.068902      21.061329      -0.019805      40.386165 0.42428755E+03  0.98250206E+04                                10.140971                            6.787461       0.053226       2.024231                    0.999286      26.863221      74.410343       0.649602       0.407179      -1.079925      -0.020947      -0.035849      -0.024373       0.048145      -0.008205       0.001218      -0.012465       0.004864      -0.021384      -0.016829       0.000945       0.015884             13.459826      12.361748       7.045051       4.497552      15.483144       0.212773      12.534587          -0.000000
          147              C       4.891369       9.870432      21.681550      -0.146888      36.488038 0.45578593E+03  0.10885965E+05                                 9.705490                            7.205541      -0.073922       1.942262                    0.999473      30.303415      88.953663       0.600339       0.427173      -1.053250       0.008026       0.011439      -0.017043       0.022039      -0.043501       0.001625      -0.001371       0.045671       0.022522      -0.052886       0.007393       0.045493             12.149732       9.769763       6.610496       0.685178      17.008214      -2.067695       9.671218          -0.000000
          148              C       4.049481       8.946134      21.057696       0.083890      41.146143 0.42140065E+03  0.97817944E+04                                10.470939                            6.884629      -0.186198       1.951738                    0.998947      26.554691      74.643702       0.625584       0.421791      -1.066042      -0.001519      -0.006053       0.002300       0.006651      -0.004814      -0.010455      -0.000950      -0.021567      -0.034673      -0.019604       0.001952       0.017651             14.907587       8.428763       5.101725       0.237186      22.261723      -6.730468      14.032275          -0.000001
          149              C       3.533825       9.245558      19.795194      -0.142447      36.819208 0.44146447E+03  0.10436458E+05                                 9.687636                            7.047471       0.058615       1.989017                    0.999617      29.770235      86.302105       0.614111       0.421893      -1.058923      -0.000019       0.022716      -0.003113       0.022928      -0.002331      -0.013703       0.031968       0.025975      -0.071600      -0.047765       0.013886       0.033878             12.170614       6.684447       1.423397       1.771624      14.546711      -6.602106      15.280684           0.000000
          150              C       4.658798      11.360596      19.814657      -0.120249      34.865849 0.43863770E+03  0.10359885E+05                                 9.354075                            7.056900      -0.072623       1.946761                    0.999480      29.630682      86.044044       0.609121       0.425749      -1.055814      -0.002492      -0.019467       0.009920       0.021990      -0.015178      -0.034589      -0.016396       0.016017      -0.086675      -0.053975       0.012817       0.041158             11.011401       9.242359       2.720333       4.948632       9.707534      -0.718133      14.084311           0.000000
          151              C      10.421521      11.363173      23.524050       0.575679      25.027655 0.25620655E+03  0.53125870E+04                                 7.859087                            5.627796       0.010162       2.056935                    0.999630      22.271132      61.444640       0.637195       0.463573      -1.029202      -0.044413       0.027092      -0.001845       0.052057       0.074252      -0.041212      -0.033139      -0.063384      -0.072058      -0.075802      -0.035839       0.111641              9.812312      12.601662      -5.533880       2.484211       8.501850      -0.055670       8.333422          -0.000000
          152              C       1.144968      10.668210      24.030348       0.000890      39.707004 0.42155747E+03  0.97535943E+04                                10.052044                            6.791139      -0.000638       2.008670                    0.999197      26.770880      74.310716       0.645266       0.410261      -1.077059       0.028576      -0.024625       0.011065       0.039311       0.007113      -0.008868       0.001963      -0.020624       0.031702      -0.020453       0.007156       0.013297             13.134377      15.263034      -6.973624       3.205899      12.206732       1.653729      11.933364          -0.000000
          153              C       1.696404      11.022262      25.242505      -0.121929      35.850796 0.45301255E+03  0.10806871E+05                                 9.587113                            7.215882      -0.143637       1.926579                    0.999325      29.951440      87.965039       0.595685       0.431022      -1.050536       0.008118      -0.016810      -0.006911       0.019906       0.018504      -0.034845      -0.004976      -0.023532      -0.054893      -0.047097       0.006020       0.041078             11.200211      10.767420      -3.004597       4.041829       9.167816       2.189789      13.665398           0.000001
          154              C       1.702718       9.638520      23.280632      -0.141599      36.004598 0.45423813E+03  0.10846383E+05                                 9.622850                            7.194572      -0.089621       1.939797                    0.999326      30.273861      89.033259       0.600271       0.427324      -1.052515      -0.010416       0.013265       0.013264       0.021456       0.047717      -0.002950      -0.014504      -0.007642       0.019295      -0.052120       0.003604       0.048516             11.853052      11.672419      -6.996161      -0.327149      13.931011       2.773359       9.955725           0.000000
          155              C       3.348610      10.645792       1.129374       0.621752      25.102288 0.25028966E+03  0.51683817E+04                                 7.943971                            5.612754      -0.069567       2.038328                    0.999496      21.869653      60.544522       0.628426       0.471998      -1.022851       0.016065       0.011337       0.054567       0.058002       0.032219      -0.083518      -0.045001       0.046281      -0.159529      -0.105574      -0.013056       0.118629             10.054326       6.279366      -0.612111       2.932591       8.842478       4.274091      15.041133           0.000001
          156              C       2.770864      10.282720      25.754513      -0.023499      40.275404 0.42243785E+03  0.97623268E+04                                10.085669                            6.745785       0.088048       2.033629                    0.999258      26.845879      74.058999       0.656118       0.403955      -1.083091      -0.020922      -0.014464      -0.042116       0.049201      -0.009310       0.007164      -0.000335      -0.011991      -0.007466      -0.013437       0.000140       0.013297             13.484273       9.479532      -2.033272       3.424247      11.650859       6.440696      19.322428          -0.000001
          157              C       3.286520       9.223656      25.034381      -0.161011      37.584043 0.45080823E+03  0.10714147E+05                                 9.818138                            7.111945       0.046237       1.979683                    0.999614      30.138394      87.624544       0.612525       0.420742      -1.059562      -0.015275       0.015288       0.006501       0.022568       0.002783      -0.002057      -0.031728       0.022262      -0.092019      -0.049440       0.020859       0.028581             12.440346       7.791227      -2.282094       0.607498      13.385659       7.403569      16.144150           0.000000
          158              C       2.761393       8.876303      23.784336       0.080521      40.780362 0.42666195E+03  0.99354812E+04                                10.394780                            6.920295      -0.202508       1.944675                    0.998881      26.661315      75.082193       0.624891       0.420917      -1.066510      -0.002579      -0.014053       0.003099       0.014620       0.002054      -0.013628       0.000636      -0.019934      -0.000793      -0.019634       0.009027       0.010606             14.590111       9.729537      -5.795775      -0.636339      20.092010       7.235991      13.948785          -0.000001
          159              C       3.212855       7.657477      23.073027       0.036051      45.658162 0.43293759E+03  0.10105209E+05                                11.147083                            6.930953      -0.137201       1.959700                    0.999137      27.061400      75.971407       0.630658       0.416094      -1.070993      -0.016908      -0.000621       0.016517       0.023645      -0.001092       0.018083       0.018817       0.009319      -0.024663      -0.029613       0.004958       0.024655             16.746137       7.887800      -2.482220      -4.225257      28.340652       2.950668      14.009959          -0.000000
          160              C       3.719040       7.662372      21.753434       0.027211      47.126497 0.44109345E+03  0.10333218E+05                                11.367106                            6.981417      -0.089484       1.972788                    0.999255      27.177004      76.182007       0.630977       0.414370      -1.073196       0.011827      -0.000183      -0.020608       0.023762       0.006102       0.015096      -0.016173      -0.000358      -0.030795      -0.028217       0.011174       0.017043             17.393392       7.701462       2.032127      -3.872017      30.578338      -3.198527      13.900375          -0.000000
          161              C       3.852690      10.445316      19.173934      -0.014836      40.014827 0.41953422E+03  0.96843471E+04                                10.080782                            6.744912       0.038352       2.019942                    0.999195      26.774962      73.967135       0.652509       0.406646      -1.080645       0.012719      -0.014380       0.045205       0.049113       0.008247      -0.009557       0.002473       0.011081      -0.029277      -0.015687      -0.001270       0.016957             13.516388       8.747608       1.242958       4.933151      12.805464      -5.605937      18.996092          -0.000000
          162              C       3.266525      10.818179      17.837733       0.627104      24.245610 0.25203260E+03  0.52113958E+04                                 7.752363                            5.631370      -0.073226       2.035969                    0.999357      21.877213      60.529866       0.627778       0.471849      -1.023327      -0.020546       0.007445      -0.062650       0.066352      -0.045507      -0.061552       0.066781      -0.025481      -0.087190      -0.085844      -0.031833       0.117677              9.641469       7.578544       0.691619       3.320874       7.877639      -3.772340      13.468225           0.000000
          163              C       0.854516      13.719656      17.195193       0.611647      24.181593 0.25522277E+03  0.52949272E+04                                 7.742643                            5.659312      -0.003131       2.055700                    0.999595      22.057600      61.166118       0.627374       0.470586      -1.023830       0.053916      -0.042203       0.000269       0.068470       0.018557       0.098053      -0.025697       0.062315       0.172322      -0.096942      -0.035292       0.132234              9.568669      10.286606      -4.016700      -4.046259      11.036435       1.328368       7.382968           0.000000
          164              C      10.465720      14.699098      17.864721      -0.019805      40.386166 0.42428755E+03  0.98250206E+04                                10.140971                            6.787461       0.053226       2.024231                    0.999286      26.863221      74.410344       0.649602       0.407179      -1.079925      -0.020947       0.035849       0.024373       0.048145       0.008205      -0.001218      -0.012465       0.004864      -0.021384      -0.016829       0.000945       0.015884             13.459827      12.361748      -7.045051      -4.497552      15.483145       0.212773      12.534588          -0.000000
          165              C      10.153169      15.897568      17.244500      -0.146888      36.488040 0.45578595E+03  0.10885965E+05                                 9.705490                            7.205541      -0.073922       1.942262                    0.999473      30.303416      88.953667       0.600339       0.427173      -1.053250       0.008026      -0.011439       0.017043       0.022039       0.043501      -0.001625      -0.001371       0.045671       0.022522      -0.052886       0.007393       0.045493             12.149732       9.769763      -6.610497      -0.685178      17.008215      -2.067695       9.671219          -0.000000
          166              C       9.311281      16.821866      17.868354       0.083890      41.146147 0.42140068E+03  0.97817952E+04                                10.470940                            6.884630      -0.186198       1.951738                    0.998947      26.554692      74.643708       0.625584       0.421791      -1.066042      -0.001519       0.006053      -0.002300       0.006651       0.004814       0.010455      -0.000950      -0.021567      -0.034673      -0.019604       0.001952       0.017651             14.907589       8.428764      -5.101725      -0.237186      22.261726      -6.730469      14.032276          -0.000001
          167              C       8.795625      16.522442      19.130856      -0.142447      36.819209 0.44146448E+03  0.10436458E+05                                 9.687635                            7.047471       0.058615       1.989017                    0.999617      29.770236      86.302107       0.614111       0.421893      -1.058923      -0.000019      -0.022716       0.003113       0.022928       0.002331       0.013703       0.031968       0.025975      -0.071600      -0.047765       0.013886       0.033878             12.170614       6.684447      -1.423397      -1.771624      14.546711      -6.602106      15.280684           0.000000
          168              C       9.920598      14.407404      19.111393      -0.120249      34.865850 0.43863771E+03  0.10359886E+05                                 9.354075                            7.056900      -0.072623       1.946761                    0.999480      29.630682      86.044047       0.609121       0.425749      -1.055814      -0.002492       0.019467      -0.009920       0.021990       0.015178       0.034589      -0.016396       0.016017      -0.086675      -0.053975       0.012817       0.041158             11.011402       9.242359      -2.720333      -4.948632       9.707535      -0.718133      14.084312           0.000000
          169              C       5.159721      14.404827      15.402000       0.575679      25.027654 0.25620655E+03  0.53125869E+04                                 7.859087                            5.627796       0.010162       2.056935                    0.999630      22.271132      61.444637       0.637195       0.463573      -1.029202      -0.044413      -0.027092       0.001845       0.052057      -0.074252       0.041212      -0.033139      -0.063384      -0.072058      -0.075802      -0.035839       0.111641              9.812311      12.601661       5.533879      -2.484211       8.501849      -0.055670       8.333422           0.000000
          170              C       6.406768      15.099790      14.895702       0.000890      39.707001 0.42155744E+03  0.97535934E+04                                10.052044                            6.791139      -0.000638       2.008670                    0.999197      26.770879      74.310711       0.645266       0.410260      -1.077059       0.028576       0.024625      -0.011065       0.039311      -0.007113       0.008868       0.001963      -0.020624       0.031702      -0.020453       0.007156       0.013297             13.134376      15.263033       6.973623      -3.205899      12.206731       1.653729      11.933363          -0.000000
          171              C       6.958204      14.745738      13.683545      -0.121929      35.850795 0.45301252E+03  0.10806871E+05                                 9.587113                            7.215882      -0.143636       1.926579                    0.999325      29.951439      87.965037       0.595685       0.431022      -1.050536       0.008118       0.016810       0.006911       0.019906      -0.018504       0.034845      -0.004976      -0.023533      -0.054893      -0.047097       0.006020       0.041078             11.200211      10.767420       3.004597      -4.041828       9.167816       2.189789      13.665397           0.000001
          172              C       6.964518      16.129480      15.645418      -0.141599      36.004597 0.45423811E+03  0.10846382E+05                                 9.622849                            7.194572      -0.089621       1.939797                    0.999326      30.273860      89.033253       0.600271       0.427324      -1.052515      -0.010416      -0.013265      -0.013264       0.021456      -0.047717       0.002950      -0.014504      -0.007642       0.019295      -0.052120       0.003604       0.048516             11.853051      11.672419       6.996161       0.327149      13.931011       2.773359       9.955724           0.000000
          173              C       8.610410      15.122208      11.845976       0.621752      25.102289 0.25028967E+03  0.51683821E+04                                 7.943971                            5.612754      -0.069567       2.038328                    0.999496      21.869654      60.544526       0.628426       0.471998      -1.022851       0.016064      -0.011337      -0.054567       0.058002      -0.032219       0.083518      -0.045001       0.046281      -0.159529      -0.105574      -0.013056       0.118629             10.054326       6.279366       0.612111      -2.932591       8.842479       4.274091      15.041134           0.000001
          174              C       8.032664      15.485280      13.171537      -0.023499      40.275405 0.42243786E+03  0.97623271E+04                                10.085669                            6.745786       0.088048       2.033629                    0.999258      26.845879      74.059002       0.656118       0.403955      -1.083091      -0.020922       0.014464       0.042116       0.049201       0.009310      -0.007164      -0.000335      -0.011991      -0.007466      -0.013437       0.000140       0.013297             13.484274       9.479533       2.033272      -3.424247      11.650860       6.440696      19.322429          -0.000001
          175              C       8.548320      16.544344      13.891669      -0.161011      37.584042 0.45080820E+03  0.10714147E+05                                 9.818137                            7.111945       0.046237       1.979683                    0.999614      30.138394      87.624545       0.612525       0.420742      -1.059562      -0.015275      -0.015288      -0.006501       0.022568      -0.002783       0.002057      -0.031728       0.022262      -0.092019      -0.049440       0.020859       0.028581             12.440345       7.791227       2.282094      -0.607499      13.385659       7.403569      16.144149           0.000000
          176              C       8.023193      16.891697      15.141714       0.080521      40.780362 0.42666196E+03  0.99354813E+04                                10.394780                            6.920295      -0.202508       1.944675                    0.998881      26.661315      75.082193       0.624891       0.420917      -1.066510      -0.002579       0.014053      -0.003099       0.014620      -0.002054       0.013628       0.000636      -0.019934      -0.000793      -0.019634       0.009027       0.010606             14.590111       9.729536       5.795775       0.636339      20.092010       7.235991      13.948786          -0.000001
          177              C       8.474655      18.110523      15.853023       0.036051      45.658162 0.43293759E+03  0.10105209E+05                                11.147083                            6.930953      -0.137201       1.959700                    0.999137      27.061400      75.971408       0.630658       0.416094      -1.070993      -0.016908       0.000621      -0.016517       0.023645       0.001092      -0.018083       0.018817       0.009319      -0.024663      -0.029613       0.004958       0.024655             16.746137       7.887800       2.482220       4.225257      28.340652       2.950668      14.009959          -0.000000
          178              C       8.980840      18.105628      17.172616       0.027211      47.126501 0.44109348E+03  0.10333219E+05                                11.367107                            6.981417      -0.089484       1.972788                    0.999255      27.177005      76.182012       0.630977       0.414370      -1.073196       0.011827       0.000183       0.020608       0.023762      -0.006102      -0.015097      -0.016173      -0.000358      -0.030795      -0.028217       0.011174       0.017043             17.393393       7.701462      -2.032128       3.872017      30.578341      -3.198528      13.900376          -0.000000
          179              C       9.114490      15.322684      19.752116      -0.014836      40.014828 0.41953423E+03  0.96843472E+04                                10.080782                            6.744912       0.038352       2.019942                    0.999195      26.774962      73.967137       0.652509       0.406646      -1.080645       0.012719       0.014380      -0.045205       0.049113      -0.008247       0.009557       0.002473       0.011081      -0.029277      -0.015687      -0.001270       0.016957             13.516389       8.747608      -1.242958      -4.933151      12.805465      -5.605938      18.996093          -0.000000
          180              C       8.528325      14.949821      21.088317       0.627104      24.245610 0.25203260E+03  0.52113958E+04                                 7.752363                            5.631370      -0.073226       2.035969                    0.999357      21.877213      60.529865       0.627778       0.471849      -1.023327      -0.020546      -0.007445       0.062650       0.066352       0.045507       0.061552       0.066781      -0.025481      -0.087190      -0.085844      -0.031833       0.117677              9.641469       7.578544      -0.691619      -3.320874       7.877638      -3.772340      13.468225           0.000000
          181              C       4.407284      24.932344       4.219843       0.611647      24.181592 0.25522277E+03  0.52949271E+04                                 7.742642                            5.659311      -0.003131       2.055700                    0.999595      22.057600      61.166117       0.627374       0.470586      -1.023830      -0.053916       0.042203       0.000269       0.068470       0.018557      -0.098053       0.025697       0.062315       0.172322      -0.096942      -0.035292       0.132234              9.568669      10.286605      -4.016700       4.046259      11.036434      -1.328368       7.382968           0.000000
          182              C       5.319680      23.952902       4.889371      -0.019805      40.386165 0.42428755E+03  0.98250205E+04                                10.140971                            6.787461       0.053226       2.024231                    0.999286      26.863221      74.410343       0.649602       0.407179      -1.079925       0.020947      -0.035849       0.024373       0.048145       0.008205       0.001218       0.012465       0.004864      -0.021384      -0.016829       0.000945       0.015884             13.459826      12.361747      -7.045051       4.497552      15.483144      -0.212773      12.534587          -0.000000
          183              C       5.632231      22.754432       4.269150      -0.146888      36.488040 0.45578595E+03  0.10885965E+05                                 9.705490                            7.205541      -0.073922       1.942262                    0.999473      30.303416      88.953667       0.600339       0.427173      -1.053250      -0.008026       0.011439       0.017043       0.022039       0.043501       0.001625       0.001371       0.045671       0.022522      -0.052886       0.007393       0.045493             12.149732       9.769763      -6.610496       0.685178      17.008214       2.067695       9.671219          -0.000000
          184              C       6.474119      21.830134       4.893004       0.083890      41.146146 0.42140068E+03  0.97817951E+04                                10.470939                            6.884630      -0.186198       1.951738                    0.998947      26.554692      74.643705       0.625584       0.421791      -1.066042       0.001520      -0.006053      -0.002300       0.006651       0.004814      -0.010455       0.000950      -0.021567      -0.034673      -0.019604       0.001952       0.017651             14.907588       8.428763      -5.101725       0.237186      22.261724       6.730469      14.032275          -0.000001
          185              C       6.989775      22.129558       6.155506      -0.142447      36.819208 0.44146447E+03  0.10436458E+05                                 9.687635                            7.047471       0.058615       1.989017                    0.999617      29.770235      86.302103       0.614111       0.421893      -1.058923       0.000019       0.022716       0.003113       0.022928       0.002331      -0.013703      -0.031968       0.025975      -0.071600      -0.047765       0.013886       0.033878             12.170614       6.684447      -1.423397       1.771624      14.546711       6.602107      15.280684           0.000000
          186              C       5.864802      24.244596       6.136043      -0.120249      34.865848 0.43863768E+03  0.10359885E+05                                 9.354075                            7.056900      -0.072622       1.946761                    0.999480      29.630681      86.044042       0.609121       0.425749      -1.055814       0.002492      -0.019467      -0.009920       0.021990       0.015178      -0.034589       0.016396       0.016017      -0.086675      -0.053975       0.012817       0.041158             11.011402       9.242359      -2.720333       4.948632       9.707534       0.718133      14.084312           0.000000
          187              C       0.102079      24.247173       2.426650       0.575679      25.027654 0.25620654E+03  0.53125867E+04                                 7.859087                            5.627796       0.010162       2.056935                    0.999630      22.271132      61.444639       0.637195       0.463573      -1.029202       0.044413       0.027092       0.001845       0.052057      -0.074252      -0.041212       0.033139      -0.063384      -0.072058      -0.075802      -0.035839       0.111641              9.812311      12.601662       5.533879       2.484211       8.501849       0.055670       8.333422           0.000000
          188              C       9.378632      23.552210       1.920352       0.000890      39.707001 0.42155745E+03  0.97535936E+04                                10.052044                            6.791139      -0.000638       2.008670                    0.999197      26.770879      74.310711       0.645266       0.410260      -1.077059      -0.028576      -0.024625      -0.011065       0.039311      -0.007113      -0.008868      -0.001963      -0.020624       0.031703      -0.020453       0.007156       0.013297             13.134376      15.263033       6.973623       3.205899      12.206731      -1.653729      11.933363          -0.000000
          189              C       8.827196      23.906262       0.708195      -0.121929      35.850790 0.45301245E+03  0.10806868E+05                                 9.587112                            7.215881      -0.143636       1.926580                    0.999325      29.951437      87.965025       0.595685       0.431022      -1.050536      -0.008118      -0.016810       0.006911       0.019906      -0.018504      -0.034845       0.004976      -0.023532      -0.054893      -0.047097       0.006020       0.041078             11.200209      10.767418       3.004597       4.041828       9.167814      -2.189789      13.665395           0.000001
          190              C       8.820882      22.522520       2.670068      -0.141599      36.004596 0.45423811E+03  0.10846382E+05                                 9.622849                            7.194571      -0.089621       1.939797                    0.999326      30.273860      89.033255       0.600271       0.427324      -1.052515       0.010416       0.013265      -0.013264       0.021456      -0.047717      -0.002950       0.014504      -0.007642       0.019295      -0.052120       0.003604       0.048516             11.853051      11.672419       6.996161      -0.327148      13.931010      -2.773359       9.955724           0.000000
          191              C       7.174990      23.529792      24.821326       0.621752      25.102289 0.25028967E+03  0.51683821E+04                                 7.943971                            5.612754      -0.069567       2.038328                    0.999496      21.869654      60.544523       0.628426       0.471998      -1.022851      -0.016065       0.011337      -0.054567       0.058002      -0.032219      -0.083518       0.045001       0.046281      -0.159529      -0.105574      -0.013056       0.118629             10.054325       6.279365       0.612111       2.932590       8.842478      -4.274091      15.041132           0.000001
          192              C       7.752736      23.166720       0.196187      -0.023500      40.275403 0.42243785E+03  0.97623266E+04                                10.085669                            6.745785       0.088048       2.033629                    0.999258      26.845879      74.058997       0.656118       0.403955      -1.083091       0.020922      -0.014464       0.042116       0.049201       0.009310       0.007164       0.000335      -0.011991      -0.007466      -0.013437       0.000140       0.013297             13.484273       9.479532       2.033272       3.424247      11.650859      -6.440695      19.322427          -0.000001
          193              C       7.237080      22.107656       0.916319      -0.161011      37.584040 0.45080819E+03  0.10714146E+05                                 9.818137                            7.111945       0.046237       1.979683                    0.999614      30.138393      87.624541       0.612525       0.420742      -1.059562       0.015275       0.015288      -0.006501       0.022568      -0.002783      -0.002057       0.031728       0.022262      -0.092019      -0.049440       0.020859       0.028581             12.440345       7.791227       2.282094       0.607499      13.385658      -7.403568      16.144149           0.000000
          194              C       7.762207      21.760303       2.166364       0.080521      40.780362 0.42666196E+03  0.99354813E+04                                10.394780                            6.920295      -0.202508       1.944675                    0.998881      26.661315      75.082191       0.624891       0.420917      -1.066510       0.002579      -0.014053      -0.003099       0.014620      -0.002054      -0.013628      -0.000636      -0.019934      -0.000793      -0.019634       0.009027       0.010606             14.590110       9.729536       5.795774      -0.636338      20.092009      -7.235991      13.948785          -0.000001
          195              C       7.310745      20.541477       2.877673       0.036051      45.658161 0.43293758E+03  0.10105209E+05                                11.147083                            6.930953      -0.137200       1.959700                    0.999137      27.061400      75.971406       0.630658       0.416094      -1.070993       0.016908      -0.000621      -0.016517       0.023645       0.001092       0.018083      -0.018817       0.009319      -0.024663      -0.029613       0.004958       0.024655             16.746136       7.887800       2.482220      -4.225257      28.340651      -2.950668      14.009958          -0.000000
          196              C       6.804560      20.546372       4.197266       0.027211      47.126499 0.44109348E+03  0.10333219E+05                                11.367106                            6.981417      -0.089484       1.972788                    0.999255      27.177005      76.182009       0.630977       0.414369      -1.073196      -0.011827      -0.000183       0.020608       0.023762      -0.006102       0.015097       0.016173      -0.000358      -0.030795      -0.028217       0.011174       0.017043             17.393392       7.701462      -2.032128      -3.872017      30.578339       3.198528      13.900375          -0.000000
          197              C       6.670910      23.329316       6.776766      -0.014836      40.014825 0.41953420E+03  0.96843464E+04                                10.080782                            6.744912       0.038352       2.019942                    0.999195      26.774961      73.967133       0.652509       0.406646      -1.080645      -0.012719      -0.014380      -0.045205       0.049113      -0.008247      -0.009557      -0.002473       0.011081      -0.029278      -0.015687      -0.001270       0.016957             13.516388       8.747608      -1.242958       4.933151      12.805464       5.605937      18.996092          -0.000000
          198              C       7.257075      23.702179       8.112967       0.627104      24.245610 0.25203260E+03  0.52113958E+04                                 7.752363                            5.631370      -0.073226       2.035969                    0.999357      21.877213      60.529867       0.627778       0.471849      -1.023327       0.020546       0.007445       0.062650       0.066352       0.045507      -0.061552      -0.066781      -0.025481      -0.087190      -0.085844      -0.031833       0.117677              9.641469       7.578544      -0.691619       3.320874       7.877639       3.772340      13.468225           0.000000
          199              C       9.669084       0.835656       8.755507       0.611647      24.181593 0.25522277E+03  0.52949272E+04                                 7.742643                            5.659312      -0.003131       2.055700                    0.999595      22.057600      61.166119       0.627374       0.470586      -1.023830      -0.053916      -0.042203      -0.000269       0.068470      -0.018557       0.098053       0.025697       0.062315       0.172322      -0.096942      -0.035292       0.132234              9.568670      10.286606       4.016700      -4.046259      11.036435      -1.328368       7.382968           0.000000
          200              C       0.057880       1.815098       8.085979      -0.019805      40.386166 0.42428755E+03  0.98250205E+04                                10.140971                            6.787461       0.053226       2.024231                    0.999286      26.863221      74.410343       0.649602       0.407179      -1.079925       0.020947       0.035849      -0.024373       0.048145      -0.008205      -0.001218       0.012465       0.004864      -0.021384      -0.016829       0.000945       0.015884             13.459827      12.361748       7.045051      -4.497552      15.483145      -0.212773      12.534588          -0.000000
          201              C       0.370431       3.013568       8.706200      -0.146888      36.488041 0.45578597E+03  0.10885966E+05                                 9.705490                            7.205541      -0.073922       1.942262                    0.999473      30.303417      88.953668       0.600339       0.427173      -1.053250      -0.008026      -0.011439      -0.017043       0.022039      -0.043501      -0.001625       0.001371       0.045671       0.022522      -0.052886       0.007393       0.045493             12.149732       9.769763       6.610496      -0.685178      17.008214       2.067695       9.671218          -0.000000
          202              C       1.212319       3.937866       8.082346       0.083890      41.146146 0.42140068E+03  0.97817952E+04                                10.470940                            6.884630      -0.186198       1.951738                    0.998947      26.554692      74.643705       0.625584       0.421791      -1.066042       0.001519       0.006053       0.002300       0.006651      -0.004814       0.010455       0.000950      -0.021567      -0.034673      -0.019604       0.001952       0.017651             14.907588       8.428763       5.101725      -0.237186      22.261725       6.730469      14.032276          -0.000001
          203              C       1.727975       3.638442       6.819844      -0.142447      36.819206 0.44146444E+03  0.10436457E+05                                 9.687635                            7.047471       0.058615       1.989017                    0.999617      29.770234      86.302101       0.614111       0.421893      -1.058923       0.000019      -0.022716      -0.003113       0.022928      -0.002331       0.013703      -0.031968       0.025975      -0.071600      -0.047765       0.013886       0.033879             12.170614       6.684447       1.423397      -1.771624      14.546711       6.602106      15.280684           0.000000
          204              C       0.603002       1.523404       6.839307      -0.120249      34.865849 0.43863770E+03  0.10359885E+05                                 9.354075                            7.056900      -0.072623       1.946761                    0.999480      29.630682      86.044044       0.609121       0.425749      -1.055814       0.002492       0.019467       0.009920       0.021990      -0.015178       0.034589       0.016396       0.016017      -0.086675      -0.053975       0.012817       0.041158             11.011402       9.242359       2.720333      -4.948632       9.707534       0.718133      14.084312           0.000000
          205              C       5.363879       1.520827      10.548700       0.575679      25.027653 0.25620654E+03  0.53125865E+04                                 7.859087                            5.627796       0.010163       2.056936                    0.999630      22.271131      61.444635       0.637195       0.463573      -1.029202       0.044413      -0.027092      -0.001845       0.052057       0.074252       0.041212       0.033139      -0.063384      -0.072058      -0.075802      -0.035839       0.111641              9.812311      12.601661      -5.533879      -2.484211       8.501849       0.055670       8.333422          -0.000000
          206              C       4.116832       2.215790      11.054998       0.000890      39.706998 0.42155742E+03  0.97535927E+04                                10.052043                            6.791138      -0.000638       2.008670                    0.999197      26.770878      74.310707       0.645266       0.410260      -1.077059      -0.028576       0.024625       0.011065       0.039311       0.007113       0.008868      -0.001963      -0.020624       0.031703      -0.020453       0.007156       0.013297             13.134375      15.263032      -6.973623      -3.205899      12.206731      -1.653729      11.933362          -0.000000
          207              C       3.565396       1.861738      12.267155      -0.121929      35.850792 0.45301248E+03  0.10806869E+05                                 9.587112                            7.215881      -0.143636       1.926580                    0.999325      29.951438      87.965028       0.595685       0.431022      -1.050536      -0.008118       0.016810      -0.006911       0.019906       0.018504       0.034845       0.004976      -0.023532      -0.054893      -0.047097       0.006020       0.041078             11.200209      10.767418      -3.004597      -4.041828       9.167815      -2.189789      13.665396           0.000000
          208              C       3.559082       3.245480      10.305282      -0.141599      36.004595 0.45423809E+03  0.10846382E+05                                 9.622850                            7.194572      -0.089621       1.939797                    0.999326      30.273859      89.033252       0.600271       0.427324      -1.052515       0.010416      -0.013265       0.013264       0.021456       0.047717       0.002950       0.014504      -0.007642       0.019295      -0.052120       0.003604       0.048516             11.853051      11.672419      -6.996161       0.327149      13.931011      -2.773359       9.955724           0.000000
          209              C       1.913190       2.238208      14.104724       0.621752      25.102290 0.25028968E+03  0.51683822E+04                                 7.943971                            5.612754      -0.069567       2.038328                    0.999496      21.869654      60.544524       0.628426       0.471998      -1.022851      -0.016065      -0.011337       0.054567       0.058002       0.032219       0.083518       0.045001       0.046281      -0.159529      -0.105574      -0.013056       0.118629             10.054326       6.279366      -0.612111      -2.932590       8.842478      -4.274091      15.041133           0.000001
          210              C       2.490936       2.601280      12.779163      -0.023499      40.275402 0.42243783E+03  0.97623261E+04                                10.085668                            6.745785       0.088049       2.033629                    0.999258      26.845878      74.058995       0.656118       0.403955      -1.083091       0.020922       0.014464      -0.042116       0.049201      -0.009310      -0.007164       0.000335      -0.011991      -0.007466      -0.013437       0.000140       0.013297             13.484272       9.479532      -2.033272      -3.424247      11.650859      -6.440695      19.322426          -0.000001
          211              C       1.975280       3.660344      12.059031      -0.161011      37.584041 0.45080820E+03  0.10714146E+05                                 9.818137                            7.111945       0.046237       1.979683                    0.999614      30.138393      87.624543       0.612525       0.420742      -1.059562       0.015275      -0.015288       0.006501       0.022568       0.002783       0.002057       0.031728       0.022262      -0.092019      -0.049440       0.020859       0.028581             12.440345       7.791227      -2.282094      -0.607499      13.385659      -7.403569      16.144149           0.000000
          212              C       2.500407       4.007697      10.808986       0.080521      40.780362 0.42666196E+03  0.99354813E+04                                10.394780                            6.920295      -0.202508       1.944675                    0.998881      26.661315      75.082192       0.624891       0.420917      -1.066510       0.002579       0.014053       0.003099       0.014620       0.002054       0.013628      -0.000636      -0.019934      -0.000793      -0.019634       0.009027       0.010606             14.590110       9.729536      -5.795775       0.636338      20.092010      -7.235991      13.948785          -0.000001
          213              C       2.048945       5.226523      10.097677       0.036051      45.658164 0.43293761E+03  0.10105209E+05                                11.147083                            6.930953      -0.137201       1.959700                    0.999137      27.061401      75.971409       0.630658       0.416094      -1.070993       0.016908       0.000621       0.016517       0.023645      -0.001092      -0.018083      -0.018817       0.009319      -0.024663      -0.029613       0.004958       0.024655             16.746137       7.887800      -2.482220       4.225257      28.340652      -2.950668      14.009959          -0.000000
          214              C       1.542760       5.221628       8.778084       0.027211      47.126501 0.44109348E+03  0.10333219E+05                                11.367107                            6.981417      -0.089484       1.972788                    0.999255      27.177005      76.182012       0.630977       0.414370      -1.073196      -0.011827       0.000183      -0.020608       0.023762       0.006102      -0.015096       0.016173      -0.000358      -0.030795      -0.028217       0.011174       0.017043             17.393393       7.701462       2.032128       3.872017      30.578341       3.198529      13.900376          -0.000000
          215              C       1.409110       2.438684       6.198584      -0.014836      40.014827 0.41953422E+03  0.96843471E+04                                10.080782                            6.744912       0.038352       2.019942                    0.999195      26.774962      73.967135       0.652509       0.406646      -1.080645      -0.012719       0.014380       0.045205       0.049113       0.008247       0.009557      -0.002473       0.011081      -0.029278      -0.015687      -0.001270       0.016957             13.516388       8.747608       1.242958      -4.933151      12.805464       5.605938      18.996092          -0.000000
          216              C       1.995275       2.065821       4.862383       0.627104      24.245611 0.25203261E+03  0.52113962E+04                                 7.752363                            5.631370      -0.073226       2.035969                    0.999357      21.877214      60.529870       0.627778       0.471849      -1.023327       0.020546      -0.007445      -0.062650       0.066352      -0.045507       0.061552      -0.066781      -0.025481      -0.087190      -0.085844      -0.031833       0.117677              9.641470       7.578544       0.691619      -3.320874       7.877639       3.772340      13.468226           0.000000
          217              C       6.575145      19.326000       4.828647      -0.187596      44.685995 0.46030979E+03  0.10991865E+05                                10.994189                            7.138675       0.031730       1.964898                    0.999556      30.749201      89.471312       0.617830       0.415161      -1.063618       0.000435       0.000000      -0.014238       0.014245       0.000000      -0.002007       0.000000       0.044584       0.063528      -0.032880       0.011297       0.021584             16.087330       6.486129      -0.000000      -2.074212      31.346231      -0.000000      10.429629          -0.000001
          218              C       7.528583      19.326000       2.246552      -0.189520      43.994861 0.45842353E+03  0.10940986E+05                                10.904136                            7.138938       0.008884       1.960256                    0.999397      30.664135      89.343837       0.615581       0.416900      -1.061983       0.008025      -0.000000       0.014286       0.016386      -0.000000       0.003650       0.000000       0.057983       0.048604      -0.037092       0.014208       0.022885             15.852123       6.264993       0.000000      -1.897321      31.045546       0.000000      10.245831          -0.000001
          219              C       1.313345       6.442000       8.146703      -0.187596      44.685998 0.46030982E+03  0.10991866E+05                                10.994189                            7.138675       0.031730       1.964898                    0.999556      30.749202      89.471314       0.617829       0.415161      -1.063618       0.000435      -0.000000       0.014238       0.014245      -0.000000       0.002007       0.000000       0.044584       0.063528      -0.032880       0.011297       0.021584             16.087330       6.486130       0.000000       2.074212      31.346233      -0.000000      10.429629          -0.000001
          220              C       2.266783       6.442000      10.728798      -0.189520      43.994862 0.45842354E+03  0.10940986E+05                                10.904137                            7.138939       0.008884       1.960255                    0.999397      30.664136      89.343843       0.615581       0.416900      -1.061983       0.008025      -0.000000      -0.014286       0.016386       0.000000      -0.003650      -0.000000       0.057983       0.048604      -0.037092       0.014208       0.022885             15.852124       6.264994       0.000000       1.897321      31.045548      -0.000000      10.245832          -0.000001
          221              C       3.948455       6.442000      21.122053      -0.187596      44.685993 0.46030979E+03  0.10991864E+05                                10.994188                            7.138674       0.031730       1.964898                    0.999556      30.749202      89.471312       0.617830       0.415161      -1.063618      -0.000435       0.000000       0.014238       0.014245       0.000000      -0.002007      -0.000000       0.044585       0.063528      -0.032880       0.011297       0.021584             16.087328       6.486129      -0.000000      -2.074212      31.346226       0.000000      10.429628          -0.000001
          222              C       2.995017       6.442000      23.704148      -0.189520      43.994859 0.45842352E+03  0.10940985E+05                                10.904136                            7.138938       0.008884       1.960255                    0.999397      30.664135      89.343837       0.615581       0.416900      -1.061983      -0.008025       0.000000      -0.014286       0.016386       0.000000       0.003650       0.000000       0.057983       0.048604      -0.037092       0.014208       0.022885             15.852122       6.264993      -0.000000      -1.897321      31.045543       0.000000      10.245831          -0.000001
          223              C       9.210255      19.326000      17.803997      -0.187596      44.685996 0.46030981E+03  0.10991865E+05                                10.994189                            7.138675       0.031730       1.964898                    0.999556      30.749202      89.471314       0.617830       0.415161      -1.063618      -0.000435       0.000000      -0.014238       0.014245       0.000000       0.002007       0.000000       0.044585       0.063528      -0.032880       0.011297       0.021584             16.087329       6.486129      -0.000000       2.074212      31.346230      -0.000000      10.429629          -0.000001
          224              C       8.256817      19.326000      15.221902      -0.189520      43.994859 0.45842352E+03  0.10940985E+05                                10.904135                            7.138938       0.008884       1.960256                    0.999397      30.664135      89.343837       0.615581       0.416900      -1.061983      -0.008025      -0.000000       0.014286       0.016386       0.000000      -0.003650       0.000000       0.057983       0.048604      -0.037092       0.014208       0.022885             15.852122       6.264993      -0.000000       1.897321      31.045543       0.000000      10.245831          -0.000001
          225              O       0.516709      14.648850       3.560955      -0.559643      27.212879 0.41386237E+03  0.93059261E+04                                 6.994391                            6.152320       0.736494       2.276353                    0.999180      27.080257      68.525939       0.794235       0.342968      -1.153706      -0.009644      -0.000658      -0.010850       0.014531       0.064693       0.023025      -0.034328      -0.014697       0.094535      -0.093739       0.036761       0.056978              7.529432       7.849278      -1.435870       2.401091       5.669113       0.025579       9.069906          -0.000000
          226              O       0.673510      13.580509       1.660585      -0.561707      32.733174 0.45527287E+03  0.10479298E+05                                 8.041069                            6.482658       0.696574       2.280495                    0.998225      26.893126      68.750799       0.768741       0.346151      -1.151567      -0.025385       0.016225       0.004047       0.030398      -0.024792      -0.038700       0.020501      -0.020386      -0.100081      -0.057255      -0.003194       0.060449              9.397937      10.699675      -5.004418      -0.345400       9.465756       1.844423       8.028381           0.000000
          227              O       3.603281      14.170596       3.369698      -0.501354      29.193773 0.42247386E+03  0.95451439E+04                                 7.432651                            6.250779       0.477949       2.225946                    0.998167      25.997303      65.865378       0.781670       0.346817      -1.150908       0.007734       0.016753       0.004762       0.019057      -0.021812      -0.003120      -0.012212       0.103290       0.140324      -0.080693       0.032649       0.048044              8.498015      11.443204       1.688015       4.308311       6.283679       0.413881       7.767162           0.000000
          228              O       4.486211      12.509333       4.594312      -0.583200      33.425811 0.51892966E+03  0.12331252E+05                                 8.128596                            6.945945       0.485185       2.193566                    0.998795      27.731867      71.832851       0.739302       0.348647      -1.150483      -0.039152       0.044056       0.058293       0.082897      -0.019943      -0.063411      -0.007767      -0.110743       0.000316      -0.099714       0.040484       0.059230              9.007798       6.799322       2.719201       0.817366      13.752251       0.456685       6.471822           0.000000
          229              O       7.428609      14.005423      24.303609      -0.596364      39.573430 0.54547762E+03  0.13172690E+05                                 9.217154                            7.186415       0.195131       2.096935                    0.997692      28.285587      74.743839       0.714380       0.355041      -1.141104       0.023159       0.010718       0.057835       0.063215       0.026402      -0.054845       0.000529      -0.043713      -0.144910      -0.085097       0.020147       0.064950             11.181041       6.751236      -1.783901      -0.976800      13.071616       7.025904      13.720271           0.000000
          230              O       6.390982      15.927201      24.250670      -0.524602      25.937254 0.38899577E+03  0.85971057E+04                                 6.740219                            5.907721       0.701311       2.277207                    0.999375      26.354963      65.736443       0.823706       0.336455      -1.161303       0.044361       0.016962       0.025978       0.054134      -0.010903       0.009734      -0.045204       0.027985       0.050987      -0.052332       0.001358       0.050974              7.204296       6.253445      -1.337356       2.045419       6.371839       0.073263       8.987603          -0.000000
          231              O       6.734052      13.979913       8.700232      -0.538994      32.252932 0.45539847E+03  0.10501139E+05                                 7.987321                            6.522672       0.373955       2.179969                    0.997954      26.736732      68.802071       0.758177       0.350341      -1.146116      -0.009837       0.019973      -0.013201       0.025883      -0.011669      -0.059820       0.004058      -0.063103      -0.023157      -0.078702       0.028138       0.050565              9.355130       6.142816       0.910507      -0.092034      10.081201      -5.723363      11.841372           0.000000
          232              O       8.233665      15.642980       8.536742      -0.591999      30.552539 0.47075114E+03  0.10918682E+05                                 7.598210                            6.576235       0.528910       2.209414                    0.998723      27.510576      70.433291       0.766536       0.344504      -1.153768      -0.045146      -0.000864       0.000466       0.045156      -0.006562       0.008678       0.063699       0.066590      -0.112597      -0.091582       0.038679       0.052903              8.281417       9.260904       0.840176       3.869553       6.482186      -0.002073       9.101161          -0.000000
          233              O       5.778509      11.119150       9.414395      -0.559643      27.212878 0.41386237E+03  0.93059258E+04                                 6.994391                            6.152320       0.736494       2.276353                    0.999180      27.080258      68.525940       0.794236       0.342968      -1.153706      -0.009644       0.000658       0.010850       0.014531      -0.064693      -0.023025      -0.034328      -0.014697       0.094535      -0.093739       0.036761       0.056978              7.529432       7.849277       1.435870      -2.401091       5.669113       0.025579       9.069906          -0.000000
          234              O       5.935310      12.187491      11.314765      -0.561707      32.733174 0.45527287E+03  0.10479298E+05                                 8.041069                            6.482658       0.696574       2.280495                    0.998225      26.893126      68.750799       0.768741       0.346151      -1.151567      -0.025385      -0.016225      -0.004047       0.030398       0.024792       0.038700       0.020501      -0.020386      -0.100081      -0.057255      -0.003194       0.060449              9.397937      10.699675       5.004418       0.345400       9.465756       1.844423       8.028381           0.000000
          235              O       8.865081      11.597404       9.605652      -0.501354      29.193772 0.42247385E+03  0.95451434E+04                                 7.432650                            6.250779       0.477949       2.225947                    0.998167      25.997303      65.865377       0.781671       0.346816      -1.150908       0.007734      -0.016753      -0.004762       0.019057       0.021812       0.003120      -0.012212       0.103290       0.140324      -0.080693       0.032649       0.048044              8.498015      11.443203      -1.688015      -4.308311       6.283679       0.413881       7.767161           0.000000
          236              O       9.748011      13.258667       8.381038      -0.583200      33.425812 0.51892968E+03  0.12331253E+05                                 8.128596                            6.945945       0.485184       2.193566                    0.998795      27.731867      71.832853       0.739302       0.348647      -1.150483      -0.039152      -0.044056      -0.058293       0.082897       0.019943       0.063411      -0.007767      -0.110743       0.000316      -0.099714       0.040484       0.059230              9.007799       6.799323      -2.719201      -0.817366      13.752252       0.456686       6.471823           0.000000
          237              O       2.166809      11.762577      14.622441      -0.596364      39.573428 0.54547760E+03  0.13172690E+05                                 9.217154                            7.186415       0.195131       2.096935                    0.997692      28.285587      74.743838       0.714381       0.355041      -1.141104       0.023159      -0.010718      -0.057835       0.063215      -0.026402       0.054845       0.000529      -0.043713      -0.144910      -0.085097       0.020147       0.064950             11.181041       6.751236       1.783901       0.976800      13.071615       7.025904      13.720270           0.000000
          238              O       1.129182       9.840799      14.675380      -0.524602      25.937251 0.38899572E+03  0.85971042E+04                                 6.740219                            5.907721       0.701311       2.277207                    0.999375      26.354961      65.736437       0.823706       0.336455      -1.161303       0.044361      -0.016962      -0.025978       0.054134       0.010903      -0.009734      -0.045204       0.027985       0.050987      -0.052332       0.001358       0.050974              7.204295       6.253444       1.337356      -2.045419       6.371839       0.073263       8.987602          -0.000000
          239              O       1.472252      11.788087       4.275118      -0.538994      32.252932 0.45539847E+03  0.10501139E+05                                 7.987322                            6.522672       0.373955       2.179969                    0.997954      26.736732      68.802071       0.758177       0.350341      -1.146116      -0.009837      -0.019973       0.013201       0.025883       0.011669       0.059820       0.004058      -0.063103      -0.023157      -0.078702       0.028138       0.050565              9.355130       6.142816      -0.910507       0.092034      10.081201      -5.723363      11.841373           0.000000
          240              O       2.971865      10.125020       4.438608      -0.591999      30.552539 0.47075114E+03  0.10918682E+05                                 7.598210                            6.576235       0.528910       2.209414                    0.998723      27.510576      70.433291       0.766536       0.344504      -1.153768      -0.045146       0.000864      -0.000466       0.045156       0.006562      -0.008678       0.063699       0.066590      -0.112597      -0.091582       0.038679       0.052903              8.281417       9.260904      -0.840176      -3.869553       6.482186      -0.002073       9.101161          -0.000000
          241              O      10.006891       1.764850      22.389745      -0.559643      27.212881 0.41386240E+03  0.93059269E+04                                 6.994392                            6.152320       0.736494       2.276353                    0.999180      27.080258      68.525942       0.794235       0.342968      -1.153706       0.009644      -0.000658       0.010850       0.014531      -0.064693       0.023025       0.034328      -0.014697       0.094535      -0.093739       0.036761       0.056978              7.529432       7.849278       1.435870       2.401091       5.669113      -0.025579       9.069906          -0.000000
          242              O       9.850090       0.696509      24.290115      -0.561707      32.733173 0.45527287E+03  0.10479298E+05                                 8.041069                            6.482658       0.696574       2.280495                    0.998225      26.893126      68.750799       0.768741       0.346151      -1.151567       0.025385       0.016225      -0.004047       0.030398       0.024792      -0.038700      -0.020501      -0.020386      -0.100081      -0.057255      -0.003194       0.060449              9.397937      10.699674       5.004417      -0.345400       9.465756      -1.844423       8.028381           0.000000
          243              O       6.920319       1.286596      22.581002      -0.501354      29.193773 0.42247387E+03  0.95451440E+04                                 7.432651                            6.250779       0.477949       2.225946                    0.998167      25.997303      65.865378       0.781670       0.346816      -1.150908      -0.007734       0.016753      -0.004762       0.019057       0.021812      -0.003120       0.012212       0.103290       0.140324      -0.080693       0.032649       0.048044              8.498015      11.443204      -1.688015       4.308311       6.283679      -0.413881       7.767162           0.000000
          244              O       6.037389      25.393333      21.356388      -0.583200      33.425810 0.51892965E+03  0.12331252E+05                                 8.128596                            6.945945       0.485185       2.193566                    0.998795      27.731867      71.832851       0.739302       0.348647      -1.150483       0.039152       0.044056      -0.058293       0.082897       0.019943      -0.063411       0.007767      -0.110743       0.000316      -0.099714       0.040484       0.059230              9.007798       6.799322      -2.719201       0.817366      13.752251      -0.456685       6.471822           0.000000
          245              O       3.094991       1.121423       1.647091      -0.596364      39.573430 0.54547763E+03  0.13172691E+05                                 9.217154                            7.186416       0.195131       2.096935                    0.997692      28.285587      74.743840       0.714380       0.355041      -1.141104      -0.023159       0.010718      -0.057835       0.063215      -0.026402      -0.054845      -0.000529      -0.043713      -0.144910      -0.085097       0.020147       0.064950             11.181041       6.751236       1.783901      -0.976801      13.071616      -7.025904      13.720271           0.000000
          246              O       4.132618       3.043201       1.700030      -0.524602      25.937254 0.38899578E+03  0.85971060E+04                                 6.740219                            5.907722       0.701311       2.277207                    0.999375      26.354962      65.736442       0.823706       0.336455      -1.161303      -0.044361       0.016962      -0.025978       0.054134       0.010903       0.009734       0.045204       0.027985       0.050987      -0.052332       0.001358       0.050974              7.204296       6.253445       1.337356       2.045419       6.371839      -0.073264       8.987603          -0.000000
          247              O       3.789548       1.095913      17.250468      -0.538994      32.252929 0.45539842E+03  0.10501138E+05                                 7.987321                            6.522672       0.373955       2.179969                    0.997954      26.736732      68.802068       0.758177       0.350341      -1.146116       0.009837       0.019973       0.013201       0.025883       0.011669      -0.059820      -0.004058      -0.063103      -0.023157      -0.078702       0.028138       0.050565              9.355129       6.142815      -0.910507      -0.092034      10.081200       5.723362      11.841371           0.000000
          248              O       2.289935       2.758980      17.413958      -0.591999      30.552533 0.47075103E+03  0.10918679E+05                                 7.598209                            6.576234       0.528910       2.209414                    0.998723      27.510575      70.433284       0.766536       0.344504      -1.153768       0.045146      -0.000864      -0.000466       0.045156       0.006562       0.008678      -0.063699       0.066590      -0.112597      -0.091582       0.038679       0.052903              8.281416       9.260902      -0.840176       3.869552       6.482185       0.002073       9.101159          -0.000000
          249              O       4.745091      24.003150      16.536305      -0.559643      27.212881 0.41386242E+03  0.93059274E+04                                 6.994392                            6.152320       0.736494       2.276353                    0.999180      27.080258      68.525943       0.794235       0.342968      -1.153706       0.009644       0.000658      -0.010850       0.014531       0.064693      -0.023025       0.034328      -0.014697       0.094535      -0.093739       0.036761       0.056978              7.529433       7.849278      -1.435870      -2.401091       5.669113      -0.025579       9.069907          -0.000000
          250              O       4.588290      25.071491      14.635935      -0.561707      32.733175 0.45527289E+03  0.10479298E+05                                 8.041070                            6.482658       0.696574       2.280495                    0.998225      26.893126      68.750800       0.768741       0.346151      -1.151567       0.025385      -0.016225       0.004047       0.030398      -0.024792       0.038700      -0.020501      -0.020386      -0.100081      -0.057255      -0.003194       0.060449              9.397937      10.699675      -5.004418       0.345400       9.465756      -1.844423       8.028381           0.000000
          251              O       1.658519      24.481404      16.345048      -0.501354      29.193772 0.42247385E+03  0.95451434E+04                                 7.432650                            6.250779       0.477949       2.225947                    0.998167      25.997303      65.865377       0.781671       0.346816      -1.150908      -0.007734      -0.016753       0.004762       0.019057      -0.021812       0.003120       0.012212       0.103290       0.140324      -0.080693       0.032649       0.048044              8.498015      11.443203       1.688014      -4.308310       6.283679      -0.413881       7.767161           0.000000
          252              O       0.775589       0.374667      17.569662      -0.583200      33.425810 0.51892965E+03  0.12331252E+05                                 8.128596                            6.945945       0.485184       2.193566                    0.998795      27.731867      71.832851       0.739302       0.348647      -1.150483       0.039152      -0.044056       0.058293       0.082897      -0.019943       0.063411       0.007767      -0.110743       0.000316      -0.099714       0.040484       0.059230              9.007798       6.799322       2.719201      -0.817366      13.752251      -0.456685       6.471822           0.000000
          253              O       8.356791      24.646577      11.328259      -0.596364      39.573430 0.54547762E+03  0.13172690E+05                                 9.217154                            7.186415       0.195131       2.096935                    0.997692      28.285587      74.743839       0.714380       0.355041      -1.141104      -0.023159      -0.010718       0.057835       0.063215       0.026402       0.054845      -0.000529      -0.043713      -0.144910      -0.085097       0.020147       0.064950             11.181041       6.751236      -1.783901       0.976800      13.071616      -7.025904      13.720271           0.000000
          254              O       9.394418      22.724799      11.275320      -0.524602      25.937252 0.38899575E+03  0.85971050E+04                                 6.740219                            5.907721       0.701311       2.277207                    0.999375      26.354962      65.736440       0.823706       0.336455      -1.161303      -0.044361      -0.016962       0.025978       0.054134      -0.010903      -0.009734       0.045204       0.027985       0.050987      -0.052332       0.001358       0.050974              7.204295       6.253445      -1.337356      -2.045419       6.371839      -0.073263       8.987602          -0.000000
          255              O       9.051348      24.672087      21.675582      -0.538994      32.252929 0.45539841E+03  0.10501138E+05                                 7.987321                            6.522672       0.373955       2.179969                    0.997954      26.736731      68.802067       0.758177       0.350341      -1.146116       0.009837      -0.019973      -0.013201       0.025883      -0.011669       0.059820      -0.004058      -0.063103      -0.023157      -0.078702       0.028138       0.050565              9.355129       6.142815       0.910507       0.092034      10.081200       5.723362      11.841371           0.000000
          256              O       7.551735      23.009020      21.512092      -0.591999      30.552534 0.47075105E+03  0.10918680E+05                                 7.598209                            6.576234       0.528910       2.209414                    0.998723      27.510575      70.433285       0.766536       0.344504      -1.153768       0.045146       0.000864       0.000466       0.045156      -0.006562      -0.008678      -0.063699       0.066590      -0.112597      -0.091582       0.038679       0.052903              8.281416       9.260902       0.840176      -3.869552       6.482185       0.002073       9.101160          -0.000000
          257              O      10.006891      11.119150      22.389745      -0.559643      27.212881 0.41386240E+03  0.93059269E+04                                 6.994392                            6.152320       0.736494       2.276353                    0.999180      27.080258      68.525942       0.794235       0.342968      -1.153706       0.009644       0.000658       0.010850       0.014531       0.064693       0.023025      -0.034328      -0.014697       0.094535      -0.093739       0.036761       0.056978              7.529432       7.849278      -1.435870       2.401091       5.669113       0.025579       9.069906          -0.000000
          258              O       9.850090      12.187491      24.290115      -0.561707      32.733173 0.45527286E+03  0.10479298E+05                                 8.041069                            6.482658       0.696574       2.280495                    0.998225      26.893126      68.750798       0.768741       0.346151      -1.151567       0.025385      -0.016225      -0.004047       0.030398      -0.024792      -0.038700       0.020501      -0.020386      -0.100081      -0.057255      -0.003194       0.060449              9.397937      10.699674      -5.004417      -0.345400       9.465755       1.844423       8.028381           0.000000
          259              O       6.920319      11.597404      22.581002      -0.501354      29.193774 0.42247387E+03  0.95451443E+04                                 7.432651                            6.250779       0.477949       2.225946                    0.998167      25.997303      65.865379       0.781670       0.346817      -1.150908      -0.007734      -0.016753      -0.004762       0.019057      -0.021812      -0.003120      -0.012212       0.103290       0.140324      -0.080693       0.032649       0.048044              8.498015      11.443204       1.688015       4.308311       6.283679       0.413881       7.767162           0.000000
          260              O       6.037389      13.258667      21.356388      -0.583200      33.425811 0.51892966E+03  0.12331252E+05                                 8.128596                            6.945945       0.485185       2.193566                    0.998795      27.731867      71.832851       0.739302       0.348647      -1.150483       0.039152      -0.044056      -0.058293       0.082897      -0.019943      -0.063411      -0.007767      -0.110743       0.000316      -0.099714       0.040484       0.059230              9.007798       6.799322       2.719201       0.817366      13.752251       0.456685       6.471822           0.000000
          261              O       3.094991      11.762577       1.647091      -0.596364      39.573428 0.54547760E+03  0.13172690E+05                                 9.217154                            7.186415       0.195131       2.096935                    0.997692      28.285586      74.743837       0.714380       0.355041      -1.141104      -0.023159      -0.010718      -0.057835       0.063215       0.026402      -0.054845       0.000529      -0.043713      -0.144910      -0.085097       0.020147       0.064950             11.181041       6.751236      -1.783901      -0.976800      13.071616       7.025904      13.720271           0.000000
          262              O       4.132618       9.840799       1.700030      -0.524602      25.937249 0.38899568E+03  0.85971031E+04                                 6.740218                            5.907720       0.701311       2.277207                    0.999375      26.354961      65.736435       0.823706       0.336455      -1.161303      -0.044361      -0.016962      -0.025978       0.054134      -0.010903       0.009734      -0.045204       0.027985       0.050987      -0.052332       0.001358       0.050974              7.204294       6.253444      -1.337356       2.045419       6.371838       0.073263       8.987601          -0.000000
          263              O       3.789548      11.788087      17.250468      -0.538994      32.252930 0.45539843E+03  0.10501138E+05                                 7.987321                            6.522672       0.373955       2.179969                    0.997954      26.736732      68.802069       0.758177       0.350341      -1.146116       0.009837      -0.019973       0.013201       0.025883      -0.011669      -0.059820       0.004058      -0.063103      -0.023157      -0.078702       0.028138       0.050565              9.355129       6.142815       0.910507      -0.092034      10.081200      -5.723362      11.841371           0.000000
          264              O       2.289935      10.125020      17.413958      -0.591999      30.552531 0.47075100E+03  0.10918678E+05                                 7.598208                            6.576234       0.528911       2.209414                    0.998723      27.510574      70.433281       0.766536       0.344504      -1.153768       0.045146       0.000864      -0.000466       0.045156      -0.006562       0.008678       0.063699       0.066590      -0.112597      -0.091582       0.038679       0.052903              8.281415       9.260902       0.840176       3.869552       6.482185      -0.002073       9.101159          -0.000000
          265              O       4.745091      14.648850      16.536305      -0.559643      27.212875 0.41386230E+03  0.93059239E+04                                 6.994390                            6.152319       0.736495       2.276353                    0.999180      27.080256      68.525934       0.794236       0.342968      -1.153706       0.009644      -0.000658      -0.010850       0.014531      -0.064693      -0.023025      -0.034328      -0.014697       0.094535      -0.093739       0.036761       0.056978              7.529431       7.849277       1.435869      -2.401090       5.669112       0.025579       9.069905          -0.000000
          266              O       4.588290      13.580509      14.635935      -0.561707      32.733176 0.45527291E+03  0.10479299E+05                                 8.041070                            6.482659       0.696574       2.280495                    0.998225      26.893126      68.750801       0.768741       0.346151      -1.151567       0.025385       0.016225       0.004047       0.030398       0.024792       0.038700       0.020501      -0.020386      -0.100081      -0.057255      -0.003194       0.060449              9.397938      10.699676       5.004418       0.345400       9.465757       1.844423       8.028382           0.000000
          267              O       1.658519      14.170596      16.345048      -0.501354      29.193771 0.42247383E+03  0.95451430E+04                                 7.432650                            6.250779       0.477949       2.225947                    0.998167      25.997303      65.865376       0.781671       0.346816      -1.150908      -0.007734       0.016753       0.004762       0.019057       0.021812       0.003120      -0.012212       0.103290       0.140324      -0.080693       0.032649       0.048044              8.498014      11.443203      -1.688014      -4.308310       6.283679       0.413881       7.767161           0.000000
          268              O       0.775589      12.509333      17.569662      -0.583200      33.425810 0.51892964E+03  0.12331251E+05                                 8.128596                            6.945945       0.485185       2.193566                    0.998795      27.731867      71.832850       0.739302       0.348647      -1.150483       0.039152       0.044056       0.058293       0.082897       0.019943       0.063411      -0.007767      -0.110743       0.000316      -0.099714       0.040484       0.059230              9.007798       6.799322      -2.719201      -0.817366      13.752250       0.456685       6.471822           0.000000
          269              O       8.356791      14.005423      11.328259      -0.596364      39.573430 0.54547762E+03  0.13172690E+05                                 9.217154                            7.186415       0.195131       2.096935                    0.997692      28.285587      74.743839       0.714380       0.355041      -1.141104      -0.023159       0.010718       0.057835       0.063215      -0.026402       0.054845       0.000529      -0.043713      -0.144910      -0.085097       0.020147       0.064950             11.181041       6.751236       1.783901       0.976800      13.071616       7.025904      13.720271           0.000000
          270              O       9.394418      15.927201      11.275320      -0.524602      25.937255 0.38899579E+03  0.85971063E+04                                 6.740219                            5.907722       0.701311       2.277207                    0.999375      26.354963      65.736444       0.823706       0.336455      -1.161303      -0.044361       0.016962       0.025978       0.054134       0.010903      -0.009734      -0.045204       0.027985       0.050987      -0.052332       0.001358       0.050974              7.204296       6.253445       1.337356      -2.045419       6.371839       0.073264       8.987603          -0.000000
          271              O       9.051348      13.979913      21.675582      -0.538994      32.252930 0.45539843E+03  0.10501138E+05                                 7.987321                            6.522672       0.373955       2.179969                    0.997954      26.736732      68.802069       0.758177       0.350341      -1.146116       0.009837       0.019973      -0.013201       0.025883       0.011669       0.059820       0.004058      -0.063103      -0.023157      -0.078702       0.028138       0.050565              9.355129       6.142815      -0.910507       0.092034      10.081200      -5.723362      11.841372           0.000000
          272              O       7.551735      15.642980      21.512092      -0.591999      30.552531 0.47075100E+03  0.10918678E+05                                 7.598208                            6.576234       0.528911       2.209414                    0.998723      27.510574      70.433281       0.766536       0.344504      -1.153768       0.045146      -0.000864       0.000466       0.045156       0.006562      -0.008678       0.063699       0.066590      -0.112597      -0.091582       0.038679       0.052903              8.281415       9.260902      -0.840175      -3.869552       6.482185      -0.002073       9.101159          -0.000000
          273              O       0.516709      24.003150       3.560955      -0.559643      27.212885 0.41386248E+03  0.93059293E+04                                 6.994393                            6.152321       0.736494       2.276353                    0.999180      27.080258      68.525946       0.794235       0.342968      -1.153706      -0.009644       0.000658      -0.010850       0.014531      -0.064693       0.023025       0.034328      -0.014697       0.094535      -0.093739       0.036761       0.056978              7.529434       7.849279       1.435870       2.401091       5.669114      -0.025579       9.069908          -0.000000
          274              O       0.673510      25.071491       1.660585      -0.561707      32.733176 0.45527291E+03  0.10479299E+05                                 8.041070                            6.482659       0.696574       2.280495                    0.998225      26.893126      68.750801       0.768741       0.346151      -1.151567      -0.025385      -0.016225       0.004047       0.030398       0.024792      -0.038700      -0.020501      -0.020386      -0.100081      -0.057255      -0.003194       0.060449              9.397938      10.699675       5.004418      -0.345400       9.465756      -1.844423       8.028382           0.000000
          275              O       3.603281      24.481404       3.369698      -0.501354      29.193773 0.42247386E+03  0.95451440E+04                                 7.432651                            6.250779       0.477949       2.225947                    0.998167      25.997303      65.865378       0.781670       0.346817      -1.150908       0.007734      -0.016753       0.004762       0.019057       0.021812      -0.003120       0.012212       0.103290       0.140324      -0.080693       0.032649       0.048044              8.498015      11.443204      -1.688015       4.308311       6.283679      -0.413881       7.767162           0.000000
          276              O       4.486211       0.374667       4.594312      -0.583200      33.425810 0.51892964E+03  0.12331251E+05                                 8.128596                            6.945945       0.485185       2.193566                    0.998795      27.731867      71.832850       0.739302       0.348647      -1.150483      -0.039152      -0.044056       0.058293       0.082897       0.019943      -0.063411       0.007767      -0.110743       0.000316      -0.099714       0.040484       0.059230              9.007798       6.799322      -2.719201       0.817366      13.752250      -0.456685       6.471822           0.000000
          277              O       7.428609      24.646577      24.303609      -0.596364      39.573428 0.54547760E+03  0.13172690E+05                                 9.217154                            7.186415       0.195131       2.096935                    0.997692      28.285587      74.743838       0.714381       0.355041      -1.141104       0.023159      -0.010718       0.057835       0.063215      -0.026402      -0.054845      -0.000529      -0.043713      -0.144910      -0.085097       0.020147       0.064950             11.181040       6.751236       1.783901      -0.976800      13.071615      -7.025904      13.720270           0.000000
          278              O       6.390982      22.724799      24.250670      -0.524602      25.937253 0.38899576E+03  0.85971053E+04                                 6.740219                            5.907721       0.701311       2.277207                    0.999375      26.354962      65.736441       0.823706       0.336455      -1.161303       0.044361      -0.016962       0.025978       0.054134       0.010903       0.009734       0.045204       0.027985       0.050987      -0.052332       0.001358       0.050974              7.204296       6.253445       1.337356       2.045419       6.371839      -0.073263       8.987603          -0.000000
          279              O       6.734052      24.672087       8.700232      -0.538994      32.252930 0.45539843E+03  0.10501138E+05                                 7.987321                            6.522672       0.373955       2.179969                    0.997954      26.736731      68.802068       0.758177       0.350341      -1.146116      -0.009837      -0.019973      -0.013201       0.025883       0.011669      -0.059820      -0.004058      -0.063103      -0.023157      -0.078702       0.028138       0.050565              9.355129       6.142816      -0.910507      -0.092033      10.081200       5.723362      11.841372           0.000000
          280              O       8.233665      23.009020       8.536742      -0.591999      30.552535 0.47075107E+03  0.10918680E+05                                 7.598209                            6.576234       0.528910       2.209414                    0.998723      27.510575      70.433286       0.766536       0.344504      -1.153768      -0.045146       0.000864       0.000466       0.045156       0.006562       0.008678      -0.063699       0.066590      -0.112597      -0.091582       0.038679       0.052903              8.281416       9.260903      -0.840176       3.869552       6.482185       0.002073       9.101160          -0.000000
          281              O       5.778509       1.764850       9.414395      -0.559643      27.212879 0.41386238E+03  0.93059263E+04                                 6.994391                            6.152320       0.736494       2.276353                    0.999180      27.080258      68.525941       0.794235       0.342968      -1.153706      -0.009644      -0.000658       0.010850       0.014531       0.064693      -0.023025       0.034328      -0.014697       0.094535      -0.093739       0.036761       0.056978              7.529432       7.849278      -1.435870      -2.401091       5.669113      -0.025579       9.069906          -0.000000
          282              O       5.935310       0.696509      11.314765      -0.561707      32.733172 0.45527285E+03  0.10479297E+05                                 8.041069                            6.482658       0.696574       2.280495                    0.998225      26.893126      68.750798       0.768741       0.346151      -1.151567      -0.025385       0.016225      -0.004047       0.030398      -0.024792       0.038700      -0.020501      -0.020386      -0.100081      -0.057255      -0.003194       0.060449              9.397937      10.699674      -5.004417       0.345400       9.465755      -1.844423       8.028381           0.000000
          283              O       8.865081       1.286596       9.605652      -0.501354      29.193773 0.42247386E+03  0.95451438E+04                                 7.432651                            6.250779       0.477949       2.225946                    0.998167      25.997303      65.865378       0.781670       0.346816      -1.150908       0.007734       0.016753      -0.004762       0.019057      -0.021812       0.003120       0.012212       0.103291       0.140324      -0.080693       0.032649       0.048044              8.498015      11.443204       1.688015      -4.308311       6.283679      -0.413881       7.767162           0.000000
          284              O       9.748011      25.393333       8.381038      -0.583200      33.425810 0.51892964E+03  0.12331251E+05                                 8.128596                            6.945945       0.485185       2.193566                    0.998795      27.731867      71.832850       0.739302       0.348647      -1.150483      -0.039152       0.044056      -0.058293       0.082897      -0.019943       0.063411       0.007767      -0.110743       0.000316      -0.099714       0.040484       0.059230              9.007798       6.799322       2.719201      -0.817366      13.752250      -0.456685       6.471822           0.000000
          285              O       2.166809       1.121423      14.622441      -0.596364      39.573429 0.54547761E+03  0.13172690E+05                                 9.217154                            7.186415       0.195131       2.096935                    0.997692      28.285587      74.743838       0.714381       0.355041      -1.141104       0.023159       0.010718      -0.057835       0.063215       0.026402       0.054845      -0.000529      -0.043713      -0.144910      -0.085097       0.020147       0.064950             11.181041       6.751236      -1.783901       0.976801      13.071616      -7.025904      13.720270           0.000000
          286              O       1.129182       3.043201      14.675380      -0.524602      25.937250 0.38899569E+03  0.85971035E+04                                 6.740218                            5.907721       0.701311       2.277207                    0.999375      26.354961      65.736436       0.823706       0.336455      -1.161303       0.044361       0.016962      -0.025978       0.054134      -0.010903      -0.009734       0.045204       0.027985       0.050987      -0.052332       0.001358       0.050974              7.204295       6.253444      -1.337356      -2.045419       6.371838      -0.073263       8.987601          -0.000000
          287              O       1.472252       1.095913       4.275118      -0.538994      32.252931 0.45539845E+03  0.10501139E+05                                 7.987321                            6.522672       0.373955       2.179969                    0.997954      26.736732      68.802070       0.758177       0.350341      -1.146116      -0.009837       0.019973       0.013201       0.025883      -0.011669       0.059820      -0.004058      -0.063103      -0.023157      -0.078702       0.028138       0.050565              9.355129       6.142816       0.910507       0.092034      10.081201       5.723362      11.841372           0.000000
          288              O       2.971865       2.758980       4.438608      -0.591999      30.552537 0.47075110E+03  0.10918681E+05                                 7.598210                            6.576235       0.528910       2.209414                    0.998723      27.510575      70.433288       0.766536       0.344504      -1.153768      -0.045146      -0.000864      -0.000466       0.045156      -0.006562      -0.008678      -0.063699       0.066590      -0.112597      -0.091582       0.038679       0.052903              8.281417       9.260904       0.840176      -3.869553       6.482186       0.002073       9.101161          -0.000000

******************************************************
Auxiliary information for the entire system
The total spin magnetic moment of the unit cell is   0.000000
The total net atomic charge of the unit cell is   -0.000002
Accuracy of reproducing the electrostatic potential in the unit cell:
  The inner radius (bohr) =    5.0000
  The outer radius (bohr) =   12.0000
  Valid grid points have density less than (e/(bohr^3)) =    0.0001
  The number of valid grid points were=       660368
  The rms potential error without charges in kcal/mol is=      6.24523
  The rms potential error with partial charges in kcal/mol is=      0.99135
  The RRMSE value at monopole order=      0.15874
  The rms potential error with partial charges and cloud penetration in kcal/mol is=      1.00222
  The RRMSE value at monopole order with cloud penetration is=      0.16048
  The rms potential error with partial charges and atomic dipoles in kcal/mol is=      0.40360
  The RRMSE value at dipole order=      0.06462
  The rms potential error with partial charges, atomic dipoles and cloud penetration in kcal/mol is=      0.38912
  The RRMSE value at dipole order with cloud penetration=      0.06231

******************************************************
The electron densities and ab initio electrostatic potential were computed in VASP using the PBE functional and
projector augmented wave method. See the main text of the journal article for a description of computational details.
The atomic charges, dipoles, and quadrupoles were computed with the DDEC6 method as described in
(a) T. A. Manz and N. Gabaldon Limas, RSC Adv. 6 (2016) 47771-47801 DOI: 10.1039/c6ra04656h
(b) N. Gabaldon Limas and T. A. Manz, RSC Adv. 8 (2018) 2678-2707 DOI: 10.1039/c7ra11829e.
For each atom in the material, the electron cloud parameters were fit to the spherically averaged atom-in-material
electron density using radial positions for which this density was between 10^-4 and 10^-2 electrons per cubic bohr.
The polarizabilities, dispersion coefficients, and quantum Drude oscillator (QDO) parameters were fit using the MCLF method.
The magnetic structure of the system was optimized in VASP from the default ferromagnetic initial guess using spin polarization.
The atomic spin moments (ASMs) were computed on this optimized magnetic structure using the DDEC6 partition as inputs
to the method of T. A. Manz and D. S. Sholl, J. Chem. Theory Comput. 7 (2011) 4146-4164 DOI: 10.1021/ct200539n.
The RMSE and RRMSE were computed using a uniform grid with Ewald summation.
