# Supplementary material for: A collection of forcefield precursors for metal–organic frameworks
Source: RSC Adv. 2019 Nov 13;9(63):36492–507. doi: 10.1039/c9ra07327b (PMC9075174; doi:10.1039/c9ra07327b)
Supplement: RA-009-C9RA07327B-s5669 [file RA-009-C9RA07327B-s5669.xyz]

  108
jmolscript: load "" {1 1 1} spacegroup "x,y,z" unitcell [{      9.819000     0.000000     0.000000 }, {     -1.894649    10.909805     0.000000 }, {      0.000000     0.000000    12.649900 }]
Co     7.147578     8.190754     7.163891     0.929956
Co     2.278447     8.161843     7.139098     0.940659
Co     0.776773     2.719051     0.838941     0.929942
Co     5.645904     2.747962     0.814148     0.941087
H      0.319191     4.008262     5.801244     0.133329
H      8.330754     0.173466     6.521023     0.090891
H      4.446975     0.085096     9.297676     0.128675
H      0.553196     2.632536     3.955624     0.088431
H      4.948678     5.592366    10.618326     0.126194
H     -0.189744     7.057553     3.273794     0.124726
H      4.124426     1.433548    11.192632     0.092494
H      7.977974     1.616833     4.769012     0.127410
H      0.203415     5.664371     1.559733     0.093302
H      0.723435     6.842630     9.434295     0.080051
H      4.556604     7.001913     8.832160     0.089975
H      8.358865     0.085096    10.121185     0.117980
H      6.912169     9.478439     2.301017     0.125360
H      7.147554     8.134351     4.088448     0.091704
H      0.951858     5.391626    11.143297     0.121564
H      7.957247     1.476097    11.888376     0.089168
H      7.605160     6.901543    12.126194     0.133307
H     -0.406403    10.736339     0.196073     0.090893
H      3.477376    10.824709     2.972726     0.128672
H      7.371155     8.277269    10.280574     0.088422
H      2.975673     5.317439     4.293376     0.126187
H      8.114095     3.852252     9.598744     0.124721
H      3.799925     9.476257     4.867682     0.092497
H     -0.053623     9.292972    11.093962     0.127411
H      7.720936     5.245434     7.884683     0.093293
H      7.200916     4.067175     3.109345     0.080051
H      3.367747     3.907892     2.507210     0.089958
H     -0.434514    10.824709     3.796235     0.117978
H      1.012182     1.431366     8.625967     0.125373
H      0.776797     2.775454    10.413398     0.091713
H      6.972493     5.518179     4.818347     0.121558
H     -0.032896     9.433708     5.563426     0.089177
C      4.701954     9.794823     8.409654     0.589616
C      4.528783    10.791979     9.539290     0.019184
C      0.269776     4.360649     4.942316    -0.180124
C      6.509033    10.753795     5.654505     0.102912
C      5.169814     0.327294     9.828972    -0.152895
C      0.437025     3.544596     3.815210     0.086514
C      3.245811     4.344284    12.231188     0.608080
C     -0.233699     6.598250     5.901178     0.598876
C      2.980548     5.311984    11.068663     0.013730
C      0.027587     5.715647     4.732328     0.046623
C      4.080735     5.818199    10.375448    -0.161300
C     -0.010628     6.161858     3.445833    -0.168310
C      4.985443     1.168440    10.959873     0.081442
C      8.194248     0.727684     4.604564    -0.187271
C      0.210608     5.311984     2.419926     0.096210
C      1.581816     6.564430     9.660729     0.096449
C      3.832799     6.669164     9.314121     0.085369
C      7.487202     0.343659    10.318523    -0.163257
C      6.776951     9.833007     3.149825    -0.166448
C      6.937999     9.030046     4.223802     0.076046
C      1.702071     5.708010    10.694225    -0.173565
C      8.106249     1.189169     2.120123     0.612068
C      7.237612     1.181532    11.377320     0.077723
C      8.316096     0.246562     3.267469     0.045554
C      3.222397     1.114982     2.084704     0.589670
C      3.395568     0.117826     3.214340     0.019138
C      7.654575     6.549156    11.267266    -0.180119
C      1.415318     0.156010    11.979455     0.102907
C      2.754537    10.582511     3.504022    -0.152895
C      7.487326     7.365209    10.140160     0.086498
C      4.678540     6.565521     5.906238     0.608037
C      8.158050     4.311555    12.226128     0.598914
C      4.943803     5.597821     4.743713     0.013780
C      7.896764     5.194158    11.057278     0.046613
C      3.843616     5.091606     4.050498    -0.161300
C      7.934979     4.747947     9.770783    -0.168327
C      2.938908     9.741365     4.634923     0.081405
C     -0.269897    10.182121    10.929514    -0.187265
C      7.713743     5.597821     8.744876     0.096207
C      6.342535     4.345375     3.335779     0.096474
C      4.091552     4.240641     2.989171     0.085374
C      0.437149    10.566146     3.993573    -0.163266
C      1.147400     1.076798     9.474775    -0.166445
C      0.986352     1.879759    10.548752     0.076054
C      6.222280     5.201795     4.369275    -0.173569
C     -0.181898     9.720636     8.445073     0.612032
C      0.686739     9.728273     5.052370     0.077711
C     -0.391745    10.663243     9.592419     0.045565
N      0.441187     3.984261     2.555280    -0.232838
N      2.585984     7.041188     8.943479    -0.228155
N      6.803437     9.488257     5.502706    -0.241339
N      6.025784     1.589559    11.702422    -0.236523
N      7.483164     6.925544     8.880230    -0.232806
N      5.338367     3.868617     2.618529    -0.228235
N      1.120914     1.421548    11.827657    -0.241377
N      1.898567     9.320246     5.377472    -0.236457
O      3.793312     9.548261     7.659514    -0.530071
O      2.233156     4.046447     0.263118    -0.588826
O      8.446566     7.043370     6.001113    -0.548768
O      4.397227     3.978806    12.407022    -0.547227
O      0.717440     6.826265     6.733542    -0.591723
O      6.928254     1.605923     2.018924    -0.559493
O      9.064208     1.377908     1.377574    -0.564323
O      5.924563     9.290790     8.405859    -0.605839
O      4.131039     1.361544     1.334564    -0.530159
O      5.691195     6.863358     6.588068    -0.588915
O     -0.522215     3.866435    12.326063    -0.548809
O      3.527124     6.930999     6.082072    -0.547182
O      7.206911     4.083540     0.408592    -0.591853
O      0.996097     9.303882     8.343874    -0.559429
O     -1.139857     9.531897     7.702524    -0.564368
O      1.999788     1.619015     2.080909    -0.605815

The following XYZ coordinates are in angstroms. Other properties are in atomic units.
The sperically averaged electron density of each atom fit to a function of the form exp(a - br)
eigen_1, eigen_2 and eigen_3 are the three eigenvalues of traceless quadrupole moment tensor
  atom number  atomic symbol              X              Y              Z     net charge C6 coefficient C8 coefficient C10 coefficient fluctuating dipole atomic polarizability isotropic forcefield polarizability              a              b squared Pearson coefficient          <r^3>          <r^4>         wp_QDO          m_QDO          q_QDO       dipole_x       dipole_y       dipole_z         dipole            Qxy            Qxz            Qyz     Q(x^2-y^2)  Q(3z^2 - R^2)        eigen_1        eigen_2        eigen_3 static polarizability      alpha(xx)      alpha(xy)      alpha(xz)      alpha(yy)      alpha(yz)      alpha(zz) atomic spin moment
            1             Co       7.147578       8.190754       7.163891       0.929956     103.957213 0.17634373E+04  0.54818497E+05                                17.855058                           13.679358       0.984245       2.170004                    0.996015      46.186488     121.187487       0.495149       0.397926      -1.155235       0.007714      -0.006004       0.005587       0.011259       0.084791      -0.064805       0.238861       0.044545      -0.223536      -0.302740       0.085300       0.217440             21.894840      24.884898       0.133276      -0.478380      19.638227      -1.787238      21.161395           2.831417
            2             Co       2.278447       8.161843       7.139098       0.940659     106.948392 0.19556418E+04  0.62095434E+05                                17.840952                           14.169588       0.933307       2.159728                    0.995481      45.804217     119.625021       0.501048       0.384996      -1.170270      -0.004498      -0.006797       0.009322       0.012382       0.065625      -0.062290       0.218244       0.070415      -0.350123      -0.296300       0.110377       0.185923             21.116510      21.859320      -0.958022       0.361039      19.248354      -0.945342      22.241856           2.835337
            3             Co       0.776773       2.719051       0.838941       0.929942     103.975704 0.17638186E+04  0.54832366E+05                                17.855615                           13.679693       0.984744       2.170137                    0.996013      46.191530     121.196085       0.495214       0.397860      -1.155304      -0.007752       0.005992       0.005596       0.011283       0.085098       0.065365      -0.238843       0.044108      -0.227458      -0.303385       0.085918       0.217467             21.895589      24.885744       0.133225       0.478477      19.638840       1.787303      21.162183           2.832118
            4             Co       5.645904       2.747962       0.814148       0.941087     106.926938 0.19551512E+04  0.62076005E+05                                17.838907                           14.168030       0.932997       2.159708                    0.995480      45.795932     119.599935       0.501064       0.385008      -1.170260       0.004537       0.006829       0.009296       0.012395       0.065200       0.061918      -0.217916       0.070431      -0.346383      -0.295243       0.109744       0.185499             21.114067      21.856722      -0.957959      -0.360975      19.246190       0.945194      22.239290           2.837822
            5              H       0.319191       4.008262       5.801244       0.133329       0.942119 0.67234364E+01  0.62295739E+02                                 1.503590                            1.454455      -0.828039       2.498076                    0.999653       3.063113       7.948427       0.560272       1.179887      -0.733954       0.006058      -0.011608       0.035244       0.037598      -0.005064      -0.000037      -0.002998      -0.019370       0.031476      -0.016196       0.004323       0.011873              1.503164       1.227266      -0.013728       0.011729       1.405433      -0.191622       1.876791           0.000341
            6              H       8.330754       0.173466       6.521023       0.090891       1.146178 0.83572126E+01  0.82684112E+02                                 1.786249                            1.672554      -0.988038       2.402601                    0.997765       3.538207       9.841825       0.493191       1.255250      -0.714612      -0.005032       0.016887       0.042324       0.045845      -0.006959      -0.001368       0.009673      -0.021593       0.019328      -0.016172      -0.001682       0.017853              1.826632       1.431845      -0.018615      -0.104087       1.544479       0.188705       2.503572           0.000094
            7              H       4.446975       0.085096       9.297676       0.128675       1.098360 0.80639075E+01  0.79698658E+02                                 1.772665                            1.670636      -1.377216       2.228416                    0.994317       3.680559      10.499351       0.477476       1.297924      -0.703100      -0.024989      -0.009110      -0.024533       0.036185      -0.005660       0.006912       0.000357       0.011444       0.010979      -0.010611      -0.000882       0.011493              1.803189       2.161977       0.242376       0.404017       1.518650       0.279700       1.728939           0.000167
            8              H       0.553196       2.632536       3.955624       0.088431       1.168131 0.84889221E+01  0.85125405E+02                                 1.865770                            1.726166      -1.209717       2.294352                    0.994984       3.809621      11.006452       0.464040       1.316266      -0.699470       0.009612      -0.042743       0.006163       0.044242      -0.004228       0.005325      -0.004822      -0.024099       0.021710      -0.017235       0.003036       0.014199              1.935160       1.542032      -0.129848      -0.036675       2.746987      -0.064074       1.516461           0.000026
            9              H       4.948678       5.592366      10.618326       0.126194       0.995425 0.72345430E+01  0.70147774E+02                                 1.710868                            1.621318      -1.391344       2.226056                    0.993075       3.740276      10.848541       0.463604       1.362563      -0.689063       0.031242      -0.009910       0.010045       0.034280      -0.002524      -0.000760      -0.005219       0.014508       0.000574      -0.010401       0.002813       0.007587              1.734488       2.308288      -0.176374       0.204424       1.437485      -0.180046       1.457691           0.000296
           10              H      -0.189744       7.057553       3.273794       0.124726       0.991558 0.71187233E+01  0.67550271E+02                                 1.612870                            1.538636      -0.867929       2.472528                    0.999224       3.281901       8.891921       0.517583       1.247099      -0.716966      -0.005965       0.032531      -0.005946       0.033604      -0.005126       0.000229      -0.003800      -0.018413       0.024029      -0.014567       0.003475       0.011092              1.634873       1.334006      -0.171081       0.001259       2.196991      -0.025412       1.373622           0.000207
           11              H       4.124426       1.433548      11.192632       0.092494       1.056402 0.75896958E+01  0.74512648E+02                                 1.788779                            1.665948      -1.246774       2.283573                    0.993905       3.832303      11.201616       0.454957       1.371291      -0.687648      -0.043645       0.012596       0.012224       0.047042      -0.005769      -0.000043       0.007671       0.022303      -0.014033      -0.015426       0.000336       0.015090              1.839041       2.439827      -0.273539      -0.276840       1.528336       0.180410       1.548961          -0.000104
           12              H       7.977974       1.616833       4.769012       0.127410       1.034536 0.75853498E+01  0.73253859E+02                                 1.669533                            1.597159      -1.023153       2.403101                    0.997726       3.355692       9.223018       0.502920       1.261107      -0.713755      -0.012619       0.033159       0.006906       0.036145      -0.007536      -0.001567       0.002808      -0.018279       0.025964      -0.016185       0.004869       0.011315              1.688936       1.396440      -0.162432      -0.007535       2.257205       0.009778       1.413164           0.000226
           13              H       0.203415       5.664371       1.559733       0.093302       1.135321 0.82109628E+01  0.80858188E+02                                 1.778264                            1.660553      -0.947164       2.427015                    0.998037       3.477994       9.643484       0.493894       1.259339      -0.714219       0.000514       0.018979      -0.042281       0.046348      -0.003776      -0.000572      -0.009609      -0.024116       0.024608      -0.016925      -0.000915       0.017840              1.824122       1.419293      -0.015704       0.006089       1.533781      -0.207264       2.519294          -0.000039
           14              H       0.723435       6.842630       9.434295       0.080051       1.054585 0.75289674E+01  0.73975771E+02                                 1.801921                            1.668814      -1.290412       2.253456                    0.992952       3.973765      11.726937       0.449407       1.387113      -0.683754      -0.039648       0.012436      -0.011958       0.043239      -0.004328      -0.000061      -0.008518       0.020897      -0.018310      -0.015653       0.001146       0.014507              1.866021       2.419045      -0.330059       0.268933       1.606783      -0.195062       1.572237           0.000129
           15              H       4.556604       7.001913       8.832160       0.089975       1.039602 0.73884962E+01  0.72544226E+02                                 1.807926                            1.669883      -1.459038       2.175473                    0.992432       4.061720      12.139881       0.440770       1.415296      -0.677608       0.035984       0.013678      -0.021720       0.044200      -0.000661       0.000364      -0.005739       0.010465      -0.011191      -0.009293       0.002088       0.007206              1.879172       2.157088       0.338293      -0.476927       1.631670      -0.329724       1.848759          -0.000196
           16              H       8.358865       0.085096      10.121185       0.117980       1.006909 0.72637735E+01  0.70556661E+02                                 1.725350                            1.624232      -1.396509       2.213942                    0.993180       3.831724      11.151752       0.462983       1.361962      -0.688608       0.031163      -0.013007      -0.008107       0.034728      -0.003301       0.001590       0.005185       0.016655       0.003225      -0.011763       0.003282       0.008480              1.764634       2.297184      -0.231650      -0.181797       1.527716       0.183724       1.469001           0.000346
           17              H       6.912169       9.478439       2.301017       0.125360       0.961743 0.68989734E+01  0.64190227E+02                                 1.511435                            1.462251      -0.794909       2.507779                    0.999751       3.078418       7.946034       0.566410       1.162226      -0.738393       0.005557      -0.010430      -0.032154       0.034257      -0.006591      -0.000386       0.001993      -0.019422       0.027697      -0.016355       0.005899       0.010456              1.510358       1.244685      -0.047879      -0.086320       1.400180       0.189541       1.886208           0.000358
           18              H       7.147554       8.134351       4.088448       0.091704       1.135435 0.80827118E+01  0.80046641E+02                                 1.829495                            1.683070      -1.161364       2.317753                    0.995461       3.754168      10.770922       0.470588       1.314252      -0.699893       0.008669      -0.043045      -0.009331       0.044890      -0.003963      -0.004178       0.006414      -0.026128       0.023671      -0.018018       0.002070       0.015949              1.906171       1.538904      -0.267720       0.001492       2.699144       0.016398       1.480465          -0.000027
           19              H       0.951858       5.391626      11.143297       0.121564       1.078733 0.76815532E+01  0.75638980E+02                                 1.800855                            1.664960      -1.523650       2.151445                    0.992828       3.908084      11.438805       0.459642       1.353286      -0.689948      -0.023659      -0.011478       0.017679       0.031686      -0.002231      -0.003209      -0.002853       0.010532       0.002254      -0.007600       0.000928       0.006672              1.865143       2.216323       0.330824      -0.405423       1.651281      -0.317427       1.727825           0.000237
           20              H       7.957247       1.476097      11.888376       0.089168       1.049802 0.74172885E+01  0.72883559E+02                                 1.818935                            1.672481      -1.447472       2.180101                    0.992269       4.060914      12.134460       0.440771       1.414193      -0.677872       0.033757       0.011005       0.023797       0.042743      -0.001708       0.000275       0.006751       0.010371      -0.016868      -0.011027       0.002692       0.008335              1.898721       2.144058       0.298633       0.501363       1.617737       0.305741       1.934366          -0.000104
           21              H       7.605160       6.901543      12.126194       0.133307       0.942130 0.67235305E+01  0.62296794E+02                                 1.503602                            1.454466      -0.828077       2.498057                    0.999653       3.063129       7.948466       0.560269       1.179889      -0.733954      -0.006059       0.011607       0.035245       0.037599      -0.005065       0.000037       0.002998      -0.019370       0.031477      -0.016197       0.004324       0.011873              1.503176       1.227275      -0.013728      -0.011730       1.405445       0.191627       1.876807           0.000355
           22              H      -0.406403      10.736339       0.196073       0.090893       1.146160 0.83570497E+01  0.82682113E+02                                 1.786232                            1.672540      -0.987974       2.402631                    0.997765       3.538179       9.841730       0.493192       1.255253      -0.714612       0.005034      -0.016888       0.042322       0.045844      -0.006958       0.001370      -0.009673      -0.021594       0.019327      -0.016172      -0.001682       0.017854              1.826614       1.431833      -0.018614       0.104085       1.544466      -0.188702       2.503542           0.000088
           23              H       3.477376      10.824709       2.972726       0.128672       1.098343 0.80637608E+01  0.79696972E+02                                 1.772662                            1.670633      -1.377205       2.228426                    0.994317       3.680538      10.499330       0.477470       1.297944      -0.703096       0.024990       0.009108      -0.024536       0.036187      -0.005660      -0.006911      -0.000357       0.011444       0.010982      -0.010611      -0.000881       0.011492              1.803186       2.161972       0.242375      -0.404016       1.518648      -0.279699       1.728937           0.000178
           24              H       7.371155       8.277269      10.280574       0.088422       1.168123 0.84888146E+01  0.85123806E+02                                 1.865741                            1.726139      -1.209641       2.294382                    0.994985       3.809570      11.006164       0.464052       1.316243      -0.699475      -0.009613       0.042742       0.006166       0.044242      -0.004228      -0.005325       0.004823      -0.024097       0.021716      -0.017235       0.003035       0.014200              1.935129       1.542009      -0.129846       0.036674       2.746941       0.064073       1.516438           0.000039
           25              H       2.975673       5.317439       4.293376       0.126187       0.995438 0.72346549E+01  0.70148989E+02                                 1.710869                            1.621319      -1.391360       2.226045                    0.993075       3.740283      10.848500       0.463609       1.362544      -0.689067      -0.031241       0.009911       0.010044       0.034280      -0.002525       0.000759       0.005219       0.014508       0.000574      -0.010401       0.002813       0.007588              1.734488       2.308288      -0.176374      -0.204425       1.437486       0.180047       1.457692           0.000285
           26              H       8.114095       3.852252       9.598744       0.124721       0.991581 0.71189499E+01  0.67553047E+02                                 1.612902                            1.538666      -0.867946       2.472516                    0.999223       3.281963       8.892168       0.517574       1.247108      -0.716964       0.005966      -0.032530      -0.005946       0.033603      -0.005127      -0.000229       0.003800      -0.018414       0.024031      -0.014568       0.003476       0.011092              1.634906       1.334031      -0.171086      -0.001259       2.197038       0.025411       1.373650           0.000213
           27              H       3.799925       9.476257       4.867682       0.092497       1.056399 0.75896985E+01  0.74512738E+02                                 1.788780                            1.665951      -1.246801       2.283561                    0.993905       3.832320      11.201698       0.454955       1.371297      -0.687647       0.043642      -0.012598       0.012221       0.047039      -0.005767       0.000040      -0.007675       0.022304      -0.014033      -0.015430       0.000341       0.015089              1.839041       2.439816      -0.273534       0.276836       1.528340      -0.180411       1.548966          -0.000108
           28              H      -0.053623       9.292972      11.093962       0.127411       1.034531 0.75853069E+01  0.73253381E+02                                 1.669533                            1.597158      -1.023181       2.403091                    0.997726       3.355684       9.223008       0.502919       1.261113      -0.713754       0.012619      -0.033160       0.006906       0.036146      -0.007537       0.001568      -0.002808      -0.018279       0.025963      -0.016185       0.004869       0.011316              1.688937       1.396439      -0.162433       0.007535       2.257208      -0.009778       1.413163           0.000216
           29              H       7.720936       5.245434       7.884683       0.093293       1.135346 0.82111840E+01  0.80860908E+02                                 1.778290                            1.660575      -0.947223       2.426987                    0.998037       3.478036       9.643632       0.493890       1.259339      -0.714219      -0.000518      -0.018979      -0.042282       0.046349      -0.003776       0.000574       0.009608      -0.024115       0.024610      -0.016925      -0.000914       0.017839              1.824151       1.419311      -0.015704      -0.006088       1.533802       0.207267       2.519339          -0.000031
           30              H       7.200916       4.067175       3.109345       0.080051       1.054553 0.75286585E+01  0.73971881E+02                                 1.801880                            1.668777      -1.290339       2.253494                    0.992953       3.973654      11.726492       0.449414       1.387108      -0.683756       0.039649      -0.012436      -0.011961       0.043241      -0.004329       0.000059       0.008515       0.020897      -0.018304      -0.015649       0.001142       0.014507              1.865978       2.418991      -0.330051      -0.268926       1.606744       0.195053       1.572199           0.000140
           31              H       3.367747       3.907892       2.507210       0.089958       1.039683 0.73891745E+01  0.72552478E+02                                 1.808006                            1.669948      -1.459046       2.175453                    0.992431       4.061907      12.140533       0.440766       1.415277      -0.677611      -0.035985      -0.013676      -0.021715       0.044199      -0.000659      -0.000364       0.005739       0.010464      -0.011198      -0.009293       0.002087       0.007206              1.879259       2.157199       0.338321       0.476967       1.631736       0.329749       1.848842          -0.000196
           32              H      -0.434514      10.824709       3.796235       0.117978       1.006906 0.72637530E+01  0.70556512E+02                                 1.725357                            1.624238      -1.396507       2.213944                    0.993179       3.831739      11.151851       0.462978       1.361977      -0.688605      -0.031164       0.013008      -0.008106       0.034729      -0.003302      -0.001590      -0.005188       0.016654       0.003228      -0.011765       0.003285       0.008480              1.764642       2.297195      -0.231652       0.181799       1.527723      -0.183726       1.469008           0.000341
           33              H       1.012182       1.431366       8.625967       0.125373       0.961740 0.68989526E+01  0.64190030E+02                                 1.511434                            1.462250      -0.794933       2.507770                    0.999751       3.078413       7.946039       0.566409       1.162229      -0.738392      -0.005559       0.010429      -0.032153       0.034256      -0.006591       0.000386      -0.001994      -0.019421       0.027692      -0.016353       0.005898       0.010455              1.510357       1.244685      -0.047879       0.086320       1.400179      -0.189540       1.886208           0.000345
           34              H       0.776797       2.775454      10.413398       0.091713       1.135445 0.80828280E+01  0.80048302E+02                                 1.829524                            1.683096      -1.161471       2.317708                    0.995460       3.754223      10.771212       0.470578       1.314273      -0.699889      -0.008669       0.043047      -0.009328       0.044891      -0.003963       0.004179      -0.006414      -0.026128       0.023662      -0.018017       0.002069       0.015948              1.906202       1.538927      -0.267726      -0.001492       2.699191      -0.016396       1.480487          -0.000039
           35              H       6.972493       5.518179       4.818347       0.121558       1.078750 0.76816817E+01  0.75640414E+02                                 1.800858                            1.664962      -1.523668       2.151432                    0.992828       3.908093      11.438771       0.459648       1.353267      -0.689952       0.023657       0.011477       0.017681       0.031686      -0.002230       0.003210       0.002852       0.010532       0.002257      -0.007600       0.000927       0.006673              1.865147       2.216330       0.330825       0.405426       1.651283       0.317427       1.727827           0.000246
           36              H      -0.032896       9.433708       5.563426       0.089177       1.049758 0.74169319E+01  0.72879257E+02                                 1.818895                            1.672450      -1.447493       2.180101                    0.992269       4.060824      12.134167       0.440771       1.414209      -0.677870      -0.033756      -0.011006       0.023801       0.042744      -0.001710      -0.000276      -0.006750       0.010370      -0.016863      -0.011026       0.002692       0.008335              1.898676       2.144000       0.298618      -0.501339       1.617707      -0.305729       1.934322          -0.000111
           37              C       4.701954       9.794823       8.409654       0.589616      24.363454 0.25175728E+03  0.52382542E+04                                 7.775307                            5.673215      -0.074154       2.037610                    0.999008      22.562209      63.965169       0.614036       0.479411      -1.012657       0.015013      -0.050582      -0.045640       0.069763       0.019328      -0.030101      -0.070234      -0.043241       0.002422      -0.063068      -0.029270       0.092338              9.126620      10.324582      -0.735846       1.016038       7.890164       3.755106       9.165113          -0.000990
           38              C       4.528783      10.791979       9.539290       0.019184      34.946741 0.41596228E+03  0.95953772E+04                                 9.236991                            6.747234       0.089406       2.038087                    0.999309      26.554544      73.683575       0.646948       0.410420      -1.076580       0.002137       0.021334       0.041773       0.046955       0.001793       0.005831      -0.032737       0.004144      -0.004559      -0.034927       0.003319       0.031608             10.937902      10.748173      -0.837211      -0.039977      10.323853       6.493554      11.741681          -0.001842
           39              C       0.269776       4.360649       4.942316      -0.180124      31.163213 0.44043841E+03  0.10354659E+05                                 8.524586                            6.972419       0.414126       2.108606                    0.999717      29.170278      82.973611       0.629423       0.413917      -1.069278       0.016792       0.014467      -0.002943       0.022359      -0.008174       0.006939      -0.017308       0.019320       0.040456      -0.025120      -0.000517       0.025637              9.322601       5.224694      -1.354985      -0.659562      12.177338       2.640805      10.565770           0.003531
           40              C       6.509033      10.753795       5.654505       0.102912      25.298924 0.32182478E+03  0.70521373E+04                                 7.585707                            6.062945       0.137882       2.063010                    0.999748      25.890774      73.005946       0.652568       0.428331      -1.051616       0.004721      -0.042174      -0.021448       0.047549       0.006994      -0.007511       0.028597       0.070483      -0.031011      -0.051557       0.009915       0.041642              8.392936       4.738104      -1.280473       0.210746       9.825784      -2.149449      10.614919          -0.007665
           41              C       5.169814       0.327294       9.828972      -0.152895      32.810451 0.44593689E+03  0.10586978E+05                                 8.998776                            7.130604      -0.070545       1.951563                    0.999318      29.833957      87.158559       0.603388       0.427573      -1.053575       0.013650      -0.007085       0.004699       0.016081       0.013555       0.016938      -0.022339      -0.038322       0.034827      -0.040338       0.005421       0.034917              9.887577      11.010749      -1.143717      -0.436915       8.439621       4.825679      10.212360           0.001984
           42              C       0.437025       3.544596       3.815210       0.086514      26.356358 0.34934607E+03  0.78277388E+04                                 7.877024                            6.373388       0.099035       2.046519                    0.999333      26.610039      76.315681       0.626916       0.436030      -1.045088       0.011746       0.039195      -0.038536       0.056207      -0.000462       0.012545      -0.013153       0.036423      -0.110819      -0.042884       0.003937       0.038946              8.659382       4.926582      -0.905151      -0.716831      10.955809       1.635116      10.095755          -0.008155
           43              C       3.245811       4.344284      12.231188       0.608080      23.603536 0.23482950E+03  0.48015474E+04                                 7.597616                            5.477422       0.054576       2.089564                    0.999346      21.997079      61.812756       0.625240       0.479105      -1.012862       0.014802      -0.039255       0.063831       0.076384       0.024874       0.010390       0.075378      -0.078424       0.008003      -0.060538      -0.041861       0.102399              8.936735      10.862170      -0.941250      -0.111860       7.180776      -3.620909       8.767260          -0.002073
           44              C      -0.233699       6.598250       5.901178       0.598876      24.730078 0.24105609E+03  0.49764410E+04                                 7.933071                            5.593764      -0.145842       2.021735                    0.998858      22.383245      63.836541       0.609514       0.486767      -1.005765      -0.012064       0.034684       0.058795       0.069321       0.027355      -0.019850      -0.077199      -0.110796      -0.000160      -0.062052      -0.054315       0.116367              9.553155      10.957546      -1.074171       0.614644       7.802939       3.930002       9.898982           0.001897
           45              C       2.980548       5.311984      11.068663       0.013730      35.641480 0.43050016E+03  0.10001889E+05                                 9.345159                            6.853615       0.108349       2.040646                    0.999304      26.729487      74.082797       0.644318       0.409164      -1.078968      -0.014121       0.034471      -0.033307       0.049971       0.003433      -0.006015       0.026201       0.003622       0.003412      -0.028363       0.002548       0.025815             11.058178      11.181770      -0.757366       0.576561      10.149263      -6.455936      11.843501           0.000156
           46              C       0.027587       5.715647       4.732328       0.046623      34.286205 0.42540915E+03  0.99083502E+04                                 9.297852                            6.961329      -0.000303       2.021208                    0.999304      26.455863      74.740744       0.615606       0.427178      -1.061581       0.014923      -0.021242      -0.035963       0.044353       0.010891       0.012065      -0.010452       0.087842      -0.106032      -0.044629      -0.019466       0.064094             11.004968       5.886476      -1.843070      -1.272764      12.942302       4.700329      14.186127          -0.005551
           47              C       4.080735       5.818199      10.375448      -0.161300      33.409028 0.44985560E+03  0.10691659E+05                                 9.065718                            7.122484       0.008896       1.974730                    0.999501      29.847766      86.934286       0.609415       0.422884      -1.057644      -0.012487      -0.006122       0.005597       0.014991      -0.009289       0.005537       0.019181      -0.002305       0.012991      -0.023377       0.002180       0.021196             10.045107      10.773303       0.249573      -0.424572       8.822338      -5.287168      10.539680           0.001161
           48              C      -0.010628       6.161858       3.445833      -0.168310      30.312933 0.40910762E+03  0.94769363E+04                                 8.416942                            6.751220       0.336918       2.092422                    0.999595      28.790506      82.269296       0.632874       0.417790      -1.062889       0.003941      -0.008881       0.015949       0.018676       0.002617       0.006401      -0.015395       0.001557      -0.065709      -0.029262       0.012896       0.016367              9.308190       5.067723      -1.238776      -0.825231      10.581472       2.813049      12.275376           0.002533
           49              C       4.985443       1.168440      10.959873       0.081442      28.152839 0.36306281E+03  0.81993688E+04                                 8.205317                            6.475417       0.025520       2.018723                    0.999421      26.792108      76.699235       0.626213       0.433097      -1.048694       0.047268      -0.001252       0.021780       0.052059      -0.009095      -0.006500      -0.040432      -0.008521      -0.049190      -0.047087       0.005750       0.041337              9.052148      10.357958      -0.487037      -0.054682       7.383456       4.115449       9.415029          -0.008240
           50              C       8.194248       0.727684       4.604564      -0.187271      32.033051 0.45980478E+03  0.10940840E+05                                 8.707436                            7.135919       0.310581       2.072860                    0.999698      29.678814      85.284569       0.619828       0.415296      -1.067026      -0.011118      -0.012618      -0.008672       0.018921      -0.011550      -0.007575       0.016787      -0.004575      -0.042576      -0.023000      -0.003735       0.026736              9.558694       5.294923      -1.177854       0.455950      11.268643      -3.018523      12.112517           0.003663
           51              C       0.210608       5.311984       2.419926       0.096210      25.892180 0.32713260E+03  0.71926275E+04                                 7.702977                            6.110486       0.182368       2.076355                    0.999731      25.922068      73.044861       0.650854       0.428015      -1.052569       0.013720      -0.047846       0.022599       0.054664       0.007136       0.007555      -0.030126       0.059514      -0.034212      -0.049758       0.012976       0.036782              8.571631       4.751369      -1.219663      -0.676572       9.883396       2.222617      11.080128          -0.007601
           52              C       1.581816       6.564430       9.660729       0.096449      27.661628 0.33220697E+03  0.73618645E+04                                 8.137458                            6.207696      -0.021416       2.008687                    0.999518      26.391396      75.646204       0.635395       0.434994      -1.044120       0.052780       0.005789      -0.023575       0.058095      -0.003709       0.011548       0.047671      -0.011031      -0.025501      -0.050493       0.000914       0.049579              9.202515       9.923143      -0.326207      -0.236219       8.142449      -4.611759       9.541952          -0.003832
           53              C       3.832799       6.669164       9.314121       0.085369      27.970310 0.35716945E+03  0.80528226E+04                                 8.245358                            6.467359      -0.066076       1.995225                    0.998820      26.725678      77.052532       0.618616       0.439148      -1.042534      -0.052387      -0.004104      -0.003981       0.052698       0.011629      -0.015294       0.051187      -0.016748      -0.019820      -0.056609       0.002063       0.054547              9.179482      10.411855      -0.127677      -0.187813       7.704430      -4.317154       9.422160          -0.005703
           54              C       7.487202       0.343659      10.318523      -0.163257      35.037331 0.45693060E+03  0.10903965E+05                                 9.357466                            7.178933       0.017827       1.974039                    0.999665      30.024369      87.671037       0.606836       0.422962      -1.057430      -0.022692      -0.015919      -0.001038       0.027738      -0.011582      -0.007907      -0.019941       0.004662      -0.006168      -0.027740       0.008793       0.018947             10.596997      10.847630      -0.129852       0.514387       9.556076       5.784037      11.387283           0.001820
           55              C       6.776951       9.833007       3.149825      -0.166448      30.240998 0.40625479E+03  0.93794415E+04                                 8.363363                            6.701379       0.375331       2.100843                    0.999799      28.735834      81.550284       0.639980       0.414535      -1.066668      -0.001779       0.018795       0.007722       0.020397       0.004672      -0.002806       0.019699       0.027096       0.040034      -0.030110       0.007646       0.022464              9.231088       5.294015      -1.803055       0.488045      12.027183      -2.999896      10.372067           0.002819
           56              C       6.937999       9.030046       4.223802       0.076046      26.966693 0.34931263E+03  0.78259037E+04                                 7.991802                            6.374539       0.106229       2.047868                    0.999361      26.644852      76.381576       0.626717       0.436229      -1.045088      -0.008451       0.032423       0.045671       0.056644       0.009150      -0.006815       0.024320       0.024957      -0.088289      -0.044127       0.013908       0.030219              8.849875       5.103428      -1.458947       0.296680      11.175152      -1.984606      10.271045          -0.009015
           57              C       1.702071       5.708010      10.694225      -0.173565      35.020279 0.45003068E+03  0.10725254E+05                                 9.407427                            7.170921      -0.112662       1.934631                    0.999252      30.214186      88.888877       0.599793       0.428488      -1.051377       0.023600      -0.004747       0.003952       0.024395       0.012372      -0.012541       0.020481      -0.016713       0.030961      -0.031339       0.003713       0.027626             10.644132      11.458694      -0.618039       0.432452       9.682644      -5.589761      10.791058           0.001577
           58              C       8.106249       1.189169       2.120123       0.612068      23.767752 0.22954923E+03  0.46761475E+04                                 7.687569                            5.444760      -0.045749       2.062971                    0.999015      21.888875      61.789499       0.620842       0.484298      -1.008154      -0.012892       0.040231      -0.053673       0.068304       0.023064       0.023022       0.084092      -0.114216       0.022193      -0.068071      -0.055186       0.123257              9.187162      11.003844      -1.041693      -0.748897       7.227102      -3.576075       9.330540           0.001675
           59              C       7.237612       1.181532      11.377320       0.077723      28.021230 0.34696860E+03  0.77802413E+04                                 8.264727                            6.383997      -0.079831       1.989905                    0.998830      26.812359      77.542460       0.620121       0.440480      -1.039887      -0.055920      -0.006173       0.008384       0.056881       0.012621       0.018110      -0.044833      -0.024013      -0.029371      -0.053675       0.003333       0.050342              9.314477      10.363744      -0.506257       0.075597       7.878034       4.364375       9.701654          -0.004896
           60              C       8.316096       0.246562       3.267469       0.045554      35.154798 0.44150050E+03  0.10354355E+05                                 9.418357                            7.069393       0.035096       2.030439                    0.999393      26.487196      74.506381       0.615248       0.424487      -1.065794       0.001422      -0.035199       0.029293       0.045816       0.014033      -0.011029       0.015288       0.095460      -0.078075      -0.049163      -0.014479       0.063641             11.155143       6.126493      -2.181166       1.041411      13.643470      -5.163694      13.695467          -0.006413
           61              C       3.222397       1.114982       2.084704       0.589670      24.362740 0.25174807E+03  0.52380233E+04                                 7.775220                            5.673155      -0.074340       2.037556                    0.999007      22.561832      63.964205       0.614031       0.479418      -1.012651      -0.015019       0.050584      -0.045629       0.069759       0.019324       0.030093       0.070258      -0.043253       0.002407      -0.063088      -0.029271       0.092358              9.126518      10.324454      -0.735857      -1.016001       7.890090      -3.755064       9.165011          -0.000980
           62              C       3.395568       0.117826       3.214340       0.019138      34.947474 0.41597186E+03  0.95956471E+04                                 9.237076                            6.747281       0.089432       2.038091                    0.999309      26.554921      73.684654       0.646950       0.410417      -1.076583      -0.002133      -0.021343       0.041772       0.046957       0.001786      -0.005837       0.032715       0.004160      -0.004543      -0.034907       0.003322       0.031585             10.938015      10.748274      -0.837253       0.040012      10.323968      -6.493640      11.741804          -0.001882
           63              C       7.654575       6.549156      11.267266      -0.180119      31.162942 0.44043427E+03  0.10354540E+05                                 8.524549                            6.972400       0.414100       2.108600                    0.999717      29.170127      82.973157       0.629422       0.413918      -1.069277      -0.016796      -0.014468      -0.002940       0.022363      -0.008178      -0.006939       0.017305       0.019318       0.040453      -0.025117      -0.000518       0.025635              9.322549       5.224683      -1.354988       0.659548      12.177282      -2.640736      10.565682           0.003550
           64              C       1.415318       0.156010      11.979455       0.102907      25.298993 0.32182559E+03  0.70521582E+04                                 7.585711                            6.062947       0.137912       2.063018                    0.999749      25.890849      73.006133       0.652569       0.428330      -1.051616      -0.004713       0.042173      -0.021450       0.047549       0.006998       0.007518      -0.028599       0.070487      -0.031018      -0.051561       0.009915       0.041647              8.392943       4.738108      -1.280483      -0.210754       9.825812       2.149467      10.614908          -0.007663
           65              C       2.754537      10.582511       3.504022      -0.152895      32.810624 0.44593894E+03  0.10587046E+05                                 8.998821                            7.130628      -0.070560       1.951556                    0.999318      29.834069      87.159176       0.603386       0.427574      -1.053574      -0.013655       0.007073       0.004691       0.016078       0.013553      -0.016945       0.022337      -0.038312       0.034829      -0.040338       0.005425       0.034914              9.887633      11.010807      -1.143742       0.436938       8.439672      -4.825716      10.212420           0.001994
           66              C       7.487326       7.365209      10.140160       0.086498      26.356150 0.34934318E+03  0.78276369E+04                                 7.876901                            6.373302       0.099218       2.046577                    0.999334      26.609822      76.314210       0.626931       0.436022      -1.045095      -0.011752      -0.039195      -0.038531       0.056206      -0.000465      -0.012542       0.013155       0.036408      -0.110799      -0.042877       0.003942       0.038935              8.659239       4.926514      -0.905139       0.716811      10.955642      -1.635062      10.095560          -0.008134
           67              C       4.678540       6.565521       5.906238       0.608037      23.603992 0.23483556E+03  0.48016853E+04                                 7.597596                            5.477413       0.054723       2.089602                    0.999346      21.997335      61.812856       0.625256       0.479091      -1.012873      -0.014804       0.039266       0.063818       0.076379       0.024870      -0.010400      -0.075369      -0.078437       0.007990      -0.060523      -0.041873       0.102396              8.936703      10.862139      -0.941257       0.111860       7.180749       3.620886       8.767221          -0.002072
           68              C       8.158050       4.311555      12.226128       0.598914      24.729643 0.24105099E+03  0.49763097E+04                                 7.932967                            5.593696      -0.145862       2.021726                    0.998858      22.383088      63.835937       0.609519       0.486766      -1.005766       0.012072      -0.034684       0.058793       0.069321       0.027354       0.019849       0.077211      -0.110809      -0.000161      -0.062058      -0.054324       0.116381              9.553024      10.957398      -1.074164      -0.614628       7.802828      -3.929933       9.898847           0.001917
           69              C       4.943803       5.597821       4.743713       0.013780      35.640649 0.43048871E+03  0.10001560E+05                                 9.345050                            6.853553       0.108248       2.040618                    0.999304      26.729054      74.081461       0.644316       0.409167      -1.078965       0.014128      -0.034468      -0.033302       0.049966       0.003436       0.006019      -0.026225       0.003603       0.003439      -0.028382       0.002536       0.025846             11.058034      11.181638      -0.757342      -0.576534      10.149124       6.455829      11.843341           0.000175
           70              C       7.896764       5.194158      11.057278       0.046613      34.286489 0.42541263E+03  0.99084563E+04                                 9.297909                            6.961364      -0.000348       2.021190                    0.999304      26.456012      74.741382       0.615603       0.427179      -1.061580      -0.014925       0.021244      -0.035960       0.044353       0.010890      -0.012067       0.010454       0.087851      -0.106018      -0.044630      -0.019466       0.064097             11.005037       5.886530      -1.843109       1.272794      12.942370      -4.700341      14.186210          -0.005550
           71              C       3.843616       5.091606       4.050498      -0.161300      33.408812 0.44985150E+03  0.10691532E+05                                 9.065677                            7.122451       0.008916       1.974738                    0.999501      29.847598      86.933537       0.609417       0.422884      -1.057644       0.012485       0.006127       0.005588       0.014988      -0.009290      -0.005536      -0.019187      -0.002312       0.013005      -0.023380       0.002175       0.021205             10.045066      10.773230       0.249569       0.424566       8.822311       5.287161      10.539657           0.001142
           72              C       7.934979       4.747947       9.770783      -0.168327      30.313659 0.40911957E+03  0.94772932E+04                                 8.417097                            6.751332       0.336869       2.092399                    0.999595      28.791027      82.271437       0.632867       0.417792      -1.062886      -0.003939       0.008879       0.015949       0.018674       0.002611      -0.006398       0.015398       0.001558      -0.065702      -0.029261       0.012894       0.016367              9.308369       5.067817      -1.238804       0.825262      10.581657      -2.813120      12.275633           0.002543
           73              C       2.938908       9.741365       4.634923       0.081405      28.154342 0.36308630E+03  0.82000483E+04                                 8.205676                            6.475684       0.025329       2.018654                    0.999421      26.793015      76.703028       0.626191       0.433105      -1.048687      -0.047269       0.001234       0.021777       0.052059      -0.009099       0.006493       0.040421      -0.008528      -0.049191      -0.047075       0.005745       0.041330              9.052557      10.358363      -0.487048       0.054674       7.383804      -4.115694       9.415503          -0.008322
           74              C      -0.269897      10.182121      10.929514      -0.187265      32.032896 0.45980104E+03  0.10940729E+05                                 8.707409                            7.135893       0.310561       2.072857                    0.999698      29.678681      85.284111       0.619829       0.415296      -1.067026       0.011115       0.012620      -0.008668       0.018919      -0.011550       0.007581      -0.016785      -0.004575      -0.042588      -0.023003      -0.003736       0.026738              9.558670       5.294904      -1.177869      -0.455958      11.268652       3.018520      12.112452           0.003654
           75              C       7.713743       5.597821       8.744876       0.096207      25.892274 0.32713345E+03  0.71926534E+04                                 7.703002                            6.110495       0.182365       2.076354                    0.999731      25.922112      73.045106       0.650853       0.428015      -1.052569      -0.013731       0.047846       0.022598       0.054667       0.007130      -0.007546       0.030127       0.059508      -0.034205      -0.049755       0.012980       0.036775              8.571666       4.751385      -1.219671       0.676582       9.883430      -2.222631      11.080185          -0.007601
           76              C       6.342535       4.345375       3.335779       0.096474      27.660223 0.33218735E+03  0.73613110E+04                                 8.137151                            6.207486      -0.021266       2.008745                    0.999518      26.390501      75.642685       0.635410       0.434990      -1.044124      -0.052780      -0.005784      -0.023579       0.058096      -0.003710      -0.011554      -0.047678      -0.011028      -0.025482      -0.050501       0.000914       0.049587              9.202150       9.922792      -0.326191       0.236216       8.142112       4.611524       9.541547          -0.003754
           77              C       4.091552       4.240641       2.989171       0.085374      27.969761 0.35715983E+03  0.80525407E+04                                 8.245162                            6.467197      -0.065901       1.995277                    0.998821      26.725477      77.051295       0.618636       0.439138      -1.042542       0.052381       0.004120      -0.003973       0.052693       0.011636       0.015297      -0.051192      -0.016737      -0.019847      -0.056622       0.002075       0.054547              9.179263      10.411639      -0.127627       0.187872       7.704230       4.317026       9.421921          -0.005639
           78              C       0.437149      10.566146       3.993573      -0.163266      35.037698 0.45693641E+03  0.10904140E+05                                 9.357511                            7.178963       0.017849       1.974042                    0.999665      30.024647      87.672043       0.606836       0.422960      -1.057431       0.022694       0.015915      -0.001040       0.027738      -0.011588       0.007905       0.019935       0.004678      -0.006173      -0.027740       0.008800       0.018940             10.597046      10.847685      -0.129874      -0.514370       9.556123      -5.784064      11.387331           0.001795
           79              C       1.147400       1.076798       9.474775      -0.166445      30.241105 0.40625535E+03  0.93794605E+04                                 8.363389                            6.701386       0.375310       2.100836                    0.999799      28.735870      81.550495       0.639979       0.414535      -1.066667       0.001771      -0.018801       0.007721       0.020401       0.004673       0.002810      -0.019697       0.027102       0.040034      -0.030112       0.007650       0.022462              9.231129       5.294025      -1.803072      -0.488061      12.027238       2.999943      10.372124           0.002797
           80              C       0.986352       1.879759      10.548752       0.076054      26.967037 0.34931752E+03  0.78260569E+04                                 7.991927                            6.374625       0.106085       2.047820                    0.999361      26.645143      76.383140       0.626705       0.436235      -1.045083       0.008449      -0.032423       0.045678       0.056649       0.009154       0.006818      -0.024320       0.024976      -0.088318      -0.044137       0.013903       0.030234              8.850025       5.103501      -1.458982      -0.296700      11.175349       1.984675      10.271223          -0.009030
           81              C       6.222280       5.201795       4.369275      -0.173569      35.020008 0.45002713E+03  0.10725140E+05                                 9.407363                            7.170884      -0.112669       1.934629                    0.999252      30.214002      88.887973       0.599796       0.428487      -1.051379      -0.023601       0.004751       0.003956       0.024397       0.012367       0.012539      -0.020487      -0.016717       0.030992      -0.031338       0.003701       0.027637             10.644052      11.458627      -0.618006      -0.432409       9.682555       5.589701      10.790975           0.001607
           82              C      -0.181898       9.720636       8.445073       0.612032      23.768385 0.22955652E+03  0.46763208E+04                                 7.687610                            5.444783      -0.045677       2.062985                    0.999016      21.889195      61.790037       0.620853       0.484287      -1.008162       0.012899      -0.040238      -0.053661       0.068301       0.023062      -0.023029      -0.084089      -0.114227       0.022179      -0.068079      -0.055180       0.123259              9.187214      11.003895      -1.041723       0.748878       7.227156       3.576108       9.330593           0.001669
           83              C       0.686739       9.728273       5.052370       0.077711      28.022108 0.34698181E+03  0.77806257E+04                                 8.264983                            6.384189      -0.079995       1.989853                    0.998829      26.812828      77.544719       0.620101       0.440490      -1.039880       0.055924       0.006162       0.008390       0.056884       0.012615      -0.018111       0.044830      -0.024027      -0.029362      -0.053670       0.003326       0.050345              9.314775      10.364043      -0.506319      -0.075541       7.878302      -4.364550       9.701979          -0.004971
           84              C      -0.391745      10.663243       9.592419       0.045565      35.155117 0.44150423E+03  0.10354463E+05                                 9.418398                            7.069413       0.035038       2.030417                    0.999392      26.487326      74.506783       0.615248       0.424486      -1.065795      -0.001432       0.035202       0.029290       0.045816       0.014033       0.011030      -0.015288       0.095459      -0.078053      -0.049162      -0.014475       0.063638             11.155205       6.126516      -2.181196      -1.041439      13.643566       5.163753      13.695532          -0.006419
           85              N       0.441187       3.984261       2.555280      -0.232838      36.319298 0.55268941E+03  0.13561049E+05                                 9.207990                            7.667472       0.071872       2.046281                    0.998572      28.174953      78.209386       0.625806       0.398891      -1.094442      -0.008524       0.098613       0.124862       0.159335       0.003955       0.011689      -0.083019       0.021968      -0.126015      -0.104010       0.032643       0.071367             10.162896       6.382060      -1.425742      -0.683533      11.837239       1.117463      12.269390           0.024408
           86              N       2.585984       7.041188       8.943479      -0.228155      36.897293 0.51527539E+03  0.12408649E+05                                 9.237955                            7.335118       0.177952       2.080087                    0.999400      27.765497      76.058916       0.649554       0.391567      -1.100833       0.016094      -0.103862       0.125855       0.163969       0.006490      -0.010513       0.073149       0.065497      -0.141810      -0.104725       0.047240       0.057485             10.370470      13.039053      -0.086738      -0.369300       7.952602      -3.882993      10.119754           0.025054
           87              N       6.803437       9.488257       5.502706      -0.241339      36.380101 0.54989043E+03  0.13485751E+05                                 9.210907                            7.645238       0.079860       2.045025                    0.998807      28.344095      78.859868       0.626571       0.398600      -1.093790      -0.017031       0.101358      -0.127982       0.164142       0.008750      -0.012938       0.082950       0.043330      -0.087676      -0.103544       0.037862       0.065683             10.160958       6.418283      -1.704086       0.030214      11.948013      -1.154189      12.116580           0.025395
           88              N       6.025784       1.589559      11.702422      -0.236523      36.479051 0.51782590E+03  0.12489234E+05                                 9.134918                            7.335365       0.205946       2.081507                    0.999566      28.049440      76.971457       0.651723       0.389665      -1.101842       0.024858      -0.107152      -0.130813       0.170914       0.012969       0.019393      -0.072845       0.058224      -0.160784      -0.108489       0.049233       0.059256             10.150044      13.013717      -0.526789       0.045658       7.661692       3.594121       9.774724           0.024141
           89              N       7.483164       6.925544       8.880230      -0.232806      36.317354 0.55265378E+03  0.13559984E+05                                 9.207805                            7.667335       0.071416       2.046171                    0.998570      28.173876      78.206360       0.625796       0.398903      -1.094432       0.008511      -0.098615       0.124853       0.159329       0.003951      -0.011687       0.083012       0.021906      -0.125985      -0.103987       0.032607       0.071380             10.162682       6.381945      -1.425719       0.683514      11.837036      -1.117403      12.269064           0.024450
           90              N       5.338367       3.868617       2.618529      -0.228235      36.899160 0.51530663E+03  0.12409668E+05                                 9.238552                            7.335568       0.177159       2.079840                    0.999398      27.766128      76.063030       0.649499       0.391591      -1.100809      -0.016073       0.103853       0.125832       0.163943       0.006475       0.010498      -0.073118       0.065469      -0.141785      -0.104683       0.047218       0.057465             10.371167      13.039881      -0.086777       0.369278       7.953144       3.883325      10.120475           0.025206
           91              N       1.120914       1.421548      11.827657      -0.241377      36.382254 0.54992912E+03  0.13486911E+05                                 9.211124                            7.645395       0.080312       2.045133                    0.998809      28.345276      78.863250       0.626579       0.398588      -1.093800       0.017037      -0.101357      -0.127992       0.164151       0.008751       0.012933      -0.082957       0.043404      -0.087699      -0.103569       0.037901       0.065667             10.161219       6.418426      -1.704142      -0.030236      11.948312       1.154289      12.116918           0.025353
           92              N       1.898567       9.320246       5.377472      -0.236457      36.477696 0.51780231E+03  0.12488449E+05                                 9.134409                            7.334971       0.206815       2.081773                    0.999567      28.049056      76.968263       0.651775       0.389640      -1.101866      -0.024870       0.107159      -0.130842       0.170942       0.012979      -0.019402       0.072888       0.058259      -0.160796      -0.108539       0.049262       0.059278             10.149459      13.013007      -0.526747      -0.045688       7.661242      -3.593854       9.774127           0.023990
           93              O       3.793312       9.548261       7.659514      -0.530071      40.550915 0.56844450E+03  0.13937134E+05                                 9.540749                            7.551055      -0.129757       2.007560                    0.995405      28.032242      75.832349       0.664144       0.376148      -1.119297       0.024179       0.006361       0.009782       0.026847       0.026935       0.009739      -0.042648      -0.002992       0.022675      -0.054877       0.006807       0.048070             10.870060      13.656988       3.062336       4.987576       7.886714       2.570134      11.066479           0.025243
           94              O       2.233156       4.046447       0.263118      -0.588826      47.147590 0.65944080E+03  0.16734845E+05                                10.475967                            8.077047      -0.045326       2.016339                    0.995980      29.117015      79.438289       0.650578       0.370989      -1.126176       0.034610       0.011985      -0.006458       0.037191       0.026430      -0.019824       0.035117       0.040224      -0.022963      -0.060245       0.022979       0.037267             12.203138      16.511901       3.676740      -5.060326       8.612047      -2.761157      11.485464           0.038355
           95              O       8.446566       7.043370       6.001113      -0.548768      48.343336 0.65539518E+03  0.16605442E+05                                10.705107                            8.074621      -0.132107       2.003571                    0.994205      28.444111      77.522227       0.648017       0.373055      -1.124693       0.024671       0.002052       0.021061       0.032503      -0.000998      -0.019741      -0.049940       0.020170      -0.125578      -0.074860       0.027556       0.047304             12.750962      19.417435      -4.861947      -2.801583       9.813077       1.998889       9.022373           0.033243
           96              O       4.397227       3.978806      12.407022      -0.547227      43.094473 0.59030986E+03  0.14582557E+05                                 9.864427                            7.640941       0.044860       2.056418                    0.997404      28.206762      76.115586       0.668509       0.370890      -1.125391      -0.029701       0.013020       0.012901       0.034901      -0.005289       0.015894       0.047371      -0.017238      -0.065778      -0.057302       0.006360       0.050942             11.372156      16.941408      -4.641249       3.206044       8.787182      -2.376516       8.387877           0.038505
           97              O       0.717440       6.826265       6.733542      -0.591723      45.950526 0.65836654E+03  0.16670412E+05                                10.276187                            8.017956       0.092481       2.056529                    0.996229      29.170640      79.024883       0.660597       0.366177      -1.131915      -0.029797       0.001047       0.006510       0.030518       0.035994       0.050542      -0.026371       0.027889       0.005552      -0.075295       0.015497       0.059797             11.969468      15.420860       3.264111       5.952112       8.235587       2.575362      12.251957           0.032508
           98              O       6.928254       1.605923       2.018924      -0.559493      44.931174 0.62779585E+03  0.15701510E+05                                10.101595                            7.837397       0.137644       2.086356                    0.996169      28.323254      76.146840       0.667462       0.366907      -1.131855       0.024288       0.005155      -0.015517       0.029278      -0.004355       0.016974       0.048266       0.017754      -0.130656      -0.073972       0.031134       0.042838             11.739229      17.596166      -4.730446       2.484543       9.284085      -2.198674       8.337435           0.035285
           99              O       9.064208       1.377908       1.377574      -0.564323      45.199697 0.62122939E+03  0.15524298E+05                                10.189478                            7.831291       0.087073       2.069031                    0.995986      28.439247      76.875617       0.662064       0.370208      -1.127301      -0.032752      -0.003703      -0.002432       0.033050       0.035583      -0.018794       0.043936       0.032861      -0.023711      -0.070848       0.025328       0.045520             11.947716      15.927957       3.096346      -5.477724       7.942488      -2.446043      11.972703           0.028101
          100              O       5.924563       9.290790       8.405859      -0.605839      50.956333 0.75001139E+03  0.19593695E+05                                11.004916                            8.573225      -0.028213       2.014229                    0.995832      29.707217      81.389778       0.637978       0.367495      -1.132410      -0.023467       0.003202      -0.003416       0.023930      -0.023928      -0.011638      -0.037983       0.057217      -0.107356      -0.068125       0.012878       0.055247             12.842603      18.564024      -5.477915      -2.666131      10.755051       1.915681       9.208735           0.047368
          101              O       4.131039       1.361544       1.334564      -0.530159      40.552722 0.56847814E+03  0.13938119E+05                                 9.540853                            7.551140      -0.129293       2.007678                    0.995408      28.033353      75.834967       0.664161       0.376134      -1.119311      -0.024179      -0.006413       0.009729       0.026840       0.026918      -0.009745       0.042711      -0.003029       0.022819      -0.054914       0.006775       0.048139             10.870183      13.657155       3.062360      -4.987626       7.886799      -2.570168      11.066594           0.025256
          102              O       5.691195       6.863358       6.588068      -0.588915      47.147556 0.65944412E+03  0.16734907E+05                                10.475836                            8.076968      -0.044972       2.016444                    0.995979      29.117309      79.438361       0.650595       0.370980      -1.126186      -0.034607      -0.011986      -0.006407       0.037180       0.026439       0.019831      -0.035161       0.040220      -0.022867      -0.060288       0.023034       0.037255             12.202965      16.511648       3.676663       5.060258       8.611939       2.761102      11.485308           0.038317
          103              O      -0.522215       3.866435      12.326063      -0.548809      48.347320 0.65545562E+03  0.16607381E+05                                10.705704                            8.075018      -0.132151       2.003534                    0.994207      28.445402      77.527076       0.647997       0.373057      -1.124689      -0.024694      -0.002049       0.021084       0.032535      -0.000976       0.019780       0.049937       0.020097      -0.125629      -0.074867       0.027520       0.047347             12.751724      19.418619      -4.862284       2.801804       9.813642      -1.999065       9.022912           0.033216
          104              O       3.527124       6.930999       6.082072      -0.547182      43.093436 0.59029188E+03  0.14582005E+05                                 9.864267                            7.640829       0.044884       2.056427                    0.997406      28.206425      76.114456       0.668514       0.370890      -1.125390       0.029708      -0.013012       0.012937       0.034918      -0.005266      -0.015934      -0.047351      -0.017281      -0.065870      -0.057306       0.006360       0.050946             11.371948      16.941064      -4.641150      -3.205972       8.787045       2.376458       8.387734           0.038403
          105              O       7.206911       4.083540       0.408592      -0.591853      45.952633 0.65840530E+03  0.16671567E+05                                10.276262                            8.018010       0.093092       2.056693                    0.996231      29.171922      79.027649       0.660620       0.366160      -1.131933       0.029800      -0.001002       0.006578       0.030534       0.035992      -0.050558       0.026431       0.027870       0.005697      -0.075344       0.015547       0.059797             11.969566      15.421075       3.264110      -5.952177       8.235612      -2.575361      12.252011           0.032507
          106              O       0.996097       9.303882       8.343874      -0.559429      44.929985 0.62777355E+03  0.15700825E+05                                10.101446                            7.837283       0.137570       2.086340                    0.996170      28.322777      76.145439       0.667463       0.366910      -1.131852      -0.024294      -0.005147      -0.015551       0.029301      -0.004336      -0.017013      -0.048248       0.017744      -0.130720      -0.073976       0.031118       0.042858             11.739045      17.595842      -4.730381      -2.484534       9.283971       2.198643       8.337322           0.035193
          107              O      -1.139857       9.531897       7.702524      -0.564368      45.199428 0.62122744E+03  0.15524204E+05                                10.189338                            7.831200       0.087391       2.069122                    0.995987      28.439382      76.875345       0.662080       0.370201      -1.127309       0.032736       0.003711      -0.002475       0.033039       0.035580       0.018797      -0.043978       0.032859      -0.023645      -0.070882       0.025358       0.045523             11.947535      15.927693       3.096283       5.477626       7.942385       2.445997      11.972527           0.028072
          108              O       1.999788       1.619015       2.080909      -0.605815      50.957860 0.75003454E+03  0.19594464E+05                                11.005143                            8.573372      -0.028243       2.014212                    0.995834      29.707633      81.391431       0.637971       0.367497      -1.132409       0.023494      -0.003223      -0.003432       0.023961      -0.023883       0.011674       0.037970       0.057136      -0.107418      -0.068109       0.012914       0.055195             12.842899      18.564440      -5.478078       2.666247      10.755304      -1.915767       9.208955           0.047363

******************************************************
Auxiliary information for the entire system
The total spin magnetic moment of the unit cell is   11.997206
The total net atomic charge of the unit cell is   -0.000002
Accuracy of reproducing the electrostatic potential in the unit cell:
  The inner radius (bohr) =    5.0000
  The outer radius (bohr) =   12.0000
  Valid grid points have density less than (e/(bohr^3)) =    0.0001
  The number of valid grid points were=        15674
  The rms potential error without charges in kcal/mol is=      2.36609
  The rms potential error with partial charges in kcal/mol is=      0.75028
  The RRMSE value at monopole order=      0.31710
  The rms potential error with partial charges and cloud penetration in kcal/mol is=      0.72933
  The RRMSE value at monopole order with cloud penetration is=      0.30824
  The rms potential error with partial charges and atomic dipoles in kcal/mol is=      0.35587
  The RRMSE value at dipole order=      0.15040
  The rms potential error with partial charges, atomic dipoles and cloud penetration in kcal/mol is=      0.33300
  The RRMSE value at dipole order with cloud penetration=      0.14074

******************************************************
The electron densities and ab initio electrostatic potential were computed in VASP using the PBE functional and
projector augmented wave method. See the main text of the journal article for a description of computational details.
The atomic charges, dipoles, and quadrupoles were computed with the DDEC6 method as described in
(a) T. A. Manz and N. Gabaldon Limas, RSC Adv. 6 (2016) 47771-47801 DOI: 10.1039/c6ra04656h
(b) N. Gabaldon Limas and T. A. Manz, RSC Adv. 8 (2018) 2678-2707 DOI: 10.1039/c7ra11829e.
For each atom in the material, the electron cloud parameters were fit to the spherically averaged atom-in-material
electron density using radial positions for which this density was between 10^-4 and 10^-2 electrons per cubic bohr.
The polarizabilities, dispersion coefficients, and quantum Drude oscillator (QDO) parameters were fit using the MCLF method.
The magnetic structure of the system was optimized in VASP from the default ferromagnetic initial guess using spin polarization.
The atomic spin moments (ASMs) were computed on this optimized magnetic structure using the DDEC6 partition as inputs
to the method of T. A. Manz and D. S. Sholl, J. Chem. Theory Comput. 7 (2011) 4146-4164 DOI: 10.1021/ct200539n.
The RMSE and RRMSE were computed using a uniform grid with Ewald summation.
