# Supplementary material for: A collection of forcefield precursors for metal–organic frameworks
Source: RSC Adv. 2019 Nov 13;9(63):36492–507. doi: 10.1039/c9ra07327b (PMC9075174; doi:10.1039/c9ra07327b)
Supplement: RA-009-C9RA07327B-s5670 [file RA-009-C9RA07327B-s5670.xyz]

  110
jmolscript: load "" {1 1 1} spacegroup "x,y,z" unitcell [{      4.932700     0.000000     0.000000 }, {     -2.466441    12.651014     0.000000 }, {      0.000000    -5.915827    18.903964 }]
Zn    -1.022629     6.648309    14.419377     0.989483
Zn     3.610726    -2.948624    13.929008     0.978084
Zn     1.443791     0.086878     4.484587     0.987598
Zn     1.144306     9.683811     4.974956     0.977782
Zn     4.719607     0.000000     0.000000     0.878732
Zn     0.345782    -2.957914     9.451982     0.893784
P      1.252411    -3.652776    12.306292     1.541666
P      1.339139     7.308932    16.044550     1.533707
P     -1.214027    10.387963     6.597672     1.545073
P      3.805576    -0.573745     2.859414     1.532046
H      2.442113     5.223510    13.013489     0.319169
H      2.432249     4.655451    14.384026     0.304548
H     -0.444495     4.241816    12.576807     0.093291
H     -0.496287     3.601756    14.039974     0.085569
H      2.579756     2.262065    13.429376     0.091201
H      2.518588     2.960811    11.988894     0.099872
H     -0.270350     1.276629    12.907627     0.085754
H     -0.211160     2.063141    11.518185     0.091705
H      2.930983    -0.064729    12.132564     0.104606
H      2.835286     0.788979    10.779040     0.098959
H      0.175584    -0.801149    11.542760     0.084390
H      0.145491     0.102635    10.223264     0.082385
H      3.313285    -1.979119    10.601343     0.320001
H      3.508124    -1.227183     9.338558     0.316205
H     -0.869714    10.964080     0.207944     0.319840
H     -0.744918     5.667571    17.771617     0.320248
H      2.414982     3.665948    18.403009     0.081107
H      2.488971     4.357859    16.968198     0.084414
H     -0.373959     2.742376    18.079751     0.095558
H     -0.280240     3.448285    16.648721     0.101187
H      2.773606     2.139520    15.947384     0.083315
H      2.840693     1.366415    17.342497     0.086410
H     -0.030134     1.306916    15.414292     0.087397
H     -0.029144     0.485837    16.784830     0.094227
H      3.060707     0.039589    14.669476     0.081042
H      3.088333    -0.791183    16.030561     0.089864
H      0.101588    -0.896553    14.087234     0.301377
H      0.214056    -1.610472    15.382156     0.320424
H     -0.024194     1.511677     5.890475     0.319358
H     -0.034061     2.079736     4.519938     0.303364
H      2.021882     2.493371     6.327157     0.093625
H      1.970087     3.133431     4.863990     0.085864
H      0.113408     4.473122     5.474588     0.090973
H      0.052244     3.774376     6.915070     0.101655
H      2.195985     5.458558     5.996337     0.082757
H      2.255180     4.672046     7.385779     0.088875
H      0.464596     6.799916     6.771400     0.104236
H      0.368905     5.946208     8.124924     0.099656
H      2.641883     7.536336     7.361204     0.082117
H      2.611797     6.632552     8.680700     0.081569
H      0.846863     8.714306     8.302621     0.321691
H      1.041707     7.962370     9.565406     0.318545
H      1.596703    -4.228893    18.696020     0.319799
H      1.721502     1.067616     1.132347     0.320314
H     -0.051323     3.069239     0.500955     0.081900
H      0.022669     2.377328     1.935766     0.083911
H      2.092421     3.992811     0.824213     0.096049
H      2.186144     3.286902     2.255243     0.100267
H      0.307267     4.595667     2.956580     0.084510
H      0.374350     5.368772     1.561467     0.087023
H      2.436214     5.428271     3.489672     0.088254
H      2.437197     6.249350     2.119134     0.095137
H      0.594333     6.695598     4.234488     0.081313
H      0.621953     7.526370     2.873403     0.089643
H      2.567898     7.631740     4.816730     0.302232
H      2.680361     8.345659     3.521808     0.321475
C     -1.050723     3.891951    13.274364    -0.003815
C      3.127284     2.668449    12.712916    -0.223802
C     -0.818867     1.619695    12.159030    -0.171643
C      3.457794     0.457417    11.474706    -0.211386
C     -0.414368    -0.442083    10.831971    -0.002638
C     -1.904092     4.085111    17.750822     0.001110
C     -0.902745     3.037896    17.297127    -0.211614
C      3.388714     1.825997    16.658173    -0.156630
C     -0.611697     0.839679    16.066479    -0.215617
C      3.660031    -0.321579    15.370813    -0.003137
C      1.415652     2.843236     5.629600    -0.005147
C      0.660939     4.066738     6.191048    -0.225814
C      1.647470     5.115492     6.744934    -0.164868
C      0.991411     6.277770     7.429258    -0.212098
C      2.051933     7.177270     8.071993     0.001074
C      0.562306     2.650076     1.153142     0.000538
C      1.563636     3.697291     1.606837    -0.209104
C      0.922375     4.909190     2.245791    -0.160223
C      1.854646     5.895508     2.837485    -0.216821
C      1.193655     7.056766     3.533151    -0.004105
N      2.979284     4.982016    13.720497    -0.601390
N      3.941216    -1.566699    10.075813    -0.593548
N     -1.341774     5.295171    18.363311    -0.589062
N     -0.384774    -1.315552    14.746982    -0.595280
N      0.512977     1.753171     5.183467    -0.599118
N      1.474798     8.301886     8.828151    -0.598869
N      1.124644     1.440016     0.540653    -0.589153
N      2.081532     8.050739     4.156982    -0.596049
O     -0.715325     7.602900    12.767737    -0.843889
O      1.889213    -2.524307    13.143926    -0.849224
O     -0.878111     9.159545    10.809287    -0.805860
O      4.676198    -3.608048    12.435028    -0.835298
O      3.408496    -5.470301    17.512632    -0.797867
O      0.690499     6.175662    15.210129    -0.856288
O      3.265441    -3.981116    15.535278    -0.849422
O     -2.061957     7.258484    15.905795    -0.837039
O      1.751101    -0.867713     6.136227    -0.844171
O     -0.577205     9.259494     5.760038    -0.850449
O      1.588329    -2.424358     8.094677    -0.806387
O      2.209761    10.343235     6.468936    -0.836160
O      3.408496    -0.445526     1.391332    -0.797650
O      3.156916     0.559525     3.693835    -0.855096
O      0.799013    10.716303     3.368686    -0.848462
O      0.404478    -0.523297     2.998169    -0.836658

The following XYZ coordinates are in angstroms. Other properties are in atomic units.
The sperically averaged electron density of each atom fit to a function of the form exp(a - br)
eigen_1, eigen_2 and eigen_3 are the three eigenvalues of traceless quadrupole moment tensor
  atom number  atomic symbol              X              Y              Z     net charge C6 coefficient C8 coefficient C10 coefficient fluctuating dipole atomic polarizability isotropic forcefield polarizability              a              b squared Pearson coefficient          <r^3>          <r^4>         wp_QDO          m_QDO          q_QDO       dipole_x       dipole_y       dipole_z         dipole            Qxy            Qxz            Qyz     Q(x^2-y^2)  Q(3z^2 - R^2)        eigen_1        eigen_2        eigen_3 static polarizability      alpha(xx)      alpha(xy)      alpha(xz)      alpha(yy)      alpha(yz)      alpha(zz) atomic spin moment
            1             Zn      -1.022629       6.648309      14.419377       0.989483      76.434662 0.16759809E+04  0.52064464E+05                                14.939110                           13.560616       0.115180       1.927245                    0.998311      44.204232     120.596950       0.479195       0.411454      -1.131913       0.053547       0.053088       0.017824       0.077481      -0.022550      -0.013453       0.023601       0.014438       0.084356      -0.039962      -0.006361       0.046322             16.255832      17.604478       1.484351      -0.060788      15.188433      -1.694647      15.974587           0.000001
            2             Zn       3.610726      -2.948624      13.929008       0.978084      77.883199 0.17157042E+04  0.53592167E+05                                15.119294                           13.721022       0.139196       1.930995                    0.998258      44.478446     121.535543       0.476525       0.411492      -1.132295      -0.055298      -0.057317      -0.013654       0.080805      -0.020821      -0.016177       0.018188       0.010987       0.062911      -0.032528      -0.008076       0.040604             16.462729      17.815448       1.455086       0.134932      15.108484      -1.465518      16.464257           0.000005
            3             Zn       1.443791       0.086878       4.484587       0.987598      76.611297 0.16810980E+04  0.52267192E+05                                14.964703                           13.583813       0.112524       1.925844                    0.998296      44.270560     120.858327       0.478617       0.411606      -1.131723       0.053500      -0.053944      -0.018162       0.078116       0.022341       0.013724       0.023514       0.014438       0.082315      -0.039404      -0.006616       0.046020             16.284247      17.644364      -1.486366       0.060613      15.211177      -1.695746      15.997201           0.000002
            4             Zn       1.144306       9.683811       4.974956       0.977782      77.866616 0.17151264E+04  0.53566017E+05                                15.112463                           13.714847       0.146224       1.933004                    0.998236      44.474511     121.488991       0.476865       0.411261      -1.132530      -0.055014       0.056980       0.014085       0.080447       0.022063       0.015886       0.017821       0.010032       0.059823      -0.032992      -0.007247       0.040239             16.455479      17.807758      -1.453262      -0.135136      15.100926      -1.465739      16.457753           0.000005
            5             Zn       4.719607       0.000000       0.000000       0.878732      79.416254 0.17971174E+04  0.56525270E+05                                15.080486                           13.822256       0.404497       2.003705                    0.997707      45.236564     122.159808       0.488458       0.398669      -1.146629      -0.087716      -0.000049       0.000150       0.087716      -0.000678      -0.000134      -0.020859       0.049337       0.000332      -0.036589       0.011965       0.024624             16.523772      15.633136      -0.000515      -0.001513      12.752945       0.813808      21.185235           0.000001
            6             Zn       0.345782      -2.957914       9.451982       0.893784      78.790745 0.17234665E+04  0.53657842E+05                                14.972992                           13.502999       0.399344       2.007806                    0.997499      44.772689     120.388580       0.495892       0.396724      -1.147748       0.096936      -0.000006       0.000629       0.096938       0.000033       0.000649      -0.022328       0.041802       0.003503      -0.035197       0.014825       0.020372             16.712888      15.237038       0.003144       0.004784      11.953663       0.878348      22.947963          -0.000001
            7              P       1.252411      -3.652776      12.306292       1.541666      60.675931 0.99111761E+03  0.28509340E+05                                12.926775                           10.333252       0.326737       1.888402                    0.999878      47.406992     148.655859       0.527065       0.403999      -1.076893       0.028225      -0.015891      -0.023348       0.039929       0.005683      -0.009389       0.032088       0.040734      -0.081052      -0.051964       0.016646       0.035318             14.795643      15.637314      -0.341621       0.786502      12.044143      -2.340599      16.705473          -0.000003
            8              P       1.339139       7.308932      16.044550       1.533707      60.805836 0.99535557E+03  0.28666848E+05                                12.957663                           10.365790       0.341187       1.889303                    0.999858      47.705219     149.770085       0.525347       0.404816      -1.076160      -0.030981       0.014925       0.015654       0.037784       0.000755      -0.014036       0.026831       0.055171      -0.079024      -0.049331       0.005334       0.043996             14.772562      16.050941      -0.474168       0.485302      11.968459      -2.131937      16.298285           0.000001
            9              P      -1.214027      10.387963       6.597672       1.545073      60.627920 0.99026253E+03  0.28486473E+05                                12.939382                           10.343955       0.325201       1.887882                    0.999898      47.404793     148.787774       0.525489       0.405186      -1.075806       0.028410       0.016645       0.021494       0.039322      -0.006482       0.011442       0.032550       0.042192      -0.077514      -0.052692       0.016557       0.036136             14.810088      15.654456       0.341414      -0.787817      12.053858      -2.344612      16.721949          -0.000003
           10              P       3.805576      -0.573745       2.859414       1.532046      60.871493 0.99664182E+03  0.28717866E+05                                12.974967                           10.378580       0.337009       1.887973                    0.999826      47.764532     150.073092       0.524475       0.405292      -1.075667      -0.031049      -0.015123      -0.015275       0.037763      -0.001151       0.015773       0.025421       0.056507      -0.076533      -0.048314       0.003372       0.044942             14.793428      16.078999       0.475016      -0.486365      11.981582      -2.134406      16.319702           0.000001
           11              H       2.442113       5.223510      13.013489       0.319169       0.601206 0.41062883E+01  0.34711447E+02                                 1.282648                            1.274050      -1.024348       2.525257                    0.999799       2.521418       6.927311       0.488796       1.482364      -0.671736      -0.013253       0.014197      -0.027350       0.033544      -0.013287       0.000868      -0.005992       0.010291       0.033138      -0.020414       0.005888       0.014526              1.280472       1.254831      -0.123893       0.161083       1.251567      -0.138432       1.335020           0.000002
           12              H       2.432249       4.655451      14.384026       0.304548       0.591346 0.40657814E+01  0.34797104E+02                                 1.323678                            1.309189      -1.218446       2.402851                    0.998340       2.907007       8.435864       0.452705       1.580856      -0.651272      -0.008909      -0.009456       0.021441       0.025069      -0.006018      -0.000754      -0.011224      -0.000166       0.012270      -0.013136      -0.000207       0.013343              1.324222       1.312343       0.008580      -0.227463       1.210387      -0.066540       1.449937          -0.000002
           13              H      -0.444495       4.241816      12.576807       0.093291       1.142854 0.90650167E+01  0.90695488E+02                                 1.732567                            1.700574      -0.659751       2.546882                    0.999728       3.455458       9.381176       0.511724       1.196337      -0.729894       0.014265       0.018163      -0.028377       0.036587       0.001501      -0.006079      -0.003014      -0.005330       0.005156      -0.007542      -0.000095       0.007637              1.728064       1.760791       0.187034      -0.337257       1.658497      -0.170718       1.764903           0.000004
           14              H      -0.496287       3.601756      14.039974       0.085569       1.017854 0.79638738E+01  0.78325708E+02                                 1.686684                            1.658824      -0.869844       2.448579                    0.996912       3.698769      10.464711       0.480638       1.295709      -0.704648       0.013010      -0.009519       0.030562       0.034554      -0.006342       0.002805      -0.000685      -0.004444       0.014662      -0.009420       0.002506       0.006914              1.683581       1.640850      -0.109030       0.323900       1.535782      -0.144114       1.874111           0.000000
           15              H       2.579756       2.262065      13.429376       0.091201       1.040852 0.83343987E+01  0.82900578E+02                                 1.704882                            1.691197      -0.892579       2.425816                    0.997206       3.789288      10.778734       0.478495       1.286901      -0.705907      -0.004916      -0.013118       0.018053       0.022850       0.001345      -0.003238      -0.000071      -0.008707       0.008101      -0.006964       0.002890       0.004073              1.693149       1.672963       0.140408      -0.265506       1.596008      -0.177571       1.810477           0.000001
           16              H       2.518588       2.960811      11.988894       0.099872       1.135707 0.90953547E+01  0.90749522E+02                                 1.692972                            1.677386      -0.728202       2.507536                    0.999391       3.463201       9.280116       0.529180       1.160053      -0.738175      -0.006688       0.007957      -0.023896       0.026059      -0.001827       0.001726      -0.004120      -0.010597       0.014828      -0.008167      -0.000350       0.008517              1.679353       1.735477      -0.145142       0.322361       1.554862      -0.093783       1.747720           0.000002
           17              H      -0.270350       1.276629      12.907627       0.085754       1.019527 0.81183049E+01  0.80342947E+02                                 1.692302                            1.677607      -0.865932       2.439761                    0.996348       3.798927      10.831740       0.476077       1.300009      -0.703065       0.005325      -0.015492       0.020364       0.026135      -0.005986       0.003194      -0.002881      -0.011398       0.009575      -0.010123       0.000865       0.009258              1.683597       1.613444      -0.135777       0.275760       1.559336      -0.144181       1.878010           0.000000
           18              H      -0.211160       2.063141      11.518185       0.091705       1.180758 0.95873133E+01  0.96998400E+02                                 1.740574                            1.723974      -0.809821       2.466561                    0.998547       3.558218       9.624692       0.520766       1.162507      -0.737235       0.005801       0.010583      -0.024111       0.026963      -0.000920      -0.002904      -0.003944      -0.008339       0.015375      -0.007784      -0.000167       0.007951              1.726400       1.750777       0.198641      -0.302464       1.695847      -0.120201       1.732575           0.000001
           19              H       2.930983      -0.064729      12.132564       0.104606       0.990606 0.78310256E+01  0.77192610E+02                                 1.693434                            1.674420      -1.104321       2.342483                    0.994656       3.807626      11.014647       0.462815       1.342583      -0.693922      -0.007566      -0.017629       0.019498       0.027353       0.000519      -0.003313      -0.000527      -0.007330       0.007385      -0.006178       0.002153       0.004024              1.690374       1.657370       0.222722      -0.240515       1.674414      -0.186713       1.739338          -0.000003
           20              H       2.835286       0.788979      10.779040       0.098959       1.124355 0.89995838E+01  0.89846223E+02                                 1.706932                            1.689083      -0.661186       2.538600                    0.999643       3.470112       9.399941       0.516081       1.188806      -0.731305      -0.008339       0.009487      -0.020259       0.023874      -0.000702       0.002350      -0.001011      -0.008907       0.015968      -0.007572       0.001523       0.006049              1.697560       1.778254      -0.149920       0.336391       1.531180      -0.069041       1.783247           0.000002
           21              H       0.175584      -0.801149      11.542760       0.084390       1.038329 0.81749252E+01  0.81603466E+02                                 1.756416                            1.715725      -1.209862       2.287391                    0.993000       3.982795      11.664229       0.454400       1.350340      -0.691646       0.015452      -0.019635       0.027176       0.036916      -0.002909       0.006534       0.001671      -0.001742       0.012650      -0.008410       0.000332       0.008078              1.769233       1.799988      -0.226210       0.355740       1.623126      -0.158529       1.884584          -0.000002
           22              H       0.145491       0.102635      10.223264       0.082385       1.152124 0.92317588E+01  0.92710625E+02                                 1.732785                            1.708703      -0.653722       2.540126                    0.999618       3.509622       9.520934       0.514258       1.185987      -0.732073       0.012988       0.017326      -0.027193       0.034761       0.003126      -0.003446      -0.001948      -0.008068       0.019479      -0.008827       0.000554       0.008273              1.725025       1.737329       0.230743      -0.296343       1.668781      -0.169112       1.768965           0.000004
           23              H       3.313285      -1.979119      10.601343       0.320001       0.525542 0.35047304E+01  0.29255201E+02                                 1.277262                            1.258088      -1.465444       2.292045                    0.995652       3.006043       8.963413       0.433270       1.693553      -0.632432      -0.012333      -0.008260       0.017458       0.022915       0.004721       0.002376       0.001045      -0.002801       0.025376      -0.009249       0.000097       0.009151              1.286060       1.312504       0.195322      -0.152343       1.285857      -0.082949       1.259820          -0.000001
           24              H       3.508124      -1.227183       9.338558       0.316205       0.581805 0.39110594E+01  0.32858206E+02                                 1.277377                            1.260331      -1.036392       2.509732                    0.999949       2.622464       7.325445       0.478686       1.523021      -0.663202      -0.008527       0.015067      -0.026140       0.031353       0.006157       0.003003      -0.011475      -0.013930       0.016388      -0.014963      -0.001550       0.016513              1.285277       1.182000      -0.011039       0.187948       1.148289      -0.029358       1.525541           0.000002
           25              H      -0.869714      10.964080       0.207944       0.319840       0.557963 0.37135833E+01  0.30928867E+02                                 1.260909                            1.242804      -1.056674       2.502506                    0.999875       2.647950       7.467534       0.471511       1.559709      -0.656470       0.009446      -0.011808       0.025149       0.029345       0.005876       0.002265      -0.010354      -0.011846       0.017985      -0.013667      -0.001461       0.015129              1.268759       1.185147       0.006603       0.200316       1.146829       0.004642       1.474302           0.000004
           26              H      -0.744918       5.667571      17.771617       0.320248       0.529202 0.35322921E+01  0.29544841E+02                                 1.284198                            1.263853      -1.472894       2.290272                    0.995572       3.004003       8.968133       0.431830       1.695774      -0.632187       0.012040       0.007353      -0.019113       0.023755       0.005311       0.001344       0.002239      -0.004904       0.026349      -0.010241       0.000623       0.009618              1.294572       1.295851       0.187209      -0.163678       1.302997      -0.116350       1.284867           0.000001
           27              H       2.414982       3.665948      18.403009       0.081107       1.105290 0.87416351E+01  0.86932699E+02                                 1.707365                            1.679072      -0.651653       2.540480                    0.999666       3.541952       9.682428       0.509259       1.209420      -0.725708      -0.013783      -0.012736       0.029323       0.034814       0.003576      -0.004704      -0.000286      -0.007243       0.017065      -0.009176       0.001549       0.007627              1.706149       1.767730       0.191726      -0.347176       1.589786      -0.149590       1.760931           0.000007
           28              H       2.488971       4.357859      16.968198       0.084414       1.031765 0.81195627E+01  0.80686256E+02                                 1.734053                            1.698910      -1.116808       2.333267                    0.993959       3.873767      11.215979       0.462381       1.333028      -0.695833      -0.010447       0.015856      -0.030721       0.036116      -0.001853       0.004940       0.000464      -0.005554       0.018386      -0.008081       0.000172       0.007909              1.741344       1.708479      -0.164058       0.352021       1.590743      -0.141884       1.924809          -0.000000
           29              H      -0.373959       2.742376      18.079751       0.095558       1.072230 0.84745026E+01  0.83433542E+02                                 1.656081                            1.640259      -0.634004       2.545928                    0.999839       3.467483       9.361075       0.522562       1.190535      -0.730239       0.004277      -0.007655       0.022471       0.024122      -0.001484       0.002149       0.000840      -0.011913       0.019308      -0.009667       0.002839       0.006828              1.648088       1.614950      -0.114529       0.311418       1.495313      -0.111068       1.834002           0.000008
           30              H      -0.280240       3.448285      16.648721       0.101187       1.004522 0.79735116E+01  0.78652068E+02                                 1.685224                            1.670665      -0.938875       2.414917                    0.996616       3.746982      10.708925       0.473026       1.312685      -0.700503       0.008768       0.014775      -0.019729       0.026162       0.000840      -0.003317       0.000173      -0.007962       0.001455      -0.006006       0.002166       0.003841              1.679972       1.730560       0.193520      -0.282658       1.613579      -0.123376       1.695777          -0.000002
           31              H       2.773606       2.139520      15.947384       0.083315       1.038177 0.83042407E+01  0.82506633E+02                                 1.702098                            1.688132      -0.846361       2.446703                    0.996986       3.789557      10.765204       0.479041       1.286898      -0.706071      -0.005847       0.013596      -0.021483       0.026088      -0.005207       0.002839      -0.001937      -0.010241       0.005838      -0.008625       0.000820       0.007804              1.693313       1.704562      -0.155672       0.299410       1.562319      -0.096656       1.813058           0.000002
           32              H       2.840693       1.366415      17.342497       0.086410       1.113592 0.89076196E+01  0.88951641E+02                                 1.706914                            1.687719      -0.671091       2.524774                    0.999474       3.586072       9.805645       0.511498       1.199140      -0.727661      -0.002555      -0.013153       0.023374       0.026942      -0.000794      -0.005055      -0.002085      -0.012357       0.013842      -0.010353       0.003110       0.007243              1.697741       1.666245       0.183588      -0.305360       1.636344      -0.192866       1.790633           0.000004
           33              H      -0.030134       1.306916      15.414292       0.087397       1.080535 0.87624570E+01  0.88356309E+02                                 1.754252                            1.738252      -1.035752       2.357002                    0.995489       3.892120      11.188263       0.469747       1.293096      -0.704264       0.003264       0.015213      -0.016575       0.022734       0.000791      -0.003782      -0.000815      -0.009459       0.004855      -0.007182       0.002476       0.004706              1.744250       1.750232       0.185623      -0.278569       1.667429      -0.167755       1.815088           0.000003
           34              H      -0.029144       0.485837      16.784830       0.094227       1.083578 0.85872847E+01  0.85023583E+02                                 1.683190                            1.663069      -0.672840       2.528976                    0.999620       3.523076       9.611677       0.512185       1.207803      -0.725905       0.004654      -0.010361       0.023966       0.026521      -0.003203       0.002011      -0.002065      -0.014449       0.010773      -0.009879       0.002250       0.007629              1.675704       1.692220      -0.179320       0.319620       1.551251      -0.155427       1.783640           0.000006
           35              H       3.060707       0.039589      14.669476       0.081042       1.039281 0.81998839E+01  0.81384738E+02                                 1.719895                            1.690211      -0.936580       2.414059                    0.995950       3.797372      10.856586       0.472352       1.306487      -0.701922      -0.013916       0.013811      -0.027779       0.034001      -0.006486       0.004783       0.000167      -0.003092       0.013133      -0.009938       0.002200       0.007738              1.719352       1.701775      -0.154274       0.325543       1.576663      -0.167333       1.879619           0.000002
           36              H       3.088333      -0.791183      16.030561       0.089864       1.107376 0.87216319E+01  0.86816562E+02                                 1.722932                            1.687961      -0.682338       2.534828                    0.999460       3.521992       9.680617       0.502276       1.225063      -0.722276      -0.011962      -0.022002       0.026390       0.036381       0.001792      -0.006564      -0.001209      -0.005697       0.001526      -0.008151       0.001578       0.006574              1.724319       1.698831       0.238643      -0.300509       1.720668      -0.229940       1.753459           0.000010
           37              H       0.101588      -0.896553      14.087234       0.301377       0.593383 0.40881396E+01  0.35109705E+02                                 1.336902                            1.320916      -1.270123       2.378661                    0.997607       2.955523       8.650309       0.445604       1.600500      -0.647909       0.007584       0.011418      -0.021172       0.025222      -0.005606      -0.003516      -0.010441       0.001943       0.011970      -0.013886       0.002352       0.011534              1.338443       1.280175       0.024476      -0.201712       1.234722      -0.122446       1.500432          -0.000000
           38              H       0.214056      -1.610472      15.382156       0.320424       0.578234 0.39010238E+01  0.32679693E+02                                 1.265933                            1.254399      -1.033894       2.521990                    0.999759       2.545123       7.047516       0.483373       1.512600      -0.665829       0.015310      -0.015869       0.025080       0.033395      -0.012593       0.000710      -0.007064       0.008988       0.028363      -0.019133       0.004911       0.014222              1.267015       1.281684      -0.154315       0.157201       1.241442      -0.129437       1.277918           0.000007
           39              H      -0.024194       1.511677       5.890475       0.319358       0.601325 0.41091962E+01  0.34756274E+02                                 1.285186                            1.276459      -1.025164       2.525747                    0.999797       2.523126       6.943219       0.487014       1.486922      -0.670948      -0.012812      -0.014178       0.027048       0.033117       0.013235      -0.000987      -0.005775       0.010365       0.033576      -0.020382       0.005864       0.014518              1.283031       1.257217       0.124382      -0.161821       1.253919      -0.139078       1.337955           0.000002
           40              H      -0.034061       2.079736       4.519938       0.303364       0.592998 0.40826622E+01  0.34994076E+02                                 1.328657                            1.313934      -1.229874       2.397415                    0.998158       2.918304       8.487902       0.450630       1.585751      -0.650466      -0.009105       0.009783      -0.021895       0.025652       0.005980       0.000564      -0.011061      -0.000696       0.012069      -0.012803      -0.000508       0.013311              1.329245       1.317316      -0.008696       0.229127       1.214613      -0.066979       1.455806          -0.000002
           41              H       2.021882       2.493371       6.327157       0.093625       1.141758 0.90582869E+01  0.90645357E+02                                 1.734679                            1.702616      -0.667800       2.545157                    0.999654       3.454049       9.389749       0.510021       1.200103      -0.729047       0.014093      -0.018760       0.027928       0.036476      -0.001175       0.006134      -0.002746      -0.005045       0.005670      -0.007514       0.000118       0.007396              1.730169       1.763100      -0.187347       0.337826       1.660497      -0.170905       1.766911           0.000004
           42              H       1.970087       3.133431       4.863990       0.085864       1.016366 0.79513538E+01  0.78186147E+02                                 1.686429                            1.658662      -0.871789       2.447735                    0.996920       3.698047      10.467834       0.480078       1.297495      -0.704277       0.013002       0.009515      -0.030528       0.034518       0.006414      -0.002832      -0.000424      -0.004325       0.014327      -0.009459       0.002725       0.006734              1.683302       1.640711       0.108976      -0.323707       1.535555      -0.144043       1.873640           0.000000
           43              H       0.113408       4.473122       5.474588       0.090973       1.042798 0.83582859E+01  0.83222875E+02                                 1.709025                            1.695245      -0.901521       2.422170                    0.997039       3.797873      10.819349       0.477092       1.289374      -0.705354      -0.005310       0.013255      -0.017967       0.022950      -0.001413       0.002916      -0.000141      -0.008243       0.007914      -0.006565       0.002644       0.003920              1.697247       1.677134      -0.140958       0.266454       1.599902      -0.178060       1.814704           0.000001
           44              H       0.052244       3.774376       6.915070       0.101655       1.133448 0.90723060E+01  0.90461303E+02                                 1.690375                            1.674942      -0.723103       2.509623                    0.999409       3.459390       9.266637       0.529722       1.159613      -0.738251      -0.006634      -0.007721       0.022909       0.025069       0.001951      -0.001930      -0.004066      -0.010648       0.014919      -0.008279      -0.000283       0.008562              1.676756       1.732674       0.144672      -0.321465       1.552522      -0.093513       1.745073           0.000002
           45              H       2.195985       5.458558       5.996337       0.082757       1.023421 0.81501278E+01  0.80676796E+02                                 1.691464                            1.676722      -0.848641       2.445713                    0.996693       3.798819      10.806422       0.478336       1.293567      -0.704463       0.005811       0.015799      -0.021115       0.027004       0.005831      -0.003263      -0.002825      -0.011360       0.009818      -0.010069       0.000926       0.009143              1.682757       1.612547       0.135862      -0.275839       1.558417      -0.144368       1.877307           0.000000
           46              H       2.255180       4.672046       7.385779       0.088875       1.187158 0.96498514E+01  0.97760900E+02                                 1.744511                            1.727658      -0.800846       2.468787                    0.998555       3.568427       9.649352       0.521237       1.159916      -0.737866       0.006069      -0.011658       0.024351       0.027672       0.001063       0.002762      -0.004091      -0.007736       0.016130      -0.007638      -0.000469       0.008107              1.730308       1.754833      -0.199537       0.303969       1.699530      -0.120764       1.736562           0.000001
           47              H       0.464596       6.799916       6.771400       0.104236       0.989778 0.78217078E+01  0.77071085E+02                                 1.692060                            1.673107      -1.096931       2.345593                    0.994632       3.804264      10.999665       0.463168       1.342077      -0.694048      -0.007695       0.017506      -0.019588       0.027375      -0.000797       0.003130      -0.000404      -0.007599       0.007850      -0.006261       0.002252       0.004009              1.688988       1.656145      -0.222449       0.240257       1.673006      -0.186377       1.737812          -0.000003
           48              H       0.368905       5.946208       8.124924       0.099656       1.123602 0.89905132E+01  0.89723499E+02                                 1.705248                            1.687467      -0.654535       2.540847                    0.999691       3.467883       9.388957       0.516734       1.187729      -0.731549      -0.008194      -0.010133       0.020166       0.024011       0.000549      -0.002270      -0.000645      -0.008751       0.016887      -0.007601       0.001465       0.006136              1.695884       1.776596       0.149731      -0.335915       1.529737      -0.068888       1.781317           0.000002
           49              H       2.641883       7.536336       7.361204       0.082117       1.043877 0.82277412E+01  0.82246813E+02                                 1.761204                            1.720028      -1.207107       2.287168                    0.993049       3.992864      11.694453       0.454408       1.348410      -0.692029       0.015744       0.019776      -0.028079       0.037781       0.002829      -0.006603       0.001597      -0.001968       0.011981      -0.008390       0.000416       0.007975              1.774166       1.804903       0.227418      -0.357847       1.627247      -0.159569       1.890346          -0.000002
           50              H       2.611797       6.632552       8.680700       0.081569       1.158054 0.92886426E+01  0.93399921E+02                                 1.736415                            1.711996      -0.647368       2.542382                    0.999679       3.517615       9.540200       0.514787       1.183272      -0.732691       0.013167      -0.017400       0.027940       0.035451      -0.002959       0.003305      -0.001739      -0.008567       0.019756      -0.008965       0.000837       0.008129              1.728670       1.740751      -0.231849       0.297690       1.672394      -0.170157       1.772866           0.000004
           51              H       0.846863       8.714306       8.302621       0.321691       0.524173 0.34956859E+01  0.29175532E+02                                 1.277492                            1.258439      -1.480560       2.286253                    0.995504       3.007903       8.983065       0.431973       1.698883      -0.631617      -0.012446       0.008237      -0.017340       0.022878      -0.004606      -0.002106       0.001094      -0.003080       0.025592      -0.009188       0.000069       0.009119              1.286286       1.312705      -0.195015       0.151877       1.286151      -0.082490       1.260001          -0.000001
           52              H       1.041707       7.962370       9.565406       0.318545       0.577450 0.38775277E+01  0.32532134E+02                                 1.275371                            1.258538      -1.041766       2.509794                    0.999924       2.616533       7.322771       0.476584       1.531824      -0.661724      -0.008317      -0.014919       0.025335       0.030555      -0.006233      -0.003089      -0.011435      -0.014280       0.016494      -0.015136      -0.001431       0.016567              1.283215       1.180403       0.010808      -0.187030       1.146918      -0.028950       1.522324           0.000002
           53              H       1.596703      -4.228893      18.696020       0.319799       0.558643 0.37192140E+01  0.30986272E+02                                 1.261648                            1.243505      -1.055458       2.502892                    0.999882       2.649340       7.471755       0.471534       1.559103      -0.656560       0.009614       0.011733      -0.025343       0.029536      -0.006187      -0.002314      -0.010169      -0.012291       0.018395      -0.014005      -0.001115       0.015120              1.269510       1.185827      -0.006579      -0.200589       1.147412       0.004633       1.475290           0.000004
           54              H       1.721502       1.067616       1.132347       0.320314       0.529316 0.35325725E+01  0.29543452E+02                                 1.283592                            1.263251      -1.469703       2.291643                    0.995586       3.002450       8.958649       0.432331       1.694024      -0.632442       0.012040      -0.007295       0.019423       0.023988      -0.005340      -0.001760       0.002117      -0.005009       0.026344      -0.010296       0.000597       0.009698              1.293956       1.295207      -0.187086       0.163632       1.302339      -0.116342       1.284323           0.000001
           55              H      -0.051323       3.069239       0.500955       0.081900       1.103948 0.87329048E+01  0.86865088E+02                                 1.709645                            1.681236      -0.654753       2.540502                    0.999637       3.541921       9.698322       0.507329       1.213752      -0.724718      -0.013729       0.012381      -0.029014       0.034403      -0.003716       0.004574      -0.000072      -0.007108       0.016085      -0.009059       0.001813       0.007246              1.708454       1.770302      -0.192110       0.347920       1.591833      -0.149759       1.763226           0.000007
           56              H       0.022669       2.377328       1.935766       0.083911       1.031498 0.81126316E+01  0.80562941E+02                                 1.730476                            1.695535      -1.102354       2.338869                    0.994158       3.867819      11.178094       0.464140       1.328872      -0.696698      -0.011090      -0.016050       0.031540       0.037086       0.001753      -0.004781       0.000942      -0.005892       0.017972      -0.008101       0.000419       0.007683              1.737723       1.704874       0.163480      -0.350817       1.587513      -0.141473       1.920782          -0.000000
           57              H       2.092421       3.992811       0.824213       0.096049       1.074096 0.84902655E+01  0.83604975E+02                                 1.655638                            1.639784      -0.631442       2.546294                    0.999852       3.469523       9.359226       0.523736       1.187636      -0.730881       0.004109       0.007795      -0.021976       0.023677       0.001662      -0.002495       0.000730      -0.011705       0.019559      -0.009751       0.002791       0.006960              1.647659       1.614404       0.114508      -0.311382       1.494826      -0.111153       1.833747           0.000008
           58              H       2.186144       3.286902       2.255243       0.100267       1.004887 0.79803056E+01  0.78763725E+02                                 1.688272                            1.673548      -0.955080       2.408842                    0.996484       3.752894      10.741275       0.471532       1.316098      -0.699801       0.009121      -0.014920       0.020390       0.026861      -0.000784       0.002962       0.000184      -0.008650       0.001357      -0.005988       0.001817       0.004171              1.683039       1.733778      -0.194187       0.283623       1.616435      -0.123814       1.698903          -0.000002
           59              H       0.307267       4.595667       2.956580       0.084510       1.037323 0.82973817E+01  0.82433434E+02                                 1.702021                            1.688102      -0.845158       2.447468                    0.996952       3.789685      10.770348       0.478692       1.287916      -0.705829      -0.005886      -0.013011       0.021437       0.025758       0.005176      -0.002581      -0.001875      -0.010399       0.006143      -0.008635       0.000965       0.007670              1.693232       1.704547       0.155619      -0.299241       1.562312      -0.096566       1.812837           0.000002
           60              H       0.374350       5.368772       1.561467       0.087023       1.113048 0.89004543E+01  0.88844995E+02                                 1.704871                            1.685801      -0.672201       2.524161                    0.999491       3.583170       9.789578       0.512453       1.197379      -0.728069      -0.002935       0.013639      -0.022712       0.026655       0.000982       0.004880      -0.001947      -0.011932       0.014878      -0.010208       0.002994       0.007215              1.695695       1.664280      -0.183138       0.304643       1.634405      -0.192415       1.788399           0.000004
           61              H       2.436214       5.428271       3.489672       0.088254       1.077847 0.87392316E+01  0.88103871E+02                                 1.754871                            1.738862      -1.046935       2.353439                    0.995259       3.891405      11.201739       0.468270       1.297443      -0.703352       0.003120      -0.014933       0.016174       0.022233      -0.000764       0.003882      -0.001064      -0.009810       0.004533      -0.007366       0.002317       0.005048              1.744867       1.750888      -0.185712       0.278694       1.668036      -0.167830       1.815676           0.000003
           62              H       2.437197       6.249350       2.119134       0.095137       1.081509 0.85684125E+01  0.84808592E+02                                 1.682761                            1.662661      -0.677473       2.527650                    0.999557       3.519944       9.608390       0.511480       1.209868      -0.725436       0.004248       0.009930      -0.023046       0.025451       0.003283      -0.001993      -0.002108      -0.014005       0.011234      -0.009774       0.002225       0.007550              1.675276       1.691748       0.179239      -0.319456       1.550902      -0.155417       1.783177           0.000006
           63              H       0.594333       6.695598       4.234488       0.081313       1.042193 0.82259488E+01  0.81678853E+02                                 1.720103                            1.690405      -0.926088       2.417433                    0.996136       3.799240      10.851525       0.473539       1.302647      -0.702691      -0.014139      -0.013457       0.028088       0.034204       0.006576      -0.004592       0.000259      -0.003335       0.012948      -0.009977       0.002441       0.007536              1.719559       1.701920       0.154270      -0.325566       1.576929      -0.167360       1.879827           0.000002
           64              H       0.621953       7.526370       2.873403       0.089643       1.108149 0.87285177E+01  0.86894061E+02                                 1.722982                            1.688013      -0.681195       2.535420                    0.999509       3.522798       9.680352       0.502590       1.224171      -0.722476      -0.012126       0.022251      -0.026764       0.036858      -0.001610       0.006181      -0.001140      -0.005759       0.001357      -0.007794       0.001665       0.006129              1.724371       1.698846      -0.238658       0.300464       1.720794      -0.229961       1.753472           0.000010
           65              H       2.567898       7.631740       4.816730       0.302232       0.589949 0.40595947E+01  0.34819257E+02                                 1.334571                            1.318666      -1.280593       2.375562                    0.997575       2.949408       8.639536       0.444581       1.606268      -0.647035       0.007957      -0.011116       0.021082       0.025126       0.005600       0.003389      -0.010407       0.001749       0.011668      -0.013756       0.002257       0.011499              1.336099       1.277964      -0.024427       0.201133       1.232641      -0.122146       1.497692          -0.000000
           66              H       2.680361       8.345659       3.521808       0.321475       0.576573 0.38882779E+01  0.32558546E+02                                 1.265560                            1.254041      -1.032761       2.523467                    0.999773       2.543079       7.048975       0.482282       1.516692      -0.665128       0.014799       0.015323      -0.024873       0.032749       0.012576      -0.000727      -0.007243       0.009012       0.028108      -0.019138       0.004815       0.014323              1.266639       1.281361       0.154257      -0.157138       1.241082      -0.129344       1.277476           0.000007
           67              C      -1.050723       3.891951      13.274364      -0.003815      24.060892 0.36341869E+03  0.81964831E+04                                 7.339110                            6.371245       0.179571       2.076109                    0.999458      26.856861      76.438734       0.648356       0.418864      -1.059160      -0.112204       0.054943       0.015831       0.125933      -0.044125      -0.012863       0.020877      -0.075365      -0.014188      -0.055849      -0.012643       0.068492              7.961836       6.587388      -0.372301      -0.117824      10.889071       2.025602       6.409048           0.000008
           68              C       3.127284       2.668449      12.712916      -0.223802      28.515194 0.46036309E+03  0.10985114E+05                                 8.132478                            7.098020       0.017518       1.984623                    0.998991      29.987358      87.006722       0.625456       0.410398      -1.067500       0.077654      -0.007908      -0.014621       0.079413      -0.005092      -0.004367       0.017814      -0.078978       0.014626      -0.042493      -0.002947       0.045440              8.858106       7.189139      -0.591530      -0.267253      12.129369       2.797160       7.255811           0.000011
           69              C      -0.818867       1.619695      12.159030      -0.171643      27.786998 0.43549728E+03  0.10288083E+05                                 8.089141                            6.965694      -0.107811       1.949942                    0.998925      29.670469      86.741821       0.620558       0.417806      -1.058649      -0.091690      -0.008579      -0.013272       0.093042      -0.023127      -0.005742       0.016108      -0.075968       0.020001      -0.047831      -0.000324       0.048155              8.885123       6.841153      -0.623775      -0.321510      12.047675       3.304785       7.766541           0.000008
           70              C       3.457794       0.457417      11.474706      -0.211386      27.336653 0.43729672E+03  0.10320211E+05                                 7.937758                            6.934339       0.019826       1.997125                    0.998379      29.460471      85.513915       0.629403       0.412349      -1.064299       0.071561       0.021703       0.005726       0.074999      -0.001739       0.001230       0.024978      -0.075156       0.004696      -0.038503      -0.011252       0.049755              8.640720       7.225463      -0.403415      -0.322623      10.844684       3.100517       7.852014           0.000006
           71              C      -0.414368      -0.442083      10.831971      -0.002638      23.635207 0.36499859E+03  0.82648602E+04                                 7.316980                            6.427411       0.005271       2.019220                    0.999027      27.153956      78.171136       0.637308       0.424436      -1.052625      -0.104790      -0.067248      -0.043502       0.131893       0.022155       0.009872       0.035118      -0.075122       0.043894      -0.050926      -0.012589       0.063515              7.894680       6.847149      -0.570618      -0.284470       9.181799       2.564916       7.655090           0.000002
           72              C      -1.904092       4.085111      17.750822       0.001110      23.457264 0.35655265E+03  0.80181710E+04                                 7.244503                            6.325393       0.155114       2.070086                    0.999350      26.827208      76.704338       0.647250       0.420807      -1.055983       0.111429       0.067371       0.036039       0.135107       0.025592       0.007306       0.027057      -0.082381       0.019420      -0.051733      -0.008210       0.059943              7.842936       6.618473      -0.619956      -0.230018      10.081115       2.203843       6.829219           0.000007
           73              C      -0.902745       3.037896      17.297127      -0.211614      27.680859 0.43827583E+03  0.10340277E+05                                 7.995618                            6.937891       0.105168       2.023700                    0.999112      29.374570      85.014801       0.630351       0.411850      -1.065530      -0.077237      -0.015970      -0.015257       0.080333       0.000032       0.001840       0.021761      -0.082180       0.010269      -0.042884      -0.006750       0.049634              8.747866       7.013044      -0.637911      -0.243134      11.811138       2.936943       7.419415           0.000015
           74              C       3.388714       1.825997      16.658173      -0.156630      27.448091 0.42183683E+03  0.98976036E+04                                 8.038425                            6.868519      -0.116934       1.950665                    0.998997      29.376912      85.911508       0.622454       0.419385      -1.056442       0.095169       0.013928       0.002311       0.096211      -0.014297      -0.003581       0.017508      -0.080550       0.024048      -0.046751      -0.000178       0.046929              8.850282       6.816885      -0.772843      -0.498481      12.009421       3.258408       7.724540           0.000014
           75              C      -0.611697       0.839679      16.066479      -0.215617      28.137303 0.43811688E+03  0.10358505E+05                                 8.087502                            6.936420      -0.035492       1.969934                    0.999050      29.887166      87.218921       0.629053       0.411824      -1.063189      -0.086885       0.006700       0.011178       0.087857      -0.006169      -0.002747       0.015266      -0.080950       0.024926      -0.045147       0.001597       0.043550              8.869040       6.971683      -0.748692      -0.342820      11.803511       3.243834       7.831926           0.000016
           76              C       3.660031      -0.321579      15.370813      -0.003137      24.183454 0.36072508E+03  0.81413220E+04                                 7.407053                            6.379618       0.049053       2.033284                    0.999140      27.035434      77.616421       0.641421       0.423101      -1.053811       0.117077      -0.045980      -0.022633       0.127802      -0.047655      -0.016554       0.024940      -0.061316       0.010709      -0.058572      -0.010000       0.068573              8.058226       6.421203      -0.372369      -0.226145      10.572322       2.552584       7.181153           0.000010
           77              C       1.415652       2.843236       5.629600      -0.005147      24.098518 0.36419765E+03  0.82185978E+04                                 7.345504                            6.376984       0.183271       2.076620                    0.999472      26.888990      76.555862       0.648217       0.418721      -1.059231      -0.111988      -0.054222      -0.015237       0.125353       0.043914       0.013751       0.020584      -0.075945      -0.012940      -0.056231      -0.012204       0.068435              7.968500       6.594281       0.372705       0.119191      10.898419       2.027705       6.412799           0.000008
           78              C       0.660939       4.066738       6.191048      -0.225814      28.553682 0.46124377E+03  0.11011377E+05                                 8.138478                            7.103851       0.011893       1.982780                    0.999001      30.018337      87.117083       0.625326       0.410288      -1.067573       0.079856       0.007996       0.013407       0.081368       0.004390       0.006421       0.017789      -0.081001       0.017547      -0.044306      -0.001735       0.046041              8.864108       7.194575       0.589694       0.269348      12.137312       2.799588       7.260438           0.000010
           79              C       1.647470       5.115492       6.744934      -0.164868      27.643963 0.43273324E+03  0.10207072E+05                                 8.065880                            6.947459      -0.108672       1.950909                    0.998935      29.575192      86.411885       0.620815       0.418276      -1.058295      -0.087759       0.009551       0.012560       0.089167       0.022667       0.006117       0.014018      -0.071483       0.028687      -0.047176       0.002982       0.044194              8.857618       6.824584       0.620422       0.322095      12.002413       3.287896       7.745857           0.000008
           80              C       0.991411       6.277770       7.429258      -0.212098      27.333728 0.43729664E+03  0.10318504E+05                                 7.933539                            6.931651       0.066012       2.011909                    0.998658      29.444316      85.413878       0.629995       0.412030      -1.064681       0.071604      -0.019296      -0.006200       0.074417       0.000342       0.000199       0.025847      -0.075378       0.004060      -0.038367      -0.012217       0.050585              8.635801       7.222213       0.403330       0.322654      10.838489       3.098933       7.846700           0.000005
           81              C       2.051933       7.177270       8.071993       0.001074      23.531066 0.36291612E+03  0.82053863E+04                                 7.292180                            6.406175       0.012880       2.022506                    0.999026      27.082301      77.888634       0.638838       0.424055      -1.052935      -0.101835       0.067547       0.040764       0.128821      -0.020907      -0.009898       0.034638      -0.074134       0.040698      -0.049353      -0.013008       0.062361              7.866414       6.826236       0.565225       0.280437       9.143556       2.546112       7.629451           0.000002
           82              C       0.562306       2.650076       1.153142       0.000538      23.478962 0.35697508E+03  0.80292385E+04                                 7.245583                            6.326477       0.157258       2.070394                    0.999385      26.838533      76.718969       0.647668       0.420453      -1.056311       0.111324      -0.069229      -0.035551       0.135829      -0.025133      -0.007496       0.026889      -0.084475       0.016942      -0.051973      -0.008552       0.060525              7.844180       6.619709       0.619566       0.232116      10.082637       2.205000       6.830193           0.000008
           83              C       1.563636       3.697291       1.606837      -0.209104      27.624882 0.43713270E+03  0.10307431E+05                                 7.987823                            6.931296       0.105006       2.023923                    0.999033      29.339181      84.911186       0.630263       0.412142      -1.065253      -0.078524       0.014859       0.016291       0.081561       0.000108      -0.000301       0.022516      -0.083039       0.007978      -0.042852      -0.007883       0.050735              8.738913       7.007184       0.635881       0.244002      11.795454       2.932060       7.414101           0.000015
           84              C       0.922375       4.909190       2.245791      -0.160223      27.515459 0.42311884E+03  0.99342247E+04                                 8.047201                            6.875703      -0.119044       1.949762                    0.998993      29.421532      86.042241       0.622632       0.418990      -1.056797       0.096261      -0.014259      -0.003740       0.097383       0.015254       0.003827       0.017080      -0.081355       0.027171      -0.047982       0.001001       0.046981              8.860350       6.823424       0.774351       0.498773      12.025664       3.264588       7.731961           0.000014
           85              C       1.854646       5.895508       2.837485      -0.216821      28.154747 0.43844489E+03  0.10368328E+05                                 8.089786                            6.938109      -0.034258       1.970077                    0.999079      29.899132      87.266048       0.629092       0.411717      -1.063246      -0.088721      -0.006836      -0.011346       0.089704       0.006845       0.001246       0.014695      -0.081099       0.028248      -0.045831       0.002922       0.042909              8.871646       6.973349       0.748532       0.342797      11.808270       3.244705       7.833320           0.000016
           86              C       1.193655       7.056766       3.533151      -0.004105      24.194172 0.36086401E+03  0.81451973E+04                                 7.409260                            6.381138       0.043164       2.031678                    0.999142      27.045797      77.648309       0.641304       0.423140      -1.053793       0.117112       0.044964       0.021164       0.127219       0.046382       0.017906       0.025383      -0.061021       0.008433      -0.057191      -0.011404       0.068594              8.060961       6.422444       0.372039       0.225733      10.577801       2.553853       7.182638           0.000010
           87              N       2.979284       4.982016      13.720497      -0.601390      31.092683 0.54116785E+03  0.13240868E+05                                 8.155439                            7.369742      -0.081065       1.992125                    0.994902      30.235227      84.480451       0.665147       0.376360      -1.107760       0.069327      -0.091147      -0.051471       0.125552      -0.106661      -0.034828      -0.034958       0.021014       0.091274      -0.136911       0.044838       0.092073              8.703626       7.701758      -1.740406      -0.837204      11.505518       1.733003       6.903601           0.000002
           88              N       3.941216      -1.566699      10.075813      -0.593548      31.022706 0.54773766E+03  0.13470754E+05                                 8.228334                            7.481046      -0.343362       1.912970                    0.993635      30.292528      85.450850       0.649985       0.383163      -1.100465       0.034701       0.101681       0.065139       0.125643       0.075879       0.046047       0.007706      -0.069633       0.109852      -0.110267       0.022946       0.087321              8.797959       7.427447       0.747311       0.517056       9.712309       2.894609       9.254120          -0.000002
           89              N      -1.341774       5.295171      18.363311      -0.589062      31.145198 0.54861678E+03  0.13495526E+05                                 8.245670                            7.487167      -0.342504       1.915095                    0.993077      30.211818      85.186534       0.649813       0.383175      -1.100641      -0.036421      -0.107277      -0.053720       0.125383       0.079527       0.036374       0.011965      -0.085811       0.084794      -0.109233       0.018815       0.090419              8.819592       7.410181       0.909879       0.456973      10.745980       2.463645       8.302614           0.000001
           90              N      -0.384774      -1.315552      14.746982      -0.595280      31.164952 0.54397269E+03  0.13330140E+05                                 8.163357                            7.391724      -0.100781       1.986050                    0.994386      30.240559      84.632049       0.663595       0.376657      -1.107257      -0.069120       0.080750       0.068008       0.126187      -0.099776      -0.046042      -0.030761       0.020267       0.091497      -0.133236       0.044084       0.089152              8.686845       7.674737      -1.689157      -1.082996      10.796858       2.061071       7.588940           0.000004
           91              N       0.512977       1.753171       5.183467      -0.599118      31.033473 0.53986274E+03  0.13201189E+05                                 8.141531                            7.357318      -0.078983       1.993126                    0.994805      30.205829      84.378249       0.666177       0.375999      -1.108007       0.068962       0.091407       0.050427       0.125116       0.106254       0.034953      -0.034726       0.022075       0.089211      -0.136276       0.044175       0.092101              8.687972       7.691235       1.737040       0.836743      11.477445       1.725604       6.895236           0.000002
           92              N       1.474798       8.301886       8.828151      -0.598869      31.229876 0.55269130E+03  0.13625369E+05                                 8.269022                            7.518275      -0.354175       1.907981                    0.993549      30.422781      85.966207       0.647822       0.383517      -1.100036       0.037941      -0.102163      -0.065676       0.127240      -0.074809      -0.045964       0.008777      -0.070877       0.107925      -0.109140       0.021724       0.087417              8.842041       7.465664      -0.748479      -0.518203       9.761717       2.916571       9.298743          -0.000001
           93              N       1.124644       1.440016       0.540653      -0.589153      31.120956 0.54804118E+03  0.13477127E+05                                 8.239659                            7.481993      -0.344713       1.914870                    0.993140      30.196585      85.115720       0.650233       0.383048      -1.100789      -0.035967       0.106282       0.052602       0.123920      -0.078182      -0.035540       0.011554      -0.087076       0.082593      -0.107935       0.018817       0.089118              8.812843       7.404794      -0.909351      -0.457070      10.737386       2.459829       8.296351           0.000001
           94              N       2.081532       8.050739       4.156982      -0.596049      31.186408 0.54441252E+03  0.13341938E+05                                 8.161359                            7.389878      -0.092389       1.988406                    0.994500      30.242355      84.605584       0.664412       0.376164      -1.107758      -0.071667      -0.081075      -0.068135       0.127874       0.101295       0.046228      -0.030312       0.018667       0.089897      -0.134258       0.043504       0.090754              8.684900       7.672657       1.689589       1.082186      10.795276       2.061538       7.586767           0.000004
           95              O      -0.715325       7.602900      12.767737      -0.843889      44.055583 0.76744552E+03  0.20086649E+05                                 9.748464                            8.422162       0.166075       2.047449                    0.998470      31.665641      85.743836       0.675173       0.346602      -1.153566       0.042407      -0.051262      -0.009543       0.067210      -0.003626       0.001325      -0.034725       0.001146       0.000788      -0.035026       0.000165       0.034862             10.809770       7.513637      -1.312265       0.860466      13.733432      -5.663983      11.182241           0.000007
           96              O       1.889213      -2.524307      13.143926      -0.849224      45.382992 0.86198773E+03  0.23180619E+05                                 9.908556                            8.940350       0.192655       2.064337                    0.996694      31.684758      86.411697       0.655002       0.347728      -1.154888       0.013455       0.035925       0.037687       0.053777      -0.004065       0.006914       0.019307       0.042662       0.046689      -0.037071       0.011974       0.025097             10.665132      13.440275       1.436595       3.125518       9.316981       1.701595       9.238139           0.000001
           97              O      -0.878111       9.159545      10.809287      -0.805860      48.535028 0.78599175E+03  0.20675064E+05                                10.481428                            8.583749       0.123221       2.060017                    0.994104      30.582525      82.753902       0.662384       0.351534      -1.150620       0.040858      -0.009570      -0.054188       0.068537      -0.003395       0.009848      -0.033913       0.051293       0.098465      -0.055136       0.006488       0.048648             12.196139       9.398971      -0.120929       0.047601       6.848017      -2.371992      20.341427           0.000001
           98              O       4.676198      -3.608048      12.435028      -0.835298      47.417810 0.83554542E+03  0.22382401E+05                                10.328434                            8.899301      -0.023779       1.996905                    0.996513      31.806496      87.686419       0.643275       0.355445      -1.144092      -0.089806      -0.041838      -0.024489       0.102055       0.001173      -0.002506       0.010286       0.029545      -0.037283      -0.021129      -0.000050       0.021179             11.448842      17.806213      -1.207618      -2.930902       6.814928      -0.046171       9.725384          -0.000003
           99              O       3.408496      -5.470301      17.512632      -0.797867      48.551625 0.79923446E+03  0.21120543E+05                                10.510524                            8.687118       0.066713       2.042680                    0.993779      30.595950      83.098669       0.654586       0.354086      -1.148045      -0.060079       0.007699       0.055935       0.082447      -0.006342       0.013990      -0.030687       0.062647       0.095104      -0.057737       0.008562       0.049175             12.019021       9.642284      -0.017417      -0.345110       6.936702      -2.131656      19.478077           0.000006
          100              O       0.690499       6.175662      15.210129      -0.856288      45.100790 0.86181317E+03  0.23176113E+05                                 9.867483                            8.936945       0.204941       2.065338                    0.997049      31.824362      86.809447       0.655364       0.347533      -1.154981      -0.017421      -0.028497      -0.041684       0.053414      -0.002495       0.004103       0.026388       0.053529       0.046221      -0.046074       0.018379       0.027694             10.578429      13.296969       1.290100       2.936018       9.523005       1.786285       8.915313           0.000003
          101              O       3.265441      -3.981116      15.535278      -0.849422      46.143176 0.81040923E+03  0.21507295E+05                                10.081320                            8.680492       0.108401       2.027547                    0.998268      31.959279      87.211298       0.661925       0.348671      -1.151567      -0.053904       0.042052      -0.000505       0.068368      -0.003006      -0.003052      -0.036640       0.008153       0.004140      -0.038895       0.003818       0.035077             11.218398       7.920583      -1.327910       0.972408      14.300194      -5.843977      11.434416           0.000009
          102              O      -2.061957       7.258484      15.905795      -0.837039      48.446936 0.85279521E+03  0.22944014E+05                                10.456267                            8.970137       0.002493       2.003063                    0.996786      31.906522      87.934638       0.643423       0.353822      -1.146275       0.091679       0.036166       0.016057       0.099854       0.001776       0.000261       0.006830       0.046893      -0.058573      -0.024042      -0.009239       0.033281             11.635314      18.287262      -1.229747      -3.018558       6.879258       0.066353       9.739422           0.000000
          103              O       1.751101      -0.867713       6.136227      -0.844171      43.969661 0.76568903E+03  0.20027540E+05                                 9.731359                            8.408811       0.160342       2.046079                    0.998409      31.645322      85.637549       0.676212       0.346296      -1.153916       0.042807       0.052235       0.009085       0.068143       0.003097      -0.001577      -0.035161       0.000744       0.000537      -0.035337       0.000005       0.035332             10.789572       7.500975       1.309280      -0.858040      13.707516      -5.650348      11.160226           0.000007
          104              O      -0.577205       9.259494       5.760038      -0.850449      45.406751 0.86258642E+03  0.23200455E+05                                 9.910472                            8.942180       0.195201       2.064938                    0.996559      31.697515      86.449918       0.655084       0.347629      -1.154985       0.013521      -0.036867      -0.038214       0.054794       0.004830      -0.007553       0.018709       0.043985       0.047132      -0.037530       0.012219       0.025310             10.667251      13.444194      -1.436615      -3.126671       9.317511       1.700862       9.240047           0.000001
          105              O       1.588329      -2.424358       8.094677      -0.806387      48.474167 0.78500250E+03  0.20640527E+05                                10.467540                            8.574251       0.140410       2.064902                    0.994235      30.573370      82.685700       0.663290       0.351198      -1.151007       0.040858       0.009194       0.054837       0.069000       0.003702      -0.010387      -0.033894       0.050390       0.095827      -0.054464       0.006121       0.048343             12.178301       9.386815       0.120281      -0.047001       6.840492      -2.368176      20.307597           0.000001
          106              O       2.209761      10.343235       6.468936      -0.836160      47.420265 0.83567523E+03  0.22386356E+05                                10.327445                            8.898772      -0.015834       1.999093                    0.996528      31.810696      87.693924       0.643437       0.355348      -1.144190      -0.090916       0.041379       0.025843       0.103178      -0.001850       0.003444       0.008718       0.028415      -0.038859      -0.019812      -0.001255       0.021068             11.447663      17.803799       1.206704       2.929722       6.814454      -0.047256       9.724736          -0.000003
          107              O       3.408496      -0.445526       1.391332      -0.797650      48.551569 0.79921070E+03  0.21120698E+05                                10.512831                            8.688705       0.056095       2.039874                    0.993750      30.589891      83.095825       0.654303       0.354226      -1.147880      -0.059686      -0.008411      -0.056996       0.082956       0.005800      -0.014593      -0.030723       0.061940       0.094378      -0.057338       0.008024       0.049314             12.021778       9.645052       0.017603       0.345429       6.937557      -2.131249      19.482725           0.000006
          108              O       3.156916       0.559525       3.693835      -0.855096      45.093988 0.86160316E+03  0.23170032E+05                                 9.868299                            8.937112       0.206266       2.065766                    0.996974      31.815810      86.797280       0.655192       0.347631      -1.154852      -0.017215       0.027784       0.040681       0.052184       0.002156      -0.004188       0.027677       0.052835       0.046731      -0.046745       0.017964       0.028780             10.580085      13.302087      -1.290495      -2.936199       9.523399       1.787117       8.914769           0.000003
          109              O       0.799013      10.716303       3.368686      -0.848462      46.112057 0.80972794E+03  0.21484900E+05                                10.077479                            8.677383       0.104194       2.026373                    0.998261      31.944636      87.165280       0.661976       0.348714      -1.151520      -0.053232      -0.041773       0.000667       0.067669       0.003419       0.002515      -0.037439       0.007520       0.002574      -0.039603       0.003737       0.035866             11.214027       7.918617       1.327902      -0.972423      14.294433      -5.840721      11.429031           0.000009
          110              O       0.404478      -0.523297       2.998169      -0.836658      48.493327 0.85370090E+03  0.22975456E+05                                10.463795                            8.975323      -0.002375       2.001241                    0.996774      31.921199      88.000893       0.643164       0.353855      -1.146199       0.091560      -0.035534      -0.016247       0.099549      -0.002375       0.000383       0.007609       0.046370      -0.057889      -0.024601      -0.008353       0.032955             11.645034      18.306323       1.231157       3.021550       6.883389       0.066676       9.745390           0.000000

******************************************************
Auxiliary information for the entire system
The total spin magnetic moment of the unit cell is   0.000384
The total net atomic charge of the unit cell is   0.000003
Accuracy of reproducing the electrostatic potential in the unit cell:
  The inner radius (bohr) =    5.0000
  The outer radius (bohr) =   12.0000
  Valid grid points have density less than (e/(bohr^3)) =    0.0001
  The number of valid grid points were=          303
  The rms potential error without charges in kcal/mol is=      2.31865
  The rms potential error with partial charges in kcal/mol is=      0.31996
  The RRMSE value at monopole order=      0.13799
  The rms potential error with partial charges and cloud penetration in kcal/mol is=      0.31622
  The RRMSE value at monopole order with cloud penetration is=      0.13638
  The rms potential error with partial charges and atomic dipoles in kcal/mol is=      0.19713
  The RRMSE value at dipole order=      0.08502
  The rms potential error with partial charges, atomic dipoles and cloud penetration in kcal/mol is=      0.19336
  The RRMSE value at dipole order with cloud penetration=      0.08339

******************************************************
The electron densities and ab initio electrostatic potential were computed in VASP using the PBE functional and
projector augmented wave method. See the main text of the journal article for a description of computational details.
The atomic charges, dipoles, and quadrupoles were computed with the DDEC6 method as described in
(a) T. A. Manz and N. Gabaldon Limas, RSC Adv. 6 (2016) 47771-47801 DOI: 10.1039/c6ra04656h
(b) N. Gabaldon Limas and T. A. Manz, RSC Adv. 8 (2018) 2678-2707 DOI: 10.1039/c7ra11829e.
For each atom in the material, the electron cloud parameters were fit to the spherically averaged atom-in-material
electron density using radial positions for which this density was between 10^-4 and 10^-2 electrons per cubic bohr.
The polarizabilities, dispersion coefficients, and quantum Drude oscillator (QDO) parameters were fit using the MCLF method.
The magnetic structure of the system was optimized in VASP from the default ferromagnetic initial guess using spin polarization.
The atomic spin moments (ASMs) were computed on this optimized magnetic structure using the DDEC6 partition as inputs
to the method of T. A. Manz and D. S. Sholl, J. Chem. Theory Comput. 7 (2011) 4146-4164 DOI: 10.1021/ct200539n.
The RMSE and RRMSE were computed using a uniform grid with Ewald summation.
