# Supplementary material for: A collection of forcefield precursors for metal–organic frameworks
Source: RSC Adv. 2019 Nov 13;9(63):36492–507. doi: 10.1039/c9ra07327b (PMC9075174; doi:10.1039/c9ra07327b)
Supplement: RA-009-C9RA07327B-s5671 [file RA-009-C9RA07327B-s5671.xyz]

  308
jmolscript: load "" {1 1 1} spacegroup "x,y,z" unitcell [{     19.487600     0.000000     0.000000 }, {      0.000000    19.487600     0.000000 }, {      0.000000     0.000000    26.377000 }]
Sm     8.594226     1.149574    21.177302     1.962310
Sm     1.149574     8.594226    21.177302     1.962136
Sm     8.594226     8.594226     7.988802     1.962102
Sm     1.149574     1.149574     7.988802     1.961972
Sm    10.893374    10.893374    18.388198     1.962132
Sm    18.338026    18.338026    18.388198     1.962019
Sm    10.893374    18.338026     5.199698     1.962223
Sm    18.338026    10.893374     5.199698     1.962192
Cd    10.326479    18.904921    18.360238     1.083133
Cd    18.904921    10.326479    18.360238     1.083132
Cd    10.326479    10.326479     5.171738     1.083148
Cd    18.904921    18.904921     5.171738     1.083144
Cd     9.161121     9.161121    21.205262     1.083150
Cd     0.582679     0.582679    21.205262     1.083150
Cd     9.161121     0.582679     8.016762     1.083141
Cd     0.582679     9.161121     8.016762     1.083142
Cd    14.615700     4.871900    13.188500     1.052312
Cd     4.871900    14.615700     0.000000     1.052328
Cd     4.871900    14.615700    13.188500     1.052331
Cd    14.615700     4.871900     0.000000     1.052341
H      9.496307     4.895285    19.276312     0.111529
H     11.497684     3.256378    16.224493     0.135218
H     11.604866     7.218207    16.767859     0.108861
H      0.247493     4.848515    19.276312     0.111528
H     17.733716     6.487422    16.224493     0.135218
H     17.626534     2.525593    16.767859     0.108865
H      4.848515     9.496307     6.087812     0.111531
H      6.487422    11.497684     3.035993     0.135220
H      2.525593    11.604866     3.579359     0.108863
H      4.895285     0.247493     6.087812     0.111532
H      3.256378    17.733716     3.035993     0.135223
H      7.218207    17.626534     3.579359     0.108858
H      9.991293    14.639085    20.289188     0.111530
H      7.989916    13.000178    23.341007     0.135222
H      7.882734    16.962007    22.797641     0.108859
H     19.240107    14.592315    20.289188     0.111530
H      1.753884    16.231222    23.341007     0.135218
H      1.861066    12.269393    22.797641     0.108858
H     14.639085    19.240107     7.100688     0.111528
H     13.000178     1.753884    10.152507     0.135218
H     16.962007     1.861066     9.609141     0.108865
H     14.592315     9.991293     7.100688     0.111531
H     16.231222     7.989916    10.152507     0.135219
H     12.269393     7.882734     9.609141     0.108861
H      9.991293    14.592315     7.100688     0.111526
H      7.989916    16.231222    10.152507     0.135218
H      7.882734    12.269393     9.609141     0.108863
H     19.240107    14.639085     7.100688     0.111527
H      1.753884    13.000178    10.152507     0.135215
H      1.861066    16.962007     9.609141     0.108863
H     14.639085     9.991293    20.289188     0.111527
H     13.000178     7.989916    23.341007     0.135219
H     16.962007     7.882734    22.797641     0.108860
H     14.592315    19.240107    20.289188     0.111530
H     16.231222     1.753884    23.341007     0.135223
H     12.269393     1.861066    22.797641     0.108860
H      9.496307     4.848515     6.087812     0.111528
H     11.497684     6.487422     3.035993     0.135220
H     11.604866     2.525593     3.579359     0.108858
H      0.247493     4.895285     6.087812     0.111529
H     17.733716     3.256378     3.035993     0.135220
H     17.626534     7.218207     3.579359     0.108862
H      4.848515     0.247493    19.276312     0.111526
H      6.487422    17.733716    16.224493     0.135217
H      2.525593    17.626534    16.767859     0.108868
H      4.895285     9.496307    19.276312     0.111526
H      3.256378    11.497684    16.224493     0.135219
H      7.218207    11.604866    16.767859     0.108862
C     10.063397     2.506105    18.295087     0.685035
C     10.484329     6.241878    18.150014    -0.044601
C     12.620170     5.359090    15.153586     0.554722
C     10.420020     3.879981    17.815026    -0.040782
C     11.669175     5.253857    16.311537     0.019563
C     10.045858     4.986877    18.532480    -0.125671
C     11.240448     4.010548    16.701916    -0.098873
C     11.304757     6.378291    17.028991    -0.110774
C     10.123808     7.440366    18.983527     0.685370
C     19.168003     7.237695    18.295087     0.685032
C     18.747071     3.501922    18.150014    -0.044600
C     16.611230     4.384710    15.153586     0.554732
C     18.811380     5.863819    17.815026    -0.040782
C     17.562225     4.489943    16.311537     0.019561
C     19.185542     4.756923    18.532480    -0.125670
C     17.990952     5.733252    16.701916    -0.098874
C     17.926643     3.365509    17.028991    -0.110773
C     19.107592     2.303434    18.983527     0.685367
C      7.237695    10.063397     5.106587     0.685032
C      3.501922    10.484329     4.961514    -0.044601
C      4.384710    12.620170     1.965086     0.554732
C      5.863819    10.420020     4.626526    -0.040782
C      4.489943    11.669175     3.123037     0.019562
C      4.756923    10.045858     5.343980    -0.125671
C      5.733252    11.240448     3.513416    -0.098876
C      3.365509    11.304757     3.840491    -0.110773
C      2.303434    10.123808     5.795027     0.685370
C      2.506105    19.168003     5.106587     0.685028
C      6.241878    18.747071     4.961514    -0.044604
C      5.359090    16.611230     1.965086     0.554740
C      3.879981    18.811380     4.626526    -0.040777
C      5.253857    17.562225     3.123037     0.019562
C      4.986877    19.185542     5.343980    -0.125668
C      4.010548    17.990952     3.513416    -0.098871
C      6.378291    17.926643     3.840491    -0.110776
C      7.440366    19.107592     5.795027     0.685372
C      9.424203    12.249905    21.270413     0.685033
C      9.003271    15.985678    21.415486    -0.044602
C      6.867430    15.102890    24.411913     0.554732
C      9.067580    13.623781    21.750474    -0.040780
C      7.818425    14.997657    23.253963     0.019565
C      9.441742    14.730677    21.033020    -0.125670
C      8.247152    13.754348    22.863584    -0.098873
C      8.182843    16.122091    22.536509    -0.110774
C      9.363792    17.184166    20.581973     0.685374
C      0.319597    16.981495    21.270413     0.685030
C      0.740529    13.245722    21.415486    -0.044605
C      2.876370    14.128510    24.411913     0.554731
C      0.676220    15.607619    21.750474    -0.040781
C      1.925375    14.233743    23.253963     0.019562
C      0.302058    14.500723    21.033020    -0.125671
C      1.496648    15.477052    22.863584    -0.098875
C      1.560957    13.109309    22.536509    -0.110775
C      0.380008    12.047234    20.581973     0.685370
C     12.249905     0.319597     8.081913     0.685034
C     15.985678     0.740529     8.226986    -0.044598
C     15.102890     2.876370    11.223413     0.554730
C     13.623781     0.676220     8.561974    -0.040783
C     14.997657     1.925375    10.065463     0.019560
C     14.730677     0.302058     7.844520    -0.125670
C     13.754348     1.496648     9.675084    -0.098874
C     16.122091     1.560957     9.348009    -0.110773
C     17.184166     0.380008     7.393473     0.685365
C     16.981495     9.424203     8.081913     0.685032
C     13.245722     9.003271     8.226986    -0.044603
C     14.128510     6.867430    11.223413     0.554731
C     15.607619     9.067580     8.561974    -0.040780
C     14.233743     7.818425    10.065463     0.019560
C     14.500723     9.441742     7.844520    -0.125669
C     15.477052     8.247152     9.675084    -0.098874
C     13.109309     8.182843     9.348009    -0.110776
C     12.047234     9.363792     7.393473     0.685369
C      9.424203    16.981495     8.081913     0.685034
C      9.003271    13.245722     8.226986    -0.044605
C      6.867430    14.128510    11.223413     0.554722
C      9.067580    15.607619     8.561974    -0.040785
C      7.818425    14.233743    10.065463     0.019564
C      9.441742    14.500723     7.844520    -0.125675
C      8.247152    15.477052     9.675084    -0.098875
C      8.182843    13.109309     9.348009    -0.110772
C      9.363792    12.047234     7.393473     0.685368
C      0.319597    12.249905     8.081913     0.685032
C      0.740529    15.985678     8.226986    -0.044609
C      2.876370    15.102890    11.223413     0.554723
C      0.676220    13.623781     8.561974    -0.040787
C      1.925375    14.997657    10.065463     0.019561
C      0.302058    14.730677     7.844520    -0.125675
C      1.496648    13.754348     9.675084    -0.098876
C      1.560957    16.122091     9.348009    -0.110772
C      0.380008    17.184166     7.393473     0.685365
C     12.249905     9.424203    21.270413     0.685032
C     15.985678     9.003271    21.415486    -0.044608
C     15.102890     6.867430    24.411913     0.554725
C     13.623781     9.067580    21.750474    -0.040786
C     14.997657     7.818425    23.253963     0.019566
C     14.730677     9.441742    21.033020    -0.125675
C     13.754348     8.247152    22.863584    -0.098876
C     16.122091     8.182843    22.536509    -0.110772
C     17.184166     9.363792    20.581973     0.685370
C     16.981495     0.319597    21.270413     0.685030
C     13.245722     0.740529    21.415486    -0.044607
C     14.128510     2.876370    24.411913     0.554725
C     15.607619     0.676220    21.750474    -0.040781
C     14.233743     1.925375    23.253963     0.019565
C     14.500723     0.302058    21.033020    -0.125673
C     15.477052     1.496648    22.863584    -0.098874
C     13.109309     1.560957    22.536509    -0.110774
C     12.047234     0.380008    20.581973     0.685373
C     10.063397     7.237695     5.106587     0.685031
C     10.484329     3.501922     4.961514    -0.044609
C     12.620170     4.384710     1.965086     0.554722
C     10.420020     5.863819     4.626526    -0.040784
C     11.669175     4.489943     3.123037     0.019566
C     10.045858     4.756923     5.343980    -0.125675
C     11.240448     5.733252     3.513416    -0.098875
C     11.304757     3.365509     3.840491    -0.110774
C     10.123808     2.303434     5.795027     0.685372
C     19.168003     2.506105     5.106587     0.685028
C     18.747071     6.241878     4.961514    -0.044606
C     16.611230     5.359090     1.965086     0.554728
C     18.811380     3.879981     4.626526    -0.040782
C     17.562225     5.253857     3.123037     0.019562
C     19.185542     4.986877     5.343980    -0.125673
C     17.990952     4.010548     3.513416    -0.098876
C     17.926643     6.378291     3.840491    -0.110773
C     19.107592     7.440366     5.795027     0.685369
C      7.237695    19.168003    18.295087     0.685035
C      3.501922    18.747071    18.150014    -0.044604
C      4.384710    16.611230    15.153586     0.554725
C      5.863819    18.811380    17.815026    -0.040787
C      4.489943    17.562225    16.311537     0.019565
C      4.756923    19.185542    18.532480    -0.125676
C      5.733252    17.990952    16.701916    -0.098875
C      3.365509    17.926643    17.028991    -0.110769
C      2.303434    19.107592    18.983527     0.685367
C      2.506105    10.063397    18.295087     0.685032
C      6.241878    10.484329    18.150014    -0.044608
C      5.359090    12.620170    15.153586     0.554721
C      3.879981    10.420020    17.815026    -0.040785
C      5.253857    11.669175    16.311537     0.019565
C      4.986877    10.045858    18.532480    -0.125675
C      4.010548    11.240448    16.701916    -0.098874
C      6.378291    11.304757    17.028991    -0.110771
C      7.440366    10.123808    18.983527     0.685370
O      9.336509     2.402821    19.321153    -0.731142
O     10.517458     8.529723    18.622162    -0.717231
O     12.930023     4.314555    14.536365    -0.542850
O     13.111257     6.475729    14.873990    -0.577948
O     10.478483     1.533674    17.667315    -0.532194
O      9.486564     7.280567    20.041245    -0.563940
O      0.407291     7.340979    19.321153    -0.731102
O     18.713942     1.214077    18.622162    -0.717220
O     16.301377     5.429245    14.536365    -0.542851
O     16.120143     3.268071    14.873990    -0.577949
O     18.752917     8.210126    17.667315    -0.532197
O      0.257236     2.463233    20.041245    -0.563945
O      7.340979     9.336509     6.132653    -0.731105
O      1.214077    10.517458     5.433662    -0.717255
O      5.429245    12.930023     1.347865    -0.542855
O      3.268071    13.111257     1.685490    -0.577969
O      8.210126    10.478483     4.478815    -0.532202
O      2.463233     9.486564     6.852745    -0.563941
O      2.402821     0.407291     6.132653    -0.731087
O      8.529723    18.713942     5.433662    -0.717241
O      4.314555    16.301377     1.347865    -0.542850
O      6.475729    16.120143     1.685490    -0.577975
O      1.533674    18.752917     4.478815    -0.532205
O      7.280567     0.257236     6.852745    -0.563932
O     10.151091    12.146621    20.244347    -0.731108
O      8.970142    18.273523    20.943338    -0.717270
O      6.557577    14.058355    25.029135    -0.542852
O      6.376343    16.219529    24.691510    -0.577972
O      9.009117    11.277474    21.898185    -0.532199
O     10.001036    17.024367    19.524255    -0.563935
O     19.080309    17.084779    20.244347    -0.731099
O      0.773658    10.957877    20.943338    -0.717227
O      3.186223    15.173045    25.029135    -0.542856
O      3.367457    13.011871    24.691510    -0.577976
O      0.734683    17.953926    21.898185    -0.532206
O     19.230364    12.207033    19.524255    -0.563936
O     12.146621    19.080309     7.055847    -0.731114
O     18.273523     0.773658     7.754838    -0.717208
O     14.058355     3.186223    11.840635    -0.542850
O     16.219529     3.367457    11.503010    -0.577944
O     11.277474     0.734683     8.709685    -0.532196
O     17.024367    19.230364     6.335755    -0.563947
O     17.084779    10.151091     7.055847    -0.731129
O     10.957877     8.970142     7.754838    -0.717229
O     15.173045     6.557577    11.840635    -0.542855
O     13.011871     6.376343    11.503010    -0.577963
O     17.953926     9.009117     8.709685    -0.532201
O     12.207033    10.001036     6.335755    -0.563940
O     10.151091    17.084779     7.055847    -0.731116
O      8.970142    10.957877     7.754838    -0.717227
O      6.557577    15.173045    11.840635    -0.542847
O      6.376343    13.011871    11.503010    -0.577977
O      9.009117    17.953926     8.709685    -0.532194
O     10.001036    12.207033     6.335755    -0.563945
O     19.080309    12.146621     7.055847    -0.731132
O      0.773658    18.273523     7.754838    -0.717210
O      3.186223    14.058355    11.840635    -0.542855
O      3.367457    16.219529    11.503010    -0.577995
O      0.734683    11.277474     8.709685    -0.532202
O     19.230364    17.024367     6.335755    -0.563947
O     12.146621    10.151091    20.244347    -0.731111
O     18.273523     8.970142    20.943338    -0.717226
O     14.058355     6.557577    25.029135    -0.542859
O     16.219529     6.376343    24.691510    -0.578006
O     11.277474     9.009117    21.898185    -0.532200
O     17.024367    10.001036    19.524255    -0.563940
O     17.084779    19.080309    20.244347    -0.731099
O     10.957877     0.773658    20.943338    -0.717271
O     15.173045     3.186223    25.029135    -0.542850
O     13.011871     3.367457    24.691510    -0.577985
O     17.953926     0.734683    21.898185    -0.532204
O     12.207033    19.230364    19.524255    -0.563935
O      9.336509     7.340979     6.132653    -0.731107
O     10.517458     1.214077     5.433662    -0.717240
O     12.930023     5.429245     1.347865    -0.542856
O     13.111257     3.268071     1.685490    -0.578004
O     10.478483     8.210126     4.478815    -0.532201
O      9.486564     2.463233     6.852745    -0.563936
O      0.407291     2.402821     6.132653    -0.731089
O     18.713942     8.529723     5.433662    -0.717256
O     16.301377     4.314555     1.347865    -0.542850
O     16.120143     6.475729     1.685490    -0.577980
O     18.752917     1.533674     4.478815    -0.532206
O      0.257236     7.280567     6.852745    -0.563941
O      7.340979     0.407291    19.321153    -0.731144
O      1.214077    18.713942    18.622162    -0.717219
O      5.429245    16.301377    14.536365    -0.542852
O      3.268071    16.120143    14.873990    -0.577977
O      8.210126    18.752917    17.667315    -0.532195
O      2.463233     0.257236    20.041245    -0.563947
O      2.402821     9.336509    19.321153    -0.731104
O      8.529723    10.517458    18.622162    -0.717232
O      4.314555    12.930023    14.536365    -0.542850
O      6.475729    13.111257    14.873990    -0.577998
O      1.533674    10.478483    17.667315    -0.532195
O      7.280567     9.486564    20.041245    -0.563942

The following XYZ coordinates are in angstroms. Other properties are in atomic units.
The sperically averaged electron density of each atom fit to a function of the form exp(a - br)
eigen_1, eigen_2 and eigen_3 are the three eigenvalues of traceless quadrupole moment tensor
  atom number  atomic symbol              X              Y              Z     net charge C6 coefficient C8 coefficient C10 coefficient fluctuating dipole atomic polarizability isotropic forcefield polarizability              a              b squared Pearson coefficient          <r^3>          <r^4>         wp_QDO          m_QDO          q_QDO       dipole_x       dipole_y       dipole_z         dipole            Qxy            Qxz            Qyz     Q(x^2-y^2)  Q(3z^2 - R^2)        eigen_1        eigen_2        eigen_3 static polarizability      alpha(xx)      alpha(xy)      alpha(xz)      alpha(yy)      alpha(yz)      alpha(zz) atomic spin moment
            1             Sm       8.594226       1.149574      21.177302       1.962310     196.924878 0.49858602E+04  0.19659425E+06                                24.257852                           20.734673       0.686808       1.917407                    0.997371      91.931338     252.778921       0.480385       0.323359      -1.243888       0.085432      -0.085441      -0.161463       0.201666       0.156103       0.316519      -0.316555       0.000039      -0.743533      -0.600468       0.280025       0.320442             27.787972      29.699098       4.827114       1.693262      29.699015      -1.693269      23.965803           0.145911
            2             Sm       1.149574       8.594226      21.177302       1.962136     197.278465 0.49971605E+04  0.19715965E+06                                24.291821                           20.763009       0.632830       1.902367                    0.997187      91.977523     253.017460       0.479869       0.323511      -1.243690      -0.085805       0.085795      -0.162014       0.202415       0.156823      -0.317684       0.317662      -0.000030      -0.745769      -0.602623       0.281118       0.321505             27.827446      29.741689       4.835298      -1.695751      29.741662       1.695730      23.998987           0.146045
            3             Sm       8.594226       8.594226       7.988802       1.962102     197.229827 0.49956353E+04  0.19708369E+06                                24.287552                           20.759540       0.684172       1.916526                    0.997365      91.968934     252.980581       0.479921       0.323501      -1.243704       0.085735       0.085726      -0.161891       0.202258      -0.156731       0.317497       0.317461      -0.000049      -0.745198      -0.602240       0.280930       0.321310             27.822385      29.736120      -4.834145       1.695381      29.736219       1.695361      23.994815           0.146534
            4             Sm       1.149574       1.149574       7.988802       1.961972     197.374406 0.50002771E+04  0.19731601E+06                                24.301447                           20.771183       0.631759       1.902035                    0.997185      91.987884     253.078441       0.479709       0.323564      -1.243623      -0.085852      -0.085854      -0.162079       0.202512      -0.156993      -0.317897      -0.317897      -0.000004      -0.746054      -0.603036       0.281335       0.321701             27.838449      29.753576      -4.837392      -1.696313      29.753416      -1.696333      24.008356           0.146508
            5             Sm      10.893374      10.893374      18.388198       1.962132     197.215853 0.49951837E+04  0.19706101E+06                                24.286119                           20.758329       0.684338       1.916575                    0.997366      91.967609     252.972081       0.479946       0.323493      -1.243715      -0.085720      -0.085726       0.161892       0.202252      -0.156698       0.317444       0.317472       0.000038      -0.745254      -0.602206       0.280907       0.321299             27.820727      29.734497      -4.833801       1.695277      29.734264       1.695255      23.993420           0.146483
            6             Sm      18.338026      18.338026      18.388198       1.962019     197.283992 0.49973873E+04  0.19717140E+06                                24.292810                           20.763981       0.632443       1.902276                    0.997186      91.975804     253.016904       0.479839       0.323526      -1.243672       0.085756       0.085765       0.161950       0.202330      -0.156801      -0.317603      -0.317635       0.000050      -0.745601      -0.602516       0.281068       0.321448             27.828421      29.742508      -4.835324      -1.695686      29.742816      -1.695721      23.999939           0.146635
            7             Sm      10.893374      18.338026       5.199698       1.962223     197.178373 0.49939486E+04  0.19699886E+06                                24.282140                           20.754899       0.684834       1.916717                    0.997367      91.964774     252.950452       0.480019       0.323466      -1.243748      -0.085722       0.085720       0.161882       0.202243       0.156664       0.317400      -0.317383      -0.000024      -0.745076      -0.602077       0.280843       0.321233             27.816243      29.729625       4.833018       1.695039      29.729576      -1.695058      23.989528           0.146035
            8             Sm      18.338026      10.893374       5.199698       1.962192     197.037490 0.49894801E+04  0.19677561E+06                                24.268969                           20.744015       0.685838       1.917090                    0.997369      91.944411     252.851944       0.480207       0.323416      -1.243815       0.085515      -0.085520       0.161576       0.201825       0.156307      -0.316823       0.316832       0.000020      -0.744036      -0.601017       0.280313       0.320703             27.800814      29.712844       4.829693      -1.694024      29.712995       1.694030      23.976603           0.146102
            9             Cd      10.326479      18.904921      18.360238       1.083133     120.198375 0.26889624E+04  0.90841623E+05                                18.477376                           15.959770       0.917986       2.051266                    0.997893      71.061147     180.735984       0.510395       0.355222      -1.215260       0.065126      -0.065126      -0.131488       0.160537      -0.021352      -0.079844       0.079843      -0.000002       0.326414      -0.095467      -0.075754       0.171222             22.480041      25.013930       6.726323       4.163355      25.013921      -4.163344      17.412270           0.000284
           10             Cd      18.904921      10.326479      18.360238       1.083132     120.194662 0.26889179E+04  0.90839716E+05                                18.476904                           15.959607       0.917970       2.051263                    0.997892      71.060905     180.734784       0.510399       0.355221      -1.215262      -0.065126       0.065127      -0.131490       0.160538      -0.021354       0.079845      -0.079847      -0.000003       0.326422      -0.095469      -0.075757       0.171226             22.479111      25.012709       6.725672      -4.162896      25.012783       4.162934      17.411840           0.000348
           11             Cd      10.326479      10.326479       5.171738       1.083148     120.194685 0.26888947E+04  0.90838707E+05                                18.476884                           15.959504       0.917962       2.051261                    0.997892      71.060863     180.734243       0.510402       0.355219      -1.215264       0.065117       0.065117      -0.131472       0.160516       0.021359      -0.079851      -0.079851       0.000002       0.326410      -0.095470      -0.075761       0.171231             22.479196      25.012755      -6.725794       4.162931      25.013049       4.163042      17.411784           0.000195
           12             Cd      18.904921      18.904921       5.171738       1.083144     120.194815 0.26889176E+04  0.90839711E+05                                18.476918                           15.959610       0.917947       2.051258                    0.997892      71.060841     180.734662       0.510399       0.355221      -1.215262      -0.065117      -0.065116      -0.131471       0.160515       0.021358       0.079847       0.079849       0.000000       0.326405      -0.095468      -0.075758       0.171226             22.479108      25.012845      -6.725634      -4.162917      25.012668      -4.162828      17.411811           0.000255
           13             Cd       9.161121       9.161121      21.205262       1.083150     120.195602 0.26889205E+04  0.90839819E+05                                18.477004                           15.959605       0.917967       2.051262                    0.997892      71.060963     180.734894       0.510399       0.355220      -1.215262      -0.065117      -0.065119       0.131474       0.160518       0.021357      -0.079848      -0.079849      -0.000006       0.326409      -0.095469      -0.075759       0.171227             22.479343      25.013329      -6.725855       4.163116      25.012786       4.162930      17.411914           0.000221
           14             Cd       0.582679       0.582679      21.205262       1.083150     120.192869 0.26888501E+04  0.90836780E+05                                18.476648                           15.959331       0.917958       2.051261                    0.997892      71.060670     180.733072       0.510407       0.355217      -1.215266       0.065116       0.065115       0.131470       0.160513       0.021362       0.079856       0.079852       0.000006       0.326412      -0.095472      -0.075764       0.171236             22.478850      25.012268      -6.725628      -4.162801      25.012709      -4.162975      17.411571           0.000178
           15             Cd       9.161121       0.582679       8.016762       1.083141     120.195779 0.26889306E+04  0.90840264E+05                                18.477044                           15.959652       0.917983       2.051266                    0.997893      71.060981     180.735153       0.510398       0.355221      -1.215262      -0.065126       0.065125       0.131488       0.160536      -0.021353      -0.079846       0.079845       0.000002       0.326415      -0.095468      -0.075755       0.171224             22.479402      25.013197       6.725868       4.163062      25.013077      -4.163033      17.411932           0.000296
           16             Cd       0.582679       9.161121       8.016762       1.083142     120.196982 0.26889332E+04  0.90840379E+05                                18.477207                           15.959671       0.917985       2.051267                    0.997893      71.060939     180.735124       0.510397       0.355221      -1.215261       0.065123      -0.065122       0.131482       0.160528      -0.021352       0.079844      -0.079842       0.000004       0.326413      -0.095466      -0.075754       0.171220             22.479760      25.013548       6.726139      -4.163231      25.013624       4.163234      17.412109           0.000369
           17             Cd      14.615700       4.871900      13.188500       1.052312     181.370628 0.44043834E+04  0.16754147E+06                                24.480163                           20.599521       0.602240       1.934806                    0.998530      74.707960     198.559431       0.445665       0.361294      -1.215814      -0.000002       0.000003      -0.000000       0.000004       0.018515      -0.000000       0.000002       0.000001      -0.018786      -0.015384      -0.006262       0.021646             31.716542      21.796972      -3.226915       0.000033      21.796962       0.000116      51.555693          -0.002684
           18             Cd       4.871900      14.615700       0.000000       1.052328     181.369478 0.44043434E+04  0.16753953E+06                                24.480055                           20.599420       0.602239       1.934808                    0.998529      74.707612     198.558140       0.445666       0.361293      -1.215815      -0.000002      -0.000001      -0.000001       0.000002      -0.018511      -0.000002       0.000001      -0.000002      -0.018780      -0.015381      -0.006260       0.021641             31.716412      21.796859       3.226874       0.000310      21.796861       0.000250      51.555518          -0.002304
           19             Cd       4.871900      14.615700      13.188500       1.052331     181.366440 0.44042808E+04  0.16753648E+06                                24.479766                           20.599272       0.602214       1.934805                    0.998529      74.707078     198.556015       0.445668       0.361293      -1.215815       0.000002      -0.000001       0.000002       0.000003       0.018508       0.000000       0.000000      -0.000000      -0.018786      -0.015377      -0.006262       0.021639             31.715853      21.796603      -3.226885      -0.000096      21.796613      -0.000106      51.554344          -0.001888
           20             Cd      14.615700       4.871900       0.000000       1.052341     181.366940 0.44042546E+04  0.16753528E+06                                24.479826                           20.599195       0.602218       1.934807                    0.998529      74.706983     198.555830       0.445669       0.361293      -1.215816      -0.000002       0.000000      -0.000001       0.000002      -0.018506      -0.000001      -0.000001      -0.000001      -0.018781      -0.015376      -0.006260       0.021636             31.716205      21.796679       3.226895      -0.000298      21.796682      -0.000314      51.555255          -0.001884
           21              H       9.496307       4.895285      19.276312       0.111529       1.389337 0.11052907E+02  0.11773412E+03                                 2.063201                            1.949777      -1.385840       2.217907                    0.993646       3.849156      11.253328       0.445816       1.289807      -0.706985      -0.021375      -0.003167       0.026752       0.034389       0.000523      -0.004760       0.000753       0.009025       0.001982      -0.005176      -0.002321       0.007497              2.090512       1.973291       0.091298      -0.505639       2.084549      -0.062291       2.213695           0.000236
           22              H      11.497684       3.256378      16.224493       0.135218       1.166216 0.87118073E+01  0.86576109E+02                                 1.766240                            1.677171      -1.306151       2.274256                    0.995558       3.413664       9.333447       0.509025       1.210814      -0.725381       0.012082      -0.031358      -0.022309       0.040336      -0.004750       0.002487       0.010499      -0.011228      -0.010124      -0.012403      -0.001777       0.014180              1.793779       1.534084      -0.082336      -0.255193       2.063609       0.245708       1.783645          -0.000054
           23              H      11.604866       7.218207      16.767859       0.108861       1.539107 0.12621590E+02  0.14002335E+03                                 2.268825                            2.129256      -1.554023       2.135015                    0.991616       4.152889      12.697432       0.409871       1.347016      -0.694140       0.012492       0.026937      -0.010278       0.031421       0.000744       0.006041       0.000264      -0.004415      -0.003478      -0.007452       0.002561       0.004890              2.309596       1.930791       0.210038      -0.285503       2.922704      -0.111626       2.075294           0.000195
           24              H       0.247493       4.848515      19.276312       0.111528       1.389439 0.11054054E+02  0.11775115E+03                                 2.063436                            1.949984      -1.385841       2.217906                    0.993646       3.849383      11.254766       0.445749       1.289947      -0.706956       0.021374       0.003167       0.026751       0.034387       0.000523       0.004755      -0.000753       0.009021       0.001972      -0.005172      -0.002318       0.007490              2.090757       1.973510       0.091318       0.505730       2.084805       0.062306       2.213956           0.000250
           25              H      17.733716       6.487422      16.224493       0.135218       1.166213 0.87117702E+01  0.86575546E+02                                 1.766227                            1.677159      -1.306154       2.274254                    0.995558       3.413657       9.333381       0.509031       1.210803      -0.725384      -0.012082       0.031358      -0.022308       0.040336      -0.004750      -0.002487      -0.010499      -0.011228      -0.010124      -0.012403      -0.001777       0.014180              1.793765       1.534075      -0.082336       0.255191       2.063588      -0.245705       1.783633          -0.000043
           26              H      17.626534       2.525593      16.767859       0.108865       1.538999 0.12620417E+02  0.14000630E+03                                 2.268664                            2.129115      -1.554009       2.135022                    0.991616       4.152713      12.696478       0.409899       1.346963      -0.694151      -0.012491      -0.026939      -0.010278       0.031423       0.000746      -0.006042      -0.000262      -0.004420      -0.003483      -0.007454       0.002564       0.004889              2.309429       1.930667       0.210021       0.285469       2.922471       0.111622       2.075150           0.000211
           27              H       4.848515       9.496307       6.087812       0.111531       1.389368 0.11053302E+02  0.11774052E+03                                 2.063322                            1.949884      -1.385827       2.217913                    0.993647       3.849244      11.254047       0.445775       1.289902      -0.706965       0.003167      -0.021374       0.026752       0.034388      -0.000523      -0.000753      -0.004757      -0.009021       0.001978      -0.005173      -0.002319       0.007492              2.090638       2.084680      -0.091308       0.062298       1.973405      -0.505687       2.213831           0.000258
           28              H       6.487422      11.497684       3.035993       0.135220       1.166230 0.87119494E+01  0.86577894E+02                                 1.766254                            1.677184      -1.306165       2.274247                    0.995558       3.413694       9.333556       0.509023       1.210813      -0.725381       0.031357       0.012082      -0.022308       0.040335       0.004750      -0.010499       0.002486       0.011227      -0.010124      -0.012402      -0.001777       0.014180              1.793793       2.063623       0.082336      -0.245708       1.534097      -0.255198       1.783660          -0.000049
           29              H       2.525593      11.604866       3.579359       0.108863       1.539056 0.12620968E+02  0.14001344E+03                                 2.268686                            2.129135      -1.554032       2.135010                    0.991616       4.152733      12.696439       0.409906       1.346930      -0.694158      -0.026938       0.012492      -0.010278       0.031422      -0.000747      -0.000261       0.006040       0.004419      -0.003480      -0.007452       0.002564       0.004888              2.309450       2.922495      -0.210021       0.111621       1.930685      -0.285474       2.075171           0.000216
           30              H       4.895285       0.247493       6.087812       0.111532       1.389362 0.11053260E+02  0.11774023E+03                                 2.063338                            1.949896      -1.385817       2.217919                    0.993647       3.849247      11.254144       0.445767       1.289924      -0.706961      -0.003167       0.021374       0.026752       0.034388      -0.000523       0.000753       0.004755      -0.009020       0.001977      -0.005172      -0.002318       0.007490              2.090654       2.084697      -0.091312      -0.062303       1.973419       0.505694       2.213847           0.000261
           31              H       3.256378      17.733716       3.035993       0.135223       1.166205 0.87116851E+01  0.86574403E+02                                 1.766209                            1.677142      -1.306158       2.274251                    0.995558       3.413653       9.333324       0.509038       1.210790      -0.725386      -0.031358      -0.012082      -0.022308       0.040335       0.004750       0.010499      -0.002487       0.011227      -0.010123      -0.012403      -0.001776       0.014179              1.793747       2.063569       0.082335       0.245702       1.534059       0.255186       1.783612          -0.000045
           32              H       7.218207      17.626534       3.579359       0.108858       1.539252 0.12623108E+02  0.14004507E+03                                 2.269005                            2.129412      -1.554065       2.134989                    0.991616       4.153146      12.698636       0.409846       1.347052      -0.694132       0.026935      -0.012491      -0.010276       0.031418      -0.000742       0.000266      -0.006044       0.004409      -0.003473      -0.007452       0.002558       0.004894              2.309785       2.922967      -0.210062      -0.111636       1.930933       0.285542       2.075455           0.000180
           33              H       9.991293      14.639085      20.289188       0.111530       1.389360 0.11053203E+02  0.11773903E+03                                 2.063299                            1.949863      -1.385824       2.217915                    0.993647       3.849229      11.253923       0.445782       1.289886      -0.706969       0.021374      -0.003167      -0.026752       0.034388      -0.000523      -0.004757      -0.000753       0.009022       0.001978      -0.005174      -0.002318       0.007492              2.090614       1.973383      -0.091307      -0.505680       2.084653       0.062298       2.213806           0.000248
           34              H       7.989916      13.000178      23.341007       0.135222       1.166213 0.87117710E+01  0.86575562E+02                                 1.766226                            1.677157      -1.306160       2.274251                    0.995558       3.413666       9.333408       0.509032       1.210800      -0.725384      -0.012082      -0.031357       0.022308       0.040335       0.004750       0.002487      -0.010499      -0.011227      -0.010124      -0.012403      -0.001776       0.014179              1.793764       1.534073       0.082336      -0.255191       2.063588      -0.245705       1.783629          -0.000047
           35              H       7.882734      16.962007      22.797641       0.108859       1.539159 0.12622033E+02  0.14002832E+03                                 2.268791                            2.129226      -1.554064       2.134992                    0.991615       4.152885      12.697076       0.409896       1.346932      -0.694157      -0.012492       0.026936       0.010278       0.031420      -0.000745       0.006042      -0.000261      -0.004414      -0.003476      -0.007452       0.002562       0.004890              2.309559       1.930767      -0.210034      -0.285497       2.922647       0.111627       2.075265           0.000176
           36              H      19.240107      14.592315      20.289188       0.111530       1.389326 0.11052850E+02  0.11773413E+03                                 2.063252                            1.949821      -1.385817       2.217918                    0.993647       3.849174      11.253649       0.445791       1.289872      -0.706972      -0.021374       0.003167      -0.026752       0.034388      -0.000523       0.004757       0.000753       0.009022       0.001980      -0.005174      -0.002319       0.007493              2.090566       1.973340      -0.091305       0.505661       2.084605      -0.062298       2.213753           0.000265
           37              H       1.753884      16.231222      23.341007       0.135218       1.166227 0.87119071E+01  0.86577329E+02                                 1.766248                            1.677177      -1.306164       2.274248                    0.995558       3.413686       9.333512       0.509025       1.210810      -0.725382       0.012082       0.031357       0.022308       0.040335       0.004750      -0.002487       0.010499      -0.011227      -0.010124      -0.012403      -0.001777       0.014180              1.793787       1.534091       0.082336       0.255195       2.063619       0.245708       1.783652          -0.000046
           38              H       1.861066      12.269393      22.797641       0.108858       1.539226 0.12622892E+02  0.14004267E+03                                 2.269026                            2.129430      -1.554046       2.135001                    0.991616       4.153134      12.698776       0.409832       1.347098      -0.694123       0.012491      -0.026935       0.010277       0.031419      -0.000742      -0.006042       0.000268      -0.004410      -0.003473      -0.007451       0.002557       0.004893              2.309808       1.930949      -0.210063       0.285546       2.923001      -0.111636       2.075473           0.000220
           39              H      14.639085      19.240107       7.100688       0.111528       1.389444 0.11054099E+02  0.11775166E+03                                 2.063436                            1.949984      -1.385842       2.217905                    0.993646       3.849375      11.254717       0.445751       1.289941      -0.706957      -0.003167      -0.021374      -0.026751       0.034387       0.000523      -0.000753       0.004755      -0.009021       0.001973      -0.005173      -0.002318       0.007491              2.090757       2.084804       0.091318       0.062305       1.973510       0.505730       2.213956           0.000260
           40              H      13.000178       1.753884      10.152507       0.135218       1.166218 0.87118224E+01  0.86576261E+02                                 1.766239                            1.677169      -1.306150       2.274255                    0.995558       3.413666       9.333440       0.509026       1.210810      -0.725382      -0.031358       0.012082       0.022308       0.040335      -0.004750      -0.010499      -0.002487       0.011228      -0.010124      -0.012403      -0.001777       0.014180              1.793777       2.063603      -0.082336      -0.245707       1.534084       0.255194       1.783644          -0.000050
           41              H      16.962007       1.861066       9.609141       0.108865       1.539007 0.12620541E+02  0.14000855E+03                                 2.268710                            2.129154      -1.554003       2.135026                    0.991616       4.152762      12.696828       0.409885       1.347000      -0.694144       0.026939       0.012491       0.010277       0.031422       0.000745      -0.000264      -0.006042       0.004418      -0.003482      -0.007453       0.002563       0.004890              2.309478       2.922541       0.210027       0.111623       1.930702       0.285479       2.075190           0.000224
           42              H      14.592315       9.991293       7.100688       0.111531       1.389311 0.11052656E+02  0.11773081E+03                                 2.063179                            1.949758      -1.385832       2.217911                    0.993647       3.849119      11.253199       0.445817       1.289811      -0.706985       0.003168       0.021375      -0.026752       0.034389       0.000523       0.000753      -0.004760      -0.009023       0.001984      -0.005176      -0.002320       0.007496              2.090489       2.084525       0.091296      -0.062290       1.973271      -0.505631       2.213671           0.000253
           43              H      16.231222       7.989916      10.152507       0.135219       1.166216 0.87118010E+01  0.86575975E+02                                 1.766234                            1.677165      -1.306157       2.274252                    0.995558       3.413665       9.333426       0.509028       1.210807      -0.725383       0.031358      -0.012082       0.022308       0.040335      -0.004750       0.010499       0.002487       0.011227      -0.010124      -0.012403      -0.001777       0.014180              1.793772       2.063600      -0.082335       0.245706       1.534080      -0.255192       1.783638          -0.000037
           44              H      12.269393       7.882734       9.609141       0.108861       1.539069 0.12621173E+02  0.14001716E+03                                 2.268758                            2.129198      -1.554024       2.135014                    0.991616       4.152829      12.697057       0.409884       1.346987      -0.694146      -0.026938      -0.012492       0.010278       0.031422       0.000745       0.000263       0.006041       0.004418      -0.003481      -0.007453       0.002563       0.004890              2.309526       2.922605       0.210029      -0.111622       1.930740      -0.285488       2.075234           0.000194
           45              H       9.991293      14.592315       7.100688       0.111526       1.389460 0.11054261E+02  0.11775377E+03                                 2.063447                            1.949994      -1.385851       2.217899                    0.993646       3.849409      11.254825       0.445752       1.289936      -0.706958       0.021374       0.003167      -0.026750       0.034387       0.000523      -0.004756       0.000754       0.009021       0.001972      -0.005173      -0.002318       0.007491              2.090767       1.973519       0.091318      -0.505732       2.084818      -0.062305       2.213966           0.000240
           46              H       7.989916      16.231222      10.152507       0.135218       1.166200 0.87116432E+01  0.86573877E+02                                 1.766207                            1.677141      -1.306140       2.274261                    0.995558       3.413632       9.333259       0.509037       1.210794      -0.725386      -0.012083       0.031357       0.022309       0.040336      -0.004750       0.002486       0.010499      -0.011228      -0.010123      -0.012402      -0.001778       0.014180              1.793744       1.534058      -0.082335      -0.255186       2.063563       0.245701       1.783611           0.000018
           47              H       7.882734      12.269393       9.609141       0.108863       1.538986 0.12620284E+02  0.14000447E+03                                 2.268656                            2.129107      -1.553995       2.135031                    0.991616       4.152679      12.696360       0.409898       1.346968      -0.694150      -0.012493      -0.026939       0.010279       0.031423       0.000747       0.006040       0.000261      -0.004419      -0.003482      -0.007452       0.002564       0.004888              2.309421       1.930661       0.210020      -0.285468       2.922458      -0.111622       2.075143           0.000257
           48              H      19.240107      14.639085       7.100688       0.111527       1.389336 0.11052924E+02  0.11773450E+03                                 2.063212                            1.949789      -1.385843       2.217904                    0.993646       3.849166      11.253412       0.445811       1.289820      -0.706983      -0.021375      -0.003167      -0.026752       0.034389       0.000523       0.004760      -0.000753       0.009022       0.001983      -0.005175      -0.002320       0.007496              2.090523       1.973300       0.091299       0.505640       2.084564       0.062291       2.213703           0.000264
           49              H       1.753884      13.000178      10.152507       0.135215       1.166175 0.87113660E+01  0.86570047E+02                                 1.766145                            1.677086      -1.306139       2.274262                    0.995558       3.413585       9.332936       0.509060       1.210753      -0.725395       0.012083      -0.031357       0.022309       0.040336      -0.004750      -0.002486      -0.010499      -0.011227      -0.010121      -0.012403      -0.001777       0.014180              1.793680       1.534008      -0.082332       0.255170       2.063487      -0.245691       1.783546           0.000035
           50              H       1.861066      16.962007       9.609141       0.108863       1.538897 0.12619354E+02  0.13999112E+03                                 2.268537                            2.129004      -1.553981       2.135038                    0.991617       4.152566      12.695746       0.409917       1.346936      -0.694157       0.012493       0.026940       0.010280       0.031425       0.000747      -0.006039      -0.000260      -0.004422      -0.003482      -0.007452       0.002565       0.004887              2.309296       1.930567       0.210005       0.285442       2.922286       0.111615       2.075034           0.000280
           51              H      14.639085       9.991293      20.289188       0.111527       1.389383 0.11053446E+02  0.11774230E+03                                 2.063325                            1.949886      -1.385835       2.217908                    0.993646       3.849274      11.254102       0.445779       1.289888      -0.706968      -0.003167       0.021374      -0.026751       0.034388      -0.000523      -0.000753      -0.004757      -0.009022       0.001976      -0.005174      -0.002319       0.007493              2.090641       2.084684      -0.091310       0.062300       1.973407      -0.505687       2.213833           0.000234
           52              H      13.000178       7.989916      23.341007       0.135219       1.166220 0.87118507E+01  0.86576744E+02                                 1.766252                            1.677181      -1.306145       2.274259                    0.995558       3.413678       9.333530       0.509020       1.210823      -0.725379      -0.031357      -0.012083       0.022309       0.040335       0.004750      -0.010499       0.002486       0.011227      -0.010122      -0.012402      -0.001778       0.014179              1.793792       2.063623       0.082336      -0.245709       1.534095      -0.255197       1.783657          -0.000010
           53              H      16.962007       7.882734      22.797641       0.108860       1.539163 0.12622228E+02  0.14003328E+03                                 2.268954                            2.129367      -1.554021       2.135016                    0.991616       4.153034      12.698327       0.409840       1.347089      -0.694125       0.026935      -0.012492       0.010278       0.031420      -0.000743      -0.000267       0.006041       0.004411      -0.003474      -0.007449       0.002558       0.004892              2.309733       2.922895      -0.210055       0.111633       1.930893      -0.285532       2.075410           0.000245
           54              H      14.592315      19.240107      20.289188       0.111530       1.389340 0.11052995E+02  0.11773606E+03                                 2.063263                            1.949832      -1.385829       2.217911                    0.993647       3.849206      11.253760       0.445791       1.289869      -0.706972       0.003167      -0.021375      -0.026752       0.034388      -0.000523       0.000753       0.004758      -0.009022       0.001978      -0.005174      -0.002319       0.007493              2.090577       2.084615      -0.091304      -0.062296       1.973350       0.505665       2.213766           0.000234
           55              H      16.231222       1.753884      23.341007       0.135223       1.166213 0.87117922E+01  0.86575984E+02                                 1.766242                            1.677173      -1.306142       2.274261                    0.995558       3.413665       9.333473       0.509022       1.210819      -0.725380       0.031357       0.012083       0.022309       0.040335       0.004750       0.010499      -0.002486       0.011227      -0.010122      -0.012402      -0.001778       0.014180              1.793781       2.063608       0.082335       0.245706       1.534087       0.255195       1.783647          -0.000029
           56              H      12.269393       1.861066      22.797641       0.108860       1.539139 0.12621853E+02  0.14002615E+03                                 2.268796                            2.129231      -1.554040       2.135006                    0.991616       4.152866      12.697104       0.409889       1.346957      -0.694152      -0.026936       0.012493       0.010279       0.031420      -0.000745       0.000261      -0.006040       0.004413      -0.003473      -0.007449       0.002561       0.004889              2.309565       2.922652      -0.210034      -0.111626       1.930772       0.285499       2.075271           0.000197
           57              H       9.496307       4.848515       6.087812       0.111528       1.389378 0.11053402E+02  0.11774178E+03                                 2.063326                            1.949887      -1.385832       2.217909                    0.993647       3.849264      11.254091       0.445777       1.289895      -0.706967      -0.021374       0.003167       0.026751       0.034388      -0.000523      -0.004757      -0.000753       0.009021       0.001978      -0.005173      -0.002319       0.007493              2.090642       1.973408      -0.091310      -0.505688       2.084685       0.062300       2.213833           0.000243
           58              H      11.497684       6.487422       3.035993       0.135220       1.166217 0.87118309E+01  0.86576511E+02                                 1.766252                            1.677180      -1.306142       2.274261                    0.995558       3.413672       9.333516       0.509019       1.210825      -0.725378       0.012083       0.031357      -0.022309       0.040335       0.004750       0.002485      -0.010499      -0.011227      -0.010122      -0.012402      -0.001778       0.014179              1.793791       1.534094       0.082336      -0.255197       2.063622      -0.245709       1.783657          -0.000008
           59              H      11.604866       2.525593       3.579359       0.108858       1.539180 0.12622378E+02  0.14003502E+03                                 2.268946                            2.129360      -1.554030       2.135011                    0.991616       4.153036      12.698232       0.409847       1.347064      -0.694130       0.012493      -0.026935      -0.010278       0.031420      -0.000743       0.006041      -0.000265      -0.004410      -0.003472      -0.007449       0.002558       0.004891              2.309723       1.930887      -0.210054      -0.285530       2.922880       0.111633       2.075403           0.000229
           60              H       0.247493       4.895285       6.087812       0.111529       1.389390 0.11053559E+02  0.11774438E+03                                 2.063377                            1.949932      -1.385832       2.217910                    0.993647       3.849304      11.254409       0.445759       1.289936      -0.706958       0.021374      -0.003167       0.026751       0.034388      -0.000523       0.004756       0.000753       0.009019       0.001974      -0.005172      -0.002318       0.007491              2.090695       1.973455      -0.091313       0.505708       2.084739      -0.062302       2.213891           0.000260
           61              H      17.733716       3.256378       3.035993       0.135220       1.166212 0.87117766E+01  0.86575732E+02                                 1.766236                            1.677167      -1.306143       2.274259                    0.995558       3.413666       9.333450       0.509026       1.210813      -0.725381      -0.012083      -0.031357      -0.022309       0.040335       0.004750      -0.002486       0.010499      -0.011227      -0.010122      -0.012402      -0.001778       0.014179              1.793774       1.534082       0.082335       0.255193       2.063598       0.245705       1.783641          -0.000025
           62              H      17.626534       7.218207       3.579359       0.108862       1.539028 0.12620691E+02  0.14000960E+03                                 2.268661                            2.129113      -1.554014       2.135020                    0.991616       4.152695      12.696287       0.409907       1.346932      -0.694157      -0.012493       0.026938      -0.010279       0.031422      -0.000747      -0.006039       0.000260      -0.004418      -0.003479      -0.007450       0.002563       0.004887              2.309424       1.930667      -0.210019       0.285470       2.922457      -0.111621       2.075150           0.000227
           63              H       4.848515       0.247493      19.276312       0.111526       1.389342 0.11052957E+02  0.11773464E+03                                 2.063192                            1.949771      -1.385851       2.217900                    0.993646       3.849170      11.253319       0.445821       1.289793      -0.706988       0.003167       0.021375       0.026752       0.034389       0.000523      -0.000753       0.004761      -0.009024       0.001984      -0.005176      -0.002321       0.007498              2.090502       2.084542       0.091296       0.062288       1.973281       0.505632       2.213682           0.000237
           64              H       6.487422      17.733716      16.224493       0.135217       1.166204 0.87116813E+01  0.86574372E+02                                 1.766212                            1.677146      -1.306144       2.274259                    0.995558       3.413642       9.333300       0.509035       1.210796      -0.725385       0.031357      -0.012083      -0.022309       0.040336      -0.004750      -0.010499      -0.002486       0.011228      -0.010123      -0.012402      -0.001778       0.014180              1.793750       2.063571      -0.082335      -0.245703       1.534062       0.255187       1.783616           0.000018
           65              H       2.525593      17.626534      16.767859       0.108868       1.538887 0.12619221E+02  0.13998893E+03                                 2.268503                            2.128974      -1.553979       2.135040                    0.991617       4.152513      12.695447       0.409926       1.346913      -0.694161      -0.026940      -0.012493      -0.010280       0.031425       0.000748      -0.000259      -0.006039       0.004422      -0.003483      -0.007452       0.002565       0.004887              2.309260       2.922236       0.210001       0.111613       1.930540       0.285434       2.075004           0.000275
           66              H       4.895285       9.496307      19.276312       0.111526       1.389464 0.11054322E+02  0.11775486E+03                                 2.063471                            1.950015      -1.385846       2.217901                    0.993646       3.849431      11.254990       0.445743       1.289956      -0.706954      -0.003167      -0.021373       0.026750       0.034387       0.000523       0.000754      -0.004755      -0.009019       0.001970      -0.005172      -0.002318       0.007490              2.090792       2.084844       0.091322      -0.062308       1.973541      -0.505741       2.213992           0.000258
           67              H       3.256378      11.497684      16.224493       0.135219       1.166163 0.87112489E+01  0.86568512E+02                                 1.766126                            1.677068      -1.306132       2.274266                    0.995558       3.413561       9.332822       0.509066       1.210744      -0.725397      -0.031357       0.012083      -0.022310       0.040336      -0.004750       0.010500       0.002487       0.011228      -0.010121      -0.012403      -0.001777       0.014181              1.793660       2.063461      -0.082331       0.245687       1.533992      -0.255166       1.783527           0.000041
           68              H       7.218207      11.604866      16.767859       0.108862       1.539007 0.12620510E+02  0.14000771E+03                                 2.268684                            2.129132      -1.553998       2.135029                    0.991616       4.152712      12.696526       0.409894       1.346975      -0.694149       0.026938       0.012493      -0.010280       0.031423       0.000747       0.000261       0.006039       0.004418      -0.003480      -0.007451       0.002563       0.004888              2.309450       2.922496       0.210024      -0.111625       1.930684      -0.285475       2.075170           0.000268
           69              C      10.063397       2.506105      18.295087       0.685035      21.385685 0.22497770E+03  0.45422169E+04                                 7.255868                            5.387806      -0.165041       2.027985                    0.999156      21.056875      58.423915       0.626992       0.483856      -1.012339      -0.031434      -0.060498       0.037373       0.077749      -0.007572       0.072897       0.020255       0.168926       0.023661      -0.096125      -0.029605       0.125730              8.999052       5.868775       2.245292      -2.096248      14.169726      -2.611898       6.958655           0.000124
           70              C      10.484329       6.241878      18.150014      -0.044601      40.233761 0.42937888E+03  0.99576843E+04                                10.079093                            6.787072       0.148631       2.052414                    0.999383      26.964703      74.382015       0.656497       0.402305      -1.084806       0.020182      -0.043109      -0.025914       0.054196       0.005646       0.000004      -0.005790      -0.009174      -0.014362      -0.008192      -0.003204       0.011396             13.367734       8.003270      -1.350307      -4.207641      20.417451       4.486324      11.682482          -0.000023
           71              C      12.620170       5.359090      15.153586       0.554722      24.422274 0.26164875E+03  0.54728692E+04                                 7.788964                            5.715757      -0.041211       2.036498                    0.999513      22.783953      63.849255       0.625388       0.468231      -1.023096       0.031127      -0.007304      -0.043757       0.054194      -0.020798       0.082812      -0.020394       0.088454       0.059034      -0.059373      -0.055805       0.115178              9.714605       9.063368       0.188042      -6.095971       7.726443       0.489725      12.354004           0.000170
           72              C      10.420020       3.879981      17.815026      -0.040782      39.354997 0.41486344E+03  0.95344322E+04                                 9.910527                            6.657438       0.169848       2.062496                    0.999351      26.679291      73.155757       0.665236       0.400627      -1.086425       0.013858       0.049254      -0.015815       0.053555       0.003037      -0.006015       0.004891       0.015632       0.007089      -0.012203       0.001315       0.010888             13.208262       8.229656       3.048734      -4.205122      20.668188      -2.863026      10.726940          -0.000129
           73              C      11.669175       5.253857      16.311537       0.019563      38.383389 0.40561897E+03  0.93031932E+04                                 9.887832                            6.685144      -0.001621       2.016253                    0.999246      26.312888      72.934981       0.646335       0.413176      -1.074188      -0.017097      -0.000240       0.032258       0.036509      -0.003365       0.033505       0.000906       0.005695      -0.020293      -0.034626       0.000642       0.033984             12.987889      11.017562       0.455786      -7.900617      12.450440       0.532886      15.495664          -0.000220
           74              C      10.045858       4.986877      18.532480      -0.125671      35.561383 0.43272981E+03  0.10230273E+05                                 9.537063                            7.020745      -0.182808       1.905165                    0.999466      30.291881      89.269255       0.606534       0.427150      -1.050357       0.019195       0.002172      -0.017341       0.025959      -0.000774       0.016488      -0.012225       0.092676       0.051112      -0.056919       0.009566       0.047354             11.549152       6.862119       0.767190      -2.417068      19.582502       0.936475       8.202836           0.000023
           75              C      11.240448       4.010548      16.701916      -0.098873      33.898650 0.41641856E+03  0.97243102E+04                                 9.261485                            6.916976      -0.144402       1.931598                    0.999518      29.186473      84.735355       0.608757       0.430858      -1.050918       0.000050       0.011256       0.012040       0.016482      -0.020400       0.050708       0.016926       0.065342       0.009011      -0.060821      -0.009261       0.070081             11.043817       8.810466       2.831771      -5.226050      12.625425      -2.679368      11.695559          -0.000177
           76              C      11.304757       6.378291      17.028991      -0.110774      34.980370 0.43757837E+03  0.10394186E+05                                 9.485191                            7.085862      -0.223928       1.896629                    0.999336      30.310413      90.113664       0.599254       0.430290      -1.046375       0.003424      -0.017866       0.008507       0.020082       0.002744       0.051557      -0.017141       0.051922      -0.008593      -0.050689      -0.016039       0.066728             11.263314       8.580948      -1.543364      -5.298902      12.621292       3.215171      12.587701           0.000002
           77              C      10.123808       7.440366      18.983527       0.685370      20.636444 0.21706013E+03  0.43569949E+04                                 7.124311                            5.321957      -0.211262       2.015516                    0.998976      21.122102      59.039567       0.623599       0.489321      -1.006324      -0.004386       0.066962       0.032600       0.074605      -0.011048       0.074981      -0.034936       0.156051      -0.049975      -0.091558      -0.037730       0.129288              8.733684       5.413430      -1.409643      -2.044595      13.025776       3.454010       7.761847           0.000200
           78              C      19.168003       7.237695      18.295087       0.685032      21.385401 0.22497364E+03  0.45421097E+04                                 7.255772                            5.387737      -0.165003       2.028000                    0.999156      21.056667      58.422980       0.627000       0.483852      -1.012342       0.031435       0.060499       0.037375       0.077750      -0.007571      -0.072895      -0.020254       0.168925       0.023670      -0.096125      -0.029603       0.125727              8.998930       5.868718       2.245283       2.096265      14.169451       2.611909       6.958622           0.000140
           79              C      18.747071       3.501922      18.150014      -0.044600      40.233684 0.42937766E+03  0.99576466E+04                                10.079078                            6.787062       0.148622       2.052411                    0.999383      26.964658      74.381802       0.656498       0.402305      -1.084806      -0.020182       0.043109      -0.025914       0.054196       0.005646      -0.000004       0.005791      -0.009173      -0.014361      -0.008193      -0.003204       0.011396             13.367715       8.003251      -1.350226       4.207629      20.417448      -4.486215      11.682445          -0.000015
           80              C      16.611230       4.384710      15.153586       0.554732      24.422375 0.26164962E+03  0.54728902E+04                                 7.788982                            5.715762      -0.041200       2.036500                    0.999513      22.783970      63.849247       0.625389       0.468230      -1.023097      -0.031129       0.007302      -0.043757       0.054194      -0.020799      -0.082816       0.020395       0.088457       0.059032      -0.059375      -0.055809       0.115184              9.714646       9.063414       0.188069       6.096015       7.726459      -0.489688      12.354066           0.000180
           81              C      18.811380       5.863819      17.815026      -0.040782      39.354867 0.41486092E+03  0.95343523E+04                                 9.910486                            6.657404       0.169861       2.062500                    0.999351      26.679201      73.155236       0.665241       0.400625      -1.086427      -0.013859      -0.049255      -0.015816       0.053556       0.003037       0.006016      -0.004891       0.015630       0.007090      -0.012203       0.001315       0.010888             13.208225       8.229675       3.048749       4.205198      20.667978       2.863075      10.727021          -0.000113
           82              C      17.562225       4.489943      16.311537       0.019561      38.383437 0.40561944E+03  0.93032043E+04                                 9.887829                            6.685140      -0.001622       2.016252                    0.999246      26.312918      72.935000       0.646337       0.413175      -1.074189       0.017097       0.000240       0.032258       0.036510      -0.003365      -0.033504      -0.000905       0.005697      -0.020292      -0.034625       0.000641       0.033984             12.987905      11.017615       0.455824       7.900682      12.450348      -0.532812      15.495751          -0.000210
           83              C      19.185542       4.756923      18.532480      -0.125670      35.561149 0.43272585E+03  0.10230165E+05                                 9.536973                            7.020660      -0.182800       1.905167                    0.999466      30.291881      89.269451       0.606543       0.427144      -1.050360      -0.019195      -0.002172      -0.017341       0.025959      -0.000775      -0.016491       0.012225       0.092676       0.051111      -0.056919       0.009563       0.047356             11.549056       6.862104       0.767257       2.417139      19.582204      -0.936352       8.202859           0.000053
           84              C      17.990952       5.733252      16.701916      -0.098874      33.898721 0.41641841E+03  0.97243024E+04                                 9.261494                            6.916970      -0.144404       1.931597                    0.999518      29.186470      84.735224       0.608758       0.430857      -1.050918      -0.000049      -0.011256       0.012041       0.016483      -0.020400      -0.050709      -0.016927       0.065341       0.009008      -0.060822      -0.009260       0.070082             11.043855       8.810521       2.831799       5.226125      12.625379       2.679423      11.695666          -0.000144
           85              C      17.926643       3.365509      17.028991      -0.110773      34.980346 0.43757845E+03  0.10394175E+05                                 9.485189                            7.085874      -0.223921       1.896631                    0.999336      30.310285      90.112859       0.599252       0.430291      -1.046376      -0.003423       0.017866       0.008507       0.020082       0.002743      -0.051560       0.017142       0.051918      -0.008598      -0.050692      -0.016037       0.066729             11.263308       8.580970      -1.543371       5.298933      12.621198      -3.215159      12.587755           0.000030
           86              C      19.107592       2.303434      18.983527       0.685367      20.636438 0.21705981E+03  0.43569849E+04                                 7.124293                            5.321942      -0.211253       2.015518                    0.998976      21.122099      59.039449       0.623602       0.489319      -1.006325       0.004386      -0.066961       0.032600       0.074604      -0.011048      -0.074980       0.034935       0.156048      -0.049974      -0.091556      -0.037729       0.129285              8.733658       5.413384      -1.409587       2.044551      13.025821      -3.453943       7.761767           0.000206
           87              C       7.237695      10.063397       5.106587       0.685032      21.385688 0.22497690E+03  0.45421917E+04                                 7.255834                            5.387773      -0.165008       2.027995                    0.999156      21.056829      58.423519       0.626999       0.483851      -1.012342       0.060500      -0.031432       0.037372       0.077749       0.007570      -0.020253       0.072894      -0.168919       0.023668      -0.096121      -0.029604       0.125725              8.999013      14.169579      -2.245316       2.611939       5.868776      -2.096295       6.958683           0.000127
           88              C       3.501922      10.484329       4.961514      -0.044601      40.233900 0.42938001E+03  0.99577200E+04                                10.079127                            6.787086       0.148629       2.052413                    0.999383      26.964742      74.382227       0.656496       0.402306      -1.084805       0.043109       0.020183      -0.025912       0.054196      -0.005646       0.005790       0.000003       0.009174      -0.014363      -0.008192      -0.003205       0.011397             13.367788      20.417490       1.350318      -4.486330       8.003321      -4.207689      11.682553          -0.000020
           89              C       4.384710      12.620170       1.965086       0.554732      24.422305 0.26164861E+03  0.54728677E+04                                 7.788987                            5.715763      -0.041225       2.036494                    0.999513      22.783958      63.849363       0.625386       0.468232      -1.023095       0.007305       0.031128      -0.043758       0.054194       0.020798       0.020393       0.082810      -0.088452       0.059036      -0.059372      -0.055804       0.115176              9.714653       7.726457      -0.188075      -0.489676       9.063426      -6.096024      12.354076           0.000152
           90              C       5.863819      10.420020       4.626526      -0.040782      39.355160 0.41486423E+03  0.95344534E+04                                 9.910547                            6.657441       0.169833       2.062490                    0.999351      26.679326      73.155824       0.665237       0.400627      -1.086426      -0.049254       0.013859      -0.015815       0.053555      -0.003037      -0.004891      -0.006014      -0.015630       0.007090      -0.012203       0.001316       0.010887             13.208304      20.668151      -3.048772       2.863086       8.229720      -4.205203      10.727042          -0.000123
           91              C       4.489943      11.669175       3.123037       0.019562      38.383656 0.40562123E+03  0.93032614E+04                                 9.887885                            6.685166      -0.001633       2.016248                    0.999246      26.312982      72.935396       0.646333       0.413176      -1.074188       0.000240      -0.017096       0.032259       0.036510       0.003364      -0.000906       0.033504      -0.005694      -0.020294      -0.034625       0.000643       0.033983             12.987989      12.450423      -0.455826      -0.532818      11.017697      -7.900747      15.495848          -0.000190
           92              C       4.756923      10.045858       5.343980      -0.125671      35.561228 0.43272797E+03  0.10230222E+05                                 9.536993                            7.020691      -0.182810       1.905164                    0.999466      30.291883      89.269316       0.606541       0.427146      -1.050359      -0.002172       0.019196      -0.017341       0.025960       0.000775       0.012225       0.016490      -0.092675       0.051116      -0.056919       0.009565       0.047354             11.549062      19.582237      -0.767210      -0.936410       6.862108      -2.417116       8.202841           0.000038
           93              C       5.733252      11.240448       3.513416      -0.098876      33.899002 0.41642226E+03  0.97244220E+04                                 9.261557                            6.917011      -0.144412       1.931593                    0.999518      29.186641      84.736054       0.608754       0.430858      -1.050917      -0.011256       0.000050       0.012040       0.016482       0.020399      -0.016926       0.050708      -0.065341       0.009011      -0.060820      -0.009260       0.070080             11.043934      12.625495      -2.831824       2.679439       8.810585      -5.226158      11.695723          -0.000159
           94              C       3.365509      11.304757       3.840491      -0.110773      34.980679 0.43758235E+03  0.10394303E+05                                 9.485296                            7.085941      -0.223941       1.896624                    0.999336      30.310491      90.113977       0.599244       0.430295      -1.046372       0.017866       0.003426       0.008508       0.020083      -0.002745       0.017142       0.051556      -0.051920      -0.008593      -0.050689      -0.016037       0.066726             11.263447      12.621312       1.543416      -3.215225       8.581100      -5.299028      12.587930           0.000029
           95              C       2.303434      10.123808       5.795027       0.685370      20.636333 0.21705936E+03  0.43569798E+04                                 7.124298                            5.321954      -0.211290       2.015507                    0.998976      21.122154      59.039902       0.623597       0.489322      -1.006322      -0.066962      -0.004385       0.032599       0.074605       0.011048       0.034936       0.074982      -0.156055      -0.049974      -0.091559      -0.037731       0.129290              8.733668      13.025721       1.409657      -3.454012       5.413438      -2.044598       7.761844           0.000203
           96              C       2.506105      19.168003       5.106587       0.685028      21.385630 0.22497573E+03  0.45421589E+04                                 7.255811                            5.387751      -0.164996       2.028000                    0.999156      21.056729      58.423041       0.627002       0.483850      -1.012343      -0.060499       0.031432       0.037373       0.077749       0.007570       0.020252      -0.072894      -0.168917       0.023669      -0.096119      -0.029604       0.125724              8.998991      14.169534      -2.245321      -2.611942       5.868760       2.096305       6.958679           0.000130
           97              C       6.241878      18.747071       4.961514      -0.044604      40.233938 0.42937991E+03  0.99577123E+04                                10.079121                            6.787079       0.148641       2.052416                    0.999383      26.964730      74.382063       0.656497       0.402305      -1.084806      -0.043111      -0.020183      -0.025914       0.054198      -0.005646      -0.005789      -0.000003       0.009176      -0.014363      -0.008191      -0.003206       0.011396             13.367785      20.417532       1.350213       4.486201       8.003314       4.207684      11.682508          -0.000029
           98              C       5.359090      16.611230       1.965086       0.554740      24.422212 0.26164788E+03  0.54728454E+04                                 7.788943                            5.715742      -0.041209       2.036498                    0.999513      22.783926      63.849105       0.625390       0.468230      -1.023097      -0.007304      -0.031130      -0.043758       0.054195       0.020798      -0.020395      -0.082815      -0.088460       0.059036      -0.059376      -0.055807       0.115184              9.714588       7.726424      -0.188026       0.489744       9.063365       6.095970      12.353975           0.000148
           99              C       3.879981      18.811380       4.626526      -0.040777      39.354719 0.41485925E+03  0.95343011E+04                                 9.910453                            6.657385       0.169847       2.062496                    0.999351      26.679147      73.154957       0.665243       0.400625      -1.086428       0.049254      -0.013859      -0.015815       0.053555      -0.003036       0.004892       0.006014      -0.015632       0.007092      -0.012204       0.001316       0.010887             13.208184      20.668003      -3.048771      -2.863081       8.229636       4.205145      10.726915          -0.000126
          100              C       5.253857      17.562225       3.123037       0.019562      38.383456 0.40561924E+03  0.93031943E+04                                 9.887818                            6.685127      -0.001627       2.016250                    0.999246      26.312905      72.934834       0.646339       0.413173      -1.074191      -0.000240       0.017097       0.032259       0.036511       0.003365       0.000905      -0.033508      -0.005700      -0.020291      -0.034627       0.000639       0.033988             12.987887      12.450490      -0.455796       0.532884      11.017556       7.900607      15.495614          -0.000211
          101              C       4.986877      19.185542       5.343980      -0.125668      35.561042 0.43272453E+03  0.10230115E+05                                 9.536939                            7.020642      -0.182798       1.905168                    0.999466      30.291746      89.268631       0.606546       0.427143      -1.050362       0.002172      -0.019196      -0.017341       0.025960       0.000775      -0.012226      -0.016491      -0.092676       0.051117      -0.056920       0.009565       0.047355             11.549016      19.582198      -0.767278       0.936330       6.862070       2.417101       8.202781           0.000036
          102              C       4.010548      17.990952       3.513416      -0.098871      33.898655 0.41641724E+03  0.97242620E+04                                 9.261465                            6.916947      -0.144400       1.931598                    0.999518      29.186427      84.734863       0.608761       0.430855      -1.050920       0.011255      -0.000050       0.012040       0.016482       0.020400       0.016926      -0.050713      -0.065345       0.009009      -0.060823      -0.009264       0.070087             11.043817      12.625423      -2.831812      -2.679413       8.810478       5.226069      11.695548          -0.000172
          103              C       6.378291      17.926643       3.840491      -0.110776      34.980589 0.43758009E+03  0.10394246E+05                                 9.485211                            7.085849      -0.223953       1.896619                    0.999336      30.310678      90.114798       0.599257       0.430286      -1.046376      -0.017868      -0.003424       0.008508       0.020084      -0.002742      -0.017139      -0.051562      -0.051927      -0.008591      -0.050690      -0.016044       0.066734             11.263351      12.621397       1.543306       3.215103       8.580968       5.298919      12.587688          -0.000022
          104              C       7.440366      19.107592       5.795027       0.685372      20.636150 0.21705713E+03  0.43569231E+04                                 7.124241                            5.321921      -0.211272       2.015514                    0.998976      21.122053      59.039502       0.623600       0.489321      -1.006323       0.066964       0.004385       0.032599       0.074606       0.011048      -0.034938      -0.074982      -0.156054      -0.049976      -0.091561      -0.037729       0.129290              8.733586      13.025611       1.409623       3.453955       5.413383       2.044568       7.761765           0.000197
          105              C       9.424203      12.249905      21.270413       0.685033      21.385611 0.22497631E+03  0.45421761E+04                                 7.255811                            5.387764      -0.165008       2.027996                    0.999156      21.056790      58.423346       0.627000       0.483851      -1.012342       0.031433      -0.060499      -0.037372       0.077749       0.007571       0.072895      -0.020253       0.168921       0.023667      -0.096122      -0.029604       0.125726              8.998972       5.868754      -2.245295      -2.096281      14.169508       2.611912       6.958653           0.000126
          106              C       9.003271      15.985678      21.415486      -0.044602      40.233822 0.42937950E+03  0.99577027E+04                                10.079107                            6.787078       0.148639       2.052416                    0.999383      26.964717      74.382076       0.656497       0.402305      -1.084805      -0.020182      -0.043109       0.025913       0.054196      -0.005646       0.000005       0.005789      -0.009173      -0.014365      -0.008192      -0.003203       0.011396             13.367750       8.003315       1.350297      -4.207693      20.417391      -4.486290      11.682543          -0.000031
          107              C       6.867430      15.102890      24.411913       0.554732      24.422389 0.26164979E+03  0.54728958E+04                                 7.788999                            5.715775      -0.041214       2.036497                    0.999513      22.783954      63.849262       0.625386       0.468232      -1.023096      -0.031130      -0.007304       0.043757       0.054195       0.020798       0.082813       0.020394       0.088459       0.059036      -0.059376      -0.055806       0.115181              9.714663       9.063440      -0.188057      -6.096032       7.726466      -0.489701      12.354085           0.000143
          108              C       9.067580      13.623781      21.750474      -0.040780      39.354786 0.41486092E+03  0.95343500E+04                                 9.910459                            6.657399       0.169848       2.062496                    0.999351      26.679208      73.155189       0.665242       0.400625      -1.086428      -0.013858       0.049254       0.015815       0.053555      -0.003037      -0.006014      -0.004891       0.015633       0.007090      -0.012203       0.001316       0.010887             13.208165       8.229638      -3.048733      -4.205145      20.667934       2.863045      10.726924          -0.000128
          109              C       7.818425      14.997657      23.253963       0.019565      38.383353 0.40561845E+03  0.93031737E+04                                 9.887804                            6.685124      -0.001627       2.016251                    0.999246      26.312883      72.934818       0.646339       0.413174      -1.074190       0.017096      -0.000240      -0.032259       0.036510       0.003365       0.033507      -0.000905       0.005699      -0.020295      -0.034628       0.000640       0.033988             12.987861      11.017575      -0.455795      -7.900633      12.450355      -0.532855      15.495655          -0.000209
          110              C       9.441742      14.730677      21.033020      -0.125670      35.560963 0.43272465E+03  0.10230115E+05                                 9.536920                            7.020647      -0.182800       1.905167                    0.999466      30.291756      89.268556       0.606545       0.427144      -1.050362      -0.019195       0.002172       0.017342       0.025960       0.000775       0.016491       0.012225       0.092679       0.051114      -0.056921       0.009564       0.047357             11.548962       6.862055      -0.767216      -2.417089      19.582059      -0.936388       8.202771           0.000020
          111              C       8.247152      13.754348      22.863584      -0.098873      33.898636 0.41641769E+03  0.97242766E+04                                 9.261453                            6.916948      -0.144398       1.931598                    0.999518      29.186461      84.735021       0.608761       0.430855      -1.050920      -0.000050       0.011256      -0.012040       0.016482       0.020400       0.050711      -0.016926       0.065346       0.009010      -0.060822      -0.009263       0.070085             11.043793       8.810473      -2.831782      -5.226069      12.625351       2.679393      11.695555          -0.000170
          112              C       8.182843      16.122091      22.536509      -0.110774      34.980634 0.43758109E+03  0.10394270E+05                                 9.485276                            7.085918      -0.223953       1.896620                    0.999336      30.310575      90.114323       0.599247       0.430294      -1.046372      -0.003425      -0.017867      -0.008508       0.020083      -0.002743       0.051561       0.017141       0.051929      -0.008590      -0.050690      -0.016043       0.066734             11.263421       8.581073       1.543387      -5.299005      12.621313      -3.215187      12.587878          -0.000023
          113              C       9.363792      17.184166      20.581973       0.685374      20.636221 0.21705877E+03  0.43569674E+04                                 7.124276                            5.321951      -0.211298       2.015505                    0.998976      21.122165      59.040027       0.623596       0.489323      -1.006321       0.004385       0.066963      -0.032599       0.074605       0.011049       0.074983       0.034936       0.156058      -0.049974      -0.091560      -0.037732       0.129292              8.733632       5.413436       1.409672      -2.044603      13.025605      -3.454015       7.761855           0.000194
          114              C       0.319597      16.981495      21.270413       0.685030      21.385772 0.22497737E+03  0.45422012E+04                                 7.255852                            5.387775      -0.165006       2.027996                    0.999156      21.056806      58.423354       0.626999       0.483851      -1.012343      -0.031432       0.060499      -0.037372       0.077748       0.007570      -0.072893       0.020253       0.168917       0.023669      -0.096120      -0.029603       0.125723              8.999053       5.868793      -2.245343       2.096315      14.169648      -2.611967       6.958720           0.000132
          115              C       0.740529      13.245722      21.415486      -0.044605      40.233956 0.42938009E+03  0.99577170E+04                                10.079120                            6.787077       0.148639       2.052416                    0.999383      26.964743      74.382083       0.656498       0.402305      -1.084806       0.020182       0.043111       0.025914       0.054198      -0.005646      -0.000002      -0.005789      -0.009177      -0.014363      -0.008190      -0.003208       0.011397             13.367789       8.003304       1.350241       4.207674      20.417559       4.486240      11.682504          -0.000008
          116              C       2.876370      14.128510      24.411913       0.554731      24.422091 0.26164624E+03  0.54728075E+04                                 7.788931                            5.715733      -0.041224       2.036495                    0.999513      22.783926      63.849277       0.625388       0.468231      -1.023095       0.031128       0.007305       0.043758       0.054194       0.020799      -0.082812      -0.020394       0.088456       0.059036      -0.059374      -0.055805       0.115179              9.714573       9.063347      -0.188032       6.095959       7.726410       0.489734      12.353963           0.000154
          117              C       0.676220      15.607619      21.750474      -0.040781      39.355000 0.41486223E+03  0.95343927E+04                                 9.910515                            6.657419       0.169833       2.062491                    0.999351      26.679257      73.155497       0.665239       0.400626      -1.086426       0.013859      -0.049254       0.015815       0.053555      -0.003036       0.006014       0.004892       0.015631       0.007090      -0.012203       0.001316       0.010887             13.208281       8.229682      -3.048800       4.205163      20.668186      -2.863110      10.726975          -0.000116
          118              C       1.925375      14.233743      23.253963       0.019562      38.383600 0.40561981E+03  0.93032188E+04                                 9.887878                            6.685154      -0.001631       2.016250                    0.999246      26.312920      72.935133       0.646334       0.413176      -1.074188      -0.017097       0.000240      -0.032258       0.036510       0.003365      -0.033505       0.000905       0.005696      -0.020293      -0.034626       0.000642       0.033985             12.987978      11.017620      -0.455811       7.900663      12.450598       0.532878      15.495718          -0.000184
          119              C       0.302058      14.500723      21.033020      -0.125671      35.561227 0.43272706E+03  0.10230187E+05                                 9.536995                            7.020685      -0.182810       1.905164                    0.999466      30.291791      89.268767       0.606541       0.427146      -1.050360       0.019196      -0.002173       0.017342       0.025960       0.000775      -0.016490      -0.012226       0.092677       0.051118      -0.056921       0.009566       0.047355             11.549089       6.862090      -0.767256       2.417085      19.582375       0.936374       8.202801           0.000053
          120              C       1.496648      15.477052      22.863584      -0.098875      33.898916 0.41642048E+03  0.97243687E+04                                 9.261550                            6.916998      -0.144412       1.931594                    0.999518      29.186554      84.735716       0.608755       0.430858      -1.050917       0.000050      -0.011255      -0.012040       0.016481       0.020400      -0.050710       0.016926       0.065343       0.009009      -0.060821      -0.009262       0.070083             11.043929       8.810552      -2.831844       5.226120      12.625576      -2.679441      11.695660          -0.000148
          121              C       1.560957      13.109309      22.536509      -0.110775      34.980497 0.43757896E+03  0.10394214E+05                                 9.485187                            7.085829      -0.223943       1.896623                    0.999336      30.310601      90.114577       0.599259       0.430285      -1.046377       0.003425       0.017868      -0.008507       0.020084      -0.002743      -0.051558      -0.017140       0.051924      -0.008591      -0.050689      -0.016041       0.066729             11.263325       8.580930       1.543304       5.298889      12.621408       3.215105      12.587638           0.000050
          122              C       0.380008      12.047234      20.581973       0.685370      20.636206 0.21705719E+03  0.43569224E+04                                 7.124251                            5.321919      -0.211263       2.015518                    0.998976      21.122004      59.039254       0.623601       0.489321      -1.006324      -0.004385      -0.066965      -0.032598       0.074606       0.011047      -0.074981      -0.034939       0.156052      -0.049976      -0.091561      -0.037727       0.129288              8.733604       5.413384       1.409620       2.044573      13.025658       3.453955       7.761769           0.000212
          123              C      12.249905       0.319597       8.081913       0.685034      21.385405 0.22497394E+03  0.45421197E+04                                 7.255780                            5.387745      -0.165013       2.027996                    0.999156      21.056720      58.423246       0.626999       0.483853      -1.012341      -0.060499      -0.031435      -0.037375       0.077750      -0.007572      -0.020255      -0.072896      -0.168926       0.023668      -0.096126      -0.029603       0.125729              8.998943      14.169511       2.245279       2.611894       5.868717       2.096245       6.958602           0.000134
          124              C      15.985678       0.740529       8.226986      -0.044598      40.233529 0.42937584E+03  0.99575901E+04                                10.079042                            6.787041       0.148629       2.052414                    0.999383      26.964594      74.381475       0.656500       0.402304      -1.084807      -0.043109       0.020182       0.025914       0.054196       0.005646       0.005791      -0.000004       0.009173      -0.014362      -0.008193      -0.003204       0.011397             13.367669      20.417408      -1.350212      -4.486193       8.003216       4.207602      11.682382          -0.000006
          125              C      15.102890       2.876370      11.223413       0.554730      24.422342 0.26164919E+03  0.54728794E+04                                 7.788972                            5.715757      -0.041204       2.036499                    0.999513      22.783965      63.849243       0.625389       0.468230      -1.023097      -0.007303       0.031129       0.043757       0.054194      -0.020798       0.020394      -0.082815      -0.088455       0.059031      -0.059373      -0.055808       0.115181              9.714632       7.726451       0.188064      -0.489693       9.063401       6.096004      12.354042           0.000181
          126              C      13.623781       0.676220       8.561974      -0.040783      39.354976 0.41486193E+03  0.95343835E+04                                 9.910512                            6.657416       0.169858       2.062499                    0.999351      26.679234      73.155410       0.665239       0.400626      -1.086427       0.049255       0.013859       0.015815       0.053556       0.003037      -0.004891       0.006015      -0.015630       0.007088      -0.012203       0.001314       0.010888             13.208269      20.668089       3.048753       2.863064       8.229690       4.205197      10.727028          -0.000116
          127              C      14.997657       1.925375      10.065463       0.019560      38.383458 0.40561935E+03  0.93032025E+04                                 9.887837                            6.685143      -0.001622       2.016252                    0.999246      26.312915      72.935014       0.646336       0.413175      -1.074189      -0.000240      -0.017097      -0.032258       0.036510      -0.003365      -0.000905      -0.033504      -0.005696      -0.020293      -0.034625       0.000642       0.033983             12.987915      12.450402       0.455822      -0.532825      11.017612       7.900672      15.495732          -0.000209
          128              C      14.730677       0.302058       7.844520      -0.125670      35.561115 0.43272498E+03  0.10230138E+05                                 9.536966                            7.020651      -0.182801       1.905167                    0.999466      30.291858      89.269319       0.606544       0.427144      -1.050360       0.002172       0.019195       0.017341       0.025959      -0.000776       0.012225      -0.016492      -0.092677       0.051110      -0.056920       0.009563       0.047357             11.549055      19.582220       0.767246      -0.936373       6.862097       2.417133       8.202847           0.000067
          129              C      13.754348       1.496648       9.675084      -0.098874      33.898784 0.41641918E+03  0.97243282E+04                                 9.261517                            6.916983      -0.144408       1.931595                    0.999518      29.186496      84.735432       0.608756       0.430858      -1.050917       0.011256       0.000050      -0.012041       0.016483      -0.020400      -0.016927      -0.050708      -0.065341       0.009008      -0.060821      -0.009260       0.070081             11.043885      12.625440       2.831809       2.679425       8.810538       5.226130      11.695676          -0.000155
          130              C      16.122091       1.560957       9.348009      -0.110773      34.980226 0.43757675E+03  0.10394123E+05                                 9.485146                            7.085839      -0.223914       1.896634                    0.999336      30.310234      90.112624       0.599257       0.430288      -1.046377      -0.017866       0.003424      -0.008508       0.020082       0.002743       0.017142      -0.051559      -0.051919      -0.008600      -0.050691      -0.016037       0.066729             11.263257      12.621203      -1.543355      -3.215143       8.580913       5.298884      12.587655           0.000051
          131              C      17.184166       0.380008       7.393473       0.685365      20.636372 0.21705874E+03  0.43569567E+04                                 7.124272                            5.321926      -0.211245       2.015522                    0.998976      21.122021      59.039116       0.623604       0.489318      -1.006326       0.066962      -0.004386      -0.032599       0.074605      -0.011047       0.034936      -0.074980      -0.156047      -0.049975      -0.091556      -0.037729       0.129285              8.733631      13.025803      -1.409571      -3.453921       5.413362       2.044539       7.761728           0.000214
          132              C      16.981495       9.424203       8.081913       0.685032      21.385745 0.22497801E+03  0.45422219E+04                                 7.255871                            5.387803      -0.165034       2.027987                    0.999156      21.056850      58.423714       0.626994       0.483854      -1.012340       0.060498       0.031434      -0.037373       0.077749      -0.007571       0.020254       0.072896      -0.168922       0.023663      -0.096123      -0.029605       0.125728              8.999059      14.169699       2.245305      -2.611926       5.868790      -2.096277       6.958687           0.000137
          133              C      13.245722       9.003271       8.226986      -0.044603      40.233869 0.42938011E+03  0.99577212E+04                                10.079113                            6.787084       0.148621       2.052410                    0.999383      26.964751      74.382214       0.656496       0.402305      -1.084805       0.043109      -0.020183       0.025913       0.054196       0.005646      -0.005790       0.000004       0.009174      -0.014362      -0.008192      -0.003205       0.011396             13.367766      20.417511      -1.350330       4.486358       8.003283      -4.207646      11.682503          -0.000022
          134              C      14.128510       6.867430      11.223413       0.554731      24.422251 0.26164817E+03  0.54728547E+04                                 7.788967                            5.715756      -0.041209       2.036499                    0.999513      22.783917      63.849168       0.625387       0.468232      -1.023096       0.007303      -0.031128       0.043758       0.054194      -0.020799      -0.020394       0.082815      -0.088455       0.059033      -0.059374      -0.055808       0.115182              9.714613       7.726443       0.188049       0.489714       9.063380      -6.095983      12.354017           0.000173
          135              C      15.607619       9.067580       8.561974      -0.040780      39.354888 0.41486225E+03  0.95343959E+04                                 9.910501                            6.657424       0.169843       2.062494                    0.999351      26.679256      73.155572       0.665238       0.400627      -1.086426      -0.049254      -0.013858       0.015815       0.053555       0.003037       0.004891      -0.006015      -0.015632       0.007090      -0.012203       0.001315       0.010888             13.208223      20.668112       3.048733      -2.863037       8.229641      -4.205116      10.726918          -0.000116
          136              C      14.233743       7.818425      10.065463       0.019560      38.383506 0.40562014E+03  0.93032274E+04                                 9.887848                            6.685152      -0.001623       2.016252                    0.999246      26.312944      72.935180       0.646335       0.413175      -1.074188       0.000240       0.017097      -0.032258       0.036510      -0.003365       0.000905       0.033504      -0.005695      -0.020292      -0.034625       0.000642       0.033983             12.987915      12.450434       0.455790       0.532874      11.017598      -7.900651      15.495713          -0.000213
          137              C      14.500723       9.441742       7.844520      -0.125669      35.561311 0.43272916E+03  0.10230251E+05                                 9.537041                            7.020736      -0.182808       1.905165                    0.999466      30.291828      89.268985       0.606535       0.427150      -1.050357      -0.002172      -0.019195       0.017341       0.025959      -0.000774      -0.012225       0.016489      -0.092676       0.051114      -0.056920       0.009566       0.047354             11.549124      19.582455       0.767191       0.936465       6.862103      -2.417060       8.202813           0.000046
          138              C      15.477052       8.247152       9.675084      -0.098874      33.898767 0.41642013E+03  0.97243561E+04                                 9.261506                            6.916991      -0.144405       1.931596                    0.999518      29.186534      84.735572       0.608756       0.430858      -1.050917      -0.011256      -0.000049      -0.012040       0.016482      -0.020400       0.016927       0.050709      -0.065340       0.009008      -0.060821      -0.009260       0.070081             11.043846      12.625451       2.831785      -2.679390       8.810494      -5.226071      11.695595          -0.000145
          139              C      13.109309       8.182843       9.348009      -0.110776      34.980531 0.43758088E+03  0.10394258E+05                                 9.485231                            7.085895      -0.223933       1.896626                    0.999336      30.310465      90.113813       0.599251       0.430291      -1.046374       0.017866      -0.003424      -0.008508       0.020083       0.002744      -0.017142       0.051557      -0.051919      -0.008596      -0.050690      -0.016037       0.066727             11.263364      12.621318      -1.543398       3.215212       8.580995      -5.298938      12.587777           0.000006
          140              C      12.047234       9.363792       7.393473       0.685369      20.636505 0.21706066E+03  0.43570072E+04                                 7.124321                            5.321960      -0.211261       2.015516                    0.998976      21.122122      59.039594       0.623599       0.489320      -1.006325      -0.066961       0.004386      -0.032600       0.074605      -0.011047      -0.034936       0.074980      -0.156050      -0.049975      -0.091558      -0.037729       0.129287              8.733700      13.025817      -1.409641       3.454012       5.413433      -2.044595       7.761851           0.000199
          141              C       9.424203      16.981495       8.081913       0.685034      21.385477 0.22497473E+03  0.45421399E+04                                 7.255799                            5.387756      -0.165015       2.027995                    0.999156      21.056755      58.423386       0.626998       0.483853      -1.012340       0.031435       0.060499      -0.037374       0.077751      -0.007572       0.072895       0.020255       0.168927       0.023669      -0.096126      -0.029602       0.125728              8.998972       5.868727       2.245285      -2.096245      14.169577      -2.611899       6.958612           0.000139
          142              C       9.003271      13.245722       8.226986      -0.044605      40.234053 0.42938149E+03  0.99577615E+04                                10.079148                            6.787097       0.148620       2.052409                    0.999383      26.964793      74.382368       0.656495       0.402306      -1.084805      -0.020182       0.043110       0.025913       0.054196       0.005646       0.000003      -0.005789      -0.009174      -0.014364      -0.008191      -0.003206       0.011397             13.367830       8.003300      -1.350250      -4.207652      20.417673       4.486276      11.682515          -0.000012
          143              C       6.867430      14.128510      11.223413       0.554722      24.422108 0.26164632E+03  0.54728040E+04                                 7.788934                            5.715731      -0.041229       2.036496                    0.999513      22.783792      63.848657       0.625389       0.468231      -1.023096      -0.031127       0.007306       0.043756       0.054193      -0.020797       0.082806      -0.020392       0.088449       0.059034      -0.059369      -0.055801       0.115170              9.714575       9.063342       0.188071      -6.095955       7.726419       0.489681      12.353964           0.000216
          144              C       9.067580      15.607619       8.561974      -0.040785      39.355180 0.41486425E+03  0.95344518E+04                                 9.910546                            6.657435       0.169852       2.062496                    0.999351      26.679324      73.155753       0.665238       0.400626      -1.086426      -0.013859      -0.049256       0.015816       0.053557       0.003038      -0.006016       0.004890       0.015628       0.007086      -0.012202       0.001314       0.010888             13.208321       8.229710       3.048767      -4.205200      20.668203      -2.863075      10.727049          -0.000101
          145              C       7.818425      14.233743      10.065463       0.019564      38.383242 0.40561718E+03  0.93031417E+04                                 9.887812                            6.685132      -0.001624       2.016253                    0.999246      26.312821      72.934745       0.646335       0.413176      -1.074188       0.017095       0.000239      -0.032258       0.036508      -0.003364       0.033505       0.000906       0.005692      -0.020298      -0.034627       0.000644       0.033983             12.987875      11.017592       0.455833      -7.900659      12.450326       0.532799      15.495708          -0.000122
          146              C       9.441742      14.500723       7.844520      -0.125675      35.561459 0.43272973E+03  0.10230284E+05                                 9.537037                            7.020698      -0.182813       1.905161                    0.999466      30.292077      89.270268       0.606541       0.427145      -1.050359      -0.019195      -0.002172       0.017343       0.025960      -0.000775       0.016488      -0.012225       0.092675       0.051109      -0.056918       0.009565       0.047353             11.549151       6.862143       0.767255      -2.417145      19.582413       0.936379       8.202898           0.000032
          147              C       8.247152      15.477052       9.675084      -0.098875      33.898686 0.41641831E+03  0.97242978E+04                                 9.261485                            6.916968      -0.144400       1.931598                    0.999518      29.186453      84.735116       0.608758       0.430857      -1.050919      -0.000050      -0.011256      -0.012040       0.016482      -0.020401       0.050706       0.016927       0.065343       0.009015      -0.060821      -0.009259       0.070080             11.043837       8.810504       2.831793      -5.226102      12.625377      -2.679414      11.695629          -0.000040
          148              C       8.182843      13.109309       9.348009      -0.110772      34.980263 0.43757731E+03  0.10394144E+05                                 9.485192                            7.085877      -0.223930       1.896630                    0.999336      30.310211      90.112709       0.599251       0.430292      -1.046374      -0.003427       0.017865      -0.008506       0.020081       0.002747       0.051555      -0.017144       0.051923      -0.008593      -0.050691      -0.016035       0.066726             11.263311       8.580978      -1.543371      -5.298936      12.621197       3.215158      12.587758           0.000104
          149              C       9.363792      12.047234       7.393473       0.685368      20.636443 0.21705992E+03  0.43569901E+04                                 7.124305                            5.321950      -0.211263       2.015515                    0.998976      21.122135      59.039674       0.623600       0.489320      -1.006324       0.004386      -0.066962      -0.032600       0.074605      -0.011047       0.074980      -0.034936       0.156051      -0.049976      -0.091558      -0.037729       0.129287              8.733683       5.413399      -1.409608      -2.044558      13.025859       3.453975       7.761790           0.000200
          150              C       0.319597      12.249905       8.081913       0.685032      21.385803 0.22497868E+03  0.45422387E+04                                 7.255885                            5.387812      -0.165041       2.027984                    0.999156      21.056873      58.423799       0.626993       0.483855      -1.012340      -0.031434      -0.060499      -0.037373       0.077749      -0.007572      -0.072895      -0.020255       0.168924       0.023667      -0.096125      -0.029603       0.125727              8.999078       5.868786       2.245297       2.096262      14.169772       2.611906       6.958677           0.000149
          151              C       0.740529      15.985678       8.226986      -0.044609      40.234080 0.42938287E+03  0.99577981E+04                                10.079129                            6.787096       0.148609       2.052404                    0.999383      26.964864      74.382492       0.656497       0.402304      -1.084806       0.020182      -0.043111       0.025913       0.054197       0.005646      -0.000001       0.005789      -0.009179      -0.014361      -0.008189      -0.003210       0.011398             13.367794       8.003252      -1.350328       4.207587      20.417696      -4.486379      11.682435           0.000007
          152              C       2.876370      15.102890      11.223413       0.554723      24.421973 0.26164540E+03  0.54727714E+04                                 7.788868                            5.715700      -0.041234       2.036495                    0.999513      22.783662      63.847882       0.625396       0.468228      -1.023100       0.031125      -0.007307       0.043756       0.054192      -0.020797      -0.082806       0.020391       0.088445       0.059028      -0.059366      -0.055803       0.115169              9.714458       9.063234       0.188058       6.095845       7.726369      -0.489699      12.353770           0.000186
          153              C       0.676220      13.623781       8.561974      -0.040787      39.355140 0.41486547E+03  0.95344880E+04                                 9.910535                            6.657447       0.169825       2.062486                    0.999351      26.679378      73.155967       0.665237       0.400626      -1.086426       0.013859       0.049254       0.015815       0.053555       0.003037       0.006016      -0.004891       0.015628       0.007090      -0.012202       0.001314       0.010888             13.208272       8.229644       3.048732       4.205095      20.668264       2.863019      10.726909          -0.000085
          154              C       1.925375      14.997657      10.065463       0.019561      38.382817 0.40561471E+03  0.93030566E+04                                 9.887679                            6.685077      -0.001626       2.016252                    0.999246      26.312750      72.934071       0.646344       0.413172      -1.074193      -0.017096      -0.000239      -0.032257       0.036508      -0.003364      -0.033504      -0.000905       0.005690      -0.020297      -0.034627       0.000645       0.033982             12.987641      11.017405       0.455806       7.900475      12.450126      -0.532816      15.495394          -0.000104
          155              C       0.302058      14.730677       7.844520      -0.125675      35.561644 0.43273333E+03  0.10230379E+05                                 9.537100                            7.020769      -0.182829       1.905156                    0.999466      30.292042      89.269868       0.606533       0.427150      -1.050357       0.019195       0.002172       0.017342       0.025960      -0.000774      -0.016486       0.012225       0.092674       0.051117      -0.056919       0.009569       0.047350             11.549220       6.862129       0.767196       2.417055      19.582692      -0.936484       8.202839           0.000071
          156              C       1.496648      13.754348       9.675084      -0.098876      33.898308 0.41641521E+03  0.97241929E+04                                 9.261366                            6.916918      -0.144406       1.931596                    0.999518      29.186341      84.734236       0.608764       0.430854      -1.050922       0.000050       0.011255      -0.012038       0.016480      -0.020400      -0.050709      -0.016928       0.065343       0.009022      -0.060823      -0.009259       0.070082             11.043646       8.810353       2.831728       5.225960      12.625197       2.679336      11.695387          -0.000006
          157              C       1.560957      16.122091       9.348009      -0.110772      34.980013 0.43757563E+03  0.10394075E+05                                 9.485096                            7.085839      -0.223920       1.896632                    0.999336      30.310075      90.111625       0.599256       0.430289      -1.046378       0.003426      -0.017865      -0.008504       0.020081       0.002748      -0.051554       0.017147       0.051917      -0.008590      -0.050692      -0.016031       0.066723             11.263172       8.580878      -1.543394       5.298844      12.621052      -3.215170      12.587586           0.000149
          158              C       0.380008      17.184166       7.393473       0.685365      20.636570 0.21706065E+03  0.43570049E+04                                 7.124330                            5.321955      -0.211257       2.015516                    0.998976      21.122090      59.039391       0.623601       0.489320      -1.006325      -0.004386       0.066962      -0.032600       0.074605      -0.011046      -0.074979       0.034938       0.156047      -0.049975      -0.091558      -0.037726       0.129284              8.733716       5.413410      -1.409602       2.044563      13.025945      -3.453975       7.761793           0.000217
          159              C      12.249905       9.424203      21.270413       0.685032      21.385689 0.22497662E+03  0.45421855E+04                                 7.255842                            5.387773      -0.165014       2.027993                    0.999156      21.056824      58.423534       0.626998       0.483852      -1.012342      -0.060500       0.031433      -0.037372       0.077749       0.007571      -0.020254       0.072894      -0.168922       0.023669      -0.096123      -0.029603       0.125726              8.999041      14.169660      -2.245329       2.611950       5.868774      -2.096290       6.958689           0.000124
          160              C      15.985678       9.003271      21.415486      -0.044608      40.234187 0.42938240E+03  0.99577859E+04                                10.079163                            6.787097       0.148637       2.052414                    0.999383      26.964824      74.382413       0.656496       0.402305      -1.084806      -0.043111      -0.020181       0.025914       0.054198      -0.005646       0.005788       0.000001       0.009178      -0.014365      -0.008189      -0.003209       0.011398             13.367859      20.417681       1.350253      -4.486271       8.003335      -4.207695      11.682561          -0.000018
          161              C      15.102890       6.867430      24.411913       0.554725      24.421758 0.26164209E+03  0.54727010E+04                                 7.788866                            5.715688      -0.041245       2.036492                    0.999513      22.783785      63.848839       0.625391       0.468232      -1.023095      -0.007307      -0.031126       0.043756       0.054192       0.020797       0.020391       0.082802      -0.088447       0.059034      -0.059368      -0.055798       0.115166              9.714493       7.726348      -0.188032      -0.489723       9.063272      -6.095901      12.353858           0.000148
          162              C      13.623781       9.067580      21.750474      -0.040786      39.355310 0.41486519E+03  0.95344811E+04                                 9.910575                            6.657447       0.169833       2.062489                    0.999351      26.679362      73.155943       0.665237       0.400627      -1.086426       0.049255      -0.013858       0.015816       0.053556      -0.003037      -0.004891      -0.006015      -0.015629       0.007087      -0.012202       0.001315       0.010887             13.208375      20.668325      -3.048810       2.863119       8.229735      -4.205207      10.727064          -0.000118
          163              C      14.997657       7.818425      23.253963       0.019566      38.383498 0.40561816E+03  0.93031737E+04                                 9.887879                            6.685151      -0.001629       2.016252                    0.999246      26.312839      72.934940       0.646332       0.413177      -1.074187      -0.000239       0.017096      -0.032257       0.036508       0.003364      -0.000906       0.033505      -0.005691      -0.020300      -0.034628       0.000645       0.033983             12.988000      12.450550      -0.455819      -0.532857      11.017660      -7.900715      15.495788          -0.000136
          164              C      14.730677       9.441742      21.033020      -0.125675      35.561502 0.43273029E+03  0.10230292E+05                                 9.537052                            7.020713      -0.182819       1.905159                    0.999466      30.292001      89.269759       0.606539       0.427146      -1.050359       0.002173      -0.019195       0.017343       0.025961       0.000775       0.012225       0.016487      -0.092676       0.051112      -0.056919       0.009567       0.047353             11.549167      19.582489      -0.767255      -0.936385       6.862137      -2.417120       8.202874           0.000002
          165              C      13.754348       8.247152      22.863584      -0.098876      33.898933 0.41642062E+03  0.97243744E+04                                 9.261558                            6.917001      -0.144409       1.931595                    0.999518      29.186545      84.735746       0.608754       0.430859      -1.050916       0.011255      -0.000050      -0.012038       0.016480       0.020400      -0.016926       0.050706      -0.065345       0.009015      -0.060820      -0.009260       0.070080             11.043946      12.625553      -2.831840       2.679443       8.810575      -5.226152      11.695711          -0.000098
          166              C      16.122091       8.182843      22.536509      -0.110772      34.980341 0.43757686E+03  0.10394148E+05                                 9.485171                            7.085823      -0.223938       1.896627                    0.999336      30.310429      90.113894       0.599258       0.430286      -1.046376      -0.017867      -0.003427      -0.008505       0.020082      -0.002745       0.017142       0.051553      -0.051927      -0.008587      -0.050688      -0.016038       0.066726             11.263312      12.621335       1.543315      -3.215108       8.580937      -5.298908      12.587663           0.000083
          167              C      17.184166       9.363792      20.581973       0.685370      20.636225 0.21705730E+03  0.43569261E+04                                 7.124261                            5.321924      -0.211266       2.015516                    0.998976      21.122027      59.039375       0.623600       0.489321      -1.006323       0.066965       0.004385      -0.032598       0.074607       0.011046       0.034939       0.074981      -0.156052      -0.049976      -0.091561      -0.037727       0.129288              8.733621      13.025707       1.409620      -3.453961       5.413384      -2.044568       7.761773           0.000200
          168              C      16.981495       0.319597      21.270413       0.685030      21.385775 0.22497770E+03  0.45422099E+04                                 7.255848                            5.387779      -0.165006       2.027995                    0.999156      21.056830      58.423442       0.626999       0.483851      -1.012343       0.060500      -0.031433      -0.037371       0.077748       0.007570       0.020252      -0.072893      -0.168917       0.023668      -0.096120      -0.029604       0.125723              8.999028      14.169574      -2.245329      -2.611955       5.868794       2.096318       6.958717           0.000126
          169              C      13.245722       0.740529      21.415486      -0.044607      40.234235 0.42938369E+03  0.99578282E+04                                10.079182                            6.787114       0.148630       2.052411                    0.999383      26.964873      74.382715       0.656494       0.402306      -1.084805       0.043110       0.020182       0.025914       0.054196      -0.005646      -0.005788      -0.000003       0.009176      -0.014365      -0.008190      -0.003206       0.011397             13.367866      20.417564       1.350334       4.486371       8.003377       4.207739      11.682658          -0.000037
          170              C      14.128510       2.876370      24.411913       0.554725      24.421976 0.26164461E+03  0.54727654E+04                                 7.788925                            5.715724      -0.041239       2.036494                    0.999513      22.783801      63.848891       0.625387       0.468233      -1.023094       0.007307       0.031127       0.043756       0.054192       0.020797      -0.020392      -0.082802      -0.088446       0.059034      -0.059368      -0.055798       0.115166              9.714573       7.726391      -0.188058       0.489689       9.063354       6.095969      12.353974           0.000159
          171              C      15.607619       0.676220      21.750474      -0.040781      39.355050 0.41486341E+03  0.95344265E+04                                 9.910514                            6.657425       0.169832       2.062489                    0.999351      26.679307      73.155655       0.665239       0.400626      -1.086427      -0.049255       0.013858       0.015816       0.053556      -0.003036       0.004892       0.006015      -0.015631       0.007088      -0.012203       0.001315       0.010888             13.208249      20.668062      -3.048769      -2.863083       8.229690       4.205179      10.726995          -0.000126
          172              C      14.233743       1.925375      23.253963       0.019565      38.383532 0.40561937E+03  0.93032088E+04                                 9.887875                            6.685156      -0.001624       2.016252                    0.999246      26.312899      72.935140       0.646333       0.413177      -1.074187       0.000239      -0.017096      -0.032258       0.036509       0.003364       0.000906      -0.033504      -0.005692      -0.020299      -0.034627       0.000645       0.033982             12.987983      12.450432      -0.455815       0.532838      11.017685       7.900740      15.495831          -0.000178
          173              C      14.500723       0.302058      21.033020      -0.125673      35.561307 0.43272943E+03  0.10230260E+05                                 9.537000                            7.020703      -0.182814       1.905161                    0.999466      30.291917      89.269268       0.606541       0.427146      -1.050360      -0.002173       0.019194       0.017343       0.025960       0.000775      -0.012225      -0.016489      -0.092677       0.051113      -0.056920       0.009566       0.047354             11.549062      19.582251      -0.767218       0.936409       6.862104       2.417102       8.202831          -0.000006
          174              C      15.477052       1.496648      22.863584      -0.098874      33.898910 0.41642108E+03  0.97243855E+04                                 9.261539                            6.916999      -0.144402       1.931597                    0.999518      29.186564      84.735733       0.608755       0.430858      -1.050917      -0.011255       0.000051      -0.012039       0.016481       0.020400       0.016926      -0.050706      -0.065344       0.009012      -0.060820      -0.009260       0.070080             11.043911      12.625470      -2.831821      -2.679434       8.810567       5.226144      11.695694          -0.000136
          175              C      13.109309       1.560957      22.536509      -0.110774      34.980704 0.43758199E+03  0.10394301E+05                                 9.485301                            7.085930      -0.223954       1.896621                    0.999336      30.310583      90.114517       0.599245       0.430294      -1.046371       0.017867       0.003426      -0.008506       0.020083      -0.002745      -0.017143      -0.051554      -0.051929      -0.008586      -0.050688      -0.016039       0.066727             11.263462      12.621333       1.543394       3.215204       8.581107       5.299042      12.587946           0.000000
          176              C      12.047234       0.380008      20.581973       0.685373      20.636283 0.21705926E+03  0.43569810E+04                                 7.124296                            5.321960      -0.211304       2.015502                    0.998976      21.122214      59.040249       0.623595       0.489324      -1.006321      -0.066963      -0.004386      -0.032599       0.074605       0.011048      -0.034937      -0.074983      -0.156058      -0.049974      -0.091561      -0.037731       0.129292              8.733664      13.025647       1.409685       3.454044       5.413454       2.044616       7.761891           0.000186
          177              C      10.063397       7.237695       5.106587       0.685031      21.385737 0.22497717E+03  0.45421991E+04                                 7.255851                            5.387778      -0.165011       2.027994                    0.999156      21.056846      58.423600       0.626998       0.483852      -1.012342      -0.031432       0.060500       0.037372       0.077749       0.007571       0.072894      -0.020253       0.168920       0.023668      -0.096121      -0.029603       0.125725              8.999050       5.868785      -2.245335      -2.096297      14.169667       2.611952       6.958698           0.000130
          178              C      10.484329       3.501922       4.961514      -0.044609      40.234298 0.42938360E+03  0.99578233E+04                                10.079188                            6.787111       0.148636       2.052413                    0.999383      26.964865      74.382623       0.656495       0.402305      -1.084805       0.020182       0.043111      -0.025913       0.054198      -0.005646       0.000001       0.005788      -0.009178      -0.014365      -0.008189      -0.003209       0.011398             13.367896       8.003364       1.350269      -4.207717      20.417719      -4.486304      11.682606          -0.000019
          179              C      12.620170       4.384710       1.965086       0.554722      24.421800 0.26164267E+03  0.54727153E+04                                 7.788877                            5.715696      -0.041238       2.036494                    0.999513      22.783786      63.848828       0.625390       0.468232      -1.023095       0.031126       0.007307      -0.043756       0.054192       0.020796       0.082802       0.020391       0.088446       0.059035      -0.059368      -0.055798       0.115165              9.714510       9.063288      -0.188034      -6.095914       7.726360      -0.489724      12.353881           0.000142
          180              C      10.420020       5.863819       4.626526      -0.040784      39.355303 0.41486516E+03  0.95344815E+04                                 9.910579                            6.657451       0.169830       2.062488                    0.999351      26.679359      73.155975       0.665236       0.400627      -1.086425       0.013859      -0.049254      -0.015815       0.053555      -0.003037      -0.006015      -0.004891       0.015630       0.007087      -0.012202       0.001315       0.010887             13.208374       8.229741      -3.048808      -4.205208      20.668319       2.863108      10.727062          -0.000112
          181              C      11.669175       4.489943       3.123037       0.019566      38.383466 0.40561806E+03  0.93031707E+04                                 9.887874                            6.685150      -0.001626       2.016253                    0.999246      26.312830      72.934905       0.646333       0.413177      -1.074187      -0.017095       0.000239       0.032258       0.036508       0.003364       0.033506      -0.000906       0.005691      -0.020300      -0.034628       0.000645       0.033983             12.987991      11.017659      -0.455813      -7.900713      12.450529      -0.532864      15.495785          -0.000144
          182              C      10.045858       4.756923       5.343980      -0.125675      35.561544 0.43273111E+03  0.10230317E+05                                 9.537062                            7.020721      -0.182819       1.905159                    0.999466      30.292025      89.269902       0.606539       0.427146      -1.050359       0.019196      -0.002173      -0.017343       0.025961       0.000775       0.016487       0.012225       0.092675       0.051114      -0.056919       0.009567       0.047352             11.549175       6.862148      -0.767252      -2.417124      19.582494      -0.936395       8.202882           0.000018
          183              C      11.240448       5.733252       3.513416      -0.098875      33.898894 0.41642022E+03  0.97243631E+04                                 9.261552                            6.916999      -0.144405       1.931597                    0.999518      29.186524      84.735683       0.608754       0.430859      -1.050916       0.000051      -0.011255       0.012039       0.016481       0.020400       0.050706      -0.016926       0.065345       0.009015      -0.060820      -0.009260       0.070080             11.043936       8.810574      -2.831833      -5.226149      12.625533       2.679431      11.695701          -0.000092
          184              C      11.304757       3.365509       3.840491      -0.110774      34.980417 0.43757774E+03  0.10394175E+05                                 9.485196                            7.085840      -0.223944       1.896625                    0.999336      30.310486      90.114132       0.599256       0.430288      -1.046376       0.003428       0.017867       0.008506       0.020083      -0.002746       0.051553       0.017142       0.051929      -0.008586      -0.050688      -0.016039       0.066726             11.263342       8.580972       1.543324      -5.298934      12.621342      -3.215122      12.587712           0.000060
          185              C      10.123808       2.303434       5.795027       0.685372      20.636223 0.21705767E+03  0.43569377E+04                                 7.124267                            5.321933      -0.211276       2.015512                    0.998976      21.122084      59.039658       0.623598       0.489322      -1.006322      -0.004385      -0.066964       0.032599       0.074606       0.011047       0.074982       0.034939       0.156055      -0.049976      -0.091562      -0.037728       0.129290              8.733631       5.413403       1.409641      -2.044580      13.025688      -3.453990       7.761802           0.000198
          186              C      19.168003       2.506105       5.106587       0.685028      21.385658 0.22497609E+03  0.45421693E+04                                 7.255819                            5.387758      -0.165002       2.027997                    0.999156      21.056772      58.423236       0.627001       0.483850      -1.012343       0.031433      -0.060500       0.037373       0.077749       0.007570      -0.072893       0.020253       0.168918       0.023671      -0.096121      -0.029602       0.125723              8.998993       5.868768      -2.245320       2.096313      14.169517      -2.611951       6.958694           0.000133
          187              C      18.747071       6.241878       4.961514      -0.044606      40.234212 0.42938320E+03  0.99578145E+04                                10.079181                            6.787114       0.148620       2.052408                    0.999383      26.964857      74.382678       0.656494       0.402306      -1.084804      -0.020182      -0.043110      -0.025913       0.054196      -0.005646      -0.000002      -0.005789      -0.009176      -0.014364      -0.008190      -0.003207       0.011397             13.367870       8.003364       1.350313       4.207721      20.417618       4.486344      11.682627          -0.000018
          188              C      16.611230       5.359090       1.965086       0.554728      24.422011 0.26164494E+03  0.54727726E+04                                 7.788930                            5.715724      -0.041240       2.036493                    0.999513      22.783798      63.848831       0.625388       0.468232      -1.023095      -0.031127      -0.007307      -0.043755       0.054192       0.020797      -0.082803      -0.020392       0.088444       0.059032      -0.059367      -0.055800       0.115166              9.714584       9.063363      -0.188072       6.095978       7.726400       0.489672      12.353988           0.000168
          189              C      18.811380       3.879981       4.626526      -0.040782      39.355154 0.41486387E+03  0.95344402E+04                                 9.910535                            6.657430       0.169832       2.062489                    0.999351      26.679321      73.155716       0.665239       0.400626      -1.086427      -0.013859       0.049255      -0.015816       0.053556      -0.003037       0.006016       0.004891       0.015629       0.007088      -0.012202       0.001314       0.010888             13.208291       8.229720      -3.048777       4.205220      20.668096      -2.863100      10.727058          -0.000115
          190              C      17.562225       5.253857       3.123037       0.019562      38.383584 0.40562016E+03  0.93032315E+04                                 9.887883                            6.685162      -0.001626       2.016251                    0.999246      26.312931      72.935247       0.646333       0.413176      -1.074187       0.017095      -0.000239       0.032259       0.036509       0.003364      -0.033503       0.000906       0.005690      -0.020298      -0.034625       0.000645       0.033980             12.988000      11.017721      -0.455832       7.900781      12.450384       0.532803      15.495893          -0.000162
          191              C      19.185542       4.986877       5.343980      -0.125673      35.561343 0.43272938E+03  0.10230267E+05                                 9.537002                            7.020690      -0.182815       1.905161                    0.999466      30.291981      89.269752       0.606542       0.427144      -1.050360      -0.019195       0.002173      -0.017342       0.025960       0.000775      -0.016488      -0.012225       0.092674       0.051113      -0.056918       0.009566       0.047353             11.549077       6.862123      -0.767235       2.417140      19.582238       0.936379       8.202870           0.000038
          192              C      17.990952       4.010548       3.513416      -0.098876      33.898966 0.41642157E+03  0.97243996E+04                                 9.261552                            6.917004      -0.144408       1.931595                    0.999518      29.186584      84.735800       0.608755       0.430858      -1.050917      -0.000051       0.011255       0.012040       0.016481       0.020400      -0.050706       0.016927       0.065342       0.009013      -0.060820      -0.009259       0.070079             11.043935       8.810595      -2.831830       5.226178      12.625460      -2.679454      11.695749          -0.000121
          193              C      17.926643       6.378291       3.840491      -0.110773      34.980672 0.43758225E+03  0.10394301E+05                                 9.485305                            7.085947      -0.223943       1.896625                    0.999336      30.310448      90.113855       0.599243       0.430296      -1.046371      -0.003427      -0.017866       0.008506       0.020082      -0.002746      -0.051552      -0.017144       0.051922      -0.008592      -0.050689      -0.016035       0.066723             11.263463       8.581123       1.543417       5.299057      12.621288       3.215222      12.587978           0.000051
          194              C      19.107592       7.440366       5.795027       0.685369      20.636342 0.21705940E+03  0.43569822E+04                                 7.124301                            5.321955      -0.211296       2.015504                    0.998976      21.122194      59.040079       0.623597       0.489322      -1.006322       0.004386       0.066963       0.032599       0.074605       0.011048      -0.074982      -0.034936       0.156055      -0.049975      -0.091560      -0.037730       0.129290              8.733672       5.413433       1.409651       2.044591      13.025738       3.454009       7.761843           0.000201
          195              C       7.237695      19.168003      18.295087       0.685035      21.385753 0.22497845E+03  0.45422363E+04                                 7.255885                            5.387817      -0.165046       2.027983                    0.999156      21.056910      58.424055       0.626991       0.483856      -1.012338       0.060499       0.031434       0.037373       0.077749      -0.007573      -0.020256      -0.072896      -0.168927       0.023664      -0.096126      -0.029603       0.125729              8.999074      14.169776       2.245293       2.611894       5.868784       2.096247       6.958661           0.000140
          196              C       3.501922      18.747071      18.150014      -0.044604      40.233948 0.42938160E+03  0.99577632E+04                                10.079115                            6.787090       0.148614       2.052407                    0.999383      26.964815      74.382384       0.656497       0.402305      -1.084806       0.043110      -0.020183      -0.025913       0.054197       0.005646       0.005789      -0.000002       0.009176      -0.014361      -0.008190      -0.003207       0.011397             13.367772      20.417634      -1.350351      -4.486407       8.003245       4.207583      11.682437           0.000003
          197              C       4.384710      16.611230      15.153586       0.554725      24.422002 0.26164573E+03  0.54727818E+04                                 7.788881                            5.715707      -0.041231       2.036496                    0.999513      22.783698      63.848072       0.625394       0.468228      -1.023099       0.007307      -0.031126      -0.043756       0.054193      -0.020797       0.020392      -0.082805      -0.088447       0.059031      -0.059368      -0.055801       0.115169              9.714477       7.726385       0.188066      -0.489689       9.063245       6.095856      12.353800           0.000204
          198              C       5.863819      18.811380      17.815026      -0.040787      39.355270 0.41486675E+03  0.95345292E+04                                 9.910570                            6.657465       0.169835       2.062490                    0.999351      26.679419      73.156235       0.665235       0.400627      -1.086425      -0.049255      -0.013859      -0.015815       0.053556       0.003038      -0.004890       0.006016      -0.015628       0.007088      -0.012202       0.001314       0.010888             13.208318      20.668311       3.048731       2.863010       8.229679       4.205123      10.726964          -0.000096
          199              C       4.489943      17.562225      16.311537       0.019565      38.382912 0.40561555E+03  0.93030847E+04                                 9.887709                            6.685093      -0.001625       2.016252                    0.999246      26.312774      72.934274       0.646342       0.413173      -1.074191       0.000239       0.017096       0.032257       0.036508      -0.003364      -0.000905      -0.033505      -0.005691      -0.020298      -0.034628       0.000645       0.033983             12.987690      12.450166       0.455797      -0.532831      11.017438       7.900509      15.495467          -0.000119
          200              C       4.756923      19.185542      18.532480      -0.125676      35.561749 0.43273490E+03  0.10230428E+05                                 9.537139                            7.020799      -0.182827       1.905157                    0.999466      30.292093      89.270150       0.606529       0.427152      -1.050355      -0.002172      -0.019195      -0.017342       0.025960      -0.000774       0.012224      -0.016485      -0.092674       0.051115      -0.056919       0.009569       0.047350             11.549261      19.582753       0.767175      -0.936523       6.862155       2.417062       8.202875           0.000046
          201              C       5.733252      17.990952      16.701916      -0.098875      33.898512 0.41641778E+03  0.97242800E+04                                 9.261429                            6.916954      -0.144404       1.931597                    0.999518      29.186457      84.735034       0.608760       0.430856      -1.050920      -0.011256      -0.000050       0.012039       0.016481      -0.020401      -0.016927      -0.050707      -0.065343       0.009018      -0.060821      -0.009259       0.070080             11.043729      12.625283       2.831728       2.679327       8.810414       5.226012      11.695489          -0.000034
          202              C       3.365509      17.926643      17.028991      -0.110769      34.980040 0.43757591E+03  0.10394084E+05                                 9.485118                            7.085856      -0.223916       1.896634                    0.999336      30.310063      90.111624       0.599254       0.430291      -1.046377       0.017865      -0.003427       0.008505       0.020081       0.002747       0.017146      -0.051555      -0.051919      -0.008589      -0.050692      -0.016032       0.066725             11.263200      12.621065      -1.543413      -3.215201       8.580900       5.298859      12.587636           0.000139
          203              C       2.303434      19.107592      18.983527       0.685367      20.636662 0.21706202E+03  0.43570400E+04                                 7.124361                            5.321978      -0.211260       2.015515                    0.998976      21.122138      59.039604       0.623598       0.489321      -1.006325      -0.066961       0.004386       0.032601       0.074605      -0.011047       0.034936      -0.074979      -0.156048      -0.049975      -0.091557      -0.037728       0.129285              8.733759      13.025982      -1.409628      -3.454017       5.413443       2.044583       7.761852           0.000213
          204              C       2.506105      10.063397      18.295087       0.685032      21.385482 0.22497455E+03  0.45421324E+04                                 7.255790                            5.387748      -0.165008       2.027998                    0.999156      21.056694      58.423062       0.627000       0.483852      -1.012342      -0.060499      -0.031435       0.037375       0.077751      -0.007572       0.020255       0.072894      -0.168926       0.023672      -0.096126      -0.029602       0.125727              8.998960      14.169543       2.245283      -2.611901       5.868718      -2.096252       6.958619           0.000160
          205              C       6.241878      10.484329      18.150014      -0.044608      40.234213 0.42938325E+03  0.99578121E+04                                10.079169                            6.787108       0.148619       2.052407                    0.999383      26.964859      74.382575       0.656495       0.402305      -1.084805      -0.043110       0.020182      -0.025913       0.054197       0.005646      -0.005788       0.000002       0.009177      -0.014364      -0.008190      -0.003207       0.011397             13.367855      20.417703      -1.350225       4.486243       8.003321      -4.207669      11.682541           0.000007
          206              C       5.359090      12.620170      15.153586       0.554721      24.421993 0.26164527E+03  0.54727740E+04                                 7.788899                            5.715714      -0.041234       2.036495                    0.999513      22.783724      63.848316       0.625392       0.468230      -1.023098      -0.007307       0.031126      -0.043756       0.054192      -0.020796      -0.020391       0.082803      -0.088447       0.059033      -0.059368      -0.055799       0.115167              9.714523       7.726388       0.188061       0.489693       9.063294      -6.095911      12.353887           0.000195
          207              C       3.879981      10.420020      17.815026      -0.040785      39.355009 0.41486282E+03  0.95344048E+04                                 9.910498                            6.657413       0.169852       2.062496                    0.999351      26.679278      73.155429       0.665241       0.400625      -1.086428       0.049256       0.013859      -0.015816       0.053557       0.003038       0.004891      -0.006016      -0.015627       0.007089      -0.012202       0.001314       0.010888             13.208250      20.668092       3.048765      -2.863084       8.229666      -4.205170      10.726991          -0.000073
          208              C       5.253857      11.669175      16.311537       0.019565      38.383012 0.40561547E+03  0.93030857E+04                                 9.887752                            6.685105      -0.001626       2.016253                    0.999246      26.312753      72.934320       0.646339       0.413174      -1.074190      -0.000238      -0.017096       0.032257       0.036508      -0.003363       0.000906       0.033506      -0.005691      -0.020299      -0.034629       0.000645       0.033984             12.987782      12.450219       0.455842       0.532777      11.017525      -7.900601      15.495603          -0.000106
          209              C       4.986877      10.045858      18.532480      -0.125675      35.561447 0.43272967E+03  0.10230281E+05                                 9.537019                            7.020684      -0.182811       1.905161                    0.999466      30.292092      89.270276       0.606543       0.427143      -1.050360       0.002173       0.019196      -0.017343       0.025961      -0.000774      -0.012225       0.016488      -0.092674       0.051112      -0.056918       0.009566       0.047353             11.549130      19.582374       0.767285       0.936330       6.862132      -2.417145       8.202884           0.000080
          210              C       4.010548      11.240448      16.701916      -0.098874      33.898321 0.41641382E+03  0.97241491E+04                                 9.261373                            6.916903      -0.144394       1.931600                    0.999518      29.186270      84.733889       0.608766       0.430853      -1.050923       0.011255       0.000050       0.012038       0.016480      -0.020400       0.016929       0.050709      -0.065344       0.009023      -0.060823      -0.009259       0.070082             11.043688      12.625192       2.831770      -2.679401       8.810397      -5.226021      11.695475           0.000014
          211              C       6.378291      11.304757      17.028991      -0.110771      34.980217 0.43757676E+03  0.10394128E+05                                 9.485174                            7.085865      -0.223935       1.896628                    0.999336      30.310222      90.112726       0.599252       0.430291      -1.046375      -0.017865       0.003427       0.008505       0.020081       0.002747      -0.017145       0.051554      -0.051924      -0.008588      -0.050690      -0.016035       0.066725             11.263285      12.621142      -1.543342       3.215113       8.580971      -5.298937      12.587742           0.000139
          212              C       7.440366      10.123808      18.983527       0.685370      20.636377 0.21705931E+03  0.43569763E+04                                 7.124290                            5.321943      -0.211270       2.015512                    0.998976      21.122148      59.039766       0.623600       0.489320      -1.006324       0.066962      -0.004386       0.032600       0.074605      -0.011047      -0.034937       0.074980      -0.156051      -0.049975      -0.091559      -0.037728       0.129287              8.733656      13.025808      -1.409603       3.453957       5.413389      -2.044552       7.761772           0.000214
          213              O       9.336509       2.402821      19.321153      -0.731142      44.907693 0.73107331E+03  0.19047892E+05                                10.170263                            8.461603       0.205791       2.054869                    0.998959      31.545203      87.364064       0.640095       0.367262      -1.128388       0.035573       0.040559      -0.126399       0.137430       0.015001       0.061488      -0.009555       0.154043       0.006561      -0.083340      -0.027784       0.111124             11.902175      10.476416       4.054966      -3.745066      13.442414      -5.097858      11.787694          -0.004739
          214              O      10.517458       8.529723      18.622162      -0.717231      44.976235 0.72225071E+03  0.18776092E+05                                10.183719                            8.432784       0.198236       2.053284                    0.998333      31.269770      86.732396       0.638122       0.369220      -1.125983      -0.018928      -0.121770       0.030386       0.126924      -0.014290       0.084239      -0.023604       0.138764      -0.097416      -0.083669      -0.048785       0.132454             11.936088       7.685465      -0.371426      -0.133119      20.637386       2.030488       7.485414          -0.004536
          215              O      12.930023       4.314555      14.536365      -0.542850      32.257130 0.47575050E+03  0.11105849E+05                                 8.065811                            6.712649       0.479082       2.201690                    0.998027      27.342399      71.103427       0.738743       0.355173      -1.140672       0.002166       0.032915      -0.001979       0.033045      -0.044606       0.012581       0.041705       0.000288       0.053718      -0.070946       0.016689       0.054257              9.449066       8.362254      -1.749298      -4.479901       8.140876       3.052990      11.844066          -0.003933
          216              O      13.111257       6.475729      14.873990      -0.577948      31.593513 0.52299353E+03  0.12533398E+05                                 7.955230                            7.115151       0.515290       2.182137                    0.998663      28.808510      76.548311       0.704094       0.362997      -1.131551       0.004135      -0.040067      -0.020816       0.045341       0.048727       0.041040      -0.061841       0.030307      -0.026185      -0.104247       0.047759       0.056488              8.522506       7.594371       1.722684      -2.689004       9.165380      -1.620749       8.807768          -0.006353
          217              O      10.478483       1.533674      17.667315      -0.532194      26.766090 0.40194937E+03  0.89538612E+04                                 6.936964                            6.054757       0.702554       2.294564                    0.998778      25.969999      64.971550       0.803922       0.342021      -1.156881      -0.009290       0.021836       0.000471       0.023735      -0.026766       0.038470       0.034455       0.020379      -0.044993      -0.069026       0.025422       0.043604              7.639355       5.157909       0.160409      -0.468101      12.118581       0.062049       5.641574          -0.000210
          218              O       9.486564       7.280567      20.041245      -0.563940      27.933126 0.44070513E+03  0.10067120E+05                                 7.179959                            6.389764       0.634958       2.256244                    0.998947      26.881331      68.577105       0.771785       0.347418      -1.149913       0.019495       0.005602      -0.022911       0.030600      -0.018538      -0.000597       0.003483       0.087275       0.114704      -0.066633       0.028135       0.038499              7.714812       6.500683      -1.153544      -2.275041       7.962615       1.939349       8.681138           0.000068
          219              O       0.407291       7.340979      19.321153      -0.731102      44.909900 0.73110428E+03  0.19048996E+05                                10.170723                            8.461881       0.205722       2.054863                    0.998959      31.545014      87.365657       0.640070       0.367270      -1.128376      -0.035565      -0.040555      -0.126377       0.137407       0.015005      -0.061497       0.009551       0.154056       0.006572      -0.083347      -0.027790       0.111137             11.902820      10.476903       4.055343       3.745322      13.443324       5.098297      11.788234          -0.004722
          220              O      18.713942       1.214077      18.622162      -0.717220      44.974486 0.72221229E+03  0.18774817E+05                                10.183381                            8.432491       0.198303       2.053313                    0.998333      31.269124      86.729568       0.638142       0.369214      -1.125989       0.018926       0.121762       0.030382       0.126914      -0.014285      -0.084232       0.023610       0.138761      -0.097401      -0.083668      -0.048777       0.132446             11.935673       7.685168      -0.371295       0.133099      20.636724      -2.030255       7.485127          -0.004527
          221              O      16.301377       5.429245      14.536365      -0.542851      32.257082 0.47574978E+03  0.11105824E+05                                 8.065783                            6.712628       0.479086       2.201691                    0.998027      27.342468      71.103496       0.738748       0.355171      -1.140673      -0.002169      -0.032914      -0.001981       0.033045      -0.044615      -0.012587      -0.041712       0.000298       0.053731      -0.070961       0.016698       0.054263              9.449035       8.362240      -1.749282       4.479899       8.140828      -3.052955      11.844038          -0.003926
          222              O      16.120143       3.268071      14.873990      -0.577949      31.593151 0.52298543E+03  0.12533143E+05                                 7.955115                            7.115047       0.515327       2.182149                    0.998663      28.808595      76.548101       0.704107       0.362992      -1.131556      -0.004138       0.040064      -0.020818       0.045339       0.048736      -0.041055       0.061857       0.030310      -0.026210      -0.104275       0.047774       0.056500              8.522389       7.594263       1.722678       2.688953       9.165277       1.620754       8.807626          -0.006373
          223              O      18.752917       8.210126      17.667315      -0.532197      26.765512 0.40194073E+03  0.89536158E+04                                 6.936835                            6.054678       0.702569       2.294571                    0.998778      25.969855      64.970882       0.803930       0.342020      -1.156883       0.009289      -0.021835       0.000469       0.023733      -0.026765      -0.038471      -0.034455       0.020380      -0.044989      -0.069025       0.025421       0.043604              7.639169       5.157827       0.160370       0.468122      12.118171      -0.062074       5.641510          -0.000181
          224              O       0.257236       2.463233      20.041245      -0.563945      27.934514 0.44073246E+03  0.10067918E+05                                 7.180276                            6.390032       0.634949       2.256239                    0.998947      26.881635      68.578875       0.771755       0.347426      -1.149905      -0.019496      -0.005605      -0.022913       0.030603      -0.018543       0.000593      -0.003490       0.087279       0.114703      -0.066637       0.028139       0.038498              7.715177       6.500920      -1.153610       2.275127       7.963115      -1.939493       8.681496           0.000079
          225              O       7.340979       9.336509       6.132653      -0.731105      44.907386 0.73105648E+03  0.19047389E+05                                10.170233                            8.461514       0.205832       2.054901                    0.998959      31.544468      87.362558       0.640096       0.367262      -1.128385      -0.040551       0.035565      -0.126371       0.137400      -0.015004       0.009548       0.061486      -0.154050       0.006590      -0.083344      -0.027780       0.111124             11.902169      13.442400      -4.055033       5.097914      10.476407      -3.745149      11.787700          -0.004735
          226              O       1.214077      10.517458       5.433662      -0.717255      44.976838 0.72226836E+03  0.18776651E+05                                10.183832                            8.432906       0.198215       2.053267                    0.998333      31.270232      86.733693       0.638116       0.369222      -1.125982       0.121787      -0.018933       0.030395       0.126943       0.014294       0.023595       0.084240      -0.138764      -0.097425      -0.083663      -0.048792       0.132455             11.936221      20.637571       0.371437      -2.030485       7.685590      -0.133128       7.485502          -0.004521
          227              O       5.429245      12.930023       1.347865      -0.542855      32.257609 0.47575911E+03  0.11106103E+05                                 8.065900                            6.712718       0.479070       2.201683                    0.998027      27.342570      71.104117       0.738738       0.355174      -1.140670      -0.032918       0.002166      -0.001978       0.033048       0.044606      -0.041704       0.012578      -0.000286       0.053716      -0.070943       0.016686       0.054257              9.449179       8.140932       1.749305      -3.052992       8.362372      -4.479989      11.844234          -0.003336
          228              O       3.268071      13.111257       1.685490      -0.577969      31.593469 0.52299218E+03  0.12533351E+05                                 7.955193                            7.115113       0.515276       2.182127                    0.998663      28.808666      76.548556       0.704100       0.362994      -1.131554       0.040064       0.004135      -0.020816       0.045338      -0.048726       0.061840       0.041041      -0.030294      -0.026192      -0.104245       0.047757       0.056488              8.522474       9.165354      -1.722708       1.620787       7.594341      -2.688988       8.807726          -0.005351
          229              O       8.210126      10.478483       4.478815      -0.532202      26.766327 0.40195517E+03  0.89540232E+04                                 6.936996                            6.054802       0.702553       2.294560                    0.998778      25.970174      64.972116       0.803918       0.342022      -1.156881      -0.021838      -0.009292       0.000474       0.023738       0.026765      -0.034453       0.038470      -0.020376      -0.044992      -0.069023       0.025421       0.043602              7.639370      12.118550      -0.160411      -0.062045       5.157942      -0.468128       5.641618          -0.000226
          230              O       2.463233       9.486564       6.852745      -0.563941      27.934149 0.44072429E+03  0.10067687E+05                                 7.180227                            6.389977       0.634964       2.256248                    0.998947      26.881400      68.578157       0.771757       0.347426      -1.149904      -0.005602       0.019495      -0.022910       0.030599       0.018543      -0.003488      -0.000591      -0.087277       0.114701      -0.066636       0.028139       0.038497              7.715134       7.963021       1.153637      -1.939498       6.500917      -2.275145       8.681464           0.000127
          231              O       2.402821       0.407291       6.132653      -0.731087      44.907011 0.73104479E+03  0.19047024E+05                                10.170171                            8.461440       0.205842       2.054912                    0.998959      31.544084      87.361595       0.640099       0.367262      -1.128385       0.040548      -0.035561      -0.126360       0.137389      -0.015004      -0.009543      -0.061484      -0.154055       0.006603      -0.083346      -0.027778       0.111124             11.902096      13.442342      -4.055027      -5.097898      10.476320       3.745145      11.787626          -0.004725
          232              O       8.529723      18.713942       5.433662      -0.717241      44.978607 0.72229774E+03  0.18777657E+05                                10.184175                            8.433140       0.198148       2.053248                    0.998333      31.270505      86.735790       0.638098       0.369227      -1.125975      -0.121781       0.018930       0.030388       0.126934       0.014295      -0.023599      -0.084246      -0.138773      -0.097427      -0.083670      -0.048794       0.132464             11.936693      20.638514       0.371512       2.030678       7.685810       0.133140       7.485755          -0.004548
          233              O       4.314555      16.301377       1.347865      -0.542850      32.256903 0.47574630E+03  0.11105717E+05                                 8.065736                            6.712588       0.479081       2.201689                    0.998027      27.342453      71.103274       0.738753       0.355170      -1.140675       0.032917      -0.002170      -0.001981       0.033048       0.044612       0.041710      -0.012586      -0.000297       0.053726      -0.070957       0.016697       0.054260              9.448980       8.140817       1.749289       3.052971       8.362188       4.479859      11.843934          -0.003428
          234              O       6.475729      16.120143       1.685490      -0.577975      31.594522 0.52301456E+03  0.12534023E+05                                 7.955365                            7.115266       0.515257       2.182117                    0.998663      28.809147      76.550274       0.704092       0.362994      -1.131553      -0.040069      -0.004141      -0.020820       0.045345      -0.048739      -0.061859      -0.041055      -0.030318      -0.026196      -0.104279       0.047777       0.056502              8.522668       9.165510      -1.722705      -1.620769       7.594534       2.689106       8.807959          -0.005652
          235              O       1.533674      18.752917       4.478815      -0.532205      26.766089 0.40195112E+03  0.89539083E+04                                 6.936947                            6.054766       0.702557       2.294562                    0.998778      25.970109      64.971820       0.803922       0.342021      -1.156882       0.021835       0.009292       0.000475       0.023735       0.026765       0.034453      -0.038470      -0.020378      -0.044993      -0.069024       0.025420       0.043603              7.639312      12.118436      -0.160403       0.062060       5.157907       0.468135       5.641593          -0.000212
          236              O       7.280567       0.257236       6.852745      -0.563932      27.933855 0.44071944E+03  0.10067547E+05                                 7.180172                            6.389944       0.634987       2.256259                    0.998947      26.881238      68.577624       0.771758       0.347427      -1.149904       0.005600      -0.019494      -0.022909       0.030597       0.018544       0.003488       0.000590      -0.087276       0.114701      -0.066635       0.028139       0.038497              7.715054       7.962942       1.153585       1.939429       6.500848       2.275110       8.681371           0.000122
          237              O      10.151091      12.146621      20.244347      -0.731108      44.907646 0.73106289E+03  0.19047599E+05                                10.170275                            8.461556       0.205811       2.054892                    0.998959      31.544609      87.363065       0.640094       0.367263      -1.128385      -0.035564       0.040551       0.126374       0.137403      -0.015003       0.061488       0.009549       0.154053       0.006585      -0.083345      -0.027782       0.111127             11.902209      10.476446      -4.055038      -3.745151      13.442447       5.097922      11.787733          -0.004741
          238              O       8.970142      18.273523      20.943338      -0.717270      44.978530 0.72230611E+03  0.18777896E+05                                10.184161                            8.433193       0.198153       2.053239                    0.998333      31.270893      86.736403       0.638097       0.369228      -1.125977       0.018936      -0.121796      -0.030400       0.126953       0.014298       0.084247       0.023588       0.138766      -0.097440      -0.083664      -0.048799       0.132462             11.936634       7.685863       0.371532      -0.133141      20.638262      -2.030642       7.485779          -0.004545
          239              O       6.557577      14.058355      25.029135      -0.542852      32.257208 0.47575229E+03  0.11105898E+05                                 8.065808                            6.712650       0.479073       2.201686                    0.998027      27.342498      71.103643       0.738746       0.355172      -1.140673      -0.002170       0.032918       0.001979       0.033048       0.044610       0.012583      -0.041708       0.000294       0.053723      -0.070952       0.016693       0.054259              9.449061       8.362272       1.749293      -4.479911       8.140845      -3.052965      11.844064          -0.003407
          240              O       6.376343      16.219529      24.691510      -0.577972      31.592929 0.52298118E+03  0.12533003E+05                                 7.955020                            7.114969       0.515262       2.182121                    0.998663      28.808774      76.548212       0.704119       0.362987      -1.131561      -0.004140      -0.040066       0.020817       0.045341      -0.048736       0.041051       0.061853       0.030296      -0.026211      -0.104268       0.047766       0.056502              8.522275       7.594174      -1.722661      -2.688904       9.165149       1.620745       8.807501          -0.005625
          241              O       9.009117      11.277474      21.898185      -0.532199      26.766178 0.40195271E+03  0.89539537E+04                                 6.936966                            6.054781       0.702558       2.294563                    0.998778      25.970121      64.971913       0.803920       0.342021      -1.156881       0.009292       0.021837      -0.000474       0.023737       0.026765       0.038470      -0.034453       0.020378      -0.044992      -0.069023       0.025420       0.043603              7.639327       5.157924      -0.160400      -0.468126      12.118461      -0.062054       5.641597          -0.000215
          242              O      10.001036      17.024367      19.524255      -0.563935      27.933917 0.44071955E+03  0.10067549E+05                                 7.180177                            6.389934       0.634969       2.256252                    0.998946      26.881307      68.577763       0.771761       0.347425      -1.149905      -0.019494       0.005602       0.022910       0.030599       0.018543      -0.000591      -0.003487       0.087278       0.114702      -0.066636       0.028139       0.038497              7.715078       6.500873       1.153624      -2.275129       7.962943      -1.939480       8.681419           0.000106
          243              O      19.080309      17.084779      20.244347      -0.731099      44.906058 0.73102835E+03  0.19046455E+05                                10.169974                            8.461299       0.205876       2.054920                    0.998959      31.544044      87.360658       0.640111       0.367258      -1.128390       0.035562      -0.040550       0.126364       0.137393      -0.015001      -0.061480      -0.009543       0.154053       0.006601      -0.083343      -0.027777       0.111120             11.901845      10.476115      -4.054897       3.745061      13.441988      -5.097757      11.787431          -0.004727
          244              O       0.773658      10.957877      20.943338      -0.717227      44.977819 0.72227854E+03  0.18777033E+05                                10.184027                            8.433001       0.198177       2.053264                    0.998333      31.270099      86.734364       0.638106       0.369225      -1.125977      -0.018927       0.121775      -0.030383       0.126928       0.014292      -0.084243      -0.023603       0.138777      -0.097416      -0.083671      -0.048792       0.132462             11.936509       7.685677       0.371487       0.133138      20.638218       2.030628       7.485634          -0.004517
          245              O       3.186223      15.173045      25.029135      -0.542856      32.257407 0.47575502E+03  0.11105981E+05                                 8.065858                            6.712680       0.479073       2.201686                    0.998027      27.342512      71.103809       0.738742       0.355173      -1.140672       0.002167      -0.032917       0.001978       0.033048       0.044608      -0.012580       0.041706       0.000288       0.053718      -0.070947       0.016689       0.054258              9.449133       8.362313       1.749311       4.479952       8.140939       3.053021      11.844146          -0.003370
          246              O       3.367457      13.011871      24.691510      -0.577976      31.595534 0.52303575E+03  0.12534683E+05                                 7.955644                            7.115504       0.515240       2.182113                    0.998663      28.809132      76.551209       0.704065       0.363004      -1.131544       0.004136       0.040069       0.020817       0.045343      -0.048730      -0.041044      -0.061846       0.030324      -0.026170      -0.104257       0.047768       0.056489              8.522982       7.594805      -1.722762       2.689248       9.165819      -1.620826       8.808322          -0.005416
          247              O       0.734683      17.953926      21.898185      -0.532206      26.766259 0.40195355E+03  0.89539760E+04                                 6.936979                            6.054782       0.702554       2.294560                    0.998778      25.970186      64.972056       0.803921       0.342021      -1.156882      -0.009292      -0.021838      -0.000475       0.023737       0.026765      -0.038469       0.034453       0.020376      -0.044991      -0.069022       0.025421       0.043601              7.639364       5.157926      -0.160423       0.468128      12.118559       0.062044       5.641609          -0.000224
          248              O      19.230364      12.207033      19.524255      -0.563936      27.933485 0.44071231E+03  0.10067339E+05                                 7.180088                            6.389875       0.634985       2.256258                    0.998947      26.881171      68.577187       0.771766       0.347425      -1.149906       0.019493      -0.005599       0.022908       0.030596       0.018542       0.000591       0.003486       0.087274       0.114702      -0.066634       0.028137       0.038497              7.714954       6.500778       1.153558       2.275085       7.962810       1.939378       8.681275           0.000143
          249              O      12.146621      19.080309       7.055847      -0.731114      44.910488 0.73111927E+03  0.19049481E+05                                10.170834                            8.461988       0.205710       2.054853                    0.998959      31.545355      87.366760       0.640064       0.367272      -1.128375       0.040556       0.035568       0.126384       0.137415       0.015006       0.009555      -0.061500      -0.154053       0.006561      -0.083347      -0.027791       0.111138             11.902954      13.443516       4.055386       5.098343      10.477013       3.745335      11.788332          -0.004722
          250              O      18.273523       0.773658       7.754838      -0.717208      44.974394 0.72220773E+03  0.18774679E+05                                10.183362                            8.432460       0.198301       2.053315                    0.998333      31.268961      86.729226       0.638143       0.369214      -1.125989      -0.121758      -0.018924      -0.030379       0.126909      -0.014285       0.023614      -0.084231      -0.138765      -0.097395      -0.083670      -0.048777       0.132447             11.935653      20.636722      -0.371282      -2.030263       7.685136       0.133100       7.485101          -0.004515
          251              O      14.058355       3.186223      11.840635      -0.542850      32.257190 0.47575154E+03  0.11105878E+05                                 8.065815                            6.712651       0.479083       2.201690                    0.998027      27.342453      71.103555       0.738744       0.355172      -1.140672       0.032914       0.002169       0.001979       0.033045      -0.044611      -0.041708      -0.012584      -0.000295       0.053726      -0.070954       0.016694       0.054260              9.449078       8.140864      -1.749292      -3.052976       8.362277       4.479926      11.844092          -0.003944
          252              O      16.219529       3.367457      11.503010      -0.577944      31.593383 0.52299031E+03  0.12533296E+05                                 7.955189                            7.115111       0.515338       2.182153                    0.998663      28.808533      76.548199       0.704099       0.362995      -1.131553      -0.040065       0.004137       0.020815       0.045339       0.048733       0.061850      -0.041050      -0.030311      -0.026200      -0.104265       0.047770       0.056495              8.522471       9.165359       1.722687       1.620759       7.594335       2.688992       8.807718          -0.006327
          253              O      11.277474       0.734683       8.709685      -0.532196      26.765797 0.40194541E+03  0.89537486E+04                                 6.936897                            6.054722       0.702564       2.294569                    0.998778      25.969928      64.971231       0.803925       0.342021      -1.156882       0.021836      -0.009289      -0.000470       0.023734      -0.026765      -0.034454      -0.038470      -0.020381      -0.044992      -0.069025       0.025421       0.043604              7.639255      12.118349       0.160386      -0.062065       5.157869       0.468120       5.641547          -0.000204
          254              O      17.024367      19.230364       6.335755      -0.563947      27.934397 0.44073061E+03  0.10067866E+05                                 7.180259                            6.390023       0.634950       2.256240                    0.998947      26.881566      68.578688       0.771754       0.347426      -1.149904       0.005605       0.019495       0.022911       0.030601      -0.018543      -0.003489       0.000592      -0.087279       0.114702      -0.066637       0.028139       0.038497              7.715150       7.963087      -1.153598      -1.939470       6.500904       2.275118       8.681459           0.000107
          255              O      17.084779      10.151091       7.055847      -0.731129      44.906378 0.73104376E+03  0.19046924E+05                                10.170015                            8.461389       0.205842       2.054894                    0.998959      31.544650      87.362000       0.640108       0.367258      -1.128392      -0.040557      -0.035570       0.126388       0.137419       0.015001      -0.009549       0.061484      -0.154043       0.006580      -0.083339      -0.027781       0.111120             11.901862      13.441985       4.054847      -5.097708      10.476172      -3.745009      11.787430          -0.004711
          256              O      10.957877       8.970142       7.754838      -0.717229      44.975637 0.72223794E+03  0.18775665E+05                                10.183600                            8.432682       0.198260       2.053293                    0.998333      31.269577      86.731468       0.638129       0.369218      -1.125985       0.121768       0.018927      -0.030386       0.126921      -0.014289      -0.023606       0.084236      -0.138762      -0.097412      -0.083668      -0.048782       0.132450             11.935944      20.637146      -0.371394       2.030430       7.685368      -0.133112       7.485317          -0.004544
          257              O      15.173045       6.557577      11.840635      -0.542855      32.257183 0.47575163E+03  0.11105879E+05                                 8.065807                            6.712648       0.479081       2.201689                    0.998027      27.342470      71.103574       0.738745       0.355172      -1.140673      -0.032915      -0.002167       0.001980       0.033046      -0.044611       0.041708       0.012584      -0.000293       0.053725      -0.070954       0.016694       0.054260              9.449061       8.140868      -1.749296       3.052984       8.362252      -4.479899      11.844062          -0.003890
          258              O      13.011871       6.376343      11.503010      -0.577963      31.593577 0.52299477E+03  0.12533429E+05                                 7.955213                            7.115135       0.515285       2.182134                    0.998663      28.808672      76.548628       0.704098       0.362995      -1.131553       0.040065      -0.004136       0.020816       0.045339       0.048734      -0.061849       0.041047      -0.030307      -0.026198      -0.104262       0.047765       0.056497              8.522489       9.165367       1.722686      -1.620756       7.594355      -2.688996       8.807745          -0.006301
          259              O      17.953926       9.009117       8.709685      -0.532201      26.766075 0.40194955E+03  0.89538648E+04                                 6.936951                            6.054752       0.702548       2.294561                    0.998778      25.970065      64.971681       0.803923       0.342021      -1.156882      -0.021836       0.009292      -0.000472       0.023735      -0.026765       0.034455       0.038471      -0.020379      -0.044991      -0.069025       0.025422       0.043604              7.639334      12.118526       0.160401       0.062043       5.157904      -0.468107       5.641571          -0.000174
          260              O      12.207033      10.001036       6.335755      -0.563940      27.933263 0.44070770E+03  0.10067196E+05                                 7.179995                            6.389793       0.634965       2.256246                    0.998947      26.881347      68.577265       0.771781       0.347420      -1.149912      -0.005602      -0.019496       0.022911       0.030601      -0.018539       0.003484      -0.000596      -0.087274       0.114703      -0.066633       0.028135       0.038498              7.714856       7.962675      -1.153551       1.939366       6.500712      -2.275051       8.681180           0.000085
          261              O      10.151091      17.084779       7.055847      -0.731116      44.910676 0.73112297E+03  0.19049602E+05                                10.170862                            8.462009       0.205701       2.054850                    0.998959      31.545430      87.367038       0.640063       0.367272      -1.128375      -0.035568      -0.040557       0.126386       0.137416       0.015005       0.061499      -0.009556       0.154052       0.006560      -0.083346      -0.027791       0.111138             11.902991      10.477036       4.055405      -3.745339      13.443582      -5.098369      11.788356          -0.004739
          262              O       8.970142      10.957877       7.754838      -0.717227      44.975464 0.72223310E+03  0.18775505E+05                                10.183572                            8.432649       0.198267       2.053296                    0.998333      31.269501      86.731141       0.638131       0.369217      -1.125986       0.018926       0.121768      -0.030385       0.126921      -0.014288       0.084234      -0.023606       0.138764      -0.097411      -0.083668      -0.048782       0.132450             11.935926       7.685327      -0.371347      -0.133100      20.637175       2.030361       7.485276          -0.004525
          263              O       6.557577      15.173045      11.840635      -0.542847      32.256570 0.47574093E+03  0.11105567E+05                                 8.065715                            6.712580       0.479050       2.201681                    0.998027      27.342193      71.102656       0.738748       0.355173      -1.140672      -0.002163      -0.032916       0.001974       0.033046      -0.044594       0.012571       0.041697       0.000274       0.053694      -0.070923       0.016674       0.054249              9.448939       8.362143      -1.749262      -4.479823       8.140779       3.052926      11.843896          -0.002936
          264              O       6.376343      13.011871      11.503010      -0.577977      31.593400 0.52299059E+03  0.12533317E+05                                 7.955250                            7.115161       0.515257       2.182124                    0.998664      28.808336      76.547952       0.704088       0.363000      -1.131548      -0.004133       0.040062       0.020813       0.045334       0.048717       0.041028      -0.061822       0.030288      -0.026179      -0.104217       0.047741       0.056476              8.522541       7.594394       1.722710      -2.689019       9.165426      -1.620788       8.807803          -0.004857
          265              O       9.009117      17.953926       8.709685      -0.532194      26.765512 0.40194015E+03  0.89535983E+04                                 6.936830                            6.054667       0.702569       2.294571                    0.998778      25.969867      64.970867       0.803932       0.342019      -1.156884       0.009288      -0.021837      -0.000469       0.023735      -0.026766       0.038469       0.034455       0.020381      -0.044990      -0.069024       0.025421       0.043603              7.639175       5.157822       0.160373      -0.468112      12.118212       0.062083       5.641492          -0.000146
          266              O      10.001036      12.207033       6.335755      -0.563945      27.934306 0.44072830E+03  0.10067796E+05                                 7.180225                            6.389987       0.634944       2.256237                    0.998946      26.881599      68.578620       0.771760       0.347424      -1.149906      -0.019496      -0.005603       0.022914       0.030603      -0.018542      -0.000594       0.003489       0.087277       0.114703      -0.066635       0.028137       0.038498              7.715121       6.500878      -1.153607      -2.275111       7.963051       1.939482       8.681433           0.000052
          267              O      19.080309      12.146621       7.055847      -0.731132      44.906735 0.73105114E+03  0.19047170E+05                                10.170078                            8.461441       0.205835       2.054890                    0.998959      31.544761      87.362506       0.640105       0.367259      -1.128391       0.035571       0.040560       0.126390       0.137422       0.015001      -0.061485       0.009549       0.154041       0.006574      -0.083338      -0.027783       0.111120             11.901940      10.476205       4.054881       3.745001      13.442145       5.097750      11.787470          -0.004705
          268              O       0.773658      18.273523       7.754838      -0.717210      44.974312 0.72220591E+03  0.18774616E+05                                10.183337                            8.432437       0.198304       2.053316                    0.998333      31.268976      86.729168       0.638145       0.369213      -1.125990      -0.018922      -0.121761      -0.030376       0.126911      -0.014284      -0.084229       0.023614       0.138768      -0.097390      -0.083668      -0.048777       0.132445             11.935618       7.685128      -0.371290       0.133092      20.636655      -2.030258       7.485070          -0.004502
          269              O       3.186223      14.058355      11.840635      -0.542855      32.255468 0.47572256E+03  0.11105015E+05                                 8.065464                            6.712398       0.479056       2.201682                    0.998027      27.342041      71.101532       0.738767       0.355167      -1.140678       0.002159       0.032913       0.001972       0.033043      -0.044588      -0.012571      -0.041696       0.000273       0.053682      -0.070917       0.016671       0.054246              9.448598       8.361843      -1.749203       4.479580       8.140558      -3.052828      11.843393          -0.002544
          270              O       3.367457      16.219529      11.503010      -0.577995      31.592882 0.52298026E+03  0.12532997E+05                                 7.955123                            7.115060       0.515271       2.182126                    0.998664      28.808275      76.547358       0.704098       0.362997      -1.131551       0.004129      -0.040056       0.020810       0.045327       0.048712      -0.041027       0.061819       0.030276      -0.026191      -0.104210       0.047738       0.056472              8.522384       7.594266       1.722663       2.688934       9.165280       1.620731       8.807606          -0.004162
          271              O       0.734683      11.277474       8.709685      -0.532202      26.765627 0.40194109E+03  0.89536232E+04                                 6.936844                            6.054662       0.702553       2.294562                    0.998778      25.969995      64.971167       0.803935       0.342018      -1.156885      -0.009289       0.021838      -0.000471       0.023736      -0.026766      -0.038469      -0.034455       0.020379      -0.044985      -0.069024       0.025421       0.043602              7.639211       5.157829       0.160379       0.468093      12.118320      -0.062083       5.641485          -0.000121
          272              O      19.230364      17.024367       6.335755      -0.563947      27.933529 0.44071353E+03  0.10067366E+05                                 7.180053                            6.389850       0.634956       2.256242                    0.998947      26.881429      68.577686       0.771775       0.347421      -1.149910       0.019495       0.005600       0.022912       0.030600      -0.018539       0.000595      -0.003485       0.087271       0.114700      -0.066631       0.028134       0.038497              7.714912       6.500744      -1.153551       2.275052       7.962777      -1.939372       8.681215           0.000102
          273              O      12.146621      10.151091      20.244347      -0.731111      44.907847 0.73106581E+03  0.19047693E+05                                10.170306                            8.461568       0.205809       2.054890                    0.998959      31.544675      87.363280       0.640094       0.367262      -1.128385       0.040553      -0.035565       0.126375       0.137405      -0.015001       0.009549       0.061487      -0.154052       0.006582      -0.083344      -0.027782       0.111126             11.902273      13.442579      -4.055080       5.097986      10.476453      -3.745163      11.787787          -0.004761
          274              O      18.273523       8.970142      20.943338      -0.717226      44.977597 0.72227369E+03  0.18776870E+05                                10.183982                            8.432962       0.198183       2.053266                    0.998333      31.270036      86.734034       0.638109       0.369224      -1.125978      -0.121775       0.018927      -0.030381       0.126927       0.014291       0.023604       0.084242      -0.138778      -0.097415      -0.083671      -0.048791       0.132461             11.936457      20.638141       0.371478      -2.030593       7.685634      -0.133132       7.485596          -0.004517
          275              O      14.058355       6.557577      25.029135      -0.542859      32.257955 0.47576414E+03  0.11106262E+05                                 8.066022                            6.712802       0.479035       2.201672                    0.998027      27.342452      71.104192       0.738725       0.355179      -1.140665       0.032916      -0.002161       0.001972       0.033046       0.044587      -0.041693       0.012565      -0.000270       0.053687      -0.070912       0.016666       0.054246              9.449350       8.141092       1.749354      -3.053090       8.362512      -4.480099      11.844447          -0.002473
          276              O      16.219529       6.376343      24.691510      -0.578006      31.596313 0.52305210E+03  0.12535194E+05                                 7.955871                            7.115698       0.515173       2.182088                    0.998663      28.809087      76.551877       0.704042       0.363012      -1.131535      -0.040067      -0.004130       0.020811       0.045338      -0.048711       0.061817       0.041022      -0.030307      -0.026147      -0.104208       0.047742       0.056466              8.523239       9.166078      -1.722804       1.620871       7.595026      -2.689360       8.808612          -0.004050
          277              O      11.277474       9.009117      21.898185      -0.532200      26.766304 0.40195412E+03  0.89539939E+04                                 6.936997                            6.054794       0.702560       2.294564                    0.998778      25.970133      64.971992       0.803919       0.342022      -1.156881       0.021839       0.009291      -0.000472       0.023738       0.026765      -0.034452       0.038469      -0.020377      -0.044992      -0.069022       0.025420       0.043602              7.639387      12.118608      -0.160422      -0.062043       5.157933      -0.468127       5.641620          -0.000195
          278              O      17.024367      10.001036      19.524255      -0.563940      27.933833 0.44071932E+03  0.10067542E+05                                 7.180156                            6.389934       0.634962       2.256249                    0.998946      26.881307      68.577745       0.771761       0.347426      -1.149905       0.005599      -0.019492       0.022910       0.030597       0.018541      -0.003488      -0.000592      -0.087277       0.114700      -0.066634       0.028138       0.038497              7.715032       7.962910       1.153577      -1.939417       6.500829      -2.275103       8.681358           0.000067
          279              O      17.084779      19.080309      20.244347      -0.731099      44.905955 0.73102688E+03  0.19046404E+05                                10.169945                            8.461282       0.205874       2.054919                    0.998959      31.544045      87.360576       0.640112       0.367257      -1.128390      -0.040550       0.035561       0.126365       0.137393      -0.015000      -0.009543      -0.061479      -0.154053       0.006603      -0.083343      -0.027775       0.111118             11.901791      13.441864      -4.054866      -5.097713      10.476112       3.745058      11.787398          -0.004755
          280              O      10.957877       0.773658      20.943338      -0.717271      44.978795 0.72231074E+03  0.18778051E+05                                10.184211                            8.433228       0.198147       2.053237                    0.998333      31.270966      86.736760       0.638094       0.369228      -1.125976       0.121798      -0.018936      -0.030398       0.126954       0.014298      -0.023587      -0.084247      -0.138766      -0.097440      -0.083663      -0.048800       0.132463             11.936701      20.638389       0.371540       2.030676       7.685894       0.133144       7.485821          -0.004541
          281              O      15.173045       3.186223      25.029135      -0.542850      32.257614 0.47575884E+03  0.11106106E+05                                 8.065959                            6.712763       0.479042       2.201677                    0.998027      27.342325      71.103732       0.738727       0.355179      -1.140665      -0.032914       0.002162       0.001971       0.033044       0.044587       0.041692      -0.012566      -0.000266       0.053684      -0.070910       0.016666       0.054245              9.449259       8.140996       1.749327       3.053028       8.362445       4.480040      11.844337          -0.003084
          282              O      13.011871       3.367457      24.691510      -0.577985      31.594344 0.52301090E+03  0.12533935E+05                                 7.955446                            7.115333       0.515184       2.182096                    0.998663      28.808600      76.549262       0.704074       0.363004      -1.131544       0.040066       0.004130       0.020811       0.045337      -0.048709      -0.061814      -0.041016      -0.030286      -0.026160      -0.104199       0.047732       0.056467              8.522757       9.165610      -1.722746      -1.620831       7.594599       2.689129       8.808064          -0.005123
          283              O      17.953926       0.734683      21.898185      -0.532204      26.766323 0.40195532E+03  0.89540270E+04                                 6.936993                            6.054803       0.702555       2.294560                    0.998778      25.970193      64.972158       0.803918       0.342022      -1.156881      -0.021838      -0.009293      -0.000474       0.023738       0.026765       0.034453      -0.038469      -0.020376      -0.044992      -0.069022       0.025421       0.043602              7.639362      12.118523      -0.160411       0.062046       5.157942       0.468130       5.641621          -0.000206
          284              O      12.207033      19.230364      19.524255      -0.563935      27.934003 0.44072107E+03  0.10067593E+05                                 7.180193                            6.389944       0.634963       2.256249                    0.998946      26.881350      68.577913       0.771761       0.347425      -1.149905      -0.005600       0.019494       0.022911       0.030599       0.018541       0.003488       0.000592      -0.087276       0.114700      -0.066634       0.028138       0.038497              7.715099       7.962956       1.153629       1.939492       6.500890       2.275142       8.681451           0.000059
          285              O       9.336509       7.340979       6.132653      -0.731107      44.907439 0.73105733E+03  0.19047414E+05                                10.170234                            8.461511       0.205828       2.054899                    0.998959      31.544515      87.362656       0.640097       0.367262      -1.128386       0.035564      -0.040551      -0.126372       0.137401      -0.015003       0.061485       0.009548       0.154050       0.006590      -0.083344      -0.027779       0.111123             11.902178      10.476392      -4.055046      -3.745142      13.442443       5.097928      11.787700          -0.004748
          286              O      10.517458       1.214077       5.433662      -0.717240      44.978477 0.72229479E+03  0.18777559E+05                                10.184151                            8.433117       0.198154       2.053250                    0.998333      31.270465      86.735598       0.638099       0.369227      -1.125976      -0.018929       0.121782       0.030387       0.126935       0.014294       0.084245       0.023599       0.138775      -0.097426      -0.083669      -0.048794       0.132464             11.936664       7.685790       0.371517      -0.133139      20.638466      -2.030681       7.485738          -0.004528
          287              O      12.930023       5.429245       1.347865      -0.542856      32.257823 0.47576174E+03  0.11106191E+05                                 8.065999                            6.712785       0.479043       2.201676                    0.998027      27.342395      71.103988       0.738726       0.355179      -1.140665       0.002160      -0.032915      -0.001971       0.033045       0.044586       0.012564      -0.041692       0.000266       0.053685      -0.070909       0.016664       0.054245              9.449323       8.362491       1.749348      -4.480085       8.141066      -3.053077      11.844413          -0.002510
          288              O      13.111257       3.268071       1.685490      -0.578004      31.595783 0.52304097E+03  0.12534854E+05                                 7.955757                            7.115600       0.515188       2.182095                    0.998663      28.808950      76.551149       0.704051       0.363010      -1.131538       0.004130       0.040067      -0.020809       0.045337      -0.048709       0.041020       0.061814       0.030302      -0.026146      -0.104203       0.047739       0.056464              8.523110       7.594914      -1.722786      -2.689301       9.165949       1.620849       8.808466          -0.004174
          289              O      10.478483       8.210126       4.478815      -0.532201      26.766333 0.40195475E+03  0.89540118E+04                                 6.937003                            6.054801       0.702557       2.294563                    0.998778      25.970147      64.972049       0.803918       0.342022      -1.156881      -0.009291      -0.021838       0.000474       0.023738       0.026765       0.038469      -0.034453       0.020377      -0.044994      -0.069022       0.025420       0.043602              7.639391       5.157940      -0.160422      -0.468129      12.118609      -0.062045       5.641624          -0.000190
          290              O       9.486564       2.463233       6.852745      -0.563936      27.933815 0.44071863E+03  0.10067521E+05                                 7.180150                            6.389925       0.634967       2.256251                    0.998946      26.881304      68.577708       0.771762       0.347425      -1.149905       0.019494      -0.005599      -0.022910       0.030598       0.018541      -0.000592      -0.003488       0.087275       0.114699      -0.066633       0.028137       0.038496              7.715032       6.500834       1.153588      -2.275108       7.962905      -1.939433       8.681358           0.000076
          291              O       0.407291       2.402821       6.132653      -0.731089      44.907278 0.73104982E+03  0.19047191E+05                                10.170216                            8.461473       0.205836       2.054910                    0.998959      31.544159      87.361928       0.640097       0.367262      -1.128384      -0.035561       0.040551      -0.126362       0.137391      -0.015003      -0.061484      -0.009543       0.154053       0.006597      -0.083344      -0.027780       0.111123             11.902154      10.476380      -4.055048       3.745177      13.442385      -5.097936      11.787697          -0.004728
          292              O      18.713942       8.529723       5.433662      -0.717256      44.976935 0.72226952E+03  0.18776689E+05                                10.183846                            8.432911       0.198213       2.053266                    0.998333      31.270264      86.733805       0.638116       0.369222      -1.125982       0.018933      -0.121788       0.030393       0.126943       0.014293      -0.084240      -0.023595       0.138765      -0.097424      -0.083663      -0.048792       0.132455             11.936245       7.685587       0.371428       0.133125      20.637638       2.030471       7.485510          -0.004519
          293              O      16.301377       4.314555       1.347865      -0.542850      32.257560 0.47575786E+03  0.11106076E+05                                 8.065943                            6.712750       0.479043       2.201677                    0.998027      27.342340      71.103715       0.738729       0.355178      -1.140666      -0.002161       0.032914      -0.001970       0.033044       0.044588      -0.012567       0.041692       0.000269       0.053686      -0.070912       0.016667       0.054245              9.449241       8.362430       1.749318       4.480035       8.140972       3.053011      11.844319          -0.003035
          294              O      16.120143       6.475729       1.685490      -0.577980      31.593883 0.52300094E+03  0.12533632E+05                                 7.955351                            7.115249       0.515218       2.182109                    0.998663      28.808464      76.548604       0.704081       0.363002      -1.131546      -0.004130      -0.040062      -0.020810       0.045333      -0.048710      -0.041019      -0.061814       0.030282      -0.026168      -0.104201       0.047733       0.056468              8.522655       7.594502      -1.722734       2.689076       9.165522      -1.620818       8.807940          -0.004949
          295              O      18.752917       1.533674       4.478815      -0.532206      26.766213 0.40195358E+03  0.89539781E+04                                 6.936972                            6.054789       0.702558       2.294562                    0.998778      25.970141      64.971983       0.803920       0.342021      -1.156881       0.009291       0.021837       0.000474       0.023737       0.026764      -0.038469       0.034452       0.020378      -0.044992      -0.069022       0.025420       0.043602              7.639331       5.157925      -0.160400       0.468137      12.118457       0.062052       5.641611          -0.000197
          296              O       0.257236       7.280567       6.852745      -0.563941      27.934647 0.44073412E+03  0.10067974E+05                                 7.180339                            6.390072       0.634960       2.256246                    0.998946      26.881512      68.578803       0.771746       0.347429      -1.149901      -0.019494       0.005602      -0.022912       0.030600       0.018543       0.000591       0.003490       0.087277       0.114697      -0.066635       0.028139       0.038496              7.715262       6.501004       1.153661       2.275178       7.963184       1.939550       8.681599           0.000110
          297              O       7.340979       0.407291      19.321153      -0.731144      44.907589 0.73107129E+03  0.19047821E+05                                10.170232                            8.461579       0.205794       2.054869                    0.998959      31.545210      87.363967       0.640098       0.367261      -1.128390      -0.040562      -0.035573      -0.126399       0.137432       0.015001       0.009553      -0.061487      -0.154041       0.006562      -0.083338      -0.027785       0.111123             11.902133      13.442380       4.054952       5.097833      10.476377       3.745045      11.787642          -0.004739
          298              O       1.214077      18.713942      18.622162      -0.717219      44.974327 0.72220958E+03  0.18774727E+05                                10.183351                            8.432470       0.198306       2.053314                    0.998333      31.269100      86.729423       0.638143       0.369214      -1.125989       0.121763       0.018924       0.030381       0.126915      -0.014286       0.023611      -0.084230      -0.138763      -0.097400      -0.083668      -0.048778       0.132445             11.935626      20.636611      -0.371313      -2.030276       7.685167       0.133087       7.485098          -0.004501
          299              O       5.429245      16.301377      14.536365      -0.542852      32.256470 0.47573959E+03  0.11105527E+05                                 8.065691                            6.712568       0.479044       2.201678                    0.998027      27.342197      71.102608       0.738749       0.355172      -1.140672      -0.032915      -0.002162      -0.001973       0.033045      -0.044592      -0.041696      -0.012571      -0.000274       0.053688      -0.070920       0.016673       0.054247              9.448897       8.140753      -1.749259      -3.052916       8.362116       4.479783      11.843823          -0.002869
          300              O       3.268071      16.120143      14.873990      -0.577977      31.592169 0.52296521E+03  0.12532540E+05                                 7.954980                            7.114936       0.515276       2.182131                    0.998664      28.808052      76.546354       0.704108       0.362995      -1.131553       0.040058      -0.004130      -0.020813       0.045330       0.048713       0.061818      -0.041025      -0.030273      -0.026192      -0.104209       0.047735       0.056474              8.522220       9.165146       1.722642       1.620708       7.594105       2.688842       8.807409          -0.004679
          301              O       8.210126      18.752917      17.667315      -0.532195      26.765961 0.40194690E+03  0.89537905E+04                                 6.936931                            6.054730       0.702557       2.294565                    0.998778      25.969985      64.971413       0.803925       0.342020      -1.156882      -0.021838       0.009289       0.000470       0.023736      -0.026766      -0.034455      -0.038469      -0.020380      -0.044991      -0.069024       0.025422       0.043603              7.639317      12.118518       0.160400      -0.062063       5.157888       0.468097       5.641546          -0.000146
          302              O       2.463233       0.257236      20.041245      -0.563947      27.932952 0.44070191E+03  0.10067021E+05                                 7.179898                            6.389715       0.634945       2.256237                    0.998947      26.881401      68.577053       0.771793       0.347416      -1.149916      -0.005601      -0.019496      -0.022912       0.030601      -0.018537      -0.003482       0.000600      -0.087273       0.114709      -0.066632       0.028132       0.038500              7.714742       7.962555      -1.153525      -1.939323       6.500622       2.275004       8.681048           0.000051
          303              O       2.402821       9.336509      19.321153      -0.731104      44.910415 0.73111474E+03  0.19049345E+05                                10.170818                            8.461957       0.205708       2.054858                    0.998959      31.545164      87.366375       0.640065       0.367272      -1.128375       0.040556       0.035566      -0.126379       0.137410       0.015005      -0.009552       0.061499      -0.154056       0.006565      -0.083347      -0.027791       0.111138             11.902943      13.443538       4.055396      -5.098370      10.476972      -3.745330      11.788318          -0.004714
          304              O       8.529723      10.517458      18.622162      -0.717232      44.976180 0.72224761E+03  0.18775988E+05                                10.183707                            8.432757       0.198241       2.053285                    0.998333      31.269746      86.732228       0.638124       0.369219      -1.125984      -0.121772      -0.018927       0.030384       0.126924      -0.014289      -0.023605       0.084237      -0.138766      -0.097412      -0.083668      -0.048785       0.132453             11.936093      20.637479      -0.371369       2.030399       7.685425      -0.133110       7.485375          -0.004507
          305              O       4.314555      12.930023      14.536365      -0.542850      32.255513 0.47572297E+03  0.11105029E+05                                 8.065480                            6.712405       0.479057       2.201683                    0.998027      27.342024      71.101543       0.738766       0.355168      -1.140677       0.032915       0.002160      -0.001974       0.033045      -0.044587       0.041697       0.012569      -0.000269       0.053680      -0.070915       0.016668       0.054247              9.448627       8.140580      -1.749202       3.052830       8.361857      -4.479607      11.843445          -0.002644
          306              O       6.475729      13.111257      14.873990      -0.577998      31.594097 0.52300543E+03  0.12533769E+05                                 7.955399                            7.115291       0.515230       2.182111                    0.998664      28.808533      76.548929       0.704077       0.363003      -1.131545      -0.040062       0.004130      -0.020811       0.045333       0.048711      -0.061814       0.041022      -0.030286      -0.026172      -0.104204       0.047735       0.056469              8.522710       9.165563       1.722732      -1.620810       7.594560      -2.689109       8.808008          -0.004431
          307              O       1.533674      10.478483      17.667315      -0.532195      26.764857 0.40192859E+03  0.89532686E+04                                 6.936679                            6.054550       0.702577       2.294574                    0.998778      25.969737      64.970094       0.803947       0.342016      -1.156888       0.021836      -0.009288       0.000468       0.023734      -0.026766       0.034456       0.038469      -0.020381      -0.044983      -0.069025       0.025422       0.043603              7.638988      12.117859       0.160342       0.062120       5.157718      -0.468104       5.641387          -0.000100
          308              O       7.280567       9.486564      20.041245      -0.563942      27.934677 0.44073553E+03  0.10068010E+05                                 7.180318                            6.390065       0.634950       2.256240                    0.998946      26.881634      68.579024       0.771750       0.347427      -1.149903       0.005602       0.019496      -0.022914       0.030603      -0.018543       0.003491      -0.000592      -0.087276       0.114698      -0.066635       0.028138       0.038496              7.715225       7.963181      -1.153627       1.939516       6.500952      -2.275143       8.681542           0.000085

******************************************************
Auxiliary information for the entire system
The total spin magnetic moment of the unit cell is   0.889191
The total net atomic charge of the unit cell is   -0.000005
Accuracy of reproducing the electrostatic potential in the unit cell:
  The inner radius (bohr) =    5.0000
  The outer radius (bohr) =   12.0000
  Valid grid points have density less than (e/(bohr^3)) =    0.0001
  The number of valid grid points were=      1205729
  The rms potential error without charges in kcal/mol is=     14.65090
  The rms potential error with partial charges in kcal/mol is=      2.40203
  The RRMSE value at monopole order=      0.16395
  The rms potential error with partial charges and cloud penetration in kcal/mol is=      2.38929
  The RRMSE value at monopole order with cloud penetration is=      0.16308
  The rms potential error with partial charges and atomic dipoles in kcal/mol is=      1.00360
  The RRMSE value at dipole order=      0.06850
  The rms potential error with partial charges, atomic dipoles and cloud penetration in kcal/mol is=      0.98286
  The RRMSE value at dipole order with cloud penetration=      0.06709

******************************************************
The electron densities and ab initio electrostatic potential were computed in VASP using the PBE functional and
projector augmented wave method. See the main text of the journal article for a description of computational details.
The atomic charges, dipoles, and quadrupoles were computed with the DDEC6 method as described in
(a) T. A. Manz and N. Gabaldon Limas, RSC Adv. 6 (2016) 47771-47801 DOI: 10.1039/c6ra04656h
(b) N. Gabaldon Limas and T. A. Manz, RSC Adv. 8 (2018) 2678-2707 DOI: 10.1039/c7ra11829e.
For each atom in the material, the electron cloud parameters were fit to the spherically averaged atom-in-material
electron density using radial positions for which this density was between 10^-4 and 10^-2 electrons per cubic bohr.
The polarizabilities, dispersion coefficients, and quantum Drude oscillator (QDO) parameters were fit using the MCLF method.
The magnetic structure of the system was optimized in VASP from the default ferromagnetic initial guess using spin polarization.
The atomic spin moments (ASMs) were computed on this optimized magnetic structure using the DDEC6 partition as inputs
to the method of T. A. Manz and D. S. Sholl, J. Chem. Theory Comput. 7 (2011) 4146-4164 DOI: 10.1021/ct200539n.
The RMSE and RRMSE were computed using a uniform grid with Ewald summation.
