# Supplementary material for: A collection of forcefield precursors for metal–organic frameworks
Source: RSC Adv. 2019 Nov 13;9(63):36492–507. doi: 10.1039/c9ra07327b (PMC9075174; doi:10.1039/c9ra07327b)
Supplement: RA-009-C9RA07327B-s5672 [file RA-009-C9RA07327B-s5672.xyz]

  308
jmolscript: load "" {1 1 1} spacegroup "x,y,z" unitcell [{     19.491100     0.000000     0.000000 }, {      0.000000    19.491100     0.000000 }, {      0.000000     0.000000    26.299500 }]
Eu     1.101832     8.643718     5.191784     1.486298
Eu     8.643718     1.101832     5.191784     1.486285
Eu     1.101832     1.101832    18.341534     1.486313
Eu     8.643718     8.643718    18.341534     1.486386
Eu    18.389268    18.389268     7.957966     1.486332
Eu    10.847382    10.847382     7.957966     1.486369
Eu    18.389268    10.847382    21.107716     1.486281
Eu    10.847382    18.389268    21.107716     1.486300
Cd    18.859004    10.377646     7.986369     1.092591
Cd    10.377646    18.859004     7.986369     1.092664
Cd    18.859004    18.859004    21.136119     1.092576
Cd    10.377646    10.377646    21.136119     1.092554
Cd     0.632096     0.632096     5.163381     1.092560
Cd     9.113454     9.113454     5.163381     1.092566
Cd     0.632096     9.113454    18.313131     1.092584
Cd     9.113454     0.632096    18.313131     1.092653
Cd    14.618325     4.872775     0.000000     0.995300
Cd     4.872775    14.618325    13.149750     0.995294
Cd     4.872775    14.618325     0.000000     0.995309
Cd    14.618325     4.872775    13.149750     0.993919
H     12.957683     7.995249     3.034962     0.131141
H     14.581292     9.961901     6.096224     0.118768
H     16.931919     7.944572     3.574102     0.116958
H     16.278967     1.750301     3.034962     0.131135
H     14.655358    19.274749     6.096224     0.118767
H     12.304731     1.800978     3.574102     0.116966
H      1.750301    12.957683    16.184712     0.131143
H     19.274749    14.581292    19.245974     0.118759
H      1.800978    16.931919    16.723852     0.116965
H      7.995249    16.278967    16.184712     0.131152
H      9.961901    14.655358    19.245974     0.118756
H      7.944572    12.304731    16.723852     0.116971
H      6.533417    17.740799    10.114788     0.131153
H      4.909808     0.216351     7.053526     0.118758
H      2.559181    17.690122     9.575648     0.116958
H      3.212133    11.495851    10.114788     0.131141
H      4.835742     9.529199     7.053526     0.118758
H      7.186369    11.546528     9.575648     0.116976
H     17.740799     3.212133    23.264538     0.131140
H      0.216351     4.835742    20.203276     0.118756
H     17.690122     7.186369    22.725398     0.116966
H     11.495851     6.533417    23.264538     0.131137
H      9.529199     4.909808    20.203276     0.118775
H     11.546528     2.559181    22.725398     0.116958
H      6.533417    11.495851    23.264538     0.131140
H      4.909808     9.529199    20.203276     0.118760
H      2.559181    11.546528    22.725398     0.116961
H      3.212133    17.740799    23.264538     0.131139
H      4.835742     0.216351    20.203276     0.118759
H      7.186369    17.690122    22.725398     0.116961
H     17.740799     6.533417    10.114788     0.131112
H      0.216351     4.909808     7.053526     0.118746
H     17.690122     2.559181     9.575648     0.116941
H     11.495851     3.212133    10.114788     0.131191
H      9.529199     4.835742     7.053526     0.118641
H     11.546528     7.186369     9.575648     0.116846
H     12.957683     1.750301    16.184712     0.131243
H     14.581292    19.274749    19.245974     0.118705
H     16.931919     1.800978    16.723852     0.116881
H     16.278967     7.995249    16.184712     0.131028
H     14.655358     9.961901    19.245974     0.118694
H     12.304731     7.944572    16.723852     0.116902
H      1.750301    16.278967     3.034962     0.131138
H     19.274749    14.655358     6.096224     0.118757
H      1.800978    12.304731     3.574102     0.116958
H      7.995249    12.957683     3.034962     0.131141
H      9.961901    14.581292     6.096224     0.118764
H      7.944572    16.931919     3.574102     0.116966
C     12.199479     9.396659     5.109993     0.651373
C     15.941771     9.008786     4.949566    -0.020697
C     13.583348     9.039972     4.628712    -0.017505
C     13.711989     8.244735     3.521503    -0.106876
C     17.156066     9.410303     5.759590     0.645468
C     14.680697     9.423947     5.344058    -0.116017
C     15.103653     6.872562     1.964573     0.546058
C     16.084056     8.215499     3.842357    -0.121298
C     14.971114     7.813982     3.124381    -0.010340
C     17.037171     0.348891     5.109993     0.651366
C     13.294879     0.736764     4.949566    -0.020667
C     15.653302     0.705578     4.628712    -0.017534
C     15.524661     1.500815     3.521503    -0.106886
C     12.080584     0.335247     5.759590     0.645461
C     14.555953     0.321603     5.344058    -0.116025
C     14.132997     2.872988     1.964573     0.546056
C     13.152594     1.530051     3.842357    -0.121280
C     14.265536     1.931568     3.124381    -0.010348
C      0.348891    12.199479    18.259743     0.651359
C      0.736764    15.941771    18.099316    -0.020693
C      0.705578    13.583348    17.778462    -0.017517
C      1.500815    13.711989    16.671253    -0.106877
C      0.335247    17.156066    18.909340     0.645475
C      0.321603    14.680697    18.493808    -0.116048
C      2.872988    15.103653    15.114323     0.546051
C      1.530051    16.084056    16.992107    -0.121295
C      1.931568    14.971114    16.274131    -0.010335
C      9.396659    17.037171    18.259743     0.651358
C      9.008786    13.294879    18.099316    -0.020694
C      9.039972    15.653302    17.778462    -0.017522
C      8.244735    15.524661    16.671253    -0.106871
C      9.410303    12.080584    18.909340     0.645470
C      9.423947    14.555953    18.493808    -0.116047
C      6.872562    14.132997    15.114323     0.546050
C      8.215499    13.152594    16.992107    -0.121285
C      7.813982    14.265536    16.274131    -0.010339
C      7.291621    19.142209     8.039757     0.651363
C      3.549329    18.754336     8.200184    -0.020713
C      5.907752    18.785522     8.521038    -0.017509
C      5.779111    17.990285     9.628247    -0.106878
C      2.335034    19.155853     7.390160     0.645468
C      4.810403    19.169497     7.805692    -0.116037
C      4.387447    16.618112    11.185177     0.546051
C      3.407044    17.961049     9.307393    -0.121308
C      4.519986    17.559532    10.025369    -0.010348
C      2.453929    10.094441     8.039757     0.651363
C      6.196221    10.482314     8.200184    -0.020677
C      3.837798    10.451128     8.521038    -0.017529
C      3.966439    11.246365     9.628247    -0.106879
C      7.410516    10.080797     7.390160     0.645476
C      4.935147    10.067153     7.805692    -0.116046
C      5.358103    12.618538    11.185177     0.546051
C      6.338506    11.275601     9.307393    -0.121276
C      5.225564    11.677118    10.025369    -0.010335
C     19.142209     2.453929    21.189507     0.651373
C     18.754336     6.196221    21.349934    -0.020687
C     18.785522     3.837798    21.670788    -0.017521
C     17.990285     3.966439    22.777997    -0.106883
C     19.155853     7.410516    20.539910     0.645467
C     19.169497     4.935147    20.955442    -0.116045
C     16.618112     5.358103    24.334927     0.546054
C     17.961049     6.338506    22.457143    -0.121286
C     17.559532     5.225564    23.175119    -0.010336
C     10.094441     7.291621    21.189507     0.651366
C     10.482314     3.549329    21.349934    -0.020688
C     10.451128     5.907752    21.670788    -0.017520
C     11.246365     5.779111    22.777997    -0.106883
C     10.080797     2.335034    20.539910     0.645463
C     10.067153     4.810403    20.955442    -0.116010
C     12.618538     4.387447    24.334927     0.546056
C     11.275601     3.407044    22.457143    -0.121298
C     11.677118     4.519986    23.175119    -0.010348
C      7.291621    10.094441    21.189507     0.651357
C      3.549329    10.482314    21.349934    -0.020705
C      5.907752    10.451128    21.670788    -0.017527
C      5.779111    11.246365    22.777997    -0.106889
C      2.335034    10.080797    20.539910     0.645462
C      4.810403    10.067153    20.955442    -0.116052
C      4.387447    12.618538    24.334927     0.546057
C      3.407044    11.275601    22.457143    -0.121306
C      4.519986    11.677118    23.175119    -0.010339
C      2.453929    19.142209    21.189507     0.651367
C      6.196221    18.754336    21.349934    -0.020702
C      3.837798    18.785522    21.670788    -0.017531
C      3.966439    17.990285    22.777997    -0.106892
C      7.410516    19.155853    20.539910     0.645463
C      4.935147    19.169497    20.955442    -0.116053
C      5.358103    16.618112    24.334927     0.546056
C      6.338506    17.961049    22.457143    -0.121301
C      5.225564    17.559532    23.175119    -0.010339
C     19.142209     7.291621     8.039757     0.651365
C     18.754336     3.549329     8.200184    -0.020704
C     18.785522     5.907752     8.521038    -0.017535
C     17.990285     5.779111     9.628247    -0.106847
C     19.155853     2.335034     7.390160     0.645469
C     19.169497     4.810403     7.805692    -0.116042
C     16.618112     4.387447    11.185177     0.545498
C     17.961049     3.407044     9.307393    -0.121263
C     17.559532     4.519986    10.025369    -0.010623
C     10.094441     2.453929     8.039757     0.651421
C     10.482314     6.196221     8.200184    -0.020865
C     10.451128     3.837798     8.521038    -0.017736
C     11.246365     3.966439     9.628247    -0.106497
C     10.080797     7.410516     7.390160     0.645522
C     10.067153     4.935147     7.805692    -0.116475
C     12.618538     5.358103    11.185177     0.546247
C     11.275601     6.338506     9.307393    -0.121841
C     11.677118     5.225564    10.025369    -0.009829
C     12.199479     0.348891    18.259743     0.651380
C     15.941771     0.736764    18.099316    -0.020755
C     13.583348     0.705578    17.778462    -0.017629
C     13.711989     1.500815    16.671253    -0.106385
C     17.156066     0.335247    18.909340     0.645484
C     14.680697     0.321603    18.493808    -0.116248
C     15.103653     2.872988    15.114323     0.545830
C     16.084056     1.530051    16.992107    -0.121782
C     14.971114     1.931568    16.274131    -0.010068
C     17.037171     9.396659    18.259743     0.651392
C     13.294879     9.008786    18.099316    -0.020816
C     15.653302     9.039972    17.778462    -0.017620
C     15.524661     8.244735    16.671253    -0.107015
C     12.080584     9.410303    18.909340     0.645487
C     14.555953     9.423947    18.493808    -0.116227
C     14.132997     6.872562    15.114323     0.545482
C     13.152594     8.215499    16.992107    -0.121161
C     14.265536     7.813982    16.274131    -0.010908
C      0.348891    17.037171     5.109993     0.651360
C      0.736764    13.294879     4.949566    -0.020708
C      0.705578    15.653302     4.628712    -0.017533
C      1.500815    15.524661     3.521503    -0.106890
C      0.335247    12.080584     5.759590     0.645466
C      0.321603    14.555953     5.344058    -0.116052
C      2.872988    14.132997     1.964573     0.546056
C      1.530051    13.152594     3.842357    -0.121309
C      1.931568    14.265536     3.124381    -0.010345
C      9.396659    12.199479     5.109993     0.651360
C      9.008786    15.941771     4.949566    -0.020688
C      9.039972    13.583348     4.628712    -0.017521
C      8.244735    13.711989     3.521503    -0.106891
C      9.410303    17.156066     5.759590     0.645456
C      9.423947    14.680697     5.344058    -0.116052
C      6.872562    15.103653     1.964573     0.546053
C      8.215499    16.084056     3.842357    -0.121298
C      7.813982    14.971114     3.124381    -0.010337
O     16.216595     6.393081     1.683168    -0.443060
O     14.045287     6.531468     1.357054    -0.462176
O     18.251466     9.002939     5.399287    -0.666515
O     16.965053    10.059357     6.819460    -0.564474
O     11.228823     8.956160     4.457765    -0.559095
O     12.082533    10.102237     6.106744    -0.659536
O     13.020055     3.352469     1.683168    -0.443033
O     15.191363     3.214082     1.357054    -0.462172
O     10.985184     0.742611     5.399287    -0.666466
O     12.271597    19.177293     6.819460    -0.564356
O     18.007827     0.789390     4.457765    -0.559207
O     17.154117    19.134413     6.106744    -0.659581
O      3.352469    16.216595    14.832918    -0.443049
O      3.214082    14.045287    14.506804    -0.462189
O      0.742611    18.251466    18.549037    -0.666477
O     19.177293    16.965053    19.969210    -0.564446
O      0.789390    11.228823    17.607515    -0.559140
O     19.134413    12.082533    19.256494    -0.659545
O      6.393081    13.020055    14.832918    -0.443020
O      6.531468    15.191363    14.506804    -0.462138
O      9.002939    10.985184    18.549037    -0.666475
O     10.059357    12.271597    19.969210    -0.564457
O      8.956160    18.007827    17.607515    -0.559095
O     10.102237    17.154117    19.256494    -0.659572
O      3.274505    16.138631    11.466582    -0.443057
O      5.445813    16.277018    11.792696    -0.462128
O      1.239634    18.748489     7.750463    -0.666507
O      2.526047     0.313807     6.330290    -0.564492
O      8.262277    18.701710     8.691985    -0.559050
O      7.408567     0.356687     7.043006    -0.659625
O      6.471045    13.098019    11.466582    -0.443016
O      4.299737    12.959632    11.792696    -0.462166
O      8.505916    10.488161     7.750463    -0.666435
O      7.219503     9.431743     6.330290    -0.564388
O      1.483273    10.534940     8.691985    -0.559182
O      2.336983     9.388863     7.043006    -0.659588
O     16.138631     6.471045    24.616332    -0.443063
O     16.277018     4.299737    24.942446    -0.462187
O     18.748489     8.505916    20.900213    -0.666454
O      0.313807     7.219503    19.480040    -0.564467
O     18.701710     1.483273    21.841735    -0.559143
O      0.356687     2.336983    20.192756    -0.659586
O     13.098019     3.274505    24.616332    -0.443048
O     12.959632     5.445813    24.942446    -0.462171
O     10.488161     1.239634    20.900213    -0.666520
O      9.431743     2.526047    19.480040    -0.564390
O     10.534940     8.262277    21.841735    -0.559154
O      9.388863     7.408567    20.192756    -0.659549
O      3.274505    13.098019    24.616332    -0.443091
O      5.445813    12.959632    24.942446    -0.462196
O      1.239634    10.488161    20.900213    -0.666493
O      2.526047     9.431743    19.480040    -0.564483
O      8.262277    10.534940    21.841735    -0.559177
O      7.408567     9.388863    20.192756    -0.659588
O      6.471045    16.138631    24.616332    -0.443093
O      4.299737    16.277018    24.942446    -0.462191
O      8.505916    18.748489    20.900213    -0.666512
O      7.219503     0.313807    19.480040    -0.564477
O      1.483273    18.701710    21.841735    -0.559201
O      2.336983     0.356687    20.192756    -0.659601
O     16.138631     3.274505    11.466582    -0.441216
O     16.277018     5.445813    11.792696    -0.460467
O     18.748489     1.239634     7.750463    -0.666508
O      0.313807     2.526047     6.330290    -0.564514
O     18.701710     8.262277     8.691985    -0.559173
O      0.356687     7.408567     7.043006    -0.659637
O     13.098019     6.471045    11.466582    -0.441696
O     12.959632     4.299737    11.792696    -0.469278
O     10.488161     8.505916     7.750463    -0.666456
O      9.431743     7.219503     6.330290    -0.564421
O     10.534940     1.483273     8.691985    -0.558775
O      9.388863     2.336983     7.043006    -0.659601
O     16.216595     3.352469    14.832918    -0.439796
O     14.045287     3.214082    14.506804    -0.466750
O     18.251466     0.742611    18.549037    -0.666513
O     16.965053    19.177293    19.969210    -0.564421
O     11.228823     0.789390    17.607515    -0.558877
O     12.082533    19.134413    19.256494    -0.659490
O     13.020055     6.393081    14.832918    -0.442815
O     15.191363     6.531468    14.506804    -0.460473
O     10.985184     9.002939    18.549037    -0.666475
O     12.271597    10.059357    19.969210    -0.564474
O     18.007827     8.956160    17.607515    -0.559155
O     17.154117    10.102237    19.256494    -0.659744
O      3.352469    13.020055     1.683168    -0.443084
O      3.214082    15.191363     1.357054    -0.462189
O      0.742611    10.985184     5.399287    -0.666512
O     19.177293    12.271597     6.819460    -0.564497
O      0.789390    18.007827     4.457765    -0.559196
O     19.134413    17.154117     6.106744    -0.659595
O      6.393081    16.216595     1.683168    -0.443093
O      6.531468    14.045287     1.357054    -0.462195
O      9.002939    18.251466     5.399287    -0.666464
O     10.059357    16.965053     6.819460    -0.564459
O      8.956160    11.228823     4.457765    -0.559155
O     10.102237    12.082533     6.106744    -0.659576

The following XYZ coordinates are in angstroms. Other properties are in atomic units.
The sperically averaged electron density of each atom fit to a function of the form exp(a - br)
eigen_1, eigen_2 and eigen_3 are the three eigenvalues of traceless quadrupole moment tensor
  atom number  atomic symbol              X              Y              Z     net charge C6 coefficient C8 coefficient C10 coefficient fluctuating dipole atomic polarizability isotropic forcefield polarizability              a              b squared Pearson coefficient          <r^3>          <r^4>         wp_QDO          m_QDO          q_QDO       dipole_x       dipole_y       dipole_z         dipole            Qxy            Qxz            Qyz     Q(x^2-y^2)  Q(3z^2 - R^2)        eigen_1        eigen_2        eigen_3 static polarizability      alpha(xx)      alpha(xy)      alpha(xz)      alpha(yy)      alpha(yz)      alpha(zz) atomic spin moment
            1             Eu       1.101832       8.643718       5.191784       1.486298     150.825015 0.35955771E+04  0.12969005E+06                                19.532909                           16.914853       0.679286       1.939605                    0.998371      87.163794     223.776748       0.569074       0.298400      -1.278506      -0.004027       0.004012       0.035038       0.035496      -0.024267      -0.007441       0.007459      -0.000002      -0.031059      -0.019091      -0.012970       0.032061             22.144404      23.592128       3.597182       1.231665      23.592335      -1.231711      19.248750           0.000272
            2             Eu       8.643718       1.101832       5.191784       1.486285     150.829596 0.35956565E+04  0.12969365E+06                                19.533364                           16.915053       0.679300       1.939604                    0.998371      87.164381     223.779059       0.569070       0.298401      -1.278505       0.004022      -0.003962       0.035053       0.035504      -0.024290       0.007390      -0.007494      -0.000034      -0.031238      -0.019085      -0.013017       0.032102             22.145387      23.592801       3.597935      -1.231287      23.593633       1.232683      19.249728           0.000210
            3             Eu       1.101832       1.101832      18.341534       1.486313     150.821598 0.35954478E+04  0.12968414E+06                                19.532578                           16.914497       0.679359       1.939629                    0.998371      87.163055     223.773368       0.569083       0.298398      -1.278508      -0.004022      -0.004021       0.035011       0.035470       0.024249      -0.007442      -0.007430      -0.000050      -0.030983      -0.019086      -0.012939       0.032024             22.144276      23.592713      -3.597328       1.231965      23.591553       1.231624      19.248563           0.000129
            4             Eu       8.643718       8.643718      18.341534       1.486386     150.796003 0.35947323E+04  0.12965150E+06                                19.530078                           16.912546       0.679582       1.939718                    0.998371      87.158860     223.754522       0.569131       0.298389      -1.278522       0.004086       0.003981       0.034954       0.035416       0.024200       0.007377       0.007465      -0.000118      -0.030887      -0.019053      -0.012902       0.031955             22.141069      23.589016      -3.596445      -1.231743      23.588134      -1.231136      19.246057           0.000096
            5             Eu      18.389268      18.389268       7.957966       1.486332     150.812023 0.35952050E+04  0.12967306E+06                                19.531623                           16.913824       0.679379       1.939643                    0.998371      87.161752     223.767231       0.569100       0.298395      -1.278513       0.003998       0.004033      -0.035010       0.035468       0.024243      -0.007472      -0.007440       0.000041      -0.031015      -0.019074      -0.012962       0.032036             22.142823      23.590542      -3.596832       1.231330      23.590497       1.231559      19.247429           0.000244
            6             Eu      10.847382      10.847382       7.957966       1.486369     150.806008 0.35949881E+04  0.12966320E+06                                19.531118                           16.913291       0.679627       1.939725                    0.998371      87.159907     223.760300       0.569111       0.298394      -1.278515      -0.003994      -0.004093      -0.034940       0.035404       0.024193       0.007421       0.007363       0.000140      -0.030858      -0.019050      -0.012875       0.031926             22.142667      23.589156      -3.597188      -1.231387      23.591818      -1.232416      19.247027           0.000163
            7             Eu      18.389268      10.847382      21.107716       1.486281     150.829298 0.35956795E+04  0.12969471E+06                                19.533324                           16.915120       0.679291       1.939602                    0.998371      87.164475     223.779581       0.569068       0.298401      -1.278504       0.003972      -0.004032      -0.035052       0.035506      -0.024279      -0.007494       0.007393      -0.000002      -0.031205      -0.019078      -0.013009       0.032087             22.145094      23.593244       3.597600       1.232366      23.592489      -1.231290      19.249548           0.000183
            8             Eu      10.847382      18.389268      21.107716       1.486300     150.823966 0.35955245E+04  0.12968764E+06                                19.532812                           16.914705       0.679343       1.939621                    0.998371      87.163542     223.775453       0.569078       0.298399      -1.278507      -0.004006       0.004021      -0.035012       0.035470      -0.024265       0.007460      -0.007433       0.000020      -0.031080      -0.019085      -0.012975       0.032059             22.144478      23.592570       3.597320      -1.231939      23.592188       1.231672      19.248677           0.000178
            9             Cd      18.859004      10.377646       7.986369       1.092591     122.027415 0.27400123E+04  0.93039787E+05                                18.735992                           16.153950       0.869883       2.036690                    0.997710      71.252720     181.924225       0.505072       0.357138      -1.213141      -0.047802       0.047795       0.100682       0.121269      -0.030027      -0.086705       0.086700       0.000012       0.285794      -0.096150      -0.077659       0.173810             22.813870      25.435749       6.821054       4.270937      25.436139      -4.271170      17.569722           0.008024
           10             Cd      10.377646      18.859004       7.986369       1.092664     122.009344 0.27395773E+04  0.93020998E+05                                18.733869                           16.152413       0.870047       2.036748                    0.997710      71.250244     181.911890       0.505110       0.357127      -1.213154       0.047852      -0.047860       0.100772       0.121390      -0.030032       0.086748      -0.086720       0.000120       0.286013      -0.096192      -0.077700       0.173893             22.811151      25.432210       6.820024      -4.270119      25.433203       4.271012      17.568039           0.004950
           11             Cd      18.859004      18.859004      21.136119       1.092576     122.035097 0.27401921E+04  0.93047495E+05                                18.736846                           16.154530       0.869809       2.036656                    0.997710      71.254208     181.930086       0.505061       0.357140      -1.213138      -0.047770      -0.047797       0.100691       0.121264       0.030029      -0.086700      -0.086693      -0.000048       0.285839      -0.096142      -0.077669       0.173811             22.815341      25.437911      -6.821644       4.272063      25.437068       4.270950      17.571045           0.007465
           12             Cd      10.377646      10.377646      21.136119       1.092554     122.039356 0.27403024E+04  0.93052238E+05                                18.737331                           16.154898       0.869791       2.036643                    0.997710      71.255002     181.933466       0.505053       0.357142      -1.213135       0.047772       0.047792       0.100679       0.121254       0.030027       0.086698       0.086686      -0.000040       0.285819      -0.096137      -0.077664       0.173801             22.815846      25.438782      -6.821738      -4.272102      25.437504      -4.271264      17.571251           0.007223
           13             Cd       0.632096       0.632096       5.163381       1.092560     122.033933 0.27401717E+04  0.93046631E+05                                18.736718                           16.154472       0.869831       2.036665                    0.997710      71.253962     181.929296       0.505061       0.357140      -1.213138       0.047785       0.047786      -0.100663       0.121244       0.030028      -0.086691      -0.086691       0.000002       0.285792      -0.096135      -0.077660       0.173795             22.814896      25.436951      -6.821305       4.271438      25.437298       4.271401      17.570439           0.007520
           14             Cd       9.113454       9.113454       5.163381       1.092566     122.041265 0.27403375E+04  0.93053720E+05                                18.737525                           16.154988       0.869769       2.036631                    0.997711      71.255484     181.934934       0.505052       0.357142      -1.213136      -0.047803      -0.047759      -0.100707       0.121276       0.030029       0.086686       0.086710       0.000086       0.285860      -0.096144      -0.077673       0.173817             22.816446      25.437674      -6.822261      -4.270572      25.439627      -4.273027      17.572036           0.006606
           15             Cd       0.632096       9.113454      18.313131       1.092584     122.034488 0.27401728E+04  0.93046688E+05                                18.736807                           16.154487       0.869791       2.036654                    0.997710      71.253886     181.929187       0.505061       0.357141      -1.213137       0.047805      -0.047789      -0.100666       0.121255      -0.030041      -0.086723       0.086687      -0.000022       0.285790      -0.096144      -0.077672       0.173816             22.815236      25.438521       6.821477       4.271708      25.436631      -4.271156      17.570556           0.008027
           16             Cd       9.113454       0.632096      18.313131       1.092653     122.003847 0.27394616E+04  0.93016028E+05                                18.733227                           16.152028       0.870130       2.036780                    0.997710      71.249438     181.908429       0.505119       0.357125      -1.213157      -0.047847       0.047862      -0.100787       0.121401      -0.030016       0.086697      -0.086752      -0.000092       0.286015      -0.096191      -0.077685       0.173876             22.809953      25.430797       6.819470      -4.270403      25.431537       4.270059      17.567525           0.008084
           17             Cd      14.618325       4.872775       0.000000       0.995300     187.364306 0.46350529E+04  0.17864549E+06                                24.960874                           21.136887       0.586480       1.911321                    0.998951      76.857829     205.862480       0.439653       0.361459      -1.215234       0.000002       0.000003      -0.000000       0.000003      -0.033518      -0.000001       0.000000       0.000002      -0.041253      -0.026643      -0.013751       0.040394             32.003090      22.023467       2.495174       0.000116      22.023416      -0.000049      51.962388           0.094194
           18             Cd       4.872775      14.618325      13.149750       0.995294     187.363462 0.46350621E+04  0.17864589E+06                                24.960780                           21.136908       0.586490       1.911322                    0.998951      76.857944     205.862661       0.439653       0.361459      -1.215234      -0.000004      -0.000001       0.000002       0.000005       0.033518      -0.000002       0.000005      -0.000002      -0.041339      -0.026628      -0.013780       0.040408             32.002506      22.023469      -2.495204      -0.000443      22.023472       0.000154      51.960577           0.094183
           19             Cd       4.872775      14.618325       0.000000       0.995309     187.365295 0.46350374E+04  0.17864476E+06                                24.960992                           21.136860       0.586472       1.911321                    0.998951      76.857596     205.861861       0.439653       0.361459      -1.215234       0.000002       0.000000      -0.000001       0.000002      -0.033514      -0.000000      -0.000000      -0.000003      -0.041275      -0.026634      -0.013758       0.040393             32.003518      22.023759       2.495284       0.000057      22.023783      -0.000024      51.963013           0.094182
           20             Cd      14.618325       4.872775      13.149750       0.993919     187.290907 0.46319883E+04  0.17849553E+06                                24.953237                           21.128689       0.586986       1.911732                    0.998923      76.841343     205.791222       0.439782       0.361417      -1.215285      -0.001275      -0.000752      -0.000304       0.001512       0.032762      -0.000072       0.000050      -0.000855      -0.043198      -0.025566      -0.014399       0.039965             31.996684      22.019723      -2.491596       0.014700      22.015474      -0.008214      51.954854           0.055524
           21              H      12.957683       7.995249       3.034962       0.131141       1.166337 0.86941629E+01  0.86243782E+02                                 1.758032                            1.669304      -1.213655       2.315419                    0.996074       3.398049       9.242623       0.513726       1.201916      -0.727674      -0.033693      -0.010849      -0.022503       0.041944       0.004836       0.011769       0.000898       0.008831       0.000670      -0.010753      -0.004397       0.015150              1.786109       2.052378       0.078231       0.249243       1.522015       0.250401       1.783934           0.000708
           22              H      14.581292       9.961901       6.096224       0.118768       1.254679 0.96265147E+01  0.98042000E+02                                 1.843765                            1.754279      -1.361239       2.233271                    0.994466       3.594270       9.934546       0.501653       1.198835      -0.727499      -0.002845       0.021499       0.028935       0.036160      -0.000245      -0.000259       0.006855      -0.012289       0.015053      -0.008660      -0.002563       0.011223              1.863379       1.847527      -0.069241      -0.053864       1.753931       0.422083       1.988678           0.000044
           23              H      16.931919       7.944572       3.574102       0.116958       1.232863 0.94132317E+01  0.95384050E+02                                 1.826479                            1.737864      -1.330077       2.246475                    0.994960       3.579406       9.885193       0.502395       1.203162      -0.726465       0.031583      -0.011730      -0.011455       0.035585      -0.005000      -0.006406       0.000046       0.010256      -0.007116      -0.007748      -0.003306       0.011053              1.850616       2.301935      -0.133800      -0.100109       1.568010       0.194114       1.681904           0.000958
           24              H      16.278967       1.750301       3.034962       0.131135       1.166405 0.86948219E+01  0.86252124E+02                                 1.758110                            1.669375      -1.213716       2.315383                    0.996073       3.398187       9.243155       0.513711       1.201927      -0.727671       0.033692       0.010846      -0.022505       0.041944       0.004835      -0.011770      -0.000900       0.008829       0.000673      -0.010753      -0.004398       0.015151              1.786190       2.052475       0.078231      -0.249256       1.522081      -0.250422       1.784014           0.000716
           25              H      14.655358      19.274749       6.096224       0.118767       1.254672 0.96264159E+01  0.98040350E+02                                 1.843727                            1.754245      -1.361232       2.233274                    0.994466       3.594232       9.934279       0.501671       1.198801      -0.727507       0.002844      -0.021498       0.028935       0.036160      -0.000248       0.000255      -0.006854      -0.012288       0.015060      -0.008661      -0.002562       0.011223              1.863338       1.847483      -0.069237       0.053850       1.753897      -0.422072       1.988633           0.000036
           26              H      12.304731       1.800978       3.574102       0.116966       1.232767 0.94122916E+01  0.95372073E+02                                 1.826386                            1.737779      -1.329973       2.246532                    0.994962       3.579226       9.884545       0.502406       1.203165      -0.726466      -0.031585       0.011735      -0.011451       0.035587      -0.005003       0.006405      -0.000045       0.010258      -0.007116      -0.007749      -0.003305       0.011054              1.850521       2.301810      -0.133793       0.100099       1.567935      -0.194093       1.681819           0.000953
           27              H       1.750301      12.957683      16.184712       0.131143       1.166334 0.86941315E+01  0.86243415E+02                                 1.758031                            1.669302      -1.213673       2.315412                    0.996074       3.398049       9.242628       0.513726       1.201918      -0.727673       0.010842      -0.033693      -0.022510       0.041945      -0.004835      -0.000899       0.011771      -0.008829       0.000669      -0.010754      -0.004397       0.015151              1.786108       1.522018      -0.078230      -0.250405       2.052377       0.249243       1.783929           0.000711
           28              H      19.274749      14.581292      19.245974       0.118759       1.254771 0.96273962E+01  0.98053078E+02                                 1.843835                            1.754342      -1.361346       2.233210                    0.994464       3.594439       9.935072       0.501652       1.198812      -0.727504      -0.021511      -0.002843       0.028924       0.036158       0.000246      -0.006856      -0.000255       0.012292       0.015040      -0.008659      -0.002564       0.011223              1.863452       1.753994       0.069245      -0.422106       1.847612      -0.053860       1.988751           0.000034
           29              H       1.800978      16.931919      16.723852       0.116965       1.232788 0.94124843E+01  0.95374407E+02                                 1.826395                            1.737787      -1.330017       2.246510                    0.994961       3.579263       9.884631       0.502410       1.203151      -0.726468       0.011726       0.031585      -0.011460       0.035587       0.005000      -0.000046      -0.006407      -0.010258      -0.007121      -0.007748      -0.003306       0.011054              1.850531       1.567946       0.133793      -0.194098       2.301822      -0.100103       1.681826           0.000954
           30              H       7.995249      16.278967      16.184712       0.131152       1.166226 0.86930793E+01  0.86230010E+02                                 1.757898                            1.669183      -1.213555       2.315478                    0.996076       3.397826       9.241737       0.513755       1.201892      -0.727680      -0.010838       0.033695      -0.022513       0.041948      -0.004833       0.000899      -0.011773      -0.008832       0.000670      -0.010754      -0.004399       0.015153              1.785968       1.521908      -0.078227       0.250369       2.052208      -0.249222       1.783789           0.000711
           31              H       9.961901      14.655358      19.245974       0.118756       1.254788 0.96275690E+01  0.98055325E+02                                 1.843855                            1.754361      -1.361340       2.233211                    0.994464       3.594471       9.935201       0.501648       1.198816      -0.727503       0.021512       0.002843       0.028923       0.036158       0.000246       0.006857       0.000257       0.012290       0.015039      -0.008658      -0.002565       0.011223              1.863471       1.754011       0.069246       0.422111       1.847632       0.053860       1.988770           0.000033
           32              H       7.944572      12.304731      16.723852       0.116971       1.232717 0.94117843E+01  0.95365326E+02                                 1.826312                            1.737714      -1.329945       2.246551                    0.994962       3.579113       9.884041       0.502426       1.203139      -0.726472      -0.011722      -0.031587      -0.011462       0.035588       0.004998       0.000046       0.006409      -0.010259      -0.007118      -0.007748      -0.003307       0.011055              1.850444       1.567880       0.133789       0.194082       2.301703       0.100103       1.681750           0.000953
           33              H       6.533417      17.740799      10.114788       0.131153       1.166225 0.86930724E+01  0.86229922E+02                                 1.757897                            1.669182      -1.213555       2.315479                    0.996076       3.397823       9.241727       0.513755       1.201892      -0.727680       0.033694      -0.010836       0.022512       0.041946      -0.004832       0.011773      -0.000899       0.008831       0.000667      -0.010754      -0.004398       0.015152              1.785968       2.052209      -0.078225       0.249220       1.521909      -0.250368       1.783786           0.000703
           34              H       4.909808       0.216351       7.053526       0.118758       1.254802 0.96277014E+01  0.98057054E+02                                 1.843870                            1.754373      -1.361385       2.233190                    0.994463       3.594502       9.935320       0.501646       1.198816      -0.727503       0.002844       0.021512      -0.028923       0.036158       0.000246      -0.000254      -0.006856      -0.012293       0.015040      -0.008660      -0.002563       0.011223              1.863488       1.847651       0.069253      -0.053863       1.754026      -0.422116       1.988785           0.000029
           35              H       2.559181      17.690122       9.575648       0.116958       1.232852 0.94131370E+01  0.95382837E+02                                 1.826468                            1.737855      -1.330063       2.246482                    0.994960       3.579391       9.885134       0.502396       1.203162      -0.726465      -0.031583      -0.011726       0.011458       0.035585       0.005000      -0.006406      -0.000048       0.010257      -0.007118      -0.007746      -0.003307       0.011053              1.850606       2.301916       0.133802      -0.100107       1.568006      -0.194112       1.681895           0.000955
           36              H       3.212133      11.495851      10.114788       0.131141       1.166349 0.86942827E+01  0.86245309E+02                                 1.758047                            1.669317      -1.213676       2.315409                    0.996074       3.398077       9.242732       0.513723       1.201919      -0.727673      -0.033692       0.010842       0.022509       0.041945      -0.004835      -0.011771       0.000899       0.008829       0.000671      -0.010754      -0.004397       0.015151              1.786124       2.052396      -0.078232      -0.249246       1.522031       0.250409       1.783946           0.000713
           37              H       4.835742       9.529199       7.053526       0.118758       1.254769 0.96273812E+01  0.98052837E+02                                 1.843830                            1.754338      -1.361331       2.233217                    0.994464       3.594431       9.935029       0.501654       1.198808      -0.727505      -0.002843      -0.021513      -0.028923       0.036158       0.000243       0.000256       0.006857      -0.012291       0.015039      -0.008659      -0.002565       0.011224              1.863446       1.847605       0.069239       0.053857       1.753988       0.422103       1.988744           0.000036
           38              H       7.186369      11.546528       9.575648       0.116976       1.232655 0.94111500E+01  0.95357110E+02                                 1.826239                            1.737646      -1.329896       2.246578                    0.994963       3.578993       9.883555       0.502440       1.203126      -0.726475       0.031588       0.011720       0.011464       0.035590       0.004998       0.006410       0.000046       0.010259      -0.007123      -0.007749      -0.003307       0.011056              1.850371       2.301611       0.133779       0.100097       1.567822       0.194068       1.681679           0.000955
           39              H      17.740799       3.212133      23.264538       0.131140       1.166355 0.86943429E+01  0.86246107E+02                                 1.758058                            1.669326      -1.213677       2.315408                    0.996074       3.398092       9.242802       0.513720       1.201924      -0.727672      -0.010847      -0.033693       0.022506       0.041945       0.004836      -0.000899      -0.011770      -0.008830       0.000670      -0.010754      -0.004397       0.015151              1.786136       1.522038       0.078231      -0.250409       2.052407      -0.249248       1.783962           0.000714
           40              H       0.216351       4.835742      20.203276       0.118756       1.254816 0.96278608E+01  0.98059262E+02                                 1.843899                            1.754400      -1.361373       2.233195                    0.994464       3.594532       9.935492       0.501636       1.198833      -0.727499       0.021504      -0.002844      -0.028928       0.036157      -0.000246      -0.006856       0.000256       0.012290       0.015041      -0.008658      -0.002564       0.011223              1.863517       1.754053      -0.069249      -0.422126       1.847677       0.053862       1.988822           0.000038
           41              H      17.690122       7.186369      22.725398       0.116966       1.232779 0.94124164E+01  0.95373712E+02                                 1.826401                            1.737793      -1.329999       2.246520                    0.994962       3.579256       9.884667       0.502403       1.203168      -0.726465      -0.011733       0.031584       0.011454       0.035587      -0.005002      -0.000045       0.006406      -0.010258      -0.007119      -0.007749      -0.003305       0.011054              1.850537       1.567949      -0.133796      -0.194098       2.301827       0.100105       1.681834           0.000955
           42              H      11.495851       6.533417      23.264538       0.131137       1.166374 0.86945270E+01  0.86248408E+02                                 1.758077                            1.669344      -1.213684       2.315401                    0.996074       3.398126       9.242926       0.513717       1.201924      -0.727671       0.010847       0.033693       0.022505       0.041944       0.004836       0.000899       0.011770      -0.008830       0.000672      -0.010753      -0.004397       0.015151              1.786155       1.522053       0.078231       0.250413       2.052435       0.249249       1.783978           0.000708
           43              H       9.529199       4.909808      20.203276       0.118775       1.254581 0.96255051E+01  0.98028563E+02                                 1.843627                            1.754155      -1.361156       2.233318                    0.994467       3.594059       9.933610       0.501688       1.198791      -0.727510      -0.021497       0.002845      -0.028939       0.036162      -0.000246       0.006854      -0.000257       0.012288       0.015068      -0.008662      -0.002562       0.011224              1.863237       1.753806      -0.069232       0.422041       1.847376      -0.053853       1.988528           0.000038
           44              H      11.546528       2.559181      22.725398       0.116958       1.232852 0.94131317E+01  0.95382829E+02                                 1.826474                            1.737859      -1.330054       2.246486                    0.994961       3.579388       9.885148       0.502393       1.203168      -0.726464       0.011731      -0.031583       0.011454       0.035585      -0.005000       0.000047      -0.006406      -0.010257      -0.007114      -0.007747      -0.003306       0.011053              1.850613       1.568007      -0.133799       0.194112       2.301931      -0.100103       1.681900           0.000955
           45              H       6.533417      11.495851      23.264538       0.131140       1.166385 0.86946348E+01  0.86249841E+02                                 1.758095                            1.669359      -1.213730       2.315381                    0.996073       3.398159       9.243069       0.513712       1.201931      -0.727670       0.033692       0.010844       0.022507       0.041944       0.004835       0.011770       0.000899       0.008829       0.000670      -0.010754      -0.004397       0.015150              1.786176       2.052459       0.078231       0.249252       1.522070       0.250419       1.783999           0.000709
           46              H       4.909808       9.529199      20.203276       0.118760       1.254786 0.96275684E+01  0.98055533E+02                                 1.843870                            1.754374      -1.361356       2.233207                    0.994464       3.594483       9.935316       0.501639       1.198834      -0.727499       0.002844      -0.021507      -0.028928       0.036159      -0.000246      -0.000256       0.006857      -0.012290       0.015044      -0.008659      -0.002565       0.011224              1.863489       1.847655      -0.069246      -0.053859       1.754025       0.422115       1.988786           0.000036
           47              H       2.559181      11.546528      22.725398       0.116961       1.232862 0.94132410E+01  0.95384334E+02                                 1.826492                            1.737875      -1.330094       2.246469                    0.994960       3.579424       9.885309       0.502388       1.203176      -0.726462      -0.031584       0.011727       0.011457       0.035585      -0.005000      -0.006406       0.000045       0.010258      -0.007118      -0.007748      -0.003305       0.011053              1.850633       2.301956      -0.133801      -0.100104       1.568023       0.194117       1.681919           0.000955
           48              H       3.212133      17.740799      23.264538       0.131139       1.166387 0.86946542E+01  0.86250088E+02                                 1.758097                            1.669362      -1.213728       2.315381                    0.996073       3.398163       9.243085       0.513711       1.201932      -0.727669      -0.033692      -0.010844       0.022507       0.041944       0.004835      -0.011770      -0.000899       0.008829       0.000670      -0.010753      -0.004397       0.015150              1.786178       2.052460       0.078230      -0.249250       1.522072      -0.250420       1.784002           0.000714
           49              H       4.835742       0.216351      20.203276       0.118759       1.254787 0.96275810E+01  0.98055664E+02                                 1.843869                            1.754373      -1.361360       2.233205                    0.994464       3.594486       9.935315       0.501640       1.198832      -0.727499      -0.002843       0.021508      -0.028927       0.036159      -0.000246       0.000256      -0.006857      -0.012289       0.015044      -0.008658      -0.002566       0.011224              1.863487       1.847651      -0.069248       0.053862       1.754025      -0.422115       1.988786           0.000037
           50              H       7.186369      17.690122      22.725398       0.116961       1.232858 0.94131899E+01  0.95383646E+02                                 1.826484                            1.737868      -1.330094       2.246469                    0.994960       3.579412       9.885253       0.502390       1.203173      -0.726463       0.031584      -0.011727       0.011457       0.035585      -0.005000       0.006406      -0.000045       0.010258      -0.007118      -0.007748      -0.003305       0.011053              1.850625       2.301945      -0.133801       0.100106       1.568018      -0.194116       1.681912           0.000954
           51              H      17.740799       6.533417      10.114788       0.131112       1.166336 0.86941786E+01  0.86244248E+02                                 1.758081                            1.669349      -1.213067       2.315684                    0.996080       3.397944       9.242449       0.513698       1.201979      -0.727662      -0.010853       0.033696       0.022497       0.041944      -0.004834      -0.000917       0.011778      -0.008825       0.000685      -0.010750      -0.004412       0.015161              1.786156       1.522051      -0.078238      -0.250407       2.052451       0.249268       1.783967           0.000726
           52              H       0.216351       4.909808       7.053526       0.118746       1.254898 0.96286749E+01  0.98069558E+02                                 1.843966                            1.754464      -1.361443       2.233152                    0.994462       3.594683       9.935988       0.501631       1.198819      -0.727501       0.021506       0.002843      -0.028924       0.036155       0.000246      -0.006856      -0.000255       0.012289       0.015034      -0.008656      -0.002566       0.011222              1.863582       1.754110       0.069251      -0.422144       1.847754      -0.053859       1.988881           0.000040
           53              H      17.690122       2.559181       9.575648       0.116941       1.232610 0.94106618E+01  0.95350198E+02                                 1.826150                            1.737568      -1.329423       2.246777                    0.994968       3.578840       9.882784       0.502470       1.203081      -0.726488      -0.011734      -0.031588       0.011446       0.035587       0.005009      -0.000057      -0.006417      -0.010266      -0.007115      -0.007752      -0.003319       0.011071              1.850274       1.567745       0.133780      -0.194045       2.301489      -0.100100       1.681587           0.000966
           54              H      11.495851       3.212133      10.114788       0.131191       1.167192 0.87021731E+01  0.86343466E+02                                 1.758760                            1.669947      -1.216994       2.313769                    0.996044       3.400061       9.249301       0.513683       1.201735      -0.727698       0.010841      -0.033678       0.022522       0.041940      -0.004820       0.000754      -0.011768      -0.008938       0.000331      -0.010823      -0.004305       0.015128              1.786877       1.522634      -0.078253       0.250616       2.053260      -0.249357       1.784737          -0.000348
           55              H       9.529199       4.835742       7.053526       0.118641       1.255598 0.96355206E+01  0.98157591E+02                                 1.844683                            1.755103      -1.361774       2.232893                    0.994456       3.596103       9.941128       0.501529       1.198840      -0.727492      -0.021498      -0.002842      -0.028914       0.036142       0.000248       0.006875       0.000243       0.012224       0.015019      -0.008621      -0.002603       0.011224              1.864343       1.754783       0.069304       0.422380       1.848562       0.053902       1.989683           0.000029
           56              H      11.546528       7.186369       9.575648       0.116846       1.234700 0.94319835E+01  0.95630721E+02                                 1.828969                            1.740123      -1.331431       2.245761                    0.994936       3.583060       9.901293       0.501792       1.203893      -0.726286       0.011707       0.031550       0.011439       0.035542       0.004987       0.000035       0.006377      -0.010254      -0.007210      -0.007731      -0.003299       0.011030              1.853184       1.569997       0.133964       0.194567       2.305364       0.100170       1.684192          -0.000997
           57              H      12.957683       1.750301      16.184712       0.131243       1.166068 0.86912248E+01  0.86204015E+02                                 1.757386                            1.668712      -1.215495       2.314544                    0.996063       3.397804       9.240219       0.513980       1.201471      -0.727769      -0.033707       0.010849      -0.022525       0.041967      -0.004841       0.011788      -0.000786       0.008908       0.000436      -0.010833      -0.004323       0.015156              1.785449       2.051536      -0.078217       0.249138       1.521514      -0.250283       1.783299           0.000556
           58              H      14.581292      19.274749      19.245974       0.118705       1.255117 0.96308142E+01  0.98096971E+02                                 1.844185                            1.754659      -1.361476       2.233097                    0.994461       3.595133       9.937575       0.501603       1.198819      -0.727500      -0.002844      -0.021506       0.028920       0.036152       0.000248      -0.000250      -0.006867      -0.012262       0.015031      -0.008642      -0.002584       0.011226              1.863820       1.848008       0.069273      -0.053882       1.754320      -0.422216       1.989133           0.000034
           59              H      16.931919       1.800978      16.723852       0.116881       1.233456 0.94193957E+01  0.95465519E+02                                 1.827363                            1.738673      -1.329821       2.246581                    0.994956       3.580434       9.890163       0.502156       1.203494      -0.726390       0.031564       0.011721      -0.011451       0.035564       0.005012      -0.006411      -0.000095       0.010216      -0.007104      -0.007718      -0.003342       0.011060              1.851525       2.303138       0.133836      -0.100104       1.568716      -0.194264       1.682719           0.000992
           60              H      16.278967       7.995249      16.184712       0.131028       1.166722 0.86978865E+01  0.86290488E+02                                 1.758473                            1.669706      -1.212924       2.315690                    0.996077       3.398713       9.245139       0.513640       1.201981      -0.727659       0.033669      -0.010843      -0.022500       0.041922      -0.004823      -0.011767       0.000942       0.008835       0.000714      -0.010719      -0.004438       0.015157              1.786563       2.052933      -0.078234      -0.249304       1.522374       0.250495       1.784382           0.000705
           61              H      14.655358       9.961901      19.245974       0.118694       1.255271 0.96324014E+01  0.98117634E+02                                 1.844357                            1.754821      -1.361668       2.232993                    0.994458       3.595464       9.938868       0.501570       1.198842      -0.727493       0.002842       0.021500       0.028920       0.036148       0.000245       0.000250       0.006864      -0.012256       0.015029      -0.008639      -0.002582       0.011221              1.863987       1.848203       0.069272       0.053870       1.754462       0.422253       1.989295           0.000026
           62              H      12.304731       7.944572      16.723852       0.116902       1.232881 0.94133188E+01  0.95384290E+02                                 1.826414                            1.737807      -1.329781       2.246556                    0.994965       3.579542       9.885243       0.502436       1.203072      -0.726486      -0.031576      -0.011729      -0.011455       0.035578       0.005000       0.006401       0.000037       0.010299      -0.007138      -0.007755      -0.003308       0.011063              1.850549       2.301834       0.133803       0.100111       1.567965       0.194103       1.681849           0.000948
           63              H       1.750301      16.278967       3.034962       0.131138       1.166392 0.86947049E+01  0.86250710E+02                                 1.758102                            1.669366      -1.213729       2.315380                    0.996073       3.398174       9.243119       0.513711       1.201931      -0.727670       0.010844       0.033692      -0.022507       0.041944       0.004835      -0.000899      -0.011771      -0.008829       0.000671      -0.010754      -0.004397       0.015151              1.786182       1.522075       0.078232      -0.250420       2.052466      -0.249253       1.784005           0.000716
           64              H      19.274749      14.655358       6.096224       0.118757       1.254816 0.96278619E+01  0.98059281E+02                                 1.843898                            1.754400      -1.361384       2.233191                    0.994463       3.594540       9.935516       0.501636       1.198832      -0.727499      -0.021507       0.002844       0.028927       0.036158      -0.000246      -0.006857       0.000256       0.012290       0.015043      -0.008658      -0.002565       0.011223              1.863516       1.754051      -0.069248      -0.422126       1.847682       0.053860       1.988817           0.000043
           65              H       1.800978      12.304731       3.574102       0.116958       1.232879 0.94134019E+01  0.95386326E+02                                 1.826503                            1.737886      -1.330110       2.246458                    0.994960       3.579454       9.885395       0.502388       1.203170      -0.726463       0.011727      -0.031583      -0.011457       0.035585      -0.005000      -0.000046       0.006406      -0.010258      -0.007117      -0.007747      -0.003306       0.011053              1.850643       1.568033      -0.133802      -0.194119       2.301969       0.100106       1.681929           0.000957
           66              H       7.995249      12.957683       3.034962       0.131141       1.166362 0.86944130E+01  0.86247034E+02                                 1.758068                            1.669336      -1.213709       2.315393                    0.996074       3.398114       9.242894       0.513717       1.201928      -0.727671      -0.010844      -0.033692      -0.022508       0.041945       0.004835       0.000899       0.011771      -0.008830       0.000669      -0.010754      -0.004397       0.015151              1.786149       1.522049       0.078228       0.250413       2.052425       0.249244       1.783973           0.000708
           67              H       9.961901      14.581292       6.096224       0.118764       1.254742 0.96271301E+01  0.98049851E+02                                 1.843821                            1.754330      -1.361334       2.233221                    0.994464       3.594402       9.934997       0.501648       1.198828      -0.727500       0.021508      -0.002844       0.028929       0.036160      -0.000246       0.006857      -0.000257       0.012290       0.015046      -0.008659      -0.002565       0.011224              1.863439       1.753980      -0.069245       0.422096       1.847605      -0.053859       1.988731           0.000034
           68              H       7.944572      16.931919       3.574102       0.116966       1.232813 0.94127574E+01  0.95378174E+02                                 1.826444                            1.737831      -1.330048       2.246496                    0.994961       3.579330       9.884972       0.502394       1.203177      -0.726462      -0.011728       0.031585      -0.011457       0.035587      -0.005000       0.000044      -0.006406      -0.010259      -0.007121      -0.007749      -0.003305       0.011054              1.850585       1.567986      -0.133797       0.194108       2.301893      -0.100102       1.681876           0.000956
           69              C      12.199479       9.396659       5.109993       0.651373      21.915667 0.23263968E+03  0.47317368E+04                                 7.346991                            5.463490      -0.127944       2.032246                    0.999355      21.438587      59.511384       0.625866       0.481158      -1.014753      -0.061533       0.019882       0.023006       0.068636       0.003645       0.014605      -0.078182      -0.145672       0.011371      -0.080927      -0.041653       0.122579              9.077511      14.115012      -2.249274      -2.692518       5.971697       2.192908       7.145825           0.000860
           70              C      15.941771       9.008786       4.949566      -0.020697      38.797192 0.41526557E+03  0.95564259E+04                                 9.855934                            6.690670       0.107419       2.043768                    0.999343      26.634883      73.344166       0.658403       0.404245      -1.082802      -0.037037      -0.019486      -0.020825       0.046746      -0.008347      -0.007289      -0.004586      -0.004307      -0.000510      -0.013898       0.005046       0.008852             13.004920      19.775697       1.631831       4.332115       7.855746       4.140141      11.383315           0.002261
           71              C      13.583348       9.039972       4.628712      -0.017505      38.013062 0.40227842E+03  0.91832544E+04                                 9.706408                            6.577123       0.115317       2.049394                    0.999371      26.382411      72.329658       0.665365       0.403252      -1.083592       0.042307      -0.011702      -0.013298       0.045866       0.000594       0.006041      -0.001491      -0.021597       0.009314      -0.014478       0.004853       0.009625             12.824769      20.076230      -2.742128      -2.649493       7.931251       4.012561      10.466824           0.004579
           72              C      13.711989       8.244735       3.521503      -0.106876      33.967074 0.42061203E+03  0.98444663E+04                                 9.248498                            6.946980      -0.123162       1.935699                    0.999495      29.350210      85.239010       0.608211       0.430271      -1.051533       0.012431       0.001227       0.009597       0.015753       0.020704       0.023112      -0.044095      -0.041514      -0.007347      -0.059786       0.004169       0.055617             10.974131      12.642247      -2.737652      -2.606548       8.641900       5.087572      11.638246           0.003223
           73              C      17.156066       9.410303       5.759590       0.645468      21.915730 0.23494396E+03  0.47954203E+04                                 7.360108                            5.498259      -0.124281       2.032088                    0.999292      21.627150      60.346738       0.621908       0.482522      -1.012972       0.055459       0.012579       0.035338       0.066953       0.010979      -0.026383      -0.074303      -0.140317      -0.043638      -0.079014      -0.042567       0.121580              9.030286      13.532666       1.528068       3.456637       5.682426       2.163160       7.875764           0.000348
           74              C      14.680697       9.423947       5.344058      -0.116017      34.987164 0.42729054E+03  0.10056860E+05                                 9.459757                            7.015838      -0.171000       1.914525                    0.999434      29.840961      87.377660       0.602421       0.431983      -1.048753       0.004174      -0.013341      -0.013085       0.019147       0.002913      -0.008014      -0.025394      -0.098126       0.044156      -0.057314      -0.000040       0.057354             11.403646      19.357918      -0.493997       0.991257       6.699958       2.336093       8.153061          -0.000792
           75              C      15.103653       6.872562       1.964573       0.546058      24.995524 0.26871149E+03  0.56380091E+04                                 7.877058                            5.779454      -0.008360       2.046878                    0.999627      22.593962      62.680392       0.626250       0.466142      -1.027899      -0.007772      -0.029187      -0.040950       0.050884       0.018920      -0.008353      -0.090697      -0.058445       0.018242      -0.076102      -0.034003       0.110105              9.811913       7.838457      -0.281160       0.299565       9.203736       6.168345      12.393547          -0.006346
           76              C      16.084056       8.215499       3.842357      -0.121298      34.547481 0.43233839E+03  0.10206629E+05                                 9.380510                            7.059747      -0.173303       1.911956                    0.999465      29.995509      87.993015       0.600153       0.432300      -1.048454      -0.019148      -0.001885       0.008426       0.021005      -0.010482      -0.021410      -0.045176      -0.028450      -0.040250      -0.056051       0.003732       0.052319             11.105361      12.249771       1.757380       3.203639       8.542653       5.289971      12.523657           0.001602
           77              C      14.971114       7.813982       3.124381      -0.010340      38.778716 0.41450539E+03  0.95345925E+04                                 9.845306                            6.694156       0.081334       2.036544                    0.999334      26.567819      73.143572       0.656813       0.405408      -1.082021      -0.003204       0.019158       0.034552       0.039637      -0.000164       0.002065      -0.006204       0.011807      -0.014004      -0.010455       0.001764       0.008691             12.882404      12.133396      -0.432002       0.380721      11.080751       7.925390      15.433065           0.008709
           78              C      17.037171       0.348891       5.109993       0.651366      21.916055 0.23264315E+03  0.47318281E+04                                 7.347058                            5.463510      -0.127923       2.032245                    0.999355      21.438985      59.512743       0.625868       0.481154      -1.014755       0.061540      -0.019915       0.022991       0.068647       0.003645      -0.014604       0.078179      -0.145672       0.011381      -0.080927      -0.041649       0.122576              9.077603      14.115231      -2.249412       2.692448       5.971814      -2.192995       7.145764           0.000855
           79              C      13.294879       0.736764       4.949566      -0.020667      38.795134 0.41524422E+03  0.95557970E+04                                 9.855572                            6.690487       0.107530       2.043815                    0.999343      26.634094      73.341095       0.658415       0.404244      -1.082805       0.037030       0.019508      -0.020805       0.046740      -0.008355       0.007274       0.004592      -0.004307      -0.000495      -0.013896       0.005044       0.008853             13.004415      19.774938       1.631597      -4.332086       7.855422      -4.139862      11.382884           0.001511
           80              C      15.653302       0.705578       4.628712      -0.017534      38.014502 0.40229279E+03  0.91836697E+04                                 9.706641                            6.577232       0.115209       2.049351                    0.999371      26.382992      72.331729       0.665360       0.403251      -1.083593      -0.042319       0.011690      -0.013315       0.045878       0.000590      -0.006056       0.001490      -0.021607       0.009330      -0.014493       0.004866       0.009627             12.825123      20.076887      -2.742382       2.649396       7.931533      -4.012704      10.466949           0.004628
           81              C      15.524661       1.500815       3.521503      -0.106886      33.968312 0.42062811E+03  0.98449548E+04                                 9.248752                            6.947132      -0.123252       1.935662                    0.999495      29.350942      85.242134       0.608200       0.430273      -1.051529      -0.012431      -0.001245       0.009590       0.015749       0.020688      -0.023121       0.044087      -0.041510      -0.007353      -0.059778       0.004171       0.055607             10.974453      12.642666      -2.737842       2.606576       8.642245      -5.087766      11.638449           0.003261
           82              C      12.080584       0.335247       5.759590       0.645461      21.915859 0.23494622E+03  0.47954700E+04                                 7.360140                            5.498296      -0.124289       2.032090                    0.999292      21.626930      60.345815       0.621905       0.482524      -1.012973      -0.055445      -0.012543       0.035355       0.066944       0.010982       0.026387       0.074304      -0.140319      -0.043637      -0.079017      -0.042565       0.121583              9.030342      13.532725       1.527995      -3.456748       5.682450      -2.163119       7.875853           0.000247
           83              C      14.555953       0.321603       5.344058      -0.116025      34.987166 0.42729092E+03  0.10056858E+05                                 9.459716                            7.015813      -0.171001       1.914522                    0.999434      29.841018      87.377423       0.602426       0.431980      -1.048756      -0.004171       0.013343      -0.013083       0.019147       0.002889       0.007995       0.025396      -0.098128       0.044185      -0.057315      -0.000037       0.057352             11.403601      19.357834      -0.494095      -0.991535       6.699954      -2.336067       8.153014          -0.000792
           84              C      14.132997       2.872988       1.964573       0.546056      24.995633 0.26871305E+03  0.56380475E+04                                 7.877071                            5.779466      -0.008355       2.046878                    0.999627      22.593988      62.680409       0.626251       0.466142      -1.027900       0.007774       0.029188      -0.040948       0.050884       0.018916       0.008348       0.090700      -0.058442       0.018241      -0.076105      -0.034000       0.110105              9.811925       7.838474      -0.281208      -0.299544       9.203771      -6.168347      12.393532          -0.006357
           85              C      13.152594       1.530051       3.842357      -0.121280      34.546453 0.43232545E+03  0.10206236E+05                                 9.380333                            7.059652      -0.173232       1.911988                    0.999465      29.994799      87.990239       0.600156       0.432302      -1.048454       0.019150       0.001908       0.008442       0.021015      -0.010498       0.021400       0.045184      -0.028452      -0.040238      -0.056056       0.003732       0.052324             11.105144      12.249590       1.757296      -3.203676       8.542435      -5.289768      12.523406           0.001572
           86              C      14.265536       1.931568       3.124381      -0.010348      38.778914 0.41450837E+03  0.95346773E+04                                 9.845325                            6.694171       0.081344       2.036545                    0.999334      26.567948      73.143973       0.656813       0.405407      -1.082022       0.003201      -0.019155       0.034555       0.039638      -0.000174      -0.002075       0.006201       0.011806      -0.013997      -0.010451       0.001755       0.008696             12.882421      12.133471      -0.432104      -0.380733      11.080788      -7.925365      15.433003           0.008657
           87              C       0.348891      12.199479      18.259743       0.651359      21.916017 0.23264235E+03  0.47318033E+04                                 7.347044                            5.463496      -0.127896       2.032257                    0.999355      21.438826      59.512060       0.625871       0.481154      -1.014756      -0.019945      -0.061539       0.022965       0.068645      -0.003648       0.078180       0.014593       0.145667       0.011359      -0.080917      -0.041658       0.122575              9.077647       5.971837       2.249458      -2.192993      14.115343      -2.692485       7.145760           0.000880
           88              C       0.736764      15.941771      18.099316      -0.020693      38.797229 0.41526470E+03  0.95563970E+04                                 9.855927                            6.690650       0.107447       2.043776                    0.999343      26.634876      73.344012       0.658407       0.404243      -1.082804       0.019445      -0.037028      -0.020854       0.046734       0.008350       0.004580      -0.007274       0.004301      -0.000532      -0.013885       0.005029       0.008856             13.005014       7.855786      -1.631818      -4.140132      19.775967       4.332224      11.383291           0.002230
           89              C       0.705578      13.583348      17.778462      -0.017517      38.014121 0.40228694E+03  0.91835012E+04                                 9.706586                            6.577186       0.115230       2.049359                    0.999371      26.382776      72.330963       0.665362       0.403251      -1.083593       0.011648       0.042316      -0.013342       0.045873      -0.000593       0.001489       0.006049       0.021608       0.009285      -0.014484       0.004851       0.009633             12.825133       7.931537       2.742370      -4.012712      20.076943      -2.649441      10.466918           0.004758
           90              C       1.500815      13.711989      16.671253      -0.106877      33.967509 0.42061643E+03  0.98445993E+04                                 9.248592                            6.947024      -0.123208       1.935683                    0.999495      29.350383      85.239760       0.608207       0.430272      -1.051532      -0.001277       0.012434       0.009561       0.015737      -0.020691       0.044090       0.023117       0.041530      -0.007374      -0.059781       0.004165       0.055616             10.974286       8.642167       2.737772      -5.087723      12.642427      -2.606530      11.638265           0.003210
           91              C       0.335247      17.156066      18.909340       0.645475      21.915628 0.23494193E+03  0.47953677E+04                                 7.360105                            5.498248      -0.124296       2.032088                    0.999292      21.626950      60.346069       0.621907       0.482524      -1.012971      -0.012610       0.055460       0.035319       0.066950      -0.010970       0.074304      -0.026376       0.140323      -0.043630      -0.079013      -0.042568       0.121580              9.030355       5.682437      -1.528098      -2.163138      13.532860       3.456697       7.875767           0.000346
           92              C       0.321603      14.680697      18.493808      -0.116048      34.988782 0.42731061E+03  0.10057455E+05                                 9.460020                            7.015978      -0.171076       1.914487                    0.999434      29.841956      87.381234       0.602418       0.431980      -1.048754       0.013271       0.004180      -0.013137       0.019135      -0.002900       0.025378      -0.008002       0.098139       0.044103      -0.057309      -0.000035       0.057344             11.404091       6.700174       0.494094      -2.336184      19.358822       0.991442       8.153277          -0.000778
           93              C       2.872988      15.103653      15.114323       0.546051      24.995734 0.26871342E+03  0.56380579E+04                                 7.877093                            5.779468      -0.008359       2.046877                    0.999627      22.594042      62.680595       0.626251       0.466141      -1.027900       0.029173      -0.007771      -0.040962       0.050885      -0.018919       0.090695      -0.008352       0.058457       0.018222      -0.076099      -0.034006       0.110105              9.811972       9.203882       0.281176      -6.168410       7.838521       0.299566      12.393512          -0.006352
           94              C       1.530051      16.084056      16.992107      -0.121295      34.547177 0.43233373E+03  0.10206481E+05                                 9.380444                            7.059702      -0.173279       1.911966                    0.999465      29.995226      87.991700       0.600156       0.432300      -1.048455       0.001848      -0.019145       0.008397       0.020987       0.010484       0.045173      -0.021411       0.028461      -0.040275      -0.056053       0.003734       0.052319             11.105311       8.542677      -1.757382      -5.289957      12.249735       3.203652      12.523523           0.001572
           95              C       1.931568      14.971114      16.274131      -0.010335      38.778693 0.41450393E+03  0.95345506E+04                                 9.845309                            6.694146       0.081323       2.036541                    0.999334      26.567767      73.143402       0.656813       0.405409      -1.082021      -0.019186      -0.003198       0.034530       0.039631       0.000167       0.006208       0.002070      -0.011798      -0.014033      -0.010461       0.001767       0.008694             12.882447      11.080927       0.432040      -7.925469      12.133424       0.380737      15.432988           0.008694
           96              C       9.396659      17.037171      18.259743       0.651358      21.916170 0.23264500E+03  0.47318629E+04                                 7.347047                            5.463514      -0.127904       2.032252                    0.999355      21.438796      59.511699       0.625873       0.481151      -1.014759       0.019951       0.061534       0.022968       0.068644      -0.003656      -0.078182      -0.014600       0.145672       0.011414      -0.080933      -0.041646       0.122578              9.077587       5.971763       2.249304       2.192948      14.115240       2.692416       7.145759           0.000879
           97              C       9.008786      13.294879      18.099316      -0.020694      38.797000 0.41526421E+03  0.95563832E+04                                 9.855889                            6.690651       0.107433       2.043773                    0.999343      26.634846      73.343926       0.658406       0.404244      -1.082803      -0.019436       0.037028      -0.020861       0.046734       0.008350      -0.004583       0.007281       0.004306      -0.000524      -0.013893       0.005037       0.008855             13.004860       7.855712      -1.631760       4.140078      19.775652      -4.332166      11.383214           0.002194
           98              C       9.039972      15.653302      17.778462      -0.017522      38.013563 0.40228435E+03  0.91834194E+04                                 9.706456                            6.577149       0.115254       2.049368                    0.999371      26.382696      72.330456       0.665367       0.403249      -1.083595      -0.011640      -0.042317      -0.013350       0.045874      -0.000591      -0.001487      -0.006051       0.021601       0.009306      -0.014485       0.004859       0.009627             12.824832       7.931342       2.742186       4.012573      20.076421       2.649318      10.466733           0.004782
           99              C       8.244735      15.524661      16.671253      -0.106871      33.966492 0.42060598E+03  0.98442710E+04                                 9.248358                            6.946915      -0.123161       1.935703                    0.999495      29.349857      85.237238       0.608217       0.430269      -1.051536       0.001297      -0.012434       0.009550       0.015732      -0.020686      -0.044091      -0.023124       0.041517      -0.007363      -0.059783       0.004170       0.055613             10.973885       8.641834       2.737604       5.087456      12.641940       2.606389      11.637880           0.003208
          100              C       9.410303      12.080584      18.909340       0.645470      21.915568 0.23494211E+03  0.47953724E+04                                 7.360087                            5.498249      -0.124294       2.032089                    0.999292      21.626976      60.346160       0.621907       0.482524      -1.012971       0.012620      -0.055462       0.035314       0.066951      -0.010972      -0.074306       0.026375       0.140322      -0.043619      -0.079012      -0.042570       0.121581              9.030271       5.682409      -1.528027       2.163122      13.532679      -3.456659       7.875726           0.000338
          101              C       9.423947      14.555953      18.493808      -0.116047      34.988714 0.42731156E+03  0.10057485E+05                                 9.460007                            7.015989      -0.171067       1.914490                    0.999434      29.842005      87.381476       0.602417       0.431981      -1.048754      -0.013264      -0.004181      -0.013141       0.019134      -0.002901      -0.025376       0.008003       0.098127       0.044109      -0.057304      -0.000034       0.057338             11.404021       6.700146       0.494062       2.336160      19.358666      -0.991457       8.153249          -0.000780
          102              C       6.872562      14.132997      15.114323       0.546050      24.995517 0.26871236E+03  0.56380173E+04                                 7.877011                            5.779438      -0.008316       2.046893                    0.999627      22.593783      62.679309       0.626257       0.466138      -1.027904      -0.029162       0.007769      -0.040967       0.050883      -0.018920      -0.090695       0.008350       0.058449       0.018197      -0.076103      -0.033998       0.110101              9.811781       9.203676       0.281176       6.168211       7.838431      -0.299560      12.393236          -0.006355
          103              C       8.215499      13.152594      16.992107      -0.121285      34.546265 0.43232333E+03  0.10206159E+05                                 9.380250                            7.059603      -0.173245       1.911982                    0.999465      29.994734      87.989512       0.600163       0.432298      -1.048458      -0.001831       0.019139       0.008386       0.020976       0.010477      -0.045176       0.021415       0.028453      -0.040263      -0.056054       0.003734       0.052320             11.104982       8.542440      -1.757275       5.289769      12.249294      -3.203499      12.523211           0.001565
          104              C       7.813982      14.265536      16.274131      -0.010339      38.777973 0.41450038E+03  0.95344366E+04                                 9.845145                            6.694098       0.081357       2.036553                    0.999334      26.567641      73.142631       0.656819       0.405406      -1.082024       0.019198       0.003198       0.034519       0.039628       0.000168      -0.006200      -0.002070      -0.011802      -0.014029      -0.010453       0.001758       0.008695             12.882077      11.080589       0.432031       7.925156      12.133085      -0.380716      15.432559           0.008697
          105              C       7.291621      19.142209       8.039757       0.651363      21.915870 0.23264100E+03  0.47317599E+04                                 7.346986                            5.463467      -0.127893       2.032261                    0.999355      21.438581      59.510914       0.625876       0.481151      -1.014759       0.061535       0.019966      -0.022954       0.068645      -0.003651       0.014599       0.078187      -0.145669       0.011393      -0.080927      -0.041654       0.122582              9.077557      14.115231       2.249421      -2.692392       5.971795      -2.192931       7.145646           0.000720
          106              C       3.549329      18.754336       8.200184      -0.020713      38.798739 0.41528084E+03  0.95568804E+04                                 9.856221                            6.690808       0.107363       2.043743                    0.999343      26.635466      73.346552       0.658393       0.404247      -1.082799       0.037036      -0.019449       0.020853       0.046741       0.008358      -0.007277       0.004580      -0.004310      -0.000524      -0.013894       0.005030       0.008864             13.005399      19.776518      -1.631757       4.332417       7.855981      -4.140270      11.383699           0.002127
          107              C       5.907752      18.785522       8.521038      -0.017509      38.013229 0.40227891E+03  0.91832641E+04                                 9.706418                            6.577112       0.115243       2.049368                    0.999371      26.382472      72.329712       0.665368       0.403250      -1.083594      -0.042311      -0.011630       0.013351       0.045867      -0.000584       0.006057       0.001493      -0.021618       0.009294      -0.014495       0.004855       0.009640             12.824859      20.076517       2.742371      -2.649347       7.931398      -4.012581      10.466663           0.003649
          108              C       5.779111      17.990285       9.628247      -0.106878      33.966706 0.42060773E+03  0.98443228E+04                                 9.248399                            6.946927      -0.123168       1.935700                    0.999495      29.349933      85.237522       0.608216       0.430268      -1.051536      -0.012434       0.001299      -0.009547       0.015730      -0.020679       0.023130       0.044095      -0.041523      -0.007374      -0.059787       0.004168       0.055618             10.973983      12.642121       2.737717      -2.606438       8.641939      -5.087500      11.637889           0.003174
          109              C       2.335034      19.155853       7.390160       0.645468      21.915906 0.23494514E+03  0.47954570E+04                                 7.360179                            5.498290      -0.124314       2.032077                    0.999292      21.627295      60.347496       0.621903       0.482525      -1.012969      -0.055463       0.012602      -0.035327       0.066955      -0.010969      -0.026377       0.074303      -0.140322      -0.043635      -0.079013      -0.042566       0.121579              9.030425      13.532916      -1.528035       3.456803       5.682464      -2.163170       7.875894           0.000314
          110              C       4.810403      19.169497       7.805692      -0.116037      34.988754 0.42731022E+03  0.10057453E+05                                 9.460039                            7.015991      -0.171117       1.914475                    0.999434      29.841974      87.381575       0.602414       0.431982      -1.048752      -0.004180      -0.013266       0.013140       0.019134      -0.002891      -0.007996       0.025380      -0.098131       0.044098      -0.057303      -0.000039       0.057342             11.404111      19.358860       0.494240       0.991430       6.700193      -2.336171       8.153279          -0.000814
          111              C       4.387447      16.618112      11.185177       0.546051      24.995748 0.26871385E+03  0.56380660E+04                                 7.877097                            5.779475      -0.008358       2.046878                    0.999627      22.593958      62.680247       0.626250       0.466142      -1.027901       0.007768      -0.029170       0.040963       0.050884      -0.018915      -0.008345       0.090696      -0.058444       0.018205      -0.076105      -0.033995       0.110100              9.811943       7.838495       0.281193       0.299552       9.203845      -6.168374      12.393488          -0.006368
          112              C       3.407044      17.961049       9.307393      -0.121308      34.548235 0.43234875E+03  0.10206944E+05                                 9.380671                            7.059850      -0.173337       1.911941                    0.999465      29.995917      87.994779       0.600146       0.432303      -1.048451       0.019145      -0.001850      -0.008401       0.020989       0.010492      -0.021404       0.045165      -0.028446      -0.040267      -0.056046       0.003741       0.052306             11.105554      12.249927      -1.757344       3.203705       8.542845      -5.290103      12.523892           0.001614
          113              C       4.519986      17.559532      10.025369      -0.010348      38.778907 0.41450794E+03  0.95346650E+04                                 9.845328                            6.694170       0.081319       2.036537                    0.999334      26.567934      73.143923       0.656813       0.405408      -1.082022       0.003200       0.019193      -0.034525       0.039631       0.000173       0.002074       0.006198       0.011801      -0.014019      -0.010449       0.001753       0.008696             12.882408      12.133373       0.432079       0.380734      11.080882      -7.925419      15.432970           0.008594
          114              C       2.453929      10.094441       8.039757       0.651363      21.916145 0.23264410E+03  0.47318527E+04                                 7.347079                            5.463522      -0.127921       2.032245                    0.999355      21.439027      59.512910       0.625867       0.481155      -1.014754      -0.061540      -0.019936      -0.022977       0.068648      -0.003654      -0.014594      -0.078179      -0.145672       0.011374      -0.080923      -0.041652       0.122576              9.077662      14.115368       2.249361       2.692508       5.971798       2.192989       7.145820           0.000881
          115              C       6.196221      10.482314       8.200184      -0.020677      38.795568 0.41524923E+03  0.95559312E+04                                 9.855600                            6.690496       0.107527       2.043808                    0.999343      26.634302      73.341493       0.658420       0.404240      -1.082808      -0.037020       0.019426       0.020866       0.046725       0.008340       0.007278      -0.004581      -0.004297      -0.000535      -0.013881       0.005033       0.008847             13.004500      19.775234      -1.631839      -4.331948       7.855531       4.139922      11.382736           0.002102
          116              C       3.837798      10.451128       8.521038      -0.017529      38.014500 0.40229171E+03  0.91836399E+04                                 9.706646                            6.577225       0.115204       2.049349                    0.999371      26.382963      72.331662       0.665360       0.403251      -1.083592       0.042321       0.011651       0.013343       0.045879      -0.000602      -0.006049      -0.001487      -0.021611       0.009297      -0.014488       0.004856       0.009631             12.825180      20.077015       2.742248       2.649475       7.931528       4.012726      10.466996           0.004765
          117              C       3.966439      11.246365       9.628247      -0.106879      33.967675 0.42061968E+03  0.98446972E+04                                 9.248623                            6.947054      -0.123216       1.935678                    0.999495      29.350529      85.240361       0.608205       0.430272      -1.051531       0.012433      -0.001280      -0.009562       0.015737      -0.020697      -0.023113      -0.044087      -0.041520      -0.007373      -0.059779       0.004168       0.055611             10.974287      12.642404       2.737715       2.606534       8.642151       5.087725      11.638307           0.003221
          118              C       7.410516      10.080797       7.390160       0.645476      21.915300 0.23493905E+03  0.47952850E+04                                 7.360014                            5.498207      -0.124275       2.032101                    0.999292      21.626588      60.344540       0.621911       0.482523      -1.012974       0.055460      -0.012636      -0.035302       0.066946      -0.010973       0.026375      -0.074307      -0.140325      -0.043614      -0.079012      -0.042571       0.121584              9.030215      13.532702      -1.528123      -3.456541       5.682387       2.163076       7.875556           0.000332
          119              C       4.935147      10.067153       7.805692      -0.116046      34.988540 0.42730846E+03  0.10057387E+05                                 9.459962                            7.015953      -0.171050       1.914496                    0.999434      29.841858      87.380727       0.602420       0.431980      -1.048755       0.004178       0.013262       0.013143       0.019133      -0.002912       0.008011      -0.025376      -0.098134       0.044096      -0.057308      -0.000035       0.057343             11.404002      19.358686       0.493931      -0.991429       6.700119       2.336160       8.153202          -0.000769
          120              C       5.358103      12.618538      11.185177       0.546051      24.995540 0.26871219E+03  0.56380170E+04                                 7.877029                            5.779444      -0.008330       2.046888                    0.999627      22.593838      62.679634       0.626255       0.466140      -1.027903      -0.007771       0.029165       0.040964       0.050883      -0.018923       0.008354      -0.090693      -0.058452       0.018205      -0.076100      -0.034002       0.110102              9.811844       7.838473       0.281166      -0.299565       9.203771       6.168284      12.393287          -0.006357
          121              C       6.338506      11.275601       9.307393      -0.121276      34.545423 0.43231170E+03  0.10205795E+05                                 9.380056                            7.059480      -0.173197       1.912002                    0.999465      29.994193      87.986974       0.600173       0.432294      -1.048462      -0.019139       0.001824      -0.008379       0.020973       0.010470       0.021422      -0.045178      -0.028460      -0.040283      -0.056059       0.003733       0.052326             11.104777      12.249198      -1.757342      -3.203459       8.542320       5.289631      12.522813           0.001565
          122              C       5.225564      11.677118      10.025369      -0.010335      38.778066 0.41449983E+03  0.95344238E+04                                 9.845176                            6.694101       0.081355       2.036553                    0.999334      26.567614      73.142628       0.656817       0.405407      -1.082023      -0.003196      -0.019194      -0.034522       0.039628       0.000160      -0.002065      -0.006201       0.011799      -0.014037      -0.010454       0.001763       0.008691             12.882188      12.133239       0.432010      -0.380697      11.080722       7.925252      15.432604           0.008686
          123              C      19.142209       2.453929      21.189507       0.651373      21.915948 0.23264147E+03  0.47317890E+04                                 7.347069                            5.463514      -0.127944       2.032241                    0.999355      21.438855      59.512496       0.625863       0.481159      -1.014752       0.019912      -0.061537      -0.022991       0.068642       0.003647       0.078179      -0.014600       0.145673       0.011367      -0.080924      -0.041653       0.122577              9.077662       5.971782      -2.249377      -2.192957      14.115357       2.692524       7.145847           0.000876
          124              C      18.754336       6.196221      21.349934      -0.020687      38.797105 0.41526269E+03  0.95563475E+04                                 9.855944                            6.690657       0.107446       2.043779                    0.999343      26.634774      73.343932       0.658402       0.404246      -1.082801      -0.019485      -0.037033       0.020826       0.046742      -0.008353       0.004586       0.007276       0.004312      -0.000530      -0.013893       0.005035       0.008858             13.004993       7.855730       1.631732      -4.140112      19.775865      -4.332238      11.383383           0.002280
          125              C      18.785522       3.837798      21.670788      -0.017521      38.014464 0.40229038E+03  0.91836063E+04                                 9.706660                            6.577224       0.115246       2.049364                    0.999371      26.382898      72.331582       0.665358       0.403252      -1.083591      -0.011682       0.042314       0.013317       0.045872       0.000589       0.001486      -0.006047       0.021599       0.009288      -0.014479       0.004852       0.009627             12.825208       7.931516      -2.742311      -4.012728      20.077008       2.649494      10.467100           0.004699
          126              C      17.990285       3.966439      22.777997      -0.106883      33.967793 0.42062045E+03  0.98447221E+04                                 9.248650                            6.947062      -0.123206       1.935681                    0.999495      29.350567      85.240568       0.608205       0.430272      -1.051531       0.001243       0.012432      -0.009586       0.015748       0.020696       0.044090      -0.023118       0.041519      -0.007358      -0.059783       0.004170       0.055613             10.974349       8.642124      -2.737744      -5.087738      12.642448       2.606565      11.638476           0.003219
          127              C      19.155853       7.410516      20.539910       0.645467      21.915708 0.23494328E+03  0.47954077E+04                                 7.360142                            5.498276      -0.124285       2.032091                    0.999292      21.627100      60.346803       0.621902       0.482527      -1.012969       0.012571       0.055453      -0.035345       0.066951       0.010974       0.074303       0.026373       0.140324      -0.043650      -0.079009      -0.042573       0.121581              9.030366       5.682432       1.528008      -2.163123      13.532835      -3.456744       7.875830           0.000351
          128              C      19.169497       4.935147      20.955442      -0.116045      34.989129 0.42731480E+03  0.10057597E+05                                 9.460142                            7.016053      -0.171079       1.914487                    0.999434      29.842115      87.382430       0.602408       0.431985      -1.048749      -0.013317       0.004177       0.013106       0.019145       0.002900       0.025380       0.008001       0.098133       0.044115      -0.057308      -0.000036       0.057344             11.404211       6.700239      -0.494095      -2.336218      19.358977      -0.991453       8.153417          -0.000789
          129              C      16.618112       5.358103      24.334927       0.546054      24.995492 0.26871073E+03  0.56379881E+04                                 7.877047                            5.779441      -0.008357       2.046879                    0.999627      22.593941      62.680272       0.626252       0.466142      -1.027900      -0.029186      -0.007773       0.040950       0.050884       0.018918       0.090697       0.008350       0.058448       0.018242      -0.076100      -0.034004       0.110104              9.811909       9.203732      -0.281185      -6.168343       7.838450      -0.299551      12.393543          -0.006349
          130              C      17.961049       6.338506      22.457143      -0.121286      34.546817 0.43232892E+03  0.10206343E+05                                 9.380403                            7.059678      -0.173264       1.911976                    0.999465      29.994988      87.991029       0.600155       0.432302      -1.048454      -0.001892      -0.019147      -0.008428       0.021005      -0.010492       0.045180       0.021404       0.028463      -0.040254      -0.056055       0.003730       0.052326             11.105238       8.542540       1.757303      -5.289893      12.249602      -3.203620      12.523572           0.001586
          131              C      17.559532       5.225564      23.175119      -0.010336      38.778657 0.41450377E+03  0.95345472E+04                                 9.845309                            6.694149       0.081330       2.036543                    0.999334      26.567750      73.143386       0.656812       0.405409      -1.082020       0.019160      -0.003202      -0.034549       0.039636      -0.000169       0.006209      -0.002070      -0.011803      -0.014015      -0.010460       0.001766       0.008694             12.882437      11.080800      -0.432060      -7.925439      12.133371      -0.380711      15.433141           0.008707
          132              C      10.094441       7.291621      21.189507       0.651366      21.915937 0.23264219E+03  0.47318006E+04                                 7.347037                            5.463505      -0.127928       2.032247                    0.999355      21.438800      59.512056       0.625868       0.481156      -1.014755      -0.019897       0.061536      -0.022999       0.068641       0.003644      -0.078180       0.014606       0.145668       0.011383      -0.080927      -0.041649       0.122576              9.077574       5.971788      -2.249358       2.192983      14.115137      -2.692487       7.145796           0.000864
          133              C      10.482314       3.549329      21.349934      -0.020688      38.796312 0.41525704E+03  0.95561729E+04                                 9.855774                            6.690594       0.107464       2.043787                    0.999343      26.634577      73.342915       0.658409       0.404244      -1.082803       0.019496       0.037035       0.020815       0.046744      -0.008350      -0.004588      -0.007285       0.004298      -0.000488      -0.013898       0.005049       0.008849             13.004713       7.855631       1.631757       4.140027      19.775399       4.332124      11.383108           0.002285
          134              C      10.451128       5.907752      21.670788      -0.017520      38.013732 0.40228540E+03  0.91834557E+04                                 9.706520                            6.577179       0.115261       2.049372                    0.999371      26.382683      72.330628       0.665362       0.403252      -1.083592       0.011697      -0.042313       0.013305       0.045872       0.000592      -0.001491       0.006049       0.021600       0.009337      -0.014487       0.004864       0.009624             12.824946       7.931409      -2.742292       4.012630      20.076596      -2.649467      10.466833           0.004663
          135              C      11.246365       5.779111      22.777997      -0.106883      33.967877 0.42062249E+03  0.98447853E+04                                 9.248672                            6.947085      -0.123214       1.935677                    0.999495      29.350666      85.241025       0.608203       0.430273      -1.051530      -0.001238      -0.012431      -0.009592       0.015750       0.020696      -0.044090       0.023116       0.041507      -0.007346      -0.059781       0.004171       0.055610             10.974363       8.642141      -2.737799       5.087694      12.642603      -2.606599      11.638345           0.003212
          136              C      10.080797       2.335034      20.539910       0.645463      21.916078 0.23494804E+03  0.47955142E+04                                 7.360166                            5.498298      -0.124297       2.032083                    0.999292      21.627074      60.346178       0.621909       0.482521      -1.012975      -0.012561      -0.055454      -0.035341       0.066947       0.010984      -0.074303      -0.026394       0.140312      -0.043624      -0.079021      -0.042559       0.121580              9.030385       5.682496       1.528085       2.163199      13.532775       3.456716       7.875885           0.000348
          137              C      10.067153       4.810403      20.955442      -0.116010      34.986323 0.42727991E+03  0.10056522E+05                                 9.459554                            7.015718      -0.170975       1.914537                    0.999434      29.840473      87.375151       0.602432       0.431979      -1.048758       0.013347      -0.004173       0.013078       0.019146       0.002901      -0.025399      -0.008006       0.098119       0.044208      -0.057317      -0.000036       0.057353             11.403382       6.699835      -0.494032       2.336025      19.357449       0.991371       8.152862          -0.000798
          138              C      12.618538       4.387447      24.334927       0.546056      24.995628 0.26871270E+03  0.56380416E+04                                 7.877082                            5.779469      -0.008363       2.046876                    0.999627      22.594016      62.680609       0.626249       0.466143      -1.027899       0.029185       0.007772       0.040952       0.050884       0.018919      -0.090699      -0.008351       0.058443       0.018236      -0.076104      -0.034001       0.110105              9.811953       9.203820      -0.281185       6.168383       7.838486       0.299557      12.393552          -0.006349
          139              C      11.275601       3.407044      22.457143      -0.121298      34.547586 0.43234032E+03  0.10206691E+05                                 9.380555                            7.059782      -0.173290       1.911961                    0.999465      29.995528      87.993271       0.600149       0.432303      -1.048452       0.001890       0.019149      -0.008430       0.021008      -0.010487      -0.045175      -0.021406       0.028440      -0.040239      -0.056049       0.003735       0.052314             11.105446       8.542705       1.757404       5.289977      12.249933       3.203744      12.523698           0.001587
          140              C      11.677118       4.519986      23.175119      -0.010348      38.779114 0.41450968E+03  0.95347193E+04                                 9.845372                            6.694189       0.081331       2.036540                    0.999334      26.567997      73.144255       0.656811       0.405408      -1.082021      -0.019161       0.003203      -0.034551       0.039638      -0.000168      -0.006201       0.002069      -0.011808      -0.013999      -0.010451       0.001758       0.008693             12.882510      11.080883      -0.432058       7.925443      12.133566       0.380736      15.433082           0.008713
          141              C       7.291621      10.094441      21.189507       0.651357      21.916472 0.23264626E+03  0.47319149E+04                                 7.347190                            5.463565      -0.127952       2.032233                    0.999355      21.439228      59.513880       0.625861       0.481158      -1.014751       0.061539      -0.019926      -0.022979       0.068645       0.003650       0.014596      -0.078178      -0.145663       0.011372      -0.080919      -0.041653       0.122572              9.077895      14.115869      -2.249485      -2.692613       5.971889       2.193023       7.145927           0.000871
          142              C       3.549329      10.482314      21.349934      -0.020705      38.798919 0.41527905E+03  0.95568333E+04                                 9.856278                            6.690801       0.107366       2.043745                    0.999343      26.635407      73.346473       0.658392       0.404248      -1.082798       0.037033       0.019461       0.020843       0.046740      -0.008351      -0.007279      -0.004580      -0.004306      -0.000524      -0.013890       0.005033       0.008857             13.005648      19.777051       1.631937       4.332607       7.856051       4.140337      11.383842           0.002288
          143              C       5.907752      10.451128      21.670788      -0.017527      38.015376 0.40229681E+03  0.91837990E+04                                 9.706842                            6.577286       0.115186       2.049342                    0.999371      26.383158      72.332713       0.665353       0.403254      -1.083589      -0.042316       0.011665       0.013332       0.045875       0.000594       0.006051      -0.001488      -0.021608       0.009299      -0.014487       0.004857       0.009631             12.825607      20.077875      -2.742464      -2.649590       7.931701       4.012825      10.467245           0.004697
          144              C       5.779111      11.246365      22.777997      -0.106889      33.968749 0.42063145E+03  0.98450602E+04                                 9.248870                            6.947180      -0.123274       1.935656                    0.999495      29.351022      85.242699       0.608195       0.430276      -1.051527      -0.012432      -0.001263      -0.009574       0.015742       0.020693       0.023117      -0.044087      -0.041518      -0.007369      -0.059779       0.004169       0.055610             10.974692      12.642962      -2.737882      -2.606663       8.642394       5.087913      11.638721           0.003208
          145              C       2.335034      10.080797      20.539910       0.645462      21.916219 0.23494734E+03  0.47955142E+04                                 7.360259                            5.498316      -0.124319       2.032073                    0.999292      21.627410      60.347928       0.621901       0.482525      -1.012969      -0.055458      -0.012595      -0.035330       0.066951       0.010972      -0.026377      -0.074300      -0.140315      -0.043634      -0.079010      -0.042565       0.121575              9.030637      13.533343       1.528162       3.456956       5.682543       2.163226       7.876025           0.000353
          146              C       4.810403      10.067153      20.955442      -0.116052      34.989876 0.42732250E+03  0.10057829E+05                                 9.460293                            7.016121      -0.171124       1.914469                    0.999434      29.842425      87.383695       0.602404       0.431986      -1.048748      -0.004178       0.013293       0.013120       0.019139       0.002900      -0.008003      -0.025374      -0.098124       0.044120      -0.057305      -0.000031       0.057336             11.404519      19.359692      -0.494096       0.991528       6.700341       2.336261       8.153525          -0.000789
          147              C       4.387447      12.618538      24.334927       0.546057      24.995853 0.26871345E+03  0.56380668E+04                                 7.877147                            5.779482      -0.008381       2.046868                    0.999627      22.594166      62.681277       0.626247       0.466143      -1.027898       0.007770       0.029179       0.040958       0.050886       0.018920      -0.008354      -0.090696      -0.058458       0.018232      -0.076098      -0.034009       0.110107              9.812103       7.838563      -0.281182       0.299567       9.203971       6.168528      12.393774          -0.006349
          148              C       3.407044      11.275601      22.457143      -0.121306      34.548524 0.43235003E+03  0.10206990E+05                                 9.380754                            7.059873      -0.173349       1.911938                    0.999465      29.995959      87.995187       0.600142       0.432304      -1.048450       0.019146       0.001863      -0.008409       0.020994      -0.010485      -0.021408      -0.045172      -0.028450      -0.040263      -0.056050       0.003735       0.052315             11.105776      12.250275       1.757465       3.203867       8.542948       5.290207      12.524107           0.001588
          149              C       4.519986      11.677118      23.175119      -0.010339      38.779697 0.41451163E+03  0.95347853E+04                                 9.845512                            6.694223       0.081284       2.036525                    0.999334      26.568061      73.144767       0.656806       0.405410      -1.082018       0.003200      -0.019176      -0.034538       0.039634      -0.000166       0.002069      -0.006207       0.011797      -0.014021      -0.010457       0.001766       0.008691             12.882825      12.133762      -0.432053       0.380766      11.081174       7.925741      15.433538           0.008706
          150              C       2.453929      19.142209      21.189507       0.651367      21.916343 0.23264450E+03  0.47318688E+04                                 7.347158                            5.463542      -0.127949       2.032234                    0.999355      21.439130      59.513488       0.625863       0.481157      -1.014752      -0.061540       0.019928      -0.022980       0.068646       0.003651      -0.014598       0.078177      -0.145668       0.011379      -0.080923      -0.041649       0.122572              9.077869      14.115772      -2.249520       2.692649       5.971901      -2.193042       7.145933           0.000879
          151              C       6.196221      18.754336      21.349934      -0.020702      38.798650 0.41527694E+03  0.95567736E+04                                 9.856236                            6.690789       0.107371       2.043748                    0.999343      26.635324      73.346229       0.658392       0.404248      -1.082797      -0.037033      -0.019461       0.020844       0.046740      -0.008352       0.007281       0.004583      -0.004309      -0.000526      -0.013894       0.005035       0.008858             13.005517      19.776798       1.631858      -4.332465       7.856008      -4.140298      11.383746           0.002300
          152              C       3.837798      18.785522      21.670788      -0.017531      38.015466 0.40229820E+03  0.91838371E+04                                 9.706845                            6.577291       0.115190       2.049342                    0.999371      26.383218      72.332859       0.665354       0.403253      -1.083590       0.042316      -0.011665       0.013333       0.045875       0.000593      -0.006050       0.001485      -0.021601       0.009295      -0.014483       0.004857       0.009627             12.825614      20.077817      -2.742521       2.649664       7.931741      -4.012858      10.467283           0.004731
          153              C       3.966439      17.990285      22.777997      -0.106892      33.968870 0.42063303E+03  0.98451068E+04                                 9.248891                            6.947193      -0.123279       1.935653                    0.999495      29.351090      85.242950       0.608194       0.430275      -1.051527       0.012433       0.001264      -0.009573       0.015742       0.020693      -0.023118       0.044085      -0.041516      -0.007367      -0.059779       0.004171       0.055608             10.974738      12.642984      -2.737927       2.606725       8.642451      -5.087955      11.638778           0.003215
          154              C       7.410516      19.155853      20.539910       0.645463      21.916273 0.23494846E+03  0.47955453E+04                                 7.360282                            5.498341      -0.124352       2.032062                    0.999292      21.627474      60.348272       0.621897       0.482527      -1.012967       0.055459       0.012595      -0.035326       0.066950       0.010972       0.026379       0.074301      -0.140317      -0.043634      -0.079012      -0.042565       0.121577              9.030603      13.533227       1.528115      -3.456865       5.682553      -2.163222       7.876028           0.000355
          155              C       4.935147      19.169497      20.955442      -0.116053      34.989880 0.42732328E+03  0.10057852E+05                                 9.460290                            7.016128      -0.171126       1.914468                    0.999434      29.842457      87.383808       0.602404       0.431986      -1.048748       0.004180      -0.013292       0.013121       0.019139       0.002902       0.008002       0.025373      -0.098123       0.044121      -0.057304      -0.000030       0.057334             11.404476      19.359559      -0.494143      -0.991456       6.700350      -2.336263       8.153520          -0.000783
          156              C       5.358103      16.618112      24.334927       0.546056      24.995788 0.26871280E+03  0.56380489E+04                                 7.877132                            5.779473      -0.008380       2.046869                    0.999627      22.594127      62.681118       0.626248       0.466143      -1.027898      -0.007771      -0.029179       0.040959       0.050886       0.018920       0.008353       0.090695      -0.058458       0.018231      -0.076098      -0.034008       0.110106              9.812083       7.838547      -0.281204      -0.299529       9.203965      -6.168516      12.393737          -0.006349
          157              C       6.338506      17.961049      22.457143      -0.121301      34.548262 0.43234690E+03  0.10206897E+05                                 9.380709                            7.059851      -0.173347       1.911941                    0.999465      29.995818      87.994669       0.600143       0.432305      -1.048449      -0.019145      -0.001863      -0.008409       0.020993      -0.010484       0.021407       0.045173      -0.028454      -0.040261      -0.056049       0.003732       0.052317             11.105692      12.250158       1.757412      -3.203772       8.542906      -5.290165      12.524010           0.001584
          158              C       5.225564      17.559532      23.175119      -0.010339      38.779606 0.41451102E+03  0.95347674E+04                                 9.845496                            6.694218       0.081285       2.036526                    0.999334      26.568036      73.144671       0.656806       0.405410      -1.082018      -0.003200       0.019176      -0.034537       0.039633      -0.000166      -0.002069       0.006208       0.011798      -0.014022      -0.010458       0.001767       0.008692             12.882797      12.133722      -0.432101      -0.380690      11.081172      -7.925728      15.433496           0.008705
          159              C      19.142209       7.291621       8.039757       0.651365      21.916020 0.23264317E+03  0.47318312E+04                                 7.347053                            5.463513      -0.127930       2.032241                    0.999355      21.439044      59.513031       0.625867       0.481155      -1.014754       0.019923       0.061545      -0.022990       0.068653      -0.003652       0.078177       0.014603       0.145692       0.011360      -0.080934      -0.041647       0.122581              9.077590       5.971756       2.249348      -2.192927      14.115360      -2.692346       7.145653           0.000872
          160              C      18.754336       3.549329       8.200184      -0.020704      38.797336 0.41526975E+03  0.95565485E+04                                 9.855948                            6.690698       0.107431       2.043772                    0.999343      26.635058      73.344808       0.658403       0.404244      -1.082802      -0.019486       0.037047       0.020834       0.046758       0.008349       0.004585      -0.007268       0.004323      -0.000570      -0.013884       0.005025       0.008859             13.004921       7.855663      -1.631781      -4.139945      19.776165       4.332251      11.382936           0.002187
          161              C      18.785522       5.907752       8.521038      -0.017535      38.014322 0.40229312E+03  0.91836866E+04                                 9.706621                            6.577242       0.115239       2.049363                    0.999371      26.383012      72.332015       0.665358       0.403252      -1.083591      -0.011688      -0.042330       0.013319       0.045889      -0.000591       0.001490       0.006048       0.021629       0.009221      -0.014486       0.004834       0.009652             12.825048       7.931439       2.742235      -4.012565      20.077077      -2.649177      10.466629           0.004727
          162              C      17.990285       5.779111       9.628247      -0.106847      33.966828 0.42061868E+03  0.98447059E+04                                 9.248585                            6.947142      -0.123083       1.935722                    0.999495      29.350476      85.241418       0.608187       0.430284      -1.051520       0.001196      -0.012456      -0.009610       0.015778      -0.020687       0.044061       0.023127       0.041509      -0.007499      -0.059770       0.004190       0.055580             10.974018       8.641939       2.737678      -5.087298      12.642600      -2.606213      11.637515           0.003269
          163              C      19.155853       2.335034       7.390160       0.645469      21.915896 0.23494557E+03  0.47954650E+04                                 7.360169                            5.498291      -0.124310       2.032077                    0.999292      21.627270      60.347299       0.621904       0.482525      -1.012970       0.012587      -0.055464      -0.035338       0.066959      -0.010975       0.074299      -0.026383       0.140335      -0.043663      -0.079019      -0.042565       0.121584              9.030382       5.682413      -1.528019      -2.163095      13.533046       3.456689       7.875688           0.000343
          164              C      19.169497       4.810403       7.805692      -0.116042      34.989283 0.42731817E+03  0.10057706E+05                                 9.460174                            7.016086      -0.171151       1.914460                    0.999434      29.842389      87.383617       0.602405       0.431986      -1.048748      -0.013308      -0.004177       0.013121       0.019150      -0.002900       0.025365      -0.008000       0.098136       0.044070      -0.057302      -0.000031       0.057333             11.404243       6.700233       0.494055      -2.336179      19.359223       0.991587       8.153273          -0.000717
          165              C      16.618112       4.387447      11.185177       0.545498      25.004352 0.26883496E+03  0.56411232E+04                                 7.878669                            5.780708      -0.013647       2.045121                    0.999582      22.595891      62.684146       0.626208       0.466131      -1.027929      -0.029438       0.007783       0.040820       0.050925      -0.018937       0.090609      -0.008357       0.058593       0.017770      -0.076032      -0.034007       0.110039              9.813958       9.206471       0.281369      -6.170236       7.839427       0.299388      12.395978          -0.006305
          166              C      17.961049       3.407044       9.307393      -0.121263      34.545810 0.43232586E+03  0.10206233E+05                                 9.380168                            7.059644      -0.173148       1.912006                    0.999465      29.994827      87.989833       0.600159       0.432300      -1.048456      -0.001930       0.019180      -0.008448       0.021047       0.010481       0.045157      -0.021400       0.028433      -0.040432      -0.056051       0.003756       0.052294             11.104697       8.542238      -1.757291      -5.289400      12.249437       3.203444      12.522416           0.001638
          167              C      17.559532       4.519986      10.025369      -0.010623      38.781817 0.41457021E+03  0.95364498E+04                                 9.845593                            6.694571       0.081418       2.036532                    0.999333      26.570598      73.152468       0.656808       0.405395      -1.082030       0.019169       0.003238      -0.034726       0.039798       0.000152       0.006276       0.002101      -0.011740      -0.014334      -0.010554       0.001830       0.008723             12.882266      11.080947       0.432109      -7.924963      12.133827       0.380721      15.432025           0.008274
          168              C      10.094441       2.453929       8.039757       0.651421      21.917761 0.23265373E+03  0.47321004E+04                                 7.347564                            5.463684      -0.128084       2.032170                    0.999356      21.439118      59.513613       0.625849       0.481163      -1.014749      -0.019934      -0.061519      -0.022966       0.068625      -0.003687      -0.078126      -0.014649       0.145734       0.011558      -0.081008      -0.041538       0.122546              9.078722       5.972374       2.250131       2.193386      14.117219       2.693407       7.146572          -0.000508
          169              C      10.482314       6.196221       8.200184      -0.020865      38.817922 0.41545526E+03  0.95621308E+04                                 9.859848                            6.692431       0.106718       2.043443                    0.999343      26.642483      73.376448       0.658265       0.404273      -1.082755       0.019491      -0.037067       0.020935       0.046821       0.008333      -0.004506       0.007174       0.004026      -0.000562      -0.013732       0.004902       0.008829             13.011410       7.859699      -1.633087       4.143417      19.784535      -4.335002      11.389995           0.001677
          170              C      10.451128       3.837798       8.521038      -0.017736      38.025212 0.40238930E+03  0.91864424E+04                                 9.708228                            6.577793       0.115800       2.049462                    0.999372      26.387142      72.345831       0.665365       0.403223      -1.083609       0.011617       0.042347       0.013319       0.045887      -0.000549      -0.001404      -0.006002       0.021297       0.009217      -0.014304       0.004846       0.009458             12.828065       7.933576       2.743564       4.014528      20.080497       2.650894      10.470122          -0.002248
          171              C      11.246365       3.966439       9.628247      -0.106497      33.970847 0.42061121E+03  0.98447360E+04                                 9.250271                            6.947646      -0.125546       1.934970                    0.999492      29.350526      85.249482       0.608075       0.430354      -1.051450      -0.001182       0.012538      -0.009399       0.015715      -0.020633      -0.044277      -0.022977       0.041941      -0.007368      -0.059781       0.003851       0.055931             10.977206       8.644807       2.738258       5.090513      12.644017       2.607108      11.642794          -0.003509
          172              C      10.080797       7.410516       7.390160       0.645522      21.917478 0.23494863E+03  0.47955854E+04                                 7.360738                            5.498423      -0.124455       2.032010                    0.999293      21.627916      60.351202       0.621875       0.482541      -1.012953      -0.012593       0.055490      -0.035331       0.066978      -0.010935      -0.074256       0.026453       0.140377      -0.043530      -0.079098      -0.042459       0.121556              9.031742       5.683179      -1.528947       2.163902      13.534644      -3.458208       7.877403           0.000360
          173              C      10.067153       4.935147       7.805692      -0.116475      35.012601 0.42762716E+03  0.10066977E+05                                 9.464384                            7.018622      -0.171688       1.914113                    0.999434      29.856238      87.437961       0.602286       0.431986      -1.048729       0.013342       0.004167       0.013231       0.019247      -0.002844      -0.025125       0.008009       0.097954       0.044391      -0.057266       0.000226       0.057040             11.409866       6.703498       0.494768       2.337991      19.368441      -0.991383       8.157658           0.000751
          174              C      12.618538       5.358103      11.185177       0.546247      25.000078 0.26872598E+03  0.56386904E+04                                 7.878305                            5.779588      -0.007904       2.046892                    0.999628      22.602651      62.717545       0.626213       0.466139      -1.027846       0.029188      -0.007835       0.041131       0.051040      -0.018814      -0.090403       0.008688       0.059013       0.019811      -0.075448      -0.034638       0.110086              9.814573       9.206108       0.280166       6.170844       7.839603      -0.300957      12.398007           0.005657
          175              C      11.275601       6.338506       9.307393      -0.121841      34.577400 0.43270155E+03  0.10217880E+05                                 9.386856                            7.063209      -0.173315       1.911802                    0.999467      30.012287      88.068775       0.599911       0.432361      -1.048362       0.001717      -0.019046      -0.008497       0.020926       0.010504      -0.045246       0.021396       0.028459      -0.040343      -0.056114       0.003730       0.052384             11.114452       8.549332      -1.759446       5.295588      12.259438      -3.207271      12.534585          -0.000578
          176              C      11.677118       5.225564      10.025369      -0.009829      38.797637 0.41459900E+03  0.95377845E+04                                 9.850403                            6.696059       0.079066       2.035822                    0.999332      26.570135      73.166476       0.656516       0.405547      -1.081871      -0.019188      -0.003539      -0.034345       0.039501      -0.000054      -0.006610      -0.002237      -0.011472      -0.014035      -0.010831       0.002249       0.008582             12.891715      11.089090       0.430158       7.933784      12.139301      -0.383672      15.446754          -0.002693
          177              C      12.199479       0.348891      18.259743       0.651380      21.916853 0.23265177E+03  0.47320146E+04                                 7.347167                            5.463565      -0.127912       2.032239                    0.999356      21.438586      59.510364       0.625877       0.481146      -1.014766      -0.061506      -0.019926       0.022975       0.068614      -0.003665       0.014627       0.078147      -0.145703       0.011462      -0.080966      -0.041591       0.122556              9.077833      14.115649       2.249470      -2.692598       5.971891      -2.193060       7.145957           0.000920
          178              C      15.941771       0.736764      18.099316      -0.020755      38.808012 0.41536439E+03  0.95594132E+04                                 9.858041                            6.691644       0.106830       2.043529                    0.999343      26.638870      73.361501       0.658319       0.404266      -1.082771      -0.037058       0.019496      -0.020913       0.046805       0.008339      -0.007219       0.004539      -0.004164      -0.000517      -0.013802       0.004966       0.008836             13.008478      19.780744      -1.632588       4.333889       7.857838      -4.141798      11.386853           0.001832
          179              C      13.583348       0.705578      17.778462      -0.017629      38.016426 0.40231534E+03  0.91842635E+04                                 9.706698                            6.577217       0.115858       2.049529                    0.999372      26.384006      72.333546       0.665395       0.403226      -1.083615       0.042321       0.011633      -0.013297       0.045861      -0.000586       0.006021       0.001443      -0.021460       0.009294      -0.014401       0.004861       0.009540             12.825349      20.076689       2.742484      -2.649692       7.931830      -4.013070      10.467527           0.004967
          180              C      13.711989       1.500815      16.671253      -0.106385      33.957961 0.42047048E+03  0.98403203E+04                                 9.247225                            6.946082      -0.124754       1.935271                    0.999492      29.343882      85.216886       0.608215       0.430304      -1.051513       0.012537      -0.001183       0.009433       0.015734      -0.020679       0.022995       0.044282      -0.041814      -0.007423      -0.059818       0.003923       0.055896             10.972772      12.639050       2.736861      -2.605753       8.641441      -5.087733      11.637826           0.003305
          181              C      17.156066       0.335247      18.909340       0.645484      21.917034 0.23495037E+03  0.47956128E+04                                 7.360541                            5.498405      -0.124369       2.032047                    0.999293      21.627798      60.350121       0.621884       0.482535      -1.012960       0.055484      -0.012594       0.035335       0.066975      -0.010960      -0.026410       0.074280      -0.140350      -0.043588      -0.079048      -0.042522       0.121570              9.031229      13.534059      -1.528533       3.457550       5.682894      -2.163557       7.876735           0.000253
          182              C      14.680697       0.321603      18.493808      -0.116248      34.999290 0.42745364E+03  0.10061747E+05                                 9.461902                            7.017153      -0.171293       1.914335                    0.999434      29.848399      87.406489       0.602362       0.431980      -1.048746       0.004158       0.013312      -0.013177       0.019186      -0.002867      -0.008012       0.025260      -0.098060       0.044243      -0.057295       0.000090       0.057205             11.406549      19.362913       0.494445       0.991312       6.701602      -2.336926       8.155133          -0.000728
          183              C      15.103653       2.872988      15.114323       0.545830      25.004985 0.26880706E+03  0.56405377E+04                                 7.878674                            5.780150      -0.008009       2.046876                    0.999627      22.600421      62.702018       0.626264       0.466089      -1.027925      -0.007672       0.029203      -0.040948       0.050876      -0.018873      -0.008516       0.090514      -0.058805       0.019025      -0.075725      -0.034355       0.110081              9.814824       7.839796       0.279804       0.301424       9.206348      -6.170937      12.398329          -0.006441
          184              C      16.084056       1.530051      16.992107      -0.121782      34.565050 0.43256067E+03  0.10213357E+05                                 9.383768                            7.061556      -0.172298       1.912167                    0.999468      30.005494      88.033421       0.600067       0.432300      -1.048437      -0.019050       0.001750       0.008514       0.020940       0.010554      -0.021440       0.045137      -0.028378      -0.040388      -0.056092       0.003839       0.052253             11.110159      12.254807      -1.758869       3.206099       8.546161      -5.292878      12.529509           0.001140
          185              C      14.971114       1.931568      16.274131      -0.010068      38.786081 0.41453704E+03  0.95357032E+04                                 9.847334                            6.694900       0.080281       2.036200                    0.999333      26.568589      73.152187       0.656690       0.405468      -1.081959      -0.003543      -0.019147       0.034439       0.039563       0.000031       0.002217       0.006386       0.011514      -0.014169      -0.010622       0.002001       0.008620             12.886381      12.135059       0.429715       0.383809      11.084423      -7.929282      15.439661           0.007158
          186              C      17.037171       9.396659      18.259743       0.651392      21.917383 0.23265048E+03  0.47320605E+04                                 7.347583                            5.463720      -0.128152       2.032155                    0.999355      21.439910      59.517728       0.625829       0.481176      -1.014733       0.061564       0.019939       0.022986       0.068673      -0.003674      -0.014620      -0.078168      -0.145711       0.011448      -0.080969      -0.041608       0.122578              9.078616      14.117370       2.249839       2.693002       5.972202       2.193151       7.146276           0.000815
          187              C      13.294879       9.008786      18.099316      -0.020816      38.806129 0.41535624E+03  0.95591171E+04                                 9.857510                            6.691429       0.107404       2.043717                    0.999343      26.638418      73.358299       0.658356       0.404248      -1.082790       0.037074      -0.019455      -0.020841       0.046769       0.008334       0.007216      -0.004562      -0.004191      -0.000576      -0.013810       0.004975       0.008835             13.007443      19.780146      -1.632177      -4.333361       7.856927       4.140893      11.385255           0.001877
          188              C      15.653302       9.039972      17.778462      -0.017620      38.022850 0.40236874E+03  0.91859303E+04                                 9.708175                            6.577899       0.115013       2.049249                    0.999371      26.386165      72.344907       0.665313       0.403257      -1.083578      -0.042370      -0.011667      -0.013340       0.045927      -0.000548      -0.006024      -0.001466      -0.021485       0.009127      -0.014393       0.004804       0.009589             12.827747      20.081657       2.743179       2.650277       7.932810       4.013539      10.468776           0.004473
          189              C      15.524661       8.244735      16.671253      -0.107015      33.978060 0.42075919E+03  0.98489598E+04                                 9.250884                            6.948474      -0.123298       1.935583                    0.999495      29.356662      85.267605       0.608097       0.430305      -1.051492      -0.012474       0.001215       0.009561       0.015764      -0.020653      -0.023156      -0.043935      -0.041432      -0.007325      -0.059686       0.004252       0.055433             10.977261      12.646443       2.738813       2.607553       8.644164       5.089056      11.641176           0.003247
          190              C      12.080584       9.410303      18.909340       0.645487      21.916800 0.23495023E+03  0.47956030E+04                                 7.360481                            5.498396      -0.124428       2.032027                    0.999292      21.627686      60.349510       0.621887       0.482533      -1.012962      -0.055470       0.012590       0.035338       0.066964      -0.010956       0.026418      -0.074286      -0.140354      -0.043624      -0.079060      -0.042518       0.121578              9.030991      13.534118      -1.528245      -3.457215       5.682640       2.163260       7.876214           0.000251
          191              C      14.555953       9.423947      18.493808      -0.116227      35.001020 0.42747171E+03  0.10062358E+05                                 9.462486                            7.017481      -0.171518       1.914265                    0.999434      29.849156      87.411766       0.602320       0.432003      -1.048724      -0.004189      -0.013332      -0.013170       0.019202      -0.002882       0.007997      -0.025246      -0.098032       0.044212      -0.057273       0.000089       0.057183             11.407407      19.364995       0.494284      -0.991809       6.701814       2.336915       8.155410          -0.000658
          192              C      14.132997       6.872562      15.114323       0.545482      25.002912 0.26880493E+03  0.56403304E+04                                 7.878077                            5.780111      -0.012287       2.045564                    0.999583      22.596433      62.684551       0.626286       0.466086      -1.027954       0.007825      -0.029387      -0.041077       0.051109      -0.018953       0.008410      -0.090644      -0.058399       0.018170      -0.076060      -0.033994       0.110054              9.813488       7.838959       0.281930      -0.298691       9.205543       6.169964      12.395963          -0.006956
          193              C      13.152594       8.215499      16.992107      -0.121161      34.549840 0.43237153E+03  0.10207743E+05                                 9.381387                            7.060358      -0.173958       1.911735                    0.999464      29.996882      88.002296       0.600075       0.432342      -1.048414       0.019221      -0.001939       0.008341       0.021043       0.010459       0.021385      -0.045123      -0.028441      -0.040241      -0.055985       0.003719       0.052266             11.106369      12.250940      -1.757284      -3.203730       8.543398       5.290492      12.524769           0.001451
          194              C      14.265536       7.813982      16.274131      -0.010908      38.793348 0.41467982E+03  0.95397071E+04                                 9.847738                            6.695587       0.080590       2.036235                    0.999331      26.574674      73.169154       0.656732       0.405411      -1.082008       0.003175       0.019366       0.034812       0.039963       0.000131      -0.002108      -0.006538       0.011961      -0.014406      -0.010870       0.002023       0.008847             12.885765      12.136523       0.433041      -0.379767      11.083711       7.927714      15.437060           0.004839
          195              C       0.348891      17.037171       5.109993       0.651360      21.916358 0.23264520E+03  0.47318871E+04                                 7.347158                            5.463549      -0.127947       2.032235                    0.999355      21.439183      59.513687       0.625862       0.481157      -1.014752      -0.019927       0.061541       0.022983       0.068648       0.003650       0.078179      -0.014597       0.145669       0.011373      -0.080922      -0.041652       0.122575              9.077824       5.971863      -2.249455      -2.193010      14.115730       2.692574       7.145880           0.000878
          196              C       0.736764      13.294879       4.949566      -0.020708      38.799079 0.41528117E+03  0.95568983E+04                                 9.856312                            6.690825       0.107349       2.043739                    0.999343      26.635482      73.346842       0.658390       0.404248      -1.082797       0.019462       0.037035      -0.020844       0.046742      -0.008351       0.004583       0.007280       0.004311      -0.000523      -0.013893       0.005036       0.008857             13.005639       7.856071       1.631914      -4.140356      19.776991      -4.332566      11.383855           0.002292
          197              C       0.705578      15.653302       4.628712      -0.017533      38.015527 0.40229898E+03  0.91838614E+04                                 9.706860                            6.577301       0.115176       2.049337                    0.999371      26.383246      72.333015       0.665353       0.403253      -1.083589       0.011668      -0.042319      -0.013333       0.045878       0.000596       0.001489      -0.006051       0.021611       0.009301      -0.014489       0.004857       0.009632             12.825590       7.931710      -2.742450      -4.012835      20.077815       2.649574      10.467246           0.004700
          198              C       1.500815      15.524661       3.521503      -0.106890      33.968907 0.42063384E+03  0.98451328E+04                                 9.248902                            6.947204      -0.123288       1.935650                    0.999495      29.351131      85.243164       0.608193       0.430276      -1.051526      -0.001263      -0.012432       0.009576       0.015743       0.020693       0.044085      -0.023117       0.041515      -0.007370      -0.059778       0.004171       0.055607             10.974711       8.642419      -2.737882      -5.087929      12.642972       2.606664      11.638742           0.003225
          199              C       0.335247      12.080584       5.759590       0.645466      21.916127 0.23494657E+03  0.47954965E+04                                 7.360245                            5.498314      -0.124330       2.032070                    0.999292      21.627406      60.347989       0.621900       0.482526      -1.012968      -0.012595      -0.055461       0.035329       0.066953       0.010972       0.074302       0.026378       0.140318      -0.043636      -0.079011      -0.042567       0.121578              9.030573       5.682528       1.528130      -2.163221      13.533203      -3.456894       7.875989           0.000358
          200              C       0.321603      14.555953       5.344058      -0.116052      34.990031 0.42732488E+03  0.10057904E+05                                 9.460328                            7.016148      -0.171146       1.914461                    0.999434      29.842561      87.384337       0.602402       0.431987      -1.048747       0.013293      -0.004179      -0.013120       0.019140       0.002901       0.025375       0.008003       0.098122       0.044115      -0.057303      -0.000033       0.057336             11.404525       6.700369      -0.494102      -2.336288      19.359653      -0.991514       8.153553          -0.000771
          201              C       2.872988      14.132997       1.964573       0.546056      24.995939 0.26871439E+03  0.56380917E+04                                 7.877169                            5.779494      -0.008384       2.046866                    0.999627      22.594193      62.681393       0.626246       0.466144      -1.027897       0.029180       0.007770      -0.040958       0.050887       0.018920       0.090697       0.008353       0.058454       0.018228      -0.076101      -0.034006       0.110107              9.812126       9.203998      -0.281187      -6.168550       7.838571      -0.299559      12.393809          -0.006347
          202              C       1.530051      13.152594       3.842357      -0.121309      34.548719 0.43235294E+03  0.10207080E+05                                 9.380797                            7.059904      -0.173365       1.911931                    0.999465      29.996100      87.995810       0.600140       0.432305      -1.048449       0.001863       0.019147       0.008410       0.020995      -0.010485       0.045171       0.021407       0.028449      -0.040263      -0.056049       0.003736       0.052313             11.105801       8.542981       1.757451      -5.290230      12.250282      -3.203846      12.524139           0.001594
          203              C       1.931568      14.265536       3.124381      -0.010345      38.779907 0.41451418E+03  0.95348597E+04                                 9.845542                            6.694240       0.081285       2.036524                    0.999334      26.568165      73.145135       0.656805       0.405410      -1.082018      -0.019176       0.003200       0.034540       0.039635      -0.000166       0.006204      -0.002069      -0.011797      -0.014020      -0.010455       0.001764       0.008691             12.882845      11.081202      -0.432060      -7.925762      12.133769      -0.380754      15.433565           0.008706
          204              C       9.396659      12.199479       5.109993       0.651360      21.916568 0.23264678E+03  0.47319262E+04                                 7.347213                            5.463571      -0.127950       2.032233                    0.999355      21.439190      59.513705       0.625861       0.481158      -1.014752       0.019925      -0.061536       0.022976       0.068641       0.003649      -0.078176       0.014596       0.145657       0.011373      -0.080917      -0.041652       0.122568              9.077992       5.971951      -2.249581       2.193067      14.116018      -2.692730       7.146008           0.000853
          205              C       9.008786      15.941771       4.949566      -0.020688      38.798043 0.41526969E+03  0.95565574E+04                                 9.856123                            6.690719       0.107405       2.043761                    0.999343      26.635061      73.345118       0.658398       0.404247      -1.082799      -0.019463      -0.037027      -0.020841       0.046735      -0.008351      -0.004580      -0.007275       0.004297      -0.000531      -0.013886       0.005030       0.008857             13.005437       7.855928       1.631873       4.140234      19.776754       4.332485      11.383629           0.001762
          206              C       9.039972      13.583348       4.628712      -0.017521      38.015231 0.40229524E+03  0.91837503E+04                                 9.706809                            6.577266       0.115209       2.049348                    0.999371      26.383104      72.332414       0.665355       0.403253      -1.083590      -0.011664       0.042313      -0.013330       0.045871       0.000590      -0.001483       0.006048       0.021591       0.009286      -0.014476       0.004854       0.009623             12.825631       7.931727      -2.742553       4.012839      20.077904      -2.649706      10.467261           0.004585
          207              C       8.244735      13.711989       3.521503      -0.106891      33.968644 0.42062991E+03  0.98450089E+04                                 9.248839                            6.947158      -0.123248       1.935664                    0.999495      29.350936      85.242209       0.608197       0.430274      -1.051528       0.001261       0.012433       0.009571       0.015741       0.020693      -0.044086       0.023119       0.041520      -0.007364      -0.059780       0.004171       0.055610             10.974702       8.642416      -2.737937       5.087929      12.642961      -2.606741      11.638731           0.003237
          208              C       9.410303      17.156066       5.759590       0.645456      21.916431 0.23495005E+03  0.47955844E+04                                 7.360318                            5.498359      -0.124343       2.032064                    0.999292      21.627495      60.348308       0.621897       0.482527      -1.012968       0.012593       0.055452       0.035328       0.066944       0.010972      -0.074299      -0.026374       0.140311      -0.043635      -0.079005      -0.042567       0.121572              9.030706       5.682583       1.528157       2.163229      13.533461       3.456956       7.876073           0.000283
          209              C       9.423947      14.680697       5.344058      -0.116052      34.989604 0.42731943E+03  0.10057728E+05                                 9.460224                            7.016083      -0.171095       1.914480                    0.999434      29.842237      87.382722       0.602408       0.431984      -1.048750      -0.013293       0.004178      -0.013118       0.019138       0.002900      -0.025374      -0.008002       0.098128       0.044127      -0.057308      -0.000028       0.057336             11.404454       6.700300      -0.494137       2.336216      19.359614       0.991469       8.153448          -0.000795
          210              C       6.872562      15.103653       1.964573       0.546053      24.995787 0.26871292E+03  0.56380500E+04                                 7.877122                            5.779469      -0.008371       2.046872                    0.999627      22.594120      62.681014       0.626249       0.466142      -1.027899      -0.029180      -0.007770      -0.040959       0.050887       0.018920      -0.090696      -0.008352       0.058459       0.018231      -0.076099      -0.034008       0.110107              9.812078       9.203953      -0.281200       6.168507       7.838555       0.299537      12.393727          -0.006362
          211              C       8.215499      16.084056       3.842357      -0.121298      34.547913 0.43234204E+03  0.10206745E+05                                 9.380636                            7.059804      -0.173318       1.911953                    0.999465      29.995550      87.993486       0.600146       0.432304      -1.048451      -0.001867      -0.019145       0.008407       0.020993      -0.010485      -0.045175      -0.021408       0.028458      -0.040262      -0.056052       0.003732       0.052320             11.105633       8.542845       1.757430       5.290118      12.250125       3.203800      12.523929           0.001574
          212              C       7.813982      14.971114       3.124381      -0.010337      38.779378 0.41450855E+03  0.95346940E+04                                 9.845458                            6.694199       0.081286       2.036527                    0.999334      26.567940      73.144283       0.656807       0.405410      -1.082018       0.019176      -0.003198       0.034539       0.039634      -0.000167      -0.006213       0.002069      -0.011803      -0.014031      -0.010466       0.001770       0.008696             12.882770      11.081139      -0.432096       7.925701      12.133714       0.380698      15.433458           0.008649
          213              O      16.216595       6.393081       1.683168      -0.443060      24.753881 0.38180284E+03  0.84254301E+04                                 6.638122                            5.968724       0.724202       2.291285                    0.999146      25.959764      65.373054       0.793228       0.349909      -1.146348      -0.016661       0.016350       0.015394       0.027962      -0.019531      -0.009030      -0.008529       0.016782      -0.035881      -0.025888      -0.001575       0.027462              7.058927       7.782069      -1.482025      -1.421163       6.277775       2.009370       7.116936           0.212005
          214              O      14.045287       6.531468       1.357054      -0.462176      28.860772 0.41889737E+03  0.94527298E+04                                 7.449733                            6.267830       0.500801       2.233201                    0.997781      25.920341      65.822914       0.771789       0.351688      -1.145872       0.007738       0.020839       0.015633       0.027176       0.015216       0.030836       0.009849       0.031691      -0.009707      -0.025538      -0.019622       0.045159              8.646699       7.484318       1.589828       2.670915       7.756354       4.005105      10.699424           0.142033
          215              O      18.251466       9.002939       5.399287      -0.666515      39.469849 0.61646930E+03  0.15325066E+05                                 9.170296                            7.656772       0.355517       2.126649                    0.998437      29.412676      78.448866       0.690882       0.356625      -1.141649      -0.079955       0.012443       0.025291       0.084778      -0.004443      -0.034626      -0.070192      -0.076978      -0.114364      -0.090447      -0.005584       0.096031             10.624579      18.195673       0.200455       1.584019       6.960817       0.086703       6.717247           0.001788
          216              O      16.965053      10.059357       6.819460      -0.564474      28.032080 0.44469640E+03  0.10175356E+05                                 7.175639                            6.397246       0.606455       2.238999                    0.998972      27.132966      69.147019       0.775651       0.345107      -1.152497       0.003525      -0.020082      -0.027013       0.033844       0.013609       0.002654       0.009943      -0.067567       0.110937      -0.054917       0.013453       0.041464              7.704485       7.958653       1.140865       1.866563       6.582624       2.288898       8.572178           0.007634
          217              O      11.228823       8.956160       4.457765      -0.559095      28.518930 0.44020016E+03  0.10036987E+05                                 7.263814                            6.355557       0.617750       2.248722                    0.998693      26.829574      68.033158       0.780665       0.344103      -1.154478       0.027652       0.018376       0.016145       0.036918       0.025797       0.029689      -0.024822       0.013126      -0.052274      -0.055854       0.018226       0.037628              7.994000      12.625012      -0.146988       0.038175       5.418850       0.520141       5.938139           0.006038
          218              O      12.082533      10.102237       6.106744      -0.659536      36.607068 0.56291724E+03  0.13673051E+05                                 8.675637                            7.271888       0.422928       2.152177                    0.998968      28.941226      76.185088       0.715821       0.352274      -1.145693       0.012026      -0.024182      -0.081148       0.085524      -0.016116      -0.008067      -0.037939      -0.150324       0.074269      -0.090604       0.003874       0.086730              9.989898      10.917624      -3.221464      -4.088940       8.899366       3.183641      10.152702           0.008654
          219              O      13.020055       3.352469       1.683168      -0.443033      24.752563 0.38177693E+03  0.84247067E+04                                 6.637854                            5.968494       0.724258       2.291313                    0.999146      25.959188      65.370802       0.793250       0.349906      -1.146352       0.016655      -0.016347       0.015406       0.027963      -0.019531       0.009020       0.008531       0.016791      -0.035875      -0.025885      -0.001578       0.027462              7.058631       7.781799      -1.481981       1.421082       6.277503      -2.009216       7.116592           0.212036
          220              O      15.191363       3.214082       1.357054      -0.462172      28.861159 0.41890400E+03  0.94529215E+04                                 7.449820                            6.267897       0.500786       2.233195                    0.997781      25.920416      65.823356       0.771781       0.351690      -1.145870      -0.007739      -0.020843       0.015633       0.027180       0.015210      -0.030838      -0.009853       0.031686      -0.009715      -0.025540      -0.019619       0.045159              8.646814       7.484351       1.589829      -2.670930       7.756496      -4.005208      10.699593           0.141996
          221              O      10.985184       0.742611       5.399287      -0.666466      39.468413 0.61644121E+03  0.15324196E+05                                 9.170107                            7.656622       0.355532       2.126663                    0.998438      29.411976      78.446601       0.690885       0.356627      -1.141647       0.079950      -0.012395       0.025302       0.084769      -0.004432       0.034640       0.070184      -0.076986      -0.114415      -0.090456      -0.005577       0.096033             10.624365      18.195111       0.200353      -1.584111       6.960789      -0.086556       6.717195           0.000296
          222              O      12.271597      19.177293       6.819460      -0.564356      28.026794 0.44459329E+03  0.10172373E+05                                 7.174633                            6.396422       0.606534       2.239056                    0.998973      27.130778      69.138559       0.775719       0.345098      -1.152508      -0.003511       0.020127      -0.026980       0.033843       0.013627      -0.002655      -0.009949      -0.067497       0.110953      -0.054894       0.013425       0.041468              7.703343       7.957249       1.140586      -1.866181       6.581783      -2.288490       8.570998           0.005248
          223              O      18.007827       0.789390       4.457765      -0.559207      28.521968 0.44025678E+03  0.10038607E+05                                 7.264329                            6.355958       0.617767       2.248701                    0.998693      26.831161      68.038450       0.780641       0.344102      -1.154478      -0.027652      -0.018405       0.016118       0.036921       0.025816      -0.029712       0.024839       0.013087      -0.052271      -0.055890       0.018252       0.037638              7.994619      12.626235      -0.147094      -0.038138       5.419200      -0.520271       5.938423           0.006849
          224              O      17.154117      19.134413       6.106744      -0.659581      36.608711 0.56294610E+03  0.13673929E+05                                 8.675885                            7.272059       0.422881       2.152152                    0.998968      28.941985      76.187620       0.715814       0.352273      -1.145694      -0.012024       0.024159      -0.081184       0.085552      -0.016096       0.008074       0.037940      -0.150312       0.074269      -0.090595       0.003870       0.086725              9.990157      10.918015      -3.221687       4.088991       8.899637      -3.183934      10.152821           0.008715
          225              O       3.352469      16.216595      14.832918      -0.443049      24.753252 0.38178975E+03  0.84250646E+04                                 6.637991                            5.968604       0.724225       2.291296                    0.999146      25.959520      65.372033       0.793240       0.349907      -1.146350      -0.016354      -0.016656       0.015381       0.027955       0.019534       0.008528      -0.009032      -0.016784      -0.035903      -0.025891      -0.001579       0.027470              7.058789       6.277678       1.482021      -2.009308       7.781973      -1.421126       7.116716           0.211989
          226              O       3.214082      14.045287      14.506804      -0.462189      28.861285 0.41890578E+03  0.94529694E+04                                 7.449826                            6.267896       0.500788       2.233193                    0.997781      25.920578      65.823746       0.771784       0.351689      -1.145871      -0.020848       0.007740       0.015619       0.027175      -0.015219      -0.009845       0.030843      -0.031685      -0.009726      -0.025550      -0.019615       0.045165              8.646820       7.756541      -1.589869      -4.005214       7.484420       2.670951      10.699499           0.141990
          227              O       0.742611      18.251466      18.549037      -0.666477      39.467936 0.61643101E+03  0.15323861E+05                                 9.169986                            7.656517       0.355563       2.126675                    0.998437      29.411851      78.445756       0.690897       0.356623      -1.141651      -0.012466      -0.079944       0.025266       0.084763       0.004455       0.070194      -0.034620       0.076979      -0.114319      -0.090441      -0.005587       0.096028             10.624271       6.960674      -0.200490      -0.086653      18.195087       1.583927       6.717052           0.001858
          228              O      19.177293      16.965053      19.969210      -0.564446      28.031794 0.44469015E+03  0.10175177E+05                                 7.175593                            6.397200       0.606364       2.238971                    0.998972      27.132791      69.146444       0.775654       0.345107      -1.152497       0.020049       0.003539      -0.027042       0.033849      -0.013596      -0.009943       0.002679       0.067548       0.110927      -0.054902       0.013439       0.041462              7.704480       6.582579      -1.140889      -2.288843       7.958709       1.866620       8.572151           0.007123
          229              O       0.789390      11.228823      17.607515      -0.559140      28.519671 0.44021310E+03  0.10037353E+05                                 7.263929                            6.355635       0.617803       2.248732                    0.998693      26.830028      68.034499       0.780663       0.344101      -1.154479      -0.018438       0.027647       0.016102       0.036927      -0.025814       0.024830       0.029696      -0.013102      -0.052258      -0.055871       0.018237       0.037634              7.994163       5.418978       0.147080      -0.520242      12.625391       0.038203       5.938121           0.007517
          230              O      19.134413      12.082533      19.256494      -0.659545      36.608651 0.56294257E+03  0.13673831E+05                                 8.675929                            7.272075       0.422833       2.152143                    0.998968      28.941607      76.186750       0.715807       0.352277      -1.145690       0.024106       0.012002      -0.081206       0.085555       0.016078       0.037939      -0.008097       0.150327       0.074260      -0.090601       0.003875       0.086727              9.990320       8.899768       3.221849      -3.183920      10.918320      -4.089112      10.152872           0.008637
          231              O       6.393081      13.020055      14.832918      -0.443020      24.751575 0.38175792E+03  0.84241765E+04                                 6.637654                            5.968326       0.724288       2.291328                    0.999146      25.958803      65.369249       0.793265       0.349903      -1.146354       0.016376       0.016644       0.015381       0.027960       0.019514      -0.008522       0.009027      -0.016794      -0.035940      -0.025875      -0.001585       0.027460              7.058395       6.277342       1.481924       2.009113       7.781567       1.421046       7.116276           0.212027
          232              O       6.531468      15.191363      14.506804      -0.462138      28.858335 0.41885596E+03  0.94515474E+04                                 7.449266                            6.267484       0.500873       2.233238                    0.997781      25.919481      65.819542       0.771818       0.351684      -1.145877       0.020866      -0.007730       0.015618       0.027186      -0.015198       0.009854      -0.030841      -0.031689      -0.009776      -0.025549      -0.019609       0.045158              8.646049       7.755831      -1.589707       4.004658       7.483888      -2.670699      10.698427           0.142058
          233              O       9.002939      10.985184      18.549037      -0.666475      39.466929 0.61641631E+03  0.15323396E+05                                 9.169800                            7.656410       0.355580       2.126681                    0.998437      29.411706      78.444990       0.690904       0.356621      -1.141653       0.012481       0.079943       0.025253       0.084761       0.004459      -0.070198       0.034624       0.076979      -0.114271      -0.090440      -0.005589       0.096029             10.623930       6.960515      -0.200296       0.086651      18.194378      -1.583822       6.716898           0.001851
          234              O      10.059357      12.271597      19.969210      -0.564457      28.032596 0.44470640E+03  0.10175649E+05                                 7.175752                            6.397335       0.606318       2.238952                    0.998972      27.133103      69.147731       0.775642       0.345109      -1.152494      -0.020042      -0.003547      -0.027049       0.033851      -0.013594       0.009943      -0.002676       0.067548       0.110927      -0.054901       0.013439       0.041462              7.704638       6.582727      -1.140921       2.288907       7.958876      -1.866704       8.572310           0.006920
          235              O       8.956160      18.007827      17.607515      -0.559095      28.515728 0.44013943E+03  0.10035222E+05                                 7.263144                            6.355012       0.617948       2.248796                    0.998693      26.828756      68.029039       0.780721       0.344091      -1.154491       0.018433      -0.027647       0.016064       0.036908      -0.025822      -0.024832      -0.029706      -0.013122      -0.052163      -0.055876       0.018239       0.037636              7.993190       5.418364       0.146775       0.520133      12.623665      -0.038393       5.937541           0.007576
          236              O      10.102237      17.154117      19.256494      -0.659572      36.609340 0.56295536E+03  0.13674219E+05                                 8.676018                            7.272142       0.422833       2.152134                    0.998968      28.942104      76.188264       0.715806       0.352275      -1.145692      -0.024127      -0.012027      -0.081207       0.085565       0.016078      -0.037942       0.008094       0.150321       0.074285      -0.090602       0.003875       0.086726              9.990380       8.899744       3.221770       3.183897      10.918400       4.089198      10.152996           0.008778
          237              O       3.274505      16.138631      11.466582      -0.443057      24.753511 0.38179521E+03  0.84252165E+04                                 6.638044                            5.968653       0.724221       2.291293                    0.999146      25.959627      65.372460       0.793235       0.349908      -1.146349       0.016649       0.016367      -0.015397       0.027967       0.019527      -0.009026       0.008533       0.016805      -0.035936      -0.025892      -0.001580       0.027472              7.058848       7.781986       1.482040      -1.421160       6.277751      -2.009343       7.116808           0.211862
          238              O       5.445813      16.277018      11.792696      -0.462128      28.858364 0.41885551E+03  0.94515371E+04                                 7.449283                            6.267487       0.500850       2.233232                    0.997781      25.919417      65.819428       0.771816       0.351685      -1.145876      -0.007725       0.020866      -0.015624       0.027188      -0.015197       0.030835      -0.009857       0.031701      -0.009770      -0.025539      -0.019617       0.045157              8.646085       7.483910      -1.589705       2.670703       7.755859      -4.004703      10.698486           0.142073
          239              O       1.239634      18.748489       7.750463      -0.666507      39.469827 0.61646800E+03  0.15325033E+05                                 9.170318                            7.656781       0.355508       2.126647                    0.998437      29.412616      78.448817       0.690879       0.356626      -1.141647       0.079955       0.012459      -0.025277       0.084776       0.004451      -0.034619       0.070187      -0.076981      -0.114326      -0.090436      -0.005588       0.096024             10.624626      18.195766      -0.200329       1.584112       6.960825      -0.086689       6.717286           0.001674
          240              O       2.526047       0.313807       6.330290      -0.564492      28.033241 0.44471836E+03  0.10175990E+05                                 7.175846                            6.397405       0.606352       2.238956                    0.998972      27.133524      69.149003       0.775641       0.345107      -1.152496      -0.003535      -0.020055       0.027037       0.033849      -0.013593       0.002666      -0.009941      -0.067572       0.110927      -0.054912       0.013451       0.041461              7.704748       7.958990      -1.140898       1.866773       6.582788      -2.288971       8.572467           0.007239
          241              O       8.262277      18.701710       8.691985      -0.559050      28.514836 0.44012264E+03  0.10034740E+05                                 7.262995                            6.354894       0.617942       2.248801                    0.998694      26.828230      68.027304       0.780728       0.344092      -1.154491      -0.027653       0.018468      -0.016069       0.036932      -0.025806       0.029679       0.024822       0.013149      -0.052164      -0.055843       0.018221       0.037622              7.993032      12.623371       0.146868       0.038401       5.418332      -0.520119       5.937393           0.004567
          242              O       7.408567       0.356687       7.043006      -0.659625      36.611028 0.56298597E+03  0.13675148E+05                                 8.676280                            7.272333       0.422816       2.152119                    0.998968      28.942778      76.190559       0.715798       0.352275      -1.145692      -0.012011      -0.024087       0.081218       0.085562       0.016074      -0.008114       0.037952      -0.150419       0.074339      -0.090661       0.003893       0.086768              9.990778      10.918999       3.222113      -4.089344       8.900172      -3.183974      10.153165           0.005375
          243              O       6.471045      13.098019      11.466582      -0.443016      24.751219 0.38175050E+03  0.84239696E+04                                 6.637582                            5.968258       0.724298       2.291333                    0.999146      25.958653      65.368650       0.793272       0.349902      -1.146355      -0.016643      -0.016370      -0.015378       0.027955       0.019516       0.009030      -0.008522       0.016791      -0.035939      -0.025878      -0.001583       0.027461              7.058318       7.781524       1.481905       1.421005       6.277270       2.009080       7.116159           0.212029
          244              O       4.299737      12.959632      11.792696      -0.462166      28.860446 0.41889176E+03  0.94525707E+04                                 7.449678                            6.267791       0.500808       2.233206                    0.997781      25.920194      65.822410       0.771791       0.351689      -1.145872       0.007739      -0.020853      -0.015620       0.027179      -0.015211      -0.030840       0.009855       0.031683      -0.009743      -0.025547      -0.019615       0.045162              8.646622       7.484267      -1.589842      -2.670887       7.756383       4.005082      10.699216           0.142009
          245              O       8.505916      10.488161       7.750463      -0.666435      39.464685 0.61637219E+03  0.15321999E+05                                 9.169409                            7.656096       0.355639       2.126711                    0.998438      29.410783      78.441317       0.690925       0.356618      -1.141658      -0.079931      -0.012495      -0.025234       0.084746       0.004466       0.034623      -0.070205      -0.076977      -0.114248      -0.090442      -0.005589       0.096031             10.623532      18.193651      -0.200534      -1.583606       6.960352       0.086595       6.716594           0.001763
          246              O       7.219503       9.431743       6.330290      -0.564388      28.030379 0.44466320E+03  0.10174403E+05                                 7.175355                            6.397014       0.606338       2.238975                    0.998972      27.132016      69.143868       0.775664       0.345108      -1.152497       0.003549       0.020024       0.027060       0.033849      -0.013591      -0.002691       0.009946      -0.067516       0.110916      -0.054883       0.013423       0.041461              7.704202       7.958437      -1.140895      -1.866472       6.582389       2.288699       8.571779           0.006350
          247              O       1.483273      10.534940       8.691985      -0.559182      28.520794 0.44023455E+03  0.10037967E+05                                 7.264110                            6.355782       0.617804       2.248721                    0.998693      26.830676      68.036616       0.780655       0.344100      -1.154480       0.027650      -0.018418      -0.016105       0.036920      -0.025820      -0.029707      -0.024834       0.013090      -0.052254      -0.055883       0.018245       0.037638              7.994363      12.625774       0.147015      -0.038189       5.419046       0.520258       5.938268           0.007501
          248              O       2.336983       9.388863       7.043006      -0.659588      36.609978 0.56296860E+03  0.13674627E+05                                 8.676123                            7.272235       0.422826       2.152130                    0.998968      28.942336      76.189225       0.715800       0.352276      -1.145690       0.012013       0.024131       0.081204       0.085562       0.016080       0.008095      -0.037941      -0.150328       0.074263      -0.090602       0.003874       0.086728              9.990503      10.918506       3.221787       4.089265       8.899822       3.184008      10.153181           0.008736
          249              O      16.138631       6.471045      24.616332      -0.443063      24.753650 0.38179805E+03  0.84252968E+04                                 6.638080                            5.968686       0.724228       2.291295                    0.999146      25.959637      65.372600       0.793231       0.349909      -1.146348       0.016347      -0.016658      -0.015397       0.027960      -0.019530       0.008533       0.009026      -0.016785      -0.035889      -0.025890      -0.001573       0.027463              7.058884       6.277727      -1.482026      -2.009340       7.782042       1.421150       7.116882           0.211980
          250              O      16.277018       4.299737      24.942446      -0.462187      28.861402 0.41890798E+03  0.94530340E+04                                 7.449861                            6.267925       0.500786       2.233192                    0.997781      25.920545      65.823765       0.771780       0.351690      -1.145870       0.020841       0.007742      -0.015630       0.027176       0.015212      -0.009850      -0.030837      -0.031689      -0.009713      -0.025539      -0.019620       0.045159              8.646869       7.756521       1.589851      -4.005226       7.484422      -2.670966      10.699664           0.142026
          251              O      18.748489       8.505916      20.900213      -0.666454      39.467711 0.61642810E+03  0.15323788E+05                                 9.170001                            7.656542       0.355534       2.126672                    0.998437      29.411627      78.445448       0.690889       0.356627      -1.141646       0.012418      -0.079942      -0.025304       0.084766      -0.004442       0.070183       0.034626       0.076984      -0.114366      -0.090441      -0.005585       0.096026             10.624225       6.960647       0.200276      -0.086612      18.194936      -1.583979       6.717091           0.001807
          252              O       0.313807       7.219503      19.480040      -0.564467      28.033093 0.44471657E+03  0.10175945E+05                                 7.175856                            6.397426       0.606343       2.238958                    0.998972      27.133265      69.148482       0.775633       0.345111      -1.152492      -0.020088       0.003539       0.027021       0.033855       0.013605      -0.009948      -0.002672       0.067564       0.110911      -0.054910       0.013448       0.041462              7.704759       6.582826       1.140899      -2.288943       7.958990      -1.866755       8.572461           0.007631
          253              O      18.701710       1.483273      21.841735      -0.559143      28.520047 0.44021989E+03  0.10037550E+05                                 7.263999                            6.355688       0.617794       2.248727                    0.998693      26.830167      68.035056       0.780659       0.344102      -1.154479       0.018402       0.027651      -0.016123       0.036921       0.025808       0.024832      -0.029694      -0.013115      -0.052263      -0.055869       0.018237       0.037632              7.994244       5.418970      -0.147028      -0.520204      12.625520      -0.038191       5.938240           0.006959
          254              O       0.356687       2.336983      20.192756      -0.659586      36.610184 0.56297212E+03  0.13674737E+05                                 8.676173                            7.272271       0.422836       2.152133                    0.998968      28.942337      76.189363       0.715796       0.352277      -1.145689      -0.024151       0.012015       0.081185       0.085549      -0.016099       0.037940       0.008089       0.150337       0.074252      -0.090608       0.003875       0.086733              9.990604       8.899910      -3.221838      -3.183959      10.918618       4.089321      10.153283           0.008712
          255              O      13.098019       3.274505      24.616332      -0.443048      24.753628 0.38179764E+03  0.84252862E+04                                 6.638078                            5.968684       0.724201       2.291288                    0.999146      25.959609      65.372542       0.793231       0.349909      -1.146348      -0.016353       0.016660      -0.015398       0.027965      -0.019527      -0.008527      -0.009025      -0.016783      -0.035886      -0.025882      -0.001578       0.027460              7.058884       6.277748      -1.482030       2.009343       7.782038      -1.421142       7.116866           0.212019
          256              O      12.959632       5.445813      24.942446      -0.462171      28.860823 0.41889813E+03  0.94527531E+04                                 7.449752                            6.267844       0.500797       2.233201                    0.997781      25.920308      65.822896       0.771786       0.351689      -1.145871      -0.020844      -0.007737      -0.015632       0.027179       0.015211       0.009850       0.030837      -0.031689      -0.009716      -0.025539      -0.019619       0.045158              8.646728       7.756424       1.589830       4.005148       7.484312       2.670909      10.699448           0.142048
          257              O      10.488161       1.239634      20.900213      -0.666520      39.470496 0.61647923E+03  0.15325377E+05                                 9.170408                            7.656838       0.355516       2.126642                    0.998438      29.412919      78.449722       0.690878       0.356625      -1.141648      -0.012433       0.079963      -0.025283       0.084782      -0.004437      -0.070190      -0.034636       0.076979      -0.114383      -0.090454      -0.005580       0.096033             10.624760       6.960957       0.200512       0.086669      18.195969       1.584161       6.717355           0.001827
          258              O       9.431743       2.526047      19.480040      -0.564390      28.026381 0.44458356E+03  0.10172079E+05                                 7.174497                            6.396292       0.606598       2.239073                    0.998973      27.130906      69.138302       0.775739       0.345092      -1.152515       0.020104      -0.003501       0.026981       0.033829       0.013624       0.009945       0.002636       0.067516       0.110983      -0.054906       0.013435       0.041471              7.703191       6.581645       1.140574       2.288514       7.957054       1.866057       8.570875           0.007689
          259              O      10.534940       8.262277      21.841735      -0.559154      28.520725 0.44023359E+03  0.10037946E+05                                 7.264130                            6.355803       0.617742       2.248704                    0.998693      26.830454      68.036192       0.780648       0.344103      -1.154477      -0.018390      -0.027653      -0.016132       0.036921       0.025806      -0.024828       0.029700      -0.013105      -0.052265      -0.055869       0.018237       0.037631              7.994379       5.419072      -0.147044       0.520225      12.625767       0.038130       5.938298           0.006714
          260              O       9.388863       7.408567      20.192756      -0.659549      36.606747 0.56291075E+03  0.13672843E+05                                 8.675552                            7.271813       0.422931       2.152177                    0.998968      28.941273      76.184877       0.715830       0.352271      -1.145697       0.024175      -0.012030       0.081159       0.085533      -0.016107      -0.037941      -0.008061       0.150310       0.074285      -0.090597       0.003871       0.086726              9.989748       8.899301      -3.221455       3.183758      10.917439      -4.088790      10.152502           0.008721
          261              O       3.274505      13.098019      24.616332      -0.443091      24.754987 0.38182320E+03  0.84259926E+04                                 6.638315                            5.968876       0.724189       2.291271                    0.999146      25.960382      65.375078       0.793219       0.349908      -1.146348       0.016661      -0.016350      -0.015379       0.027954      -0.019539      -0.009050      -0.008546       0.016773      -0.035918      -0.025918      -0.001557       0.027475              7.059172       7.782329      -1.482098      -1.421212       6.278009       2.009482       7.117180           0.211959
          262              O       5.445813      12.959632      24.942446      -0.462196      28.862066 0.41891811E+03  0.94533197E+04                                 7.449974                            6.267993       0.500784       2.233187                    0.997781      25.920826      65.824683       0.771777       0.351689      -1.145871      -0.007746      -0.020840      -0.015622       0.027173       0.015221       0.030843       0.009846       0.031673      -0.009709      -0.025550      -0.019613       0.045163              8.647054       7.484561       1.589903       2.671037       7.756720       4.005366      10.699880           0.142007
          263              O       1.239634      10.488161      20.900213      -0.666493      39.470128 0.61646881E+03  0.15325068E+05                                 9.170408                            7.656809       0.355467       2.126637                    0.998437      29.412511      78.448743       0.690874       0.356628      -1.141644       0.079944      -0.012454      -0.025280       0.084766      -0.004449      -0.034618      -0.070184      -0.076963      -0.114333      -0.090433      -0.005582       0.096015             10.624872      18.196356       0.200476       1.584262       6.960870       0.086716       6.717389           0.001849
          264              O       2.526047       9.431743      19.480040      -0.564483      28.033079 0.44471349E+03  0.10175850E+05                                 7.175827                            6.397371       0.606352       2.238959                    0.998972      27.133377      69.148525       0.775643       0.345107      -1.152496      -0.003535       0.020063       0.027028       0.033845       0.013600       0.002666       0.009949      -0.067565       0.110946      -0.054914       0.013443       0.041471              7.704783       7.959094       1.140961       1.866826       6.582773       2.288997       8.572481           0.007629
          265              O       8.262277      10.534940      21.841735      -0.559177      28.521689 0.44024829E+03  0.10038370E+05                                 7.264316                            6.355914       0.617744       2.248701                    0.998693      26.830813      68.037511       0.780640       0.344104      -1.154476      -0.027646      -0.018418      -0.016116       0.036922       0.025818       0.029704      -0.024834       0.013109      -0.052262      -0.055882       0.018240       0.037642              7.994675      12.626424      -0.147084       0.038108       5.419169       0.520269       5.938433           0.006926
          266              O       7.408567       9.388863      20.192756      -0.659588      36.610781 0.56298244E+03  0.13675062E+05                                 8.676302                            7.272361       0.422777       2.152111                    0.998968      28.942587      76.190428       0.715788       0.352279      -1.145686      -0.012015       0.024141       0.081193       0.085554      -0.016084      -0.008089      -0.037937      -0.150312       0.074260      -0.090594       0.003874       0.086720              9.990775      10.918926      -3.221932      -4.089439       8.899979       3.184113      10.153421           0.008718
          267              O       6.471045      16.138631      24.616332      -0.443093      24.754952 0.38182248E+03  0.84259736E+04                                 6.638316                            5.968875       0.724186       2.291271                    0.999146      25.960335      65.374967       0.793218       0.349909      -1.146348      -0.016660       0.016352      -0.015381       0.027955      -0.019536       0.009046       0.008546       0.016775      -0.035918      -0.025915      -0.001558       0.027473              7.059179       7.782339      -1.482104       1.421228       6.278017      -2.009485       7.117181           0.211941
          268              O       4.299737      16.277018      24.942446      -0.462191      28.861895 0.41891528E+03  0.94532401E+04                                 7.449948                            6.267976       0.500785       2.233189                    0.997781      25.920727      65.824382       0.771777       0.351690      -1.145870       0.007747       0.020843      -0.015623       0.027176       0.015217      -0.030841      -0.009848       0.031677      -0.009716      -0.025547      -0.019614       0.045161              8.647015       7.484518       1.589889      -2.670999       7.756700      -4.005351      10.699826           0.142035
          269              O       8.505916      18.748489      20.900213      -0.666512      39.471009 0.61648455E+03  0.15325559E+05                                 9.170542                            7.656903       0.355466       2.126630                    0.998437      29.412893      78.450049       0.690870       0.356628      -1.141644      -0.079951       0.012456      -0.025277       0.084771      -0.004450       0.034626       0.070191      -0.076976      -0.114349      -0.090447      -0.005581       0.096028             10.624985      18.196530       0.200458      -1.584192       6.960976      -0.086697       6.717449           0.001870
          270              O       7.219503       0.313807      19.480040      -0.564477      28.032540 0.44470508E+03  0.10175609E+05                                 7.175726                            6.397311       0.606345       2.238956                    0.998972      27.133296      69.148153       0.775646       0.345107      -1.152496       0.003530      -0.020058       0.027024       0.033839       0.013596      -0.002664      -0.009955      -0.067560       0.110957      -0.054912       0.013435       0.041477              7.704607       7.958744       1.140868      -1.866681       6.582687      -2.288968       8.572390           0.007654
          271              O       1.483273      18.701710      21.841735      -0.559201      28.521878 0.44025274E+03  0.10038492E+05                                 7.264322                            6.355928       0.617783       2.248709                    0.998693      26.831050      68.038089       0.780643       0.344102      -1.154478       0.027648       0.018417      -0.016112       0.036922       0.025822      -0.029707       0.024843       0.013110      -0.052272      -0.055893       0.018248       0.037646              7.994678      12.626379      -0.147115      -0.038074       5.419194      -0.520282       5.938459           0.007168
          272              O       2.336983       0.356687      20.192756      -0.659601      36.610806 0.56298046E+03  0.13674991E+05                                 8.676277                            7.272319       0.422830       2.152128                    0.998968      28.942571      76.190134       0.715795       0.352277      -1.145690       0.012017      -0.024140       0.081195       0.085555      -0.016089       0.008093       0.037940      -0.150325       0.074267      -0.090603       0.003875       0.086728              9.990810      10.918963      -3.222010       4.089498       8.900032      -3.184139      10.153435           0.008714
          273              O      16.138631       3.274505      11.466582      -0.441216      24.706353 0.38088401E+03  0.84000446E+04                                 6.630013                            5.961884       0.724937       2.292120                    0.999140      25.930747      65.278927       0.793618       0.349950      -1.146321       0.016139       0.016714      -0.015738       0.028063       0.019021       0.008017      -0.008496      -0.016944      -0.037671      -0.025012      -0.002297       0.027308              7.049942       6.270542       1.480187      -2.005911       7.772252      -1.419465       7.107031           0.214064
          274              O      16.277018       5.445813      11.792696      -0.460467      28.811876 0.41805632E+03  0.94289465E+04                                 7.441682                            6.261862       0.501844       2.233987                    0.997781      25.895742      65.742202       0.772101       0.351725      -1.145850       0.020551      -0.007694      -0.015973       0.027141      -0.014566      -0.010107       0.030509      -0.032316      -0.011168      -0.025243      -0.019607       0.044850              8.636347       7.747775      -1.587658      -3.998783       7.476196       2.667253      10.685069           0.144853
          275              O      18.748489       1.239634       7.750463      -0.666508      39.468107 0.61643501E+03  0.15323970E+05                                 9.169942                            7.656484       0.355545       2.126660                    0.998437      29.412280      78.446681       0.690907       0.356618      -1.141656       0.012441       0.079962      -0.025286       0.084782       0.004444       0.070181      -0.034626       0.076999      -0.114379      -0.090443      -0.005587       0.096030             10.624140       6.960527      -0.200268      -0.086671      18.194988       1.583795       6.716904           0.001827
          276              O       0.313807       2.526047       6.330290      -0.564514      28.033958 0.44473447E+03  0.10176453E+05                                 7.175966                            6.397524       0.606334       2.238943                    0.998972      27.133932      69.150421       0.775633       0.345107      -1.152496      -0.020068      -0.003533       0.027036       0.033855      -0.013603      -0.009941       0.002662       0.067586       0.110918      -0.054920       0.013461       0.041459              7.704856       6.582861      -1.140952      -2.288964       7.959217       1.866821       8.572492           0.007077
          277              O      18.701710       8.262277       8.691985      -0.559173      28.520840 0.44023478E+03  0.10037976E+05                                 7.264135                            6.355797       0.617826       2.248730                    0.998693      26.830555      68.036361       0.780652       0.344102      -1.154478       0.018398      -0.027660      -0.016118       0.036923      -0.025812       0.024826       0.029704      -0.013084      -0.052287      -0.055875       0.018239       0.037636              7.994393       5.419061       0.147013      -0.520272      12.625862       0.038287       5.938256           0.007521
          278              O       0.356687       7.408567       7.043006      -0.659637      36.611659 0.56300243E+03  0.13675658E+05                                 8.676378                            7.272449       0.422831       2.152119                    0.998968      28.943136      76.191985       0.715790       0.352275      -1.145690      -0.024145      -0.012025       0.081203       0.085566       0.016088       0.037947      -0.008091       0.150370       0.074279      -0.090626       0.003876       0.086749              9.990771       8.900062       3.221947      -3.184062      10.918938      -4.089357      10.153313           0.008646
          279              O      13.098019       6.471045      11.466582      -0.441696      24.768133 0.38206798E+03  0.84332057E+04                                 6.643120                            5.972904       0.718919       2.289710                    0.999137      25.953862      65.377332       0.792487       0.350156      -1.146083      -0.016293      -0.018323      -0.014825       0.028653       0.019322      -0.006262       0.007527      -0.015925      -0.029047      -0.022841      -0.003127       0.025969              7.064404       6.282039       1.483176       2.011322       7.788735       1.422003       7.122438          -0.219498
          280              O      12.959632       4.299737      11.792696      -0.469278      29.033086 0.42187318E+03  0.95368343E+04                                 7.477670                            6.288560       0.504396       2.232882                    0.997792      26.009071      66.109079       0.770783       0.351521      -1.145997      -0.019773       0.006890      -0.014375       0.025398      -0.018548       0.007221      -0.032805      -0.032802      -0.006159      -0.029625      -0.018146       0.047772              8.683071       7.789386      -1.597224       4.028938       7.510296      -2.683177      10.749530          -0.079256
          281              O      10.488161       8.505916       7.750463      -0.666456      39.471231 0.61646860E+03  0.15325057E+05                                 9.170693                            7.656859       0.355656       2.126719                    0.998436      29.411529      78.446045       0.690865       0.356633      -1.141641      -0.012397      -0.080051      -0.025148       0.084819       0.004430      -0.070151       0.034591       0.076999      -0.114187      -0.090363      -0.005632       0.095995             10.625647       6.960987      -0.201186       0.086920      18.198022      -1.585475       6.717931           0.001779
          282              O       9.431743       7.219503       6.330290      -0.564421      28.036353 0.44476188E+03  0.10177268E+05                                 7.176598                            6.397834       0.606120       2.238879                    0.998972      27.133766      69.151340       0.775591       0.345120      -1.152482       0.020094       0.003412       0.027111       0.033918      -0.013587       0.009948      -0.002714       0.067309       0.110708      -0.054751       0.013354       0.041398              7.705979       6.583657      -1.141541       2.289727       7.960178      -1.867772       8.574103           0.005724
          283              O      10.534940       1.483273       8.691985      -0.558775      28.505542 0.43993878E+03  0.10029467E+05                                 7.261455                            6.353575       0.618607       2.249119                    0.998695      26.822923      68.009436       0.780810       0.344093      -1.154495      -0.018309       0.027795      -0.015913       0.036892      -0.025745      -0.024669      -0.029572      -0.013115      -0.051913      -0.055606       0.018085       0.037521              7.991339       5.417171       0.146932       0.520016      12.620673      -0.038239       5.936173           0.004700
          284              O       9.388863       2.336983       7.043006      -0.659601      36.615367 0.56304366E+03  0.13676947E+05                                 8.677209                            7.272833       0.422601       2.152050                    0.998967      28.943321      76.193954       0.715752       0.352287      -1.145678       0.024139       0.012144       0.081217       0.085594       0.016087      -0.037932       0.008101       0.150204       0.074154      -0.090528       0.003849       0.086680              9.992458       8.901208       3.223116       3.184803      10.921329       4.090876      10.154837          -0.004442
          285              O      16.216595       3.352469      14.832918      -0.439796      24.708571 0.38091529E+03  0.84011398E+04                                 6.631554                            5.963110       0.721042       2.290774                    0.999146      25.925717      65.273748       0.793319       0.350065      -1.146195      -0.018134      -0.016460       0.015411       0.028936       0.018856      -0.007138       0.005939       0.016450      -0.031041      -0.022160      -0.003800       0.025960              7.051522       7.775181       1.480240      -1.419059       6.270865      -2.005953       7.108520           0.218381
          286              O      14.045287       3.214082      14.506804      -0.466750      28.956292 0.42052446E+03  0.94985811E+04                                 7.464883                            6.278838       0.503383       2.233251                    0.997787      25.970502      65.980519       0.771330       0.351559      -1.145985       0.006563      -0.020051       0.014446       0.025569      -0.017429       0.032671      -0.007545       0.033057      -0.007596      -0.028696      -0.018643       0.047340              8.666984       7.498127      -1.594457       2.678285       7.774809      -4.018809      10.728016           0.112137
          287              O      18.251466       0.742611      18.549037      -0.666513      39.472645 0.61650540E+03  0.15326203E+05                                 9.170810                            7.657029       0.355413       2.126613                    0.998436      29.413023      78.450663       0.690865       0.356628      -1.141645      -0.079995      -0.012446       0.025249       0.084804       0.004438      -0.034603       0.070191      -0.076963      -0.114331      -0.090424      -0.005598       0.096022             10.625557      18.197705      -0.200811       1.584857       6.961141      -0.086791       6.717824           0.001854
          288              O      16.965053      19.177293      19.969210      -0.564421      28.033521 0.44471559E+03  0.10175923E+05                                 7.175984                            6.397433       0.606253       2.238932                    0.998972      27.133072      69.148114       0.775629       0.345112      -1.152490       0.003478       0.020077      -0.027068       0.033880      -0.013591       0.002689      -0.009946      -0.067426       0.110799      -0.054822       0.013397       0.041424              7.705093       7.959258      -1.141143       1.867119       6.583023      -2.289257       8.572998           0.006599
          289              O      11.228823       0.789390      17.607515      -0.558877      28.503592 0.43990869E+03  0.10028572E+05                                 7.260892                            6.353186       0.618582       2.249094                    0.998694      26.823551      68.009482       0.780868       0.344074      -1.154514       0.027706      -0.018314       0.015952       0.036844      -0.025795       0.029663       0.024724       0.013053      -0.052011      -0.055740       0.018157       0.037583              7.990504      12.618861       0.146569       0.038687       5.416838      -0.519978       5.935815           0.007634
          290              O      12.082533      19.134413      19.256494      -0.659490      36.608532 0.56293387E+03  0.13673576E+05                                 8.675988                            7.272066       0.422742       2.152119                    0.998967      28.941230      76.185801       0.715800       0.352281      -1.145686       0.012076       0.024147      -0.081204       0.085575       0.016099      -0.008085       0.037920      -0.150161       0.074144      -0.090506       0.003850       0.086656              9.990560      10.918816       3.222004      -4.089516       8.899759      -3.183984      10.153104           0.008940
          291              O      13.020055       6.393081      14.832918      -0.442815      24.739708 0.38152310E+03  0.84177149E+04                                 6.635977                            5.966862       0.724723       2.291802                    0.999133      25.949473      65.341175       0.793287       0.349947      -1.146316       0.016306       0.016467       0.015563       0.027915       0.019042       0.008593      -0.008859       0.017583      -0.038947      -0.025902      -0.001726       0.027628              7.056781       7.778958       1.481895       1.421206       6.276294       2.009034       7.115091           0.208028
          292              O      15.191363       6.531468      14.506804      -0.460473      28.813130 0.41806803E+03  0.94292320E+04                                 7.441718                            6.261778       0.503151       2.234343                    0.997791      25.896787      65.743914       0.772142       0.351706      -1.145871      -0.007801       0.021118       0.016125       0.027692      -0.014120      -0.029950       0.010269       0.033371      -0.010777      -0.024499      -0.019996       0.044495              8.636529       7.476485      -1.587357      -2.667112       7.747182       3.998921      10.685921           0.135845
          293              O      10.985184       9.002939      18.549037      -0.666475      39.467040 0.61640475E+03  0.15323024E+05                                 9.169819                            7.656299       0.355640       2.126705                    0.998437      29.411479      78.443945       0.690915       0.356618      -1.141657       0.080001       0.012410       0.025208       0.084792       0.004443       0.034626      -0.070159      -0.077023      -0.114277      -0.090412      -0.005604       0.096016             10.624156      18.195222      -0.200299      -1.584042       6.960355       0.086684       6.716891           0.001849
          294              O      12.271597      10.059357      19.969210      -0.564474      28.035471 0.44475821E+03  0.10177153E+05                                 7.176340                            6.397769       0.606251       2.238917                    0.998972      27.133993      69.151568       0.775603       0.345115      -1.152487      -0.003479      -0.020083      -0.027075       0.033890      -0.013596      -0.002685       0.009944      -0.067456       0.110818      -0.054841       0.013411       0.041430              7.705405       7.959864      -1.141201      -1.867265       6.583196       2.289207       8.573156           0.006418
          295              O      18.007827       8.956160      17.607515      -0.559155      28.524101 0.44028869E+03  0.10039541E+05                                 7.264812                            6.356258       0.617589       2.248637                    0.998693      26.831377      68.040212       0.780608       0.344110      -1.154469      -0.027722       0.018417       0.016109       0.036975      -0.025784      -0.029643      -0.024805       0.013152      -0.052250      -0.055802       0.018197       0.037606              7.995354      12.627858       0.147175      -0.038049       5.419455       0.520298       5.938750           0.007526
          296              O      17.154117      10.102237      19.256494      -0.659744      36.618076 0.56310934E+03  0.13678941E+05                                 8.677495                            7.273186       0.422746       2.152065                    0.998967      28.945243      76.200119       0.715745       0.352280      -1.145684      -0.012087      -0.024150      -0.081216       0.085588       0.016073       0.008100      -0.037960      -0.150417       0.074316      -0.090653       0.003878       0.086775              9.992439      10.921229       3.222831       4.090517       8.901248       3.184687      10.154841           0.008041
          297              O       3.352469      13.020055       1.683168      -0.443084      24.754762 0.38181878E+03  0.84258695E+04                                 6.638270                            5.968837       0.724192       2.291274                    0.999146      25.960281      65.374693       0.793223       0.349908      -1.146349      -0.016353       0.016661       0.015383       0.027958      -0.019536       0.008543       0.009046      -0.016777      -0.035918      -0.025913      -0.001560       0.027473              7.059122       6.277966      -1.482093      -2.009461       7.782273       1.421208       7.117126           0.211972
          298              O       3.214082      15.191363       1.357054      -0.462189      28.861891 0.41891495E+03  0.94532307E+04                                 7.449947                            6.267972       0.500787       2.233191                    0.997781      25.920723      65.824360       0.771778       0.351690      -1.145870      -0.020842      -0.007744       0.015626       0.027176       0.015219      -0.009847      -0.030841      -0.031679      -0.009716      -0.025547      -0.019615       0.045162              8.647013       7.756686       1.589897      -4.005344       7.484525      -2.671020      10.699829           0.142029
          299              O       0.742611      10.985184       5.399287      -0.666512      39.470620 0.61647979E+03  0.15325406E+05                                 9.170463                            7.656864       0.355489       2.126639                    0.998437      29.412793      78.449612       0.690874       0.356627      -1.141645      -0.012456       0.079952       0.025282       0.084774      -0.004449       0.070190       0.034622       0.076974      -0.114343      -0.090441      -0.005584       0.096025             10.624873       6.960910       0.200432      -0.086708      18.196312      -1.584189       6.717397           0.001853
          300              O      19.177293      12.271597       6.819460      -0.564497      28.033424 0.44472129E+03  0.10176074E+05                                 7.175880                            6.397425       0.606344       2.238952                    0.998972      27.133608      69.149276       0.775640       0.345107      -1.152496       0.020062      -0.003534      -0.027028       0.033845       0.013598      -0.009946      -0.002663       0.067576       0.110944      -0.054918       0.013449       0.041469              7.704810       6.582824       1.140953      -2.289030       7.959068      -1.866808       8.572537           0.007623
          301              O       0.789390      18.007827       4.457765      -0.559196      28.521925 0.44025406E+03  0.10038532E+05                                 7.264338                            6.355945       0.617762       2.248702                    0.998693      26.831033      68.038120       0.780641       0.344103      -1.154477      -0.018414      -0.027648       0.016114       0.036921       0.025819       0.024837      -0.029709      -0.013090      -0.052262      -0.055888       0.018249       0.037639              7.994672       5.419187      -0.147067      -0.520267      12.626393      -0.038137       5.938437           0.007014
          302              O      19.134413      17.154117       6.106744      -0.659595      36.610815 0.56298348E+03  0.13675088E+05                                 8.676287                            7.272353       0.422805       2.152119                    0.998968      28.942608      76.190396       0.715791       0.352278      -1.145688       0.024144      -0.012015      -0.081198       0.085560      -0.016084       0.037938       0.008089       0.150318       0.074262      -0.090597       0.003873       0.086724              9.990730       8.899985      -3.221918      -3.184099      10.918846       4.089395      10.153359           0.008694
          303              O       6.393081      16.216595       1.683168      -0.443093      24.754716 0.38181788E+03  0.84258439E+04                                 6.638260                            5.968828       0.724216       2.291281                    0.999146      25.960274      65.374633       0.793224       0.349907      -1.146349       0.016351      -0.016659       0.015383       0.027955      -0.019536      -0.008549      -0.009047      -0.016780      -0.035932      -0.025919      -0.001557       0.027476              7.059120       6.277959      -1.482087       2.009458       7.782288      -1.421206       7.117114           0.211948
          304              O       6.531468      14.045287       1.357054      -0.462195      28.861912 0.41891563E+03  0.94532496E+04                                 7.449947                            6.267976       0.500792       2.233190                    0.997781      25.920764      65.824468       0.771778       0.351689      -1.145870       0.020841       0.007748       0.015623       0.027175       0.015216       0.009847       0.030840      -0.031679      -0.009718      -0.025546      -0.019614       0.045160              8.647023       7.756701       1.589887       4.005354       7.484530       2.671003      10.699836           0.141972
          305              O       9.002939      18.251466       5.399287      -0.666464      39.469811 0.61646005E+03  0.15324805E+05                                 9.170400                            7.656782       0.355417       2.126626                    0.998437      29.412238      78.448051       0.690871       0.356631      -1.141642       0.012449      -0.079934       0.025283       0.084757      -0.004448      -0.070180      -0.034616       0.076955      -0.114338      -0.090430      -0.005579       0.096009             10.624889       6.960874       0.200488       0.086699      18.196413       1.584275       6.717381           0.001061
          306              O      10.059357      16.965053       6.819460      -0.564459      28.032183 0.44469726E+03  0.10175386E+05                                 7.175672                            6.397256       0.606321       2.238952                    0.998972      27.133074      69.147433       0.775649       0.345107      -1.152496      -0.020061       0.003534      -0.027020       0.033838       0.013599       0.009960       0.002670       0.067551       0.110963      -0.054910       0.013427       0.041483              7.704577       6.582631       1.140884       2.288924       7.958803       1.866710       8.572298           0.005597
          307              O       8.956160      11.228823       4.457765      -0.559155      28.520954 0.44023362E+03  0.10037948E+05                                 7.264183                            6.355800       0.617751       2.248709                    0.998693      26.830475      68.036277       0.780649       0.344103      -1.154477       0.018421       0.027642       0.016116       0.036921       0.025817      -0.024833       0.029698      -0.013136      -0.052270      -0.055878       0.018230       0.037647              7.994555       5.419097      -0.147136       0.520276      12.626201       0.038033       5.938366           0.006324
          308              O      10.102237      12.082533       6.106744      -0.659576      36.610250 0.56296889E+03  0.13674645E+05                                 8.676219                            7.272263       0.422781       2.152117                    0.998967      28.942302      76.189338       0.715795       0.352278      -1.145688      -0.024136       0.012014      -0.081185       0.085545      -0.016088      -0.037935      -0.008092       0.150309       0.074262      -0.090594       0.003876       0.086718              9.990785       8.899946      -3.222015       3.184126      10.919005      -4.089541      10.153404           0.008658

******************************************************
Auxiliary information for the entire system
The total spin magnetic moment of the unit cell is   5.978181
The total net atomic charge of the unit cell is   0.000001
Accuracy of reproducing the electrostatic potential in the unit cell:
  The inner radius (bohr) =    5.0000
  The outer radius (bohr) =   12.0000
  Valid grid points have density less than (e/(bohr^3)) =    0.0001
  The number of valid grid points were=      1230651
  The rms potential error without charges in kcal/mol is=     11.04305
  The rms potential error with partial charges in kcal/mol is=      1.24776
  The RRMSE value at monopole order=      0.11299
  The rms potential error with partial charges and cloud penetration in kcal/mol is=      1.24301
  The RRMSE value at monopole order with cloud penetration is=      0.11256
  The rms potential error with partial charges and atomic dipoles in kcal/mol is=      0.52145
  The RRMSE value at dipole order=      0.04722
  The rms potential error with partial charges, atomic dipoles and cloud penetration in kcal/mol is=      0.50486
  The RRMSE value at dipole order with cloud penetration=      0.04572

******************************************************
The electron densities and ab initio electrostatic potential were computed in VASP using the PBE functional and
projector augmented wave method. See the main text of the journal article for a description of computational details.
The atomic charges, dipoles, and quadrupoles were computed with the DDEC6 method as described in
(a) T. A. Manz and N. Gabaldon Limas, RSC Adv. 6 (2016) 47771-47801 DOI: 10.1039/c6ra04656h
(b) N. Gabaldon Limas and T. A. Manz, RSC Adv. 8 (2018) 2678-2707 DOI: 10.1039/c7ra11829e.
For each atom in the material, the electron cloud parameters were fit to the spherically averaged atom-in-material
electron density using radial positions for which this density was between 10^-4 and 10^-2 electrons per cubic bohr.
The polarizabilities, dispersion coefficients, and quantum Drude oscillator (QDO) parameters were fit using the MCLF method.
The magnetic structure of the system was optimized in VASP from the default ferromagnetic initial guess using spin polarization.
The atomic spin moments (ASMs) were computed on this optimized magnetic structure using the DDEC6 partition as inputs
to the method of T. A. Manz and D. S. Sholl, J. Chem. Theory Comput. 7 (2011) 4146-4164 DOI: 10.1021/ct200539n.
The RMSE and RRMSE were computed using a uniform grid with Ewald summation.
