# Supplementary material for: A collection of forcefield precursors for metal–organic frameworks
Source: RSC Adv. 2019 Nov 13;9(63):36492–507. doi: 10.1039/c9ra07327b (PMC9075174; doi:10.1039/c9ra07327b)
Supplement: RA-009-C9RA07327B-s5673 [file RA-009-C9RA07327B-s5673.xyz]

  308
jmolscript: load "" {1 1 1} spacegroup "x,y,z" unitcell [{     19.468700     0.000000     0.000000 }, {      0.000000    19.468700     0.000000 }, {      0.000000     0.000000    26.374600 }]
Gd    10.827323    10.827323     7.974624     1.884618
Gd    18.375727    18.375727     7.974624     1.884612
Gd    18.375727    10.827323    21.161924     1.884632
Gd    10.827323    18.375727    21.161924     1.884633
Gd     8.641377     1.092973     5.212676     1.884635
Gd     1.092973     8.641377     5.212676     1.884634
Gd     1.092973     1.092973    18.399976     1.884618
Gd     8.641377     8.641377    18.399976     1.884612
Cd     9.099670     9.099670     5.162300     1.068475
Cd     0.634680     0.634680     5.162300     1.068475
Cd     0.634680     9.099670    18.349600     1.068477
Cd     9.099670     0.634680    18.349600     1.068477
Cd    10.369030    18.834020     8.025000     1.068477
Cd    18.834020    10.369030     8.025000     1.068477
Cd    18.834020    18.834020    21.212300     1.068475
Cd    10.369030    10.369030    21.212300     1.068475
Cd     4.867175    14.601525     0.000000     1.048526
Cd    14.601525     4.867175    13.187300     1.048522
Cd    14.601525     4.867175     0.000000     1.048526
Cd     4.867175    14.601525    13.187300     1.048524
H      7.945176    16.914407     3.576396     0.108046
H      7.980220    12.956420     3.062091     0.132016
H      9.964081    14.566481     6.110995     0.111809
H      1.789174    12.288643     3.576396     0.108046
H      1.754130    16.246630     3.062091     0.132016
H     19.238969    14.636569     6.110995     0.111809
H     12.288643     7.945176    16.763696     0.108046
H     16.246630     7.980220    16.249391     0.132013
H     14.636569     9.964081    19.298295     0.111809
H     16.914407     1.789174    16.763696     0.108046
H     12.956420     1.754130    16.249391     0.132013
H     14.566481    19.238969    19.298295     0.111809
H     11.523524     7.180057     9.610904     0.108046
H     11.488480     3.222070    10.125209     0.132013
H      9.504619     4.832131     7.076305     0.111809
H     17.679526     2.554293     9.610904     0.108046
H     17.714570     6.512280    10.125209     0.132013
H      0.229731     4.902219     7.076305     0.111809
H      7.180057    17.679526    22.798204     0.108046
H      3.222070    17.714570    23.312509     0.132016
H      4.832131     0.229731    20.263605     0.111809
H      2.554293    11.523524    22.798204     0.108046
H      6.512280    11.488480    23.312509     0.132016
H      4.902219     9.504619    20.263605     0.111808
H     11.523524     2.554293    22.798204     0.108046
H     11.488480     6.512280    23.312509     0.132017
H      9.504619     4.902219    20.263605     0.111808
H     17.679526     7.180057    22.798204     0.108046
H     17.714570     3.222070    23.312509     0.132017
H      0.229731     4.832131    20.263605     0.111808
H      7.180057    11.523524     9.610904     0.108046
H      3.222070    11.488480    10.125209     0.132013
H      4.832131     9.504619     7.076305     0.111809
H      2.554293    17.679526     9.610904     0.108046
H      6.512280    17.714570    10.125209     0.132013
H      4.902219     0.229731     7.076305     0.111809
H      7.945176    12.288643    16.763696     0.108046
H      7.980220    16.246630    16.249391     0.132013
H      9.964081    14.636569    19.298295     0.111809
H      1.789174    16.914407    16.763696     0.108046
H      1.754130    12.956420    16.249391     0.132013
H     19.238969    14.566481    19.298295     0.111809
H     12.288643     1.789174     3.576396     0.108046
H     16.246630     1.754130     3.062091     0.132017
H     14.636569    19.238969     6.110995     0.111808
H     16.914407     7.945176     3.576396     0.108046
H     12.956420     7.980220     3.062091     0.132017
H     14.566481     9.964081     6.110995     0.111808
C      9.411170    12.173778     5.119310     0.681862
C      8.208004    16.065571     3.850692    -0.117601
C      8.237207    13.709859     3.544746    -0.096877
C      7.803055    14.951962     3.135940     0.019063
C      9.401435    17.138297     5.778675     0.664265
C      6.849089    15.096030     1.996557     0.554076
C      9.004274    15.917609     4.974250    -0.035119
C      9.037371    13.559950     4.639292    -0.037137
C      9.422851    14.665772     5.361956    -0.126009
C      0.323180    17.029272     5.119310     0.681862
C      1.526346    13.137479     3.850692    -0.117601
C      1.497143    15.493191     3.544746    -0.096877
C      1.931295    14.251088     3.135940     0.019063
C      0.332915    12.064753     5.778675     0.664265
C      2.885261    14.107020     1.996557     0.554077
C      0.730076    13.285441     4.974250    -0.035119
C      0.696979    15.643100     4.639292    -0.037137
C      0.311499    14.537278     5.361956    -0.126009
C     17.029272     9.411170    18.306610     0.681863
C     13.137479     8.208004    17.037992    -0.117599
C     15.493191     8.237207    16.732046    -0.096877
C     14.251088     7.803055    16.323240     0.019062
C     12.064753     9.401435    18.965975     0.664263
C     14.107020     6.849089    15.183857     0.554076
C     13.285441     9.004274    18.161550    -0.035119
C     15.643100     9.037371    17.826592    -0.037138
C     14.537278     9.422851    18.549256    -0.126008
C     12.173778     0.323180    18.306610     0.681863
C     16.065571     1.526346    17.037992    -0.117599
C     13.709859     1.497143    16.732046    -0.096877
C     14.951962     1.931295    16.323240     0.019062
C     17.138297     0.332915    18.965975     0.664263
C     15.096030     2.885261    15.183857     0.554077
C     15.917609     0.730076    18.161550    -0.035119
C     13.559950     0.696979    17.826592    -0.037138
C     14.665772     0.311499    18.549256    -0.126008
C     10.057530     2.439428     8.067990     0.681863
C     11.260696     6.331221     9.336608    -0.117599
C     11.231493     3.975509     9.642554    -0.096877
C     11.665645     5.217612    10.051360     0.019062
C     10.067265     7.403947     7.408625     0.664263
C     12.619611     5.361680    11.190743     0.554076
C     10.464426     6.183259     8.213050    -0.035119
C     10.431329     3.825600     8.548008    -0.037138
C     10.045849     4.931422     7.825344    -0.126008
C     19.145520     7.294922     8.067990     0.681863
C     17.942354     3.403129     9.336608    -0.117599
C     17.971557     5.758841     9.642554    -0.096877
C     17.537405     4.516738    10.051360     0.019062
C     19.135785     2.330403     7.408625     0.664263
C     16.583439     4.372670    11.190743     0.554076
C     18.738624     3.551091     8.213050    -0.035119
C     18.771721     5.908750     8.548008    -0.037138
C     19.157201     4.802928     7.825344    -0.126008
C      2.439428    19.145520    21.255290     0.681862
C      6.331221    17.942354    22.523908    -0.117601
C      3.975509    17.971557    22.829854    -0.096877
C      5.217612    17.537405    23.238660     0.019063
C      7.403947    19.135785    20.595925     0.664265
C      5.361680    16.583439    24.378043     0.554077
C      6.183259    18.738624    21.400350    -0.035119
C      3.825600    18.771721    21.735308    -0.037137
C      4.931422    19.157201    21.012644    -0.126009
C      7.294922    10.057530    21.255290     0.681862
C      3.403129    11.260696    22.523908    -0.117601
C      5.758841    11.231493    22.829854    -0.096877
C      4.516738    11.665645    23.238660     0.019063
C      2.330403    10.067265    20.595925     0.664265
C      4.372670    12.619611    24.378043     0.554077
C      3.551091    10.464426    21.400350    -0.035119
C      5.908750    10.431329    21.735308    -0.037137
C      4.802928    10.045849    21.012644    -0.126009
C     10.057530     7.294922    21.255290     0.681862
C     11.260696     3.403129    22.523908    -0.117601
C     11.231493     5.758841    22.829854    -0.096877
C     11.665645     4.516738    23.238660     0.019062
C     10.067265     2.330403    20.595925     0.664265
C     12.619611     4.372670    24.378043     0.554077
C     10.464426     3.551091    21.400350    -0.035119
C     10.431329     5.908750    21.735308    -0.037136
C     10.045849     4.802928    21.012644    -0.126008
C     19.145520     2.439428    21.255290     0.681862
C     17.942354     6.331221    22.523908    -0.117601
C     17.971557     3.975509    22.829854    -0.096877
C     17.537405     5.217612    23.238660     0.019062
C     19.135785     7.403947    20.595925     0.664265
C     16.583439     5.361680    24.378043     0.554077
C     18.738624     6.183259    21.400350    -0.035119
C     18.771721     3.825600    21.735308    -0.037136
C     19.157201     4.931422    21.012644    -0.126008
C      2.439428    10.057530     8.067990     0.681863
C      6.331221    11.260696     9.336608    -0.117600
C      3.975509    11.231493     9.642554    -0.096878
C      5.217612    11.665645    10.051360     0.019062
C      7.403947    10.067265     7.408625     0.664263
C      5.361680    12.619611    11.190743     0.554077
C      6.183259    10.464426     8.213050    -0.035119
C      3.825600    10.431329     8.548008    -0.037138
C      4.931422    10.045849     7.825344    -0.126008
C      7.294922    19.145520     8.067990     0.681863
C      3.403129    17.942354     9.336608    -0.117600
C      5.758841    17.971557     9.642554    -0.096878
C      4.516738    17.537405    10.051360     0.019062
C      2.330403    19.135785     7.408625     0.664263
C      4.372670    16.583439    11.190743     0.554077
C      3.551091    18.738624     8.213050    -0.035119
C      5.908750    18.771721     8.548008    -0.037138
C      4.802928    19.157201     7.825344    -0.126008
C      9.411170    17.029272    18.306610     0.681863
C      8.208004    13.137479    17.037992    -0.117600
C      8.237207    15.493191    16.732046    -0.096878
C      7.803055    14.251088    16.323240     0.019062
C      9.401435    12.064753    18.965975     0.664263
C      6.849089    14.107020    15.183857     0.554077
C      9.004274    13.285441    18.161550    -0.035119
C      9.037371    15.643100    17.826592    -0.037138
C      9.422851    14.537278    18.549256    -0.126008
C      0.323180    12.173778    18.306610     0.681863
C      1.526346    16.065571    17.037992    -0.117599
C      1.497143    13.709859    16.732046    -0.096878
C      1.931295    14.951962    16.323240     0.019062
C      0.332915    17.138297    18.965975     0.664263
C      2.885261    15.096030    15.183857     0.554077
C      0.730076    15.917609    18.161550    -0.035119
C      0.696979    13.559950    17.826592    -0.037138
C      0.311499    14.665772    18.549256    -0.126008
C     17.029272     0.323180     5.119310     0.681862
C     13.137479     1.526346     3.850692    -0.117601
C     15.493191     1.497143     3.544746    -0.096877
C     14.251088     1.931295     3.135940     0.019062
C     12.064753     0.332915     5.778675     0.664265
C     14.107020     2.885261     1.996557     0.554077
C     13.285441     0.730076     4.974250    -0.035119
C     15.643100     0.696979     4.639292    -0.037137
C     14.537278     0.311499     5.361956    -0.126009
C     12.173778     9.411170     5.119310     0.681862
C     16.065571     8.208004     3.850692    -0.117601
C     13.709859     8.237207     3.544746    -0.096877
C     14.951962     7.803055     3.135940     0.019062
C     17.138297     9.401435     5.778675     0.664265
C     15.096030     6.849089     1.996557     0.554078
C     15.917609     9.004274     4.974250    -0.035119
C     13.559950     9.037371     4.639292    -0.037136
C     14.665772     9.422851     5.361956    -0.126008
O      8.971177    11.206184     4.465220    -0.546106
O     10.086733    12.070594     6.134732    -0.694489
O      6.523961    14.029145     1.360929    -0.549228
O      8.984805    18.248013     5.422618    -0.698717
O     10.065318    16.931928     6.838934    -0.554192
O      6.395468    16.194065     1.690612    -0.554344
O      0.763173    17.996866     4.465220    -0.546106
O     19.116317    17.132456     6.134732    -0.694488
O      3.210389    15.173905     1.360929    -0.549229
O      0.749545    10.955037     5.422618    -0.698717
O     19.137732    12.271122     6.838934    -0.554192
O      3.338882    13.008985     1.690612    -0.554345
O     17.996866     8.971177    17.652520    -0.546106
O     17.132456    10.086733    19.322032    -0.694490
O     15.173905     6.523961    14.548229    -0.549226
O     10.955037     8.984805    18.609918    -0.698714
O     12.271122    10.065318    20.026234    -0.554193
O     13.008985     6.395468    14.877912    -0.554344
O     11.206184     0.763173    17.652520    -0.546106
O     12.070594    19.116317    19.322032    -0.694490
O     14.029145     3.210389    14.548229    -0.549226
O     18.248013     0.749545    18.609918    -0.698715
O     16.931928    19.137732    20.026234    -0.554192
O     16.194065     3.338882    14.877912    -0.554344
O     10.497523     1.471834     8.722080    -0.546106
O      9.381967     2.336244     7.052568    -0.694490
O     12.944739     4.294795    11.826371    -0.549225
O     10.483895     8.513663     7.764682    -0.698715
O      9.403382     7.197578     6.348366    -0.554192
O     13.073232     6.459715    11.496688    -0.554344
O     18.705527     8.262516     8.722080    -0.546106
O      0.352383     7.398106     7.052568    -0.694490
O     16.258311     5.439555    11.826371    -0.549225
O     18.719155     1.220687     7.764682    -0.698714
O      0.330968     2.536772     6.348366    -0.554192
O     16.129818     3.274635    11.496688    -0.554344
O      1.471834    18.705527    21.909380    -0.546106
O      2.336244     0.352383    20.239868    -0.694489
O      4.294795    16.258311    25.013671    -0.549229
O      8.513663    18.719155    20.951982    -0.698717
O      7.197578     0.330968    19.535666    -0.554192
O      6.459715    16.129818    24.683988    -0.554345
O      8.262516    10.497523    21.909380    -0.546106
O      7.398106     9.381967    20.239868    -0.694488
O      5.439555    12.944739    25.013671    -0.549229
O      1.220687    10.483895    20.951982    -0.698717
O      2.536772     9.403382    19.535666    -0.554192
O      3.274635    13.073232    24.683988    -0.554346
O     10.497523     8.262516    21.909380    -0.546106
O      9.381967     7.398106    20.239868    -0.694488
O     12.944739     5.439555    25.013671    -0.549228
O     10.483895     1.220687    20.951982    -0.698717
O      9.403382     2.536772    19.535666    -0.554192
O     13.073232     3.274635    24.683988    -0.554345
O     18.705527     1.471834    21.909380    -0.546106
O      0.352383     2.336244    20.239868    -0.694489
O     16.258311     4.294795    25.013671    -0.549228
O     18.719155     8.513663    20.951982    -0.698717
O      0.330968     7.197578    19.535666    -0.554192
O     16.129818     6.459715    24.683988    -0.554345
O      1.471834    10.497523     8.722080    -0.546106
O      2.336244     9.381967     7.052568    -0.694490
O      4.294795    12.944739    11.826371    -0.549226
O      8.513663    10.483895     7.764682    -0.698715
O      7.197578     9.403382     6.348366    -0.554192
O      6.459715    13.073232    11.496688    -0.554344
O      8.262516    18.705527     8.722080    -0.546106
O      7.398106     0.352383     7.052568    -0.694490
O      5.439555    16.258311    11.826371    -0.549226
O      1.220687    18.719155     7.764682    -0.698714
O      2.536772     0.330968     6.348366    -0.554192
O      3.274635    16.129818    11.496688    -0.554345
O      8.971177    17.996866    17.652520    -0.546106
O     10.086733    17.132456    19.322032    -0.694490
O      6.523961    15.173905    14.548229    -0.549226
O      8.984805    10.955037    18.609918    -0.698714
O     10.065318    12.271122    20.026234    -0.554192
O      6.395468    13.008985    14.877912    -0.554345
O      0.763173    11.206184    17.652520    -0.546106
O     19.116317    12.070594    19.322032    -0.694490
O      3.210389    14.029145    14.548229    -0.549226
O      0.749545    18.248013    18.609918    -0.698715
O     19.137732    16.931928    20.026234    -0.554192
O      3.338882    16.194065    14.877912    -0.554345
O     17.996866     0.763173     4.465220    -0.546106
O     17.132456    19.116317     6.134732    -0.694488
O     15.173905     3.210389     1.360929    -0.549228
O     10.955037     0.749545     5.422618    -0.698717
O     12.271122    19.137732     6.838934    -0.554192
O     13.008985     3.338882     1.690612    -0.554345
O     11.206184     8.971177     4.465220    -0.546106
O     12.070594    10.086733     6.134732    -0.694489
O     14.029145     6.523961     1.360929    -0.549228
O     18.248013     8.984805     5.422618    -0.698717
O     16.931928    10.065318     6.838934    -0.554192
O     16.194065     6.395468     1.690612    -0.554346

The following XYZ coordinates are in angstroms. Other properties are in atomic units.
The sperically averaged electron density of each atom fit to a function of the form exp(a - br)
eigen_1, eigen_2 and eigen_3 are the three eigenvalues of traceless quadrupole moment tensor
  atom number  atomic symbol              X              Y              Z     net charge C6 coefficient C8 coefficient C10 coefficient fluctuating dipole atomic polarizability isotropic forcefield polarizability              a              b squared Pearson coefficient          <r^3>          <r^4>         wp_QDO          m_QDO          q_QDO       dipole_x       dipole_y       dipole_z         dipole            Qxy            Qxz            Qyz     Q(x^2-y^2)  Q(3z^2 - R^2)        eigen_1        eigen_2        eigen_3 static polarizability      alpha(xx)      alpha(xy)      alpha(xz)      alpha(yy)      alpha(yz)      alpha(zz) atomic spin moment
            1             Gd      10.827323      10.827323       7.974624       1.884618     235.718893 0.61695915E+04  0.25816593E+06                                28.399760                           24.078517      -0.034534       1.710185                    0.997385      93.976807     271.623227       0.415364       0.352399      -1.209933      -0.104828      -0.104825      -0.172599       0.227525      -0.228701      -0.402381      -0.402369      -0.000014      -0.896227      -0.768559       0.378072       0.390486             32.708856      35.161005      -5.923325      -2.047472      35.160999      -2.047465      27.804564           0.211827
            2             Gd      18.375727      18.375727       7.974624       1.884612     235.728707 0.61699203E+04  0.25818337E+06                                28.400660                           24.079272      -0.034577       1.710167                    0.997385      93.978108     271.629753       0.415355       0.352402      -1.209929       0.104840       0.104836      -0.172617       0.227549      -0.228722       0.402414       0.402402      -0.000014      -0.896293      -0.768622       0.378104       0.390518             32.709897      35.162130      -5.923546       2.047536      35.162129       2.047530      27.805431           0.211841
            3             Gd      18.375727      10.827323      21.161924       1.884632     235.725310 0.61698020E+04  0.25817733E+06                                28.400549                           24.079172      -0.034470       1.710209                    0.997385      93.976612     271.625371       0.415352       0.352406      -1.209925       0.104823      -0.104821      -0.172591       0.227515       0.228705       0.402375      -0.402368      -0.000010      -0.896204      -0.768553       0.378072       0.390481             32.709782      35.162020       5.923552       2.047551      35.162002      -2.047543      27.805323           0.211783
            4             Gd      10.827323      18.375727      21.161924       1.884633     235.723919 0.61697553E+04  0.25817486E+06                                28.400423                           24.079066      -0.034466       1.710211                    0.997385      93.976419     271.624428       0.415353       0.352405      -1.209925      -0.104822       0.104819      -0.172589       0.227512       0.228702      -0.402371       0.402363      -0.000011      -0.896197      -0.768545       0.378068       0.390476             32.709636      35.161854       5.923521      -2.047541      35.161855       2.047534      27.805200           0.211785
            5             Gd       8.641377       1.092973       5.212676       1.884635     235.721893 0.61696872E+04  0.25817125E+06                                28.400235                           24.078908      -0.034456       1.710214                    0.997385      93.976159     271.623097       0.415355       0.352405      -1.209926       0.104817      -0.104820       0.172586       0.227507       0.228698      -0.402357       0.402364       0.000010      -0.896184      -0.768532       0.378062       0.390470             32.709420      35.161618       5.923476      -2.047521      35.161619       2.047529      27.805022           0.211776
            6             Gd       1.092973       8.641377       5.212676       1.884634     235.724379 0.61697704E+04  0.25817566E+06                                28.400462                           24.079098      -0.034466       1.710210                    0.997385      93.976494     271.624761       0.415353       0.352406      -1.209925      -0.104820       0.104823       0.172590       0.227513       0.228703       0.402365      -0.402373       0.000010      -0.896199      -0.768548       0.378070       0.390478             32.709682      35.161894       5.923532       2.047538      35.161911      -2.047545      27.805241           0.211775
            7             Gd       1.092973       1.092973      18.399976       1.884618     235.720982 0.61696611E+04  0.25816963E+06                                28.399954                           24.078678      -0.034542       1.710181                    0.997385      93.977073     271.624593       0.415362       0.352399      -1.209932      -0.104827      -0.104831       0.172603       0.227530      -0.228706       0.402376       0.402388       0.000015      -0.896239      -0.768572       0.378079       0.390493             32.709080      35.161244      -5.923372       2.047480      35.161249       2.047486      27.804749           0.211824
            8             Gd       8.641377       8.641377      18.399976       1.884612     235.731018 0.61699972E+04  0.25818746E+06                                28.400875                           24.079450      -0.034587       1.710163                    0.997385      93.978399     271.631256       0.415352       0.352403      -1.209928       0.104839       0.104843       0.172621       0.227555      -0.228728      -0.402411      -0.402422       0.000014      -0.896309      -0.768638       0.378113       0.390525             32.710146      35.162400      -5.923598      -2.047546      35.162401      -2.047552      27.805636           0.211830
            9             Cd       9.099670       9.099670       5.162300       1.068475     120.286714 0.27410322E+04  0.93061425E+05                                18.497920                           16.126363       0.936572       2.052640                    0.997895      71.511970     182.434702       0.507061       0.355787      -1.214573      -0.063142      -0.063142      -0.136629       0.163221       0.020373       0.085812       0.085812       0.000000       0.333463      -0.103737      -0.075950       0.179688             22.277905      24.743353      -6.264629      -4.110432      24.743355      -4.110435      17.347008          -0.000040
           10             Cd       0.634680       0.634680       5.162300       1.068475     120.286678 0.27410323E+04  0.93061431E+05                                18.497915                           16.126363       0.936571       2.052640                    0.997895      71.511969     182.434704       0.507061       0.355787      -1.214573       0.063142       0.063142      -0.136629       0.163221       0.020373      -0.085812      -0.085812       0.000000       0.333463      -0.103737      -0.075951       0.179688             22.277893      24.743333      -6.264618       4.110422      24.743342       4.110427      17.347004          -0.000040
           11             Cd       0.634680       9.099670      18.349600       1.068477     120.285419 0.27409990E+04  0.93059973E+05                                18.497734                           16.126220       0.936572       2.052639                    0.997895      71.511929     182.433996       0.507066       0.355785      -1.214576       0.063142      -0.063142      -0.136630       0.163222      -0.020375      -0.085814       0.085814       0.000000       0.333462      -0.103738      -0.075952       0.179690             22.277654      24.743074       6.264529       4.110371      24.743065      -4.110367      17.346823          -0.000034
           12             Cd       9.099670       0.634680      18.349600       1.068477     120.285417 0.27409987E+04  0.93059960E+05                                18.497733                           16.126219       0.936572       2.052639                    0.997895      71.511930     182.433992       0.507066       0.355785      -1.214576      -0.063142       0.063142      -0.136630       0.163223      -0.020375       0.085814      -0.085814       0.000001       0.333462      -0.103738      -0.075952       0.179691             22.277654      24.743062       6.264531      -4.110367      24.743078       4.110373      17.346822          -0.000035
           13             Cd      10.369030      18.834020       8.025000       1.068477     120.285441 0.27409994E+04  0.93059987E+05                                18.497737                           16.126221       0.936572       2.052639                    0.997895      71.511932     182.434006       0.507066       0.355785      -1.214576       0.063142      -0.063142       0.136630       0.163223      -0.020375       0.085814      -0.085814      -0.000000       0.333462      -0.103739      -0.075952       0.179691             22.277659      24.743082       6.264533      -4.110374      24.743068       4.110369      17.346826          -0.000034
           14             Cd      18.834020      10.369030       8.025000       1.068477     120.285415 0.27409991E+04  0.93059974E+05                                18.497733                           16.126220       0.936572       2.052639                    0.997895      71.511931     182.433999       0.507066       0.355785      -1.214576      -0.063142       0.063142       0.136630       0.163223      -0.020375      -0.085814       0.085814      -0.000000       0.333462      -0.103738      -0.075952       0.179690             22.277652      24.743062       6.264529       4.110366      24.743071      -4.110371      17.346823          -0.000035
           15             Cd      18.834020      18.834020      21.212300       1.068475     120.286721 0.27410327E+04  0.93061447E+05                                18.497920                           16.126364       0.936572       2.052640                    0.997895      71.511974     182.434719       0.507061       0.355787      -1.214573      -0.063142      -0.063142       0.136629       0.163221       0.020373      -0.085812      -0.085812      -0.000000       0.333463      -0.103738      -0.075950       0.179688             22.277904      24.743354      -6.264627       4.110433      24.743351       4.110430      17.347008          -0.000040
           16             Cd      10.369030      10.369030      21.212300       1.068475     120.286668 0.27410323E+04  0.93061429E+05                                18.497914                           16.126363       0.936571       2.052640                    0.997895      71.511968     182.434702       0.507061       0.355787      -1.214573       0.063142       0.063142       0.136629       0.163221       0.020373       0.085812       0.085812      -0.000000       0.333463      -0.103738      -0.075951       0.179688             22.277891      24.743339      -6.264615      -4.110426      24.743330      -4.110420      17.347002          -0.000040
           17             Cd       4.867175      14.601525       0.000000       1.048526     182.723113 0.44129940E+04  0.16803759E+06                                24.613950                           20.636190       0.580708       1.927130                    0.998449      75.001587     199.776007       0.444504       0.361874      -1.214701      -0.000000      -0.000000      -0.000000       0.000000      -0.020920      -0.000000      -0.000000       0.000000      -0.049546      -0.016515      -0.012663       0.029178             32.056454      21.673522       2.710295      -0.000004      21.673522       0.000003      52.822317           0.019016
           18             Cd      14.601525       4.867175      13.187300       1.048522     182.722910 0.44129951E+04  0.16803765E+06                                24.613936                           20.636201       0.580698       1.927127                    0.998449      75.001565     199.775956       0.444504       0.361874      -1.214700      -0.000000       0.000000       0.000000       0.000000       0.020921      -0.000000      -0.000000       0.000000      -0.049544      -0.016515      -0.012664       0.029179             32.056390      21.673497      -2.710214      -0.000008      21.673497       0.000009      52.822175           0.019119
           19             Cd      14.601525       4.867175       0.000000       1.048526     182.722806 0.44129888E+04  0.16803734E+06                                24.613920                           20.636177       0.580706       1.927130                    0.998449      75.001543     199.775818       0.444505       0.361874      -1.214701      -0.000000       0.000000      -0.000000       0.000000      -0.020921      -0.000000      -0.000000      -0.000000      -0.049546      -0.016515      -0.012663       0.029178             32.056385      21.673493       2.710280       0.000004      21.673492      -0.000002      52.822172           0.019065
           20             Cd       4.867175      14.601525      13.187300       1.048524     182.722964 0.44129938E+04  0.16803759E+06                                24.613942                           20.636196       0.580700       1.927128                    0.998449      75.001560     199.775951       0.444504       0.361874      -1.214700       0.000000      -0.000000       0.000000       0.000001       0.020921      -0.000000       0.000000      -0.000000      -0.049544      -0.016515      -0.012664       0.029178             32.056418      21.673505      -2.710224       0.000011      21.673504      -0.000010      52.822245           0.019115
           21              H       7.945176      16.914407       3.576396       0.108046       1.459421 0.11780673E+02  0.12803005E+03                                 2.160978                            2.034644      -1.508842       2.155730                    0.992135       4.026743      12.052655       0.427687       1.317765      -0.700309      -0.009822       0.028082      -0.011781       0.031998       0.000314      -0.005002      -0.000307      -0.006583      -0.002299      -0.006953       0.002997       0.003956              2.198773       1.822336      -0.154354       0.257123       2.788925      -0.121689       1.985056           0.000400
           22              H       7.980220      12.956420       3.062091       0.132016       1.184948 0.88883734E+01  0.88789048E+02                                 1.785865                            1.694457      -1.302694       2.273382                    0.995412       3.446020       9.451211       0.506173       1.211351      -0.725186      -0.011362      -0.031539      -0.022780       0.040530       0.004800      -0.002075       0.010429      -0.010695      -0.006741      -0.011833      -0.002051       0.013884              1.814008       1.548013       0.084291       0.260686       2.088065       0.251528       1.805947           0.000129
           23              H       9.964081      14.566481       6.110995       0.111809       1.341451 0.10542194E+02  0.11078403E+03                                 2.001142                            1.893012      -1.355806       2.231165                    0.994249       3.778216      10.910244       0.457249       1.274697      -0.710286       0.020304      -0.002855       0.027426       0.034243      -0.000696       0.004963       0.000535       0.007161       0.005420      -0.004841      -0.002385       0.007226              2.027523       1.902855      -0.086822       0.481308       2.021496      -0.069864       2.158217           0.000319
           24              H       1.789174      12.288643       3.576396       0.108046       1.459422 0.11780679E+02  0.12803015E+03                                 2.160980                            2.034645      -1.508842       2.155730                    0.992135       4.026745      12.052666       0.427687       1.317766      -0.700308       0.009822      -0.028082      -0.011781       0.031998       0.000314       0.005002       0.000307      -0.006583      -0.002299      -0.006953       0.002997       0.003956              2.198774       1.822337      -0.154354      -0.257124       2.788927       0.121689       1.985058           0.000400
           25              H       1.754130      16.246630       3.062091       0.132016       1.184947 0.88883650E+01  0.88788942E+02                                 1.785865                            1.694456      -1.302694       2.273382                    0.995412       3.446018       9.451204       0.506173       1.211351      -0.725186       0.011362       0.031539      -0.022780       0.040530       0.004800       0.002075      -0.010429      -0.010695      -0.006741      -0.011833      -0.002051       0.013884              1.814007       1.548013       0.084291      -0.260686       2.088064      -0.251527       1.805946           0.000129
           26              H      19.238969      14.636569       6.110995       0.111809       1.341455 0.10542234E+02  0.11078462E+03                                 2.001150                            1.893019      -1.355806       2.231165                    0.994249       3.778224      10.910294       0.457247       1.274702      -0.710285      -0.020304       0.002855       0.027426       0.034243      -0.000696      -0.004963      -0.000535       0.007161       0.005419      -0.004841      -0.002385       0.007226              2.027531       1.902862      -0.086823      -0.481311       2.021505       0.069864       2.158226           0.000319
           27              H      12.288643       7.945176      16.763696       0.108046       1.459396 0.11780395E+02  0.12802602E+03                                 2.160934                            2.034605      -1.508835       2.155733                    0.992135       4.026702      12.052406       0.427697       1.317746      -0.700313      -0.028082      -0.009823      -0.011781       0.031998      -0.000313       0.000308      -0.005002       0.006583      -0.002298      -0.006953       0.002997       0.003956              2.198726       2.788861       0.154351       0.121687       1.822302       0.257114       1.985016           0.000405
           28              H      16.246630       7.980220      16.249391       0.132013       1.184947 0.88883678E+01  0.88789002E+02                                 1.785868                            1.694459      -1.302689       2.273385                    0.995412       3.446020       9.451220       0.506171       1.211355      -0.725185       0.031539      -0.011362      -0.022780       0.040531      -0.004800      -0.010429      -0.002075       0.010695      -0.006740      -0.011833      -0.002051       0.013884              1.814011       2.088068      -0.084292      -0.251528       1.548015       0.260687       1.805950           0.000135
           29              H      14.636569       9.964081      19.298295       0.111809       1.341462 0.10542319E+02  0.11078594E+03                                 2.001175                            1.893042      -1.355801       2.231168                    0.994250       3.778233      10.910407       0.457238       1.274722      -0.710281       0.002855       0.020304       0.027426       0.034243       0.000696      -0.000534       0.004962      -0.007160       0.005419      -0.004841      -0.002384       0.007225              2.027557       2.021532       0.086824       0.069865       1.902885       0.481321       2.158254           0.000321
           30              H      16.914407       1.789174      16.763696       0.108046       1.459394 0.11780373E+02  0.12802568E+03                                 2.160929                            2.034601      -1.508835       2.155733                    0.992135       4.026696      12.052370       0.427698       1.317742      -0.700313       0.028082       0.009823      -0.011781       0.031998      -0.000313      -0.000308       0.005002       0.006583      -0.002299      -0.006953       0.002997       0.003956              2.198721       2.788854       0.154350      -0.121687       1.822298      -0.257113       1.985012           0.000405
           31              H      12.956420       1.754130      16.249391       0.132013       1.184947 0.88883638E+01  0.88788955E+02                                 1.785868                            1.694459      -1.302689       2.273385                    0.995412       3.446019       9.451218       0.506171       1.211355      -0.725185      -0.031539       0.011362      -0.022780       0.040531      -0.004800       0.010429       0.002075       0.010695      -0.006740      -0.011833      -0.002051       0.013884              1.814011       2.088068      -0.084292       0.251528       1.548015      -0.260687       1.805950           0.000135
           32              H      14.566481      19.238969      19.298295       0.111809       1.341461 0.10542310E+02  0.11078582E+03                                 2.001174                            1.893041      -1.355801       2.231168                    0.994250       3.778231      10.910399       0.457238       1.274722      -0.710281      -0.002855      -0.020304       0.027426       0.034243       0.000696       0.000534      -0.004962      -0.007160       0.005419      -0.004841      -0.002384       0.007225              2.027556       2.021531       0.086824      -0.069865       1.902884      -0.481320       2.158253           0.000321
           33              H      11.523524       7.180057       9.610904       0.108046       1.459393 0.11780360E+02  0.12802548E+03                                 2.160926                            2.034598      -1.508835       2.155733                    0.992135       4.026693      12.052351       0.427699       1.317741      -0.700314       0.009823       0.028082       0.011781       0.031998      -0.000313      -0.005002       0.000308      -0.006583      -0.002299      -0.006953       0.002997       0.003956              2.198718       1.822296       0.154350       0.257113       2.788849       0.121687       1.985009           0.000405
           34              H      11.488480       3.222070      10.125209       0.132013       1.184948 0.88883735E+01  0.88789077E+02                                 1.785869                            1.694460      -1.302689       2.273385                    0.995412       3.446021       9.451225       0.506171       1.211355      -0.725185       0.011362      -0.031539       0.022780       0.040531      -0.004800      -0.002075      -0.010429      -0.010695      -0.006740      -0.011833      -0.002051       0.013884              1.814012       1.548016      -0.084292       0.260687       2.088069      -0.251529       1.805951           0.000135
           35              H       9.504619       4.832131       7.076305       0.111809       1.341460 0.10542303E+02  0.11078571E+03                                 2.001172                            1.893039      -1.355801       2.231168                    0.994250       3.778230      10.910388       0.457239       1.274720      -0.710281      -0.020304      -0.002855      -0.027426       0.034243       0.000696       0.004962      -0.000534       0.007160       0.005419      -0.004841      -0.002384       0.007225              2.027554       1.902882       0.086824       0.481320       2.021528       0.069865       2.158250           0.000321
           36              H      17.679526       2.554293       9.610904       0.108046       1.459395 0.11780393E+02  0.12802598E+03                                 2.160933                            2.034604      -1.508835       2.155733                    0.992135       4.026701      12.052401       0.427697       1.317745      -0.700313      -0.009823      -0.028082       0.011781       0.031998      -0.000313       0.005002      -0.000308      -0.006583      -0.002299      -0.006953       0.002997       0.003956              2.198726       1.822302       0.154351      -0.257114       2.788860      -0.121687       1.985015           0.000405
           37              H      17.714570       6.512280      10.125209       0.132013       1.184947 0.88883691E+01  0.88789018E+02                                 1.785868                            1.694459      -1.302689       2.273385                    0.995412       3.446020       9.451220       0.506171       1.211355      -0.725185      -0.011362       0.031539       0.022780       0.040531      -0.004800       0.002075       0.010429      -0.010695      -0.006740      -0.011833      -0.002051       0.013884              1.814011       1.548016      -0.084292      -0.260687       2.088068       0.251528       1.805950           0.000135
           38              H       0.229731       4.902219       7.076305       0.111809       1.341462 0.10542316E+02  0.11078590E+03                                 2.001174                            1.893041      -1.355801       2.231168                    0.994250       3.778232      10.910403       0.457238       1.274722      -0.710281       0.020304       0.002855      -0.027426       0.034243       0.000696      -0.004962       0.000535       0.007160       0.005419      -0.004841      -0.002384       0.007225              2.027557       1.902885       0.086824      -0.481321       2.021531      -0.069865       2.158254           0.000321
           39              H       7.180057      17.679526      22.798204       0.108046       1.459420 0.11780663E+02  0.12802992E+03                                 2.160978                            2.034643      -1.508842       2.155730                    0.992135       4.026742      12.052652       0.427687       1.317765      -0.700309       0.028082      -0.009822       0.011781       0.031998       0.000314       0.000307       0.005002       0.006583      -0.002299      -0.006953       0.002997       0.003956              2.198772       2.788924      -0.154354       0.121689       1.822336      -0.257123       1.985056           0.000400
           40              H       3.222070      17.714570      23.312509       0.132016       1.184947 0.88883691E+01  0.88788993E+02                                 1.785865                            1.694456      -1.302694       2.273382                    0.995412       3.446019       9.451207       0.506173       1.211351      -0.725186      -0.031539      -0.011362       0.022780       0.040530       0.004800      -0.010429       0.002075       0.010695      -0.006741      -0.011833      -0.002051       0.013884              1.814008       2.088064       0.084291      -0.251527       1.548013      -0.260686       1.805946           0.000129
           41              H       4.832131       0.229731      20.263605       0.111809       1.341453 0.10542209E+02  0.11078425E+03                                 2.001144                            1.893014      -1.355806       2.231165                    0.994249       3.778219      10.910260       0.457248       1.274698      -0.710285      -0.002855       0.020304      -0.027426       0.034243      -0.000696      -0.000535      -0.004963      -0.007161       0.005419      -0.004841      -0.002385       0.007226              2.027525       2.021499      -0.086823       0.069864       1.902857      -0.481309       2.158220           0.000319
           42              H       2.554293      11.523524      22.798204       0.108046       1.459421 0.11780669E+02  0.12803000E+03                                 2.160979                            2.034644      -1.508842       2.155730                    0.992135       4.026743      12.052658       0.427687       1.317766      -0.700308      -0.028082       0.009822       0.011781       0.031998       0.000314      -0.000307      -0.005002       0.006583      -0.002299      -0.006953       0.002997       0.003956              2.198773       2.788926      -0.154354      -0.121689       1.822337       0.257123       1.985057           0.000400
           43              H       6.512280      11.488480      23.312509       0.132016       1.184948 0.88883734E+01  0.88789048E+02                                 1.785865                            1.694457      -1.302694       2.273382                    0.995412       3.446020       9.451211       0.506173       1.211351      -0.725186       0.031539       0.011362       0.022780       0.040530       0.004800       0.010429      -0.002075       0.010695      -0.006741      -0.011833      -0.002051       0.013884              1.814008       2.088065       0.084291       0.251527       1.548013       0.260686       1.805947           0.000129
           44              H       4.902219       9.504619      20.263605       0.111808       1.341456 0.10542244E+02  0.11078477E+03                                 2.001152                            1.893021      -1.355806       2.231165                    0.994249       3.778226      10.910306       0.457246       1.274704      -0.710284       0.002855      -0.020304      -0.027426       0.034243      -0.000696       0.000535       0.004963      -0.007161       0.005419      -0.004841      -0.002385       0.007226              2.027533       2.021507      -0.086823      -0.069865       1.902864       0.481312       2.158229           0.000319
           45              H      11.523524       2.554293      22.798204       0.108046       1.459412 0.11780575E+02  0.12802866E+03                                 2.160965                            2.034633      -1.508838       2.155732                    0.992135       4.026725      12.052567       0.427690       1.317761      -0.700309       0.009822      -0.028082       0.011781       0.031998       0.000313      -0.005002      -0.000308      -0.006583      -0.002299      -0.006953       0.002997       0.003956              2.198759       1.822326      -0.154353       0.257121       2.788906      -0.121689       1.985045           0.000403
           46              H      11.488480       6.512280      23.312509       0.132017       1.184943 0.88883262E+01  0.88788433E+02                                 1.785858                            1.694451      -1.302690       2.273384                    0.995412       3.446010       9.451167       0.506175       1.211349      -0.725186       0.011362       0.031539       0.022780       0.040531       0.004800      -0.002075       0.010429      -0.010695      -0.006740      -0.011833      -0.002051       0.013884              1.814001       1.548008       0.084291       0.260684       2.088056       0.251526       1.805939           0.000134
           47              H       9.504619       4.902219      20.263605       0.111808       1.341457 0.10542251E+02  0.11078487E+03                                 2.001153                            1.893022      -1.355805       2.231165                    0.994250       3.778227      10.910312       0.457246       1.274704      -0.710284      -0.020304       0.002855      -0.027426       0.034243      -0.000696       0.004963       0.000535       0.007161       0.005419      -0.004841      -0.002385       0.007226              2.027535       1.902865      -0.086823       0.481313       2.021509      -0.069865       2.158230           0.000322
           48              H      17.679526       7.180057      22.798204       0.108046       1.459411 0.11780561E+02  0.12802847E+03                                 2.160964                            2.034631      -1.508838       2.155732                    0.992135       4.026723      12.052557       0.427690       1.317761      -0.700310      -0.009822       0.028082       0.011781       0.031998       0.000313       0.005002       0.000308      -0.006583      -0.002299      -0.006953       0.002997       0.003956              2.198757       1.822325      -0.154353      -0.257120       2.788904       0.121689       1.985043           0.000403
           49              H      17.714570       3.222070      23.312509       0.132017       1.184943 0.88883285E+01  0.88788451E+02                                 1.785858                            1.694450      -1.302690       2.273384                    0.995412       3.446011       9.451166       0.506175       1.211347      -0.725187      -0.011362      -0.031539       0.022780       0.040531       0.004800       0.002075      -0.010429      -0.010695      -0.006740      -0.011833      -0.002051       0.013884              1.814000       1.548007       0.084291      -0.260684       2.088055      -0.251526       1.805939           0.000134
           50              H       0.229731       4.832131      20.263605       0.111808       1.341453 0.10542213E+02  0.11078432E+03                                 2.001146                            1.893016      -1.355805       2.231165                    0.994250       3.778219      10.910265       0.457248       1.274700      -0.710285       0.020304      -0.002855      -0.027426       0.034243      -0.000696      -0.004963      -0.000535       0.007161       0.005419      -0.004841      -0.002385       0.007226              2.027527       1.902858      -0.086823      -0.481310       2.021501       0.069864       2.158222           0.000322
           51              H       7.180057      11.523524       9.610904       0.108046       1.459396 0.11780396E+02  0.12802601E+03                                 2.160933                            2.034604      -1.508837       2.155732                    0.992135       4.026701      12.052396       0.427698       1.317744      -0.700313       0.028082       0.009823       0.011781       0.031998      -0.000313       0.000308      -0.005002       0.006583      -0.002299      -0.006953       0.002997       0.003956              2.198725       2.788858       0.154350       0.121687       1.822301       0.257114       1.985015           0.000402
           52              H       3.222070      11.488480      10.125209       0.132013       1.184949 0.88883873E+01  0.88789271E+02                                 1.785872                            1.694463      -1.302690       2.273384                    0.995412       3.446024       9.451244       0.506170       1.211357      -0.725184      -0.031539       0.011362       0.022780       0.040531      -0.004800      -0.010429      -0.002075       0.010695      -0.006740      -0.011833      -0.002051       0.013884              1.814015       2.088073      -0.084292      -0.251529       1.548019       0.260688       1.805954           0.000131
           53              H       4.832131       9.504619       7.076305       0.111809       1.341462 0.10542323E+02  0.11078599E+03                                 2.001174                            1.893041      -1.355802       2.231168                    0.994250       3.778234      10.910407       0.457238       1.274721      -0.710281      -0.002855      -0.020304      -0.027426       0.034243       0.000696      -0.000534       0.004962      -0.007160       0.005419      -0.004841      -0.002384       0.007225              2.027557       2.021531       0.086824       0.069865       1.902885       0.481321       2.158254           0.000318
           54              H       2.554293      17.679526       9.610904       0.108046       1.459400 0.11780443E+02  0.12802672E+03                                 2.160941                            2.034611      -1.508837       2.155732                    0.992135       4.026712      12.052458       0.427695       1.317748      -0.700312      -0.028082      -0.009823       0.011781       0.031998      -0.000313      -0.000308       0.005002       0.006583      -0.002298      -0.006953       0.002997       0.003956              2.198734       2.788871       0.154351      -0.121688       1.822308      -0.257116       1.985023           0.000402
           55              H       6.512280      17.714570      10.125209       0.132013       1.184949 0.88883930E+01  0.88789347E+02                                 1.785873                            1.694463      -1.302691       2.273384                    0.995412       3.446025       9.451249       0.506170       1.211358      -0.725184       0.031539      -0.011362       0.022780       0.040531      -0.004800       0.010429       0.002075       0.010695      -0.006740      -0.011833      -0.002051       0.013884              1.814016       2.088074      -0.084292       0.251529       1.548019      -0.260688       1.805955           0.000131
           56              H       4.902219       0.229731       7.076305       0.111809       1.341461 0.10542309E+02  0.11078579E+03                                 2.001172                            1.893039      -1.355801       2.231168                    0.994250       3.778231      10.910391       0.457239       1.274720      -0.710281       0.002855       0.020304      -0.027426       0.034243       0.000696       0.000534      -0.004963      -0.007160       0.005419      -0.004841      -0.002385       0.007225              2.027554       2.021529       0.086824      -0.069865       1.902883      -0.481320       2.158251           0.000318
           57              H       7.945176      12.288643      16.763696       0.108046       1.459400 0.11780442E+02  0.12802670E+03                                 2.160941                            2.034611      -1.508837       2.155732                    0.992135       4.026712      12.052456       0.427696       1.317748      -0.700312      -0.009823      -0.028082      -0.011781       0.031998      -0.000313      -0.005002       0.000308      -0.006583      -0.002298      -0.006953       0.002997       0.003956              2.198733       1.822307       0.154351       0.257116       2.788871       0.121688       1.985022           0.000402
           58              H       7.980220      16.246630      16.249391       0.132013       1.184950 0.88884012E+01  0.88789448E+02                                 1.785873                            1.694464      -1.302691       2.273384                    0.995412       3.446027       9.451255       0.506170       1.211357      -0.725184      -0.011362       0.031539      -0.022780       0.040531      -0.004800      -0.002075      -0.010429      -0.010695      -0.006740      -0.011833      -0.002051       0.013884              1.814017       1.548020      -0.084292       0.260688       2.088075      -0.251529       1.805956           0.000131
           59              H       9.964081      14.636569      19.298295       0.111809       1.341462 0.10542315E+02  0.11078587E+03                                 2.001174                            1.893041      -1.355801       2.231168                    0.994250       3.778232      10.910400       0.457238       1.274721      -0.710281       0.020304       0.002855       0.027426       0.034243       0.000696       0.004962      -0.000534       0.007160       0.005419      -0.004841      -0.002384       0.007225              2.027556       1.902884       0.086824       0.481320       2.021530       0.069865       2.158253           0.000318
           60              H       1.789174      16.914407      16.763696       0.108046       1.459398 0.11780414E+02  0.12802627E+03                                 2.160935                            2.034606      -1.508837       2.155732                    0.992135       4.026705      12.052415       0.427697       1.317745      -0.700313       0.009823       0.028082      -0.011781       0.031998      -0.000313       0.005002      -0.000308      -0.006583      -0.002299      -0.006953       0.002997       0.003956              2.198727       1.822303       0.154351      -0.257114       2.788862      -0.121687       1.985017           0.000402
           61              H       1.754130      12.956420      16.249391       0.132013       1.184949 0.88883858E+01  0.88789251E+02                                 1.785872                            1.694462      -1.302690       2.273384                    0.995412       3.446024       9.451243       0.506170       1.211357      -0.725184       0.011362      -0.031539      -0.022780       0.040531      -0.004800       0.002075       0.010429      -0.010695      -0.006740      -0.011833      -0.002051       0.013884              1.814015       1.548018      -0.084292      -0.260688       2.088072       0.251529       1.805954           0.000131
           62              H      19.238969      14.566481      19.298295       0.111809       1.341462 0.10542320E+02  0.11078596E+03                                 2.001175                            1.893042      -1.355801       2.231168                    0.994250       3.778233      10.910407       0.457238       1.274722      -0.710281      -0.020304      -0.002855       0.027426       0.034243       0.000696      -0.004962       0.000534       0.007160       0.005419      -0.004841      -0.002384       0.007225              2.027557       1.902885       0.086824      -0.481321       2.021532      -0.069865       2.158254           0.000318
           63              H      12.288643       1.789174       3.576396       0.108046       1.459410 0.11780559E+02  0.12802843E+03                                 2.160963                            2.034630      -1.508838       2.155732                    0.992135       4.026722      12.052551       0.427690       1.317760      -0.700310      -0.028082       0.009822      -0.011781       0.031998       0.000313       0.000308       0.005002       0.006583      -0.002299      -0.006953       0.002997       0.003956              2.198757       2.788903      -0.154353       0.121689       1.822324      -0.257120       1.985042           0.000403
           64              H      16.246630       1.754130       3.062091       0.132017       1.184943 0.88883246E+01  0.88788409E+02                                 1.785858                            1.694450      -1.302690       2.273384                    0.995412       3.446010       9.451165       0.506175       1.211348      -0.725186       0.031539       0.011362      -0.022780       0.040531       0.004800      -0.010429       0.002075       0.010695      -0.006740      -0.011833      -0.002051       0.013884              1.814000       2.088055       0.084291      -0.251526       1.548007      -0.260684       1.805939           0.000133
           65              H      14.636569      19.238969       6.110995       0.111808       1.341455 0.10542236E+02  0.11078464E+03                                 2.001150                            1.893020      -1.355805       2.231165                    0.994250       3.778224      10.910295       0.457246       1.274703      -0.710285       0.002855      -0.020304       0.027426       0.034243      -0.000696      -0.000535      -0.004963      -0.007161       0.005419      -0.004841      -0.002385       0.007226              2.027532       2.021506      -0.086823       0.069864       1.902863      -0.481311       2.158227           0.000322
           66              H      16.914407       7.945176       3.576396       0.108046       1.459412 0.11780576E+02  0.12802868E+03                                 2.160966                            2.034633      -1.508839       2.155732                    0.992135       4.026725      12.052568       0.427689       1.317762      -0.700309       0.028082      -0.009822      -0.011781       0.031998       0.000313      -0.000308      -0.005002       0.006583      -0.002299      -0.006953       0.002997       0.003956              2.198759       2.788907      -0.154353      -0.121689       1.822327       0.257121       1.985045           0.000403
           67              H      12.956420       7.980220       3.062091       0.132017       1.184943 0.88883302E+01  0.88788480E+02                                 1.785859                            1.694451      -1.302691       2.273384                    0.995412       3.446011       9.451169       0.506175       1.211348      -0.725186      -0.031539      -0.011362      -0.022780       0.040531       0.004800       0.010429      -0.002075       0.010695      -0.006740      -0.011833      -0.002051       0.013884              1.814001       2.088056       0.084291       0.251526       1.548008       0.260684       1.805939           0.000134
           68              H      14.566481       9.964081       6.110995       0.111808       1.341452 0.10542201E+02  0.11078413E+03                                 2.001143                            1.893013      -1.355805       2.231165                    0.994250       3.778217      10.910249       0.457249       1.274698      -0.710286      -0.002855       0.020304       0.027426       0.034243      -0.000696       0.000535       0.004963      -0.007161       0.005419      -0.004841      -0.002385       0.007226              2.027524       2.021497      -0.086823      -0.069864       1.902856       0.481309       2.158218           0.000322
           69              C       9.411170      12.173778       5.119310       0.681862      21.078693 0.22294046E+03  0.44900864E+04                                 7.183016                            5.363253      -0.163949       2.029146                    0.999114      21.028010      58.239650       0.628552       0.483837      -1.012523       0.028659      -0.062372       0.033087       0.076199       0.006833      -0.074524       0.021536       0.164878       0.010917      -0.093668      -0.032477       0.126145              8.865698       5.808688      -2.215132       2.124774      13.731031      -2.601716       7.057375           0.000186
           70              C       8.208004      16.065571       3.850692      -0.117601      34.914681 0.43753604E+03  0.10387006E+05                                 9.475528                            7.092496      -0.201537       1.902725                    0.999420      30.298351      89.883500       0.598431       0.431137      -1.046457      -0.003359      -0.017553       0.007630       0.019433      -0.005618      -0.053048      -0.017918       0.047023      -0.019854      -0.054744      -0.011418       0.066162             11.251458       8.597737       1.708091       5.354897      12.541293       3.096495      12.615344           0.000253
           71              C       8.237207      13.709859       3.544746      -0.096877      33.908357 0.41084242E+03  0.95698305E+04                                 9.271244                            6.880939      -0.170498       1.924819                    0.999409      29.141992      84.730771       0.608451       0.432167      -1.049241      -0.000983       0.016176       0.009031       0.018552       0.022373      -0.055117       0.019370       0.059750       0.001646      -0.065729      -0.006710       0.072439             11.089028       8.789308      -2.871591       5.245127      12.727759      -2.800746      11.750017           0.000119
           72              C       7.803055      14.951962       3.135940       0.019063      38.591633 0.40401754E+03  0.92523443E+04                                 9.903363                            6.660319       0.017237       2.023277                    0.999247      26.236530      72.540826       0.649581       0.411738      -1.075701       0.017997      -0.004702       0.028286       0.033854       0.004565      -0.033624       0.000796      -0.001331      -0.016161      -0.035847       0.003413       0.032434             13.059454      11.285900      -0.589365       8.129407      12.278040       0.162688      15.614421           0.000113
           73              C       9.401435      17.138297       5.778675       0.664265      21.878383 0.23547235E+03  0.48101264E+04                                 7.362869                            5.515069      -0.165189       2.022649                    0.999009      21.492256      60.044575       0.619008       0.484388      -1.011739       0.005512       0.072640       0.032026       0.079578       0.006809      -0.073998      -0.036134       0.143978      -0.036708      -0.090276      -0.032388       0.122664              9.027497       5.671616       1.470897       2.113376      13.641605       3.422564       7.769269           0.000299
           74              C       6.849089      15.096030       1.996557       0.554076      24.661273 0.26243996E+03  0.54923768E+04                                 7.838806                            5.724565      -0.051315       2.032816                    0.999529      22.776286      63.799904       0.625014       0.468259      -1.023302      -0.031724      -0.008236      -0.042983       0.054054       0.021950      -0.081615      -0.013551       0.090081       0.051614      -0.060977      -0.051903       0.112880              9.807806       9.203794      -0.319569       6.218054       7.759252       0.211895      12.460372          -0.000815
           75              C       9.004274      15.917609       4.974250      -0.035119      39.382097 0.42218970E+03  0.97520582E+04                                 9.937101                            6.730178       0.141487       2.051168                    0.999393      26.843849      73.959343       0.659084       0.402325      -1.084532      -0.021771      -0.044137      -0.020729       0.053402      -0.007063       0.000751      -0.003071      -0.006271       0.000010      -0.007879      -0.000873       0.008752             13.122977       7.897335       1.449892       4.162152      20.046930       4.156641      11.424665           0.000017
           76              C       9.037371      13.559950       4.639292      -0.037137      38.930388 0.41057556E+03  0.94125575E+04                                 9.840858                            6.624649       0.173824       2.064484                    0.999405      26.600449      72.878321       0.666542       0.400833      -1.086153      -0.016371       0.044756      -0.015660       0.050163       0.000781       0.004464       0.004364       0.011806       0.013601      -0.009553       0.000149       0.009403             13.099170       8.192633      -3.037627       4.232673      20.349164      -2.968255      10.755713          -0.000068
           77              C       9.422851      14.665772       5.361956      -0.126009      35.401275 0.43225751E+03  0.10211398E+05                                 9.507912                            7.020704      -0.161794       1.911851                    0.999444      30.212604      88.862117       0.606336       0.427612      -1.050579      -0.020410       0.001933      -0.018298       0.027479       0.002507      -0.015621      -0.008348       0.090456       0.052187      -0.054896       0.009216       0.045679             11.487485       6.788573      -0.623163       2.425098      19.431730       0.853456       8.242153          -0.000049
           78              C       0.323180      17.029272       5.119310       0.681862      21.078686 0.22294037E+03  0.44900840E+04                                 7.183014                            5.363252      -0.163947       2.029147                    0.999114      21.028006      58.239631       0.628552       0.483837      -1.012523      -0.028659       0.062372       0.033087       0.076199       0.006833       0.074524      -0.021536       0.164878       0.010918      -0.093668      -0.032477       0.126145              8.865695       5.808686      -2.215132      -2.124774      13.731026       2.601716       7.057373           0.000186
           79              C       1.526346      13.137479       3.850692      -0.117601      34.914682 0.43753604E+03  0.10387006E+05                                 9.475529                            7.092496      -0.201538       1.902725                    0.999420      30.298351      89.883506       0.598431       0.431137      -1.046457       0.003359       0.017553       0.007630       0.019433      -0.005618       0.053048       0.017918       0.047023      -0.019854      -0.054744      -0.011418       0.066162             11.251459       8.597738       1.708089      -5.354899      12.541294      -3.096493      12.615346           0.000253
           80              C       1.497143      15.493191       3.544746      -0.096877      33.908362 0.41084245E+03  0.95698314E+04                                 9.271245                            6.880939      -0.170498       1.924819                    0.999409      29.141992      84.730770       0.608451       0.432167      -1.049241       0.000983      -0.016176       0.009031       0.018552       0.022373       0.055117      -0.019370       0.059750       0.001646      -0.065729      -0.006710       0.072439             11.089030       8.789310      -2.871592      -5.245129      12.727759       2.800749      11.750021           0.000119
           81              C       1.931295      14.251088       3.135940       0.019063      38.591641 0.40401760E+03  0.92523461E+04                                 9.903365                            6.660319       0.017237       2.023277                    0.999247      26.236532      72.540834       0.649581       0.411738      -1.075701      -0.017997       0.004702       0.028286       0.033854       0.004565       0.033624      -0.000796      -0.001331      -0.016161      -0.035847       0.003413       0.032434             13.059457      11.285903      -0.589366      -8.129411      12.278042      -0.162686      15.614426           0.000113
           82              C       0.332915      12.064753       5.778675       0.664265      21.878377 0.23547228E+03  0.48101246E+04                                 7.362868                            5.515068      -0.165188       2.022649                    0.999009      21.492254      60.044569       0.619008       0.484388      -1.011739      -0.005512      -0.072640       0.032026       0.079578       0.006809       0.073998       0.036134       0.143978      -0.036708      -0.090276      -0.032388       0.122664              9.027495       5.671614       1.470896      -2.113375      13.641603      -3.422562       7.769266           0.000299
           83              C       2.885261      14.107020       1.996557       0.554077      24.661263 0.26243983E+03  0.54923735E+04                                 7.838805                            5.724564      -0.051314       2.032816                    0.999529      22.776282      63.799895       0.625014       0.468259      -1.023302       0.031724       0.008236      -0.042983       0.054054       0.021951       0.081615       0.013551       0.090081       0.051614      -0.060977      -0.051903       0.112881              9.807805       9.203793      -0.319569      -6.218054       7.759251      -0.211894      12.460370          -0.000815
           84              C       0.730076      13.285441       4.974250      -0.035119      39.382095 0.42218965E+03  0.97520566E+04                                 9.937101                            6.730177       0.141488       2.051169                    0.999393      26.843847      73.959334       0.659084       0.402325      -1.084532       0.021771       0.044137      -0.020729       0.053402      -0.007063      -0.000751       0.003071      -0.006271       0.000010      -0.007879      -0.000873       0.008752             13.122976       7.897335       1.449888      -4.162152      20.046929      -4.156636      11.424664           0.000018
           85              C       0.696979      15.643100       4.639292      -0.037137      38.930389 0.41057554E+03  0.94125567E+04                                 9.840858                            6.624649       0.173824       2.064484                    0.999405      26.600448      72.878316       0.666542       0.400833      -1.086153       0.016371      -0.044756      -0.015660       0.050163       0.000782      -0.004464      -0.004364       0.011806       0.013601      -0.009553       0.000150       0.009403             13.099171       8.192634      -3.037627      -4.232675      20.349162       2.968256      10.755716          -0.000069
           86              C       0.311499      14.537278       5.361956      -0.126009      35.401276 0.43225748E+03  0.10211398E+05                                 9.507911                            7.020703      -0.161794       1.911851                    0.999444      30.212608      88.862146       0.606336       0.427612      -1.050579       0.020410      -0.001933      -0.018298       0.027479       0.002507       0.015621       0.008348       0.090456       0.052187      -0.054896       0.009216       0.045680             11.487485       6.788574      -0.623166      -2.425101      19.431725      -0.853452       8.242156          -0.000049
           87              C      17.029272       9.411170      18.306610       0.681863      21.078677 0.22294030E+03  0.44900830E+04                                 7.183015                            5.363254      -0.163951       2.029146                    0.999114      21.028013      58.239692       0.628552       0.483837      -1.012523       0.062372       0.028659       0.033087       0.076199      -0.006834      -0.021537      -0.074524      -0.164879       0.010917      -0.093669      -0.032477       0.126145              8.865694      13.731025       2.215128       2.601709       5.808685       2.124771       7.057371           0.000187
           88              C      13.137479       8.208004      17.037992      -0.117599      34.914585 0.43753499E+03  0.10386968E+05                                 9.475500                            7.092483      -0.201536       1.902726                    0.999420      30.298287      89.883074       0.598432       0.431137      -1.046458       0.017553      -0.003360       0.007631       0.019433       0.005619       0.017919      -0.053048      -0.047023      -0.019853      -0.054745      -0.011417       0.066162             11.251417      12.541241      -1.708090      -3.096491       8.597709       5.354873      12.615302           0.000265
           89              C      15.493191       8.237207      16.732046      -0.096877      33.908344 0.41084240E+03  0.95698298E+04                                 9.271240                            6.880938      -0.170499       1.924819                    0.999409      29.141992      84.730766       0.608451       0.432167      -1.049241      -0.016176      -0.000984       0.009031       0.018552      -0.022373      -0.019370      -0.055116      -0.059749       0.001647      -0.065729      -0.006709       0.072437             11.089020      12.727742       2.871580       2.800733       8.789304       5.245125      11.750016           0.000132
           90              C      14.251088       7.803055      16.323240       0.019062      38.591538 0.40401710E+03  0.92523281E+04                                 9.903333                            6.660306       0.017238       2.023277                    0.999247      26.236518      72.540676       0.649583       0.411737      -1.075702       0.004702       0.017996       0.028287       0.033854      -0.004565      -0.000796      -0.033624       0.001333      -0.016161      -0.035846       0.003414       0.032432             13.059403      12.277992       0.589360      -0.162690      11.285857       8.129368      15.614361           0.000120
           91              C      12.064753       9.401435      18.965975       0.664263      21.878352 0.23547199E+03  0.48101169E+04                                 7.362854                            5.515058      -0.165185       2.022650                    0.999009      21.492265      60.044574       0.619010       0.484387      -1.011739      -0.072639       0.005512       0.032026       0.079577      -0.006809       0.036134      -0.073998      -0.143977      -0.036709      -0.090275      -0.032388       0.122663              9.027475      13.641581      -1.470887      -3.422548       5.671602       2.113366       7.769242           0.000302
           92              C      14.107020       6.849089      15.183857       0.554076      24.661234 0.26243954E+03  0.54923629E+04                                 7.838794                            5.724558      -0.051320       2.032815                    0.999529      22.776206      63.799541       0.625015       0.468259      -1.023303       0.008236      -0.031724      -0.042982       0.054053      -0.021950       0.013550      -0.081614      -0.090078       0.051612      -0.060976      -0.051902       0.112879              9.807786       7.759246       0.319576      -0.211889       9.203774       6.218036      12.460340          -0.000817
           93              C      13.285441       9.004274      18.161550      -0.035119      39.382098 0.42218972E+03  0.97520578E+04                                 9.937099                            6.730177       0.141482       2.051167                    0.999393      26.843848      73.959316       0.659084       0.402325      -1.084532       0.044137      -0.021771      -0.020728       0.053401       0.007063       0.003071       0.000751       0.006270       0.000009      -0.007878      -0.000873       0.008752             13.122975      20.046942      -1.449895      -4.156648       7.897329       4.162145      11.424655           0.000021
           94              C      15.643100       9.037371      17.826592      -0.037138      38.930478 0.41057657E+03  0.94125868E+04                                 9.840873                            6.624658       0.173822       2.064483                    0.999405      26.600484      72.878455       0.666542       0.400834      -1.086153      -0.044756      -0.016371      -0.015660       0.050164      -0.000781      -0.004364       0.004465      -0.011805       0.013600      -0.009552       0.000149       0.009404             13.099190      20.349193       3.037618       2.968240       8.192643       4.232680      10.755732          -0.000064
           95              C      14.537278       9.422851      18.549256      -0.126008      35.401216 0.43225660E+03  0.10211372E+05                                 9.507892                            7.020687      -0.161791       1.911852                    0.999444      30.212594      88.862095       0.606338       0.427611      -1.050580      -0.001933      -0.020410      -0.018298       0.027479      -0.002507       0.008348      -0.015621      -0.090456       0.052186      -0.054895       0.009216       0.045679             11.487461      19.431674       0.623153      -0.853465       6.788562       2.425101       8.242148          -0.000044
           96              C      12.173778       0.323180      18.306610       0.681863      21.078676 0.22294030E+03  0.44900831E+04                                 7.183014                            5.363253      -0.163951       2.029146                    0.999114      21.028013      58.239689       0.628552       0.483837      -1.012523      -0.062372      -0.028659       0.033087       0.076199      -0.006834       0.021537       0.074524      -0.164879       0.010917      -0.093669      -0.032477       0.126145              8.865692      13.731022       2.215127      -2.601708       5.808684      -2.124771       7.057370           0.000187
           97              C      16.065571       1.526346      17.037992      -0.117599      34.914592 0.43753510E+03  0.10386971E+05                                 9.475503                            7.092485      -0.201536       1.902726                    0.999420      30.298288      89.883078       0.598432       0.431137      -1.046458      -0.017553       0.003360       0.007631       0.019433       0.005619      -0.017919       0.053048      -0.047023      -0.019853      -0.054745      -0.011417       0.066162             11.251421      12.541240      -1.708092       3.096494       8.597713      -5.354877      12.615309           0.000265
           98              C      13.709859       1.497143      16.732046      -0.096877      33.908341 0.41084238E+03  0.95698291E+04                                 9.271239                            6.880937      -0.170499       1.924819                    0.999409      29.141991      84.730759       0.608452       0.432167      -1.049241       0.016176       0.000984       0.009032       0.018552      -0.022373       0.019370       0.055116      -0.059749       0.001647      -0.065729      -0.006709       0.072438             11.089019      12.727739       2.871580      -2.800733       8.789302      -5.245124      11.750014           0.000132
           99              C      14.951962       1.931295      16.323240       0.019062      38.591542 0.40401715E+03  0.92523296E+04                                 9.903333                            6.660307       0.017239       2.023277                    0.999247      26.236520      72.540685       0.649583       0.411737      -1.075702      -0.004702      -0.017996       0.028287       0.033854      -0.004565       0.000796       0.033624       0.001333      -0.016161      -0.035846       0.003414       0.032432             13.059404      12.277990       0.589361       0.162689      11.285859      -8.129370      15.614363           0.000120
          100              C      17.138297       0.332915      18.965975       0.664263      21.878353 0.23547203E+03  0.48101180E+04                                 7.362855                            5.515059      -0.165186       2.022650                    0.999009      21.492267      60.044585       0.619010       0.484387      -1.011739       0.072639      -0.005512       0.032026       0.079577      -0.006809      -0.036134       0.073998      -0.143978      -0.036709      -0.090275      -0.032388       0.122663              9.027476      13.641580      -1.470889       3.422549       5.671604      -2.113367       7.769245           0.000302
          101              C      15.096030       2.885261      15.183857       0.554077      24.661240 0.26243962E+03  0.54923649E+04                                 7.838795                            5.724559      -0.051319       2.032815                    0.999529      22.776209      63.799551       0.625015       0.468259      -1.023303      -0.008236       0.031724      -0.042982       0.054053      -0.021950      -0.013550       0.081614      -0.090078       0.051612      -0.060976      -0.051902       0.112879              9.807788       7.759247       0.319577       0.211888       9.203775      -6.218037      12.460342          -0.000817
          102              C      15.917609       0.730076      18.161550      -0.035119      39.382089 0.42218963E+03  0.97520553E+04                                 9.937098                            6.730176       0.141482       2.051167                    0.999393      26.843845      73.959306       0.659084       0.402325      -1.084532      -0.044137       0.021771      -0.020728       0.053401       0.007063      -0.003071      -0.000751       0.006270       0.000009      -0.007878      -0.000873       0.008752             13.122973      20.046934      -1.449896       4.156649       7.897329      -4.162145      11.424655           0.000021
          103              C      13.559950       0.696979      17.826592      -0.037138      38.930467 0.41057648E+03  0.94125842E+04                                 9.840871                            6.624657       0.173822       2.064483                    0.999405      26.600481      72.878441       0.666542       0.400833      -1.086153       0.044756       0.016371      -0.015660       0.050164      -0.000781       0.004364      -0.004465      -0.011806       0.013600      -0.009552       0.000149       0.009404             13.099185      20.349185       3.037616      -2.968239       8.192641      -4.232679      10.755730          -0.000064
          104              C      14.665772       0.311499      18.549256      -0.126008      35.401207 0.43225652E+03  0.10211370E+05                                 9.507890                            7.020686      -0.161791       1.911852                    0.999444      30.212589      88.862075       0.606338       0.427611      -1.050580       0.001933       0.020410      -0.018297       0.027479      -0.002507      -0.008348       0.015621      -0.090456       0.052186      -0.054895       0.009216       0.045679             11.487458      19.431667       0.623152       0.853466       6.788561      -2.425101       8.242147          -0.000044
          105              C      10.057530       2.439428       8.067990       0.681863      21.078677 0.22294032E+03  0.44900835E+04                                 7.183015                            5.363254      -0.163951       2.029145                    0.999114      21.028014      58.239695       0.628552       0.483837      -1.012523      -0.028659      -0.062372      -0.033087       0.076199      -0.006834      -0.074524      -0.021537       0.164879       0.010917      -0.093669      -0.032477       0.126145              8.865693       5.808685       2.215128       2.124771      13.731023       2.601709       7.057371           0.000187
          106              C      11.260696       6.331221       9.336608      -0.117599      34.914592 0.43753511E+03  0.10386971E+05                                 9.475503                            7.092486      -0.201536       1.902726                    0.999420      30.298287      89.883072       0.598432       0.431137      -1.046458       0.003360      -0.017553      -0.007631       0.019433       0.005619      -0.053048       0.017919       0.047023      -0.019853      -0.054745      -0.011417       0.066162             11.251422       8.597714      -1.708093       5.354877      12.541240      -3.096495      12.615311           0.000265
          107              C      11.231493       3.975509       9.642554      -0.096877      33.908346 0.41084245E+03  0.95698313E+04                                 9.271240                            6.880938      -0.170499       1.924819                    0.999409      29.141995      84.730779       0.608451       0.432167      -1.049241       0.000984       0.016176      -0.009032       0.018552      -0.022373      -0.055116      -0.019370       0.059749       0.001647      -0.065729      -0.006709       0.072437             11.089020       8.789304       2.871580       5.245125      12.727740       2.800733      11.750017           0.000132
          108              C      11.665645       5.217612      10.051360       0.019062      38.591542 0.40401717E+03  0.92523300E+04                                 9.903333                            6.660306       0.017238       2.023277                    0.999247      26.236521      72.540687       0.649583       0.411737      -1.075702      -0.017996      -0.004702      -0.028287       0.033854      -0.004565      -0.033624      -0.000796      -0.001333      -0.016161      -0.035846       0.003414       0.032432             13.059404      11.285859       0.589360       8.129370      12.277989      -0.162689      15.614364           0.000120
          109              C      10.067265       7.403947       7.408625       0.664263      21.878358 0.23547208E+03  0.48101194E+04                                 7.362857                            5.515060      -0.165186       2.022649                    0.999009      21.492269      60.044595       0.619010       0.484387      -1.011739      -0.005512       0.072639      -0.032026       0.079577      -0.006810      -0.073998       0.036134       0.143978      -0.036709      -0.090275      -0.032388       0.122663              9.027479       5.671606      -1.470889       2.113368      13.641584      -3.422551       7.769247           0.000302
          110              C      12.619611       5.361680      11.190743       0.554076      24.661247 0.26243969E+03  0.54923670E+04                                 7.838797                            5.724560      -0.051320       2.032815                    0.999529      22.776211      63.799557       0.625015       0.468259      -1.023303       0.031724      -0.008236       0.042982       0.054053      -0.021950      -0.081614       0.013550       0.090078       0.051612      -0.060976      -0.051902       0.112878              9.807790       9.203778       0.319577       6.218039       7.759248      -0.211887      12.460345          -0.000818
          111              C      10.464426       6.183259       8.213050      -0.035119      39.382096 0.42218972E+03  0.97520578E+04                                 9.937099                            6.730177       0.141482       2.051167                    0.999393      26.843848      73.959320       0.659084       0.402325      -1.084532       0.021771      -0.044137       0.020728       0.053401       0.007063       0.000751       0.003071      -0.006270       0.000009      -0.007878      -0.000873       0.008752             13.122975       7.897330      -1.449898       4.162146      20.046939      -4.156652      11.424657           0.000021
          112              C      10.431329       3.825600       8.548008      -0.037138      38.930473 0.41057654E+03  0.94125860E+04                                 9.840872                            6.624658       0.173822       2.064483                    0.999405      26.600483      72.878452       0.666542       0.400834      -1.086153       0.016371       0.044756       0.015660       0.050164      -0.000781       0.004465      -0.004364       0.011806       0.013600      -0.009552       0.000149       0.009404             13.099187       8.192642       3.037617       4.232680      20.349188       2.968239      10.755732          -0.000064
          113              C      10.045849       4.931422       7.825344      -0.126008      35.401211 0.43225658E+03  0.10211372E+05                                 9.507891                            7.020687      -0.161791       1.911852                    0.999444      30.212591      88.862080       0.606338       0.427611      -1.050580       0.020410       0.001933       0.018297       0.027479      -0.002507      -0.015621       0.008348       0.090456       0.052186      -0.054895       0.009216       0.045679             11.487459       6.788561       0.623151       2.425101      19.431670      -0.853467       8.242147          -0.000044
          114              C      19.145520       7.294922       8.067990       0.681863      21.078675 0.22294028E+03  0.44900825E+04                                 7.183014                            5.363253      -0.163951       2.029146                    0.999114      21.028012      58.239686       0.628552       0.483837      -1.012523       0.028659       0.062372      -0.033087       0.076199      -0.006834       0.074524       0.021537       0.164879       0.010917      -0.093669      -0.032477       0.126145              8.865692       5.808684       2.215128      -2.124771      13.731022      -2.601708       7.057370           0.000187
          115              C      17.942354       3.403129       9.336608      -0.117599      34.914589 0.43753504E+03  0.10386970E+05                                 9.475501                            7.092484      -0.201536       1.902726                    0.999420      30.298288      89.883082       0.598432       0.431137      -1.046458      -0.003360       0.017553      -0.007631       0.019433       0.005619       0.053048      -0.017919       0.047023      -0.019853      -0.054745      -0.011417       0.066162             11.251419       8.597711      -1.708091      -5.354875      12.541242       3.096492      12.615306           0.000265
          116              C      17.971557       5.758841       9.642554      -0.096877      33.908341 0.41084236E+03  0.95698285E+04                                 9.271239                            6.880937      -0.170499       1.924819                    0.999409      29.141991      84.730758       0.608452       0.432167      -1.049241      -0.000984      -0.016176      -0.009032       0.018552      -0.022373       0.055116       0.019370       0.059750       0.001646      -0.065729      -0.006709       0.072438             11.089019       8.789302       2.871580      -5.245124      12.727740      -2.800733      11.750015           0.000132
          117              C      17.537405       4.516738      10.051360       0.019062      38.591542 0.40401715E+03  0.92523293E+04                                 9.903333                            6.660306       0.017239       2.023277                    0.999247      26.236520      72.540681       0.649583       0.411737      -1.075702       0.017996       0.004702      -0.028287       0.033854      -0.004565       0.033624       0.000796      -0.001333      -0.016161      -0.035846       0.003413       0.032433             13.059404      11.285858       0.589360      -8.129369      12.277992       0.162690      15.614362           0.000120
          118              C      19.135785       2.330403       7.408625       0.664263      21.878352 0.23547201E+03  0.48101172E+04                                 7.362854                            5.515058      -0.165185       2.022650                    0.999009      21.492265      60.044572       0.619010       0.484387      -1.011739       0.005512      -0.072639      -0.032026       0.079577      -0.006809       0.073998      -0.036134       0.143978      -0.036709      -0.090275      -0.032388       0.122663              9.027475       5.671603      -1.470887      -2.113366      13.641579       3.422548       7.769243           0.000302
          119              C      16.583439       4.372670      11.190743       0.554076      24.661245 0.26243966E+03  0.54923663E+04                                 7.838796                            5.724559      -0.051319       2.032815                    0.999529      22.776213      63.799566       0.625015       0.468259      -1.023303      -0.031724       0.008236       0.042982       0.054053      -0.021950       0.081614      -0.013550       0.090078       0.051612      -0.060976      -0.051902       0.112879              9.807789       9.203777       0.319576      -6.218038       7.759247       0.211889      12.460344          -0.000818
          120              C      18.738624       3.551091       8.213050      -0.035119      39.382089 0.42218963E+03  0.97520551E+04                                 9.937097                            6.730176       0.141482       2.051167                    0.999393      26.843845      73.959302       0.659084       0.402325      -1.084532      -0.021771       0.044137       0.020728       0.053401       0.007063      -0.000751      -0.003071      -0.006270       0.000009      -0.007878      -0.000873       0.008752             13.122972       7.897328      -1.449894      -4.162145      20.046934       4.156646      11.424654           0.000021
          121              C      18.771721       5.908750       8.548008      -0.037138      38.930464 0.41057643E+03  0.94125826E+04                                 9.840870                            6.624657       0.173822       2.064483                    0.999405      26.600479      72.878432       0.666542       0.400833      -1.086153      -0.016371      -0.044756       0.015660       0.050164      -0.000781      -0.004465       0.004364       0.011806       0.013600      -0.009552       0.000149       0.009404             13.099185       8.192641       3.037617      -4.232679      20.349184      -2.968239      10.755730          -0.000064
          122              C      19.157201       4.802928       7.825344      -0.126008      35.401206 0.43225647E+03  0.10211369E+05                                 9.507890                            7.020686      -0.161791       1.911852                    0.999444      30.212588      88.862071       0.606338       0.427611      -1.050580      -0.020410      -0.001933       0.018297       0.027479      -0.002507       0.015621      -0.008348       0.090456       0.052186      -0.054895       0.009216       0.045679             11.487458       6.788561       0.623153      -2.425101      19.431668       0.853465       8.242147          -0.000044
          123              C       2.439428      19.145520      21.255290       0.681862      21.078689 0.22294042E+03  0.44900853E+04                                 7.183015                            5.363253      -0.163948       2.029146                    0.999114      21.028008      58.239641       0.628552       0.483837      -1.012523      -0.062372       0.028659      -0.033087       0.076199       0.006833      -0.021536       0.074524      -0.164879       0.010917      -0.093668      -0.032477       0.126145              8.865696      13.731029      -2.215131       2.601715       5.808687      -2.124774       7.057373           0.000186
          124              C       6.331221      17.942354      22.523908      -0.117601      34.914681 0.43753606E+03  0.10387006E+05                                 9.475528                            7.092496      -0.201537       1.902725                    0.999420      30.298350      89.883496       0.598431       0.431137      -1.046457      -0.017553      -0.003359      -0.007630       0.019433      -0.005618       0.017918       0.053048      -0.047023      -0.019854      -0.054744      -0.011418       0.066162             11.251458      12.541293       1.708091      -3.096495       8.597737      -5.354898      12.615345           0.000253
          125              C       3.975509      17.971557      22.829854      -0.096877      33.908355 0.41084239E+03  0.95698296E+04                                 9.271243                            6.880939      -0.170498       1.924819                    0.999409      29.141990      84.730763       0.608451       0.432167      -1.049241       0.016176      -0.000983      -0.009031       0.018552       0.022373      -0.019370       0.055117      -0.059750       0.001646      -0.065729      -0.006710       0.072439             11.089028      12.727758      -2.871591       2.800747       8.789308      -5.245127      11.750017           0.000119
          126              C       5.217612      17.537405      23.238660       0.019063      38.591633 0.40401755E+03  0.92523444E+04                                 9.903363                            6.660319       0.017237       2.023277                    0.999247      26.236530      72.540825       0.649581       0.411738      -1.075701      -0.004702       0.017997      -0.028286       0.033854       0.004565      -0.000796       0.033625       0.001331      -0.016161      -0.035847       0.003413       0.032434             13.059454      12.278040      -0.589365      -0.162687      11.285900      -8.129408      15.614421           0.000113
          127              C       7.403947      19.135785      20.595925       0.664265      21.878383 0.23547235E+03  0.48101264E+04                                 7.362869                            5.515069      -0.165189       2.022649                    0.999009      21.492256      60.044574       0.619008       0.484388      -1.011739       0.072640       0.005512      -0.032026       0.079578       0.006809       0.036134       0.073998      -0.143978      -0.036708      -0.090276      -0.032388       0.122664              9.027496      13.641605       1.470897      -3.422563       5.671616      -2.113376       7.769268           0.000299
          128              C       5.361680      16.583439      24.378043       0.554077      24.661263 0.26243984E+03  0.54923737E+04                                 7.838805                            5.724564      -0.051314       2.032816                    0.999529      22.776281      63.799887       0.625014       0.468259      -1.023302      -0.008236      -0.031724       0.042983       0.054054       0.021951       0.013551       0.081615      -0.090081       0.051614      -0.060977      -0.051903       0.112881              9.807804       7.759251      -0.319569      -0.211895       9.203792      -6.218052      12.460368          -0.000815
          129              C       6.183259      18.738624      21.400350      -0.035119      39.382094 0.42218967E+03  0.97520572E+04                                 9.937100                            6.730177       0.141487       2.051169                    0.999393      26.843848      73.959337       0.659084       0.402325      -1.084532      -0.044137      -0.021771       0.020729       0.053402      -0.007063       0.003071      -0.000751       0.006271       0.000010      -0.007879      -0.000873       0.008752             13.122975      20.046928       1.449891      -4.156640       7.897335      -4.162152      11.424664           0.000017
          130              C       3.825600      18.771721      21.735308      -0.037137      38.930384 0.41057551E+03  0.94125559E+04                                 9.840857                            6.624648       0.173825       2.064484                    0.999405      26.600447      72.878312       0.666542       0.400833      -1.086153       0.044756      -0.016371       0.015660       0.050163       0.000782      -0.004364      -0.004464      -0.011806       0.013601      -0.009553       0.000149       0.009403             13.099169      20.349161      -3.037626       2.968255       8.192633      -4.232673      10.755713          -0.000068
          131              C       4.931422      19.157201      21.012644      -0.126009      35.401272 0.43225746E+03  0.10211397E+05                                 9.507911                            7.020704      -0.161794       1.911851                    0.999444      30.212604      88.862121       0.606336       0.427612      -1.050579       0.001933      -0.020410       0.018298       0.027479       0.002507       0.008348       0.015621      -0.090456       0.052187      -0.054896       0.009216       0.045679             11.487485      19.431728      -0.623164      -0.853454       6.788573      -2.425099       8.242154          -0.000049
          132              C       7.294922      10.057530      21.255290       0.681862      21.078681 0.22294031E+03  0.44900825E+04                                 7.183013                            5.363251      -0.163947       2.029147                    0.999114      21.028004      58.239627       0.628552       0.483837      -1.012523       0.062372      -0.028659      -0.033087       0.076199       0.006833       0.021536      -0.074524      -0.164878       0.010918      -0.093668      -0.032477       0.126145              8.865694      13.731024      -2.215131      -2.601716       5.808686       2.124774       7.057372           0.000186
          133              C       3.403129      11.260696      22.523908      -0.117601      34.914685 0.43753609E+03  0.10387007E+05                                 9.475529                            7.092496      -0.201538       1.902725                    0.999420      30.298352      89.883504       0.598431       0.431137      -1.046457       0.017553       0.003359      -0.007630       0.019433      -0.005618      -0.017918      -0.053048      -0.047023      -0.019854      -0.054744      -0.011418       0.066162             11.251459      12.541293       1.708089       3.096493       8.597738       5.354898      12.615346           0.000253
          134              C       5.758841      11.231493      22.829854      -0.096877      33.908366 0.41084248E+03  0.95698324E+04                                 9.271247                            6.880940      -0.170499       1.924819                    0.999409      29.141993      84.730783       0.608451       0.432167      -1.049241      -0.016176       0.000983      -0.009031       0.018552       0.022373       0.019370      -0.055117      -0.059750       0.001645      -0.065729      -0.006710       0.072439             11.089033      12.727762      -2.871593      -2.800750       8.789313       5.245131      11.750024           0.000119
          135              C       4.516738      11.665645      23.238660       0.019063      38.591643 0.40401763E+03  0.92523467E+04                                 9.903365                            6.660319       0.017237       2.023277                    0.999247      26.236533      72.540837       0.649581       0.411738      -1.075701       0.004702      -0.017997      -0.028286       0.033854       0.004565       0.000796      -0.033625       0.001331      -0.016161      -0.035847       0.003413       0.032434             13.059457      12.278042      -0.589367       0.162685      11.285903       8.129411      15.614427           0.000113
          136              C       2.330403      10.067265      20.595925       0.664265      21.878378 0.23547228E+03  0.48101247E+04                                 7.362868                            5.515068      -0.165188       2.022649                    0.999009      21.492254      60.044566       0.619008       0.484388      -1.011739      -0.072640      -0.005512      -0.032026       0.079578       0.006809      -0.036134      -0.073998      -0.143978      -0.036708      -0.090276      -0.032388       0.122664              9.027494      13.641603       1.470895       3.422561       5.671614       2.113375       7.769265           0.000299
          137              C       4.372670      12.619611      24.378043       0.554077      24.661259 0.26243976E+03  0.54923720E+04                                 7.838805                            5.724564      -0.051314       2.032816                    0.999529      22.776279      63.799888       0.625014       0.468259      -1.023302       0.008236       0.031724       0.042983       0.054054       0.021951      -0.013551      -0.081615      -0.090082       0.051615      -0.060977      -0.051904       0.112881              9.807805       7.759251      -0.319570       0.211894       9.203793       6.218054      12.460370          -0.000814
          138              C       3.551091      10.464426      21.400350      -0.035119      39.382092 0.42218962E+03  0.97520558E+04                                 9.937100                            6.730177       0.141487       2.051169                    0.999393      26.843846      73.959330       0.659084       0.402325      -1.084532       0.044137       0.021771       0.020729       0.053402      -0.007063      -0.003071       0.000751       0.006271       0.000010      -0.007879      -0.000873       0.008752             13.122976      20.046928       1.449887       4.156635       7.897335       4.162152      11.424664           0.000017
          139              C       5.908750      10.431329      21.735308      -0.037137      38.930387 0.41057549E+03  0.94125554E+04                                 9.840858                            6.624648       0.173825       2.064484                    0.999405      26.600446      72.878310       0.666542       0.400833      -1.086153      -0.044756       0.016371       0.015660       0.050163       0.000781       0.004364       0.004464      -0.011806       0.013601      -0.009553       0.000150       0.009403             13.099171      20.349161      -3.037627      -2.968256       8.192635       4.232676      10.755717          -0.000068
          140              C       4.802928      10.045849      21.012644      -0.126009      35.401272 0.43225742E+03  0.10211396E+05                                 9.507910                            7.020702      -0.161794       1.911851                    0.999444      30.212607      88.862145       0.606336       0.427612      -1.050579      -0.001933       0.020410       0.018298       0.027479       0.002507      -0.008348      -0.015621      -0.090456       0.052187      -0.054896       0.009216       0.045680             11.487484      19.431722      -0.623166       0.853451       6.788574       2.425102       8.242156          -0.000049
          141              C      10.057530       7.294922      21.255290       0.681862      21.078682 0.22294034E+03  0.44900832E+04                                 7.183013                            5.363251      -0.163947       2.029147                    0.999114      21.028006      58.239635       0.628552       0.483837      -1.012523      -0.028659       0.062372      -0.033087       0.076199       0.006833      -0.074524       0.021536       0.164878       0.010917      -0.093668      -0.032477       0.126145              8.865694       5.808685      -2.215130       2.124772      13.731026      -2.601714       7.057370           0.000188
          142              C      11.260696       3.403129      22.523908      -0.117601      34.914652 0.43753577E+03  0.10386996E+05                                 9.475521                            7.092493      -0.201536       1.902726                    0.999420      30.298331      89.883384       0.598431       0.431137      -1.046457       0.003359       0.017553      -0.007630       0.019433      -0.005619      -0.053048      -0.017918       0.047023      -0.019854      -0.054744      -0.011417       0.066162             11.251447       8.597730       1.708089       5.354891      12.541279       3.096491      12.615332           0.000262
          143              C      11.231493       5.758841      22.829854      -0.096877      33.908343 0.41084232E+03  0.95698264E+04                                 9.271238                            6.880936      -0.170497       1.924820                    0.999409      29.141984      84.730709       0.608452       0.432167      -1.049241       0.000983      -0.016176      -0.009031       0.018552       0.022373      -0.055117       0.019370       0.059750       0.001646      -0.065729      -0.006710       0.072439             11.089020       8.789303      -2.871590       5.245123      12.727748      -2.800746      11.750009           0.000130
          144              C      11.665645       4.516738      23.238660       0.019062      38.591614 0.40401755E+03  0.92523437E+04                                 9.903356                            6.660317       0.017237       2.023277                    0.999247      26.236532      72.540805       0.649582       0.411738      -1.075701      -0.017997       0.004702      -0.028287       0.033854       0.004565      -0.033624       0.000796      -0.001332      -0.016161      -0.035846       0.003413       0.032433             13.059441      11.285890      -0.589366       8.129398      12.278027       0.162684      15.614405           0.000118
          145              C      10.067265       2.330403      20.595925       0.664265      21.878381 0.23547232E+03  0.48101257E+04                                 7.362868                            5.515068      -0.165189       2.022649                    0.999009      21.492257      60.044578       0.619008       0.484388      -1.011739      -0.005512      -0.072640      -0.032026       0.079578       0.006809      -0.073998      -0.036134       0.143978      -0.036708      -0.090276      -0.032388       0.122664              9.027495       5.671614       1.470895       2.113373      13.641609       3.422560       7.769264           0.000301
          146              C      12.619611       4.372670      24.378043       0.554077      24.661239 0.26243957E+03  0.54923657E+04                                 7.838798                            5.724560      -0.051315       2.032816                    0.999529      22.776250      63.799751       0.625014       0.468259      -1.023302       0.031724       0.008236       0.042983       0.054053       0.021950      -0.081614      -0.013551       0.090080       0.051613      -0.060977      -0.051903       0.112880              9.807793       9.203781      -0.319571       6.218042       7.759246       0.211893      12.460351          -0.000813
          147              C      10.464426       3.551091      21.400350      -0.035119      39.382106 0.42218982E+03  0.97520614E+04                                 9.937102                            6.730179       0.141486       2.051168                    0.999393      26.843853      73.959353       0.659084       0.402325      -1.084532       0.021771       0.044137       0.020729       0.053402      -0.007063       0.000751      -0.003071      -0.006271       0.000010      -0.007879      -0.000873       0.008752             13.122978       7.897334       1.449889       4.162149      20.046941       4.156638      11.424660           0.000021
          148              C      10.431329       5.908750      21.735308      -0.037136      38.930393 0.41057562E+03  0.94125589E+04                                 9.840858                            6.624649       0.173823       2.064483                    0.999405      26.600451      72.878321       0.666542       0.400833      -1.086153       0.016371      -0.044756       0.015660       0.050163       0.000781       0.004464       0.004364       0.011806       0.013601      -0.009553       0.000149       0.009403             13.099170       8.192633      -3.037626       4.232672      20.349166      -2.968255      10.755713          -0.000065
          149              C      10.045849       4.802928      21.012644      -0.126008      35.401257 0.43225722E+03  0.10211390E+05                                 9.507906                            7.020699      -0.161794       1.911851                    0.999444      30.212603      88.862118       0.606337       0.427612      -1.050579       0.020409      -0.001933       0.018298       0.027479       0.002507      -0.015621      -0.008348       0.090456       0.052187      -0.054896       0.009216       0.045680             11.487479       6.788569      -0.623165       2.425099      19.431717       0.853451       8.242150          -0.000043
          150              C      19.145520       2.439428      21.255290       0.681862      21.078691 0.22294046E+03  0.44900863E+04                                 7.183016                            5.363253      -0.163949       2.029146                    0.999114      21.028011      58.239652       0.628552       0.483837      -1.012523       0.028659      -0.062372      -0.033087       0.076199       0.006833       0.074524      -0.021536       0.164879       0.010917      -0.093668      -0.032477       0.126145              8.865697       5.808687      -2.215130      -2.124772      13.731031       2.601713       7.057372           0.000188
          151              C      17.942354       6.331221      22.523908      -0.117601      34.914644 0.43753569E+03  0.10386993E+05                                 9.475519                            7.092492      -0.201536       1.902726                    0.999420      30.298327      89.883358       0.598431       0.431137      -1.046457      -0.003359      -0.017553      -0.007630       0.019433      -0.005619       0.053048       0.017918       0.047023      -0.019854      -0.054744      -0.011417       0.066162             11.251443       8.597727       1.708089      -5.354888      12.541275      -3.096492      12.615327           0.000262
          152              C      17.971557       3.975509      22.829854      -0.096877      33.908335 0.41084224E+03  0.95698239E+04                                 9.271236                            6.880936      -0.170497       1.924820                    0.999409      29.141982      84.730694       0.608452       0.432167      -1.049241      -0.000983       0.016176      -0.009031       0.018552       0.022373       0.055117      -0.019370       0.059750       0.001646      -0.065729      -0.006710       0.072439             11.089017       8.789300      -2.871588      -5.245120      12.727745       2.800744      11.750004           0.000129
          153              C      17.537405       5.217612      23.238660       0.019062      38.591606 0.40401750E+03  0.92523419E+04                                 9.903354                            6.660316       0.017237       2.023277                    0.999247      26.236530      72.540792       0.649582       0.411738      -1.075701       0.017997      -0.004702      -0.028287       0.033854       0.004565       0.033624      -0.000796      -0.001332      -0.016161      -0.035846       0.003413       0.032433             13.059437      11.285887      -0.589365      -8.129394      12.278024      -0.162685      15.614400           0.000118
          154              C      19.135785       7.403947      20.595925       0.664265      21.878383 0.23547235E+03  0.48101263E+04                                 7.362869                            5.515068      -0.165189       2.022649                    0.999009      21.492256      60.044571       0.619008       0.484388      -1.011739       0.005512       0.072640      -0.032026       0.079578       0.006809       0.073998       0.036134       0.143978      -0.036708      -0.090276      -0.032388       0.122664              9.027496       5.671614       1.470895      -2.113374      13.641608      -3.422561       7.769264           0.000301
          155              C      16.583439       5.361680      24.378043       0.554077      24.661233 0.26243951E+03  0.54923641E+04                                 7.838796                            5.724559      -0.051316       2.032816                    0.999529      22.776247      63.799737       0.625014       0.468259      -1.023302      -0.031724      -0.008236       0.042983       0.054053       0.021950       0.081614       0.013551       0.090080       0.051613      -0.060977      -0.051903       0.112880              9.807789       9.203778      -0.319570      -6.218039       7.759245      -0.211893      12.460345          -0.000813
          156              C      18.738624       6.183259      21.400350      -0.035119      39.382101 0.42218981E+03  0.97520610E+04                                 9.937101                            6.730178       0.141486       2.051168                    0.999393      26.843853      73.959349       0.659084       0.402325      -1.084532      -0.021771      -0.044137       0.020728       0.053402      -0.007063      -0.000751       0.003071      -0.006271       0.000010      -0.007879      -0.000873       0.008752             13.122976       7.897332       1.449891      -4.162147      20.046938      -4.156641      11.424657           0.000021
          157              C      18.771721       3.825600      21.735308      -0.037136      38.930393 0.41057567E+03  0.94125602E+04                                 9.840857                            6.624649       0.173823       2.064483                    0.999405      26.600453      72.878327       0.666542       0.400833      -1.086153      -0.016371       0.044756       0.015660       0.050163       0.000781      -0.004464      -0.004364       0.011806       0.013601      -0.009553       0.000149       0.009403             13.099169       8.192631      -3.037626      -4.232670      20.349167       2.968253      10.755709          -0.000065
          158              C      19.157201       4.931422      21.012644      -0.126008      35.401256 0.43225725E+03  0.10211390E+05                                 9.507905                            7.020700      -0.161794       1.911851                    0.999444      30.212600      88.862090       0.606337       0.427612      -1.050579      -0.020409       0.001933       0.018298       0.027479       0.002507       0.015621       0.008348       0.090456       0.052187      -0.054896       0.009216       0.045680             11.487478       6.788568      -0.623163      -2.425096      19.431719      -0.853454       8.242147          -0.000043
          159              C       2.439428      10.057530       8.067990       0.681863      21.078675 0.22294029E+03  0.44900827E+04                                 7.183014                            5.363253      -0.163951       2.029146                    0.999114      21.028012      58.239684       0.628552       0.483837      -1.012523      -0.062372      -0.028659      -0.033087       0.076199      -0.006834      -0.021537      -0.074524      -0.164879       0.010917      -0.093669      -0.032477       0.126145              8.865691      13.731018       2.215128       2.601709       5.808684       2.124772       7.057371           0.000185
          160              C       6.331221      11.260696       9.336608      -0.117600      34.914611 0.43753529E+03  0.10386978E+05                                 9.475509                            7.092488      -0.201537       1.902725                    0.999420      30.298296      89.883133       0.598432       0.431137      -1.046457      -0.017553       0.003360      -0.007631       0.019433       0.005619       0.017919      -0.053048      -0.047024      -0.019853      -0.054745      -0.011417       0.066162             11.251430      12.541247      -1.708094      -3.096496       8.597720       5.354884      12.615322           0.000257
          161              C       3.975509      11.231493       9.642554      -0.096878      33.908357 0.41084252E+03  0.95698338E+04                                 9.271244                            6.880939      -0.170499       1.924819                    0.999409      29.141998      84.730807       0.608451       0.432167      -1.049241       0.016176       0.000984      -0.009032       0.018552      -0.022373      -0.019370      -0.055116      -0.059750       0.001646      -0.065729      -0.006709       0.072438             11.089026      12.727745       2.871581       2.800735       8.789309       5.245130      11.750025           0.000123
          162              C       5.217612      11.665645      10.051360       0.019062      38.591571 0.40401734E+03  0.92523354E+04                                 9.903340                            6.660309       0.017239       2.023277                    0.999247      26.236526      72.540721       0.649583       0.411737      -1.075702      -0.004702      -0.017996      -0.028287       0.033854      -0.004565      -0.000796      -0.033624       0.001333      -0.016161      -0.035846       0.003414       0.032433             13.059417      12.277998       0.589361      -0.162689      11.285870       8.129382      15.614383           0.000117
          163              C       7.403947      10.067265       7.408625       0.664263      21.878358 0.23547210E+03  0.48101197E+04                                 7.362857                            5.515060      -0.165186       2.022650                    0.999009      21.492269      60.044593       0.619010       0.484387      -1.011739       0.072639      -0.005512      -0.032026       0.079577      -0.006810       0.036134      -0.073998      -0.143978      -0.036709      -0.090275      -0.032388       0.122663              9.027478      13.641581      -1.470890      -3.422551       5.671606       2.113369       7.769249           0.000300
          164              C       5.361680      12.619611      11.190743       0.554077      24.661243 0.26243962E+03  0.54923656E+04                                 7.838797                            5.724559      -0.051319       2.032815                    0.999529      22.776222      63.799615       0.625014       0.468259      -1.023303      -0.008236       0.031724       0.042982       0.054053      -0.021950       0.013550      -0.081614      -0.090078       0.051612      -0.060976      -0.051902       0.112878              9.807792       7.759247       0.319576      -0.211888       9.203780       6.218042      12.460350          -0.000818
          165              C       6.183259      10.464426       8.213050      -0.035119      39.382088 0.42218960E+03  0.97520546E+04                                 9.937098                            6.730176       0.141483       2.051167                    0.999393      26.843844      73.959307       0.659084       0.402325      -1.084532      -0.044137       0.021771       0.020728       0.053401       0.007063       0.003071       0.000751       0.006270       0.000009      -0.007878      -0.000873       0.008752             13.122973      20.046928      -1.449897      -4.156649       7.897331       4.162148      11.424660           0.000018
          166              C       3.825600      10.431329       8.548008      -0.037138      38.930464 0.41057643E+03  0.94125826E+04                                 9.840871                            6.624657       0.173823       2.064483                    0.999405      26.600479      72.878435       0.666542       0.400833      -1.086153       0.044756       0.016371       0.015660       0.050164      -0.000781      -0.004364       0.004465      -0.011806       0.013600      -0.009552       0.000149       0.009404             13.099184      20.349177       3.037616       2.968239       8.192643       4.232682      10.755734          -0.000068
          167              C       4.931422      10.045849       7.825344      -0.126008      35.401216 0.43225664E+03  0.10211374E+05                                 9.507893                            7.020689      -0.161791       1.911852                    0.999444      30.212594      88.862105       0.606338       0.427611      -1.050580       0.001933       0.020410       0.018298       0.027479      -0.002507       0.008348      -0.015621      -0.090456       0.052186      -0.054895       0.009216       0.045679             11.487461      19.431667       0.623152      -0.853465       6.788564       2.425103       8.242152          -0.000051
          168              C       7.294922      19.145520       8.067990       0.681863      21.078677 0.22294031E+03  0.44900833E+04                                 7.183015                            5.363254      -0.163951       2.029146                    0.999114      21.028013      58.239690       0.628552       0.483837      -1.012523       0.062372       0.028659      -0.033087       0.076199      -0.006834       0.021537       0.074524      -0.164879       0.010917      -0.093669      -0.032477       0.126145              8.865693      13.731022       2.215129      -2.601710       5.808685      -2.124772       7.057372           0.000185
          169              C       3.403129      17.942354       9.336608      -0.117600      34.914613 0.43753528E+03  0.10386978E+05                                 9.475508                            7.092487      -0.201537       1.902725                    0.999420      30.298301      89.883165       0.598432       0.431137      -1.046458       0.017553      -0.003360      -0.007631       0.019433       0.005619      -0.017919       0.053048      -0.047024      -0.019853      -0.054745      -0.011418       0.066162             11.251430      12.541252      -1.708092       3.096495       8.597718      -5.354882      12.615318           0.000257
          170              C       5.758841      17.971557       9.642554      -0.096878      33.908359 0.41084253E+03  0.95698341E+04                                 9.271244                            6.880939      -0.170500       1.924819                    0.999409      29.141999      84.730813       0.608451       0.432167      -1.049241      -0.016176      -0.000984      -0.009032       0.018552      -0.022373       0.019370       0.055116      -0.059750       0.001646      -0.065729      -0.006709       0.072438             11.089027      12.727749       2.871582      -2.800735       8.789308      -5.245130      11.750024           0.000123
          171              C       4.516738      17.537405      10.051360       0.019062      38.591573 0.40401734E+03  0.92523354E+04                                 9.903340                            6.660309       0.017239       2.023277                    0.999247      26.236526      72.540718       0.649583       0.411737      -1.075702       0.004702       0.017996      -0.028287       0.033854      -0.004565       0.000796       0.033624       0.001333      -0.016161      -0.035846       0.003413       0.032433             13.059417      12.278003       0.589361       0.162690      11.285869      -8.129380      15.614380           0.000117
          172              C       2.330403      19.135785       7.408625       0.664263      21.878355 0.23547204E+03  0.48101182E+04                                 7.362855                            5.515059      -0.165185       2.022650                    0.999009      21.492265      60.044574       0.619010       0.484387      -1.011739      -0.072639       0.005512      -0.032026       0.079577      -0.006809      -0.036134       0.073998      -0.143978      -0.036709      -0.090275      -0.032388       0.122663              9.027476      13.641578      -1.470889       3.422550       5.671604      -2.113368       7.769246           0.000300
          173              C       4.372670      16.583439      11.190743       0.554077      24.661233 0.26243949E+03  0.54923626E+04                                 7.838795                            5.724558      -0.051319       2.032815                    0.999529      22.776221      63.799618       0.625014       0.468259      -1.023303       0.008236      -0.031724       0.042982       0.054053      -0.021950      -0.013550       0.081614      -0.090079       0.051612      -0.060976      -0.051902       0.112879              9.807790       7.759245       0.319575       0.211889       9.203777      -6.218039      12.460346          -0.000818
          174              C       3.551091      18.738624       8.213050      -0.035119      39.382085 0.42218957E+03  0.97520534E+04                                 9.937097                            6.730176       0.141483       2.051167                    0.999393      26.843843      73.959298       0.659084       0.402325      -1.084532       0.044137      -0.021771       0.020728       0.053401       0.007063      -0.003071      -0.000751       0.006270       0.000009      -0.007878      -0.000873       0.008752             13.122971      20.046926      -1.449895       4.156646       7.897330      -4.162148      11.424658           0.000018
          175              C       5.908750      18.771721       8.548008      -0.037138      38.930465 0.41057643E+03  0.94125826E+04                                 9.840871                            6.624657       0.173823       2.064483                    0.999405      26.600479      72.878435       0.666542       0.400833      -1.086153      -0.044756      -0.016371       0.015660       0.050163      -0.000781       0.004364      -0.004465      -0.011806       0.013600      -0.009552       0.000149       0.009404             13.099185      20.349181       3.037617      -2.968240       8.192642      -4.232681      10.755733          -0.000068
          176              C       4.802928      19.157201       7.825344      -0.126008      35.401213 0.43225659E+03  0.10211372E+05                                 9.507893                            7.020688      -0.161790       1.911852                    0.999444      30.212590      88.862084       0.606338       0.427611      -1.050580      -0.001933      -0.020410       0.018298       0.027479      -0.002507      -0.008348       0.015621      -0.090456       0.052186      -0.054895       0.009216       0.045679             11.487461      19.431670       0.623153       0.853465       6.788563      -2.425102       8.242150          -0.000051
          177              C       9.411170      17.029272      18.306610       0.681863      21.078678 0.22294032E+03  0.44900835E+04                                 7.183015                            5.363253      -0.163951       2.029146                    0.999114      21.028014      58.239691       0.628552       0.483837      -1.012523       0.028659       0.062372       0.033087       0.076199      -0.006834      -0.074524      -0.021537       0.164879       0.010917      -0.093669      -0.032477       0.126145              8.865693       5.808685       2.215129       2.124772      13.731022       2.601710       7.057372           0.000185
          178              C       8.208004      13.137479      17.037992      -0.117600      34.914604 0.43753516E+03  0.10386974E+05                                 9.475506                            7.092485      -0.201537       1.902725                    0.999420      30.298297      89.883141       0.598432       0.431137      -1.046458      -0.003360       0.017553       0.007631       0.019433       0.005619      -0.053048       0.017919       0.047024      -0.019853      -0.054745      -0.011418       0.066162             11.251427       8.597715      -1.708091       5.354880      12.541250      -3.096494      12.615314           0.000257
          179              C       8.237207      15.493191      16.732046      -0.096878      33.908368 0.41084264E+03  0.95698375E+04                                 9.271246                            6.880941      -0.170500       1.924819                    0.999409      29.142004      84.730837       0.608451       0.432167      -1.049241      -0.000984      -0.016176       0.009032       0.018552      -0.022373      -0.055116      -0.019370       0.059750       0.001646      -0.065729      -0.006709       0.072438             11.089030       8.789311       2.871583       5.245131      12.727752       2.800736      11.750028           0.000123
          180              C       7.803055      14.251088      16.323240       0.019062      38.591573 0.40401734E+03  0.92523353E+04                                 9.903340                            6.660309       0.017239       2.023277                    0.999247      26.236526      72.540717       0.649583       0.411737      -1.075702       0.017996       0.004702       0.028287       0.033854      -0.004565      -0.033624      -0.000796      -0.001333      -0.016161      -0.035846       0.003414       0.032433             13.059417      11.285868       0.589361       8.129380      12.278003      -0.162690      15.614379           0.000117
          181              C       9.401435      12.064753      18.965975       0.664263      21.878353 0.23547201E+03  0.48101174E+04                                 7.362854                            5.515058      -0.165184       2.022650                    0.999009      21.492264      60.044570       0.619010       0.484387      -1.011739       0.005512      -0.072639       0.032026       0.079577      -0.006809      -0.073998       0.036134       0.143978      -0.036709      -0.090275      -0.032388       0.122663              9.027475       5.671603      -1.470888       2.113367      13.641578      -3.422549       7.769245           0.000300
          182              C       6.849089      14.107020      15.183857       0.554077      24.661232 0.26243949E+03  0.54923625E+04                                 7.838795                            5.724558      -0.051319       2.032815                    0.999529      22.776220      63.799612       0.625014       0.468259      -1.023303      -0.031724       0.008236      -0.042982       0.054053      -0.021950      -0.081614       0.013550       0.090079       0.051612      -0.060976      -0.051902       0.112879              9.807789       9.203777       0.319575       6.218039       7.759245      -0.211889      12.460346          -0.000817
          183              C       9.004274      13.285441      18.161550      -0.035119      39.382086 0.42218957E+03  0.97520535E+04                                 9.937097                            6.730176       0.141483       2.051167                    0.999393      26.843843      73.959296       0.659084       0.402325      -1.084532      -0.021771       0.044137      -0.020728       0.053401       0.007063       0.000751       0.003071      -0.006270       0.000009      -0.007878      -0.000873       0.008752             13.122971       7.897329      -1.449895       4.162147      20.046928      -4.156646      11.424657           0.000018
          184              C       9.037371      15.643100      17.826592      -0.037138      38.930469 0.41057646E+03  0.94125835E+04                                 9.840872                            6.624657       0.173823       2.064483                    0.999405      26.600480      72.878441       0.666542       0.400834      -1.086153      -0.016371      -0.044756      -0.015660       0.050164      -0.000781       0.004465      -0.004364       0.011806       0.013600      -0.009552       0.000149       0.009404             13.099187       8.192643       3.037617       4.232682      20.349183       2.968240      10.755734          -0.000068
          185              C       9.422851      14.537278      18.549256      -0.126008      35.401215 0.43225660E+03  0.10211373E+05                                 9.507892                            7.020688      -0.161791       1.911852                    0.999444      30.212592      88.862090       0.606338       0.427611      -1.050580      -0.020410      -0.001933      -0.018298       0.027479      -0.002507      -0.015621       0.008348       0.090456       0.052186      -0.054895       0.009216       0.045679             11.487460       6.788563       0.623153       2.425103      19.431669      -0.853465       8.242150          -0.000051
          186              C       0.323180      12.173778      18.306610       0.681863      21.078675 0.22294029E+03  0.44900828E+04                                 7.183014                            5.363253      -0.163950       2.029146                    0.999114      21.028012      58.239685       0.628552       0.483837      -1.012523      -0.028659      -0.062372       0.033087       0.076199      -0.006834       0.074524       0.021537       0.164879       0.010917      -0.093669      -0.032477       0.126145              8.865692       5.808685       2.215128      -2.124772      13.731019      -2.601709       7.057372           0.000185
          187              C       1.526346      16.065571      17.037992      -0.117599      34.914611 0.43753529E+03  0.10386978E+05                                 9.475508                            7.092488      -0.201537       1.902725                    0.999420      30.298298      89.883143       0.598432       0.431137      -1.046458       0.003360      -0.017553       0.007631       0.019433       0.005619       0.053048      -0.017919       0.047024      -0.019853      -0.054745      -0.011417       0.066162             11.251429       8.597719      -1.708093      -5.354883      12.541248       3.096496      12.615321           0.000257
          188              C       1.497143      13.709859      16.732046      -0.096878      33.908360 0.41084255E+03  0.95698347E+04                                 9.271244                            6.880939      -0.170499       1.924819                    0.999409      29.141999      84.730810       0.608451       0.432167      -1.049241       0.000984       0.016176       0.009032       0.018552      -0.022373       0.055116       0.019370       0.059750       0.001646      -0.065729      -0.006709       0.072438             11.089027       8.789309       2.871582      -5.245130      12.727746      -2.800735      11.750025           0.000123
          189              C       1.931295      14.951962      16.323240       0.019062      38.591569 0.40401732E+03  0.92523347E+04                                 9.903340                            6.660309       0.017239       2.023277                    0.999247      26.236525      72.540716       0.649583       0.411737      -1.075702      -0.017996      -0.004702       0.028287       0.033854      -0.004565       0.033624       0.000796      -0.001333      -0.016161      -0.035846       0.003414       0.032433             13.059416      11.285870       0.589361      -8.129381      12.277998       0.162689      15.614381           0.000117
          190              C       0.332915      17.138297      18.965975       0.664263      21.878354 0.23547204E+03  0.48101183E+04                                 7.362855                            5.515059      -0.165186       2.022650                    0.999009      21.492267      60.044586       0.619010       0.484387      -1.011739      -0.005512       0.072639       0.032026       0.079577      -0.006810       0.073998      -0.036134       0.143978      -0.036709      -0.090275      -0.032388       0.122663              9.027477       5.671605      -1.470889      -2.113368      13.641579       3.422550       7.769247           0.000300
          191              C       2.885261      15.096030      15.183857       0.554077      24.661230 0.26243946E+03  0.54923616E+04                                 7.838795                            5.724558      -0.051319       2.032815                    0.999529      22.776216      63.799600       0.625014       0.468259      -1.023303       0.031724      -0.008236      -0.042982       0.054053      -0.021950       0.081614      -0.013550       0.090079       0.051612      -0.060976      -0.051902       0.112879              9.807790       9.203777       0.319576      -6.218040       7.759245       0.211888      12.460347          -0.000818
          192              C       0.730076      15.917609      18.161550      -0.035119      39.382088 0.42218960E+03  0.97520545E+04                                 9.937098                            6.730176       0.141483       2.051167                    0.999393      26.843844      73.959305       0.659084       0.402325      -1.084532       0.021771      -0.044137      -0.020728       0.053401       0.007063      -0.000751      -0.003071      -0.006270       0.000009      -0.007878      -0.000873       0.008752             13.122973       7.897331      -1.449896      -4.162148      20.046928       4.156648      11.424660           0.000018
          193              C       0.696979      13.559950      17.826592      -0.037138      38.930465 0.41057643E+03  0.94125827E+04                                 9.840871                            6.624657       0.173823       2.064483                    0.999405      26.600479      72.878436       0.666542       0.400834      -1.086153       0.016371       0.044756      -0.015660       0.050164      -0.000781      -0.004465       0.004364       0.011806       0.013600      -0.009552       0.000149       0.009404             13.099185       8.192643       3.037617      -4.232682      20.349179      -2.968239      10.755734          -0.000068
          194              C       0.311499      14.665772      18.549256      -0.126008      35.401212 0.43225660E+03  0.10211372E+05                                 9.507892                            7.020688      -0.161791       1.911852                    0.999444      30.212592      88.862096       0.606338       0.427611      -1.050580       0.020410       0.001933      -0.018298       0.027479      -0.002507       0.015621      -0.008348       0.090456       0.052186      -0.054895       0.009216       0.045679             11.487460       6.788563       0.623152      -2.425103      19.431665       0.853465       8.242151          -0.000051
          195              C      17.029272       0.323180       5.119310       0.681862      21.078686 0.22294039E+03  0.44900845E+04                                 7.183014                            5.363252      -0.163948       2.029147                    0.999114      21.028008      58.239639       0.628552       0.483837      -1.012523       0.062372      -0.028659       0.033087       0.076199       0.006833      -0.021536       0.074524      -0.164878       0.010917      -0.093668      -0.032477       0.126145              8.865695      13.731027      -2.215130       2.601713       5.808686      -2.124773       7.057371           0.000188
          196              C      13.137479       1.526346       3.850692      -0.117601      34.914649 0.43753575E+03  0.10386995E+05                                 9.475521                            7.092494      -0.201536       1.902726                    0.999420      30.298328      89.883369       0.598431       0.431137      -1.046457       0.017553       0.003359       0.007630       0.019433      -0.005619       0.017918       0.053048      -0.047023      -0.019854      -0.054744      -0.011417       0.066162             11.251446      12.541277       1.708090      -3.096492       8.597730      -5.354891      12.615332           0.000262
          197              C      15.493191       1.497143       3.544746      -0.096877      33.908337 0.41084226E+03  0.95698245E+04                                 9.271237                            6.880936      -0.170497       1.924820                    0.999409      29.141982      84.730696       0.608452       0.432167      -1.049241      -0.016176       0.000983       0.009031       0.018552       0.022373      -0.019370       0.055117      -0.059750       0.001646      -0.065729      -0.006710       0.072439             11.089018      12.727745      -2.871589       2.800746       8.789302      -5.245121      11.750007           0.000130
          198              C      14.251088       1.931295       3.135940       0.019062      38.591605 0.40401746E+03  0.92523409E+04                                 9.903355                            6.660316       0.017237       2.023277                    0.999247      26.236528      72.540792       0.649582       0.411738      -1.075701       0.004702      -0.017997       0.028287       0.033854       0.004565      -0.000796       0.033624       0.001332      -0.016161      -0.035846       0.003413       0.032433             13.059439      12.278024      -0.589366      -0.162684      11.285889      -8.129397      15.614404           0.000118
          199              C      12.064753       0.332915       5.778675       0.664265      21.878380 0.23547231E+03  0.48101254E+04                                 7.362869                            5.515068      -0.165190       2.022649                    0.999009      21.492256      60.044576       0.619008       0.484388      -1.011739      -0.072640      -0.005512       0.032026       0.079578       0.006809       0.036134       0.073998      -0.143978      -0.036708      -0.090276      -0.032388       0.122664              9.027496      13.641608       1.470895      -3.422561       5.671614      -2.113374       7.769264           0.000301
          200              C      14.107020       2.885261       1.996557       0.554077      24.661235 0.26243952E+03  0.54923644E+04                                 7.838797                            5.724559      -0.051315       2.032816                    0.999529      22.776247      63.799739       0.625014       0.468259      -1.023302       0.008236       0.031724      -0.042983       0.054053       0.021950       0.013551       0.081614      -0.090080       0.051613      -0.060977      -0.051903       0.112880              9.807791       7.759245      -0.319571      -0.211893       9.203780      -6.218041      12.460348          -0.000813
          201              C      13.285441       0.730076       4.974250      -0.035119      39.382103 0.42218981E+03  0.97520611E+04                                 9.937101                            6.730178       0.141486       2.051168                    0.999393      26.843853      73.959350       0.659084       0.402325      -1.084532       0.044137       0.021771      -0.020729       0.053402      -0.007063       0.003071      -0.000751       0.006271       0.000010      -0.007879      -0.000873       0.008752             13.122977      20.046939       1.449890      -4.156639       7.897333      -4.162148      11.424659           0.000021
          202              C      15.643100       0.696979       4.639292      -0.037137      38.930397 0.41057567E+03  0.94125604E+04                                 9.840858                            6.624650       0.173823       2.064483                    0.999405      26.600453      72.878329       0.666542       0.400833      -1.086153      -0.044756       0.016371      -0.015660       0.050163       0.000781      -0.004364      -0.004464      -0.011806       0.013601      -0.009553       0.000149       0.009403             13.099171      20.349168      -3.037627       2.968255       8.192633      -4.232672      10.755713          -0.000065
          203              C      14.537278       0.311499       5.361956      -0.126009      35.401257 0.43225723E+03  0.10211390E+05                                 9.507906                            7.020699      -0.161794       1.911851                    0.999444      30.212602      88.862107       0.606337       0.427612      -1.050579      -0.001933       0.020409      -0.018298       0.027479       0.002507       0.008348       0.015621      -0.090457       0.052187      -0.054896       0.009216       0.045680             11.487478      19.431717      -0.623164      -0.853453       6.788569      -2.425098       8.242149          -0.000043
          204              C      12.173778       9.411170       5.119310       0.681862      21.078694 0.22294048E+03  0.44900870E+04                                 7.183017                            5.363254      -0.163949       2.029146                    0.999114      21.028012      58.239658       0.628552       0.483837      -1.012523      -0.062372       0.028659       0.033087       0.076199       0.006833       0.021536      -0.074524      -0.164878       0.010917      -0.093668      -0.032477       0.126145              8.865698      13.731034      -2.215131      -2.601714       5.808687       2.124773       7.057373           0.000188
          205              C      16.065571       8.208004       3.850692      -0.117601      34.914651 0.43753578E+03  0.10386996E+05                                 9.475520                            7.092493      -0.201536       1.902726                    0.999420      30.298332      89.883385       0.598431       0.431137      -1.046457      -0.017553      -0.003359       0.007630       0.019433      -0.005619      -0.017918      -0.053048      -0.047023      -0.019854      -0.054744      -0.011417       0.066162             11.251446      12.541279       1.708090       3.096493       8.597728       5.354889      12.615329           0.000262
          206              C      13.709859       8.237207       3.544746      -0.096877      33.908336 0.41084227E+03  0.95698248E+04                                 9.271237                            6.880936      -0.170497       1.924820                    0.999409      29.141983      84.730703       0.608452       0.432167      -1.049241       0.016176      -0.000983       0.009031       0.018552       0.022373       0.019370      -0.055117      -0.059750       0.001646      -0.065729      -0.006710       0.072439             11.089017      12.727747      -2.871588      -2.800744       8.789300       5.245119      11.750004           0.000129
          207              C      14.951962       7.803055       3.135940       0.019062      38.591611 0.40401755E+03  0.92523435E+04                                 9.903355                            6.660317       0.017237       2.023277                    0.999247      26.236532      72.540802       0.649582       0.411738      -1.075701      -0.004702       0.017997       0.028287       0.033854       0.004565       0.000796      -0.033624       0.001332      -0.016161      -0.035846       0.003413       0.032433             13.059438      12.278027      -0.589365       0.162686      11.285887       8.129394      15.614401           0.000118
          208              C      17.138297       9.401435       5.778675       0.664265      21.878384 0.23547235E+03  0.48101265E+04                                 7.362869                            5.515068      -0.165189       2.022649                    0.999009      21.492256      60.044573       0.619008       0.484388      -1.011739       0.072640       0.005512       0.032026       0.079578       0.006809      -0.036134      -0.073998      -0.143978      -0.036708      -0.090276      -0.032388       0.122664              9.027496      13.641609       1.470896       3.422562       5.671615       2.113374       7.769266           0.000301
          209              C      15.096030       6.849089       1.996557       0.554078      24.661235 0.26243953E+03  0.54923647E+04                                 7.838797                            5.724559      -0.051315       2.032816                    0.999529      22.776248      63.799743       0.625014       0.468259      -1.023302      -0.008236      -0.031724      -0.042983       0.054053       0.021950      -0.013551      -0.081614      -0.090080       0.051613      -0.060977      -0.051903       0.112880              9.807790       7.759245      -0.319570       0.211894       9.203779       6.218040      12.460347          -0.000813
          210              C      15.917609       9.004274       4.974250      -0.035119      39.382100 0.42218978E+03  0.97520603E+04                                 9.937101                            6.730178       0.141486       2.051168                    0.999393      26.843852      73.959348       0.659084       0.402325      -1.084532      -0.044137      -0.021771      -0.020729       0.053402      -0.007063      -0.003071       0.000751       0.006271       0.000010      -0.007879      -0.000873       0.008752             13.122976      20.046939       1.449892       4.156642       7.897332       4.162147      11.424658           0.000021
          211              C      13.559950       9.037371       4.639292      -0.037136      38.930392 0.41057565E+03  0.94125599E+04                                 9.840858                            6.624649       0.173823       2.064483                    0.999405      26.600452      72.878329       0.666542       0.400833      -1.086153       0.044756      -0.016371      -0.015660       0.050163       0.000781       0.004364       0.004464      -0.011806       0.013601      -0.009553       0.000149       0.009403             13.099170      20.349170      -3.037626      -2.968254       8.192631       4.232669      10.755709          -0.000065
          212              C      14.665772       9.422851       5.361956      -0.126008      35.401259 0.43225729E+03  0.10211391E+05                                 9.507907                            7.020701      -0.161794       1.911851                    0.999444      30.212599      88.862086       0.606336       0.427612      -1.050579       0.001933      -0.020409      -0.018298       0.027479       0.002507      -0.008348      -0.015621      -0.090456       0.052187      -0.054896       0.009216       0.045679             11.487480      19.431724      -0.623163       0.853455       6.788568       2.425095       8.242147          -0.000043
          213              O       8.971177      11.206184       4.465220      -0.546106      27.195319 0.41562101E+03  0.93319482E+04                                 7.002287                            6.152787       0.711874       2.291920                    0.998873      26.258213      65.855962       0.798645       0.341568      -1.157786       0.006118       0.020721      -0.002267       0.021724       0.029168      -0.028855       0.039287       0.006159      -0.046901      -0.067273       0.028592       0.038681              7.669962       5.231906      -0.154205       0.503514      12.032164       0.108657       5.745815          -0.000259
          214              O      10.086733      12.070594       6.134732      -0.694489      41.487368 0.65278476E+03  0.16533104E+05                                 9.598475                            7.963293       0.346861       2.113277                    0.998716      30.360635      82.898544       0.663858       0.364289      -1.130693      -0.038674       0.039823      -0.111460       0.124519      -0.011338      -0.067918       0.000784       0.158193       0.005673      -0.081152      -0.037281       0.118433             11.197231       9.667794      -3.676696       3.465522      12.584067      -4.824664      11.339833          -0.006513
          215              O       6.523961      14.029145       1.360929      -0.549228      32.896973 0.49241587E+03  0.11582485E+05                                 8.163032                            6.817148       0.503979       2.205455                    0.998110      27.561180      71.706710       0.735752       0.353920      -1.142840       0.001934       0.031405      -0.003926       0.031709       0.041265       0.001607       0.048643      -0.010887       0.039524      -0.063497      -0.003000       0.066497              9.569757       8.540625       1.749288       4.578770       8.146556       3.001973      12.022090           0.022437
          216              O       8.984805      18.248013       5.422618      -0.698717      44.067898 0.69964650E+03  0.18008316E+05                                 9.967024                            8.232571       0.267508       2.083623                    0.998388      30.678438      84.117277       0.655071       0.363265      -1.132837       0.012805      -0.121844       0.024900       0.125020       0.005528      -0.078306      -0.026748       0.123400      -0.081670      -0.082744      -0.036766       0.119510             11.678321       7.544521       0.329670       0.069082      20.213528       2.010718       7.276914          -0.006518
          217              O      10.065318      16.931928       6.838934      -0.554192      27.838673 0.44510963E+03  0.10187301E+05                                 7.161581                            6.422893       0.652327       2.261355                    0.998928      26.897970      68.559259       0.769996       0.347557      -1.150447      -0.014509      -0.007129      -0.015401       0.022328       0.013019       0.005249      -0.004267       0.081426       0.114825      -0.062133       0.022343       0.039790              7.653188       6.569487       1.091862       2.255587       7.950046       1.780859       8.440031           0.000113
          218              O       6.395468      16.194065       1.690612      -0.554344      30.358564 0.49061176E+03  0.11579029E+05                                 7.754704                            6.899215       0.505605       2.188719                    0.998566      28.233360      74.617792       0.713312       0.363825      -1.130122      -0.001694      -0.041803      -0.022299       0.047409      -0.041302      -0.048236      -0.061320       0.048914      -0.015179      -0.105346       0.043367       0.061979              8.329291       7.340811      -1.687724       2.619589       9.030032      -1.744820       8.617029           0.014664
          219              O       0.763173      17.996866       4.465220      -0.546106      27.195305 0.41562077E+03  0.93319416E+04                                 7.002284                            6.152785       0.711875       2.291920                    0.998873      26.258209      65.855944       0.798645       0.341568      -1.157786      -0.006118      -0.020721      -0.002267       0.021724       0.029168       0.028855      -0.039287       0.006159      -0.046901      -0.067273       0.028592       0.038681              7.669958       5.231904      -0.154204      -0.503514      12.032156      -0.108658       5.745813          -0.000259
          220              O      19.116317      17.132456       6.134732      -0.694488      41.487427 0.65278575E+03  0.16533138E+05                                 9.598488                            7.963302       0.346857       2.113276                    0.998716      30.360633      82.898605       0.663857       0.364290      -1.130693       0.038673      -0.039823      -0.111460       0.124518      -0.011338       0.067918      -0.000784       0.158193       0.005673      -0.081152      -0.037281       0.118433             11.197248       9.667808      -3.676703      -3.465526      12.584090       4.824671      11.339845          -0.006514
          221              O       3.210389      15.173905       1.360929      -0.549229      32.896991 0.49241620E+03  0.11582494E+05                                 8.163034                            6.817150       0.503979       2.205455                    0.998110      27.561192      71.706744       0.735753       0.353920      -1.142840      -0.001934      -0.031405      -0.003926       0.031709       0.041265      -0.001606      -0.048644      -0.010887       0.039524      -0.063497      -0.003000       0.066497              9.569760       8.540627       1.749288      -4.578772       8.146558      -3.001974      12.022094           0.022436
          222              O       0.749545      10.955037       5.422618      -0.698717      44.067897 0.69964641E+03  0.18008314E+05                                 9.967023                            8.232570       0.267508       2.083623                    0.998388      30.678434      84.117271       0.655071       0.363265      -1.132837      -0.012805       0.121844       0.024900       0.125019       0.005528       0.078306       0.026748       0.123400      -0.081670      -0.082744      -0.036766       0.119510             11.678321       7.544521       0.329669      -0.069082      20.213529      -2.010717       7.276914          -0.006517
          223              O      19.137732      12.271122       6.838934      -0.554192      27.838712 0.44511041E+03  0.10187324E+05                                 7.161590                            6.422901       0.652327       2.261355                    0.998928      26.897978      68.559307       0.769995       0.347557      -1.150446       0.014509       0.007129      -0.015401       0.022328       0.013019      -0.005248       0.004266       0.081426       0.114825      -0.062133       0.022343       0.039790              7.653198       6.569494       1.091864      -2.255590       7.950060      -1.780863       8.440041           0.000113
          224              O       3.338882      13.008985       1.690612      -0.554345      30.358614 0.49061278E+03  0.11579060E+05                                 7.754713                            6.899222       0.505604       2.188719                    0.998566      28.233382      74.617875       0.713311       0.363825      -1.130122       0.001694       0.041803      -0.022300       0.047409      -0.041302       0.048236       0.061320       0.048915      -0.015179      -0.105347       0.043368       0.061980              8.329302       7.340820      -1.687726      -2.619595       9.030042       1.744823       8.617042           0.014663
          225              O      17.996866       8.971177      17.652520      -0.546106      27.195414 0.41562283E+03  0.93320010E+04                                 7.002311                            6.152807       0.711867       2.291918                    0.998873      26.258230      65.856083       0.798642       0.341569      -1.157786      -0.020721       0.006118      -0.002267       0.021724      -0.029168      -0.039287      -0.028856      -0.006159      -0.046903      -0.067273       0.028592       0.038681              7.669988      12.032207       0.154207      -0.108662       5.231922       0.503517       5.745834          -0.000252
          226              O      17.132456      10.086733      19.322032      -0.694490      41.487540 0.65278804E+03  0.16533212E+05                                 9.598506                            7.963317       0.346860       2.113276                    0.998716      30.360691      82.898827       0.663856       0.364290      -1.130693      -0.039825      -0.038673      -0.111462       0.124521       0.011338      -0.000784      -0.067919      -0.158193       0.005670      -0.081152      -0.037282       0.118434             11.197270      12.584121       3.676712       4.824682       9.667823       3.465530      11.339866          -0.006512
          227              O      15.173905       6.523961      14.548229      -0.549226      32.896726 0.49241144E+03  0.11582355E+05                                 8.163001                            6.817126       0.503968       2.205454                    0.998110      27.561040      71.706290       0.735752       0.353921      -1.142839      -0.031403       0.001937      -0.003923       0.031707      -0.041258      -0.048639       0.001611       0.010892       0.039514      -0.063485      -0.003007       0.066492              9.569717       8.146517      -1.749274      -3.001955       8.540591       4.578746      12.022042           0.022571
          228              O      10.955037       8.984805      18.609918      -0.698714      44.067787 0.69964409E+03  0.18008240E+05                                 9.967010                            8.232561       0.267506       2.083624                    0.998388      30.678361      84.117052       0.655070       0.363265      -1.132837       0.121841       0.012804       0.024900       0.125016      -0.005528       0.026748      -0.078305      -0.123399      -0.081671      -0.082745      -0.036764       0.119509             11.678299      20.213487      -0.329649      -2.010692       7.544511       0.069082       7.276898          -0.006515
          229              O      12.271122      10.065318      20.026234      -0.554193      27.839189 0.44511994E+03  0.10187606E+05                                 7.161712                            6.423004       0.652331       2.261357                    0.998928      26.898036      68.559875       0.769982       0.347561      -1.150442       0.007129      -0.014508      -0.015401       0.022327      -0.013021       0.004264       0.005246      -0.081424       0.114824      -0.062133       0.022344       0.039789              7.653337       7.950234      -1.091899      -1.780916       6.569601       2.255632       8.440177           0.000115
          230              O      13.008985       6.395468      14.877912      -0.554344      30.357694 0.49059391E+03  0.11578491E+05                                 7.754511                            6.899050       0.505609       2.188721                    0.998566      28.233134      74.616571       0.713327       0.363821      -1.130126       0.041800      -0.001693      -0.022297       0.047405       0.041298       0.061315      -0.048233      -0.048902      -0.015189      -0.105338       0.043365       0.061973              8.329073       9.029825       1.687689       1.744779       7.340620       2.619487       8.616775           0.014763
          231              O      11.206184       0.763173      17.652520      -0.546106      27.195413 0.41562282E+03  0.93320008E+04                                 7.002310                            6.152807       0.711867       2.291918                    0.998873      26.258229      65.856081       0.798642       0.341569      -1.157786       0.020721      -0.006118      -0.002267       0.021724      -0.029168       0.039287       0.028856      -0.006159      -0.046903      -0.067273       0.028592       0.038681              7.669987      12.032205       0.154207       0.108662       5.231922      -0.503517       5.745834          -0.000252
          232              O      12.070594      19.116317      19.322032      -0.694490      41.487532 0.65278793E+03  0.16533208E+05                                 9.598505                            7.963316       0.346861       2.113276                    0.998716      30.360691      82.898820       0.663856       0.364290      -1.130693       0.039825       0.038674      -0.111462       0.124521       0.011338       0.000784       0.067919      -0.158193       0.005670      -0.081152      -0.037282       0.118434             11.197268      12.584117       3.676710      -4.824681       9.667821      -3.465530      11.339864          -0.006512
          233              O      14.029145       3.210389      14.548229      -0.549226      32.896730 0.49241153E+03  0.11582358E+05                                 8.163001                            6.817126       0.503968       2.205454                    0.998110      27.561045      71.706302       0.735752       0.353920      -1.142839       0.031403      -0.001936      -0.003923       0.031707      -0.041258       0.048639      -0.001611       0.010891       0.039515      -0.063486      -0.003006       0.066492              9.569716       8.146516      -1.749274       3.001954       8.540590      -4.578745      12.022042           0.022571
          234              O      18.248013       0.749545      18.609918      -0.698715      44.067794 0.69964440E+03  0.18008248E+05                                 9.967011                            8.232562       0.267508       2.083624                    0.998388      30.678377      84.117071       0.655071       0.363265      -1.132837      -0.121841      -0.012804       0.024900       0.125017      -0.005528      -0.026748       0.078305      -0.123399      -0.081671      -0.082745      -0.036765       0.119509             11.678300      20.213491      -0.329649       2.010691       7.544512      -0.069082       7.276898          -0.006514
          235              O      16.931928      19.137732      20.026234      -0.554192      27.839185 0.44511983E+03  0.10187603E+05                                 7.161711                            6.423003       0.652331       2.261357                    0.998928      26.898035      68.559869       0.769982       0.347561      -1.150442      -0.007129       0.014508      -0.015401       0.022327      -0.013021      -0.004264      -0.005246      -0.081425       0.114824      -0.062133       0.022344       0.039789              7.653336       7.950232      -1.091900       1.780916       6.569601      -2.255632       8.440176           0.000115
          236              O      16.194065       3.338882      14.877912      -0.554344      30.357681 0.49059363E+03  0.11578482E+05                                 7.754507                            6.899046       0.505609       2.188721                    0.998566      28.233140      74.616569       0.713327       0.363821      -1.130127      -0.041800       0.001693      -0.022297       0.047405       0.041299      -0.061316       0.048233      -0.048902      -0.015190      -0.105339       0.043366       0.061973              8.329068       9.029819       1.687689      -1.744779       7.340615      -2.619484       8.616769           0.014763
          237              O      10.497523       1.471834       8.722080      -0.546106      27.195418 0.41562290E+03  0.93320031E+04                                 7.002311                            6.152808       0.711867       2.291918                    0.998873      26.258230      65.856086       0.798642       0.341569      -1.157786      -0.006118       0.020721       0.002267       0.021724      -0.029168      -0.028856      -0.039287       0.006159      -0.046903      -0.067273       0.028592       0.038681              7.669988       5.231922       0.154207       0.503517      12.032208      -0.108662       5.745835          -0.000252
          238              O       9.381967       2.336244       7.052568      -0.694490      41.487527 0.65278785E+03  0.16533205E+05                                 9.598503                            7.963315       0.346861       2.113276                    0.998716      30.360694      82.898817       0.663856       0.364290      -1.130693       0.038674       0.039825       0.111462       0.124521       0.011338      -0.067919      -0.000784       0.158193       0.005670      -0.081152      -0.037282       0.118434             11.197266       9.667820       3.676710       3.465530      12.584114       4.824680      11.339864          -0.006512
          239              O      12.944739       4.294795      11.826371      -0.549225      32.896730 0.49241153E+03  0.11582358E+05                                 8.163001                            6.817126       0.503968       2.205454                    0.998110      27.561042      71.706298       0.735752       0.353921      -1.142839      -0.001937       0.031403       0.003923       0.031707      -0.041258       0.001611      -0.048639      -0.010892       0.039515      -0.063485      -0.003007       0.066492              9.569717       8.540592      -1.749274       4.578747       8.146516      -3.001954      12.022044           0.022571
          240              O      10.483895       8.513663       7.764682      -0.698715      44.067784 0.69964423E+03  0.18008242E+05                                 9.967009                            8.232560       0.267508       2.083624                    0.998388      30.678377      84.117058       0.655071       0.363265      -1.132837      -0.012804      -0.121841      -0.024900       0.125017      -0.005528      -0.078305       0.026748       0.123399      -0.081671      -0.082745      -0.036765       0.119509             11.678298       7.544510      -0.329648       0.069081      20.213487      -2.010690       7.276896          -0.006515
          241              O       9.403382       7.197578       6.348366      -0.554192      27.839175 0.44511962E+03  0.10187597E+05                                 7.161709                            6.423000       0.652331       2.261357                    0.998928      26.898035      68.559859       0.769982       0.347560      -1.150442       0.014508      -0.007129       0.015401       0.022327      -0.013020       0.005247       0.004265       0.081425       0.114824      -0.062133       0.022344       0.039789              7.653333       6.569599      -1.091899       2.255631       7.950228      -1.780916       8.440174           0.000115
          242              O      13.073232       6.459715      11.496688      -0.554344      30.357635 0.49059270E+03  0.11578455E+05                                 7.754498                            6.899039       0.505609       2.188721                    0.998566      28.233123      74.616498       0.713328       0.363821      -1.130127       0.001693      -0.041800       0.022297       0.047405       0.041298      -0.048233       0.061315       0.048902      -0.015190      -0.105338       0.043365       0.061972              8.329058       7.340606       1.687687       2.619479       9.029810       1.744778       8.616757           0.014763
          243              O      18.705527       8.262516       8.722080      -0.546106      27.195408 0.41562272E+03  0.93319980E+04                                 7.002310                            6.152806       0.711868       2.291918                    0.998873      26.258227      65.856073       0.798642       0.341569      -1.157786       0.006118      -0.020721       0.002267       0.021723      -0.029168       0.028856       0.039287       0.006159      -0.046903      -0.067273       0.028592       0.038681              7.669986       5.231921       0.154207      -0.503517      12.032204       0.108662       5.745834          -0.000252
          244              O       0.352383       7.398106       7.052568      -0.694490      41.487552 0.65278828E+03  0.16533220E+05                                 9.598509                            7.963319       0.346860       2.113276                    0.998716      30.360696      82.898846       0.663856       0.364290      -1.130692      -0.038674      -0.039825       0.111462       0.124521       0.011338       0.067919       0.000784       0.158193       0.005670      -0.081152      -0.037282       0.118434             11.197273       9.667825       3.676713      -3.465531      12.584125      -4.824684      11.339869          -0.006512
          245              O      16.258311       5.439555      11.826371      -0.549225      32.896725 0.49241143E+03  0.11582355E+05                                 8.163000                            6.817125       0.503969       2.205454                    0.998110      27.561044      71.706296       0.735752       0.353920      -1.142839       0.001936      -0.031403       0.003923       0.031707      -0.041258      -0.001611       0.048639      -0.010891       0.039515      -0.063486      -0.003006       0.066492              9.569715       8.540589      -1.749274      -4.578745       8.146516       3.001954      12.022040           0.022571
          246              O      18.719155       1.220687       7.764682      -0.698714      44.067769 0.69964379E+03  0.18008230E+05                                 9.967007                            8.232559       0.267507       2.083624                    0.998388      30.678357      84.117027       0.655071       0.363265      -1.132837       0.012804       0.121841      -0.024900       0.125016      -0.005528       0.078305      -0.026748       0.123399      -0.081671      -0.082745      -0.036764       0.119509             11.678295       7.544509      -0.329649      -0.069082      20.213480       2.010690       7.276896          -0.006515
          247              O       0.330968       2.536772       6.348366      -0.554192      27.839186 0.44511987E+03  0.10187604E+05                                 7.161711                            6.423003       0.652331       2.261357                    0.998928      26.898035      68.559870       0.769982       0.347561      -1.150442      -0.014508       0.007129       0.015401       0.022327      -0.013021      -0.005246      -0.004264       0.081425       0.114824      -0.062133       0.022344       0.039789              7.653336       6.569600      -1.091899      -2.255632       7.950232       1.780916       8.440176           0.000115
          248              O      16.129818       3.274635      11.496688      -0.554344      30.357706 0.49059414E+03  0.11578498E+05                                 7.754513                            6.899052       0.505610       2.188721                    0.998566      28.233142      74.616596       0.713327       0.363821      -1.130127      -0.001693       0.041800       0.022297       0.047405       0.041298       0.048233      -0.061316       0.048903      -0.015189      -0.105339       0.043365       0.061973              8.329075       7.340622       1.687690      -2.619488       9.029826      -1.744780       8.616777           0.014763
          249              O       1.471834      18.705527      21.909380      -0.546106      27.195309 0.41562083E+03  0.93319431E+04                                 7.002285                            6.152786       0.711874       2.291920                    0.998873      26.258209      65.855947       0.798645       0.341568      -1.157786       0.020721       0.006118       0.002267       0.021724       0.029168      -0.039287       0.028855      -0.006159      -0.046901      -0.067273       0.028592       0.038681              7.669959      12.032160      -0.154204      -0.108658       5.231904      -0.503514       5.745814          -0.000259
          250              O       2.336244       0.352383      20.239868      -0.694489      41.487401 0.65278539E+03  0.16533125E+05                                 9.598482                            7.963298       0.346859       2.113277                    0.998716      30.360641      82.898588       0.663857       0.364290      -1.130693       0.039823      -0.038674       0.111460       0.124519      -0.011338      -0.000784       0.067918      -0.158193       0.005673      -0.081152      -0.037281       0.118433             11.197240      12.584079      -3.676700       4.824668       9.667801      -3.465525      11.339840          -0.006513
          251              O       4.294795      16.258311      25.013671      -0.549229      32.896988 0.49241615E+03  0.11582492E+05                                 8.163033                            6.817149       0.503979       2.205455                    0.998110      27.561194      71.706744       0.735753       0.353920      -1.142840       0.031405       0.001934       0.003926       0.031709       0.041265      -0.048644      -0.001606       0.010886       0.039525      -0.063498      -0.003000       0.066497              9.569758       8.146556       1.749288      -3.001973       8.540625      -4.578771      12.022091           0.022436
          252              O       8.513663      18.719155      20.951982      -0.698717      44.067877 0.69964606E+03  0.18008302E+05                                 9.967020                            8.232568       0.267509       2.083623                    0.998388      30.678429      84.117245       0.655071       0.363265      -1.132838      -0.121844       0.012805      -0.024900       0.125019       0.005528       0.026748       0.078306      -0.123400      -0.081670      -0.082744      -0.036766       0.119510             11.678316      20.213518       0.329669      -2.010716       7.544519      -0.069082       7.276911          -0.006518
          253              O       7.197578       0.330968      19.535666      -0.554192      27.838688 0.44510993E+03  0.10187310E+05                                 7.161584                            6.422896       0.652327       2.261355                    0.998928      26.897975      68.559281       0.769995       0.347557      -1.150446      -0.007129      -0.014509       0.015401       0.022328       0.013019       0.004266      -0.005249      -0.081426       0.114826      -0.062133       0.022343       0.039790              7.653192       7.950051       1.091863      -1.780860       6.569490      -2.255588       8.440034           0.000113
          254              O       6.459715      16.129818      24.683988      -0.554345      30.358592 0.49061233E+03  0.11579046E+05                                 7.754707                            6.899217       0.505605       2.188719                    0.998566      28.233382      74.617854       0.713312       0.363825      -1.130122      -0.041803      -0.001694       0.022300       0.047409      -0.041302       0.061321       0.048236      -0.048914      -0.015180      -0.105348       0.043368       0.061980              8.329294       9.030035      -1.687724       1.744821       7.340814      -2.619591       8.617033           0.014662
          255              O       8.262516      10.497523      21.909380      -0.546106      27.195308 0.41562085E+03  0.93319438E+04                                 7.002285                            6.152786       0.711875       2.291920                    0.998873      26.258209      65.855947       0.798645       0.341568      -1.157786      -0.020721      -0.006118       0.002267       0.021724       0.029168       0.039287      -0.028855      -0.006159      -0.046901      -0.067273       0.028592       0.038681              7.669959      12.032157      -0.154204       0.108658       5.231904       0.503515       5.745814          -0.000259
          256              O       7.398106       9.381967      20.239868      -0.694488      41.487464 0.65278642E+03  0.16533160E+05                                 9.598495                            7.963307       0.346856       2.113276                    0.998716      30.360640      82.898653       0.663856       0.364290      -1.130693      -0.039823       0.038673       0.111460       0.124518      -0.011338       0.000784      -0.067918      -0.158193       0.005673      -0.081152      -0.037281       0.118433             11.197257      12.584103      -3.676708      -4.824676       9.667816       3.465529      11.339852          -0.006513
          257              O       5.439555      12.944739      25.013671      -0.549229      32.897006 0.49241648E+03  0.11582502E+05                                 8.163035                            6.817150       0.503979       2.205455                    0.998110      27.561203      71.706773       0.735753       0.353919      -1.142840      -0.031405      -0.001934       0.003926       0.031709       0.041266       0.048644       0.001606       0.010886       0.039526      -0.063499      -0.002999       0.066498              9.569761       8.146559       1.749289       3.001974       8.540629       4.578773      12.022097           0.022436
          258              O       1.220687      10.483895      20.951982      -0.698717      44.067872 0.69964591E+03  0.18008297E+05                                 9.967019                            8.232567       0.267509       2.083623                    0.998388      30.678425      84.117234       0.655071       0.363265      -1.132838       0.121844      -0.012805      -0.024900       0.125019       0.005528      -0.026748      -0.078306      -0.123400      -0.081670      -0.082744      -0.036766       0.119510             11.678315      20.213518       0.329667       2.010714       7.544517       0.069082       7.276910          -0.006518
          259              O       2.536772       9.403382      19.535666      -0.554192      27.838720 0.44511058E+03  0.10187329E+05                                 7.161592                            6.422902       0.652328       2.261355                    0.998928      26.897980      68.559318       0.769995       0.347557      -1.150446       0.007129       0.014509       0.015401       0.022328       0.013019      -0.004266       0.005248      -0.081426       0.114825      -0.062133       0.022343       0.039790              7.653200       7.950063       1.091865       1.780864       6.569496       2.255590       8.440043           0.000114
          260              O       3.274635      13.073232      24.683988      -0.554346      30.358616 0.49061282E+03  0.11579060E+05                                 7.754711                            6.899220       0.505606       2.188719                    0.998566      28.233395      74.617897       0.713312       0.363825      -1.130122       0.041803       0.001695       0.022300       0.047409      -0.041303      -0.061322      -0.048237      -0.048915      -0.015180      -0.105349       0.043368       0.061980              8.329299       9.030040      -1.687726      -1.744822       7.340818       2.619593       8.617039           0.014662
          261              O      10.497523       8.262516      21.909380      -0.546106      27.195287 0.41562046E+03  0.93319325E+04                                 7.002280                            6.152782       0.711874       2.291920                    0.998873      26.258208      65.855929       0.798646       0.341568      -1.157787      -0.006118      -0.020721       0.002267       0.021723       0.029168      -0.028855       0.039287       0.006159      -0.046901      -0.067273       0.028592       0.038681              7.669952       5.231901      -0.154202       0.503514      12.032146       0.108660       5.745810          -0.000254
          262              O       9.381967       7.398106      20.239868      -0.694488      41.487514 0.65278741E+03  0.16533192E+05                                 9.598506                            7.963316       0.346854       2.113275                    0.998716      30.360653      82.898726       0.663856       0.364290      -1.130692       0.038673      -0.039823       0.111460       0.124518      -0.011338      -0.067918       0.000784       0.158193       0.005672      -0.081152      -0.037281       0.118433             11.197270       9.667824      -3.676712       3.465531      12.584122      -4.824682      11.339863          -0.006511
          263              O      12.944739       5.439555      25.013671      -0.549228      32.896819 0.49241320E+03  0.11582405E+05                                 8.163004                            6.817127       0.503976       2.205455                    0.998110      27.561134      71.706517       0.735754       0.353919      -1.142840      -0.001935      -0.031405       0.003925       0.031708       0.041263       0.001607       0.048643      -0.010888       0.039521      -0.063494      -0.003002       0.066496              9.569719       8.540590       1.749280       4.578744       8.146529       3.001959      12.022037           0.022499
          264              O      10.483895       1.220687      20.951982      -0.698717      44.067890 0.69964624E+03  0.18008308E+05                                 9.967022                            8.232569       0.267508       2.083623                    0.998388      30.678433      84.117264       0.655071       0.363265      -1.132837      -0.012805       0.121844      -0.024900       0.125019       0.005528      -0.078306      -0.026748       0.123400      -0.081670      -0.082744      -0.036766       0.119510             11.678320       7.544520       0.329666       0.069081      20.213529       2.010712       7.276911          -0.006516
          265              O       9.403382       2.536772      19.535666      -0.554192      27.838723 0.44511064E+03  0.10187331E+05                                 7.161592                            6.422903       0.652328       2.261355                    0.998928      26.897981      68.559322       0.769995       0.347557      -1.150446       0.014509       0.007129       0.015401       0.022328       0.013019       0.005248      -0.004266       0.081426       0.114825      -0.062133       0.022343       0.039790              7.653201       6.569495       1.091864       2.255589       7.950065       1.780863       8.440041           0.000119
          266              O      13.073232       3.274635      24.683988      -0.554345      30.358388 0.49060814E+03  0.11578921E+05                                 7.754667                            6.899183       0.505608       2.188720                    0.998566      28.233306      74.617534       0.713314       0.363824      -1.130123       0.001694       0.041802       0.022299       0.047408      -0.041301      -0.048236      -0.061319       0.048912      -0.015181      -0.105345       0.043366       0.061978              8.329250       7.340775      -1.687718       2.619570       9.029993      -1.744813       8.616981           0.014711
          267              O      18.705527       1.471834      21.909380      -0.546106      27.195290 0.41562047E+03  0.93319328E+04                                 7.002280                            6.152782       0.711874       2.291920                    0.998873      26.258209      65.855932       0.798646       0.341568      -1.157787       0.006118       0.020721       0.002267       0.021723       0.029168       0.028855      -0.039287       0.006159      -0.046901      -0.067273       0.028592       0.038681              7.669953       5.231901      -0.154203      -0.503513      12.032150      -0.108660       5.745810          -0.000254
          268              O       0.352383       2.336244      20.239868      -0.694489      41.487457 0.65278647E+03  0.16533160E+05                                 9.598493                            7.963307       0.346857       2.113276                    0.998716      30.360656      82.898669       0.663857       0.364290      -1.130693      -0.038674       0.039823       0.111460       0.124519      -0.011338       0.067918      -0.000784       0.158193       0.005672      -0.081152      -0.037281       0.118433             11.197254       9.667811      -3.676705      -3.465527      12.584100       4.824675      11.339852          -0.006511
          269              O      16.258311       4.294795      25.013671      -0.549228      32.896826 0.49241333E+03  0.11582409E+05                                 8.163006                            6.817129       0.503975       2.205455                    0.998110      27.561134      71.706525       0.735754       0.353919      -1.142840       0.001935       0.031405       0.003925       0.031708       0.041263      -0.001608      -0.048642      -0.010889       0.039521      -0.063494      -0.003002       0.066496              9.569721       8.540592       1.749280      -4.578745       8.146531      -3.001960      12.022039           0.022500
          270              O      18.719155       8.513663      20.951982      -0.698717      44.067878 0.69964603E+03  0.18008301E+05                                 9.967020                            8.232568       0.267508       2.083623                    0.998388      30.678428      84.117250       0.655071       0.363265      -1.132837       0.012805      -0.121844      -0.024900       0.125019       0.005528       0.078306       0.026748       0.123400      -0.081670      -0.082744      -0.036766       0.119510             11.678317       7.544519       0.329666      -0.069081      20.213520      -2.010712       7.276910          -0.006516
          271              O       0.330968       7.197578      19.535666      -0.554192      27.838685 0.44510990E+03  0.10187309E+05                                 7.161584                            6.422895       0.652328       2.261355                    0.998928      26.897974      68.559277       0.769995       0.347557      -1.150447      -0.014509      -0.007129       0.015401       0.022328       0.013019      -0.005248       0.004266       0.081426       0.114825      -0.062133       0.022343       0.039790              7.653190       6.569488       1.091862      -2.255586       7.950051      -1.780859       8.440031           0.000119
          272              O      16.129818       6.459715      24.683988      -0.554345      30.358381 0.49060801E+03  0.11578917E+05                                 7.754666                            6.899183       0.505608       2.188720                    0.998566      28.233302      74.617521       0.713314       0.363824      -1.130123      -0.001694      -0.041802       0.022299       0.047408      -0.041301       0.048235       0.061318       0.048912      -0.015181      -0.105344       0.043366       0.061978              8.329248       7.340774      -1.687717      -2.619568       9.029992       1.744812       8.616979           0.014712
          273              O       1.471834      10.497523       8.722080      -0.546106      27.195419 0.41562294E+03  0.93320044E+04                                 7.002312                            6.152809       0.711868       2.291918                    0.998873      26.258226      65.856080       0.798642       0.341569      -1.157785       0.020721      -0.006118       0.002267       0.021723      -0.029168      -0.039287      -0.028856      -0.006159      -0.046903      -0.067273       0.028592       0.038681              7.669989      12.032208       0.154208      -0.108660       5.231923       0.503517       5.745836          -0.000257
          274              O       2.336244       9.381967       7.052568      -0.694490      41.487518 0.65278765E+03  0.16533199E+05                                 9.598502                            7.963313       0.346861       2.113276                    0.998716      30.360687      82.898798       0.663856       0.364290      -1.130693       0.039825       0.038674       0.111462       0.124521       0.011338      -0.000784      -0.067919      -0.158193       0.005671      -0.081152      -0.037282       0.118434             11.197264      12.584110       3.676709       4.824679       9.667819       3.465529      11.339862          -0.006514
          275              O       4.294795      12.944739      11.826371      -0.549226      32.896851 0.49241363E+03  0.11582421E+05                                 8.163025                            6.817144       0.503968       2.205453                    0.998110      27.561073      71.706441       0.735751       0.353921      -1.142839       0.031404      -0.001936       0.003924       0.031707      -0.041258      -0.048639       0.001611       0.010891       0.039516      -0.063486      -0.003006       0.066492              9.569749       8.146539      -1.749281      -3.001964       8.540620       4.578768      12.022088           0.022556
          276              O       8.513663      10.483895       7.764682      -0.698715      44.067753 0.69964367E+03  0.18008223E+05                                 9.967003                            8.232556       0.267510       2.083624                    0.998388      30.678369      84.117014       0.655071       0.363265      -1.132838      -0.121841      -0.012804      -0.024900       0.125017      -0.005528       0.026748      -0.078305      -0.123398      -0.081671      -0.082745      -0.036764       0.119509             11.678290      20.213471      -0.329649      -2.010689       7.544505       0.069082       7.276893          -0.006517
          277              O       7.197578       9.403382       6.348366      -0.554192      27.839181 0.44511973E+03  0.10187600E+05                                 7.161710                            6.423001       0.652331       2.261357                    0.998928      26.898037      68.559867       0.769982       0.347561      -1.150442      -0.007129       0.014508       0.015401       0.022327      -0.013020       0.004265       0.005247      -0.081425       0.114824      -0.062133       0.022344       0.039789              7.653335       7.950229      -1.091900      -1.780916       6.569600       2.255632       8.440176           0.000111
          278              O       6.459715      13.073232      11.496688      -0.554344      30.357823 0.49059655E+03  0.11578570E+05                                 7.754538                            6.899073       0.505603       2.188719                    0.998566      28.233177      74.616766       0.713325       0.363821      -1.130126      -0.041801       0.001693       0.022297       0.047406       0.041298       0.061316      -0.048233      -0.048903      -0.015188      -0.105338       0.043365       0.061973              8.329103       9.029853       1.687695       1.744786       7.340646       2.619501       8.616810           0.014748
          279              O       8.262516      18.705527       8.722080      -0.546106      27.195429 0.41562310E+03  0.93320088E+04                                 7.002315                            6.152810       0.711868       2.291918                    0.998873      26.258228      65.856091       0.798642       0.341569      -1.157785      -0.020721       0.006118       0.002267       0.021723      -0.029168       0.039287       0.028855      -0.006159      -0.046903      -0.067273       0.028592       0.038681              7.669993      12.032215       0.154209       0.108660       5.231924      -0.503517       5.745838          -0.000257
          280              O       7.398106       0.352383       7.052568      -0.694490      41.487495 0.65278723E+03  0.16533185E+05                                 9.598496                            7.963309       0.346862       2.113277                    0.998716      30.360686      82.898771       0.663857       0.364290      -1.130693      -0.039825      -0.038674       0.111462       0.124521       0.011338       0.000784       0.067918      -0.158193       0.005671      -0.081152      -0.037282       0.118433             11.197257      12.584102       3.676706      -4.824676       9.667813      -3.465528      11.339857          -0.006514
          281              O       5.439555      16.258311      11.826371      -0.549226      32.896862 0.49241379E+03  0.11582426E+05                                 8.163027                            6.817145       0.503967       2.205453                    0.998110      27.561076      71.706453       0.735751       0.353921      -1.142839      -0.031404       0.001936       0.003924       0.031707      -0.041259       0.048639      -0.001610       0.010891       0.039516      -0.063487      -0.003006       0.066492              9.569752       8.146543      -1.749282       3.001967       8.540622      -4.578770      12.022091           0.022555
          282              O       1.220687      18.719155       7.764682      -0.698714      44.067744 0.69964334E+03  0.18008214E+05                                 9.967002                            8.232554       0.267508       2.083625                    0.998388      30.678351      84.116990       0.655071       0.363265      -1.132837       0.121841       0.012804      -0.024900       0.125016      -0.005528      -0.026748       0.078305      -0.123398      -0.081671      -0.082745      -0.036764       0.119509             11.678287      20.213464      -0.329650       2.010691       7.544505      -0.069082       7.276893          -0.006518
          283              O       2.536772       0.330968       6.348366      -0.554192      27.839167 0.44511950E+03  0.10187593E+05                                 7.161707                            6.422999       0.652331       2.261357                    0.998928      26.898034      68.559851       0.769982       0.347560      -1.150442       0.007129      -0.014508       0.015401       0.022327      -0.013020      -0.004265      -0.005247      -0.081425       0.114824      -0.062133       0.022344       0.039789              7.653331       7.950224      -1.091898       1.780914       6.569597      -2.255631       8.440172           0.000111
          284              O       3.274635      16.129818      11.496688      -0.554345      30.357915 0.49059843E+03  0.11578627E+05                                 7.754558                            6.899090       0.505600       2.188718                    0.998566      28.233201      74.616892       0.713323       0.363822      -1.130126       0.041801      -0.001693       0.022297       0.047406       0.041299      -0.061316       0.048233      -0.048905      -0.015187      -0.105339       0.043365       0.061974              8.329126       9.029875       1.687698      -1.744789       7.340666      -2.619511       8.616837           0.014747
          285              O       8.971177      17.996866      17.652520      -0.546106      27.195432 0.41562316E+03  0.93320107E+04                                 7.002315                            6.152811       0.711868       2.291918                    0.998873      26.258229      65.856096       0.798642       0.341569      -1.157785       0.006118      -0.020721      -0.002267       0.021724      -0.029168      -0.028855      -0.039287       0.006159      -0.046903      -0.067273       0.028592       0.038681              7.669993       5.231925       0.154209       0.503518      12.032217      -0.108660       5.745838          -0.000257
          286              O      10.086733      17.132456      19.322032      -0.694490      41.487497 0.65278723E+03  0.16533185E+05                                 9.598497                            7.963310       0.346862       2.113277                    0.998716      30.360682      82.898769       0.663857       0.364290      -1.130693      -0.038674      -0.039825      -0.111462       0.124521       0.011338      -0.067919      -0.000784       0.158193       0.005671      -0.081152      -0.037282       0.118433             11.197259       9.667815       3.676707       3.465528      12.584103       4.824676      11.339857          -0.006514
          287              O       6.523961      15.173905      14.548229      -0.549226      32.896871 0.49241396E+03  0.11582430E+05                                 8.163029                            6.817146       0.503968       2.205453                    0.998110      27.561080      71.706467       0.735751       0.353921      -1.142839       0.001936      -0.031404      -0.003924       0.031707      -0.041259       0.001611      -0.048639      -0.010891       0.039516      -0.063487      -0.003006       0.066492              9.569754       8.540624      -1.749282       4.578771       8.146543      -3.001967      12.022094           0.022555
          288              O       8.984805      10.955037      18.609918      -0.698714      44.067758 0.69964358E+03  0.18008223E+05                                 9.967004                            8.232556       0.267507       2.083624                    0.998388      30.678353      84.117011       0.655071       0.363265      -1.132837       0.012804       0.121841       0.024900       0.125016      -0.005528      -0.078305       0.026748       0.123398      -0.081671      -0.082745      -0.036764       0.119509             11.678291       7.544507      -0.329651       0.069082      20.213471      -2.010692       7.276895          -0.006517
          289              O      10.065318      12.271122      20.026234      -0.554192      27.839172 0.44511961E+03  0.10187596E+05                                 7.161708                            6.423000       0.652331       2.261357                    0.998928      26.898034      68.559856       0.769982       0.347561      -1.150442      -0.014508       0.007129      -0.015401       0.022327      -0.013020       0.005247       0.004265       0.081425       0.114824      -0.062133       0.022344       0.039789              7.653332       6.569598      -1.091898       2.255631       7.950227      -1.780914       8.440173           0.000111
          290              O       6.395468      13.008985      14.877912      -0.554345      30.357889 0.49059789E+03  0.11578611E+05                                 7.754552                            6.899085       0.505603       2.188719                    0.998566      28.233194      74.616855       0.713324       0.363822      -1.130126      -0.001693       0.041801      -0.022297       0.047406       0.041299      -0.048233       0.061316       0.048904      -0.015187      -0.105339       0.043366       0.061974              8.329119       7.340660       1.687697       2.619508       9.029869       1.744788       8.616829           0.014748
          291              O       0.763173      11.206184      17.652520      -0.546106      27.195424 0.41562303E+03  0.93320069E+04                                 7.002313                            6.152810       0.711868       2.291918                    0.998873      26.258228      65.856088       0.798642       0.341569      -1.157785      -0.006118       0.020721      -0.002267       0.021724      -0.029168       0.028856       0.039287       0.006159      -0.046903      -0.067273       0.028592       0.038681              7.669990       5.231924       0.154208      -0.503518      12.032211       0.108660       5.745837          -0.000257
          292              O      19.116317      12.070594      19.322032      -0.694490      41.487503 0.65278735E+03  0.16533189E+05                                 9.598499                            7.963311       0.346862       2.113277                    0.998716      30.360681      82.898775       0.663857       0.364290      -1.130693       0.038673       0.039825      -0.111462       0.124521       0.011338       0.067919       0.000784       0.158193       0.005671      -0.081152      -0.037282       0.118433             11.197260       9.667817       3.676708      -3.465528      12.584105      -4.824676      11.339858          -0.006514
          293              O       3.210389      14.029145      14.548229      -0.549226      32.896862 0.49241384E+03  0.11582427E+05                                 8.163027                            6.817145       0.503967       2.205453                    0.998110      27.561078      71.706459       0.735751       0.353921      -1.142839      -0.001936       0.031404      -0.003924       0.031707      -0.041259      -0.001610       0.048639      -0.010891       0.039516      -0.063487      -0.003006       0.066492              9.569751       8.540622      -1.749281      -4.578769       8.146541       3.001965      12.022091           0.022554
          294              O       0.749545      18.248013      18.609918      -0.698715      44.067769 0.69964394E+03  0.18008233E+05                                 9.967006                            8.232558       0.267509       2.083624                    0.998388      30.678371      84.117035       0.655071       0.363265      -1.132837      -0.012804      -0.121841       0.024900       0.125017      -0.005528       0.078305      -0.026748       0.123399      -0.081671      -0.082745      -0.036764       0.119509             11.678293       7.544508      -0.329650      -0.069082      20.213477       2.010691       7.276895          -0.006517
          295              O      19.137732      16.931928      20.026234      -0.554192      27.839187 0.44511986E+03  0.10187604E+05                                 7.161712                            6.423003       0.652331       2.261357                    0.998928      26.898036      68.559872       0.769982       0.347561      -1.150442       0.014508      -0.007129      -0.015401       0.022327      -0.013020      -0.005247      -0.004265       0.081425       0.114824      -0.062133       0.022344       0.039789              7.653337       6.569601      -1.091900      -2.255632       7.950232       1.780917       8.440178           0.000111
          296              O       3.338882      16.194065      14.877912      -0.554345      30.357859 0.49059729E+03  0.11578593E+05                                 7.754544                            6.899078       0.505602       2.188718                    0.998566      28.233192      74.616824       0.713325       0.363821      -1.130126       0.001693      -0.041800      -0.022297       0.047406       0.041299       0.048233      -0.061316       0.048904      -0.015188      -0.105339       0.043366       0.061974              8.329111       7.340652       1.687696      -2.619504       9.029861      -1.744787       8.616819           0.014747
          297              O      17.996866       0.763173       4.465220      -0.546106      27.195290 0.41562051E+03  0.93319341E+04                                 7.002281                            6.152782       0.711874       2.291920                    0.998873      26.258209      65.855934       0.798645       0.341568      -1.157787      -0.020721      -0.006118      -0.002267       0.021723       0.029168      -0.039287       0.028855      -0.006159      -0.046901      -0.067273       0.028592       0.038681              7.669953      12.032148      -0.154202      -0.108660       5.231901      -0.503514       5.745810          -0.000254
          298              O      17.132456      19.116317       6.134732      -0.694488      41.487474 0.65278667E+03  0.16533168E+05                                 9.598498                            7.963310       0.346856       2.113276                    0.998716      30.360644      82.898673       0.663856       0.364290      -1.130692      -0.039823       0.038673      -0.111460       0.124518      -0.011338      -0.000784       0.067918      -0.158193       0.005672      -0.081152      -0.037281       0.118433             11.197260      12.584108      -3.676708       4.824677       9.667817      -3.465528      11.339855          -0.006512
          299              O      15.173905       3.210389       1.360929      -0.549228      32.896818 0.49241317E+03  0.11582404E+05                                 8.163005                            6.817128       0.503976       2.205455                    0.998110      27.561129      71.706509       0.735754       0.353920      -1.142840      -0.031405      -0.001935      -0.003925       0.031708       0.041262      -0.048642      -0.001608       0.010889       0.039521      -0.063493      -0.003002       0.066495              9.569720       8.146529       1.749280      -3.001959       8.540591      -4.578745      12.022038           0.022500
          300              O      10.955037       0.749545       5.422618      -0.698717      44.067899 0.69964644E+03  0.18008314E+05                                 9.967024                            8.232570       0.267508       2.083623                    0.998388      30.678439      84.117279       0.655071       0.363265      -1.132837       0.121844      -0.012805       0.024900       0.125020       0.005528       0.026748       0.078306      -0.123401      -0.081670      -0.082744      -0.036766       0.119510             11.678322      20.213532       0.329666      -2.010713       7.544521      -0.069081       7.276912          -0.006515
          301              O      12.271122      19.137732       6.838934      -0.554192      27.838713 0.44511044E+03  0.10187325E+05                                 7.161590                            6.422901       0.652328       2.261355                    0.998928      26.897978      68.559308       0.769995       0.347557      -1.150446       0.007129       0.014509      -0.015401       0.022328       0.013019       0.004266      -0.005248      -0.081426       0.114825      -0.062133       0.022343       0.039790              7.653198       7.950062       1.091864      -1.780862       6.569493      -2.255589       8.440039           0.000119
          302              O      13.008985       3.338882       1.690612      -0.554345      30.358375 0.49060788E+03  0.11578913E+05                                 7.754666                            6.899182       0.505608       2.188720                    0.998566      28.233297      74.617507       0.713314       0.363825      -1.130123       0.041801       0.001694      -0.022299       0.047407      -0.041300       0.061318       0.048235      -0.048912      -0.015181      -0.105344       0.043366       0.061978              8.329248       9.029991      -1.687717       1.744813       7.340774      -2.619569       8.616979           0.014713
          303              O      11.206184       8.971177       4.465220      -0.546106      27.195300 0.41562065E+03  0.93319380E+04                                 7.002283                            6.152783       0.711873       2.291919                    0.998873      26.258212      65.855946       0.798645       0.341568      -1.157786       0.020721       0.006118      -0.002267       0.021723       0.029168       0.039287      -0.028855      -0.006159      -0.046901      -0.067273       0.028592       0.038681              7.669956      12.032155      -0.154203       0.108660       5.231902       0.503513       5.745811          -0.000254
          304              O      12.070594      10.086733       6.134732      -0.694489      41.487423 0.65278585E+03  0.16533140E+05                                 9.598487                            7.963302       0.346859       2.113276                    0.998716      30.360649      82.898625       0.663857       0.364290      -1.130693       0.039823      -0.038674      -0.111460       0.124519      -0.011338       0.000784      -0.067918      -0.158193       0.005672      -0.081152      -0.037281       0.118433             11.197246      12.584088      -3.676701      -4.824671       9.667804       3.465525      11.339846          -0.006511
          305              O      14.029145       6.523961       1.360929      -0.549228      32.896822 0.49241326E+03  0.11582407E+05                                 8.163003                            6.817127       0.503976       2.205455                    0.998110      27.561138      71.706526       0.735754       0.353919      -1.142840       0.031405       0.001935      -0.003926       0.031708       0.041263       0.048643       0.001607       0.010888       0.039521      -0.063494      -0.003001       0.066496              9.569718       8.146529       1.749280       3.001960       8.540590       4.578743      12.022035           0.022499
          306              O      18.248013       8.984805       5.422618      -0.698717      44.067903 0.69964652E+03  0.18008318E+05                                 9.967025                            8.232572       0.267507       2.083623                    0.998388      30.678437      84.117286       0.655070       0.363265      -1.132837      -0.121844       0.012805       0.024900       0.125019       0.005528      -0.026748      -0.078306      -0.123401      -0.081670      -0.082744      -0.036766       0.119510             11.678323      20.213532       0.329668       2.010715       7.544523       0.069081       7.276913          -0.006515
          307              O      16.931928      10.065318       6.838934      -0.554192      27.838667 0.44510954E+03  0.10187299E+05                                 7.161580                            6.422892       0.652328       2.261355                    0.998928      26.897970      68.559254       0.769996       0.347557      -1.150447      -0.007129      -0.014508      -0.015401       0.022328       0.013019      -0.004266       0.005248      -0.081426       0.114825      -0.062133       0.022343       0.039790              7.653186       7.950045       1.091861       1.780857       6.569485       2.255585       8.440027           0.000119
          308              O      16.194065       6.395468       1.690612      -0.554346      30.358392 0.49060822E+03  0.11578923E+05                                 7.754667                            6.899183       0.505607       2.188720                    0.998566      28.233313      74.617549       0.713314       0.363824      -1.130123      -0.041802      -0.001694      -0.022299       0.047408      -0.041301      -0.061319      -0.048236      -0.048912      -0.015181      -0.105345       0.043367       0.061978              8.329249       9.029992      -1.687717      -1.744812       7.340774       2.619569       8.616980           0.014712

******************************************************
Auxiliary information for the entire system
The total spin magnetic moment of the unit cell is   2.170461
The total net atomic charge of the unit cell is   -0.000011
Accuracy of reproducing the electrostatic potential in the unit cell:
  The inner radius (bohr) =    5.0000
  The outer radius (bohr) =   12.0000
  Valid grid points have density less than (e/(bohr^3)) =    0.0001
  The number of valid grid points were=      1196788
  The rms potential error without charges in kcal/mol is=     13.61115
  The rms potential error with partial charges in kcal/mol is=      2.37833
  The RRMSE value at monopole order=      0.17473
  The rms potential error with partial charges and cloud penetration in kcal/mol is=      2.36789
  The RRMSE value at monopole order with cloud penetration is=      0.17397
  The rms potential error with partial charges and atomic dipoles in kcal/mol is=      1.02712
  The RRMSE value at dipole order=      0.07546
  The rms potential error with partial charges, atomic dipoles and cloud penetration in kcal/mol is=      1.00734
  The RRMSE value at dipole order with cloud penetration=      0.07401

******************************************************
The electron densities and ab initio electrostatic potential were computed in VASP using the PBE functional and
projector augmented wave method. See the main text of the journal article for a description of computational details.
The atomic charges, dipoles, and quadrupoles were computed with the DDEC6 method as described in
(a) T. A. Manz and N. Gabaldon Limas, RSC Adv. 6 (2016) 47771-47801 DOI: 10.1039/c6ra04656h
(b) N. Gabaldon Limas and T. A. Manz, RSC Adv. 8 (2018) 2678-2707 DOI: 10.1039/c7ra11829e.
For each atom in the material, the electron cloud parameters were fit to the spherically averaged atom-in-material
electron density using radial positions for which this density was between 10^-4 and 10^-2 electrons per cubic bohr.
The polarizabilities, dispersion coefficients, and quantum Drude oscillator (QDO) parameters were fit using the MCLF method.
The magnetic structure of the system was optimized in VASP from the default ferromagnetic initial guess using spin polarization.
The atomic spin moments (ASMs) were computed on this optimized magnetic structure using the DDEC6 partition as inputs
to the method of T. A. Manz and D. S. Sholl, J. Chem. Theory Comput. 7 (2011) 4146-4164 DOI: 10.1021/ct200539n.
The RMSE and RRMSE were computed using a uniform grid with Ewald summation.
