# Supplementary material for: A collection of forcefield precursors for metal–organic frameworks
Source: RSC Adv. 2019 Nov 13;9(63):36492–507. doi: 10.1039/c9ra07327b (PMC9075174; doi:10.1039/c9ra07327b)
Supplement: RA-009-C9RA07327B-s5674 [file RA-009-C9RA07327B-s5674.xyz]

  109
jmolscript: load "" {1 1 1} spacegroup "x,y,z" unitcell [{      9.141000     0.000000     0.000000 }, {     -1.834612     9.491316     0.000000 }, {     -0.195864    -2.689340    13.590074 }]
Co     7.640066    -0.345142     3.635752     0.855504
Co    -0.529542     7.147118     9.954322     0.855464
Co    -0.097932    -1.344670     6.795037     0.897719
H      3.790743     1.394090     2.677245     0.158264
H      4.774696     2.549345     2.283132     0.153054
H      1.339936     0.219672     2.060255     0.117097
H      0.178770     8.532456     0.020385     0.142906
H      5.873977     7.044584     1.308724     0.113412
H      5.342098     3.731070    12.652359     0.130032
H      5.266921     2.016115    11.088141     0.133762
H      0.135769     1.880738    11.052807     0.125764
H      0.209270     3.568215    12.645564     0.129148
H      5.478196    -0.363256    10.411356     0.136273
H      4.312774     7.664992     8.576696     0.121847
H     -0.272942     0.960418     8.878395     0.101717
H      4.640145     6.101902     6.604776     0.150187
H      3.279077     6.764574     6.220177     0.156168
H      5.209037     4.317587     4.503751     0.113192
H      2.310258     1.604812     4.327080     0.112183
H      1.677099     5.098833     6.129123     0.127033
H      0.207212     3.100021     6.574878     0.150118
H     -0.253240     3.452321     5.120740     0.137570
H      3.319781     5.407886    10.912829     0.158271
H      2.335828     4.252631    11.306942     0.153063
H      5.770588     6.582304    11.529819     0.117100
H      7.127618     0.958860    -0.020385     0.142908
H      1.236547    -0.242608    12.281350     0.113419
H      1.768426     3.070906     0.937715     0.130034
H      1.843603     4.785861     2.501933     0.133762
H      6.974755     4.921238     2.537267     0.125764
H      6.901254     3.233761     0.944510     0.129147
H      1.632328     7.165232     3.178718     0.136269
H      2.797750    -0.863016     5.013378     0.121845
H      7.383466     5.841558     4.711679     0.101717
H      2.470379     0.700074     6.985298     0.150190
H      3.831447     0.037402     7.369897     0.156171
H      1.901487     2.484389     9.086323     0.113195
H      4.800266     5.197164     9.262994     0.112186
H      5.433425     1.703143     7.460951     0.127036
H      6.903312     3.701955     7.015196     0.150122
H      7.363764     3.349655     8.469334     0.137572
C      4.463488     1.995836     3.003406    -0.410710
C     -0.967999     9.021923     1.652553    -0.040221
C     -0.588258     8.376682     0.524577    -0.103271
C      6.644719     7.561355     1.248928     0.083800
C      7.345045     3.780423    12.815440     0.173855
C      6.129682     3.344128    12.343864    -0.165292
C      6.085712     2.323615    11.404790    -0.145320
C      7.260499     1.768014    10.941369     0.169637
C     -0.652557     2.240471    11.388482    -0.162071
C     -0.607784     3.249879    12.335710    -0.148888
C      6.240285    -0.275314     9.885420    -0.104100
C      6.616317    -1.078332     8.868882    -0.029288
C      8.110090     0.442982     9.027886     0.095792
C      4.738121     7.140237     4.873401     0.664339
C      4.033019     6.265967     5.866835    -0.408996
C      3.523429     4.939497     5.380310     0.196891
C      4.334145     4.066524     4.698089    -0.243138
C      3.890724     2.838225     4.295822     0.161677
C      2.610211     2.444285     4.593445    -0.265466
C      1.771285     3.282013     5.281103     0.191143
C      2.242945     4.525467     5.664343    -0.255945
C      0.355359     2.901187     5.637163    -0.410863
C      0.020583     1.450916     5.392541     0.699307
C      5.613718     1.210218     3.572830     0.615611
C      2.647036     4.806140    10.586668    -0.410714
C      8.078523    -2.219947    11.937521    -0.040223
C      7.698782    -1.574706    13.065497    -0.103272
C      0.465805    -0.759379    12.341146     0.083794
C     -0.234521     3.021553     0.774634     0.173854
C      0.980842     3.457848     1.246210    -0.165294
C      1.024812     4.478361     2.185284    -0.145317
C     -0.149975     5.033962     2.648705     0.169636
C      7.763081     4.561505     2.201592    -0.162070
C      7.718308     3.552097     1.254364    -0.148890
C      0.870239     7.077290     3.704654    -0.104098
C      0.494207     7.880308     4.721192    -0.029288
C     -0.999566     6.358994     4.562188     0.095789
C      2.372403    -0.338261     8.716673     0.664342
C      3.077505     0.536009     7.723239    -0.408997
C      3.587095     1.862479     8.209764     0.196894
C      2.776379     2.735452     8.891985    -0.243137
C      3.219800     3.963751     9.294252     0.161679
C      4.500313     4.357691     8.996629    -0.265464
C      5.339239     3.519963     8.308971     0.191146
C      4.867579     2.276509     7.925731    -0.255943
C      6.755165     3.900789     7.952911    -0.410864
C      7.089941     5.351060     8.197533     0.699303
C      1.496806     5.591758    10.017244     0.615615
N      6.976081     8.503629     2.103743    -0.290815
N      7.572910     7.442186     0.273160     0.015106
N      7.202443     0.695283     9.992781     0.017085
N      7.797966    -0.621747     8.326638    -0.288165
N      0.134443    -1.701653    11.486331    -0.290808
N     -0.462386    -0.640210    13.316914     0.015107
N     -0.091919     6.106693     3.597293     0.017084
N     -0.687442     7.423723     5.263436    -0.288169
O      5.529823     8.056493     5.327309    -0.608195
O      4.561883     7.049417     3.658448    -0.561870
O      0.225020     0.642025     6.319384    -0.583913
O     -0.427564     1.163230     4.265924    -0.570535
O      6.093737     0.384010     2.472034    -0.656096
O      5.920472     1.209764     4.692653    -0.445182
O      1.580701    -1.254517     8.262765    -0.608197
O      2.548641    -0.247441     9.931626    -0.561868
O      6.885504     6.159951     7.270690    -0.583911
O     -1.602912     5.638746     9.324150    -0.570533
O      1.016787     6.417966    11.118040    -0.656097
O      1.190052     5.592212     8.897421    -0.445175

The following XYZ coordinates are in angstroms. Other properties are in atomic units.
The sperically averaged electron density of each atom fit to a function of the form exp(a - br)
eigen_1, eigen_2 and eigen_3 are the three eigenvalues of traceless quadrupole moment tensor
  atom number  atomic symbol              X              Y              Z     net charge C6 coefficient C8 coefficient C10 coefficient fluctuating dipole atomic polarizability isotropic forcefield polarizability              a              b squared Pearson coefficient          <r^3>          <r^4>         wp_QDO          m_QDO          q_QDO       dipole_x       dipole_y       dipole_z         dipole            Qxy            Qxz            Qyz     Q(x^2-y^2)  Q(3z^2 - R^2)        eigen_1        eigen_2        eigen_3 static polarizability      alpha(xx)      alpha(xy)      alpha(xz)      alpha(yy)      alpha(yz)      alpha(zz) atomic spin moment
            1             Co       7.640066      -0.345142       3.635752       0.855504      99.461342 0.23339366E+04  0.77796317E+05                                17.128960                           15.468812       0.523765       2.012013                    0.997104      48.496919     131.639371       0.477947       0.384464      -1.165565      -0.046372       0.055380       0.047455       0.086425       0.069326       0.033400      -0.056040      -0.013033      -0.008903      -0.106525       0.028761       0.077765             18.724659      18.053382      -1.490702      -2.945426      19.437925      -0.451078      18.682670           2.785690
            2             Co      -0.529542       7.147118       9.954322       0.855464      99.461446 0.23339439E+04  0.77796874E+05                                17.129331                           15.469142       0.523705       2.011988                    0.997104      48.497341     131.642191       0.477926       0.384480      -1.165550       0.046370      -0.055379      -0.047453       0.086422       0.069312       0.033403      -0.056050      -0.013016      -0.008914      -0.106524       0.028768       0.077756             18.725071      18.053783      -1.490756      -2.945488      19.438359      -0.451105      18.683070           2.785641
            3             Co      -0.097932      -1.344670       6.795037       0.897719     100.436715 0.19078855E+04  0.60413342E+05                                17.385205                           14.179717       0.939558       2.155980                    0.995138      46.516127     122.689336       0.489454       0.395197      -1.158650       0.000000      -0.000000       0.000000       0.000000      -0.008684       0.164751      -0.036851      -0.063323      -0.429187      -0.242212       0.090628       0.151584             20.210584      16.517897      -1.761189      -1.849595      21.013930       1.559796      23.099925           2.821924
            4              H       3.790743       1.394090       2.677245       0.158264       0.913159 0.67355756E+01  0.63699650E+02                                 1.597435                            1.549575      -0.874098       2.483413                    0.999147       3.308181       9.259159       0.484465       1.336847      -0.697283      -0.013301      -0.018326      -0.006640       0.023598       0.005184       0.000911       0.003775      -0.001499       0.000601      -0.005962      -0.001004       0.006966              1.609020       1.835369       0.289514       0.153716       1.574463       0.134808       1.417228           0.000206
            5              H       4.774696       2.549345       2.283132       0.153054       0.943084 0.69628844E+01  0.65716943E+02                                 1.570279                            1.527589      -0.766049       2.525298                    0.999759       3.187450       8.617118       0.516372       1.256768      -0.715474       0.011091       0.009411      -0.016019       0.021638       0.004748      -0.003504      -0.004464      -0.008358       0.005100      -0.007445      -0.002005       0.009450              1.575110       1.513613       0.143976      -0.216043       1.528722      -0.311330       1.682996           0.000034
            6              H       1.339936       0.219672       2.060255       0.117097       0.945551 0.65969122E+01  0.62377703E+02                                 1.653090                            1.550518      -1.008621       2.409507                    0.997296       3.520770      10.016589       0.473994       1.366609      -0.689976       0.023042       0.033833       0.017731       0.044610       0.015064      -0.009492       0.010481       0.011027      -0.006769      -0.023996       0.006595       0.017402              1.692457       1.507886       0.333380       0.261195       1.937201       0.365457       1.632285           0.000031
            7              H       0.178770       8.532456       0.020385       0.142906       1.022079 0.74235825E+01  0.71811212E+02                                 1.702271                            1.618064      -1.052892       2.397661                    0.998071       3.386959       9.533939       0.478761       1.322540      -0.700359       0.039180       0.017543      -0.020556       0.047596       0.015349      -0.003925       0.010674       0.008934      -0.024741      -0.021206       0.000671       0.020534              1.711179       1.886662       0.113498      -0.440587       1.451883      -0.076336       1.794991           0.000211
            8              H       5.873977       7.044584       1.308724       0.113412       1.106184 0.83374018E+01  0.82755948E+02                                 1.770693                            1.696009      -1.057598       2.383346                    0.997303       3.514985       9.916543       0.476959       1.293769      -0.706518      -0.049941      -0.024391       0.010908       0.056640       0.014947      -0.005390       0.006989       0.012918      -0.031201      -0.019555      -0.001944       0.021498              1.761584       1.984772       0.355618      -0.144829       1.702065      -0.042806       1.597915          -0.000171
            9              H       5.342098       3.731070      12.652359       0.130032       0.940494 0.68106245E+01  0.63778540E+02                                 1.546609                            1.498270      -0.774718       2.521772                    0.999792       3.176986       8.491166       0.529168       1.236017      -0.720114      -0.035076       0.014309       0.007318       0.038582      -0.002742      -0.002821       0.010056       0.016483      -0.022353      -0.016150       0.002549       0.013601              1.543807       1.741350      -0.248890      -0.106035       1.433250       0.152366       1.456820          -0.000036
           10              H       5.266921       2.016115      11.088141       0.133762       1.031024 0.76321791E+01  0.74543402E+02                                 1.729709                            1.650916      -1.108473       2.371451                    0.996203       3.501796       9.992552       0.468288       1.339161      -0.696292      -0.037074      -0.008675      -0.012140       0.039964       0.000873      -0.002479       0.009702       0.014783      -0.026824      -0.016313       0.004153       0.012160              1.749736       2.080755       0.177462       0.362428       1.548543       0.164024       1.619909           0.000033
           11              H       0.135769       1.880738      11.052807       0.125764       0.935631 0.68413357E+01  0.65272918E+02                                 1.642361                            1.579292      -1.024413       2.403133                    0.997174       3.516759      10.046720       0.469568       1.367147      -0.689982       0.035371      -0.010120      -0.011643       0.038589      -0.000528       0.000988       0.009954       0.018142      -0.018183      -0.016045       0.003890       0.012155              1.657125       1.872786      -0.243945      -0.263124       1.545288       0.153861       1.553302          -0.000040
           12              H       0.209270       3.568215      12.645564       0.129148       1.000164 0.75612079E+01  0.73493811E+02                                 1.679266                            1.632452      -0.970522       2.429683                    0.997899       3.450292       9.741844       0.476788       1.321664      -0.700336       0.034429       0.012242       0.008669       0.037555       0.000293       0.002713       0.012848       0.018552      -0.019162      -0.019179       0.005942       0.013237              1.670344       1.910892       0.213630       0.145333       1.538660       0.119106       1.561481           0.000027
           13              H       5.478196      -0.363256      10.411356       0.136273       1.057280 0.78442195E+01  0.76905457E+02                                 1.738984                            1.662177      -1.060202       2.393975                    0.997510       3.441911       9.742468       0.473002       1.320797      -0.700841      -0.042175      -0.011462       0.020295       0.048187       0.014450      -0.014433       0.010437       0.001709      -0.004447      -0.026235       0.009622       0.016612              1.740735       2.090815       0.089835      -0.339806       1.487252      -0.036018       1.644137           0.000187
           14              H       4.312774       7.664992       8.576696       0.121847       0.901693 0.60388880E+01  0.55552993E+02                                 1.572478                            1.460801      -0.800775       2.509171                    0.999673       3.316706       9.144694       0.502457       1.325124      -0.699074      -0.024435      -0.034127      -0.013351       0.044045       0.013738      -0.011401       0.007702       0.007886      -0.017891      -0.022125       0.003776       0.018349              1.630882       1.460689       0.355654       0.162684       2.016545       0.320387       1.415411           0.000005
           15              H      -0.272942       0.960418       8.878395       0.101717       0.986838 0.71319264E+01  0.69050033E+02                                 1.719013                            1.624983      -1.218878       2.299007                    0.994841       3.777237      11.022401       0.455645       1.388424      -0.684404       0.044783       0.023418      -0.015281       0.052796       0.013038      -0.008757       0.007513       0.007988      -0.027417      -0.020436       0.001944       0.018493              1.750623       2.077659       0.375952      -0.213974       1.647870      -0.075596       1.526340          -0.000325
           16              H       4.640145       6.101902       6.604776       0.150187       0.889411 0.66206579E+01  0.63507241E+02                                 1.665976                            1.607876      -1.354845       2.238570                    0.993932       3.864550      11.571371       0.436063       1.464317      -0.669103       0.016036      -0.006324       0.014638       0.022615      -0.001871       0.003679       0.000486      -0.003614       0.007684      -0.005498       0.001079       0.004419              1.696118       1.760379      -0.028140       0.422168       1.481112      -0.082145       1.846863           0.000034
           17              H       3.279077       6.764574       6.220177       0.156168       0.868170 0.64731817E+01  0.60772297E+02                                 1.558177                            1.528703      -0.796040       2.513950                    0.998972       3.361142       9.453766       0.481902       1.353816      -0.693266      -0.020694       0.006154       0.008404       0.023168      -0.001094      -0.007374       0.002025      -0.001490      -0.018901      -0.010614       0.002960       0.007654              1.569609       1.756213      -0.217277      -0.113205       1.579334       0.123182       1.373280           0.000001
           18              H       5.209037       4.317587       4.503751       0.113192       0.926264 0.66124455E+01  0.62475528E+02                                 1.621718                            1.543859      -0.916000       2.443754                    0.997906       3.529596       9.992849       0.479594       1.351713      -0.692819       0.029011       0.006212      -0.001385       0.029701       0.003187      -0.005418       0.011092       0.005718      -0.024025      -0.017076       0.008184       0.008892              1.655788       2.137224       0.253324      -0.194732       1.480103      -0.013642       1.350035           0.000027
           19              H       2.310258       1.604812       4.327080       0.112183       0.939891 0.68706355E+01  0.65950606E+02                                 1.667920                            1.595707      -1.231105       2.286361                    0.995690       3.783662      11.020043       0.459138       1.389763      -0.683739      -0.007596      -0.026918      -0.006022       0.028610       0.000921      -0.004563       0.006380      -0.002745      -0.023800      -0.011947       0.003872       0.008074              1.701094       1.582735       0.289111       0.015788       2.083452       0.198484       1.437094          -0.000069
           20              H       1.677099       5.098833       6.129123       0.127033       0.888191 0.66098154E+01  0.62840575E+02                                 1.613311                            1.573731      -1.101937       2.367066                    0.995980       3.614459      10.479231       0.458513       1.405087      -0.681819      -0.021376       0.018502       0.019961       0.034608      -0.000573      -0.007292       0.009286       0.006122      -0.037113      -0.018218       0.005242       0.012976              1.618733       1.693020      -0.204304      -0.178142       1.672636       0.201708       1.490544          -0.000006
           21              H       0.207212       3.100021       6.574878       0.150118       0.855442 0.63773550E+01  0.59910914E+02                                 1.567135                            1.536792      -0.971726       2.433816                    0.997080       3.449862       9.845875       0.469483       1.388739      -0.685864       0.001704       0.005802       0.024093       0.024840       0.001756      -0.001871       0.003245      -0.007999       0.020752      -0.008262      -0.000088       0.008350              1.578487       1.461778      -0.015660      -0.163853       1.367510       0.096441       1.906173           0.000438
           22              H      -0.253240       3.452321       5.120740       0.137570       0.956396 0.73008765E+01  0.71208531E+02                                 1.703183                            1.654227      -1.238901       2.293163                    0.994284       3.758728      11.063487       0.446789       1.405551      -0.681276      -0.011613       0.009094      -0.012258       0.019178      -0.001932       0.006776       0.000035       0.003235      -0.010992      -0.007893      -0.000003       0.007897              1.729283       1.778456      -0.288194       0.246546       1.753672      -0.285921       1.655722           0.000263
           23              H       3.319781       5.407886      10.912829       0.158271       0.913161 0.67355931E+01  0.63699875E+02                                 1.597437                            1.549577      -0.874105       2.483410                    0.999147       3.308189       9.259194       0.484464       1.336846      -0.697283       0.013301       0.018325       0.006640       0.023597       0.005184       0.000911       0.003775      -0.001499       0.000602      -0.005962      -0.001004       0.006966              1.609021       1.835370       0.289513       0.153715       1.574464       0.134808       1.417230           0.000207
           24              H       2.335828       4.252631      11.306942       0.153063       0.943078 0.69628345E+01  0.65716369E+02                                 1.570273                            1.527583      -0.766048       2.525300                    0.999759       3.187442       8.617096       0.516373       1.256767      -0.715474      -0.011091      -0.009411       0.016019       0.021638       0.004748      -0.003504      -0.004464      -0.008358       0.005101      -0.007445      -0.002005       0.009450              1.575104       1.513607       0.143974      -0.216041       1.528716      -0.311327       1.682988           0.000034
           25              H       5.770588       6.582304      11.529819       0.117100       0.945555 0.65969458E+01  0.62378093E+02                                 1.653093                            1.550520      -1.008619       2.409506                    0.997296       3.520778      10.016613       0.473995       1.366605      -0.689976      -0.023041      -0.033833      -0.017731       0.044609       0.015064      -0.009492       0.010481       0.011027      -0.006769      -0.023997       0.006595       0.017402              1.692460       1.507889       0.333381       0.261196       1.937204       0.365458       1.632287           0.000030
           26              H       7.127618       0.958860      -0.020385       0.142908       1.022080 0.74235941E+01  0.71811351E+02                                 1.702271                            1.618064      -1.052891       2.397662                    0.998071       3.386962       9.533949       0.478761       1.322539      -0.700359      -0.039180      -0.017543       0.020556       0.047596       0.015349      -0.003925       0.010674       0.008934      -0.024741      -0.021206       0.000672       0.020534              1.711179       1.886662       0.113498      -0.440587       1.451883      -0.076336       1.794992           0.000212
           27              H       1.236547      -0.242608      12.281350       0.113419       1.106182 0.83373842E+01  0.82755711E+02                                 1.770687                            1.696004      -1.057590       2.383349                    0.997303       3.514983       9.916526       0.476961       1.293764      -0.706519       0.049941       0.024391      -0.010908       0.056639       0.014947      -0.005390       0.006989       0.012918      -0.031200      -0.019555      -0.001943       0.021498              1.761578       1.984765       0.355616      -0.144829       1.702059      -0.042806       1.597911          -0.000172
           28              H       1.768426       3.070906       0.937715       0.130034       0.940494 0.68106249E+01  0.63778547E+02                                 1.546608                            1.498270      -0.774718       2.521772                    0.999792       3.176986       8.491167       0.529168       1.236017      -0.720114       0.035076      -0.014309      -0.007317       0.038582      -0.002742      -0.002821       0.010056       0.016482      -0.022353      -0.016150       0.002549       0.013601              1.543807       1.741350      -0.248890      -0.106034       1.433250       0.152366       1.456820          -0.000036
           29              H       1.843603       4.785861       2.501933       0.133762       1.031020 0.76321345E+01  0.74542834E+02                                 1.729702                            1.650910      -1.108469       2.371454                    0.996203       3.501783       9.992496       0.468289       1.339159      -0.696293       0.037074       0.008675       0.012140       0.039964       0.000873      -0.002479       0.009702       0.014783      -0.026825      -0.016313       0.004153       0.012160              1.749729       2.080746       0.177461       0.362426       1.548538       0.164023       1.619902           0.000033
           30              H       6.974755       4.921238       2.537267       0.125764       0.935628 0.68413075E+01  0.65272571E+02                                 1.642357                            1.579288      -1.024410       2.403135                    0.997174       3.516750      10.046683       0.469569       1.367146      -0.689982      -0.035371       0.010120       0.011644       0.038589      -0.000528       0.000988       0.009954       0.018143      -0.018183      -0.016045       0.003890       0.012155              1.657121       1.872781      -0.243944      -0.263123       1.545284       0.153860       1.553298          -0.000040
           31              H       6.901254       3.233761       0.944510       0.129147       1.000162 0.75611922E+01  0.73493613E+02                                 1.679263                            1.632450      -0.970519       2.429684                    0.997899       3.450289       9.741829       0.476789       1.321663      -0.700336      -0.034429      -0.012242      -0.008669       0.037555       0.000293       0.002712       0.012848       0.018552      -0.019162      -0.019179       0.005942       0.013237              1.670342       1.910889       0.213630       0.145332       1.538658       0.119106       1.561479           0.000027
           32              H       1.632328       7.165232       3.178718       0.136269       1.057272 0.78441396E+01  0.76904461E+02                                 1.738976                            1.662169      -1.060191       2.393981                    0.997510       3.441891       9.742391       0.473003       1.320798      -0.700841       0.042175       0.011462      -0.020295       0.048188       0.014450      -0.014433       0.010437       0.001709      -0.004447      -0.026235       0.009622       0.016613              1.740726       2.090805       0.089835      -0.339804       1.487245      -0.036018       1.644129           0.000187
           33              H       2.797750      -0.863016       5.013378       0.121845       0.901691 0.60388731E+01  0.55552817E+02                                 1.572476                            1.460799      -0.800773       2.509173                    0.999673       3.316701       9.144674       0.502458       1.325124      -0.699074       0.024435       0.034127       0.013351       0.044045       0.013738      -0.011401       0.007702       0.007886      -0.017891      -0.022125       0.003776       0.018349              1.630880       1.460688       0.355653       0.162684       2.016542       0.320386       1.415409           0.000005
           34              H       7.383466       5.841558       4.711679       0.101717       0.986837 0.71319175E+01  0.69049927E+02                                 1.719012                            1.624982      -1.218878       2.299007                    0.994841       3.777235      11.022395       0.455645       1.388425      -0.684404      -0.044783      -0.023418       0.015281       0.052796       0.013038      -0.008757       0.007513       0.007988      -0.027417      -0.020437       0.001944       0.018493              1.750622       2.077658       0.375952      -0.213974       1.647869      -0.075595       1.526339          -0.000325
           35              H       2.470379       0.700074       6.985298       0.150190       0.889406 0.66206161E+01  0.63506747E+02                                 1.665971                            1.607872      -1.354845       2.238572                    0.993932       3.864538      11.571331       0.436063       1.464318      -0.669102      -0.016036       0.006323      -0.014638       0.022615      -0.001871       0.003679       0.000486      -0.003614       0.007684      -0.005498       0.001079       0.004418              1.696113       1.760373      -0.028139       0.422165       1.481108      -0.082144       1.846857           0.000033
           36              H       3.831447       0.037402       7.369897       0.156171       0.868168 0.64731626E+01  0.60772064E+02                                 1.558173                            1.528700      -0.796036       2.513953                    0.998972       3.361136       9.453741       0.481903       1.353814      -0.693266       0.020694      -0.006154      -0.008405       0.023168      -0.001094      -0.007374       0.002025      -0.001490      -0.018900      -0.010614       0.002960       0.007654              1.569605       1.756208      -0.217275      -0.113204       1.579330       0.123181       1.373277           0.000002
           37              H       1.901487       2.484389       9.086323       0.113195       0.926264 0.66124462E+01  0.62475537E+02                                 1.621717                            1.543858      -0.915998       2.443754                    0.997906       3.529596       9.992849       0.479595       1.351712      -0.692819      -0.029011      -0.006212       0.001385       0.029701       0.003187      -0.005418       0.011092       0.005717      -0.024025      -0.017076       0.008184       0.008892              1.655787       2.137223       0.253324      -0.194731       1.480103      -0.013642       1.350035           0.000027
           38              H       4.800266       5.197164       9.262994       0.112186       0.939893 0.68706520E+01  0.65950804E+02                                 1.667921                            1.595708      -1.231104       2.286361                    0.995690       3.783666      11.020058       0.459138       1.389762      -0.683739       0.007595       0.026918       0.006022       0.028610       0.000921      -0.004563       0.006380      -0.002745      -0.023800      -0.011947       0.003872       0.008074              1.701095       1.582736       0.289111       0.015788       2.083454       0.198484       1.437095          -0.000069
           39              H       5.433425       1.703143       7.460951       0.127036       0.888187 0.66097838E+01  0.62840195E+02                                 1.613307                            1.573727      -1.101931       2.367069                    0.995981       3.614448      10.479191       0.458514       1.405086      -0.681819       0.021376      -0.018502      -0.019961       0.034608      -0.000573      -0.007292       0.009286       0.006122      -0.037113      -0.018218       0.005242       0.012976              1.618729       1.693015      -0.204303      -0.178142       1.672631       0.201707       1.490540          -0.000006
           40              H       6.903312       3.701955       7.015196       0.150122       0.855438 0.63773203E+01  0.59910504E+02                                 1.567129                            1.536787      -0.971722       2.433819                    0.997080       3.449851       9.845835       0.469484       1.388738      -0.685864      -0.001704      -0.005802      -0.024093       0.024840       0.001756      -0.001871       0.003245      -0.007999       0.020752      -0.008262      -0.000088       0.008350              1.578481       1.461773      -0.015660      -0.163852       1.367505       0.096441       1.906165           0.000438
           41              H       7.363764       3.349655       8.469334       0.137572       0.956398 0.73008939E+01  0.71208743E+02                                 1.703184                            1.654228      -1.238905       2.293161                    0.994284       3.758733      11.063505       0.446789       1.405549      -0.681277       0.011613      -0.009094       0.012258       0.019178      -0.001933       0.006776       0.000035       0.003235      -0.010992      -0.007893      -0.000003       0.007897              1.729285       1.778458      -0.288194       0.246546       1.753673      -0.285921       1.655723           0.000263
           42              C       4.463488       1.995836       3.003406      -0.410710      32.301216 0.51792113E+03  0.12691739E+05                                 8.728104                            7.472248      -0.092440       1.942217                    0.998394      31.797467      92.627949       0.618270       0.404269      -1.074581      -0.018781       0.011678       0.020370       0.030067       0.006115      -0.029364       0.023027      -0.025188       0.003635      -0.043173       0.007743       0.035430              9.410754      11.395487      -2.717547      -0.632990       8.591821       0.497462       8.244955           0.001403
           43              C      -0.967999       9.021923       1.652553      -0.040221      28.274660 0.42049498E+03  0.98817970E+04                                 8.257982                            6.987289      -0.033015       1.967585                    0.999277      29.303554      86.435585       0.598609       0.435399      -1.044098      -0.066568      -0.007343       0.034510       0.075341       0.034665      -0.022994       0.007526       0.016556      -0.039949      -0.043461      -0.002186       0.045646              8.854907       7.040005       1.772377      -0.386594       9.170548       3.186512      10.354166           0.000831
           44              C      -0.588258       8.376682       0.524577      -0.103271      28.246812 0.41771904E+03  0.97666350E+04                                 8.179874                            6.916820       0.161314       2.039363                    0.998154      28.990370      84.340184       0.609938       0.429497      -1.051281      -0.033747      -0.032183      -0.035412       0.058554       0.052583      -0.011543       0.015168       0.004988      -0.065196      -0.053195      -0.010367       0.063563              8.703638       7.572202       1.304753      -2.042071       8.029465       2.190888      10.509248           0.001404
           45              C       6.644719       7.561355       1.248928       0.083800      24.587997 0.33633483E+03  0.74786890E+04                                 7.520149                            6.256515       0.049370       2.026703                    0.999024      26.779310      76.965899       0.631143       0.436440      -1.042933       0.025707       0.038237       0.004329       0.046278       0.005273      -0.002794      -0.015136       0.049778      -0.064925      -0.033473      -0.003140       0.036614              8.147067       7.054708       0.943871      -2.024339       7.519049       2.533975       9.867443          -0.004201
           46              C       7.345045       3.780423      12.815440       0.173855      33.063062 0.39424447E+03  0.90682548E+04                                 9.245278                            6.839914      -0.143571       1.978641                    0.999500      26.047488      74.697710       0.598385       0.445007      -1.043974       0.005832       0.037718       0.017351       0.041926       0.015131      -0.005251       0.047212      -0.019968       0.004562      -0.047503      -0.006157       0.053659             11.055015       8.490149      -0.498399       0.241615      11.278385       7.042311      13.396510          -0.000182
           47              C       6.129682       3.344128      12.343864      -0.165292      31.806700 0.44331978E+03  0.10488493E+05                                 8.741519                            7.062386       0.075168       1.999267                    0.999247      29.650839      85.914052       0.613611       0.421907      -1.059198      -0.016128      -0.021136      -0.044590       0.051914      -0.012230      -0.017974       0.000496       0.034310       0.006922      -0.023541      -0.007085       0.030626              9.603125       8.633903       0.420250       1.710777       9.529330       4.990211      10.646141          -0.000168
           48              C       6.085712       2.323615      11.404790      -0.145320      31.671316 0.44347315E+03  0.10525038E+05                                 8.788303                            7.109550      -0.059909       1.960387                    0.998768      29.750725      87.201869       0.603812       0.427413      -1.052560      -0.007229       0.044829       0.018286       0.048952       0.016139      -0.000039      -0.004398       0.004073      -0.061158      -0.021272      -0.005373       0.026645              9.666065       9.195222      -0.842392       0.651753       9.744755       4.779233      10.058219           0.000019
           49              C       7.260499       1.768014      10.941369       0.169637      31.833340 0.39526693E+03  0.90951764E+04                                 8.995584                            6.849774      -0.065196       2.006806                    0.999355      25.979757      74.450928       0.597988       0.445137      -1.044184      -0.000704      -0.025550      -0.034499       0.042936       0.010694      -0.005544       0.043766      -0.031741      -0.012817      -0.042495      -0.009925       0.052420             10.448967       8.805429      -0.536816       0.564634      11.738677       6.199805      10.802795           0.000077
           50              C      -0.652557       2.240471      11.388482      -0.162071      31.987760 0.46601466E+03  0.11199143E+05                                 8.866196                            7.303376       0.000981       1.975696                    0.998541      30.184959      89.060046       0.593802       0.429219      -1.051340       0.010675       0.042531       0.017706       0.047290      -0.010757      -0.012052      -0.004750       0.025132      -0.018509      -0.019969      -0.003089       0.023058              9.656263       8.835530       0.156594       0.562560      10.100024       4.718449      10.033235          -0.000352
           51              C      -0.607784       3.249879      12.335710      -0.148888      31.628845 0.45959604E+03  0.11023036E+05                                 8.852402                            7.294882      -0.142258       1.933651                    0.997757      30.137058      89.263046       0.588152       0.434202      -1.046754       0.005465      -0.016667      -0.041954       0.045473       0.005638       0.011512       0.002167       0.012820      -0.011921      -0.011058      -0.005883       0.016941              9.654302       8.534340      -0.895585      -0.841556      10.102937       4.805013      10.325628           0.000060
           52              C       6.240285      -0.275314       9.885420      -0.104100      28.149814 0.41665910E+03  0.97242241E+04                                 8.092846                            6.862226       0.233739       2.057416                    0.999162      28.974644      83.895224       0.619229       0.423819      -1.056025       0.024321       0.049719       0.006618       0.055743       0.052043      -0.020668       0.020914       0.028156      -0.099062      -0.064511      -0.006056       0.070567              8.577669       8.978700       1.317066      -1.519089       8.816963       2.414574       7.937344           0.001771
           53              C       6.616317      -1.078332       8.868882      -0.029288      28.072493 0.39184631E+03  0.90112886E+04                                 8.125485                            6.682415       0.288211       2.085418                    0.999356      28.041782      80.757597       0.623236       0.427349      -1.053199       0.058934       0.010010      -0.047202       0.076168       0.023778      -0.012638       0.000077       0.022236      -0.037030      -0.024629      -0.010225       0.034855              8.879901       8.061398       2.002782      -0.648386      10.690078       3.386294       7.888226          -0.000290
           54              C       8.110090       0.442982       9.027886       0.095792      25.459299 0.34329469E+03  0.76850439E+04                                 7.781087                            6.372739       0.023900       2.021631                    0.998841      26.816322      77.741610       0.616752       0.443625      -1.037007      -0.037111      -0.028331      -0.004417       0.046897       0.009262       0.001028      -0.021012       0.040667      -0.001076      -0.034759       0.011400       0.023359              8.575751       8.470139       0.854742      -2.483873       8.480746       2.571285       8.776369          -0.003402
           55              C       4.738121       7.140237       4.873401       0.664339      20.040988 0.23850652E+03  0.49178011E+04                                 7.035126                            5.629077      -0.099451       2.038355                    0.999677      22.001017      63.003354       0.596252       0.498202      -0.998507       0.011825       0.024706       0.002942       0.027547      -0.073855      -0.000260       0.007556       0.009407      -0.167937      -0.058445      -0.043730       0.102176              7.874346       7.070018       3.612691      -0.530695       8.610280      -1.473716       7.942741           0.001924
           56              C       4.033019       6.265967       5.866835      -0.408996      34.769248 0.50951648E+03  0.12504637E+05                                 9.317925                            7.475427      -0.351937       1.868143                    0.995616      31.804582      94.429989       0.606804       0.411287      -1.063993      -0.009123      -0.044276      -0.030511       0.054539      -0.003329      -0.006654       0.018921      -0.007664      -0.057167      -0.028409       0.004455       0.023955             10.800206      10.004332       4.494383      -0.147431      14.310911      -0.638883       8.085376           0.001067
           57              C       3.523429       4.939497       5.380310       0.196891      30.924300 0.39108117E+03  0.89887457E+04                                 8.900987                            6.821017      -0.268097       1.937415                    0.999481      25.960198      74.727246       0.597326       0.446131      -1.041999       0.023571       0.041923       0.026844       0.055079       0.025389      -0.002976       0.021183      -0.047450      -0.065272      -0.036061      -0.014293       0.050354             10.379312      11.642887       3.699187      -0.674824      13.686781       2.251830       5.808268           0.000897
           58              C       4.334145       4.066524       4.698089      -0.243138      32.812579 0.47856914E+03  0.11557423E+05                                 8.890311                            7.324814       0.016069       1.973240                    0.998740      30.923087      90.943991       0.603268       0.420416      -1.058640       0.010281      -0.007060       0.016455       0.020647       0.021867      -0.001010      -0.007701       0.056951      -0.000042      -0.037207       0.000965       0.036241              9.544144      10.080404       1.059090      -1.200766      12.359177       2.746889       6.192850           0.000468
           59              C       3.890724       2.838225       4.295822       0.161677      31.104166 0.41801495E+03  0.96970292E+04                                 8.712180                            6.924611      -0.141767       1.966719                    0.998599      26.097228      73.665820       0.613803       0.430160      -1.059356       0.022405      -0.028883      -0.015469       0.039693      -0.023430      -0.030233       0.031867      -0.000697      -0.034934      -0.039663      -0.017591       0.057254              9.670017      11.138682       0.527445      -2.144111      10.831454       2.984108       7.039916           0.001612
           60              C       2.610211       2.444285       4.593445      -0.265466      33.073306 0.49331509E+03  0.12004326E+05                                 8.927341                            7.414675       0.036975       1.976915                    0.998301      31.273327      92.325296       0.602284       0.417918      -1.060213       0.007314      -0.009959       0.007508       0.014458       0.007716       0.017391      -0.001332      -0.042077       0.038388      -0.035104       0.015316       0.019787              9.665171      12.940604       1.006966      -2.399868       9.639691       1.497018       6.415217           0.000361
           61              C       1.771285       3.282013       5.281103       0.191143      29.529313 0.39148032E+03  0.89965094E+04                                 8.628446                            6.834889      -0.163255       1.973106                    0.999593      25.903523      74.458037       0.595604       0.447491      -1.041635      -0.044334      -0.012709       0.019959       0.050253       0.018922      -0.019815       0.004967       0.063829      -0.063174      -0.035781      -0.016260       0.052041              9.854466      13.095923       2.816438      -1.709418      10.662554       1.248043       5.804919          -0.000473
           62              C       2.242945       4.525467       5.664343      -0.255945      34.259276 0.49908021E+03  0.12185162E+05                                 9.219346                            7.494862      -0.079374       1.946295                    0.997370      31.159746      92.272484       0.594370       0.422074      -1.057141       0.001218      -0.012830       0.022236       0.025701      -0.025998      -0.008138       0.011625       0.017096       0.022164      -0.031663       0.000362       0.031302             10.377895      12.972850       3.902068      -0.671509      12.208036       1.444629       5.952798           0.000465
           63              C       0.355359       2.901187       5.637163      -0.410863      33.538775 0.51366051E+03  0.12616289E+05                                 9.027828                            7.466608      -0.333915       1.875093                    0.997685      31.851407      94.225073       0.612701       0.407007      -1.068099       0.055250       0.010556      -0.013245       0.057787       0.003201       0.006062       0.011822       0.012699       0.014804      -0.015621      -0.000085       0.015705             10.210961      11.797883       2.928056      -0.695122      11.700921      -0.400494       7.134080           0.005465
           64              C       0.020583       1.450916       5.392541       0.699307      19.891224 0.22017020E+03  0.44467925E+04                                 6.948781                            5.404367      -0.090912       2.053014                    0.999424      21.224582      60.020400       0.609615       0.497465      -0.999560      -0.013716      -0.027480      -0.004668       0.031065      -0.012347      -0.046035       0.004619       0.116282      -0.100540      -0.050424      -0.042676       0.093100              7.828659       5.374518       1.673476       1.636251       9.889115      -0.666320       8.222345          -0.001072
           65              C       5.613718       1.210218       3.572830       0.615611      20.706743 0.26352610E+03  0.55123893E+04                                 6.971380                            5.783207       0.155317       2.108778                    0.999801      22.099231      61.580479       0.615240       0.475932      -1.020708       0.010708      -0.019209      -0.011581       0.024855       0.072791      -0.023933      -0.014516      -0.030157      -0.173899      -0.066284      -0.041251       0.107535              7.541872       8.358721      -3.277385       0.679620       6.483008       0.299491       7.783887           0.000153
           66              C       2.647036       4.806140      10.586668      -0.410714      32.301548 0.51792766E+03  0.12691942E+05                                 8.728173                            7.472302      -0.092448       1.942212                    0.998394      31.797685      92.628828       0.618267       0.404269      -1.074580       0.018781      -0.011678      -0.020370       0.030067       0.006116      -0.029364       0.023026      -0.025186       0.003638      -0.043172       0.007743       0.035429              9.410834      11.395596      -2.717596      -0.633000       8.591896       0.497478       8.245010           0.001403
           67              C       8.078523      -2.219947      11.937521      -0.040223      28.274725 0.42049607E+03  0.98818274E+04                                 8.257989                            6.987293      -0.033005       1.967587                    0.999277      29.303592      86.435680       0.598609       0.435399      -1.044099       0.066569       0.007343      -0.034510       0.075341       0.034665      -0.022995       0.007527       0.016554      -0.039946      -0.043461      -0.002184       0.045645              8.854914       7.040013       1.772380      -0.386593       9.170557       3.186517      10.354173           0.000828
           68              C       7.698782      -1.574706      13.065497      -0.103272      28.246895 0.41772072E+03  0.97666846E+04                                 8.179888                            6.916833       0.161314       2.039362                    0.998154      28.990442      84.340447       0.609937       0.429497      -1.051281       0.033747       0.032183       0.035412       0.058554       0.052583      -0.011544       0.015168       0.004988      -0.065196      -0.053196      -0.010367       0.063563              8.703653       7.572212       1.304757      -2.042070       8.029481       2.190894      10.509265           0.001404
           69              C       0.465805      -0.759379      12.341146       0.083794      24.588155 0.33633755E+03  0.74787651E+04                                 7.520185                            6.256544       0.049373       2.026702                    0.999024      26.779421      76.966320       0.631141       0.436440      -1.042933      -0.025707      -0.038237      -0.004329       0.046278       0.005273      -0.002794      -0.015135       0.049777      -0.064925      -0.033473      -0.003141       0.036613              8.147108       7.054734       0.943868      -2.024353       7.519086       2.533997       9.867504          -0.004206
           70              C      -0.234521       3.021553       0.774634       0.173854      33.063102 0.39424497E+03  0.90682696E+04                                 9.245286                            6.839918      -0.143573       1.978640                    0.999500      26.047513      74.697810       0.598385       0.445007      -1.043974      -0.005832      -0.037718      -0.017351       0.041925       0.015130      -0.005250       0.047212      -0.019967       0.004563      -0.047502      -0.006157       0.053659             11.055026       8.490154      -0.498400       0.241615      11.278397       7.042322      13.396528          -0.000182
           71              C       0.980842       3.457848       1.246210      -0.165294      31.806755 0.44332075E+03  0.10488522E+05                                 8.741530                            7.062395       0.075167       1.999266                    0.999247      29.650874      85.914192       0.613610       0.421908      -1.059198       0.016128       0.021135       0.044591       0.051915      -0.012231      -0.017973       0.000496       0.034309       0.006921      -0.023541      -0.007085       0.030626              9.603138       8.633912       0.420251       1.710780       9.529343       4.990219      10.646159          -0.000168
           72              C       1.024812       4.478361       2.185284      -0.145317      31.671252 0.44347202E+03  0.10525003E+05                                 8.788288                            7.109539      -0.059905       1.960388                    0.998768      29.750677      87.201653       0.603813       0.427413      -1.052560       0.007229      -0.044830      -0.018286       0.048953       0.016139      -0.000039      -0.004398       0.004073      -0.061159      -0.021272      -0.005373       0.026645              9.666049       9.195203      -0.842390       0.651750       9.744738       4.779225      10.058206           0.000018
           73              C      -0.149975       5.033962       2.648705       0.169636      31.833355 0.39526713E+03  0.90951807E+04                                 8.995583                            6.849773      -0.065193       2.006807                    0.999355      25.979757      74.450895       0.597988       0.445136      -1.044184       0.000704       0.025549       0.034500       0.042936       0.010694      -0.005544       0.043766      -0.031740      -0.012818      -0.042495      -0.009925       0.052420             10.448967       8.805422      -0.536818       0.564631      11.738677       6.199809      10.802802           0.000077
           74              C       7.763081       4.561505       2.201592      -0.162070      31.987709 0.46601371E+03  0.11199113E+05                                 8.866184                            7.303367       0.000985       1.975697                    0.998541      30.184918      89.059863       0.593803       0.429219      -1.051340      -0.010675      -0.042532      -0.017705       0.047290      -0.010757      -0.012052      -0.004750       0.025133      -0.018509      -0.019969      -0.003089       0.023058              9.656250       8.835515       0.156592       0.562558      10.100010       4.718444      10.033225          -0.000352
           75              C       7.718308       3.552097       1.254364      -0.148890      31.628876 0.45959663E+03  0.11023053E+05                                 8.852408                            7.294886      -0.142258       1.933651                    0.997757      30.137076      89.263104       0.588152       0.434202      -1.046754      -0.005465       0.016667       0.041954       0.045473       0.005638       0.011512       0.002168       0.012822      -0.011920      -0.011058      -0.005883       0.016941              9.654308       8.534343      -0.895588      -0.841559      10.102943       4.805018      10.325638           0.000060
           76              C       0.870239       7.077290       3.704654      -0.104098      28.149669 0.41665644E+03  0.97241435E+04                                 8.092812                            6.862199       0.233751       2.057422                    0.999162      28.974521      83.894705       0.619231       0.423818      -1.056026      -0.024320      -0.049718      -0.006618       0.055742       0.052044      -0.020668       0.020913       0.028155      -0.099064      -0.064510      -0.006057       0.070568              8.577633       8.978662       1.317059      -1.519084       8.816923       2.414561       7.937312           0.001771
           77              C       0.494207       7.880308       4.721192      -0.029288      28.072455 0.39184577E+03  0.90112725E+04                                 8.125477                            6.682411       0.288211       2.085418                    0.999356      28.041755      80.757490       0.623236       0.427349      -1.053199      -0.058934      -0.010010       0.047202       0.076167       0.023779      -0.012639       0.000077       0.022235      -0.037031      -0.024630      -0.010226       0.034856              8.879892       8.061390       2.002781      -0.648383      10.690068       3.386288       7.888218          -0.000290
           78              C      -0.999566       6.358994       4.562188       0.095789      25.459349 0.34329558E+03  0.76850694E+04                                 7.781098                            6.372749       0.023894       2.021629                    0.998841      26.816369      77.741796       0.616751       0.443626      -1.037007       0.037111       0.028330       0.004418       0.046897       0.009263       0.001028      -0.021011       0.040668      -0.001075      -0.034759       0.011400       0.023359              8.575765       8.470147       0.854741      -2.483876       8.480761       2.571294       8.776387          -0.003402
           79              C       2.372403      -0.338261       8.716673       0.664342      20.041004 0.23850670E+03  0.49178055E+04                                 7.035125                            5.629075      -0.099446       2.038357                    0.999677      22.001031      63.003381       0.596253       0.498201      -0.998508      -0.011825      -0.024706      -0.002941       0.027547      -0.073853      -0.000262       0.007554       0.009407      -0.167934      -0.058442      -0.043731       0.102173              7.874346       7.070017       3.612692      -0.530694       8.610284      -1.473717       7.942736           0.001923
           80              C       3.077505       0.536009       7.723239      -0.408997      34.769383 0.50951881E+03  0.12504708E+05                                 9.317951                            7.475446      -0.351936       1.868143                    0.995616      31.804652      94.430254       0.606803       0.411287      -1.063993       0.009123       0.044276       0.030511       0.054539      -0.003328      -0.006654       0.018922      -0.007664      -0.057166      -0.028410       0.004455       0.023955             10.800240      10.004357       4.494406      -0.147433      14.310968      -0.638886       8.085395           0.001066
           81              C       3.587095       1.862479       8.209764       0.196894      30.924327 0.39108145E+03  0.89887549E+04                                 8.900995                            6.821021      -0.268104       1.937412                    0.999481      25.960216      74.727339       0.597325       0.446131      -1.041998      -0.023571      -0.041923      -0.026845       0.055080       0.025388      -0.002976       0.021183      -0.047449      -0.065273      -0.036061      -0.014293       0.050353             10.379324      11.642896       3.699193      -0.674824      13.686804       2.251832       5.808273           0.000897
           82              C       2.776379       2.735452       8.891985      -0.243137      32.812650 0.47857030E+03  0.11557459E+05                                 8.890325                            7.324823       0.016065       1.973239                    0.998740      30.923132      90.944175       0.603267       0.420417      -1.058640      -0.010281       0.007060      -0.016456       0.020648       0.021867      -0.001010      -0.007700       0.056951      -0.000043      -0.037206       0.000965       0.036241              9.544160      10.080414       1.059091      -1.200766      12.359209       2.746897       6.192859           0.000468
           83              C       3.219800       3.963751       9.294252       0.161679      31.104228 0.41801571E+03  0.96970532E+04                                 8.712196                            6.924619      -0.141774       1.966717                    0.998599      26.097267      73.666004       0.613802       0.430160      -1.059355      -0.022405       0.028883       0.015469       0.039693      -0.023430      -0.030233       0.031868      -0.000697      -0.034933      -0.039664      -0.017591       0.057254              9.670038      11.138704       0.527441      -2.144118      10.831482       2.984118       7.039928           0.001612
           84              C       4.500313       4.357691       8.996629      -0.265464      33.073332 0.49331544E+03  0.12004337E+05                                 8.927346                            7.414678       0.036971       1.976914                    0.998301      31.273346      92.325377       0.602284       0.417918      -1.060213      -0.007314       0.009959      -0.007509       0.014459       0.007716       0.017391      -0.001332      -0.042076       0.038389      -0.035103       0.015316       0.019787              9.665178      12.940618       1.006965      -2.399873       9.639696       1.497019       6.415221           0.000361
           85              C       5.339239       3.519963       8.308971       0.191146      29.529305 0.39148009E+03  0.89965036E+04                                 8.628448                            6.834889      -0.163262       1.973104                    0.999593      25.903520      74.458049       0.595604       0.447491      -1.041635       0.044334       0.012709      -0.019959       0.050253       0.018922      -0.019814       0.004967       0.063828      -0.063173      -0.035780      -0.016260       0.052040              9.854469      13.095933       2.816438      -1.709420      10.662555       1.248042       5.804920          -0.000473
           86              C       4.867579       2.276509       7.925731      -0.255943      34.259240 0.49907951E+03  0.12185140E+05                                 9.219338                            7.494856      -0.079372       1.946296                    0.997370      31.159712      92.272338       0.594371       0.422073      -1.057141      -0.001218       0.012830      -0.022237       0.025702      -0.025998      -0.008138       0.011625       0.017096       0.022166      -0.031664       0.000362       0.031301             10.377887      12.972840       3.902067      -0.671509      12.208027       1.444626       5.952793           0.000465
           87              C       6.755165       3.900789       7.952911      -0.410864      33.538880 0.51366247E+03  0.12616350E+05                                 9.027848                            7.466624      -0.333915       1.875092                    0.997685      31.851474      94.225331       0.612701       0.407007      -1.068099      -0.055250      -0.010555       0.013245       0.057787       0.003201       0.006062       0.011822       0.012700       0.014805      -0.015621      -0.000085       0.015705             10.210986      11.797918       2.928067      -0.695126      11.700951      -0.400498       7.134089           0.005465
           88              C       7.089941       5.351060       8.197533       0.699303      19.891309 0.22017130E+03  0.44468189E+04                                 6.948790                            5.404373      -0.090903       2.053016                    0.999424      21.224626      60.020486       0.609616       0.497463      -0.999561       0.013716       0.027480       0.004667       0.031065      -0.012346      -0.046033       0.004619       0.116278      -0.100540      -0.050424      -0.042673       0.093097              7.828669       5.374526       1.673481       1.636254       9.889128      -0.666321       8.222355          -0.001076
           89              C       1.496806       5.591758      10.017244       0.615615      20.706791 0.26352673E+03  0.55124059E+04                                 6.971388                            5.783210       0.155311       2.108776                    0.999801      22.099269      61.580607       0.615241       0.475932      -1.020709      -0.010708       0.019208       0.011580       0.024854       0.072787      -0.023933      -0.014517      -0.030154      -0.173901      -0.066283      -0.041248       0.107531              7.541883       8.358739      -3.277396       0.679619       6.483020       0.299492       7.783889           0.000152
           90              N       6.976081       8.503629       2.103743      -0.290815      38.081265 0.59537873E+03  0.14944086E+05                                 9.525721                            7.925171      -0.138638       1.950418                    0.998623      30.039023      85.476529       0.616843       0.395599      -1.092212       0.088330      -0.012086      -0.121950       0.151063       0.045029       0.044490       0.007383       0.002568      -0.209792      -0.086781      -0.002245       0.089026             10.672938       8.906560      -0.063925      -3.665396       9.076416       3.649991      14.035839           0.028270
           91              N       7.572910       7.442186       0.273160       0.015106      32.673823 0.36806324E+03  0.81592299E+04                                 8.557421                            6.126826      -0.064426       2.051336                    0.998310      23.950143      63.217644       0.722436       0.382455      -1.105878       0.024819       0.018268      -0.000999       0.030833       0.044935      -0.035716       0.065959       0.038400       0.024012      -0.103205       0.043024       0.060182             10.515907       6.051352       0.582109      -1.130237      11.238705       6.814107      14.257664           0.001534
           92              N       7.202443       0.695283       9.992781       0.017085      31.710514 0.36471556E+03  0.80748231E+04                                 8.398037                            6.123774      -0.091889       2.048541                    0.997965      23.853798      63.134123       0.717484       0.385581      -1.102502      -0.020802      -0.016112       0.003039       0.026487       0.034806      -0.035711       0.062946       0.009928      -0.033727      -0.092596       0.034557       0.058038             10.107862       6.725366       0.561809      -0.976354      12.361627       6.357763      11.236592           0.000845
           93              N       7.797966      -0.621747       8.326638      -0.288165      38.604392 0.58711296E+03  0.14664476E+05                                 9.593497                            7.868505      -0.044648       1.979877                    0.999485      29.757762      84.079972       0.620108       0.395452      -1.093856      -0.104975       0.043322       0.101210       0.152118       0.061981       0.030688      -0.027336      -0.005506      -0.124143      -0.082444      -0.000307       0.082751             10.798922      10.113937      -0.002246      -3.437955      10.537582       3.952277      11.745246           0.024732
           94              N       0.134443      -1.701653      11.486331      -0.290808      38.080815 0.59537013E+03  0.14943818E+05                                 9.525657                            7.925119      -0.138644       1.950419                    0.998623      30.038799      85.475775       0.616845       0.395600      -1.092211      -0.088330       0.012085       0.121949       0.151062       0.045027       0.044491       0.007383       0.002566      -0.209786      -0.086780      -0.002244       0.089024             10.672864       8.906507      -0.063919      -3.665363       9.076359       3.649962      14.035725           0.028260
           95              N      -0.462386      -0.640210      13.316914       0.015107      32.673840 0.36806342E+03  0.81592364E+04                                 8.557428                            6.126830      -0.064434       2.051334                    0.998310      23.950160      63.217735       0.722435       0.382455      -1.105877      -0.024818      -0.018268       0.000998       0.030833       0.044935      -0.035716       0.065959       0.038400       0.024012      -0.103205       0.043024       0.060182             10.515916       6.051356       0.582111      -1.130236      11.238717       6.814116      14.257677           0.001534
           96              N      -0.091919       6.106693       3.597293       0.017084      31.710516 0.36471555E+03  0.80748221E+04                                 8.398036                            6.123773      -0.091886       2.048542                    0.997965      23.853794      63.134091       0.717484       0.385581      -1.102502       0.020802       0.016112      -0.003038       0.026486       0.034806      -0.035711       0.062945       0.009928      -0.033727      -0.092596       0.034558       0.058038             10.107861       6.725362       0.561806      -0.976355      12.361624       6.357765      11.236596           0.000845
           97              N      -0.687442       7.423723       5.263436      -0.288169      38.604576 0.58711644E+03  0.14664586E+05                                 9.593527                            7.868529      -0.044653       1.979873                    0.999485      29.757864      84.080354       0.620107       0.395452      -1.093856       0.104976      -0.043323      -0.101209       0.152119       0.061982       0.030687      -0.027335      -0.005507      -0.124143      -0.082443      -0.000309       0.082753             10.798958      10.113965      -0.002250      -3.437968      10.537619       3.952296      11.745290           0.024734
           98              O       5.529823       8.056493       5.327309      -0.608195      42.924389 0.71874988E+03  0.18645229E+05                                 9.817136                            8.376135      -0.159623       1.968244                    0.997266      29.886959      82.559874       0.645023       0.366050      -1.129452      -0.027586      -0.009162       0.011766       0.031359       0.015514       0.017168       0.009116      -0.026157      -0.136666      -0.050703       0.004908       0.045795             10.869886      11.081924       4.346114       2.094512      11.946175       0.214605       9.581559           0.059835
           99              O       4.561883       7.049417       3.658448      -0.561870      29.511788 0.50840075E+03  0.12034889E+05                                 7.432241                            6.922500       0.716903       2.275545                    0.998264      27.506667      71.414926       0.732014       0.353469      -1.145055      -0.005992       0.013399       0.000848       0.014702      -0.076257      -0.003537      -0.001191       0.019564       0.156152      -0.102975       0.049515       0.053460              7.535649       6.306620       0.987121       0.065869       6.462415      -0.771472       9.837911           0.026655
          100              O       0.225020       0.642025       6.319384      -0.583913      42.310310 0.63310560E+03  0.15832515E+05                                 9.603009                            7.810844       0.204564       2.118437                    0.994478      28.010865      74.758910       0.677768       0.361369      -1.138691      -0.008450      -0.004642      -0.014968       0.017805      -0.019582      -0.013545      -0.052237       0.064885      -0.041379      -0.077036       0.032199       0.044837             10.754158       6.759275       0.235814       0.556262      13.405246      -5.532399      12.097952           0.032779
          101              O      -0.427564       1.163230       4.265924      -0.570535      37.055857 0.58680754E+03  0.14407572E+05                                 8.739526                            7.475771       0.315161       2.155966                    0.994774      27.691584      73.377914       0.698495       0.357147      -1.141340       0.001906      -0.006401       0.020885       0.021927       0.010824      -0.003048       0.040237       0.079454       0.058832      -0.069255       0.030755       0.038500              9.462173       8.252199       2.383228       3.645597       8.552990       2.669462      11.581331           0.042168
          102              O       6.093737       0.384010       2.472034      -0.656096      34.895553 0.61890616E+03  0.15304307E+05                                 8.245587                            7.513906       0.779585       2.256201                    0.999499      29.517561      76.924182       0.724068       0.342088      -1.160863      -0.028697      -0.012004      -0.021584       0.037862      -0.053984      -0.040166       0.065200      -0.019223       0.050946      -0.067005      -0.042128       0.109134              8.642163       9.014036      -2.912582      -1.807563       8.064025       1.474464       8.848428           0.067034
          103              O       5.920472       1.209764       4.692653      -0.445182      24.935721 0.40238327E+03  0.89572321E+04                                 6.555951                            6.123461       1.137581       2.466232                    0.999133      24.782084      61.781348       0.787385       0.349450      -1.151803      -0.001961       0.001969       0.009547       0.009943       0.077111       0.008077      -0.024973      -0.001072      -0.031744      -0.079789      -0.004204       0.083992              6.639172       6.363330      -1.222455       1.029369       5.205657       0.040842       8.348530           0.011180
          104              O       1.580701      -1.254517       8.262765      -0.608197      42.924298 0.71874771E+03  0.18645160E+05                                 9.817124                            8.376122      -0.159620       1.968246                    0.997266      29.886918      82.559753       0.645024       0.366050      -1.129451       0.027585       0.009161      -0.011763       0.031356       0.015514       0.017167       0.009116      -0.026155      -0.136666      -0.050703       0.004908       0.045794             10.869874      11.081910       4.346110       2.094512      11.946165       0.214607       9.581549           0.059819
          105              O       2.548641      -0.247441       9.931626      -0.561868      29.511920 0.50840370E+03  0.12034977E+05                                 7.432260                            6.922517       0.716902       2.275544                    0.998264      27.506742      71.415176       0.732013       0.353468      -1.145055       0.005988      -0.013402      -0.000850       0.014703      -0.076256      -0.003538      -0.001192       0.019564       0.156152      -0.102974       0.049514       0.053459              7.535668       6.306637       0.987127       0.065868       6.462437      -0.771477       9.837930           0.026648
          106              O       6.885504       6.159951       7.270690      -0.583911      42.310250 0.63310435E+03  0.15832474E+05                                 9.602993                            7.810831       0.204576       2.118441                    0.994478      28.010850      74.758813       0.677770       0.361369      -1.138691       0.008450       0.004642       0.014970       0.017806      -0.019581      -0.013544      -0.052237       0.064885      -0.041377      -0.077035       0.032199       0.044836             10.754139       6.759266       0.235815       0.556259      13.405222      -5.532388      12.097929           0.032778
          107              O      -1.602912       5.638746       9.324150      -0.570533      37.055595 0.58680240E+03  0.14407411E+05                                 8.739474                            7.475728       0.315184       2.155975                    0.994774      27.691493      73.377533       0.698499       0.357147      -1.141341      -0.001906       0.006402      -0.020884       0.021926       0.010822      -0.003047       0.040238       0.079455       0.058836      -0.069255       0.030754       0.038501              9.462115       8.252152       2.383210       3.645572       8.552934       2.669443      11.581259           0.042156
          108              O       1.016787       6.417966      11.118040      -0.656097      34.895711 0.61890946E+03  0.15304412E+05                                 8.245616                            7.513928       0.779574       2.256196                    0.999499      29.517603      76.924389       0.724066       0.342088      -1.160863       0.028690       0.012004       0.021582       0.037855      -0.053983      -0.040169       0.065200      -0.019224       0.050942      -0.067003      -0.042132       0.109135              8.642197       9.014076      -2.912603      -1.807572       8.064060       1.474470       8.848454           0.067013
          109              O       1.190052       5.592212       8.897421      -0.445175      24.935660 0.40238188E+03  0.89571925E+04                                 6.555934                            6.123446       1.137582       2.466234                    0.999133      24.782057      61.781226       0.787387       0.349450      -1.151803       0.001959      -0.001967      -0.009544       0.009940       0.077109       0.008078      -0.024973      -0.001071      -0.031742      -0.079786      -0.004203       0.083989              6.639156       6.363314      -1.222451       1.029367       5.205646       0.040843       8.348509           0.011175

******************************************************
Auxiliary information for the entire system
The total spin magnetic moment of the unit cell is   9.000607
The total net atomic charge of the unit cell is   0.000002
Accuracy of reproducing the electrostatic potential in the unit cell:
  The inner radius (bohr) =    5.0000
  The outer radius (bohr) =   12.0000
  Valid grid points have density less than (e/(bohr^3)) =    0.0001
  The number of valid grid points were=         1116
  The rms potential error without charges in kcal/mol is=      7.91622
  The rms potential error with partial charges in kcal/mol is=      0.68880
  The RRMSE value at monopole order=      0.08701
  The rms potential error with partial charges and cloud penetration in kcal/mol is=      0.68944
  The RRMSE value at monopole order with cloud penetration is=      0.08709
  The rms potential error with partial charges and atomic dipoles in kcal/mol is=      0.25020
  The RRMSE value at dipole order=      0.03161
  The rms potential error with partial charges, atomic dipoles and cloud penetration in kcal/mol is=      0.24946
  The RRMSE value at dipole order with cloud penetration=      0.03151

******************************************************
The electron densities and ab initio electrostatic potential were computed in VASP using the PBE functional and
projector augmented wave method. See the main text of the journal article for a description of computational details.
The atomic charges, dipoles, and quadrupoles were computed with the DDEC6 method as described in
(a) T. A. Manz and N. Gabaldon Limas, RSC Adv. 6 (2016) 47771-47801 DOI: 10.1039/c6ra04656h
(b) N. Gabaldon Limas and T. A. Manz, RSC Adv. 8 (2018) 2678-2707 DOI: 10.1039/c7ra11829e.
For each atom in the material, the electron cloud parameters were fit to the spherically averaged atom-in-material
electron density using radial positions for which this density was between 10^-4 and 10^-2 electrons per cubic bohr.
The polarizabilities, dispersion coefficients, and quantum Drude oscillator (QDO) parameters were fit using the MCLF method.
The magnetic structure of the system was optimized in VASP from the default ferromagnetic initial guess using spin polarization.
The atomic spin moments (ASMs) were computed on this optimized magnetic structure using the DDEC6 partition as inputs
to the method of T. A. Manz and D. S. Sholl, J. Chem. Theory Comput. 7 (2011) 4146-4164 DOI: 10.1021/ct200539n.
The RMSE and RRMSE were computed using a uniform grid with Ewald summation.
