# Supplementary material for: A collection of forcefield precursors for metal–organic frameworks
Source: RSC Adv. 2019 Nov 13;9(63):36492–507. doi: 10.1039/c9ra07327b (PMC9075174; doi:10.1039/c9ra07327b)
Supplement: RA-009-C9RA07327B-s5675 [file RA-009-C9RA07327B-s5675.xyz]

   88
jmolscript: load "" {1 1 1} spacegroup "x,y,z" unitcell [{      7.149100     0.000000     0.000000 }, {      0.000000    10.706300     0.000000 }, {      0.000000    -2.115131    16.988536 }]
Dy     0.144126     0.308430    12.684830     2.084064
Dy     3.718676     1.872024    12.797974     2.084063
Dy     7.004974     8.282739     4.303706     2.084064
Dy     3.430424     6.719145     4.190562     2.084063
H      1.281119     9.548882     8.866317     0.136489
H      3.300025     6.222448     9.571341     0.405209
H      1.143141     2.443247     9.372575     0.132108
H      4.855669     3.337872    16.616487     0.136489
H      6.874575     6.664306    15.911463     0.405209
H      4.717691    -0.262793    16.110229     0.132108
H      5.867981    -0.957713     8.122219     0.136489
H      3.849075     2.368721     7.417195     0.405209
H      6.005959     6.147922     7.615961     0.132108
H      2.293431     5.253297     0.372049     0.136490
H      0.274525     1.926863     1.077073     0.405209
H      2.431409     8.853962     0.878307     0.132108
C      2.332036    -0.462875    11.027089     0.635334
C      3.039082    -0.756165     9.745304    -0.008914
C      2.212646     9.560101     8.698810    -0.114614
C      5.378268    -0.294816    10.631766     0.632120
C      4.418144    -0.668293     9.546878    -0.036735
C      6.093893     2.842408    10.784323     0.677532
C      6.631505     3.646498     9.631650    -0.028938
C      6.001669     4.786921     9.122674    -0.032928
C      4.855669     5.430143     9.838231     0.601741
C      0.637700     3.177082     8.999167    -0.127568
C      5.906586     2.643328    14.455715     0.635334
C      6.613632     2.936618    15.737500    -0.008914
C      5.787196     3.326652    16.783994    -0.114614
C      1.803718     2.475269    14.851038     0.632120
C      0.843594     2.848746    15.935926    -0.036735
C      2.519343    -0.661954    14.698481     0.677532
C      3.056955    -1.466044    15.851154    -0.028938
C      2.427119     8.099833    16.360130    -0.032928
C      1.281119     7.456611    15.644573     0.601741
C      4.212250    -0.996628    16.483637    -0.127568
C      4.817064     9.054044     5.961447     0.635333
C      4.110018     9.347334     7.243232    -0.008915
C      4.936454    -0.968932     8.289726    -0.114610
C      1.770832     8.885985     6.356770     0.632120
C      2.730956     9.259462     7.441658    -0.036732
C      1.055207     5.748761     6.204213     0.677532
C      0.517595     4.944671     7.356886    -0.028938
C      1.147431     3.804248     7.865862    -0.032927
C      2.293431     3.161026     7.150305     0.601741
C      6.511400     5.414087     7.989369    -0.127566
C      1.242514     5.947841     2.532821     0.635334
C      0.535468     5.654551     1.251036    -0.008915
C      1.361904     5.264517     0.204542    -0.114610
C      5.345382     6.115900     2.137498     0.632120
C      6.305506     5.742423     1.052610    -0.036732
C      4.629757     9.253123     2.290055     0.677532
C      4.092145    10.057213     1.137382    -0.028938
C      4.721981     0.491336     0.628406    -0.032927
C      5.867981     1.134558     1.343963     0.601741
C      2.936850     9.587797     0.504899    -0.127566
O      6.937487     2.259708    11.495123    -0.663384
O      2.199778     0.759541    11.397949    -0.764609
O      4.932879     0.087583    11.767959    -0.741369
O      1.755104    -1.379999    11.638676    -0.553901
O      6.596475    -0.390708    10.432830    -0.578516
O      4.849949     2.777146    10.940447    -0.678403
O      4.862818     5.611135    11.044247    -0.495668
O      3.896260     5.817228     9.050982    -0.479052
O      3.362937    -0.079254    13.987681    -0.663385
O      5.774328     1.420912    14.084855    -0.764609
O      1.358329     2.092870    13.714845    -0.741369
O      5.329654     3.560453    13.844128    -0.553902
O      3.021925     2.571161    15.049974    -0.578516
O      1.275399    -0.596693    14.542357    -0.678403
O      1.288268     7.275618    14.438557    -0.495669
O      0.321710     7.069526    16.431822    -0.479052
O      0.211613     6.331461     5.493413    -0.663385
O      4.949322     7.831628     5.590587    -0.764609
O      2.216221     8.503586     5.220577    -0.741369
O      5.393996     9.971168     5.349860    -0.553901
O      0.552625     8.981877     6.555706    -0.578516
O      2.299151     5.814023     6.048089    -0.678403
O      2.286282     2.980034     5.944289    -0.495668
O      3.252841     2.773941     7.937554    -0.479053
O      3.786163     8.670423     3.000855    -0.663385
O      1.374772     7.170257     2.903681    -0.764609
O      5.790771     6.498299     3.273691    -0.741369
O      1.819446     5.030716     3.144408    -0.553902
O      4.127175     6.020008     1.938562    -0.578516
O      5.873701     9.187862     2.446179    -0.678403
O      5.860832     1.315551     2.549979    -0.495670
O      6.827391     1.521643     0.556714    -0.479053

The following XYZ coordinates are in angstroms. Other properties are in atomic units.
The sperically averaged electron density of each atom fit to a function of the form exp(a - br)
eigen_1, eigen_2 and eigen_3 are the three eigenvalues of traceless quadrupole moment tensor
  atom number  atomic symbol              X              Y              Z     net charge C6 coefficient C8 coefficient C10 coefficient fluctuating dipole atomic polarizability isotropic forcefield polarizability              a              b squared Pearson coefficient          <r^3>          <r^4>         wp_QDO          m_QDO          q_QDO       dipole_x       dipole_y       dipole_z         dipole            Qxy            Qxz            Qyz     Q(x^2-y^2)  Q(3z^2 - R^2)        eigen_1        eigen_2        eigen_3 static polarizability      alpha(xx)      alpha(xy)      alpha(xz)      alpha(yy)      alpha(yz)      alpha(zz) atomic spin moment
            1             Dy       0.144126       0.308430      12.684830       2.084064     103.736579 0.23028781E+04  0.72851864E+05                                14.465485                           12.809132       2.430191       2.523979                    0.999851      70.840320     159.662692       0.724664       0.267177      -1.340591      -0.012644       0.005694       0.044018       0.046151       0.164408      -0.111070      -0.065996      -0.187141      -0.126071      -0.199429      -0.055118       0.254547             16.363616      18.550987      -2.807645       3.611930      12.457866       0.734513      18.081996           0.000008
            2             Dy       3.718676       1.872024      12.797974       2.084063     103.736650 0.23028801E+04  0.72851941E+05                                14.465494                           12.809139       2.430191       2.523979                    0.999851      70.840325     159.662728       0.724664       0.267177      -1.340591      -0.012644      -0.005693      -0.044018       0.046151      -0.164409       0.111070      -0.065996      -0.187141      -0.126071      -0.199429      -0.055118       0.254547             16.363626      18.550998       2.807649      -3.611935      12.457873       0.734508      18.082007           0.000008
            3             Dy       7.004974       8.282739       4.303706       2.084064     103.736573 0.23028780E+04  0.72851857E+05                                14.465485                           12.809131       2.430191       2.523979                    0.999851      70.840317     159.662681       0.724664       0.267177      -1.340591       0.012645      -0.005694      -0.044018       0.046151       0.164409      -0.111070      -0.065996      -0.187141      -0.126071      -0.199429      -0.055119       0.254547             16.363615      18.550987      -2.807646       3.611930      12.457865       0.734513      18.081994           0.000009
            4             Dy       3.430424       6.719145       4.190562       2.084063     103.736664 0.23028804E+04  0.72851956E+05                                14.465495                           12.809140       2.430191       2.523979                    0.999851      70.840328     159.662738       0.724664       0.267177      -1.340591       0.012645       0.005693       0.044018       0.046151      -0.164409       0.111070      -0.065996      -0.187141      -0.126071      -0.199429      -0.055119       0.254547             16.363627      18.551000       2.807650      -3.611936      12.457875       0.734508      18.082008           0.000007
            5              H       1.281119       9.548882       8.866317       0.136489       0.982430 0.70215887E+01  0.67423135E+02                                 1.693210                            1.594275      -1.226344       2.309375                    0.995713       3.565818      10.216303       0.469905       1.357445      -0.691278      -0.040124       0.001245       0.010019       0.041375       0.002239      -0.003020       0.001546       0.009921      -0.006853      -0.005838      -0.001496       0.007333              1.740307       2.321243      -0.025017      -0.139553       1.361658       0.102276       1.538018          -0.000005
            6              H       3.300025       6.222448       9.571341       0.405209       0.561719 0.36848185E+01  0.30504545E+02                                 1.253791                            1.227871      -1.266501       2.456474                    0.999855       2.316442       6.426425       0.482211       1.534337      -0.661871      -0.026919       0.014220       0.012939       0.033079      -0.010361      -0.004793       0.002749       0.016737      -0.018681      -0.010265      -0.007437       0.017702              1.256141       1.427263      -0.238199      -0.100687       1.240033       0.081879       1.101128          -0.000008
            7              H       1.143141       2.443247       9.372575       0.132108       1.003122 0.73615690E+01  0.71901413E+02                                 1.748557                            1.656540      -1.327566       2.259278                    0.993350       3.751245      11.025242       0.448616       1.397863      -0.682665       0.025007      -0.029768       0.020150       0.043790      -0.007303       0.001734      -0.004504      -0.008788      -0.010385      -0.007016      -0.004738       0.011755              1.789906       1.721312      -0.372151       0.085805       2.019920      -0.370145       1.628485          -0.000003
            8              H       4.855669       3.337872      16.616487       0.136489       0.982431 0.70215968E+01  0.67423228E+02                                 1.693210                            1.594275      -1.226344       2.309374                    0.995713       3.565820      10.216308       0.469906       1.357444      -0.691279      -0.040124      -0.001245      -0.010019       0.041375      -0.002239       0.003020       0.001546       0.009922      -0.006853      -0.005838      -0.001496       0.007333              1.740307       2.321244       0.025016       0.139553       1.361659       0.102276       1.538019          -0.000005
            9              H       6.874575       6.664306      15.911463       0.405209       0.561719 0.36848183E+01  0.30504538E+02                                 1.253790                            1.227870      -1.266500       2.456474                    0.999855       2.316442       6.426421       0.482211       1.534335      -0.661872      -0.026919      -0.014220      -0.012939       0.033079       0.010362       0.004793       0.002749       0.016737      -0.018681      -0.010265      -0.007437       0.017702              1.256140       1.427262       0.238199       0.100687       1.240032       0.081879       1.101128          -0.000008
           10              H       4.717691      -0.262793      16.110229       0.132108       1.003123 0.73615721E+01  0.71901451E+02                                 1.748557                            1.656540      -1.327566       2.259278                    0.993350       3.751246      11.025245       0.448616       1.397863      -0.682665       0.025007       0.029768      -0.020150       0.043789       0.007303      -0.001734      -0.004504      -0.008788      -0.010385      -0.007016      -0.004738       0.011755              1.789906       1.721313       0.372151      -0.085805       2.019920      -0.370145       1.628485          -0.000004
           11              H       5.867981      -0.957713       8.122219       0.136489       0.982431 0.70215940E+01  0.67423193E+02                                 1.693210                            1.594275      -1.226344       2.309374                    0.995713       3.565818      10.216301       0.469906       1.357444      -0.691279       0.040124      -0.001245      -0.010019       0.041375       0.002239      -0.003020       0.001546       0.009922      -0.006853      -0.005838      -0.001496       0.007333              1.740307       2.321244      -0.025017      -0.139554       1.361658       0.102276       1.538018          -0.000005
           12              H       3.849075       2.368721       7.417195       0.405209       0.561719 0.36848144E+01  0.30504501E+02                                 1.253790                            1.227870      -1.266500       2.456475                    0.999855       2.316442       6.426423       0.482211       1.534336      -0.661872       0.026919      -0.014220      -0.012939       0.033079      -0.010362      -0.004793       0.002749       0.016737      -0.018681      -0.010265      -0.007437       0.017702              1.256140       1.427261      -0.238199      -0.100687       1.240032       0.081879       1.101128          -0.000008
           13              H       6.005959       6.147922       7.615961       0.132108       1.003124 0.73615827E+01  0.71901577E+02                                 1.748558                            1.656541      -1.327567       2.259278                    0.993350       3.751248      11.025251       0.448616       1.397863      -0.682665      -0.025007       0.029768      -0.020150       0.043789      -0.007303       0.001734      -0.004504      -0.008788      -0.010385      -0.007016      -0.004738       0.011755              1.789907       1.721314      -0.372152       0.085805       2.019922      -0.370145       1.628486          -0.000004
           14              H       2.293431       5.253297       0.372049       0.136490       0.982432 0.70216024E+01  0.67423291E+02                                 1.693210                            1.594275      -1.226344       2.309374                    0.995713       3.565820      10.216307       0.469906       1.357443      -0.691279       0.040124       0.001245       0.010019       0.041375      -0.002239       0.003020       0.001546       0.009922      -0.006853      -0.005838      -0.001496       0.007333              1.740307       2.321245       0.025016       0.139554       1.361659       0.102276       1.538019          -0.000005
           15              H       0.274525       1.926863       1.077073       0.405209       0.561719 0.36848149E+01  0.30504504E+02                                 1.253789                            1.227870      -1.266500       2.456474                    0.999855       2.316442       6.426421       0.482212       1.534335      -0.661872       0.026919       0.014220       0.012939       0.033079       0.010361       0.004793       0.002749       0.016737      -0.018681      -0.010265      -0.007437       0.017702              1.256140       1.427261       0.238199       0.100687       1.240031       0.081879       1.101128          -0.000008
           16              H       2.431409       8.853962       0.878307       0.132108       1.003123 0.73615722E+01  0.71901458E+02                                 1.748558                            1.656541      -1.327568       2.259278                    0.993350       3.751246      11.025248       0.448615       1.397864      -0.682665      -0.025007      -0.029768       0.020150       0.043789       0.007303      -0.001734      -0.004504      -0.008788      -0.010385      -0.007016      -0.004738       0.011755              1.789907       1.721313       0.372152      -0.085805       2.019921      -0.370145       1.628485          -0.000003
           17              C       2.332036      -0.462875      11.027089       0.635334      21.749034 0.25319349E+03  0.53043987E+04                                 7.409255                            5.783876      -0.393409       1.928429                    0.999008      22.884474      66.268336       0.590073       0.495469      -0.998904      -0.013917       0.030583       0.032511       0.046754      -0.022294       0.112828      -0.031144       0.075021      -0.059742      -0.105843      -0.033679       0.139522              8.467612       6.924325      -0.226586      -3.312806       7.948790       1.653309      10.529721           0.000002
           18              C       3.039082      -0.756165       9.745304      -0.008914      38.590819 0.44532672E+03  0.10491025E+05                                 9.996380                            7.102767      -0.067734       1.995314                    0.998774      27.142474      77.104725       0.612011       0.424823      -1.063107       0.011752      -0.002797      -0.026385       0.029018      -0.007419       0.009155      -0.014520      -0.061722      -0.066498      -0.030800      -0.015569       0.046369             12.132335      13.826513       0.144631      -1.465305       6.615806       3.976128      15.954688          -0.000003
           19              C       2.212646       9.560101       8.698810      -0.114614      36.282820 0.45153666E+03  0.10757583E+05                                 9.680321                            7.206753      -0.038018       1.967786                    0.999232      29.532561      86.538880       0.596028       0.431338      -1.050861       0.015225       0.000712      -0.009270       0.017839      -0.002891      -0.002704      -0.015334      -0.037620      -0.086205      -0.032709      -0.004176       0.036885             11.388041      11.033981       0.445901       0.494316       6.836385       4.495194      16.293756          -0.000008
           20              C       5.378268      -0.294816      10.631766       0.632120      22.845314 0.24041655E+03  0.49416064E+04                                 7.454652                            5.521993      -0.096674       2.028394                    0.999277      22.102282      62.141347       0.626533       0.475618      -1.015362       0.020481       0.007045       0.045631       0.050510      -0.002140      -0.050546      -0.069482      -0.156382      -0.102192      -0.110648      -0.016710       0.127359              8.783607      10.780500       0.723722       1.507849       5.352598       2.721939      10.217724           0.000001
           21              C       4.418144      -0.668293       9.546878      -0.036735      38.923882 0.44692088E+03  0.10506727E+05                                 9.956038                            7.041952       0.199941       2.076070                    0.999385      27.179478      76.384746       0.626156       0.416089      -1.071822      -0.019597      -0.013298      -0.030413       0.038546      -0.009472      -0.012572      -0.004270      -0.020626      -0.006800      -0.021856       0.006689       0.015167             12.179107      14.239922       1.443532       2.033551       6.748175       4.199868      15.549224          -0.000003
           22              C       6.093893       2.842408      10.784323       0.677532      21.761679 0.23389577E+03  0.48106007E+04                                 7.424432                            5.587604      -0.400946       1.939868                    0.998439      22.184123      63.939131       0.594934       0.500565      -0.994974      -0.018337      -0.019510       0.054125       0.060385      -0.002228       0.023075       0.103412      -0.073461      -0.022007      -0.095706      -0.027983       0.123689              8.652915       9.060255       0.184181      -0.594010       7.489806      -4.170134       9.408685          -0.000000
           23              C       6.631505       3.646498       9.631650      -0.028938      38.449760 0.44630589E+03  0.10486092E+05                                 9.874380                            7.024133       0.040488       2.020347                    0.999111      27.262271      76.533697       0.628841       0.414557      -1.073073       0.026224       0.024915      -0.027266       0.045298       0.010239       0.028093       0.021130       0.030542       0.019103      -0.031528      -0.013539       0.045067             11.934778      10.529956      -1.248051      -3.491014      12.558530      -5.819147      12.715847          -0.000000
           24              C       6.001669       4.786921       9.122674      -0.032928      37.189006 0.45191781E+03  0.10654422E+05                                 9.616190                            7.075713      -0.112708       1.968144                    0.998894      27.494219      77.394494       0.625350       0.415444      -1.072172       0.039426      -0.012170      -0.014410       0.043705       0.010284       0.026072       0.007864       0.022662       0.030176      -0.020909      -0.016448       0.037356             11.134766      10.965395      -2.861197      -3.376023      11.492891      -3.354139      10.946010          -0.000003
           25              C       4.855669       5.430143       9.838231       0.601741      21.500701 0.26088516E+03  0.54460614E+04                                 7.134719                            5.774061      -0.213090       1.993368                    0.999303      22.027834      61.416307       0.612249       0.479231      -1.018454      -0.057731       0.017606      -0.019320       0.063373       0.054971       0.015277      -0.045062      -0.071603      -0.118218      -0.080707      -0.013002       0.093710              7.662528       8.854636      -2.756723       0.047370       5.735596       0.202354       8.397350           0.000002
           26              C       0.637700       3.177082       8.999167      -0.127568      35.634606 0.46493816E+03  0.11135004E+05                                 9.450188                            7.240187       0.067229       1.992384                    0.999597      29.842119      87.082327       0.604888       0.422801      -1.058322      -0.015256       0.019049       0.000206       0.024406       0.007371       0.036329       0.012144      -0.021783       0.009691      -0.041883       0.002710       0.039174             10.666911      11.078415      -1.155981      -4.292546       9.287807      -3.469518      11.634512          -0.000006
           27              C       5.906586       2.643328      14.455715       0.635334      21.749033 0.25319353E+03  0.53043998E+04                                 7.409255                            5.783877      -0.393410       1.928429                    0.999008      22.884470      66.268326       0.590073       0.495469      -0.998904      -0.013917      -0.030583      -0.032511       0.046754       0.022294      -0.112828      -0.031144       0.075021      -0.059742      -0.105843      -0.033679       0.139522              8.467613       6.924325       0.226587       3.312805       7.948793       1.653311      10.529720           0.000002
           28              C       6.613632       2.936618      15.737500      -0.008914      38.590822 0.44532678E+03  0.10491027E+05                                 9.996380                            7.102768      -0.067735       1.995314                    0.998774      27.142477      77.104739       0.612011       0.424823      -1.063107       0.011752       0.002797       0.026384       0.029018       0.007419      -0.009155      -0.014520      -0.061722      -0.066498      -0.030800      -0.015569       0.046369             12.132336      13.826515      -0.144631       1.465305       6.615807       3.976129      15.954687          -0.000003
           29              C       5.787196       3.326652      16.783994      -0.114614      36.282830 0.45153679E+03  0.10757587E+05                                 9.680323                            7.206755      -0.038018       1.967786                    0.999232      29.532565      86.538898       0.596028       0.431338      -1.050861       0.015225      -0.000712       0.009270       0.017839       0.002891       0.002704      -0.015334      -0.037620      -0.086205      -0.032709      -0.004176       0.036885             11.388043      11.033984      -0.445903      -0.494317       6.836388       4.495198      16.293757          -0.000008
           30              C       1.803718       2.475269      14.851038       0.632120      22.845314 0.24041656E+03  0.49416064E+04                                 7.454652                            5.521993      -0.096674       2.028394                    0.999277      22.102282      62.141345       0.626533       0.475618      -1.015362       0.020481      -0.007045      -0.045631       0.050510       0.002140       0.050546      -0.069482      -0.156382      -0.102192      -0.110648      -0.016710       0.127359              8.783607      10.780500      -0.723723      -1.507849       5.352598       2.721939      10.217723           0.000001
           31              C       0.843594       2.848746      15.935926      -0.036735      38.923890 0.44692099E+03  0.10506730E+05                                 9.956039                            7.041953       0.199940       2.076070                    0.999385      27.179480      76.384757       0.626156       0.416089      -1.071821      -0.019597       0.013298       0.030413       0.038546       0.009472       0.012572      -0.004270      -0.020626      -0.006800      -0.021856       0.006689       0.015167             12.179110      14.239925      -1.443533      -2.033552       6.748179       4.199872      15.549226          -0.000003
           32              C       2.519343      -0.661954      14.698481       0.677532      21.761679 0.23389579E+03  0.48106015E+04                                 7.424433                            5.587605      -0.400948       1.939867                    0.998439      22.184128      63.939159       0.594934       0.500565      -0.994974      -0.018337       0.019510      -0.054125       0.060385       0.002228      -0.023075       0.103412      -0.073461      -0.022007      -0.095706      -0.027983       0.123689              8.652917       9.060257      -0.184178       0.594009       7.489808      -4.170134       9.408686          -0.000001
           33              C       3.056955      -1.466044      15.851154      -0.028938      38.449751 0.44630580E+03  0.10486090E+05                                 9.874378                            7.024132       0.040488       2.020348                    0.999111      27.262269      76.533689       0.628841       0.414557      -1.073073       0.026224      -0.024915       0.027265       0.045298      -0.010239      -0.028093       0.021130       0.030542       0.019102      -0.031528      -0.013539       0.045067             11.934775      10.529955       1.248052       3.491012      12.558528      -5.819146      12.715844          -0.000000
           34              C       2.427119       8.099833      16.360130      -0.032928      37.189015 0.45191797E+03  0.10654426E+05                                 9.616192                            7.075714      -0.112707       1.968145                    0.998894      27.494220      77.394496       0.625350       0.415444      -1.072172       0.039426       0.012170       0.014410       0.043705      -0.010284      -0.026072       0.007864       0.022662       0.030176      -0.020909      -0.016448       0.037356             11.134768      10.965396       2.861197       3.376020      11.492898      -3.354143      10.946010          -0.000004
           35              C       1.281119       7.456611      15.644573       0.601741      21.500695 0.26088510E+03  0.54460600E+04                                 7.134718                            5.774061      -0.213090       1.993368                    0.999303      22.027831      61.416297       0.612249       0.479231      -1.018454      -0.057731      -0.017606       0.019320       0.063373      -0.054971      -0.015277      -0.045062      -0.071603      -0.118218      -0.080707      -0.013002       0.093710              7.662526       8.854634       2.756722      -0.047370       5.735596       0.202356       8.397348           0.000002
           36              C       4.212250      -0.996628      16.483637      -0.127568      35.634624 0.46493853E+03  0.11135015E+05                                 9.450191                            7.240190       0.067228       1.992384                    0.999597      29.842127      87.082360       0.604888       0.422801      -1.058322      -0.015256      -0.019049      -0.000206       0.024406      -0.007371      -0.036329       0.012144      -0.021783       0.009691      -0.041883       0.002710       0.039174             10.666916      11.078419       1.155981       4.292546       9.287814      -3.469522      11.634514          -0.000006
           37              C       4.817064       9.054044       5.961447       0.635333      21.749038 0.25319355E+03  0.53044006E+04                                 7.409257                            5.783877      -0.393411       1.928429                    0.999008      22.884482      66.268375       0.590073       0.495469      -0.998904       0.013917      -0.030583      -0.032511       0.046754      -0.022294       0.112828      -0.031144       0.075021      -0.059742      -0.105843      -0.033679       0.139522              8.467614       6.924328      -0.226586      -3.312807       7.948792       1.653310      10.529723           0.000002
           38              C       4.110018       9.347334       7.243232      -0.008915      38.590862 0.44532730E+03  0.10491042E+05                                 9.996388                            7.102772      -0.067735       1.995314                    0.998774      27.142487      77.104772       0.612011       0.424823      -1.063107      -0.011752       0.002797       0.026384       0.029018      -0.007419       0.009155      -0.014520      -0.061722      -0.066498      -0.030800      -0.015569       0.046369             12.132346      13.826522       0.144629      -1.465309       6.615811       3.976133      15.954705          -0.000003
           39              C       4.936454      -0.968932       8.289726      -0.114610      36.282686 0.45153475E+03  0.10757525E+05                                 9.680293                            7.206734      -0.038012       1.967789                    0.999232      29.532499      86.538615       0.596030       0.431337      -1.050862      -0.015225      -0.000712       0.009270       0.017839      -0.002891      -0.002704      -0.015334      -0.037620      -0.086204      -0.032709      -0.004176       0.036884             11.388005      11.033950       0.445898       0.494310       6.836364       4.495176      16.293700          -0.000008
           40              C       1.770832       8.885985       6.356770       0.632120      22.845321 0.24041665E+03  0.49416089E+04                                 7.454653                            5.521994      -0.096674       2.028394                    0.999277      22.102286      62.141359       0.626533       0.475618      -1.015362      -0.020481      -0.007045      -0.045631       0.050510      -0.002140      -0.050546      -0.069481      -0.156382      -0.102192      -0.110648      -0.016710       0.127358              8.783609      10.780501       0.723722       1.507849       5.352599       2.721940      10.217726           0.000001
           41              C       2.730956       9.259462       7.441658      -0.036732      38.923735 0.44691901E+03  0.10506670E+05                                 9.956007                            7.041932       0.199949       2.076074                    0.999385      27.179418      76.384486       0.626158       0.416089      -1.071822       0.019597       0.013298       0.030413       0.038546      -0.009472      -0.012572      -0.004270      -0.020626      -0.006800      -0.021856       0.006689       0.015167             12.179068      14.239875       1.443526       2.033540       6.748155       4.199852      15.549173          -0.000003
           42              C       1.055207       5.748761       6.204213       0.677532      21.761673 0.23389570E+03  0.48105990E+04                                 7.424432                            5.587604      -0.400947       1.939868                    0.998439      22.184121      63.939129       0.594934       0.500565      -0.994974       0.018337       0.019510      -0.054125       0.060385      -0.002228       0.023075       0.103412      -0.073461      -0.022007      -0.095706      -0.027983       0.123689              8.652915       9.060254       0.184181      -0.594010       7.489806      -4.170133       9.408684          -0.000000
           43              C       0.517595       4.944671       7.356886      -0.028938      38.449783 0.44630623E+03  0.10486102E+05                                 9.874384                            7.024135       0.040488       2.020347                    0.999111      27.262281      76.533730       0.628841       0.414557      -1.073073      -0.026224      -0.024915       0.027265       0.045298       0.010239       0.028094       0.021130       0.030542       0.019103      -0.031528      -0.013539       0.045067             11.934782      10.529960      -1.248051      -3.491015      12.558534      -5.819149      12.715852          -0.000001
           44              C       1.147431       3.804248       7.865862      -0.032927      37.188982 0.45191745E+03  0.10654411E+05                                 9.616186                            7.075710      -0.112707       1.968145                    0.998894      27.494208      77.394454       0.625351       0.415444      -1.072172      -0.039426       0.012170       0.014410       0.043705       0.010284       0.026072       0.007864       0.022662       0.030176      -0.020909      -0.016448       0.037356             11.134761      10.965390      -2.861194      -3.376022      11.492885      -3.354138      10.946007          -0.000004
           45              C       2.293431       3.161026       7.150305       0.601741      21.500702 0.26088521E+03  0.54460629E+04                                 7.134720                            5.774062      -0.213090       1.993368                    0.999303      22.027832      61.416304       0.612249       0.479231      -1.018454       0.057731      -0.017606       0.019320       0.063373       0.054971       0.015277      -0.045062      -0.071603      -0.118217      -0.080708      -0.013002       0.093710              7.662529       8.854639      -2.756723       0.047368       5.735596       0.202355       8.397350           0.000003
           46              C       6.511400       5.414087       7.989369      -0.127566      35.634558 0.46493741E+03  0.11134981E+05                                 9.450178                            7.240180       0.067231       1.992385                    0.999597      29.842096      87.082235       0.604889       0.422801      -1.058322       0.015256      -0.019049      -0.000206       0.024406       0.007371       0.036329       0.012144      -0.021783       0.009692      -0.041883       0.002710       0.039174             10.666900      11.078404      -1.155981      -4.292540       9.287798      -3.469514      11.634498          -0.000007
           47              C       1.242514       5.947841       2.532821       0.635334      21.749036 0.25319357E+03  0.53044008E+04                                 7.409256                            5.783877      -0.393410       1.928429                    0.999008      22.884473      66.268337       0.590073       0.495469      -0.998904       0.013917       0.030583       0.032511       0.046754       0.022294      -0.112828      -0.031144       0.075021      -0.059742      -0.105843      -0.033679       0.139522              8.467613       6.924325       0.226587       3.312804       7.948794       1.653311      10.529720           0.000002
           48              C       0.535468       5.654551       1.251036      -0.008915      38.590864 0.44532736E+03  0.10491043E+05                                 9.996388                            7.102772      -0.067735       1.995313                    0.998774      27.142490      77.104782       0.612011       0.424823      -1.063107      -0.011752      -0.002798      -0.026384       0.029018       0.007419      -0.009155      -0.014520      -0.061722      -0.066498      -0.030800      -0.015569       0.046369             12.132346      13.826521      -0.144630       1.465309       6.615812       3.976134      15.954704          -0.000002
           49              C       1.361904       5.264517       0.204542      -0.114610      36.282712 0.45153511E+03  0.10757536E+05                                 9.680298                            7.206737      -0.038013       1.967788                    0.999232      29.532511      86.538667       0.596029       0.431337      -1.050862      -0.015225       0.000713      -0.009270       0.017839       0.002892       0.002704      -0.015334      -0.037620      -0.086204      -0.032709      -0.004176       0.036884             11.388011      11.033956      -0.445900      -0.494311       6.836370       4.495182      16.293709          -0.000009
           50              C       5.345382       6.115900       2.137498       0.632120      22.845314 0.24041658E+03  0.49416067E+04                                 7.454651                            5.521993      -0.096672       2.028395                    0.999277      22.102280      62.141331       0.626533       0.475618      -1.015362      -0.020481       0.007045       0.045631       0.050510       0.002140       0.050546      -0.069481      -0.156382      -0.102192      -0.110648      -0.016710       0.127359              8.783606      10.780498      -0.723722      -1.507848       5.352598       2.721939      10.217723           0.000001
           51              C       6.305506       5.742423       1.052610      -0.036732      38.923739 0.44691908E+03  0.10506672E+05                                 9.956008                            7.041933       0.199949       2.076074                    0.999385      27.179418      76.384488       0.626158       0.416089      -1.071822       0.019597      -0.013298      -0.030413       0.038546       0.009472       0.012572      -0.004270      -0.020626      -0.006800      -0.021856       0.006689       0.015167             12.179069      14.239877      -1.443526      -2.033541       6.748158       4.199855      15.549173          -0.000003
           52              C       4.629757       9.253123       2.290055       0.677532      21.761676 0.23389576E+03  0.48106007E+04                                 7.424432                            5.587604      -0.400947       1.939867                    0.998439      22.184127      63.939153       0.594934       0.500565      -0.994974       0.018337      -0.019510       0.054125       0.060385       0.002228      -0.023075       0.103412      -0.073460      -0.022007      -0.095706      -0.027983       0.123689              8.652915       9.060256      -0.184177       0.594009       7.489807      -4.170133       9.408684          -0.000000
           53              C       4.092145      10.057213       1.137382      -0.028938      38.449764 0.44630598E+03  0.10486095E+05                                 9.874381                            7.024134       0.040488       2.020347                    0.999111      27.262273      76.533707       0.628841       0.414557      -1.073073      -0.026224       0.024915      -0.027265       0.045298      -0.010239      -0.028094       0.021130       0.030542       0.019103      -0.031528      -0.013539       0.045067             11.934779      10.529957       1.248051       3.491014      12.558532      -5.819148      12.715849          -0.000001
           54              C       4.721981       0.491336       0.628406      -0.032927      37.188994 0.45191765E+03  0.10654417E+05                                 9.616188                            7.075712      -0.112707       1.968145                    0.998894      27.494210      77.394459       0.625350       0.415444      -1.072173      -0.039426      -0.012170      -0.014410       0.043705      -0.010284      -0.026072       0.007864       0.022662       0.030176      -0.020909      -0.016448       0.037356             11.134763      10.965390       2.861194       3.376020      11.492892      -3.354142      10.946008          -0.000005
           55              C       5.867981       1.134558       1.343963       0.601741      21.500688 0.26088503E+03  0.54460580E+04                                 7.134717                            5.774060      -0.213089       1.993368                    0.999303      22.027822      61.416261       0.612249       0.479231      -1.018454       0.057731       0.017606      -0.019320       0.063373      -0.054971      -0.015277      -0.045062      -0.071603      -0.118218      -0.080707      -0.013002       0.093710              7.662524       8.854634       2.756721      -0.047368       5.735594       0.202357       8.397346           0.000003
           56              C       2.936850       9.587797       0.504899      -0.127566      35.634568 0.46493769E+03  0.11134989E+05                                 9.450179                            7.240181       0.067231       1.992385                    0.999597      29.842099      87.082239       0.604889       0.422800      -1.058323       0.015256       0.019049       0.000206       0.024406      -0.007370      -0.036329       0.012144      -0.021783       0.009692      -0.041883       0.002710       0.039174             10.666901      11.078404       1.155980       4.292538       9.287802      -3.469516      11.634497          -0.000006
           57              O       6.937487       2.259708      11.495123      -0.663384      45.813766 0.70085117E+03  0.18073138E+05                                10.349382                            8.367286      -0.113630       1.984649                    0.995449      30.074360      82.928075       0.634050       0.374606      -1.122544       0.012839       0.088245      -0.021592       0.091751      -0.021818       0.056708       0.072820      -0.027454       0.037048      -0.101717       0.011644       0.090073             11.923889      11.186970      -3.508269       4.415631      10.552018      -5.230472      14.032679          -0.000003
           58              O       2.199778       0.759541      11.397949      -0.764609      47.979445 0.85278134E+03  0.23053445E+05                                10.586622                            9.156619      -0.184409       1.935764                    0.997076      32.187131      90.318842       0.614531       0.368692      -1.129129      -0.011038      -0.013412      -0.102494       0.103955      -0.049717       0.044561       0.018849      -0.087941      -0.125713      -0.092067       0.004732       0.087335             11.709859      10.432569      -1.204042      -0.566160      13.626343       3.973640      11.070665           0.000000
           59              O       4.932879       0.087583      11.767959      -0.741369      48.780302 0.77583620E+03  0.20499030E+05                                10.728178                            8.744870      -0.012975       1.985901                    0.997726      31.677111      88.096535       0.627155       0.369631      -1.127549      -0.045228      -0.082292      -0.044096       0.103740       0.008672      -0.046318      -0.039465      -0.112201       0.130049      -0.093625       0.004854       0.088771             12.347807      11.134998      -0.478347      -2.780265       8.479795       4.218921      17.428627          -0.000000
           60              O       1.755104      -1.379999      11.638676      -0.553901      29.800222 0.50314323E+03  0.11909830E+05                                 7.583256                            6.956874       0.508286       2.213927                    0.996594      27.563943      72.159945       0.717339       0.360718      -1.136358       0.050045      -0.058988      -0.000561       0.077359       0.040697       0.077720      -0.086401       0.063479       0.001923      -0.142493       0.040565       0.101928              7.801024       6.894936       1.163550      -1.774014       8.047877      -1.753123       8.460259          -0.000009
           61              O       6.596475      -0.390708      10.432830      -0.578516      36.451018 0.54009253E+03  0.12973665E+05                                 8.719415                            7.201299       0.525329       2.228585                    0.996443      27.371037      71.473611       0.708153       0.360068      -1.140314      -0.009142      -0.013038      -0.068572       0.070397      -0.002991      -0.037888      -0.053079      -0.016916      -0.246467      -0.110354       0.038990       0.071364              9.769908      16.227129      -0.332182       0.088688       5.963804       1.126166       7.118793          -0.000007
           62              O       4.849949       2.777146      10.940447      -0.678403      40.258456 0.68781237E+03  0.17613266E+05                                 9.384800                            8.212669       0.120186       2.055764                    0.995823      30.028048      81.893695       0.650438       0.367731      -1.130351       0.037018       0.034739      -0.060209       0.078755       0.006859      -0.001002       0.072993       0.017855      -0.164771      -0.100053       0.035527       0.064526             10.139079      13.945593       1.853948      -2.136358       8.072006      -2.097937       8.399640          -0.000004
           63              O       4.862818       5.611135      11.044247      -0.495668      24.712298 0.39062742E+03  0.86505074E+04                                 6.498393                            5.990431       0.787657       2.308540                    0.999429      26.148572      65.492209       0.802865       0.344496      -1.153357       0.022990      -0.024028       0.028913       0.044067       0.084774       0.011622      -0.014449      -0.147976       0.157492      -0.140194       0.051909       0.088285              6.522752       4.410514      -0.387706      -0.072598       5.458252       0.557087       9.699489          -0.000002
           64              O       3.896260       5.817228       9.050982      -0.479052      24.503999 0.37563760E+03  0.82747034E+04                                 6.566988                            5.882350       0.513666       2.281831                    0.995803      24.597362      62.353622       0.804931       0.345433      -1.147404       0.036963      -0.025282       0.007069       0.045337      -0.055428       0.005472      -0.005547       0.104085      -0.128156      -0.055363      -0.042399       0.097762              6.853124       9.029275      -2.348500       1.665133       5.761672      -0.612468       5.768424          -0.000006
           65              O       3.362937      -0.079254      13.987681      -0.663385      45.813807 0.70085188E+03  0.18073161E+05                                10.349388                            8.367290      -0.113631       1.984649                    0.995449      30.074375      82.928129       0.634050       0.374606      -1.122544       0.012839      -0.088245       0.021592       0.091750       0.021818      -0.056709       0.072820      -0.027453       0.037048      -0.101717       0.011644       0.090073             11.923896      11.186978       3.508272      -4.415634      10.552025      -5.230475      14.032686          -0.000003
           66              O       5.774328       1.420912      14.084855      -0.764609      47.979475 0.85278199E+03  0.23053467E+05                                10.586626                            9.156622      -0.184408       1.935764                    0.997076      32.187143      90.318885       0.614531       0.368692      -1.129129      -0.011038       0.013412       0.102494       0.103955       0.049717      -0.044561       0.018849      -0.087941      -0.125713      -0.092068       0.004733       0.087335             11.709864      10.432575       1.204043       0.566159      13.626347       3.973641      11.070670           0.000000
           67              O       1.358329       2.092870      13.714845      -0.741369      48.780288 0.77583592E+03  0.20499021E+05                                10.728176                            8.744868      -0.012975       1.985901                    0.997726      31.677106      88.096516       0.627155       0.369631      -1.127549      -0.045228       0.082292       0.044095       0.103740      -0.008672       0.046318      -0.039465      -0.112201       0.130049      -0.093625       0.004854       0.088771             12.347804      11.134997       0.478347       2.780265       8.479793       4.218919      17.428622          -0.000000
           68              O       5.329654       3.560453      13.844128      -0.553902      29.800247 0.50314392E+03  0.11909850E+05                                 7.583261                            6.956880       0.508285       2.213926                    0.996594      27.563949      72.159972       0.717338       0.360718      -1.136358       0.050045       0.058988       0.000560       0.077359      -0.040697      -0.077720      -0.086401       0.063480       0.001923      -0.142493       0.040565       0.101928              7.801029       6.894939      -1.163550       1.774014       8.047885      -1.753124       8.460263          -0.000009
           69              O       3.021925       2.571161      15.049974      -0.578516      36.451023 0.54009264E+03  0.12973668E+05                                 8.719416                            7.201299       0.525329       2.228585                    0.996443      27.371039      71.473618       0.708153       0.360068      -1.140314      -0.009143       0.013038       0.068572       0.070397       0.002991       0.037888      -0.053079      -0.016916      -0.246467      -0.110354       0.038990       0.071364              9.769909      16.227130       0.332182      -0.088688       5.963805       1.126166       7.118794          -0.000007
           70              O       1.275399      -0.596693      14.542357      -0.678403      40.258462 0.68781255E+03  0.17613272E+05                                 9.384802                            8.212671       0.120185       2.055764                    0.995823      30.028051      81.893709       0.650438       0.367731      -1.130351       0.037018      -0.034739       0.060210       0.078755      -0.006859       0.001002       0.072993       0.017854      -0.164771      -0.100053       0.035527       0.064526             10.139080      13.945594      -1.853943       2.136357       8.072007      -2.097937       8.399640          -0.000004
           71              O       1.288268       7.275618      14.438557      -0.495669      24.712312 0.39062775E+03  0.86505166E+04                                 6.498396                            5.990434       0.787658       2.308540                    0.999429      26.148578      65.492232       0.802865       0.344496      -1.153357       0.022990       0.024028      -0.028913       0.044067      -0.084774      -0.011622      -0.014449      -0.147976       0.157492      -0.140194       0.051909       0.088285              6.522754       4.410516       0.387706       0.072598       5.458255       0.557091       9.699492          -0.000002
           72              O       0.321710       7.069526      16.431822      -0.479052      24.504004 0.37563771E+03  0.82747064E+04                                 6.566990                            5.882351       0.513666       2.281831                    0.995803      24.597365      62.353634       0.804931       0.345433      -1.147403       0.036963       0.025282      -0.007069       0.045336       0.055428      -0.005472      -0.005547       0.104085      -0.128156      -0.055363      -0.042399       0.097762              6.853126       9.029277       2.348499      -1.665134       5.761673      -0.612468       5.768426          -0.000005
           73              O       0.211613       6.331461       5.493413      -0.663385      45.813768 0.70085123E+03  0.18073140E+05                                10.349382                            8.367286      -0.113630       1.984649                    0.995449      30.074362      82.928078       0.634050       0.374606      -1.122544      -0.012839      -0.088245       0.021592       0.091751      -0.021818       0.056708       0.072820      -0.027453       0.037048      -0.101717       0.011644       0.090073             11.923888      11.186970      -3.508270       4.415631      10.552018      -5.230472      14.032677          -0.000003
           74              O       4.949322       7.831628       5.590587      -0.764609      47.979446 0.85278136E+03  0.23053446E+05                                10.586622                            9.156619      -0.184408       1.935764                    0.997076      32.187132      90.318846       0.614531       0.368692      -1.129129       0.011038       0.013412       0.102494       0.103955      -0.049717       0.044561       0.018849      -0.087942      -0.125713      -0.092067       0.004732       0.087335             11.709859      10.432569      -1.204042      -0.566159      13.626343       3.973640      11.070664           0.000000
           75              O       2.216221       8.503586       5.220577      -0.741369      48.780326 0.77583669E+03  0.20499047E+05                                10.728182                            8.744873      -0.012976       1.985900                    0.997726      31.677119      88.096570       0.627155       0.369631      -1.127549       0.045228       0.082292       0.044096       0.103740       0.008672      -0.046318      -0.039465      -0.112200       0.130049      -0.093625       0.004854       0.088771             12.347811      11.135004      -0.478348      -2.780267       8.479797       4.218921      17.428631          -0.000000
           76              O       5.393996       9.971168       5.349860      -0.553901      29.800244 0.50314370E+03  0.11909844E+05                                 7.583259                            6.956878       0.508287       2.213927                    0.996594      27.563954      72.159984       0.717338       0.360718      -1.136358      -0.050045       0.058988       0.000561       0.077359       0.040697       0.077720      -0.086400       0.063479       0.001923      -0.142492       0.040565       0.101927              7.801028       6.894939       1.163551      -1.774015       8.047881      -1.753124       8.460262          -0.000009
           77              O       0.552625       8.981877       6.555706      -0.578516      36.451037 0.54009289E+03  0.12973676E+05                                 8.719419                            7.201302       0.525328       2.228584                    0.996443      27.371043      71.473639       0.708152       0.360068      -1.140314       0.009142       0.013038       0.068572       0.070397      -0.002991      -0.037888      -0.053079      -0.016916      -0.246467      -0.110354       0.038990       0.071364              9.769912      16.227134      -0.332182       0.088688       5.963806       1.126167       7.118797          -0.000007
           78              O       2.299151       5.814023       6.048089      -0.678403      40.258474 0.68781275E+03  0.17613278E+05                                 9.384804                            8.212673       0.120185       2.055764                    0.995823      30.028052      81.893720       0.650438       0.367731      -1.130351      -0.037018      -0.034739       0.060209       0.078754       0.006859      -0.001002       0.072993       0.017855      -0.164771      -0.100053       0.035527       0.064526             10.139084      13.945598       1.853949      -2.136360       8.072010      -2.097939       8.399644          -0.000004
           79              O       2.286282       2.980034       5.944289      -0.495668      24.712329 0.39062810E+03  0.86505264E+04                                 6.498400                            5.990437       0.787655       2.308539                    0.999429      26.148587      65.492267       0.802865       0.344496      -1.153357      -0.022990       0.024028      -0.028913       0.044067       0.084774       0.011622      -0.014449      -0.147976       0.157492      -0.140194       0.051909       0.088286              6.522758       4.410518      -0.387707      -0.072598       5.458257       0.557088       9.699498          -0.000002
           80              O       3.252841       2.773941       7.937554      -0.479053      24.504006 0.37563790E+03  0.82747118E+04                                 6.566991                            5.882353       0.513664       2.281831                    0.995803      24.597369      62.353652       0.804931       0.345433      -1.147403      -0.036963       0.025282      -0.007069       0.045337      -0.055428       0.005472      -0.005547       0.104085      -0.128157      -0.055363      -0.042399       0.097762              6.853126       9.029278      -2.348499       1.665134       5.761675      -0.612467       5.768426          -0.000005
           81              O       3.786163       8.670423       3.000855      -0.663385      45.813820 0.70085213E+03  0.18073169E+05                                10.349390                            8.367291      -0.113631       1.984649                    0.995449      30.074379      82.928147       0.634050       0.374606      -1.122544      -0.012839       0.088245      -0.021592       0.091751       0.021818      -0.056708       0.072820      -0.027453       0.037048      -0.101717       0.011644       0.090073             11.923899      11.186981       3.508274      -4.415636      10.552028      -5.230477      14.032689          -0.000002
           82              O       1.374772       7.170257       2.903681      -0.764609      47.979465 0.85278175E+03  0.23053459E+05                                10.586625                            9.156621      -0.184409       1.935764                    0.997076      32.187138      90.318871       0.614531       0.368692      -1.129129       0.011038      -0.013412      -0.102494       0.103955       0.049717      -0.044561       0.018849      -0.087941      -0.125713      -0.092068       0.004733       0.087335             11.709863      10.432574       1.204043       0.566159      13.626346       3.973641      11.070668          -0.000000
           83              O       5.790771       6.498299       3.273691      -0.741369      48.780285 0.77583591E+03  0.20499021E+05                                10.728175                            8.744868      -0.012975       1.985901                    0.997726      31.677106      88.096515       0.627155       0.369631      -1.127549       0.045228      -0.082292      -0.044095       0.103740      -0.008672       0.046318      -0.039465      -0.112201       0.130049      -0.093625       0.004854       0.088771             12.347803      11.134998       0.478348       2.780266       8.479793       4.218918      17.428618          -0.000000
           84              O       1.819446       5.030716       3.144408      -0.553902      29.800254 0.50314408E+03  0.11909855E+05                                 7.583263                            6.956882       0.508285       2.213926                    0.996594      27.563950      72.159981       0.717338       0.360718      -1.136358      -0.050045      -0.058988      -0.000561       0.077359      -0.040697      -0.077720      -0.086401       0.063480       0.001923      -0.142493       0.040565       0.101928              7.801031       6.894940      -1.163551       1.774014       8.047887      -1.753125       8.460265          -0.000009
           85              O       4.127175       6.020008       1.938562      -0.578516      36.451026 0.54009272E+03  0.12973671E+05                                 8.719417                            7.201300       0.525329       2.228585                    0.996443      27.371040      71.473625       0.708152       0.360068      -1.140314       0.009143      -0.013038      -0.068572       0.070397       0.002991       0.037888      -0.053079      -0.016916      -0.246467      -0.110354       0.038990       0.071364              9.769910      16.227128       0.332182      -0.088688       5.963806       1.126166       7.118796          -0.000007
           86              O       5.873701       9.187862       2.446179      -0.678403      40.258473 0.68781278E+03  0.17613279E+05                                 9.384804                            8.212673       0.120185       2.055764                    0.995823      30.028053      81.893725       0.650438       0.367731      -1.130351      -0.037018       0.034738      -0.060209       0.078754      -0.006859       0.001002       0.072993       0.017855      -0.164771      -0.100053       0.035527       0.064526             10.139084      13.945598      -1.853944       2.136358       8.072009      -2.097938       8.399643          -0.000004
           87              O       5.860832       1.315551       2.549979      -0.495670      24.712342 0.39062840E+03  0.86505348E+04                                 6.498403                            5.990440       0.787656       2.308540                    0.999429      26.148590      65.492283       0.802864       0.344497      -1.153357      -0.022990      -0.024028       0.028913       0.044067      -0.084774      -0.011622      -0.014449      -0.147976       0.157491      -0.140194       0.051908       0.088286              6.522761       4.410520       0.387707       0.072598       5.458261       0.557092       9.699501          -0.000003
           88              O       6.827391       1.521643       0.556714      -0.479053      24.504000 0.37563778E+03  0.82747084E+04                                 6.566990                            5.882352       0.513665       2.281831                    0.995803      24.597366      62.353639       0.804931       0.345433      -1.147403      -0.036963      -0.025282       0.007069       0.045337       0.055428      -0.005472      -0.005547       0.104085      -0.128156      -0.055363      -0.042399       0.097762              6.853125       9.029276       2.348497      -1.665134       5.761673      -0.612467       5.768426          -0.000005

******************************************************
Auxiliary information for the entire system
The total spin magnetic moment of the unit cell is   -0.000230
The total net atomic charge of the unit cell is   -0.000002
Accuracy of reproducing the electrostatic potential in the unit cell:
  The inner radius (bohr) =    5.0000
  The outer radius (bohr) =   12.0000
  Valid grid points have density less than (e/(bohr^3)) =    0.0001
  The number of valid grid points were=        10996
  The rms potential error without charges in kcal/mol is=      8.79569
  The rms potential error with partial charges in kcal/mol is=      0.79545
  The RRMSE value at monopole order=      0.09044
  The rms potential error with partial charges and cloud penetration in kcal/mol is=      0.77604
  The RRMSE value at monopole order with cloud penetration is=      0.08823
  The rms potential error with partial charges and atomic dipoles in kcal/mol is=      0.81227
  The RRMSE value at dipole order=      0.09235
  The rms potential error with partial charges, atomic dipoles and cloud penetration in kcal/mol is=      0.78586
  The RRMSE value at dipole order with cloud penetration=      0.08935

******************************************************
The electron densities and ab initio electrostatic potential were computed in VASP using the PBE functional and
projector augmented wave method. See the main text of the journal article for a description of computational details.
The atomic charges, dipoles, and quadrupoles were computed with the DDEC6 method as described in
(a) T. A. Manz and N. Gabaldon Limas, RSC Adv. 6 (2016) 47771-47801 DOI: 10.1039/c6ra04656h
(b) N. Gabaldon Limas and T. A. Manz, RSC Adv. 8 (2018) 2678-2707 DOI: 10.1039/c7ra11829e.
For each atom in the material, the electron cloud parameters were fit to the spherically averaged atom-in-material
electron density using radial positions for which this density was between 10^-4 and 10^-2 electrons per cubic bohr.
The polarizabilities, dispersion coefficients, and quantum Drude oscillator (QDO) parameters were fit using the MCLF method.
The magnetic structure of the system was optimized in VASP from the default ferromagnetic initial guess using spin polarization.
The atomic spin moments (ASMs) were computed on this optimized magnetic structure using the DDEC6 partition as inputs
to the method of T. A. Manz and D. S. Sholl, J. Chem. Theory Comput. 7 (2011) 4146-4164 DOI: 10.1021/ct200539n.
The RMSE and RRMSE were computed using a uniform grid with Ewald summation.
