# Supplementary material for: A collection of forcefield precursors for metal–organic frameworks
Source: RSC Adv. 2019 Nov 13;9(63):36492–507. doi: 10.1039/c9ra07327b (PMC9075174; doi:10.1039/c9ra07327b)
Supplement: RA-009-C9RA07327B-s5676 [file RA-009-C9RA07327B-s5676.xyz]

  152
jmolscript: load "" {1 1 1} spacegroup "x,y,z" unitcell [{     10.786800     0.000000     0.000000 }, {      0.000000    13.980600     0.000000 }, {      0.000000    -6.593312    16.648560 }]
Zn     7.786883     2.604186     2.935308     0.681719
Zn     8.272936     8.435483     5.502849     0.709926
Zn     2.393483     1.089458     5.388972     0.681719
Zn     2.879536     9.238761     2.821431     0.709926
Zn     2.999917     4.783102    13.713252     0.681719
Zn     2.513864    -1.048195    11.145711     0.709926
Zn     8.393317     6.297830    11.259588     0.681719
Zn     7.907264    -1.851473    13.827129     0.709926
H     10.400633     6.042110     4.501771     0.170080
H     10.182739     5.037705     3.274772     0.166705
H     10.274427     4.470052     4.768148     0.170503
H      5.311420     2.590636     6.421350     0.182888
H      6.746065     2.194253     5.833655     0.173639
H      5.728869     1.050571     6.299815     0.184066
H     10.198919     9.413812     2.197610     0.189391
H      9.420112     8.074291     2.600505     0.179963
H      0.089530     7.986610     1.942887     0.177862
H      7.243336    -5.043465    15.714576     0.186840
H      6.146319    -3.914409    15.426556     0.181108
H      6.217512     1.980620     0.216431     0.167129
H      5.007233    11.632134     3.822509     0.170080
H      4.789339    -1.344061     5.049508     0.166704
H      4.881027    -0.776408     3.556132     0.170503
H     10.704820     1.103008     1.902930     0.182888
H      1.352665     1.499391     2.490625     0.173639
H      0.335469     2.643073     2.024465     0.184066
H      4.805519     8.260432     6.126670     0.189391
H      4.026712     9.599953     5.723775     0.179963
H      5.482930     9.687634     6.381393     0.177862
H      1.849936     2.143797     9.258264     0.186840
H      0.752919     1.014741     9.546284     0.181107
H      0.824112     1.713024     8.107849     0.167129
H      0.386167     1.345178    12.146789     0.170080
H      0.604061     2.349583    13.373788     0.166704
H      0.512373     2.917236    11.880412     0.170503
H      5.475380     4.796652    10.227210     0.182888
H      4.040735     5.193035    10.814905     0.173639
H      5.057931     6.336717    10.348745     0.184066
H      0.587881    -2.026524    14.450950     0.189391
H      1.366688    -0.687003    14.048055     0.179963
H     10.697270    -0.599322    14.705673     0.177862
H      3.543464    12.430753     0.933984     0.186840
H      4.640481    11.301697     1.222004     0.181108
H      4.569288     5.406668    16.432129     0.167129
H      5.779567    -4.244846    12.826051     0.170080
H      5.997461     8.731349    11.599052     0.166704
H      5.905773     8.163696    13.092428     0.170503
H      0.081980     6.284280    14.745630     0.182888
H      9.434135     5.887897    14.157935     0.173639
H     10.451331     4.744215    14.624095     0.184066
H      5.981281    -0.873144    10.521890     0.189390
H      6.760088    -2.212665    10.924785     0.179963
H      5.303870    -2.300346    10.267167     0.177862
H      8.936864     5.243491     7.390296     0.186840
H     10.033881     6.372547     7.102276     0.181108
H      9.962688     5.674264     8.540711     0.167129
C      8.484465     5.358458     4.358094     0.378845
C      9.962473     5.214853     4.213418    -0.537923
C      5.227175     1.885932     4.512426     0.394931
C      5.802328     1.934574     5.883934    -0.546669
C      0.125450     8.552551     3.892600     0.396607
C     10.300100     8.502565     2.543900    -0.562896
C      7.699726    -3.249154    16.563486     0.406988
C      6.745310    -4.294485    16.103153    -0.545564
C      3.091065    12.315786     3.966186     0.378845
C      4.569073    -1.521209     4.110862    -0.537923
C     10.620575     1.807712     3.811854     0.394931
C      0.408928     1.759070     2.440346    -0.546669
C      5.518850     9.121693     4.431680     0.396607
C      4.906700     9.171679     5.780380    -0.562896
C      2.306326     0.349486     8.409354     0.406988
C      1.351910     1.394817     8.869687    -0.545564
C      2.302335     2.028830    12.290466     0.378845
C      0.824327     2.172435    12.435142    -0.537922
C      5.559625     5.501356    12.136134     0.394931
C      4.984472     5.452714    10.764626    -0.546669
C     10.661350    -1.165263    12.755960     0.396608
C      0.486700    -1.115277    14.104660    -0.562896
C      3.087074    10.636442     0.085074     0.406988
C      4.041490    11.681773     0.545407    -0.545564
C      7.695735    -4.928498    12.682374     0.378845
C      6.217727     8.908497    12.537698    -0.537923
C      0.166225     5.579576    12.836706     0.394931
C     10.377872     5.628218    14.208214    -0.546669
C      5.267950    -1.734405    12.216880     0.396607
C      5.880100    -1.784391    10.868180    -0.562896
C      8.480474     7.037802     8.239206     0.406988
C      9.434890     5.992471     7.778873    -0.545564
N      7.860449     6.412389     4.888850    -0.309357
N      6.535938     6.096861     4.892346    -0.101528
N      6.377696     4.912518     4.377406    -0.091055
N      7.591642     4.416221     4.023291    -0.298111
N      5.911059     2.007370     3.369835    -0.275407
N      5.003781     1.890234     2.362264    -0.075710
N      3.826509     1.695899     2.878037    -0.068434
N      3.941065     1.688567     4.232730    -0.281277
N     10.245411     8.502923     5.044847    -0.285358
N      0.390482     8.579675     6.029775    -0.088546
N      1.569803     8.670029     5.483203    -0.059025
N      1.430869     8.653154     4.133504    -0.284070
N      8.154389     3.492416     1.160571    -0.280360
N      8.998780     4.560931     1.139094    -0.063105
N      9.045487    -1.553933    16.584130    -0.071025
N      8.230005    -2.299265    15.785665    -0.273768
N      2.467049    11.261855     3.435430    -0.309357
N      1.142538    11.577383     3.431934    -0.101529
N      0.984296    -1.218874     3.946874    -0.091055
N      2.198242    -0.722577     4.300989    -0.298111
N      0.517659     1.686274     4.954445    -0.275407
N     10.397181     1.803410     5.962016    -0.075710
N      9.219909     1.997745     5.446243    -0.068434
N      9.334465     2.005077     4.091550    -0.281277
N      4.852011     9.171321     3.279433    -0.285358
N      5.783882     9.094569     2.294505    -0.088546
N      6.963203     9.004215     2.841077    -0.059025
N      6.824269     9.021090     4.190776    -0.284070
N      2.760989     0.201228     7.163709    -0.280360
N      3.605380    -0.867287     7.185186    -0.063105
N      3.652087    -1.345735     8.388710    -0.071025
N      2.836605    -0.600403     9.187175    -0.273768
N      2.926351     0.974899    11.759710    -0.309357
N      4.250862     1.290427    11.756214    -0.101528
N      4.409104     2.474770    12.271154    -0.091055
N      3.195158     2.971067    12.625269    -0.298111
N      4.875741     5.379918    13.278725    -0.275407
N      5.783019     5.497054    14.286296    -0.075710
N      6.960291     5.691389    13.770523    -0.068434
N      6.845735     5.698721    12.415830    -0.281277
N      0.541389    -1.115635    11.603713    -0.285358
N     10.396318    -1.192387    10.618785    -0.088546
N      9.216997    -1.282741    11.165357    -0.059025
N      9.355931    -1.265866    12.515056    -0.284070
N      2.632411     3.894872    15.487989    -0.280360
N      1.788020     2.826357    15.509466    -0.063105
N      1.741313     8.941221     0.064430    -0.071025
N      2.556795     9.686553     0.862895    -0.273768
N      8.319751    -3.874567    13.213130    -0.309357
N      9.644262    -4.190095    13.216626    -0.101529
N      9.802504     8.606162    12.701686    -0.091055
N      8.588558     8.109865    12.347571    -0.298111
N     10.269141     5.701014    11.694115    -0.275407
N      0.389619     5.583878    10.686544    -0.075710
N      1.566891     5.389543    11.202317    -0.068434
N      1.452335     5.382211    12.557010    -0.281277
N      5.934789    -1.784033    13.369127    -0.285358
N      5.002918    -1.707281    14.354055    -0.088546
N      3.823597    -1.616927    13.807483    -0.059025
N      3.962531    -1.633802    12.457784    -0.284070
N      8.025811     7.186060     9.484851    -0.280360
N      7.181420     8.254575     9.463374    -0.063105
N      7.134713     8.733023     8.259850    -0.071025
N      7.950195     7.987691     7.461385    -0.273768

The following XYZ coordinates are in angstroms. Other properties are in atomic units.
The sperically averaged electron density of each atom fit to a function of the form exp(a - br)
eigen_1, eigen_2 and eigen_3 are the three eigenvalues of traceless quadrupole moment tensor
  atom number  atomic symbol              X              Y              Z     net charge C6 coefficient C8 coefficient C10 coefficient fluctuating dipole atomic polarizability isotropic forcefield polarizability              a              b squared Pearson coefficient          <r^3>          <r^4>         wp_QDO          m_QDO          q_QDO       dipole_x       dipole_y       dipole_z         dipole            Qxy            Qxz            Qyz     Q(x^2-y^2)  Q(3z^2 - R^2)        eigen_1        eigen_2        eigen_3 static polarizability      alpha(xx)      alpha(xy)      alpha(xz)      alpha(yy)      alpha(yz)      alpha(zz) atomic spin moment
            1             Zn       7.786883       2.604186       2.935308       0.681719     102.603553 0.20050555E+04  0.64925072E+05                                17.743291                           14.566913       0.565517       2.010371                    0.994585      49.789905     137.177285       0.476629       0.396862      -1.145998      -0.006854      -0.036819      -0.032080       0.049313      -0.001237       0.008877       0.052606      -0.053429      -0.028009      -0.047889      -0.019722       0.067611             20.675284      24.289003       1.328804       0.324045      16.734902      -2.597132      21.001948          -0.000001
            2             Zn       8.272936       8.435483       5.502849       0.709926     100.388419 0.19573825E+04  0.63065654E+05                                17.608857                           14.482230       0.553275       2.013081                    0.994323      49.250527     135.805421       0.473110       0.401815      -1.141283      -0.015604       0.077838       0.023045       0.082664       0.015330      -0.026945       0.061172      -0.079866      -0.091784      -0.079803      -0.007250       0.087054             20.488979      24.540739       0.265795       1.708029      15.431473      -2.064813      21.494727          -0.000001
            3             Zn       2.393483       1.089458       5.388972       0.681719     102.603559 0.20050556E+04  0.64925078E+05                                17.743291                           14.566913       0.565517       2.010371                    0.994585      49.789907     137.177292       0.476629       0.396862      -1.145998      -0.006854       0.036819       0.032080       0.049313       0.001237      -0.008877       0.052606      -0.053429      -0.028009      -0.047889      -0.019722       0.067611             20.675285      24.289003      -1.328805      -0.324045      16.734902      -2.597132      21.001949          -0.000001
            4             Zn       2.879536       9.238761       2.821431       0.709926     100.388426 0.19573827E+04  0.63065660E+05                                17.608858                           14.482230       0.553275       2.013081                    0.994323      49.250529     135.805428       0.473110       0.401815      -1.141283      -0.015604      -0.077838      -0.023045       0.082664      -0.015330       0.026945       0.061172      -0.079866      -0.091783      -0.079803      -0.007250       0.087054             20.488980      24.540738      -0.265796      -1.708030      15.431474      -2.064813      21.494729          -0.000001
            5             Zn       2.999917       4.783102      13.713252       0.681719     102.603551 0.20050554E+04  0.64925070E+05                                17.743290                           14.566912       0.565517       2.010371                    0.994585      49.789905     137.177284       0.476629       0.396862      -1.145998       0.006854       0.036819       0.032080       0.049313      -0.001237       0.008877       0.052606      -0.053429      -0.028009      -0.047889      -0.019722       0.067611             20.675284      24.289001       1.328804       0.324045      16.734902      -2.597132      21.001949          -0.000001
            6             Zn       2.513864      -1.048195      11.145711       0.709926     100.388415 0.19573824E+04  0.63065649E+05                                17.608857                           14.482229       0.553275       2.013081                    0.994323      49.250526     135.805417       0.473110       0.401815      -1.141283       0.015604      -0.077838      -0.023045       0.082664       0.015330      -0.026945       0.061172      -0.079866      -0.091784      -0.079803      -0.007250       0.087054             20.488979      24.540737       0.265796       1.708029      15.431473      -2.064813      21.494726          -0.000001
            7             Zn       8.393317       6.297830      11.259588       0.681719     102.603560 0.20050556E+04  0.64925078E+05                                17.743292                           14.566913       0.565517       2.010371                    0.994585      49.789906     137.177291       0.476629       0.396862      -1.145998       0.006854      -0.036819      -0.032080       0.049313       0.001237      -0.008877       0.052606      -0.053429      -0.028009      -0.047889      -0.019722       0.067611             20.675286      24.289004      -1.328804      -0.324045      16.734903      -2.597133      21.001950          -0.000001
            8             Zn       7.907264      -1.851473      13.827129       0.709926     100.388419 0.19573825E+04  0.63065653E+05                                17.608857                           14.482230       0.553275       2.013081                    0.994323      49.250527     135.805421       0.473110       0.401815      -1.141283       0.015604       0.077838       0.023045       0.082664      -0.015330       0.026945       0.061172      -0.079866      -0.091784      -0.079803      -0.007250       0.087054             20.488979      24.540738      -0.265796      -1.708029      15.431474      -2.064813      21.494727          -0.000001
            9              H      10.400633       6.042110       4.501771       0.170080       0.976592 0.69404043E+01  0.66346862E+02                                 1.692774                            1.585439      -1.111208       2.368837                    0.997602       3.417414       9.719802       0.471764       1.358143      -0.692265       0.010074       0.012662       0.003102       0.016475       0.002138       0.002585       0.001398       0.012822      -0.010084      -0.005622      -0.003440       0.009062              1.754219       1.541688       0.430908       0.095166       2.275638       0.233155       1.445332          -0.000000
           10              H      10.182739       5.037705       3.274772       0.166705       1.173271 0.90537863E+01  0.91480404E+02                                 1.822624                            1.740582      -1.250089       2.273845                    0.999158       3.579738      10.096385       0.483079       1.254844      -0.713938       0.008851       0.001220      -0.010297       0.013633       0.000069      -0.010007      -0.004075       0.007443      -0.035709      -0.016588       0.002771       0.013817              1.860979       1.524194      -0.045177      -0.172798       1.634448       0.256743       2.424296           0.000000
           11              H      10.274427       4.470052       4.768148       0.170503       1.033888 0.77456415E+01  0.75947057E+02                                 1.745377                            1.665818      -1.173723       2.340250                    0.996767       3.466770       9.918667       0.464968       1.343474      -0.695588       0.006211      -0.013606       0.009762       0.017861      -0.000044       0.001222      -0.006452       0.003434      -0.005401      -0.007852       0.002420       0.005432              1.787555       1.501273      -0.313212       0.164133       2.207653      -0.368906       1.653740          -0.000000
           12              H       5.311420       2.590636       6.421350       0.182888       0.981847 0.73020808E+01  0.69238042E+02                                 1.581952                            1.539853      -0.855607       2.499447                    0.999607       3.016763       7.982908       0.530475       1.217707      -0.726400      -0.003698       0.014580       0.009514       0.017798      -0.007595       0.002395       0.006185       0.001561       0.008065      -0.011705       0.003630       0.008076              1.587075       1.507608      -0.179337      -0.236494       1.640537       0.295616       1.613080           0.000001
           13              H       6.746065       2.194253       5.833655       0.173639       1.209447 0.88061102E+01  0.88632371E+02                                 1.868794                            1.719635      -1.588305       2.124911                    0.995720       3.694443      10.503570       0.483257       1.259272      -0.711142       0.009216       0.006126       0.000986       0.011110       0.003539      -0.001656       0.003968      -0.022460       0.046889      -0.019734       0.002919       0.016815              1.957782       2.747269       0.414961      -0.080999       1.620991      -0.042431       1.505085          -0.000001
           14              H       5.728869       1.050571       6.299815       0.184066       1.015281 0.74367640E+01  0.71273403E+02                                 1.652852                            1.579952      -0.922743       2.466114                    0.999309       3.131202       8.498569       0.507724       1.258737      -0.716007       0.005792      -0.014598       0.008143       0.017690      -0.003838       0.004556       0.000718      -0.008825       0.012890      -0.009485       0.003384       0.006100              1.681780       1.416077       0.197742      -0.073457       2.059399      -0.368434       1.569863          -0.000001
           15              H      10.198919       9.413812       2.197610       0.189391       1.345953 0.10828597E+02  0.11521749E+03                                 2.088701                            1.980458      -1.356586       2.268212                    0.994453       3.573446      10.579563       0.423808       1.358283      -0.695100      -0.005681       0.013165      -0.009701       0.017312      -0.006642       0.003658      -0.006341      -0.009394       0.023992      -0.012140      -0.001493       0.013633              2.129280       1.766116       0.042724      -0.005783       2.725829      -0.464202       1.895896          -0.000000
           16              H       9.420112       8.074291       2.600505       0.179963       1.177578 0.86653073E+01  0.88075903E+02                                 1.960215                            1.803115      -1.440386       2.217008                    0.995255       3.712610      11.098066       0.428291       1.407000      -0.682178      -0.010133      -0.010882      -0.002361       0.015055       0.010093      -0.001948       0.000686      -0.011694       0.027087      -0.016342       0.007083       0.009259              2.055109       2.710681       0.545299      -0.117956       1.869840      -0.068314       1.584806          -0.000000
           17              H       0.089530       7.986610       1.942887       0.177862       1.215770 0.94335165E+01  0.97049265E+02                                 1.941287                            1.837539      -1.274226       2.289418                    0.997464       3.583320      10.458896       0.443564       1.342242      -0.696611       0.004005      -0.011737      -0.008340       0.014945      -0.006621       0.010543       0.002661      -0.004540      -0.022895      -0.016133       0.004102       0.012031              1.981614       1.962935      -0.181342      -0.484256       1.845404       0.311734       2.136503           0.000000
           18              H       7.243336      -5.043465      15.714576       0.186840       0.926543 0.67969058E+01  0.63782859E+02                                 1.565658                            1.519605      -0.751172       2.551519                    0.999934       3.046338       8.219667       0.512309       1.274036      -0.712833       0.008009      -0.013279      -0.006847       0.016951      -0.005353      -0.001420       0.004168       0.007445      -0.017833      -0.008409      -0.001743       0.010151              1.581506       1.420414      -0.240178      -0.171165       1.758238       0.314935       1.565868           0.000001
           19              H       6.146319      -3.914409      15.426556       0.181108       1.105488 0.83435788E+01  0.83769451E+02                                 1.861548                            1.757472      -1.354169       2.263851                    0.994933       3.578780      10.534380       0.439458       1.388212      -0.686419      -0.013675       0.003158      -0.009160       0.016760       0.008517       0.005015      -0.000119       0.006139       0.001688      -0.010228      -0.000261       0.010490              1.916144       1.819045      -0.195907       0.486466       1.639187      -0.292599       2.290200          -0.000001
           20              H       6.217512       1.980620       0.216431       0.167129       1.150017 0.82532837E+01  0.81397806E+02                                 1.782507                            1.645969      -1.372877       2.212356                    0.998698       3.562622       9.892874       0.504513       1.230972      -0.718137      -0.007894      -0.004113       0.004129       0.009812       0.002797       0.014202       0.003515      -0.008730      -0.019162      -0.018252       0.004469       0.013783              1.856823       1.714422       0.253801      -0.516181       1.536854      -0.301186       2.319193          -0.000000
           21              H       5.007233      11.632134       3.822509       0.170080       0.976593 0.69404080E+01  0.66346904E+02                                 1.692774                            1.585439      -1.111208       2.368837                    0.997602       3.417415       9.719804       0.471764       1.358143      -0.692265       0.010074      -0.012662      -0.003102       0.016475      -0.002138      -0.002585       0.001398       0.012822      -0.010084      -0.005622      -0.003440       0.009062              1.754219       1.541688      -0.430908      -0.095166       2.275638       0.233155       1.445333          -0.000000
           22              H       4.789339      -1.344061       5.049508       0.166704       1.173271 0.90537870E+01  0.91480416E+02                                 1.822625                            1.740582      -1.250089       2.273845                    0.999158       3.579738      10.096386       0.483079       1.254845      -0.713938       0.008851      -0.001220       0.010297       0.013633      -0.000069       0.010007      -0.004075       0.007443      -0.035709      -0.016588       0.002771       0.013817              1.860980       1.524194       0.045177       0.172798       1.634448       0.256743       2.424297           0.000000
           23              H       4.881027      -0.776408       3.556132       0.170503       1.033889 0.77456470E+01  0.75947119E+02                                 1.745377                            1.665818      -1.173724       2.340250                    0.996767       3.466771       9.918668       0.464969       1.343473      -0.695588       0.006211       0.013606      -0.009762       0.017861       0.000044      -0.001222      -0.006452       0.003434      -0.005401      -0.007852       0.002420       0.005432              1.787556       1.501273       0.313212      -0.164133       2.207653      -0.368907       1.653741          -0.000000
           24              H      10.704820       1.103008       1.902930       0.182888       0.981847 0.73020811E+01  0.69238048E+02                                 1.581952                            1.539853      -0.855607       2.499447                    0.999607       3.016763       7.982909       0.530475       1.217708      -0.726400      -0.003698      -0.014580      -0.009514       0.017798       0.007595      -0.002395       0.006185       0.001561       0.008065      -0.011705       0.003630       0.008076              1.587075       1.507608       0.179337       0.236494       1.640537       0.295616       1.613080           0.000001
           25              H       1.352665       1.499391       2.490625       0.173639       1.209447 0.88061098E+01  0.88632362E+02                                 1.868793                            1.719634      -1.588305       2.124911                    0.995720       3.694443      10.503568       0.483257       1.259271      -0.711142       0.009216      -0.006126      -0.000986       0.011110      -0.003539       0.001656       0.003968      -0.022460       0.046889      -0.019734       0.002919       0.016815              1.957781       2.747268      -0.414960       0.080999       1.620990      -0.042431       1.505085          -0.000001
           26              H       0.335469       2.643073       2.024465       0.184066       1.015281 0.74367640E+01  0.71273403E+02                                 1.652852                            1.579952      -0.922743       2.466114                    0.999309       3.131202       8.498569       0.507724       1.258737      -0.716007       0.005792       0.014598      -0.008143       0.017690       0.003838      -0.004556       0.000718      -0.008825       0.012890      -0.009484       0.003384       0.006100              1.681780       1.416077      -0.197742       0.073456       2.059399      -0.368434       1.569863          -0.000001
           27              H       4.805519       8.260432       6.126670       0.189391       1.345954 0.10828605E+02  0.11521761E+03                                 2.088703                            1.980459      -1.356586       2.268212                    0.994453       3.573447      10.579570       0.423808       1.358284      -0.695100      -0.005681      -0.013165       0.009701       0.017312       0.006642      -0.003658      -0.006341      -0.009394       0.023992      -0.012140      -0.001493       0.013633              2.129282       1.766118      -0.042724       0.005783       2.725831      -0.464203       1.895897          -0.000000
           28              H       4.026712       9.599953       5.723775       0.179963       1.177578 0.86653054E+01  0.88075886E+02                                 1.960215                            1.803115      -1.440386       2.217008                    0.995255       3.712610      11.098069       0.428291       1.407001      -0.682178      -0.010133       0.010882       0.002361       0.015055      -0.010093       0.001948       0.000686      -0.011694       0.027087      -0.016342       0.007083       0.009259              2.055109       2.710681      -0.545299       0.117956       1.869840      -0.068314       1.584806          -0.000000
           29              H       5.482930       9.687634       6.381393       0.177862       1.215770 0.94335165E+01  0.97049265E+02                                 1.941287                            1.837539      -1.274226       2.289418                    0.997464       3.583320      10.458896       0.443564       1.342242      -0.696611       0.004005       0.011737       0.008340       0.014945       0.006621      -0.010543       0.002661      -0.004540      -0.022895      -0.016133       0.004102       0.012031              1.981614       1.962935       0.181342       0.484256       1.845404       0.311734       2.136503           0.000000
           30              H       1.849936       2.143797       9.258264       0.186840       0.926543 0.67969058E+01  0.63782861E+02                                 1.565658                            1.519605      -0.751172       2.551519                    0.999934       3.046338       8.219668       0.512309       1.274036      -0.712833       0.008009       0.013279       0.006847       0.016951       0.005353       0.001420       0.004168       0.007445      -0.017833      -0.008409      -0.001743       0.010151              1.581507       1.420414       0.240178       0.171165       1.758238       0.314935       1.565868           0.000001
           31              H       0.752919       1.014741       9.546284       0.181107       1.105488 0.83435831E+01  0.83769502E+02                                 1.861549                            1.757472      -1.354169       2.263851                    0.994933       3.578781      10.534382       0.439458       1.388212      -0.686419      -0.013675      -0.003158       0.009160       0.016760      -0.008517      -0.005015      -0.000119       0.006139       0.001689      -0.010228      -0.000261       0.010490              1.916144       1.819045       0.195907      -0.486466       1.639187      -0.292599       2.290201          -0.000001
           32              H       0.824112       1.713024       8.107849       0.167129       1.150017 0.82532846E+01  0.81397819E+02                                 1.782508                            1.645970      -1.372877       2.212356                    0.998698       3.562622       9.892875       0.504513       1.230972      -0.718137      -0.007894       0.004113      -0.004129       0.009812      -0.002797      -0.014202       0.003515      -0.008730      -0.019162      -0.018252       0.004469       0.013783              1.856824       1.714423      -0.253801       0.516182       1.536855      -0.301186       2.319193          -0.000000
           33              H       0.386167       1.345178      12.146789       0.170080       0.976593 0.69404100E+01  0.66346925E+02                                 1.692774                            1.585439      -1.111208       2.368837                    0.997602       3.417415       9.719803       0.471764       1.358142      -0.692265      -0.010074      -0.012662      -0.003102       0.016475       0.002138       0.002585       0.001398       0.012822      -0.010084      -0.005622      -0.003440       0.009062              1.754219       1.541688       0.430908       0.095166       2.275638       0.233155       1.445333          -0.000000
           34              H       0.604061       2.349583      13.373788       0.166704       1.173271 0.90537874E+01  0.91480417E+02                                 1.822625                            1.740582      -1.250089       2.273845                    0.999158       3.579738      10.096385       0.483079       1.254845      -0.713938      -0.008851      -0.001220       0.010297       0.013633       0.000069      -0.010007      -0.004075       0.007443      -0.035709      -0.016588       0.002771       0.013817              1.860980       1.524194      -0.045177      -0.172798       1.634448       0.256743       2.424297           0.000000
           35              H       0.512373       2.917236      11.880412       0.170503       1.033888 0.77456430E+01  0.75947075E+02                                 1.745377                            1.665818      -1.173723       2.340251                    0.996767       3.466770       9.918667       0.464968       1.343473      -0.695588      -0.006211       0.013606      -0.009762       0.017861      -0.000044       0.001222      -0.006452       0.003434      -0.005401      -0.007852       0.002420       0.005432              1.787556       1.501273      -0.313212       0.164133       2.207653      -0.368907       1.653741          -0.000000
           36              H       5.475380       4.796652      10.227210       0.182888       0.981847 0.73020759E+01  0.69237987E+02                                 1.581952                            1.539852      -0.855606       2.499448                    0.999607       3.016762       7.982906       0.530475       1.217708      -0.726400       0.003698      -0.014580      -0.009514       0.017798      -0.007595       0.002395       0.006185       0.001561       0.008065      -0.011705       0.003630       0.008076              1.587075       1.507608      -0.179337      -0.236494       1.640536       0.295616       1.613080           0.000001
           37              H       4.040735       5.193035      10.814905       0.173639       1.209446 0.88061046E+01  0.88632299E+02                                 1.868793                            1.719634      -1.588305       2.124911                    0.995720       3.694442      10.503566       0.483257       1.259272      -0.711142      -0.009216      -0.006126      -0.000986       0.011110       0.003539      -0.001656       0.003968      -0.022460       0.046889      -0.019734       0.002919       0.016815              1.957781       2.747267       0.414960      -0.080999       1.620990      -0.042431       1.505085          -0.000001
           38              H       5.057931       6.336717      10.348745       0.184066       1.015281 0.74367639E+01  0.71273402E+02                                 1.652852                            1.579952      -0.922743       2.466114                    0.999309       3.131202       8.498569       0.507724       1.258737      -0.716007      -0.005792       0.014598      -0.008143       0.017690      -0.003838       0.004556       0.000718      -0.008825       0.012890      -0.009484       0.003384       0.006100              1.681780       1.416077       0.197742      -0.073456       2.059399      -0.368434       1.569863          -0.000001
           39              H       0.587881      -2.026524      14.450950       0.189391       1.345953 0.10828601E+02  0.11521755E+03                                 2.088702                            1.980458      -1.356586       2.268212                    0.994453       3.573447      10.579567       0.423808       1.358283      -0.695100       0.005681      -0.013165       0.009701       0.017312      -0.006642       0.003658      -0.006341      -0.009394       0.023992      -0.012140      -0.001493       0.013633              2.129281       1.766117       0.042724      -0.005783       2.725829      -0.464202       1.895896          -0.000000
           40              H       1.366688      -0.687003      14.048055       0.179963       1.177578 0.86653051E+01  0.88075878E+02                                 1.960215                            1.803115      -1.440386       2.217008                    0.995255       3.712610      11.098067       0.428291       1.407000      -0.682178       0.010133       0.010882       0.002361       0.015055       0.010093      -0.001948       0.000686      -0.011694       0.027087      -0.016342       0.007083       0.009259              2.055109       2.710680       0.545299      -0.117956       1.869840      -0.068314       1.584806          -0.000000
           41              H      10.697270      -0.599322      14.705673       0.177862       1.215769 0.94335151E+01  0.97049245E+02                                 1.941286                            1.837539      -1.274226       2.289418                    0.997464       3.583320      10.458895       0.443565       1.342241      -0.696611      -0.004005       0.011737       0.008340       0.014944      -0.006621       0.010543       0.002661      -0.004540      -0.022895      -0.016133       0.004102       0.012031              1.981614       1.962935      -0.181342      -0.484256       1.845403       0.311734       2.136503           0.000000
           42              H       3.543464      12.430753       0.933984       0.186840       0.926542 0.67969016E+01  0.63782817E+02                                 1.565658                            1.519606      -0.751172       2.551519                    0.999934       3.046337       8.219667       0.512308       1.274037      -0.712833      -0.008009       0.013279       0.006847       0.016951      -0.005353      -0.001420       0.004168       0.007445      -0.017833      -0.008409      -0.001743       0.010151              1.581507       1.420414      -0.240178      -0.171165       1.758238       0.314935       1.565868           0.000001
           43              H       4.640481      11.301697       1.222004       0.181108       1.105487 0.83435742E+01  0.83769396E+02                                 1.861548                            1.757472      -1.354169       2.263852                    0.994933       3.578779      10.534377       0.439458       1.388212      -0.686419       0.013675      -0.003158       0.009160       0.016760       0.008517       0.005015      -0.000119       0.006139       0.001688      -0.010228      -0.000261       0.010490              1.916144       1.819044      -0.195907       0.486466       1.639187      -0.292599       2.290200          -0.000001
           44              H       4.569288       5.406668      16.432129       0.167129       1.150016 0.82532791E+01  0.81397751E+02                                 1.782507                            1.645969      -1.372877       2.212357                    0.998698       3.562621       9.892871       0.504513       1.230972      -0.718137       0.007894       0.004113      -0.004129       0.009812       0.002797       0.014202       0.003515      -0.008730      -0.019162      -0.018252       0.004469       0.013783              1.856823       1.714422       0.253800      -0.516181       1.536854      -0.301186       2.319192          -0.000000
           45              H       5.779567      -4.244846      12.826051       0.170080       0.976593 0.69404087E+01  0.66346909E+02                                 1.692774                            1.585439      -1.111208       2.368837                    0.997602       3.417415       9.719803       0.471764       1.358142      -0.692265      -0.010074       0.012662       0.003102       0.016475      -0.002138      -0.002585       0.001398       0.012822      -0.010084      -0.005622      -0.003440       0.009062              1.754219       1.541687      -0.430908      -0.095166       2.275638       0.233155       1.445332          -0.000000
           46              H       5.997461       8.731349      11.599052       0.166704       1.173271 0.90537870E+01  0.91480416E+02                                 1.822625                            1.740582      -1.250089       2.273845                    0.999158       3.579738      10.096386       0.483079       1.254845      -0.713938      -0.008851       0.001220      -0.010297       0.013633      -0.000069       0.010007      -0.004075       0.007443      -0.035709      -0.016588       0.002771       0.013817              1.860980       1.524194       0.045177       0.172798       1.634448       0.256743       2.424297           0.000000
           47              H       5.905773       8.163696      13.092428       0.170503       1.033888 0.77456416E+01  0.75947058E+02                                 1.745377                            1.665818      -1.173723       2.340251                    0.996767       3.466770       9.918667       0.464968       1.343474      -0.695588      -0.006211      -0.013606       0.009762       0.017861       0.000044      -0.001222      -0.006452       0.003434      -0.005401      -0.007852       0.002420       0.005432              1.787555       1.501273       0.313212      -0.164133       2.207653      -0.368907       1.653741          -0.000000
           48              H       0.081980       6.284280      14.745630       0.182888       0.981846 0.73020724E+01  0.69237948E+02                                 1.581952                            1.539852      -0.855606       2.499448                    0.999607       3.016761       7.982904       0.530475       1.217708      -0.726400       0.003698       0.014580       0.009514       0.017798       0.007595      -0.002395       0.006185       0.001561       0.008065      -0.011705       0.003630       0.008076              1.587075       1.507608       0.179337       0.236494       1.640536       0.295616       1.613080           0.000001
           49              H       9.434135       5.887897      14.157935       0.173639       1.209447 0.88061108E+01  0.88632369E+02                                 1.868793                            1.719634      -1.588305       2.124911                    0.995720       3.694443      10.503566       0.483258       1.259271      -0.711142      -0.009216       0.006126       0.000986       0.011110      -0.003539       0.001656       0.003968      -0.022460       0.046889      -0.019734       0.002919       0.016815              1.957781       2.747267      -0.414960       0.080999       1.620990      -0.042431       1.505085          -0.000001
           50              H      10.451331       4.744215      14.624095       0.184066       1.015280 0.74367600E+01  0.71273357E+02                                 1.652852                            1.579952      -0.922743       2.466114                    0.999309       3.131201       8.498567       0.507724       1.258737      -0.716007      -0.005792      -0.014598       0.008143       0.017690       0.003838      -0.004556       0.000718      -0.008825       0.012890      -0.009485       0.003384       0.006100              1.681779       1.416077      -0.197742       0.073456       2.059399      -0.368434       1.569863          -0.000001
           51              H       5.981281      -0.873144      10.521890       0.189390       1.345953 0.10828603E+02  0.11521759E+03                                 2.088703                            1.980460      -1.356586       2.268212                    0.994453       3.573447      10.579571       0.423808       1.358285      -0.695100       0.005681       0.013165      -0.009701       0.017312       0.006642      -0.003658      -0.006341      -0.009394       0.023992      -0.012140      -0.001493       0.013633              2.129282       1.766118      -0.042724       0.005783       2.725832      -0.464203       1.895897          -0.000000
           52              H       6.760088      -2.212665      10.924785       0.179963       1.177578 0.86653069E+01  0.88075905E+02                                 1.960215                            1.803115      -1.440386       2.217008                    0.995255       3.712610      11.098069       0.428291       1.407001      -0.682178       0.010133      -0.010882      -0.002361       0.015055      -0.010093       0.001948       0.000686      -0.011694       0.027087      -0.016342       0.007083       0.009259              2.055109       2.710682      -0.545299       0.117956       1.869840      -0.068314       1.584806          -0.000000
           53              H       5.303870      -2.300346      10.267167       0.177862       1.215770 0.94335163E+01  0.97049264E+02                                 1.941287                            1.837539      -1.274226       2.289418                    0.997464       3.583320      10.458897       0.443564       1.342242      -0.696611      -0.004005      -0.011737      -0.008340       0.014944       0.006621      -0.010543       0.002661      -0.004540      -0.022895      -0.016133       0.004102       0.012031              1.981614       1.962935       0.181342       0.484256       1.845404       0.311734       2.136504           0.000000
           54              H       8.936864       5.243491       7.390296       0.186840       0.926542 0.67969006E+01  0.63782799E+02                                 1.565657                            1.519605      -0.751172       2.551519                    0.999934       3.046337       8.219664       0.512309       1.274036      -0.712833      -0.008009      -0.013279      -0.006847       0.016951       0.005353       0.001420       0.004168       0.007445      -0.017833      -0.008409      -0.001743       0.010151              1.581506       1.420413       0.240177       0.171165       1.758237       0.314935       1.565867           0.000001
           55              H      10.033881       6.372547       7.102276       0.181108       1.105488 0.83435783E+01  0.83769441E+02                                 1.861548                            1.757472      -1.354169       2.263852                    0.994933       3.578780      10.534378       0.439458       1.388211      -0.686419       0.013675       0.003158      -0.009160       0.016760      -0.008517      -0.005015      -0.000119       0.006139       0.001689      -0.010229      -0.000261       0.010490              1.916143       1.819044       0.195907      -0.486466       1.639187      -0.292599       2.290199          -0.000001
           56              H       9.962688       5.674264       8.540711       0.167129       1.150016 0.82532778E+01  0.81397736E+02                                 1.782507                            1.645969      -1.372877       2.212357                    0.998698       3.562621       9.892871       0.504513       1.230972      -0.718137       0.007894      -0.004113       0.004129       0.009812      -0.002797      -0.014202       0.003515      -0.008730      -0.019162      -0.018252       0.004469       0.013783              1.856823       1.714422      -0.253800       0.516181       1.536854      -0.301186       2.319192          -0.000000
           57              C       8.484465       5.358458       4.358094       0.378845      25.375332 0.32345807E+03  0.71531082E+04                                 8.034985                            6.398676      -0.182417       1.980842                    0.999585      24.554874      71.372232       0.583493       0.474672      -1.016898       0.024661       0.000728      -0.006396       0.025487      -0.006702      -0.006456      -0.022866       0.067042      -0.004721      -0.045823       0.010256       0.035567              8.966809      12.386056      -0.440589      -0.791153       9.109131       2.311691       5.405239           0.000000
           58              C       9.962473       5.214853       4.213418      -0.537923      28.535882 0.46260919E+03  0.11067923E+05                                 7.887675                            6.912438      -0.009784       1.958720                    0.996572      32.780921      95.682551       0.660959       0.387328      -1.081509      -0.029155       0.008052      -0.000010       0.030246      -0.001840      -0.008377      -0.011639       0.080571      -0.131586      -0.049021      -0.013864       0.062885              8.349461       9.286582      -0.251491      -0.239396       8.824490       0.481528       6.937312          -0.000001
           59              C       5.227175       1.885932       4.512426       0.394931      26.319256 0.32690251E+03  0.72507852E+04                                 8.264668                            6.458101      -0.293693       1.942812                    0.999461      24.619156      71.740892       0.577187       0.478435      -1.014566       0.017883       0.011267       0.022312       0.030734      -0.009835       0.028689      -0.005950      -0.024034       0.036957      -0.036130       0.002756       0.033374              9.289448      10.905130       2.365788       1.315166       5.310962       0.009313      11.652253           0.000000
           60              C       5.802328       1.934574       5.883934      -0.546669      28.876268 0.45679243E+03  0.10886718E+05                                 7.967443                            6.903857      -0.013919       1.958376                    0.996412      32.703402      95.057806       0.656798       0.391287      -1.079508       0.002162       0.001007      -0.020584       0.020722      -0.016385       0.035487       0.018782      -0.016362       0.179384      -0.061462      -0.011646       0.073108              8.401323       8.631286       1.402752       0.697900       7.222190      -0.132510       9.350494          -0.000003
           61              C       0.125450       8.552551       3.892600       0.396607      25.715723 0.32097953E+03  0.70851135E+04                                 8.139227                            6.390289      -0.216474       1.967398                    0.999453      24.449492      71.014769       0.581623       0.477084      -1.015546      -0.013123       0.007286      -0.016504       0.022309      -0.002924       0.026067       0.008641      -0.038462       0.036957      -0.039528       0.011134       0.028394              9.124150      10.631977       1.876320       1.033070       5.003014      -0.226064      11.737458           0.000001
           62              C      10.300100       8.502565       2.543900      -0.562896      29.175987 0.45467804E+03  0.10874996E+05                                 7.978900                            6.786806      -0.150189       1.913690                    0.995636      33.415580      98.813506       0.674098       0.379890      -1.082392       0.005421      -0.002646       0.019348       0.020267      -0.003046       0.040187       0.007931      -0.006287       0.153915      -0.046906      -0.021503       0.068410              8.504219       8.625739       1.245925       0.345631       7.436758      -0.198114       9.450160          -0.000003
           63              C       7.699726      -3.249154      16.563486       0.406988      26.013536 0.30811472E+03  0.67025909E+04                                 8.114149                            6.202866      -0.003004       2.046459                    0.999418      23.608528      67.108634       0.601274       0.468278      -1.024755      -0.021779      -0.010323      -0.005330       0.024684      -0.002828      -0.007093       0.028230       0.019679      -0.119050      -0.052787       0.019815       0.032972              9.314628       7.591872       3.922973       2.232892       8.744273       1.040130      11.607740           0.000001
           64              C       6.745310      -4.294485      16.103153      -0.545564      29.466749 0.46219212E+03  0.11048840E+05                                 8.080968                            6.932784       0.020840       1.972915                    0.996215      32.613455      94.968799       0.657034       0.389964      -1.080323       0.007268       0.022815       0.013586       0.027531       0.033037       0.023279       0.023025       0.001624      -0.108568      -0.047103      -0.014951       0.062054              8.657985       7.750979       1.795567       0.576960       8.395647       0.837545       9.827328          -0.000002
           65              C       3.091065      12.315786       3.966186       0.378845      25.375337 0.32345814E+03  0.71531102E+04                                 8.034986                            6.398676      -0.182417       1.980842                    0.999585      24.554877      71.372241       0.583493       0.474672      -1.016898       0.024661      -0.000728       0.006396       0.025487       0.006702       0.006456      -0.022866       0.067042      -0.004721      -0.045823       0.010256       0.035567              8.966809      12.386058       0.440589       0.791154       9.109131       2.311691       5.405239           0.000000
           66              C       4.569073      -1.521209       4.110862      -0.537923      28.535875 0.46260901E+03  0.11067917E+05                                 7.887673                            6.912436      -0.009784       1.958720                    0.996572      32.780916      95.682529       0.660960       0.387328      -1.081509      -0.029155      -0.008052       0.000010       0.030246       0.001840       0.008377      -0.011639       0.080571      -0.131585      -0.049020      -0.013864       0.062885              8.349460       9.286580       0.251490       0.239396       8.824488       0.481528       6.937311          -0.000001
           67              C      10.620575       1.807712       3.811854       0.394931      26.319253 0.32690246E+03  0.72507841E+04                                 8.264668                            6.458101      -0.293693       1.942812                    0.999461      24.619155      71.740891       0.577187       0.478435      -1.014566       0.017883      -0.011267      -0.022312       0.030734       0.009835      -0.028689      -0.005950      -0.024034       0.036957      -0.036130       0.002756       0.033374              9.289448      10.905129      -2.365788      -1.315166       5.310962       0.009314      11.652253           0.000000
           68              C       0.408928       1.759070       2.440346      -0.546669      28.876276 0.45679260E+03  0.10886723E+05                                 7.967445                            6.903859      -0.013919       1.958376                    0.996412      32.703408      95.057835       0.656798       0.391288      -1.079508       0.002162      -0.001007       0.020584       0.020722       0.016385      -0.035487       0.018782      -0.016361       0.179384      -0.061462      -0.011646       0.073108              8.401326       8.631288      -1.402752      -0.697900       7.222192      -0.132510       9.350497          -0.000004
           69              C       5.518850       9.121693       4.431680       0.396607      25.715725 0.32097954E+03  0.70851139E+04                                 8.139228                            6.390289      -0.216474       1.967398                    0.999453      24.449493      71.014773       0.581623       0.477084      -1.015546      -0.013123      -0.007286       0.016504       0.022309       0.002924      -0.026067       0.008641      -0.038462       0.036957      -0.039529       0.011135       0.028394              9.124150      10.631978      -1.876320      -1.033070       5.003014      -0.226065      11.737459           0.000001
           70              C       4.906700       9.171679       5.780380      -0.562896      29.175993 0.45467817E+03  0.10875000E+05                                 7.978901                            6.786806      -0.150190       1.913690                    0.995636      33.415586      98.813532       0.674098       0.379890      -1.082392       0.005421       0.002646      -0.019348       0.020267       0.003046      -0.040187       0.007931      -0.006287       0.153915      -0.046906      -0.021503       0.068410              8.504220       8.625740      -1.245926      -0.345631       7.436759      -0.198115       9.450161          -0.000003
           71              C       2.306326       0.349486       8.409354       0.406988      26.013538 0.30811475E+03  0.67025917E+04                                 8.114150                            6.202866      -0.003004       2.046459                    0.999418      23.608529      67.108639       0.601274       0.468278      -1.024755      -0.021779       0.010323       0.005330       0.024684       0.002828       0.007093       0.028230       0.019679      -0.119050      -0.052787       0.019815       0.032972              9.314629       7.591872      -3.922973      -2.232892       8.744274       1.040130      11.607741           0.000002
           72              C       1.351910       1.394817       8.869687      -0.545564      29.466740 0.46219193E+03  0.11048834E+05                                 8.080966                            6.932782       0.020839       1.972915                    0.996215      32.613449      94.968777       0.657034       0.389964      -1.080323       0.007268      -0.022816      -0.013586       0.027531      -0.033037      -0.023279       0.023025       0.001624      -0.108568      -0.047103      -0.014951       0.062054              8.657983       7.750977      -1.795566      -0.576960       8.395645       0.837544       9.827326          -0.000002
           73              C       2.302335       2.028830      12.290466       0.378845      25.375340 0.32345820E+03  0.71531116E+04                                 8.034986                            6.398677      -0.182417       1.980842                    0.999585      24.554879      71.372248       0.583493       0.474672      -1.016899      -0.024661      -0.000729       0.006396       0.025487      -0.006702      -0.006456      -0.022866       0.067042      -0.004721      -0.045823       0.010256       0.035567              8.966810      12.386058      -0.440589      -0.791154       9.109132       2.311691       5.405240           0.000000
           74              C       0.824327       2.172435      12.435142      -0.537922      28.535866 0.46260881E+03  0.11067911E+05                                 7.887671                            6.912434      -0.009784       1.958721                    0.996572      32.780908      95.682496       0.660960       0.387328      -1.081509       0.029155      -0.008052       0.000010       0.030246      -0.001840      -0.008377      -0.011639       0.080571      -0.131585      -0.049020      -0.013864       0.062885              8.349457       9.286577      -0.251490      -0.239396       8.824486       0.481528       6.937309          -0.000001
           75              C       5.559625       5.501356      12.136134       0.394931      26.319255 0.32690249E+03  0.72507848E+04                                 8.264668                            6.458101      -0.293693       1.942812                    0.999461      24.619156      71.740894       0.577187       0.478435      -1.014566      -0.017883      -0.011267      -0.022312       0.030734      -0.009835       0.028689      -0.005950      -0.024034       0.036957      -0.036130       0.002756       0.033375              9.289448      10.905130       2.365788       1.315166       5.310962       0.009313      11.652253          -0.000000
           76              C       4.984472       5.452714      10.764626      -0.546669      28.876277 0.45679264E+03  0.10886724E+05                                 7.967445                            6.903859      -0.013919       1.958376                    0.996412      32.703408      95.057833       0.656798       0.391288      -1.079508      -0.002162      -0.001007       0.020584       0.020722      -0.016385       0.035487       0.018782      -0.016362       0.179384      -0.061462      -0.011646       0.073108              8.401326       8.631287       1.402752       0.697900       7.222192      -0.132510       9.350497          -0.000003
           77              C      10.661350      -1.165263      12.755960       0.396608      25.715723 0.32097952E+03  0.70851133E+04                                 8.139227                            6.390289      -0.216474       1.967398                    0.999453      24.449492      71.014770       0.581623       0.477084      -1.015546       0.013123      -0.007286       0.016504       0.022309      -0.002924       0.026067       0.008641      -0.038462       0.036957      -0.039528       0.011135       0.028394              9.124150      10.631977       1.876320       1.033070       5.003014      -0.226065      11.737458           0.000001
           78              C       0.486700      -1.115277      14.104660      -0.562896      29.176002 0.45467834E+03  0.10875006E+05                                 7.978903                            6.786808      -0.150190       1.913690                    0.995636      33.415592      98.813556       0.674097       0.379890      -1.082392      -0.005421       0.002646      -0.019348       0.020267      -0.003046       0.040187       0.007931      -0.006287       0.153915      -0.046906      -0.021503       0.068410              8.504222       8.625742       1.245926       0.345632       7.436760      -0.198114       9.450164          -0.000003
           79              C       3.087074      10.636442       0.085074       0.406988      26.013539 0.30811476E+03  0.67025920E+04                                 8.114150                            6.202866      -0.003004       2.046459                    0.999418      23.608530      67.108643       0.601274       0.468278      -1.024755       0.021779       0.010323       0.005330       0.024684      -0.002828      -0.007093       0.028230       0.019679      -0.119050      -0.052787       0.019815       0.032972              9.314629       7.591872       3.922973       2.232892       8.744274       1.040130      11.607741           0.000002
           80              C       4.041490      11.681773       0.545407      -0.545564      29.466750 0.46219214E+03  0.11048841E+05                                 8.080968                            6.932784       0.020839       1.972915                    0.996215      32.613454      94.968798       0.657034       0.389964      -1.080323      -0.007268      -0.022816      -0.013586       0.027531       0.033037       0.023279       0.023025       0.001624      -0.108568      -0.047103      -0.014951       0.062054              8.657985       7.750979       1.795567       0.576960       8.395647       0.837545       9.827328          -0.000002
           81              C       7.695735      -4.928498      12.682374       0.378845      25.375337 0.32345815E+03  0.71531103E+04                                 8.034986                            6.398676      -0.182417       1.980842                    0.999585      24.554877      71.372241       0.583493       0.474672      -1.016898      -0.024661       0.000728      -0.006396       0.025487       0.006702       0.006456      -0.022866       0.067042      -0.004721      -0.045823       0.010256       0.035567              8.966809      12.386058       0.440589       0.791154       9.109131       2.311691       5.405239           0.000000
           82              C       6.217727       8.908497      12.537698      -0.537923      28.535874 0.46260900E+03  0.11067917E+05                                 7.887673                            6.912436      -0.009784       1.958720                    0.996572      32.780915      95.682524       0.660960       0.387328      -1.081509       0.029155       0.008052      -0.000010       0.030246       0.001840       0.008377      -0.011639       0.080571      -0.131585      -0.049020      -0.013864       0.062885              8.349459       9.286580       0.251491       0.239396       8.824488       0.481528       6.937311          -0.000001
           83              C       0.166225       5.579576      12.836706       0.394931      26.319254 0.32690248E+03  0.72507845E+04                                 8.264668                            6.458101      -0.293693       1.942812                    0.999461      24.619155      71.740889       0.577187       0.478435      -1.014566      -0.017883       0.011267       0.022312       0.030734       0.009835      -0.028689      -0.005950      -0.024034       0.036957      -0.036130       0.002756       0.033374              9.289448      10.905129      -2.365788      -1.315165       5.310962       0.009313      11.652253          -0.000000
           84              C      10.377872       5.628218      14.208214      -0.546669      28.876271 0.45679251E+03  0.10886720E+05                                 7.967444                            6.903858      -0.013919       1.958376                    0.996412      32.703403      95.057811       0.656798       0.391288      -1.079508      -0.002162       0.001007      -0.020584       0.020722       0.016385      -0.035487       0.018782      -0.016362       0.179384      -0.061462      -0.011646       0.073108              8.401324       8.631286      -1.402752      -0.697900       7.222191      -0.132510       9.350495          -0.000003
           85              C       5.267950      -1.734405      12.216880       0.396607      25.715724 0.32097954E+03  0.70851139E+04                                 8.139228                            6.390289      -0.216474       1.967398                    0.999453      24.449493      71.014774       0.581623       0.477084      -1.015546       0.013123       0.007286      -0.016504       0.022309       0.002924      -0.026067       0.008641      -0.038462       0.036957      -0.039528       0.011135       0.028394              9.124150      10.631978      -1.876320      -1.033070       5.003014      -0.226065      11.737459           0.000001
           86              C       5.880100      -1.784391      10.868180      -0.562896      29.175991 0.45467812E+03  0.10874999E+05                                 7.978900                            6.786805      -0.150190       1.913690                    0.995636      33.415584      98.813524       0.674098       0.379890      -1.082392      -0.005421      -0.002646       0.019348       0.020267       0.003046      -0.040187       0.007931      -0.006287       0.153915      -0.046906      -0.021503       0.068410              8.504219       8.625739      -1.245925      -0.345631       7.436759      -0.198115       9.450160          -0.000003
           87              C       8.480474       7.037802       8.239206       0.406988      26.013537 0.30811474E+03  0.67025914E+04                                 8.114150                            6.202866      -0.003004       2.046459                    0.999418      23.608529      67.108640       0.601274       0.468278      -1.024755       0.021779      -0.010323      -0.005330       0.024684       0.002828       0.007093       0.028230       0.019679      -0.119050      -0.052787       0.019815       0.032972              9.314629       7.591872      -3.922973      -2.232892       8.744274       1.040130      11.607741           0.000002
           88              C       9.434890       5.992471       7.778873      -0.545564      29.466752 0.46219220E+03  0.11048842E+05                                 8.080969                            6.932785       0.020840       1.972915                    0.996215      32.613456      94.968807       0.657034       0.389964      -1.080323      -0.007268       0.022816       0.013586       0.027531      -0.033037      -0.023279       0.023025       0.001624      -0.108568      -0.047103      -0.014951       0.062054              8.657986       7.750980      -1.795568      -0.576961       8.395648       0.837545       9.827329          -0.000002
           89              N       7.860449       6.412389       4.888850      -0.309357      37.020911 0.57722141E+03  0.14327116E+05                                 9.294955                            7.786737       0.087142       2.040214                    0.996952      29.241689      81.817046       0.626455       0.393913      -1.097154      -0.098100      -0.079203      -0.034792       0.130794      -0.018075      -0.004526      -0.023130       0.066784       0.004348      -0.049557       0.012253       0.037304             10.390099       9.765162      -0.358469      -0.245569      14.267723       3.765319       7.137412          -0.000000
           90              N       6.535938       6.096861       4.892346      -0.101528      28.314094 0.43194331E+03  0.99344930E+04                                 7.592630                            6.618694       0.554906       2.179910                    0.999869      27.164034      72.277027       0.700226       0.380320      -1.110961       0.237989      -0.134717      -0.106368       0.293431       0.116256       0.079791      -0.063180      -0.030954       0.092568      -0.181409       0.078651       0.102758              8.144111       8.402279      -0.385318      -0.196716      10.746447       2.103431       5.283606          -0.000000
           91              N       6.377696       4.912518       4.377406      -0.091055      28.042969 0.42092549E+03  0.96253979E+04                                 7.535013                            6.531990       0.531136       2.171179                    0.999878      27.097452      72.054531       0.704653       0.380117      -1.110342       0.278062       0.109250       0.016255       0.299196      -0.124274      -0.049188      -0.015762      -0.157526       0.227920      -0.194626       0.081987       0.112640              8.073565       8.468674       0.799938      -0.341370      10.615273       2.075053       5.136748          -0.000000
           92              N       7.591642       4.416221       4.023291      -0.298111      37.619964 0.57919569E+03  0.14430744E+05                                 9.517063                            7.884922      -0.108784       1.980058                    0.995756      29.423032      83.276295       0.610720       0.402532      -1.088030      -0.066203       0.090858       0.038250       0.118748      -0.006598      -0.006775      -0.009398       0.071458      -0.000379      -0.038870       0.001513       0.037356             10.697574      10.348655       1.026928      -0.241255      14.395460       4.089968       7.348608          -0.000000
           93              N       5.911059       2.007370       3.369835      -0.275407      38.113101 0.53881668E+03  0.13151007E+05                                 9.509160                            7.511093       0.006207       2.020480                    0.997022      28.703740      79.745986       0.639134       0.392642      -1.097593      -0.097272       0.018182      -0.032521       0.104164       0.018102       0.037265      -0.008958      -0.003879       0.099118      -0.049636      -0.002953       0.052589             11.107111      15.793922       4.287900      -2.237855       7.119292      -0.898224      10.408118          -0.000001
           94              N       5.003781       1.890234       2.362264      -0.075710      27.413635 0.39185458E+03  0.87622662E+04                                 7.360498                            6.233335       0.705673       2.241897                    0.999856      26.088838      67.600651       0.736660       0.371832      -1.121505      -0.028458       0.010930       0.274925       0.276610       0.010913       0.072474       0.016119       0.033113      -0.397038      -0.155221       0.046435       0.108786              8.022183       9.825362       1.885302      -1.131099       5.061777      -0.488554       9.179411          -0.000001
           95              N       3.826509       1.695899       2.878037      -0.068434      26.952184 0.39548125E+03  0.88701712E+04                                 7.301457                            6.286914       0.601535       2.208953                    0.999913      26.119941      67.944206       0.728651       0.374783      -1.118481       0.216063       0.045190       0.177822       0.283454      -0.019924      -0.111130      -0.020221      -0.157387       0.165749      -0.166266       0.053057       0.113209              7.903334      10.567780       1.563140      -0.593376       5.149032      -0.564203       7.993190          -0.000002
           96              N       3.941065       1.688567       4.232730      -0.281277      36.729079 0.52699126E+03  0.12802645E+05                                 9.294868                            7.440459       0.057928       2.038723                    0.996869      28.681106      79.730002       0.640004       0.393937      -1.095711       0.033434       0.001364      -0.104133       0.109377       0.013566       0.031006      -0.017866      -0.020141       0.074884      -0.047108       0.004344       0.042763             10.781247      15.863685       3.710369      -1.813746       6.868405      -0.907371       9.611650          -0.000001
           97              N      10.245411       8.502923       5.044847      -0.285358      36.987865 0.53342134E+03  0.12998402E+05                                 9.341113                            7.494947       0.090446       2.052400                    0.996386      28.628645      79.709433       0.636486       0.394910      -1.095019       0.093581       0.016835       0.033917       0.100951       0.001351       0.030268       0.001953      -0.000344       0.068367      -0.029194      -0.011329       0.040523             10.759939      15.612633       2.628999      -2.648515       6.096896      -0.770719      10.570289          -0.000000
           98              N       0.390482       8.579675       6.029775      -0.088546      27.926240 0.41660382E+03  0.94992539E+04                                 7.539416                            6.503858       0.444283       2.143006                    0.999847      27.076710      71.827573       0.705488       0.380759      -1.110198       0.022691       0.007667      -0.297276       0.298240       0.006797       0.082060      -0.005820       0.028622      -0.520040      -0.196224       0.072082       0.124142              8.084551      10.352533       1.600237      -0.844524       5.004778      -0.438361       8.896343          -0.000002
           99              N       1.569803       8.670029       5.483203      -0.059025      26.656166 0.39241097E+03  0.87920815E+04                                 7.277348                            6.279665       0.622502       2.218859                    0.999843      26.040552      67.901397       0.725425       0.376845      -1.115944      -0.227692      -0.003576      -0.174154       0.286681      -0.009882      -0.110351      -0.006390      -0.178980       0.181816      -0.172705       0.059730       0.112975              7.827771      10.719060       1.373000      -0.426747       4.783262      -0.524528       7.980990          -0.000001
          100              N       1.430869       8.653154       4.133504      -0.284070      35.996035 0.52382026E+03  0.12688573E+05                                 9.120374                            7.377316       0.105208       2.048508                    0.998216      28.643891      79.146326       0.648978       0.389624      -1.100277      -0.034432       0.026193       0.101505       0.110340       0.018366       0.031875      -0.013044      -0.025197       0.087030      -0.051422       0.007539       0.043883             10.489636      15.114880       3.205655      -2.138780       6.542373      -1.275878       9.811656          -0.000001
          101              N       8.154389       3.492416       1.160571      -0.280360      36.571933 0.50484278E+03  0.12052738E+05                                 9.066523                            7.134108       0.491627       2.180211                    0.999200      27.778353      74.896277       0.678613       0.378055      -1.114472       0.035784       0.098985      -0.037353       0.111686       0.026668       0.002807       0.020600       0.006311      -0.051563      -0.033134      -0.006918       0.040052             10.596198       6.684356       2.011542       1.207718       7.677033      -1.144564      17.427205          -0.000001
          102              N       8.998780       4.560931       1.139094      -0.063105      27.360383 0.39139545E+03  0.87321845E+04                                 7.364245                            6.235916       0.791725       2.281320                    0.999852      25.563935      65.740343       0.736857       0.372577      -1.123159      -0.168873      -0.110998      -0.190289       0.277576      -0.003592      -0.099682      -0.058932      -0.056959      -0.218595      -0.152165       0.046931       0.105234              8.122153       5.758284       1.819397       0.909594       6.884445      -0.179362      11.723729           0.000001
          103              N       9.045487      -1.553933      16.584130      -0.071025      27.018327 0.37789106E+03  0.83678303E+04                                 7.245333                            6.092823       0.718623       2.241336                    0.999277      25.963588      66.794345       0.750858       0.368385      -1.124911      -0.164927      -0.234515       0.056279       0.292174      -0.092998       0.052128       0.089974       0.126935       0.238087      -0.192058       0.072608       0.119450              7.930855       5.993614       2.137298       0.421972       6.855138      -0.420053      10.943813          -0.000000
          104              N       8.230005      -2.299265      15.785665      -0.273768      37.908313 0.53465587E+03  0.13016307E+05                                 9.480039                            7.508583       0.127017       2.065666                    0.996761      28.413066      78.682399       0.636238       0.395433      -1.096315       0.046284       0.018238       0.089309       0.102230       0.018239       0.009257       0.020123       0.007880      -0.043666      -0.027791      -0.006561       0.034352             10.991513       7.153123       2.379762       1.050157       8.425019      -1.430328      17.396397          -0.000000
          105              N       2.467049      11.261855       3.435430      -0.309357      37.020910 0.57722138E+03  0.14327115E+05                                 9.294955                            7.786737       0.087142       2.040214                    0.996952      29.241689      81.817046       0.626455       0.393913      -1.097154      -0.098100       0.079203       0.034792       0.130794       0.018075       0.004526      -0.023130       0.066784       0.004348      -0.049557       0.012253       0.037304             10.390099       9.765161       0.358469       0.245569      14.267723       3.765319       7.137412          -0.000000
          106              N       1.142538      11.577383       3.431934      -0.101529      28.314103 0.43194348E+03  0.99344980E+04                                 7.592632                            6.618696       0.554906       2.179910                    0.999869      27.164038      72.277046       0.700225       0.380320      -1.110961       0.237989       0.134717       0.106368       0.293431      -0.116256      -0.079791      -0.063180      -0.030954       0.092568      -0.181409       0.078651       0.102758              8.144113       8.402281       0.385318       0.196716      10.746450       2.103432       5.283608          -0.000001
          107              N       0.984296      -1.218874       3.946874      -0.091055      28.042983 0.42092574E+03  0.96254054E+04                                 7.535017                            6.531993       0.531135       2.171179                    0.999878      27.097457      72.054558       0.704653       0.380117      -1.110342       0.278062      -0.109250      -0.016255       0.299196       0.124274       0.049188      -0.015762      -0.157526       0.227919      -0.194626       0.081986       0.112640              8.073569       8.468678      -0.799939       0.341370      10.615278       2.075055       5.136750          -0.000000
          108              N       2.198242      -0.722577       4.300989      -0.298111      37.619965 0.57919572E+03  0.14430744E+05                                 9.517063                            7.884922      -0.108783       1.980058                    0.995756      29.423034      83.276300       0.610720       0.402532      -1.088030      -0.066203      -0.090858      -0.038250       0.118748       0.006598       0.006775      -0.009398       0.071458      -0.000379      -0.038870       0.001513       0.037356             10.697574      10.348655      -1.026928       0.241255      14.395459       4.089968       7.348608          -0.000001
          109              N       0.517659       1.686274       4.954445      -0.275407      38.113104 0.53881672E+03  0.13151009E+05                                 9.509161                            7.511094       0.006207       2.020480                    0.997022      28.703741      79.745993       0.639133       0.392642      -1.097593      -0.097272      -0.018182       0.032521       0.104164      -0.018102      -0.037265      -0.008958      -0.003879       0.099118      -0.049636      -0.002953       0.052589             11.107112      15.793924      -4.287900       2.237855       7.119293      -0.898224      10.408119          -0.000001
          110              N      10.397181       1.803410       5.962016      -0.075710      27.413638 0.39185463E+03  0.87622678E+04                                 7.360499                            6.233335       0.705673       2.241897                    0.999856      26.088839      67.600657       0.736660       0.371832      -1.121505      -0.028458      -0.010930      -0.274925       0.276610      -0.010913      -0.072474       0.016119       0.033113      -0.397038      -0.155221       0.046435       0.108786              8.022184       9.825363      -1.885303       1.131100       5.061778      -0.488554       9.179412          -0.000001
          111              N       9.219909       1.997745       5.446243      -0.068434      26.952186 0.39548129E+03  0.88701725E+04                                 7.301457                            6.286915       0.601535       2.208953                    0.999913      26.119942      67.944211       0.728651       0.374783      -1.118481       0.216063      -0.045190      -0.177822       0.283454       0.019924       0.111130      -0.020221      -0.157387       0.165749      -0.166266       0.053057       0.113209              7.903335      10.567781      -1.563140       0.593377       5.149033      -0.564203       7.993191          -0.000002
          112              N       9.334465       2.005077       4.091550      -0.281277      36.729081 0.52699129E+03  0.12802646E+05                                 9.294869                            7.440460       0.057929       2.038723                    0.996869      28.681106      79.730006       0.640004       0.393938      -1.095711       0.033434      -0.001364       0.104133       0.109377      -0.013566      -0.031007      -0.017866      -0.020141       0.074884      -0.047108       0.004344       0.042763             10.781248      15.863687      -3.710369       1.813746       6.868405      -0.907371       9.611651          -0.000001
          113              N       4.852011       9.171321       3.279433      -0.285358      36.987866 0.53342134E+03  0.12998402E+05                                 9.341113                            7.494947       0.090446       2.052400                    0.996386      28.628645      79.709435       0.636485       0.394910      -1.095019       0.093581      -0.016835      -0.033917       0.100951      -0.001351      -0.030268       0.001953      -0.000344       0.068368      -0.029194      -0.011329       0.040523             10.759940      15.612633      -2.628999       2.648515       6.096896      -0.770719      10.570290          -0.000001
          114              N       5.783882       9.094569       2.294505      -0.088546      27.926239 0.41660381E+03  0.94992535E+04                                 7.539416                            6.503857       0.444283       2.143005                    0.999847      27.076710      71.827571       0.705488       0.380759      -1.110198       0.022691      -0.007667       0.297276       0.298240      -0.006797      -0.082060      -0.005821       0.028623      -0.520040      -0.196224       0.072082       0.124142              8.084551      10.352533      -1.600237       0.844523       5.004778      -0.438361       8.896343          -0.000001
          115              N       6.963203       9.004215       2.841077      -0.059025      26.656154 0.39241075E+03  0.87920753E+04                                 7.277345                            6.279663       0.622503       2.218859                    0.999843      26.040546      67.901373       0.725425       0.376845      -1.115944      -0.227692       0.003576       0.174154       0.286681       0.009882       0.110350      -0.006390      -0.178980       0.181817      -0.172705       0.059730       0.112975              7.827768      10.719056      -1.372999       0.426746       4.783260      -0.524527       7.980987          -0.000001
          116              N       6.824269       9.021090       4.190776      -0.284070      35.996035 0.52382024E+03  0.12688572E+05                                 9.120374                            7.377316       0.105208       2.048508                    0.998216      28.643890      79.146323       0.648978       0.389624      -1.100277      -0.034432      -0.026193      -0.101505       0.110340      -0.018366      -0.031875      -0.013044      -0.025197       0.087030      -0.051422       0.007538       0.043883             10.489636      15.114880      -3.205655       2.138779       6.542373      -1.275878       9.811656          -0.000001
          117              N       2.760989       0.201228       7.163709      -0.280360      36.571934 0.50484278E+03  0.12052738E+05                                 9.066523                            7.134108       0.491627       2.180211                    0.999200      27.778353      74.896278       0.678613       0.378055      -1.114472       0.035784      -0.098985       0.037353       0.111686      -0.026668      -0.002807       0.020600       0.006311      -0.051563      -0.033134      -0.006918       0.040052             10.596198       6.684356      -2.011542      -1.207718       7.677034      -1.144564      17.427206          -0.000001
          118              N       3.605380      -0.867287       7.185186      -0.063105      27.360381 0.39139540E+03  0.87321830E+04                                 7.364244                            6.235915       0.791725       2.281320                    0.999852      25.563934      65.740337       0.736857       0.372577      -1.123159      -0.168873       0.110998       0.190289       0.277576       0.003592       0.099682      -0.058932      -0.056959      -0.218595      -0.152165       0.046931       0.105234              8.122152       5.758284      -1.819397      -0.909594       6.884444      -0.179361      11.723727           0.000000
          119              N       3.652087      -1.345735       8.388710      -0.071025      27.018327 0.37789106E+03  0.83678304E+04                                 7.245333                            6.092823       0.718623       2.241336                    0.999277      25.963589      66.794346       0.750859       0.368385      -1.124911      -0.164927       0.234515      -0.056279       0.292174       0.092998      -0.052128       0.089974       0.126935       0.238087      -0.192058       0.072608       0.119450              7.930855       5.993614      -2.137298      -0.421972       6.855137      -0.420053      10.943813          -0.000000
          120              N       2.836605      -0.600403       9.187175      -0.273768      37.908312 0.53465586E+03  0.13016307E+05                                 9.480039                            7.508583       0.127017       2.065666                    0.996761      28.413066      78.682398       0.636238       0.395433      -1.096315       0.046284      -0.018238      -0.089309       0.102230      -0.018239      -0.009257       0.020123       0.007880      -0.043667      -0.027791      -0.006561       0.034352             10.991512       7.153122      -2.379762      -1.050157       8.425018      -1.430328      17.396396          -0.000001
          121              N       2.926351       0.974899      11.759710      -0.309357      37.020911 0.57722141E+03  0.14327116E+05                                 9.294956                            7.786737       0.087142       2.040214                    0.996952      29.241690      81.817053       0.626455       0.393913      -1.097154       0.098100       0.079203       0.034792       0.130794      -0.018075      -0.004526      -0.023130       0.066784       0.004348      -0.049557       0.012253       0.037304             10.390100       9.765162      -0.358469      -0.245569      14.267724       3.765319       7.137413          -0.000000
          122              N       4.250862       1.290427      11.756214      -0.101528      28.314102 0.43194346E+03  0.99344975E+04                                 7.592632                            6.618696       0.554905       2.179910                    0.999869      27.164037      72.277044       0.700225       0.380320      -1.110961      -0.237989       0.134717       0.106368       0.293431       0.116256       0.079791      -0.063180      -0.030954       0.092568      -0.181409       0.078651       0.102758              8.144113       8.402281      -0.385319      -0.196716      10.746450       2.103432       5.283608          -0.000000
          123              N       4.409104       2.474770      12.271154      -0.091055      28.042985 0.42092577E+03  0.96254061E+04                                 7.535017                            6.531993       0.531135       2.171179                    0.999878      27.097458      72.054561       0.704653       0.380117      -1.110342      -0.278062      -0.109250      -0.016255       0.299196      -0.124274      -0.049188      -0.015762      -0.157526       0.227919      -0.194626       0.081986       0.112640              8.073569       8.468678       0.799939      -0.341370      10.615279       2.075055       5.136750          -0.000000
          124              N       3.195158       2.971067      12.625269      -0.298111      37.619964 0.57919568E+03  0.14430743E+05                                 9.517064                            7.884923      -0.108784       1.980058                    0.995756      29.423033      83.276301       0.610720       0.402532      -1.088030       0.066203      -0.090858      -0.038250       0.118748      -0.006598      -0.006775      -0.009398       0.071458      -0.000379      -0.038870       0.001513       0.037356             10.697574      10.348655       1.026927      -0.241255      14.395460       4.089969       7.348608          -0.000001
          125              N       4.875741       5.379918      13.278725      -0.275407      38.113101 0.53881668E+03  0.13151007E+05                                 9.509160                            7.511093       0.006207       2.020480                    0.997022      28.703740      79.745987       0.639133       0.392642      -1.097593       0.097272      -0.018182       0.032521       0.104164       0.018102       0.037265      -0.008958      -0.003879       0.099118      -0.049636      -0.002953       0.052589             11.107111      15.793922       4.287900      -2.237855       7.119292      -0.898224      10.408119          -0.000001
          126              N       5.783019       5.497054      14.286296      -0.075710      27.413636 0.39185459E+03  0.87622665E+04                                 7.360498                            6.233335       0.705673       2.241897                    0.999856      26.088838      67.600652       0.736660       0.371832      -1.121505       0.028458      -0.010930      -0.274925       0.276610       0.010913       0.072474       0.016119       0.033113      -0.397038      -0.155221       0.046435       0.108786              8.022183       9.825362       1.885302      -1.131099       5.061777      -0.488554       9.179411          -0.000001
          127              N       6.960291       5.691389      13.770523      -0.068434      26.952179 0.39548116E+03  0.88701687E+04                                 7.301455                            6.286913       0.601536       2.208953                    0.999913      26.119939      67.944197       0.728651       0.374783      -1.118481      -0.216063      -0.045190      -0.177822       0.283454      -0.019924      -0.111130      -0.020221      -0.157387       0.165749      -0.166266       0.053057       0.113209              7.903333      10.567778       1.563139      -0.593376       5.149032      -0.564203       7.993189          -0.000001
          128              N       6.845735       5.698721      12.415830      -0.281277      36.729084 0.52699134E+03  0.12802647E+05                                 9.294868                            7.440460       0.057929       2.038723                    0.996869      28.681108      79.730009       0.640004       0.393937      -1.095711      -0.033434      -0.001364       0.104133       0.109377       0.013566       0.031006      -0.017866      -0.020141       0.074884      -0.047108       0.004344       0.042763             10.781248      15.863687       3.710369      -1.813746       6.868405      -0.907371       9.611651          -0.000001
          129              N       0.541389      -1.115635      11.603713      -0.285358      36.987868 0.53342138E+03  0.12998403E+05                                 9.341113                            7.494947       0.090447       2.052400                    0.996386      28.628646      79.709436       0.636486       0.394910      -1.095019      -0.093581      -0.016835      -0.033917       0.100951       0.001351       0.030268       0.001953      -0.000344       0.068368      -0.029194      -0.011329       0.040523             10.759940      15.612633       2.628999      -2.648515       6.096896      -0.770719      10.570290          -0.000001
          130              N      10.396318      -1.192387      10.618785      -0.088546      27.926237 0.41660377E+03  0.94992524E+04                                 7.539415                            6.503857       0.444284       2.143006                    0.999847      27.076709      71.827567       0.705488       0.380759      -1.110198      -0.022691      -0.007667       0.297276       0.298240       0.006797       0.082060      -0.005821       0.028623      -0.520040      -0.196224       0.072082       0.124142              8.084551      10.352532       1.600237      -0.844524       5.004777      -0.438361       8.896342          -0.000002
          131              N       9.216997      -1.282741      11.165357      -0.059025      26.656155 0.39241077E+03  0.87920758E+04                                 7.277345                            6.279663       0.622503       2.218859                    0.999843      26.040546      67.901374       0.725425       0.376845      -1.115944       0.227692       0.003576       0.174154       0.286681      -0.009882      -0.110350      -0.006390      -0.178980       0.181817      -0.172705       0.059730       0.112975              7.827768      10.719057       1.372999      -0.426746       4.783261      -0.524527       7.980987          -0.000001
          132              N       9.355931      -1.265866      12.515056      -0.284070      35.996037 0.52382028E+03  0.12688573E+05                                 9.120374                            7.377316       0.105208       2.048508                    0.998216      28.643891      79.146327       0.648978       0.389624      -1.100277       0.034432      -0.026193      -0.101505       0.110340       0.018366       0.031875      -0.013044      -0.025197       0.087030      -0.051422       0.007538       0.043883             10.489637      15.114881       3.205656      -2.138779       6.542374      -1.275878       9.811656          -0.000001
          133              N       2.632411       3.894872      15.487989      -0.280360      36.571936 0.50484282E+03  0.12052739E+05                                 9.066524                            7.134108       0.491627       2.180211                    0.999200      27.778354      74.896283       0.678613       0.378055      -1.114472      -0.035784      -0.098985       0.037353       0.111686       0.026668       0.002807       0.020600       0.006311      -0.051563      -0.033134      -0.006918       0.040052             10.596199       6.684357       2.011543       1.207718       7.677034      -1.144564      17.427207          -0.000001
          134              N       1.788020       2.826357      15.509466      -0.063105      27.360388 0.39139552E+03  0.87321864E+04                                 7.364246                            6.235917       0.791725       2.281320                    0.999852      25.563937      65.740351       0.736857       0.372577      -1.123159       0.168874       0.110998       0.190289       0.277576      -0.003592      -0.099682      -0.058932      -0.056959      -0.218595      -0.152165       0.046931       0.105234              8.122154       5.758285       1.819397       0.909594       6.884446      -0.179361      11.723730           0.000000
          135              N       1.741313       8.941221       0.064430      -0.071025      27.018336 0.37789120E+03  0.83678344E+04                                 7.245335                            6.092824       0.718622       2.241336                    0.999277      25.963592      66.794361       0.750858       0.368385      -1.124911       0.164927       0.234515      -0.056279       0.292174      -0.092998       0.052128       0.089974       0.126935       0.238088      -0.192058       0.072608       0.119450              7.930857       5.993615       2.137299       0.421972       6.855139      -0.420053      10.943816          -0.000000
          136              N       2.556795       9.686553       0.862895      -0.273768      37.908312 0.53465583E+03  0.13016307E+05                                 9.480040                            7.508583       0.127017       2.065666                    0.996761      28.413065      78.682399       0.636238       0.395433      -1.096315      -0.046284      -0.018238      -0.089309       0.102230       0.018239       0.009257       0.020123       0.007880      -0.043666      -0.027791      -0.006561       0.034352             10.991513       7.153123       2.379762       1.050157       8.425019      -1.430328      17.396398          -0.000000
          137              N       8.319751      -3.874567      13.213130      -0.309357      37.020909 0.57722137E+03  0.14327115E+05                                 9.294955                            7.786737       0.087142       2.040214                    0.996952      29.241689      81.817048       0.626455       0.393913      -1.097154       0.098100      -0.079203      -0.034792       0.130794       0.018075       0.004526      -0.023130       0.066784       0.004348      -0.049557       0.012253       0.037304             10.390099       9.765162       0.358469       0.245569      14.267723       3.765319       7.137412          -0.000000
          138              N       9.644262      -4.190095      13.216626      -0.101529      28.314107 0.43194355E+03  0.99345001E+04                                 7.592633                            6.618697       0.554905       2.179910                    0.999869      27.164040      72.277054       0.700225       0.380320      -1.110961      -0.237989      -0.134717      -0.106368       0.293431      -0.116256      -0.079791      -0.063180      -0.030954       0.092568      -0.181409       0.078651       0.102758              8.144114       8.402282       0.385319       0.196716      10.746451       2.103432       5.283608          -0.000000
          139              N       9.802504       8.606162      12.701686      -0.091055      28.042986 0.42092579E+03  0.96254066E+04                                 7.535017                            6.531993       0.531135       2.171179                    0.999878      27.097459      72.054564       0.704653       0.380117      -1.110342      -0.278062       0.109250       0.016255       0.299196       0.124274       0.049188      -0.015762      -0.157526       0.227920      -0.194626       0.081987       0.112640              8.073569       8.468678      -0.799939       0.341370      10.615279       2.075055       5.136750          -0.000000
          140              N       8.588558       8.109865      12.347571      -0.298111      37.619964 0.57919568E+03  0.14430743E+05                                 9.517063                            7.884922      -0.108784       1.980058                    0.995756      29.423033      83.276298       0.610720       0.402532      -1.088030       0.066203       0.090858       0.038250       0.118748       0.006598       0.006775      -0.009398       0.071458      -0.000379      -0.038870       0.001513       0.037356             10.697574      10.348654      -1.026927       0.241255      14.395459       4.089968       7.348608          -0.000001
          141              N      10.269141       5.701014      11.694115      -0.275407      38.113102 0.53881670E+03  0.13151008E+05                                 9.509161                            7.511094       0.006207       2.020480                    0.997022      28.703740      79.745991       0.639133       0.392642      -1.097593       0.097272       0.018182      -0.032521       0.104164      -0.018102      -0.037265      -0.008958      -0.003879       0.099118      -0.049636      -0.002953       0.052589             11.107112      15.793924      -4.287900       2.237855       7.119293      -0.898224      10.408119          -0.000001
          142              N       0.389619       5.583878      10.686544      -0.075710      27.413636 0.39185459E+03  0.87622667E+04                                 7.360498                            6.233335       0.705673       2.241897                    0.999856      26.088838      67.600652       0.736660       0.371832      -1.121505       0.028458       0.010930       0.274925       0.276610      -0.010913      -0.072474       0.016119       0.033113      -0.397038      -0.155221       0.046435       0.108786              8.022183       9.825362      -1.885302       1.131099       5.061777      -0.488554       9.179411          -0.000001
          143              N       1.566891       5.389543      11.202317      -0.068434      26.952179 0.39548117E+03  0.88701690E+04                                 7.301456                            6.286913       0.601536       2.208953                    0.999913      26.119939      67.944197       0.728651       0.374783      -1.118481      -0.216063       0.045190       0.177822       0.283454       0.019924       0.111130      -0.020221      -0.157387       0.165749      -0.166266       0.053057       0.113209              7.903333      10.567779      -1.563139       0.593376       5.149032      -0.564203       7.993189          -0.000002
          144              N       1.452335       5.382211      12.557010      -0.281277      36.729078 0.52699125E+03  0.12802644E+05                                 9.294868                            7.440459       0.057929       2.038723                    0.996869      28.681105      79.730000       0.640004       0.393938      -1.095711      -0.033434       0.001364      -0.104133       0.109377      -0.013566      -0.031006      -0.017866      -0.020141       0.074884      -0.047108       0.004344       0.042763             10.781247      15.863686      -3.710369       1.813746       6.868405      -0.907371       9.611650          -0.000001
          145              N       5.934789      -1.784033      13.369127      -0.285358      36.987869 0.53342139E+03  0.12998403E+05                                 9.341113                            7.494947       0.090447       2.052400                    0.996386      28.628646      79.709437       0.636485       0.394910      -1.095019      -0.093581       0.016835       0.033917       0.100951      -0.001351      -0.030268       0.001953      -0.000344       0.068368      -0.029194      -0.011329       0.040523             10.759940      15.612633      -2.629000       2.648515       6.096896      -0.770719      10.570290          -0.000000
          146              N       5.002918      -1.707281      14.354055      -0.088546      27.926230 0.41660365E+03  0.94992490E+04                                 7.539414                            6.503856       0.444284       2.143006                    0.999847      27.076706      71.827554       0.705488       0.380759      -1.110198      -0.022691       0.007667      -0.297276       0.298239      -0.006797      -0.082060      -0.005820       0.028622      -0.520039      -0.196224       0.072082       0.124142              8.084549      10.352530      -1.600237       0.844523       5.004777      -0.438361       8.896340          -0.000002
          147              N       3.823597      -1.616927      13.807483      -0.059025      26.656152 0.39241072E+03  0.87920746E+04                                 7.277345                            6.279662       0.622503       2.218859                    0.999843      26.040545      67.901369       0.725425       0.376845      -1.115944       0.227692      -0.003576      -0.174154       0.286681       0.009882       0.110351      -0.006390      -0.178980       0.181816      -0.172705       0.059730       0.112975              7.827768      10.719056      -1.372999       0.426746       4.783260      -0.524527       7.980987          -0.000001
          148              N       3.962531      -1.633802      12.457784      -0.284070      35.996038 0.52382031E+03  0.12688574E+05                                 9.120374                            7.377316       0.105208       2.048508                    0.998216      28.643892      79.146329       0.648978       0.389624      -1.100277       0.034432       0.026193       0.101505       0.110340      -0.018366      -0.031875      -0.013044      -0.025197       0.087030      -0.051422       0.007538       0.043883             10.489637      15.114881      -3.205656       2.138779       6.542374      -1.275878       9.811656          -0.000001
          149              N       8.025811       7.186060       9.484851      -0.280360      36.571936 0.50484282E+03  0.12052739E+05                                 9.066524                            7.134108       0.491627       2.180211                    0.999200      27.778354      74.896284       0.678613       0.378055      -1.114472      -0.035784       0.098985      -0.037353       0.111686      -0.026668      -0.002807       0.020600       0.006311      -0.051563      -0.033134      -0.006918       0.040052             10.596199       6.684357      -2.011543      -1.207718       7.677034      -1.144564      17.427207          -0.000001
          150              N       7.181420       8.254575       9.463374      -0.063105      27.360385 0.39139548E+03  0.87321853E+04                                 7.364245                            6.235916       0.791725       2.281320                    0.999852      25.563936      65.740346       0.736857       0.372577      -1.123159       0.168873      -0.110998      -0.190289       0.277576       0.003592       0.099682      -0.058932      -0.056959      -0.218595      -0.152165       0.046931       0.105234              8.122153       5.758284      -1.819397      -0.909594       6.884445      -0.179361      11.723729           0.000000
          151              N       7.134713       8.733023       8.259850      -0.071025      27.018330 0.37789110E+03  0.83678316E+04                                 7.245333                            6.092823       0.718623       2.241336                    0.999277      25.963590      66.794351       0.750858       0.368385      -1.124911       0.164927      -0.234515       0.056279       0.292174       0.092998      -0.052128       0.089974       0.126935       0.238088      -0.192058       0.072608       0.119450              7.930855       5.993614      -2.137299      -0.421972       6.855138      -0.420053      10.943814          -0.000000
          152              N       7.950195       7.987691       7.461385      -0.273768      37.908310 0.53465582E+03  0.13016306E+05                                 9.480039                            7.508582       0.127017       2.065666                    0.996761      28.413065      78.682394       0.636238       0.395433      -1.096315      -0.046284       0.018238       0.089309       0.102230      -0.018239      -0.009257       0.020123       0.007880      -0.043667      -0.027791      -0.006561       0.034352             10.991512       7.153122      -2.379762      -1.050157       8.425018      -1.430328      17.396395          -0.000000

******************************************************
Auxiliary information for the entire system
The total spin magnetic moment of the unit cell is   -0.000085
The total net atomic charge of the unit cell is   0.000003
Accuracy of reproducing the electrostatic potential in the unit cell:
  The inner radius (bohr) =    5.0000
  The outer radius (bohr) =   12.0000
  Valid grid points have density less than (e/(bohr^3)) =    0.0001
  The number of valid grid points were=        85162
  The rms potential error without charges in kcal/mol is=      7.00847
  The rms potential error with partial charges in kcal/mol is=      3.03572
  The RRMSE value at monopole order=      0.43315
  The rms potential error with partial charges and cloud penetration in kcal/mol is=      3.01912
  The RRMSE value at monopole order with cloud penetration is=      0.43078
  The rms potential error with partial charges and atomic dipoles in kcal/mol is=      0.45616
  The RRMSE value at dipole order=      0.06509
  The rms potential error with partial charges, atomic dipoles and cloud penetration in kcal/mol is=      0.44684
  The RRMSE value at dipole order with cloud penetration=      0.06376

******************************************************
The electron densities and ab initio electrostatic potential were computed in VASP using the PBE functional and
projector augmented wave method. See the main text of the journal article for a description of computational details.
The atomic charges, dipoles, and quadrupoles were computed with the DDEC6 method as described in
(a) T. A. Manz and N. Gabaldon Limas, RSC Adv. 6 (2016) 47771-47801 DOI: 10.1039/c6ra04656h
(b) N. Gabaldon Limas and T. A. Manz, RSC Adv. 8 (2018) 2678-2707 DOI: 10.1039/c7ra11829e.
For each atom in the material, the electron cloud parameters were fit to the spherically averaged atom-in-material
electron density using radial positions for which this density was between 10^-4 and 10^-2 electrons per cubic bohr.
The polarizabilities, dispersion coefficients, and quantum Drude oscillator (QDO) parameters were fit using the MCLF method.
The magnetic structure of the system was optimized in VASP from the default ferromagnetic initial guess using spin polarization.
The atomic spin moments (ASMs) were computed on this optimized magnetic structure using the DDEC6 partition as inputs
to the method of T. A. Manz and D. S. Sholl, J. Chem. Theory Comput. 7 (2011) 4146-4164 DOI: 10.1021/ct200539n.
The RMSE and RRMSE were computed using a uniform grid with Ewald summation.
