# Supplementary material for: A collection of forcefield precursors for metal–organic frameworks
Source: RSC Adv. 2019 Nov 13;9(63):36492–507. doi: 10.1039/c9ra07327b (PMC9075174; doi:10.1039/c9ra07327b)
Supplement: RA-009-C9RA07327B-s5677 [file RA-009-C9RA07327B-s5677.xyz]

  520
jmolscript: load "" {1 1 1} spacegroup "x,y,z" unitcell [{     16.021000     0.000000     0.000000 }, {     -0.144446    19.246458     0.000000 }, {      0.000000     0.000000    22.482000 }]
Cu    11.921557    19.168125     5.596219     0.284665
Cu    12.055805     9.605715     5.617577     0.266862
Cu    11.965497     0.078333    16.837219     0.284639
Cu    11.831249     9.640743    16.858577     0.266811
Cu     3.954997     0.078333    16.885781     0.284640
Cu     3.820749     9.640743    16.864423     0.266812
Cu     3.911057    19.168125     5.644781     0.284657
Cu     4.045305     9.605715     5.623423     0.266865
H     10.657352    13.210769     1.508542     0.003757
H     11.134380    14.544548     2.183002     0.115699
H     12.900150    12.802744     0.766636     0.095644
H     13.352988    14.157695     1.414118     0.094119
H     12.083295    15.335578    22.437036     0.073250
H     11.463521    14.022969    21.859249     0.067384
H     14.075979    14.738938    21.578224     0.046017
H     13.394949    13.476370    20.941983     0.093587
H     12.532846    16.061169    20.373188     0.070947
H     13.625958    15.356749    19.509880     0.089099
H     11.545625    15.250893    18.459970     0.102698
H     10.955494    14.471412    19.687487     0.093852
H     14.114158    11.786531    16.946932     0.089399
H     10.653202    12.055981    18.714017     0.034961
H     10.977805    10.004309     8.597117     0.054487
H      9.291696    11.164870     5.334979     0.059057
H      6.815684    11.694148     7.706830     0.111727
H      7.181897    12.209953     6.267982     0.098784
H      6.929910    13.978702     7.623646     0.104149
H      7.924558    13.372439     8.666811     0.092479
H      9.681092    13.715026     7.250445     0.090137
H      8.938822    15.062278     7.535966     0.074354
H      9.578032    14.852492     5.321489     0.093035
H      8.648590    13.601472     5.177605     0.080312
H      7.489637    16.034224     5.912766     0.086082
H      6.782584    14.823622     5.224817     0.109184
H      7.882126    15.397166     3.219422     0.102549
H      6.847091    16.474968     3.707282     0.110725
H      9.255807    17.441140     5.872298     0.078986
H     10.843076    18.776844     2.601167     0.054920
H      9.787563     2.090165     5.571040     0.082448
H     13.258561     2.403883     3.936598     0.039602
H     12.279717     5.600719     4.183900     0.105335
H     13.025651     4.832786     3.041815     0.094896
H     11.561395     6.318612     2.104315     0.084444
H     10.372323     5.720047     2.929405     0.080066
H      9.952739     4.417062     1.389388     0.087465
H     11.342052     3.737662     1.591726     0.075546
H     10.905056     5.822054    -0.017986     0.018477
H     12.229666     5.011778     0.128147     0.074207
H     10.189258     4.495973    20.888026     0.092053
H     10.525836     3.196837    21.728853     0.104548
H     12.779831     3.431643    21.276965     0.015863
H     12.537083     4.823162    20.593512     0.113072
H     11.550559     3.279596    16.465817     0.083582
H     12.182202     1.302985    19.763926     0.031749
H     12.743022     1.505073     8.239653     0.092329
H     15.254588     0.294471     5.568791     0.039815
H     15.594722     3.218008     9.051253     0.092339
H     14.388070     2.613669     9.847116     0.106235
H      0.408133     2.188322    10.955479     0.106084
H      0.921979     1.391519     9.707728     0.105186
H     15.167099    18.996254    10.053950     0.088847
H     14.733500     0.561997    11.267978     0.089197
H     12.752667     8.331792     2.792264     0.091072
H     15.195938     8.963075     5.737406     0.040984
H     15.461094     6.293592     2.027876     0.101804
H     14.268926     6.961444     1.261240     0.105188
H      0.284062     7.406037     0.175360     0.109055
H      0.825106     8.108533     1.465826     0.103748
H     14.652046     9.067006     0.013489     0.083839
H     15.300257     9.792598     1.241006     0.081277
H     12.363908    12.741155     6.067892     0.077611
H     11.694963    10.935837     2.695592     0.030717
H     13.229702     6.035689    12.749542     0.003734
H     12.752674     4.701910    13.424002     0.115697
H     10.986904     6.443714    12.007636     0.095645
H     10.534066     5.088763    12.655118     0.094117
H     11.803759     3.910880    11.196036     0.073247
H     12.423533     5.223489    10.618249     0.067384
H      9.811075     4.507520    10.337224     0.046017
H     10.492105     5.770088     9.700983     0.093588
H     11.354208     3.185289     9.132188     0.070947
H     10.261096     3.889709     8.268880     0.089102
H     12.341429     3.995565     7.218970     0.102703
H     12.931560     4.775046     8.446487     0.093853
H      9.772896     7.459927     5.705932     0.089405
H     13.233852     7.190477     7.473017     0.034980
H     12.909249     9.242149    19.838117     0.054482
H     14.595358     8.081588    16.575979     0.059030
H      1.050370     7.552310    18.947830     0.111725
H      0.684157     7.036505    17.508982     0.098775
H      0.936144     5.267756    18.864646     0.104147
H     -0.058504     5.874019    19.907811     0.092480
H     14.205962     5.531432    18.491445     0.090137
H     14.948232     4.184180    18.776966     0.074352
H     14.309022     4.393966    16.562489     0.093035
H     15.238464     5.644986    16.418605     0.080305
H      0.376417     3.212234    17.153766     0.086078
H      1.083470     4.422836    16.465817     0.109183
H     -0.016072     3.849292    14.460422     0.102542
H      1.018963     2.771490    14.948282     0.110725
H     14.631247     1.805318    17.113298     0.078978
H     13.043978     0.469614    13.842167     0.054916
H     14.099491    17.156293    16.812040     0.082445
H     10.628493    16.842575    15.177598     0.039588
H     11.607337    13.645739    15.424900     0.105332
H     10.861403    14.413672    14.282815     0.094894
H     12.325659    12.927846    13.345315     0.084441
H     13.514731    13.526411    14.170405     0.080056
H     13.934315    14.829396    12.630388     0.087462
H     12.545002    15.508796    12.832726     0.075545
H     12.981998    13.424404    11.223014     0.018483
H     11.657388    14.234680    11.369147     0.074206
H     13.697796    14.750485     9.647026     0.092060
H     13.361218    16.049621    10.487853     0.104547
H     11.107223    15.814815    10.035965     0.015860
H     11.349971    14.423296     9.352512     0.113073
H     12.336495    15.966862     5.224817     0.083584
H     11.704852    17.943473     8.522926     0.031761
H     11.144032    17.741385    19.480653     0.092324
H      8.632466    18.951987    16.809791     0.039799
H      8.292332    16.028450    20.292253     0.092332
H      9.498984    16.632789    21.088116     0.106237
H      7.457921    17.058136    22.196479     0.106086
H      6.944075    17.854939    20.948728     0.105184
H      8.719955     0.250204    21.294950     0.088844
H      9.153554    18.684461     0.026978     0.089197
H     11.134387    10.914666    14.033264     0.091065
H      8.691116    10.283383    16.978406     0.040960
H      8.425960    12.952866    13.268876     0.101798
H      9.618128    12.285014    12.502240     0.105189
H      7.581992    11.840421    11.416360     0.109057
H      7.040948    11.137925    12.706826     0.103748
H      9.235008    10.179452    11.254489     0.083840
H      8.586797     9.453860    12.482006     0.081273
H     11.523146     6.505303    17.308892     0.077607
H     12.192091     8.310621    13.936592     0.030691
H      5.219202     6.035689    20.973458     0.003737
H      4.742174     4.701910    20.298998     0.115698
H      2.976404     6.443714    21.715364     0.095645
H      2.523566     5.088763    21.067882     0.094117
H      3.793259     3.910880     0.044964     0.073248
H      4.413033     5.223489     0.622751     0.067385
H      1.800575     4.507520     0.903776     0.046019
H      2.481605     5.770088     1.540017     0.093588
H      3.343708     3.185289     2.108812     0.070948
H      2.250596     3.889709     2.972120     0.089104
H      4.330929     3.995565     4.022030     0.102703
H      4.921060     4.775046     2.794513     0.093854
H      1.762396     7.459927     5.535068     0.089405
H      5.223352     7.190477     3.767983     0.034983
H      4.898749     9.242149    13.884883     0.054481
H      6.584858     8.081588    17.147021     0.059032
H      9.060870     7.552310    14.775170     0.111725
H      8.694657     7.036505    16.214018     0.098776
H      8.946644     5.267756    14.858354     0.104147
H      7.951996     5.874019    13.815189     0.092479
H      6.195462     5.531432    15.231555     0.090137
H      6.937732     4.184180    14.946034     0.074350
H      6.298522     4.393966    17.160511     0.093034
H      7.227964     5.644986    17.304395     0.080306
H      8.386917     3.212234    16.569234     0.086077
H      9.093970     4.422836    17.257183     0.109183
H      7.994428     3.849292    19.262578     0.102543
H      9.029463     2.771490    18.774718     0.110724
H      6.620747     1.805318    16.609702     0.078976
H      5.033478     0.469614    19.880833     0.054918
H      6.088991    17.156293    16.910960     0.082444
H      2.617993    16.842575    18.545402     0.039591
H      3.596837    13.645739    18.298100     0.105332
H      2.850903    14.413672    19.440185     0.094895
H      4.315159    12.927846    20.377685     0.084441
H      5.504231    13.526411    19.552595     0.080057
H      5.923815    14.829396    21.092612     0.087462
H      4.534502    15.508796    20.890274     0.075545
H      4.971498    13.424404     0.017986     0.018483
H      3.646888    14.234680    22.353853     0.074206
H      5.687296    14.750485     1.593974     0.092061
H      5.350718    16.049621     0.753147     0.104547
H      3.096723    15.814815     1.205035     0.015864
H      3.339471    14.423296     1.888488     0.113074
H      4.325995    15.966862     6.016183     0.083584
H      3.694352    17.943473     2.718074     0.031762
H      3.133532    17.741385    14.242347     0.092324
H      0.621966    18.951987    16.913209     0.039803
H      0.281832    16.028450    13.430747     0.092332
H      1.488484    16.632789    12.634884     0.106237
H     15.468421    17.058136    11.526521     0.106086
H     14.954575    17.854939    12.774272     0.105185
H      0.709455     0.250204    12.428050     0.088844
H      1.143054    18.684461    11.214022     0.089198
H      3.123887    10.914666    19.689736     0.091065
H      0.680616    10.283383    16.744594     0.040957
H      0.415460    12.952866    20.454124     0.101799
H      1.607628    12.285014    21.220760     0.105189
H     15.592492    11.840421    22.306640     0.109056
H     15.051448    11.137925    21.016174     0.103748
H      1.224508    10.179452    -0.013489     0.083840
H      0.576297     9.453860    21.240994     0.081273
H      3.512646     6.505303    16.414108     0.077606
H      4.181591     8.310621    19.786408     0.030693
H      2.646852    13.210769     9.732458     0.003754
H      3.123880    14.544548     9.057998     0.115699
H      4.889650    12.802744    10.474364     0.095644
H      5.342488    14.157695     9.826882     0.094119
H      4.072795    15.335578    11.285964     0.073249
H      3.453021    14.022969    11.863751     0.067382
H      6.065479    14.738938    12.144776     0.046015
H      5.384449    13.476370    12.781017     0.093587
H      4.522346    16.061169    13.349812     0.070946
H      5.615458    15.356749    14.213120     0.089098
H      3.535125    15.250893    15.263030     0.102698
H      2.944994    14.471412    14.035513     0.093852
H      6.103658    11.786531    16.776068     0.089399
H      2.642702    12.055981    15.008983     0.034958
H      2.967305    10.004309     2.643883     0.054488
H      1.281196    11.164870     5.906021     0.059055
H     14.826184    11.694148     3.534170     0.111727
H     15.192397    12.209953     4.973018     0.098783
H     14.940410    13.978702     3.617354     0.104149
H     -0.085942    13.372439     2.574189     0.092479
H      1.670592    13.715026     3.990555     0.090137
H      0.928322    15.062278     3.705034     0.074355
H      1.567532    14.852492     5.919511     0.093035
H      0.638090    13.601472     6.063395     0.080311
H     15.500137    16.034224     5.328234     0.086083
H     14.793084    14.823622     6.016183     0.109184
H     -0.128374    15.397166     8.021578     0.102549
H     14.857591    16.474968     7.533718     0.110725
H      1.245307    17.441140     5.368702     0.078988
H      2.832576    18.776844     8.639833     0.054918
H      1.777063     2.090165     5.669960     0.082448
H      5.248061     2.403883     7.304402     0.039599
H      4.269217     5.600719     7.057100     0.105335
H      5.015151     4.832786     8.199185     0.094895
H      3.550895     6.318612     9.136685     0.084444
H      2.361823     5.720047     8.311595     0.080065
H      1.942239     4.417062     9.851612     0.087464
H      3.331552     3.737662     9.649274     0.075546
H      2.894556     5.822054    11.258986     0.018474
H      4.219166     5.011778    11.112853     0.074206
H      2.178758     4.495973    12.834974     0.092052
H      2.515336     3.196837    11.994147     0.104548
H      4.769331     3.431643    12.446035     0.015860
H      4.526583     4.823162    13.129488     0.113072
H      3.540059     3.279596    17.257183     0.083583
H      4.171702     1.302985    13.959074     0.031746
H      4.732522     1.505073     3.001347     0.092329
H      7.244088     0.294471     5.672209     0.039812
H      7.584222     3.218008     2.189747     0.092339
H      6.377570     2.613669     1.393884     0.106235
H      8.418633     2.188322     0.285521     0.106084
H      8.932479     1.391519     1.533272     0.105185
H      7.156599    18.996254     1.187050     0.088847
H      6.723000     0.561997    -0.026978     0.089197
H      4.742167     8.331792     8.448736     0.091072
H      7.185438     8.963075     5.503594     0.040986
H      7.450594     6.293592     9.213124     0.101804
H      6.258426     6.961444     9.979760     0.105187
H      8.294562     7.406037    11.065640     0.109055
H      8.835606     8.108533     9.775174     0.103748
H      6.641546     9.067006    11.227511     0.083839
H      7.289757     9.792598     9.999994     0.081277
H      4.353408    12.741155     5.173108     0.077611
H      3.684463    10.935837     8.545408     0.030716
C     11.405487    13.643814     1.951438    -0.105356
C     12.614624    13.703478     0.980215    -0.197594
C     12.276086    14.409823    22.216712    -0.160622
C     13.242283    14.392501    21.220760    -0.155916
C     12.838909    15.198928    20.053944    -0.218768
C     11.757062    14.615760    19.161409    -0.112893
C     13.389097    12.121419    17.423550     0.111328
C     11.496078    12.246521    18.370042     0.052378
C     10.372570    10.383464     7.999096     0.133358
C      9.475621    10.993577     6.229762     0.075865
C      7.498031    12.140666     7.182999    -0.104443
C      7.741297    13.455199     7.718071    -0.204158
C      8.858750    14.203886     7.088575    -0.172974
C      8.749546    14.452165     5.629493    -0.186396
C      7.592450    15.356749     5.227065    -0.202117
C      7.691415    16.045772     3.916364    -0.101241
C      9.448477    17.598961     4.975267     0.070529
C     10.295435    18.313005     3.192444     0.124788
C     10.518812     2.425054     5.105662     0.115495
C     12.392185     2.569402     4.231112     0.049456
C     12.164413     4.954038     3.471221    -0.113717
C     11.200667     5.498713     2.475268    -0.200863
C     10.907965     4.580657     1.389388    -0.166290
C     11.257783     4.932867     0.141637    -0.141105
C     10.858996     4.061003    21.438835    -0.201915
C     12.160811     3.939750    20.728404    -0.094141
C     11.696221     3.083283    17.362849     0.123608
C     12.031326     1.980461    19.145671     0.041397
C     13.524661     1.316458     7.772027     0.030586
C     14.908966     0.664003     6.348917     0.122323
C     15.174789     2.388485     9.327782    -0.122977
C      0.132056     1.616702    10.222565    -0.195096
C     15.545795     0.344512    10.784615    -0.183995
C     13.508844     8.333716     3.334081     0.045473
C     14.852022     8.678228     4.921310     0.118962
C     15.060593     7.144285     1.789567    -0.124018
C      0.026944     7.937239     0.941996    -0.193899
C     15.491878     9.236375     0.469874    -0.180896
C     12.172725    12.598731     5.168612     0.094506
C     11.808650    11.584443     3.352066     0.017149
C     12.481567     5.602644    13.192438    -0.105352
C     11.272430     5.542980    12.221215    -0.197596
C     11.610968     4.836635    10.975712    -0.160622
C     10.644771     4.853957     9.979760    -0.155916
C     11.048145     4.047530     8.812944    -0.218765
C     12.129992     4.630698     7.920409    -0.112892
C     10.497957     7.125039     6.182550     0.111331
C     12.390976     6.999937     7.129042     0.052395
C     13.514484     8.862994    19.240096     0.133357
C     14.411433     8.252881    17.470762     0.075855
C      0.368023     7.105792    18.423999    -0.104442
C      0.124757     5.791259    18.959071    -0.204159
C     15.028304     5.042572    18.329575    -0.172972
C     15.137508     4.794293    16.870493    -0.186395
C      0.273604     3.889709    16.468065    -0.202119
C      0.174639     3.200686    15.157364    -0.101241
C     14.438577     1.647497    16.216267     0.070505
C     13.591619     0.933453    14.433444     0.124784
C     13.368242    16.821404    16.346662     0.115493
C     11.494869    16.677056    15.472112     0.049446
C     11.722641    14.292420    14.712221    -0.113718
C     12.686387    13.747745    13.716268    -0.200870
C     12.979089    14.665801    12.630388    -0.166291
C     12.629271    14.313591    11.382637    -0.141105
C     13.028058    15.185455    10.197835    -0.201913
C     11.726243    15.306708     9.487404    -0.094139
C     12.190833    16.163175     6.121849     0.123616
C     11.855728    17.265997     7.904671     0.041427
C     10.362393    17.930000    19.013027     0.030520
C      8.978088    18.582455    17.589917     0.122318
C      8.712265    16.857973    20.568782    -0.122977
C      7.733998    17.629756    21.463565    -0.195099
C      8.341259    18.901946    22.025615    -0.183995
C     10.378210    10.912742    14.575081     0.045425
C      9.035032    10.568230    16.162310     0.118955
C      8.826461    12.102173    13.030567    -0.124020
C      7.839110    11.309219    12.182996    -0.193901
C      8.395176    10.010083    11.710874    -0.180898
C     11.714329     6.647727    16.409612     0.094497
C     12.078404     7.662015    14.593066     0.017081
C      4.471067     5.602644    20.530562    -0.105353
C      3.261930     5.542980    21.501785    -0.197596
C      3.600468     4.836635     0.265288    -0.160623
C      2.634271     4.853957     1.261240    -0.155916
C      3.037645     4.047530     2.428056    -0.218765
C      4.119492     4.630698     3.320591    -0.112893
C      2.487457     7.125039     5.058450     0.111331
C      4.380476     6.999937     4.111958     0.052395
C      5.503984     8.862994    14.482904     0.133356
C      6.400933     8.252881    16.252238     0.075854
C      8.378523     7.105792    15.299001    -0.104442
C      8.135257     5.791259    14.763929    -0.204159
C      7.017804     5.042572    15.393425    -0.172971
C      7.127008     4.794293    16.852507    -0.186395
C      8.284104     3.889709    17.254935    -0.202118
C      8.185139     3.200686    18.565636    -0.101241
C      6.428077     1.647497    17.506733     0.070505
C      5.581119     0.933453    19.289556     0.124783
C      5.357742    16.821404    17.376338     0.115493
C      3.484369    16.677056    18.250888     0.049444
C      3.712141    14.292420    19.010779    -0.113718
C      4.675887    13.747745    20.006732    -0.200869
C      4.968589    14.665801    21.092612    -0.166291
C      4.618771    14.313591    22.340363    -0.141105
C      5.017558    15.185455     1.043165    -0.201913
C      3.715743    15.306708     1.753596    -0.094141
C      4.180333    16.163175     5.119151     0.123616
C      3.845228    17.265997     3.336329     0.041426
C      2.351893    17.930000    14.709973     0.030524
C      0.967588    18.582455    16.133083     0.122316
C      0.701765    16.857973    13.154218    -0.122978
C     15.744498    17.629756    12.259435    -0.195099
C      0.330759    18.901946    11.697385    -0.183995
C      2.367710    10.912742    19.147919     0.045422
C      1.024532    10.568230    17.560690     0.118956
C      0.815961    12.102173    20.692433    -0.124019
C     15.849610    11.309219    21.540004    -0.193901
C      0.384676    10.010083    22.012126    -0.180897
C      3.703829     6.647727    17.313388     0.094497
C      4.067904     7.662015    19.129934     0.017080
C      3.394987    13.643814     9.289562    -0.105355
C      4.604124    13.703478    10.260785    -0.197594
C      4.265586    14.409823    11.506288    -0.160622
C      5.231783    14.392501    12.502240    -0.155915
C      4.828409    15.198928    13.669056    -0.218768
C      3.746562    14.615760    14.561591    -0.112893
C      5.378597    12.121419    16.299450     0.111328
C      3.485578    12.246521    15.352958     0.052378
C      2.362070    10.383464     3.241904     0.133358
C      1.465121    10.993577     5.011238     0.075865
C     15.508531    12.140666     4.058001    -0.104443
C     15.751797    13.455199     3.522929    -0.204158
C      0.848250    14.203886     4.152425    -0.172974
C      0.739046    14.452165     5.611507    -0.186396
C     15.602950    15.356749     6.013935    -0.202118
C     15.701915    16.045772     7.324636    -0.101241
C      1.437977    17.598961     6.265733     0.070527
C      2.284935    18.313005     8.048556     0.124787
C      2.508312     2.425054     6.135338     0.115494
C      4.381685     2.569402     7.009888     0.049456
C      4.153913     4.954038     7.769779    -0.113716
C      3.190167     5.498713     8.765732    -0.200863
C      2.897465     4.580657     9.851612    -0.166290
C      3.247283     4.932867    11.099363    -0.141104
C      2.848496     4.061003    12.284165    -0.201915
C      4.150311     3.939750    12.994596    -0.094141
C      3.685721     3.083283    16.360151     0.123608
C      4.020826     1.980461    14.577329     0.041395
C      5.514161     1.316458     3.468973     0.030580
C      6.898466     0.664003     4.892083     0.122324
C      7.164289     2.388485     1.913218    -0.122977
C      8.142556     1.616702     1.018435    -0.195096
C      7.535295     0.344512     0.456385    -0.183995
C      5.498344     8.333716     7.906919     0.045478
C      6.841522     8.678228     6.319690     0.118962
C      7.050093     7.144285     9.451433    -0.124019
C      8.037444     7.937239    10.299004    -0.193898
C      7.481378     9.236375    10.771126    -0.180896
C      4.162225    12.598731     6.072388     0.094507
C      3.798150    11.584443     7.888934     0.017151
N     12.071555    11.349636     4.613306    -0.296095
N     11.974694    13.582225     4.303055    -0.269411
N     11.731381    12.914373     3.158721     0.151946
N     13.375509    13.291604    17.996841    -0.255728
N     12.173443    13.357042    18.561139     0.164187
N     12.219843    11.443944    17.603406    -0.291705
N     10.534757    10.333423     6.679402    -0.290642
N      8.740717    11.359260     7.218970     0.160277
N      9.315382    10.997426     8.379041    -0.271306
N     10.435813    18.393840     4.534619    -0.296500
N      9.325635    17.529674     2.787768    -0.296853
N      8.792311    17.079307     3.970321     0.141016
N     11.639290     1.703312     4.903324    -0.282497
N     11.739734     3.689546     4.044512     0.162695
N     10.532199     3.629882     4.599817    -0.254578
N     11.994456     3.264199    19.408711     0.141560
N     11.806501     3.972469    18.271121    -0.268277
N     11.816314     1.811092    17.850708    -0.312046
N     13.593598     0.669777     6.638935    -0.281710
N     15.643402     1.214451     7.245949    -0.254001
N     14.760470     1.664819     8.147477     0.160956
N     13.575595     8.832200     4.552605    -0.290280
N     15.564628     8.081588     3.997300    -0.273760
N     14.665996     7.848706     3.014836     0.165703
N     11.815499     7.896822    15.854306    -0.296095
N     11.912360     5.664233    15.544055    -0.269451
N     12.155673     6.332085    14.399721     0.151912
N     10.511545     5.954854     6.755841    -0.255715
N     11.713611     5.889416     7.320139     0.164198
N     11.667211     7.802514     6.362406    -0.291709
N     13.352297     8.913035    17.920402    -0.290640
N     15.146337     7.887198    18.459970     0.160269
N     14.571672     8.249032    19.620041    -0.271312
N     13.451241     0.852618    15.775619    -0.296490
N     14.561419     1.716784    14.028768    -0.296876
N     15.094743     2.167151    15.211321     0.140997
N     12.247764    17.543146    16.144324    -0.282484
N     12.147320    15.556912    15.285512     0.162687
N     13.354855    15.616576    15.840817    -0.254594
N     11.892598    15.982259     8.167711     0.141575
N     12.080553    15.273989     7.030121    -0.268256
N     12.070740    17.435366     6.609708    -0.312054
N     10.293456    18.576681    17.879935    -0.281714
N      8.243652    18.032007    18.486949    -0.254038
N      9.126584    17.581639    19.388477     0.160920
N     10.311459    10.414258    15.793605    -0.290282
N      8.322426    11.164870    15.238300    -0.273796
N      9.221058    11.397752    14.255836     0.165675
N      3.804999     7.896822    17.868694    -0.296095
N      3.901860     5.664233    18.178945    -0.269451
N      4.145173     6.332085    19.323279     0.151912
N      2.501045     5.954854     4.485159    -0.255715
N      3.703111     5.889416     3.920861     0.164198
N      3.656711     7.802514     4.878594    -0.291709
N      5.341797     8.913035    15.802598    -0.290640
N      7.135837     7.887198    15.263030     0.160269
N      6.561172     8.249032    14.102959    -0.271312
N      5.440741     0.852618    17.947381    -0.296490
N      6.550919     1.716784    19.694232    -0.296877
N      7.084243     2.167151    18.511679     0.140996
N      4.237264    17.543146    17.578676    -0.282484
N      4.136820    15.556912    18.437488     0.162686
N      5.344355    15.616576    17.882183    -0.254595
N      3.882098    15.982259     3.073289     0.141574
N      4.070053    15.273989     4.210879    -0.268257
N      4.060240    17.435366     4.631292    -0.312052
N      2.282956    18.576681    15.843065    -0.281713
N      0.233152    18.032007    15.236051    -0.254037
N      1.116084    17.581639    14.334523     0.160922
N      2.300959    10.414258    17.929395    -0.290283
N      0.311926    11.164870    18.484700    -0.273798
N      1.210558    11.397752    19.467164     0.165674
N      4.061055    11.349636     6.627694    -0.296096
N      3.964194    13.582225     6.937945    -0.269410
N      3.720881    12.914373     8.082279     0.151946
N      5.365009    13.291604    15.726159    -0.255728
N      4.162943    13.357042    15.161861     0.164187
N      4.209343    11.443944    16.119594    -0.291705
N      2.524257    10.333423     4.561598    -0.290643
N      0.730217    11.359260     4.022030     0.160277
N      1.304882    10.997426     2.861959    -0.271307
N      2.425313    18.393840     6.706381    -0.296498
N      1.315135    17.529674     8.453232    -0.296852
N      0.781811    17.079307     7.270679     0.141015
N      3.628790     1.703312     6.337676    -0.282495
N      3.729234     3.689546     7.196488     0.162695
N      2.521699     3.629882     6.641183    -0.254578
N      3.983956     3.264199    14.314289     0.141558
N      3.796001     3.972469    15.451879    -0.268279
N      3.805814     1.811092    15.872292    -0.312046
N      5.583098     0.669777     4.602065    -0.281709
N      7.632902     1.214451     3.995051    -0.254003
N      6.749970     1.664819     3.093523     0.160952
N      5.565095     8.832200     6.688395    -0.290280
N      7.554128     8.081588     7.243700    -0.273757
N      6.655496     7.848706     8.226164     0.165706

The following XYZ coordinates are in angstroms. Other properties are in atomic units.
The sperically averaged electron density of each atom fit to a function of the form exp(a - br)
eigen_1, eigen_2 and eigen_3 are the three eigenvalues of traceless quadrupole moment tensor
  atom number  atomic symbol              X              Y              Z     net charge C6 coefficient C8 coefficient C10 coefficient fluctuating dipole atomic polarizability isotropic forcefield polarizability              a              b squared Pearson coefficient          <r^3>          <r^4>         wp_QDO          m_QDO          q_QDO       dipole_x       dipole_y       dipole_z         dipole            Qxy            Qxz            Qyz     Q(x^2-y^2)  Q(3z^2 - R^2)        eigen_1        eigen_2        eigen_3 static polarizability      alpha(xx)      alpha(xy)      alpha(xz)      alpha(yy)      alpha(yz)      alpha(zz) atomic spin moment
            1             Cu      11.921557      19.168125       5.596219       0.284665     144.554344 0.19772883E+04  0.64824538E+05                                24.255284                           16.268789       0.656093       2.014139                    0.994996      55.270374     161.382125       0.372190       0.501963      -1.063600      -0.008250       0.000400       0.011669       0.014297       0.011975       0.076609      -0.013059      -0.049322      -0.109353      -0.101674       0.044976       0.056698             32.636964      30.412447       5.172335      14.779346      42.686498      -5.724283      24.811947           0.003645
            2             Cu      12.055805       9.605715       5.617577       0.266862     151.020952 0.20836860E+04  0.69289886E+05                                25.102956                           16.783194       0.638725       2.002398                    0.994927      56.223535     165.930133       0.363346       0.506930      -1.059819      -0.015745      -0.005013      -0.018185       0.024571      -0.030643      -0.085152      -0.024927      -0.057711      -0.131538      -0.121218       0.052522       0.068696             34.114620      32.775719      -6.170944     -15.602619      43.838916      -5.888514      25.729224           0.000885
            3             Cu      11.965497       0.078333      16.837219       0.284639     144.560607 0.19773780E+04  0.64828388E+05                                24.256212                           16.269328       0.656002       2.014109                    0.994996      55.271122     161.386860       0.372177       0.501974      -1.063592       0.008254      -0.000403       0.011676       0.014304       0.011986      -0.076632       0.013069      -0.049335      -0.109375      -0.101705       0.044989       0.056716             32.638385      30.413886       5.172730     -14.779903      42.688571       5.724548      24.812700           0.003621
            4             Cu      11.831249       9.640743      16.858577       0.266811     151.032392 0.20838573E+04  0.69297338E+05                                25.104614                           16.784183       0.638579       2.002348                    0.994927      56.225013     165.939182       0.363324       0.506948      -1.059805       0.015746       0.005015      -0.018189       0.024575      -0.030659       0.085189       0.024943      -0.057739      -0.131560      -0.121269       0.052548       0.068721             34.117100      32.778259      -6.171560      15.603554      43.842382       5.889202      25.730660           0.000894
            5             Cu       3.954997       0.078333      16.885781       0.284640     144.560059 0.19773697E+04  0.64828041E+05                                24.256142                           16.269287       0.656005       2.014111                    0.994996      55.271036     161.386440       0.372178       0.501973      -1.063592       0.008251      -0.000402      -0.011674       0.014301       0.011985       0.076632      -0.013068      -0.049338      -0.109372      -0.101705       0.044990       0.056715             32.638284      30.413766       5.172686      14.779841      42.688467      -5.724547      24.812619           0.003625
            6             Cu       3.820749       9.640743      16.864423       0.266812     151.033067 0.20838668E+04  0.69297749E+05                                25.104701                           16.784232       0.638576       2.002347                    0.994927      56.225108     165.939682       0.363323       0.506949      -1.059804       0.015747       0.005016       0.018190       0.024577      -0.030661      -0.085192      -0.024946      -0.057740      -0.131565      -0.121274       0.052551       0.068723             34.117228      32.778386      -6.171592     -15.603620      43.842541      -5.889219      25.730756           0.000884
            7             Cu       3.911057      19.168125       5.644781       0.284657     144.555241 0.19773027E+04  0.64825153E+05                                24.255420                           16.268875       0.656077       2.014134                    0.994996      55.270490     161.382844       0.372188       0.501965      -1.063599      -0.008252       0.000401      -0.011671       0.014300       0.011977      -0.076611       0.013061      -0.049321      -0.109357      -0.101677       0.044977       0.056700             32.637150      30.412637       5.172389     -14.779435      42.686729       5.724311      24.812084           0.003637
            8             Cu       4.045305       9.605715       5.623423       0.266865     151.020132 0.20836735E+04  0.69289345E+05                                25.102837                           16.783122       0.638733       2.002401                    0.994927      56.223432     165.929501       0.363348       0.506929      -1.059820      -0.015744      -0.005012       0.018183       0.024568      -0.030642       0.085149       0.024926      -0.057709      -0.131535      -0.121213       0.052520       0.068693             34.114454      32.775558      -6.170905      15.602538      43.838705       5.888485      25.729098           0.000913
            9              H      10.657352      13.210769       1.508542       0.003757      10.185967 0.16313024E+03  0.36355784E+04                                 9.479064                            8.817184      -2.452844       1.674273                    0.980724      13.747792      71.954044       0.153784       1.787132      -0.610455       0.116215       0.102833       0.045274       0.161649      -0.401920      -0.199014      -0.213076      -0.049102       0.605635      -0.608164       0.286215       0.321949              9.691694      10.821730       0.624499       1.711808       6.946399      -1.115138      11.306954           0.002662
           10              H      11.134380      14.544548       2.183002       0.115699       1.054596 0.82631001E+01  0.84120716E+02                                 1.920064                            1.848321      -0.995400       2.407811                    0.996440       3.865605      12.084483       0.388064       1.550397      -0.656921      -0.004200       0.032185       0.003720       0.032670      -0.010057      -0.008950      -0.001629      -0.015980       0.021137      -0.019307       0.007334       0.011974              1.947642       1.654818      -0.401803      -0.156714       2.380630       0.193408       1.807478           0.000005
           11              H      12.900150      12.802744       0.766636       0.095644       1.126444 0.95236926E+01  0.10008071E+03                                 1.994729                            1.977653      -0.832126       2.466615                    0.998046       3.937724      12.354419       0.378473       1.540020      -0.660500       0.006536      -0.015588      -0.010244       0.019765      -0.017595      -0.012491      -0.010636      -0.005913       0.028468      -0.029491       0.013096       0.016394              1.995804       1.726206      -0.363098      -0.131964       2.352192       0.043451       1.909014          -0.000053
           12              H      13.352988      14.157695       1.414118       0.094119       1.327973 0.11991043E+02  0.13749325E+03                                 2.512043                            2.447530      -1.073806       2.356925                    0.994826       4.643469      16.764372       0.285136       1.873399      -0.610563       0.006730       0.001570       0.006435       0.009443      -0.038677       0.003067      -0.002250       0.065447       0.119696      -0.070617       0.029391       0.041226              2.540053       2.777507       0.277848       0.645731       2.005668       0.124057       2.836984           0.001754
           13              H      12.083295      15.335578      22.437036       0.073250       1.675020 0.16483186E+02  0.20920140E+03                                 3.187544                            3.073803      -1.152913       2.307248                    0.993839       5.564447      22.710191       0.224513       2.149523      -0.577098      -0.008729      -0.005146      -0.000895       0.010172      -0.081698      -0.027184      -0.030672       0.051328       0.189370      -0.126006       0.053347       0.072659              3.239090       2.487647      -0.694566      -0.273759       3.965908       0.167051       3.263716           0.002894
           14              H      11.463521      14.022969      21.859249       0.067384       1.592955 0.15496292E+02  0.18954323E+03                                 2.812169                            2.750726      -1.388629       2.195788                    0.990528       5.340598      19.946180       0.273481       1.831042      -0.613762       0.014579       0.002185      -0.008097       0.016819      -0.065604      -0.010331      -0.008682      -0.017278       0.198683      -0.100377       0.033054       0.067322              2.819465       3.032077       0.301710       0.423989       2.182614      -0.009214       3.243706           0.000230
           15              H      14.075979      14.738938      21.578224       0.046017       4.826465 0.60802178E+02  0.10836445E+04                                 6.498310                            5.944450      -1.784538       2.007929                    0.986197       9.631027      48.628773       0.157690       2.179393      -0.567579      -0.046881      -0.074063      -0.013413       0.088674      -0.233188      -0.061332      -0.120500       0.248315       0.509792      -0.382111       0.176080       0.206031              6.702136       8.993360       0.512895       1.584067       4.499824      -0.205758       6.613225           0.009067
           16              H      13.394949      13.476370      20.941983       0.093587       1.033662 0.81935225E+01  0.82222240E+02                                 1.810638                            1.770596      -0.858760       2.457342                    0.997124       3.782616      11.279611       0.425391       1.434827      -0.678028      -0.003876      -0.023273      -0.008974       0.025242      -0.007209      -0.004767       0.001603      -0.008190       0.008642      -0.010598       0.001299       0.009300              1.828227       1.521635      -0.299502      -0.051255       2.207089       0.307237       1.755957          -0.000227
           17              H      12.532846      16.061169      20.373188       0.070947       2.312381 0.22693500E+02  0.31920516E+03                                 4.239367                            3.813818      -1.446549       2.171328                    0.989894       7.103317      32.886542       0.181171       2.403531      -0.548520      -0.040755      -0.024250      -0.006975       0.047934      -0.141612      -0.063129      -0.092283       0.030535       0.169824      -0.215925       0.092989       0.122936              4.528333       3.673003      -1.603148      -0.076057       6.018051       0.185793       3.893944           0.005123
           18              H      13.625958      15.356749      19.509880       0.089099       1.881477 0.18204974E+02  0.23668299E+03                                 3.405355                            3.190579      -1.447779       2.171106                    0.990285       5.903704      24.325413       0.224672       2.096913      -0.581131       0.004886      -0.026744      -0.024118       0.036343      -0.075108      -0.036267      -0.063558       0.054676       0.125688      -0.131533       0.056588       0.074945              3.506833       3.727890       0.126284      -1.022337       2.760095      -0.272698       4.032514           0.003027
           19              H      11.545625      15.250893      18.459970       0.102698       1.129485 0.86606617E+01  0.87557629E+02                                 1.861130                            1.774014      -1.068799       2.360666                    0.994718       3.785960      11.095771       0.444600       1.362681      -0.691265       0.002101       0.024070      -0.024591       0.034475      -0.000084       0.002821      -0.004207      -0.009261       0.027883      -0.009729      -0.001531       0.011260              1.922934       1.501410      -0.271333       0.168345       2.099401      -0.527700       2.167992          -0.000301
           20              H      10.955494      14.471412      19.687487       0.093852       1.276399 0.11005236E+02  0.12036637E+03                                 2.178973                            2.134905      -1.099309       2.339529                    0.994072       4.269557      13.837897       0.360588       1.553063      -0.656591      -0.010636       0.007150       0.018780       0.022736      -0.024871       0.012315       0.021179      -0.015174       0.020544      -0.040473       0.011127       0.029345              2.197319       2.416680      -0.142428      -0.423062       1.862126       0.076420       2.313150           0.000015
           21              H      14.114158      11.786531      16.946932       0.089399       1.550928 0.11971006E+02  0.13458036E+03                                 2.537025                            2.267049      -1.451881       2.189226                    0.990508       4.516291      15.157528       0.338402       1.609987      -0.646509       0.037098      -0.014012      -0.011293       0.041233       0.004123       0.002627      -0.013386       0.004877      -0.139995      -0.049371       0.020923       0.028448              2.643581       3.346525      -0.731721      -0.521001       2.370557       0.230891       2.213660           0.000216
           22              H      10.653202      12.055981      18.714017       0.034961       8.153993 0.10340970E+03  0.20579546E+04                                 8.281737                            7.225536      -2.198342       1.803471                    0.981818      10.849262      53.791545       0.162563       1.893259      -0.601259       0.034066       0.042816      -0.086218       0.102114      -0.152075       0.269853       0.234937      -0.073919      -0.323843      -0.462832       0.207166       0.255666              8.387445      11.954515       1.444756      -1.523091       6.783620       0.815348       6.424199           0.002301
           23              H      10.977805      10.004309       8.597117       0.054487       3.732149 0.35765452E+02  0.54382371E+03                                 5.007853                            4.278483      -1.775508       2.022154                    0.984693       6.998860      29.967893       0.209877       1.919319      -0.601427      -0.029810      -0.021721      -0.001324       0.036908      -0.008389      -0.129867       0.012006      -0.257598       0.145334      -0.216660       0.093383       0.123277              5.186896       5.149652      -1.406493       1.528254       4.615839      -1.420396       5.795196           0.001195
           24              H       9.291696      11.164870       5.334979       0.059057       2.979814 0.31162303E+02  0.45776547E+03                                 4.284470                            3.942705      -1.915667       1.940614                    0.985582       7.096234      29.860236       0.222896       1.870640      -0.605333       0.029851       0.025942       0.016172       0.042727      -0.026117      -0.128705      -0.071333      -0.027231      -0.417460      -0.221800       0.098778       0.123023              4.304534       3.567338      -0.175621      -0.135290       3.608804      -0.834059       5.737461           0.000896
           25              H       6.815684      11.694148       7.706830       0.111727       0.996468 0.74438591E+01  0.72721775E+02                                 1.737038                            1.661718      -0.995698       2.406298                    0.995368       3.699934      10.785448       0.450704       1.391067      -0.685243      -0.025351      -0.007602       0.022682       0.034856      -0.000560      -0.006992      -0.004226      -0.001183      -0.015848      -0.010626       0.003401       0.007225              1.790130       2.061574       0.352473      -0.353261       1.723726      -0.261204       1.585091          -0.000115
           26              H       7.181897      12.209953       6.267982       0.098784       1.294580 0.11684124E+02  0.13020656E+03                                 2.234934                            2.225741      -1.238896       2.280071                    0.992131       4.392961      14.549228       0.345689       1.589953      -0.650301      -0.012677       0.019843      -0.013558       0.027171      -0.008368      -0.000521      -0.019164       0.001958      -0.115542      -0.044512       0.014190       0.030321              2.231867       2.233777      -0.006465       0.356881       2.038986      -0.215416       2.422837           0.000102
           27              H       6.929910      13.978702       7.623646       0.104149       1.173758 0.96265551E+01  0.10243380E+03                                 2.120473                            2.041220      -1.073793       2.355800                    0.994242       4.165020      13.577700       0.354645       1.623080      -0.645518      -0.016347       0.009104      -0.015333       0.024192      -0.000642      -0.002444      -0.021924       0.029222      -0.006511      -0.030582       0.013676       0.016906              2.165877       2.707493      -0.484951      -0.001569       2.028147      -0.198779       1.761991           0.000633
           28              H       7.924558      13.372439       8.666811       0.092479       1.320124 0.11252409E+02  0.12334578E+03                                 2.203687                            2.132972      -1.220942       2.283345                    0.993562       4.280609      13.739796       0.368529       1.516198      -0.662738       0.010588      -0.011552       0.015386       0.021961       0.012685      -0.001499      -0.018134       0.031767       0.021399      -0.031300       0.008744       0.022556              2.234417       1.852301      -0.000413       0.058947       1.831818      -0.254866       3.019131           0.000820
           29              H       9.681092      13.715026       7.250445       0.090137       1.064708 0.86422140E+01  0.87954095E+02                                 1.830235                            1.802687      -1.263494       2.263811                    0.992381       4.068309      12.246999       0.426803       1.410091      -0.680474       0.021083      -0.018965       0.001359       0.028390      -0.009678       0.001203      -0.005287       0.006120       0.003285      -0.011745       0.000409       0.011336              1.843986       2.172131      -0.305041       0.131870       1.859752      -0.111179       1.500075          -0.000125
           30              H       8.938822      15.062278       7.535966       0.074354       1.874970 0.18911094E+02  0.24572562E+03                                 3.271503                            3.156713      -1.341931       2.223318                    0.990120       5.691098      22.684008       0.238554       1.975990      -0.595796       0.012658      -0.005698      -0.016918       0.021884       0.062035       0.041991      -0.094347       0.088303      -0.003782      -0.148019       0.068406       0.079613              3.293112       2.798119       0.590152       0.271927       4.180316       0.444536       2.900900           0.003240
           31              H       9.578032      14.852492       5.321489       0.093035       1.062589 0.84604810E+01  0.85867703E+02                                 1.835251                            1.790362      -1.354082       2.209473                    0.991932       4.164625      12.624766       0.424770       1.420750      -0.677459       0.021274       0.014523      -0.003673       0.026019       0.004158       0.000352      -0.006168       0.005828       0.011211      -0.009450       0.001995       0.007454              1.866918       2.231803       0.337930      -0.242032       1.797887      -0.229142       1.571066          -0.000143
           32              H       8.648590      13.601472       5.177605       0.080312       1.327601 0.11983681E+02  0.13446038E+03                                 2.284696                            2.256298      -1.134625       2.318142                    0.993430       4.502443      14.987506       0.342664       1.593066      -0.649656      -0.000229      -0.013274       0.007295       0.015148      -0.019512      -0.019728      -0.034923       0.004796      -0.061279      -0.055018       0.021347       0.033671              2.287425       1.873242       0.011347      -0.027944       3.051601       0.116976       1.937432           0.000189
           33              H       7.489637      16.034224       5.912766       0.086082       1.488054 0.14898197E+02  0.17924280E+03                                 2.626721                            2.654722      -1.345973       2.227038                    0.991104       4.938040      17.896529       0.286987       1.773927      -0.622787       0.007509       0.003028      -0.002138       0.008374       0.003723       0.015465      -0.059863       0.022206      -0.132418      -0.084411       0.033417       0.050994              2.585815       2.328039      -0.075898      -0.040684       2.948105       0.153480       2.481300           0.001622
           34              H       6.782584      14.823622       5.224817       0.109184       1.048614 0.81815288E+01  0.82621659E+02                                 1.871000                            1.803069      -0.977077       2.405113                    0.995412       3.895986      11.911375       0.407029       1.490121      -0.667178      -0.018404      -0.021070       0.001647       0.028024       0.007799      -0.000304      -0.017151       0.006792      -0.013546      -0.021039       0.003454       0.017585              1.914064       2.387008       0.431674       0.034751       1.852510      -0.209245       1.502673          -0.000011
           35              H       7.882126      15.397166       3.219422       0.102549       1.358227 0.12013018E+02  0.13402087E+03                                 2.261439                            2.215335      -1.205107       2.297280                    0.993192       4.306781      14.002703       0.358367       1.531997      -0.660201       0.004855      -0.015427      -0.005777       0.017174      -0.005332       0.000216      -0.020182       0.052735       0.001512      -0.037706       0.010795       0.026911              2.248789       1.980410      -0.105138      -0.032537       2.260269       0.408106       2.505689           0.000118
           36              H       6.847091      16.474968       3.707282       0.110725       0.980954 0.72232549E+01  0.70050352E+02                                 1.721551                            1.639174      -0.934029       2.433992                    0.996444       3.659635      10.635066       0.452773       1.394917      -0.684648      -0.034336       0.012985      -0.002073       0.036768      -0.004506       0.003754      -0.004147       0.006091      -0.025601      -0.010312      -0.000823       0.011134              1.777645       2.298850      -0.340845       0.257745       1.573116      -0.160492       1.460969          -0.000241
           37              H       9.255807      17.441140       5.872298       0.078986       1.956526 0.18274361E+02  0.23532771E+03                                 3.319645                            3.077810      -1.691334       2.062649                    0.988057       5.771342      22.868997       0.244682       1.943894      -0.598494       0.011887      -0.025407       0.011620       0.030362       0.031341       0.067014      -0.069167      -0.003131      -0.240089      -0.141696       0.068649       0.073047              3.358475       2.815044       0.294138      -0.112901       3.026089      -0.746124       4.234293           0.002629
           38              H      10.843076      18.776844       2.601167       0.054920       4.122144 0.40702698E+02  0.64292100E+03                                 5.465324                            4.651215      -1.786222       2.019092                    0.984557       7.397536      32.896718       0.194550       1.993155      -0.592358      -0.039328       0.025615       0.004421       0.047142      -0.000342       0.152090       0.015899      -0.299254       0.163983      -0.252456       0.111637       0.140819              5.696615       5.169785       1.541416      -1.429086       5.469162      -1.875448       6.450899           0.006583
           39              H       9.787563       2.090165       5.571040       0.082448       1.626107 0.12696186E+02  0.14469339E+03                                 2.608768                            2.327576      -1.459165       2.180767                    0.990675       4.575911      15.409180       0.335865       1.600169      -0.648186      -0.034324      -0.013241       0.012323       0.038799      -0.007122       0.002431       0.015664       0.001741      -0.131470      -0.047632       0.017375       0.030257              2.715872       3.477294       0.754725      -0.553574       2.405894      -0.233249       2.264428           0.001247
           40              H      13.258561       2.403883       3.936598       0.039602       6.948886 0.85024693E+02  0.16174633E+04                                 7.623786                            6.664106      -2.069678       1.865334                    0.983082      10.065813      49.410768       0.164379       1.958709      -0.593885      -0.017197       0.034857       0.086386       0.094727       0.129848       0.242044      -0.208650      -0.051868      -0.419922      -0.423065       0.201064       0.222001              7.738598      11.304808      -1.230712      -1.131934       6.273900      -0.811702       5.637087           0.010272
           41              H      12.279717       5.600719       4.183900       0.105335       1.081395 0.82100712E+01  0.82093943E+02                                 1.826684                            1.740758      -1.093417       2.355839                    0.994169       3.760796      11.046157       0.442569       1.384079      -0.686959      -0.004118       0.026779       0.024526       0.036546       0.001895       0.002218       0.005020      -0.009404       0.020598      -0.008620      -0.001644       0.010264              1.887254       1.431856       0.185909       0.087550       2.057386       0.544144       2.172520          -0.000124
           42              H      13.025651       4.832786       3.041815       0.094896       1.280037 0.11096615E+02  0.12141195E+03                                 2.173936                            2.136128      -1.083996       2.352384                    0.994067       4.212229      13.579649       0.363028       1.542039      -0.658872       0.013879       0.009149      -0.014057       0.021770       0.025159       0.016884      -0.026311      -0.002297       0.013657      -0.046008       0.016710       0.029297              2.186170       2.596039       0.188525      -0.393318       1.898267      -0.123499       2.064205           0.001406
           43              H      11.561395       6.318612       2.104315       0.084444       1.508180 0.13183201E+02  0.15893364E+03                                 3.009065                            2.768950      -1.249921       2.267108                    0.992312       5.531110      22.322361       0.232954       2.180925      -0.572464       0.028235      -0.008150      -0.009946       0.031025       0.082683      -0.027955       0.034018      -0.003989       0.133641      -0.116859       0.053364       0.063494              3.175783       2.695117       1.075763      -0.158935       3.894292      -0.295338       2.937941           0.000436
           44              H      10.372323       5.720047       2.929405       0.080066       2.246345 0.22983639E+02  0.31444275E+03                                 3.704225                            3.483189      -1.549813       2.119547                    0.988538       6.263997      25.854346       0.226160       1.979551      -0.593866       0.004062      -0.033560       0.026103       0.042709       0.093817      -0.047539       0.066738       0.036893       0.177784      -0.156266       0.064889       0.091377              3.810977       4.232781      -0.331318      -1.088544       3.045501       0.497760       4.154649           0.000723
           45              H       9.952739       4.417062       1.389388       0.087465       1.197723 0.10110054E+02  0.11035005E+03                                 2.282559                            2.196749      -0.846174       2.461526                    0.996933       4.380941      15.100937       0.313508       1.789941      -0.621667      -0.012385      -0.004588      -0.003584       0.013685       0.043893      -0.008506       0.010074       0.015543       0.087901      -0.061147       0.029924       0.031224              2.331426       3.101958       0.508676      -0.058905       1.859938       0.046584       2.032384           0.000121
           46              H      11.342052       3.737662       1.591726       0.075546       1.340032 0.12184064E+02  0.13759172E+03                                 2.324413                            2.294071      -1.200127       2.281676                    0.993883       4.594102      15.457238       0.334852       1.619767      -0.645480       0.008238      -0.001635       0.001721       0.008573       0.030880       0.007400      -0.006407      -0.010763       0.089702      -0.047533       0.016394       0.031139              2.324895       1.892360      -0.233294       0.259711       2.570425      -0.382265       2.511899           0.001458
           47              H      10.905056       5.822054      -0.017986       0.018477       8.384371 0.12879027E+03  0.27263646E+04                                 8.742378                            8.141944      -1.947474       1.915123                    0.986130      12.063636      63.094487       0.149900       1.930209      -0.594247       0.072153      -0.103992       0.026579       0.129332       0.375409      -0.064772       0.088160       0.199812       0.797148      -0.536249       0.255398       0.280851              8.965806       5.840132      -0.912278       0.482816      10.579017      -0.253584      10.478269           0.002309
           48              H      12.229666       5.011778       0.128147       0.074207       1.231224 0.10493139E+02  0.11438103E+03                                 2.198629                            2.129257      -1.168342       2.299694                    0.994090       4.464755      14.855776       0.346797       1.620249      -0.644140       0.012882      -0.005286       0.005105       0.014830       0.025059      -0.005455       0.011196      -0.003469       0.086041      -0.041399       0.009855       0.031544              2.240311       2.683037       0.181941      -0.232194       1.697702       0.245000       2.340193           0.000774
           49              H      10.189258       4.495973      20.888026       0.092053       1.651133 0.15260232E+02  0.18595505E+03                                 2.892618                            2.745122      -1.218242       2.287271                    0.993191       5.122921      19.101984       0.271435       1.851797      -0.611989       0.004372      -0.008160      -0.011854       0.015040       0.062017       0.005361       0.007567       0.070819       0.158650      -0.097954       0.039642       0.058312              2.977529       3.230550      -0.277771       0.969128       2.265993      -0.167830       3.436045           0.000338
           50              H      10.525836       3.196837      21.728853       0.104548       1.013624 0.79869872E+01  0.79629136E+02                                 1.792723                            1.757313      -0.669086       2.545536                    0.999470       3.667336      10.895551       0.423712       1.449927      -0.676345      -0.005051      -0.019640       0.012936       0.024054       0.010908      -0.006915       0.003382      -0.009373       0.009553      -0.016441       0.005963       0.010478              1.806663       1.645241       0.412146      -0.167976       2.054126      -0.183320       1.720620           0.000156
           51              H      12.779831       3.431643      21.276965       0.015863       9.072502 0.14575194E+03  0.31706158E+04                                 9.022905                            8.504793      -2.374668       1.719955                    0.981587      12.945629      67.812500       0.151298       1.860992      -0.601917      -0.112709       0.087548      -0.040069       0.148235       0.379783      -0.215074       0.199000      -0.080575       0.595817      -0.590062       0.282028       0.308034              9.194151       8.823665      -1.094010       1.076412       7.058941       0.879725      11.699849           0.014938
           52              H      12.537083       4.823162      20.593512       0.113072       1.071922 0.84525780E+01  0.86666480E+02                                 1.957070                            1.880573      -1.004027       2.403534                    0.996383       3.901781      12.300325       0.380734       1.568999      -0.654000       0.005815       0.036591      -0.002000       0.037104       0.012877      -0.013005       0.005030      -0.013349      -0.010506      -0.022665       0.005971       0.016693              1.998516       1.789214       0.483265      -0.242128       2.301545      -0.084643       1.904788          -0.000051
           53              H      11.550559       3.279596      16.465817       0.083582       1.663159 0.13092072E+02  0.14854274E+03                                 2.507515                            2.256884      -1.573495       2.114239                    0.991218       4.532313      14.637064       0.370017       1.458953      -0.671424      -0.003430       0.006029      -0.039407       0.040013      -0.012042      -0.008965       0.000124      -0.009665       0.023857      -0.019030       0.004557       0.014473              2.611049       2.095071      -0.137285       0.177044       2.241260      -0.632664       3.496816           0.000338
           54              H      12.182202       1.302985      19.763926       0.031749       7.266695 0.89784981E+02  0.17518896E+04                                 8.065265                            6.995725      -2.201718       1.797342                    0.982271      11.362486      58.696028       0.153571       2.044057      -0.580728      -0.109293       0.009522      -0.043367       0.117968       0.186620      -0.286057       0.140505      -0.442975       0.104962      -0.496574       0.210429       0.286144              8.345256       5.012394       0.001171       0.095696      11.399533      -2.718037       8.623843           0.011912
           55              H      12.743022       1.505073       8.239653       0.092329       1.426940 0.11272596E+02  0.12604145E+03                                 2.503163                            2.269032      -1.403890       2.200780                    0.992427       4.609163      15.918162       0.319837       1.712729      -0.630511      -0.030722       0.012406       0.006294       0.033725      -0.017734       0.029923       0.027937      -0.024163      -0.012704      -0.052632       0.017824       0.034808              2.593646       3.164324      -0.635223      -0.556750       2.424980       0.371725       2.191633           0.001818
           56              H      15.254588       0.294471       5.568791       0.039815       4.698582 0.48717307E+02  0.80644968E+03                                 5.942793                            5.084223      -1.862624       1.962088                    0.985451       8.169174      37.426755       0.185958       1.989744      -0.591461       0.006548      -0.006772       0.045132       0.046104      -0.001293       0.052281      -0.045388       0.028079      -0.849984      -0.294253       0.131021       0.163233              6.175371       6.134186      -1.355024      -1.694662       5.329738       1.901289       7.062189           0.006453
           57              H      15.594722       3.218008       9.051253       0.092339       1.493143 0.12700479E+02  0.14246485E+03                                 2.321726                            2.209360      -1.195476       2.290222                    0.993740       4.315816      13.686816       0.378856       1.441266      -0.676051       0.022883       0.008363      -0.011571       0.026971       0.009693       0.001499      -0.015338       0.052352       0.045044      -0.039732       0.018565       0.021168              2.352058       2.282198       0.514587      -0.044529       2.831538      -0.270016       1.942438           0.000040
           58              H      14.388070       2.613669       9.847116       0.106235       1.041432 0.80531875E+01  0.80305434E+02                                 1.807833                            1.744525      -0.814047       2.487347                    0.998014       3.680594      10.869782       0.433422       1.417157      -0.681489      -0.021191       0.002465       0.025877       0.033538      -0.008543       0.000842       0.005553       0.022304       0.028449      -0.019834       0.008773       0.011061              1.838462       2.107672      -0.350688      -0.292531       1.615612       0.135640       1.792102           0.000011
           59              H       0.408133       2.188322      10.955479       0.106084       1.069312 0.82176544E+01  0.81843178E+02                                 1.781869                            1.718922      -0.817269       2.475459                    0.997779       3.678807      10.636448       0.456117       1.348328      -0.694387       0.002510       0.007860       0.023949       0.025330       0.002806       0.007279       0.000456      -0.003630       0.016588      -0.009040      -0.000580       0.009619              1.816415       1.560375       0.236951       0.271018       1.814055       0.375981       2.074815          -0.000060
           60              H       0.921979       1.391519       9.707728       0.105186       1.037338 0.83639927E+01  0.83893284E+02                                 1.762730                            1.746844      -0.924985       2.425475                    0.996466       3.760613      11.007406       0.446341       1.368125      -0.690012       0.019149      -0.013776      -0.016842       0.028985      -0.004489      -0.009658      -0.004689       0.000735      -0.011456      -0.013634       0.004155       0.009479              1.761701       1.915511      -0.099983      -0.340343       1.566227       0.080863       1.803365          -0.000014
           61              H      15.167099      18.996254      10.053950       0.088847       1.129414 0.91269712E+01  0.93531100E+02                                 1.854897                            1.814204      -1.143925       2.315063                    0.994459       3.972237      11.737856       0.441977       1.352312      -0.692279       0.004611      -0.017447      -0.019877       0.026847       0.005619       0.006194       0.002951      -0.019746       0.023953      -0.016509       0.003836       0.012673              1.879611       1.485863       0.077995       0.212572       1.870328       0.365400       2.282642          -0.000067
           62              H      14.733500       0.561997      11.267978       0.089197       1.271379 0.10944800E+02  0.11804365E+03                                 2.070469                            2.039617      -1.109932       2.335051                    0.994123       4.111608      12.699473       0.398429       1.425347      -0.679337      -0.008339       0.008465       0.020781       0.023938      -0.008163      -0.009706      -0.007188      -0.030549       0.035358      -0.026513       0.008482       0.018031              2.066927       2.198283      -0.278258      -0.422866       1.813831       0.060957       2.188668           0.000770
           63              H      12.752667       8.331792       2.792264       0.091072       1.520353 0.12629773E+02  0.14545511E+03                                 2.621254                            2.417149      -1.394685       2.205506                    0.992683       4.715516      16.590478       0.306570       1.734773      -0.627774      -0.023820       0.001415      -0.011134       0.026332       0.006266      -0.031827       0.021177      -0.046935       0.017087      -0.049932       0.010620       0.039312              2.657538       3.197022       0.209746       0.629594       2.359540       0.196481       2.416053           0.000364
           64              H      15.195938       8.963075       5.737406       0.040984       4.570145 0.48524567E+02  0.80182584E+03                                 5.769790                            5.013303      -2.004082       1.899192                    0.983374       8.447050      38.565026       0.190840       1.942305      -0.595513       0.004142      -0.006606      -0.049592       0.050201      -0.000401      -0.062479      -0.087014       0.057443      -0.830708      -0.303539       0.125227       0.178312              5.919663       5.929795       0.961598       1.550868       4.650711       1.200140       7.178482           0.001450
           65              H      15.461094       6.293592       2.027876       0.101804       1.374439 0.11498563E+02  0.12604955E+03                                 2.218507                            2.119170      -1.155200       2.320032                    0.993992       4.172230      13.159509       0.381495       1.464601      -0.672097       0.026038      -0.012043       0.008833       0.030017      -0.016220      -0.004005      -0.016477       0.047913       0.035474      -0.040338       0.017162       0.023175              2.245150       2.137612      -0.443465       0.012580       2.748762      -0.226605       1.849076           0.001135
           66              H      14.268926       6.961444       1.261240       0.105188       1.070516 0.83807727E+01  0.84417992E+02                                 1.838339                            1.777265      -0.881797       2.452266                    0.997469       3.749823      11.133888       0.430233       1.413356      -0.681876      -0.018922       0.000578      -0.025539       0.031790       0.006436      -0.000125       0.003122       0.024834       0.031006      -0.019468       0.008631       0.010837              1.868073       2.133319       0.345608       0.299307       1.638363       0.130809       1.832538           0.000229
           67              H       0.284062       7.406037       0.175360       0.109055       0.997426 0.74838039E+01  0.72602545E+02                                 1.682277                            1.625330      -0.676639       2.543544                    0.999447       3.540563      10.008758       0.476963       1.323707      -0.699603       0.002911      -0.005979      -0.024807       0.025683      -0.001219      -0.007373       0.000446      -0.005037       0.018062      -0.009213      -0.000484       0.009697              1.716907       1.434618      -0.173146      -0.220142       1.679692       0.354040       2.036412          -0.000012
           68              H       0.825106       8.108533       1.465826       0.103748       1.067850 0.86540525E+01  0.87467018E+02                                 1.787965                            1.769566      -0.966583       2.404158                    0.995979       3.802788      11.140621       0.446618       1.356892      -0.692057       0.017792       0.013818       0.017095       0.028280       0.005810       0.008733      -0.004485       0.001813      -0.009069      -0.013126       0.003629       0.009497              1.789049       1.962006       0.056618       0.363566       1.579165       0.059177       1.825974          -0.000085
           69              H      14.652046       9.067006       0.013489       0.083839       1.286252 0.11143324E+02  0.12032211E+03                                 2.055781                            2.033040      -1.110394       2.329335                    0.994375       4.114572      12.577409       0.407819       1.390940      -0.685795      -0.010507      -0.007962      -0.018885       0.023031       0.006394       0.008909      -0.008409      -0.026891       0.016899      -0.021914       0.005010       0.016904              2.050890       2.178483       0.241236       0.402852       1.802709       0.029207       2.171479           0.000090
           70              H      15.300257       9.792598       1.241006       0.081277       1.183377 0.96039252E+01  0.99825777E+02                                 1.916502                            1.861053      -1.334821       2.219933                    0.992879       4.153609      12.420315       0.435725       1.352384      -0.691260       0.004468       0.014861       0.020231       0.025497      -0.006600      -0.005754       0.000860      -0.023775       0.025091      -0.018840       0.007188       0.011652              1.957472       1.492359      -0.019876      -0.167929       1.923668       0.413563       2.456390          -0.000056
           71              H      12.363908      12.741155       6.067892       0.077611       1.913354 0.15968296E+02  0.19135657E+03                                 2.805829                            2.532795      -1.708995       2.046823                    0.989956       4.902393      16.539845       0.339272       1.506513      -0.662727      -0.002199       0.006370       0.034929       0.035573       0.019197      -0.026995       0.007108      -0.026362       0.011620      -0.041686       0.015417       0.026269              2.903709       2.313165       0.144582       0.168668       2.478982       0.612698       3.918980           0.000094
           72              H      11.694963      10.935837       2.695592       0.030717       6.957190 0.84561994E+02  0.16223471E+04                                 7.769480                            6.729272      -2.186086       1.801842                    0.982942      11.172421      56.873884       0.158981       2.008132      -0.584421       0.109101       0.011428       0.035825       0.115399      -0.202146      -0.261693      -0.136742      -0.425043       0.142524      -0.480770       0.201040       0.279730              8.046110       4.953745      -0.274206      -0.006831      10.437213       2.742782       8.747370           0.002177
           73              H      13.229702       6.035689      12.749542       0.003734      10.187749 0.16316562E+03  0.36365438E+04                                 9.479815                            8.817854      -2.452930       1.674211                    0.980724      13.749380      71.962794       0.153786       1.787016      -0.610468      -0.116244      -0.102851       0.045277       0.161682      -0.401987       0.199024       0.213087      -0.049144       0.605775      -0.608248       0.286251       0.321997              9.692508      10.822567       0.624438      -1.711939       6.946958       1.115433      11.307998           0.002534
           74              H      12.752674       4.701910      13.424002       0.115697       1.054605 0.82632075E+01  0.84122341E+02                                 1.920095                            1.848349      -0.995420       2.407801                    0.996440       3.865676      12.084864       0.388054       1.550425      -0.656916       0.004200      -0.032185       0.003719       0.032670      -0.010059       0.008950       0.001628      -0.015982       0.021143      -0.019310       0.007335       0.011975              1.947675       1.654847      -0.401818       0.156718       2.380676      -0.193405       1.807504           0.000006
           75              H      10.986904       6.443714      12.007636       0.095645       1.126437 0.95236263E+01  0.10007987E+03                                 1.994724                            1.977648      -0.832130       2.466614                    0.998046       3.937723      12.354420       0.378473       1.540023      -0.660500      -0.006536       0.015588      -0.010245       0.019765      -0.017594       0.012491       0.010636      -0.005912       0.028468      -0.029490       0.013095       0.016395              1.995799       1.726201      -0.363094       0.131964       2.352187      -0.043451       1.909009          -0.000057
           76              H      10.534066       5.088763      12.655118       0.094117       1.328023 0.11991655E+02  0.13750240E+03                                 2.512128                            2.447610      -1.073857       2.356899                    0.994826       4.643629      16.765237       0.285127       1.873427      -0.610559      -0.006729      -0.001567       0.006434       0.009441      -0.038682      -0.003067       0.002252       0.065456       0.119710      -0.070626       0.029395       0.041231              2.540142       2.777611       0.277862      -0.645763       2.005727      -0.124058       2.837088           0.001744
           77              H      11.803759       3.910880      11.196036       0.073247       1.675078 0.16483931E+02  0.20921343E+03                                 3.187623                            3.073876      -1.152956       2.307225                    0.993838       5.564591      22.710992       0.224509       2.149528      -0.577097       0.008730       0.005147      -0.000896       0.010174      -0.081702       0.027187       0.030676       0.051328       0.189375      -0.126013       0.053351       0.072662              3.239174       2.487704      -0.694591       0.273769       3.966012      -0.167044       3.263806           0.002879
           78              H      12.423533       5.223489      10.618249       0.067384       1.592958 0.15496313E+02  0.18954338E+03                                 2.812162                            2.750719      -1.388639       2.195783                    0.990528       5.340589      19.946080       0.273483       1.831029      -0.613764      -0.014578      -0.002185      -0.008098       0.016819      -0.065603       0.010330       0.008682      -0.017278       0.198681      -0.100375       0.033054       0.067322              2.819459       3.032068       0.301711      -0.423987       2.182611       0.009216       3.243699           0.000207
           79              H       9.811075       4.507520      10.337224       0.046017       4.826464 0.60802219E+02  0.10836455E+04                                 6.498309                            5.944452      -1.784544       2.007926                    0.986197       9.631043      48.628867       0.157690       2.179393      -0.567579       0.046880       0.074064      -0.013415       0.088674      -0.233188       0.061336       0.120505       0.248314       0.509782      -0.382112       0.176081       0.206031              6.702133       8.993355       0.512902      -1.584041       4.499819       0.205766       6.613223           0.009035
           80              H      10.492105       5.770088       9.700983       0.093588       1.033659 0.81934903E+01  0.82221790E+02                                 1.810631                            1.770589      -0.858752       2.457346                    0.997124       3.782600      11.279534       0.425393       1.434822      -0.678029       0.003876       0.023272      -0.008974       0.025242      -0.007208       0.004767      -0.001602      -0.008190       0.008641      -0.010598       0.001299       0.009300              1.828219       1.521629      -0.299499       0.051255       2.207077      -0.307235       1.755952          -0.000227
           81              H      11.354208       3.185289       9.132188       0.070947       2.312331 0.22692942E+02  0.31919519E+03                                 4.239307                            3.813773      -1.446535       2.171334                    0.989894       7.103190      32.885790       0.181172       2.403534      -0.548521       0.040752       0.024249      -0.006975       0.047931      -0.141605       0.063128       0.092281       0.030533       0.169813      -0.215916       0.092986       0.122931              4.528258       3.672941      -1.603100       0.076057       6.017934      -0.185781       3.893899           0.005106
           82              H      10.261096       3.889709       8.268880       0.089102       1.881394 0.18203937E+02  0.23666583E+03                                 3.405251                            3.190486      -1.447741       2.171126                    0.990286       5.903495      24.324258       0.224676       2.096909      -0.581132      -0.004889       0.026742      -0.024117       0.036341      -0.075101       0.036265       0.063555       0.054673       0.125672      -0.131523       0.056584       0.074939              3.506724       3.727769       0.126281       1.022301       2.760012       0.272691       4.032393           0.003023
           83              H      12.341429       3.995565       7.218970       0.102703       1.129446 0.86602681E+01  0.87552497E+02                                 1.861077                            1.773966      -1.068752       2.360693                    0.994719       3.785847      11.095301       0.444609       1.362669      -0.691268      -0.002100      -0.024072      -0.024592       0.034476      -0.000084      -0.002822       0.004208      -0.009261       0.027878      -0.009729      -0.001531       0.011260              1.922877       1.501372      -0.271319      -0.168339       2.099330       0.527677       2.167931          -0.000300
           84              H      12.931560       4.775046       8.446487       0.093853       1.276371 0.11004877E+02  0.12036109E+03                                 2.178917                            2.134852      -1.099264       2.339551                    0.994073       4.269438      13.837296       0.360598       1.553037      -0.656596       0.010638      -0.007149       0.018780       0.022737      -0.024868      -0.012315      -0.021177      -0.015167       0.020538      -0.040468       0.011127       0.029341              2.197260       2.416615      -0.142420       0.423047       1.862076      -0.076414       2.313090           0.000006
           85              H       9.772896       7.459927       5.705932       0.089405       1.550805 0.11969819E+02  0.13456276E+03                                 2.536836                            2.266898      -1.451783       2.189278                    0.990510       4.515941      15.155780       0.338424       1.609932      -0.646519      -0.037100       0.014014      -0.011301       0.041238       0.004122      -0.002617       0.013376       0.004877      -0.139949      -0.049352       0.020912       0.028440              2.643373       3.346225      -0.731633       0.520949       2.370377      -0.230867       2.213517           0.000224
           86              H      13.233852       7.190477       7.473017       0.034980       8.152483 0.10338555E+03  0.20573590E+04                                 8.280933                            7.224848      -2.198251       1.803530                    0.981818      10.847876      53.783626       0.162565       1.893341      -0.601251      -0.034048      -0.042806      -0.086203       0.102091      -0.152048      -0.269807      -0.234898      -0.073894      -0.323837      -0.462757       0.207138       0.255618              8.386608      11.953315       1.444619       1.522981       6.782886      -0.815167       6.423624           0.002205
           87              H      12.909249       9.242149      19.838117       0.054482       3.732453 0.35769007E+02  0.54389234E+03                                 5.008127                            4.278699      -1.775559       2.022126                    0.984692       6.999280      29.970282       0.209871       1.919322      -0.601426       0.029819       0.021722      -0.001326       0.036916      -0.008393       0.129881      -0.012007      -0.257638       0.145365      -0.216688       0.093395       0.123293              5.187188       5.149944      -1.406600      -1.528358       4.616093       1.420498       5.795525           0.001242
           88              H      14.595358       8.081588      16.575979       0.059030       2.980752 0.31174840E+02  0.45799633E+03                                 4.285283                            3.943429      -1.915888       1.940485                    0.985579       7.097824      29.868584       0.222881       1.870575      -0.605338      -0.029867      -0.025952       0.016203       0.042756      -0.026125       0.128765       0.071364      -0.027248      -0.417658      -0.221903       0.098822       0.123081              4.305359       3.568042      -0.175678       0.135370       3.609488       0.834273       5.738547           0.000855
           89              H       1.050370       7.552310      18.947830       0.111725       0.996487 0.74440449E+01  0.72724182E+02                                 1.737071                            1.661748      -0.995745       2.406274                    0.995367       3.700014      10.785792       0.450696       1.391081      -0.685240       0.025350       0.007601       0.022681       0.034855      -0.000561       0.006990       0.004224      -0.001183      -0.015854      -0.010625       0.003403       0.007222              1.790167       2.061619       0.352485       0.353276       1.723759       0.261215       1.585123          -0.000116
           90              H       0.684157       7.036505      17.508982       0.098775       1.294692 0.11685594E+02  0.13022808E+03                                 2.235125                            2.225929      -1.239020       2.280004                    0.992129       4.393356      14.551207       0.345660       1.590022      -0.650289       0.012676      -0.019845      -0.013550       0.027168      -0.008370       0.000526       0.019172       0.001960      -0.115609      -0.044536       0.014203       0.030333              2.232060       2.233985      -0.006467      -0.356925       2.039163       0.215444       2.423032           0.000092
           91              H       0.936144       5.267756      18.864646       0.104147       1.173767 0.96266815E+01  0.10243569E+03                                 2.120500                            2.041246      -1.073807       2.355792                    0.994241       4.165078      13.578015       0.354639       1.623101      -0.645515       0.016347      -0.009103      -0.015334       0.024191      -0.000641       0.002444       0.021926       0.029226      -0.006508      -0.030585       0.013677       0.016908              2.165906       2.707533      -0.484960       0.001571       2.028174       0.198782       1.762010           0.000633
           92              H      -0.058504       5.874019      19.907811       0.092480       1.320114 0.11252328E+02  0.12334477E+03                                 2.203685                            2.132972      -1.220937       2.283349                    0.993562       4.280602      13.739807       0.368526       1.516209      -0.662736      -0.010588       0.011552       0.015387       0.021962       0.012685       0.001499       0.018134       0.031769       0.021403      -0.031301       0.008746       0.022556              2.234414       1.852300      -0.000413      -0.058948       1.831817       0.254864       3.019124           0.000821
           93              H      14.205962       5.531432      18.491445       0.090137       1.064703 0.86421761E+01  0.87953647E+02                                 1.830232                            1.802686      -1.263489       2.263814                    0.992381       4.068307      12.247004       0.426802       1.410095      -0.680473      -0.021083       0.018965       0.001359       0.028390      -0.009677      -0.001203       0.005287       0.006120       0.003285      -0.011745       0.000409       0.011336              1.843984       2.172129      -0.305042      -0.131870       1.859751       0.111178       1.500071          -0.000125
           94              H      14.948232       4.184180      18.776966       0.074352       1.875048 0.18912126E+02  0.24574288E+03                                 3.271609                            3.156810      -1.341972       2.223297                    0.990120       5.691296      22.685124       0.238549       1.976004      -0.595794      -0.012659       0.005701      -0.016921       0.021888       0.062041      -0.041995       0.094356       0.088313      -0.003778      -0.148033       0.068413       0.079620              3.293223       2.798210       0.590190      -0.271942       4.180474      -0.444557       2.900986           0.003243
           95              H      14.309022       4.393966      16.562489       0.093035       1.062587 0.84604721E+01  0.85867709E+02                                 1.835260                            1.790370      -1.354085       2.209471                    0.991932       4.164647      12.624897       0.424765       1.420764      -0.677456      -0.021274      -0.014523      -0.003672       0.026019       0.004158      -0.000352       0.006168       0.005828       0.011210      -0.009449       0.001995       0.007455              1.866929       2.231817       0.337940       0.242032       1.797902       0.229143       1.571067          -0.000142
           96              H      15.238464       5.644986      16.418605       0.080305       1.327720 0.11985192E+02  0.13448280E+03                                 2.284907                            2.256498      -1.134764       2.318074                    0.993428       4.502855      14.989633       0.342632       1.593148      -0.649642       0.000225       0.013270       0.007302       0.015148      -0.019520       0.019739       0.034939       0.004801      -0.061308      -0.055044       0.021359       0.033685              2.287642       1.873396       0.011339       0.027949       3.051943      -0.116981       1.937587           0.000178
           97              H       0.376417       3.212234      17.153766       0.086078       1.488139 0.14899375E+02  0.17926105E+03                                 2.626843                            2.654844      -1.346057       2.226995                    0.991103       4.938280      17.897774       0.286977       1.773949      -0.622784      -0.007510      -0.003025      -0.002142       0.008375       0.003725      -0.015467       0.059873       0.022211      -0.132437      -0.084424       0.033423       0.051001              2.585937       2.328147      -0.075903       0.040687       2.948263      -0.153484       2.481400           0.001621
           98              H       1.083470       4.422836      16.465817       0.109183       1.048629 0.81817226E+01  0.82624510E+02                                 1.871054                            1.803119      -0.977114       2.405095                    0.995411       3.896097      11.911969       0.407011       1.490168      -0.667170       0.018404       0.021068       0.001649       0.028023       0.007799       0.000304       0.017157       0.006798      -0.013549      -0.021046       0.003458       0.017588              1.914122       2.387089       0.431693      -0.034752       1.852566       0.209256       1.502711          -0.000013
           99              H      -0.016072       3.849292      14.460422       0.102542       1.358335 0.12014338E+02  0.13404011E+03                                 2.261604                            2.215492      -1.205220       2.297220                    0.993191       4.307101      14.004260       0.358343       1.532046      -0.660192      -0.004855       0.015420      -0.005775       0.017167      -0.005334      -0.000217       0.020191       0.052760       0.001525      -0.037724       0.010803       0.026921              2.248955       1.980549      -0.105143       0.032535       2.260436      -0.408147       2.505878           0.000105
          100              H       1.018963       2.771490      14.948282       0.110725       0.980947 0.72231939E+01  0.70049691E+02                                 1.721552                            1.639174      -0.934023       2.433996                    0.996444       3.659637      10.635106       0.452769       1.394929      -0.684645       0.034336      -0.012985      -0.002074       0.036768      -0.004506      -0.003755       0.004147       0.006092      -0.025600      -0.010312      -0.000823       0.011134              1.777647       2.298854      -0.340849      -0.257743       1.573119       0.160491       1.460967          -0.000240
          101              H      14.631247       1.805318      17.113298       0.078978       1.956711 0.18276577E+02  0.23536369E+03                                 3.319846                            3.077990      -1.691419       2.062599                    0.988056       5.771744      22.871046       0.244676       1.943886      -0.598494      -0.011890       0.025411       0.011614       0.030364       0.031346      -0.067025       0.069178      -0.003131      -0.240129      -0.141720       0.068661       0.073059              3.358680       2.815219       0.294172       0.112904       3.026284       0.746188       4.234538           0.002627
          102              H      13.043978       0.469614      13.842167       0.054916       4.122413 0.40705938E+02  0.64298512E+03                                 5.465535                            4.651382      -1.786286       2.019059                    0.984556       7.397863      32.898525       0.194547       1.993139      -0.592359       0.039335      -0.025616       0.004423       0.047148      -0.000341      -0.152098      -0.015900      -0.299283       0.164011      -0.252476       0.111645       0.140831              5.696839       5.169990       1.541504       1.429148       5.469393       1.875538       6.451133           0.006540
          103              H      14.099491      17.156293      16.812040       0.082445       1.626149 0.12696580E+02  0.14469931E+03                                 2.608829                            2.327625      -1.459196       2.180750                    0.990674       4.576023      15.409739       0.335858       1.600186      -0.648183       0.034323       0.013241       0.012321       0.038797      -0.007122      -0.002434      -0.015667       0.001740      -0.131482      -0.047638       0.017378       0.030260              2.715941       3.477397       0.754757       0.553591       2.405954       0.233258       2.264472           0.001247
          104              H      10.628493      16.842575      15.177598       0.039588       6.949864 0.85039802E+02  0.16178189E+04                                 7.624331                            6.664574      -2.069770       1.865278                    0.983081      10.066809      49.416333       0.164378       1.958637      -0.593892       0.017208      -0.034864       0.086399       0.094744       0.129864      -0.242078       0.208677      -0.051884      -0.419952      -0.423120       0.201086       0.222034              7.739167      11.305641      -1.230819       1.131978       6.274417       0.811822       5.637444           0.010203
          105              H      11.607337      13.645739      15.424900       0.105332       1.081406 0.82102025E+01  0.82095740E+02                                 1.826710                            1.740782      -1.093437       2.355827                    0.994168       3.760855      11.046432       0.442561       1.384096      -0.686955       0.004118      -0.026779       0.024526       0.036545       0.001896      -0.002217      -0.005020      -0.009403       0.020600      -0.008620      -0.001644       0.010264              1.887281       1.431873       0.185913      -0.087551       2.057422      -0.544156       2.172548          -0.000124
          106              H      10.861403      14.413672      14.282815       0.094894       1.280085 0.11097212E+02  0.12142054E+03                                 2.174017                            2.136205      -1.084071       2.352347                    0.994066       4.212393      13.580450       0.363015       1.542068      -0.658867      -0.013877      -0.009150      -0.014056       0.021768       0.025163      -0.016886       0.026314      -0.002303       0.013659      -0.046015       0.016712       0.029303              2.186254       2.596147       0.188539       0.393338       1.898339       0.123509       2.064276           0.001400
          107              H      12.325659      12.927846      13.345315       0.084441       1.508268 0.13184145E+02  0.15894843E+03                                 3.009209                            2.769068      -1.249993       2.267073                    0.992311       5.531409      22.324060       0.232946       2.180954      -0.572460      -0.028240       0.008154      -0.009946       0.031030       0.082698       0.027957      -0.034019      -0.003989       0.133666      -0.116876       0.053373       0.063503              3.175946       2.695256       1.075852       0.158949       3.894508       0.295357       2.938075           0.000418
          108              H      13.514731      13.526411      14.170405       0.080056       2.246705 0.22988306E+02  0.31452336E+03                                 3.704612                            3.483531      -1.549937       2.119480                    0.988536       6.264728      25.858268       0.226150       1.979537      -0.593866      -0.004072       0.033570       0.026105       0.042720       0.093845       0.047547      -0.066748       0.036896       0.177848      -0.156306       0.064906       0.091400              3.811387       4.233240      -0.331367       1.088694       3.045809      -0.497834       4.155112           0.000696
          109              H      13.934315      14.829396      12.630388       0.087462       1.197760 0.10110481E+02  0.11035626E+03                                 2.282635                            2.196817      -0.846229       2.461499                    0.996932       4.381090      15.101730       0.313497       1.789976      -0.621662       0.012383       0.004589      -0.003584       0.013684       0.043899       0.008504      -0.010073       0.015541       0.087915      -0.061155       0.029927       0.031228              2.331508       3.102079       0.508707       0.058905       1.859997      -0.046589       2.032449           0.000113
          110              H      12.545002      15.508796      12.832726       0.075545       1.340056 0.12184376E+02  0.13759637E+03                                 2.324455                            2.294111      -1.200170       2.281655                    0.993882       4.594193      15.457698       0.334846       1.619782      -0.645478      -0.008237       0.001635       0.001721       0.008572       0.030883      -0.007400       0.006407      -0.010765       0.089710      -0.047537       0.016395       0.031142              2.324937       1.892391      -0.233302      -0.259717       2.570477       0.382272       2.511942           0.001450
          111              H      12.981998      13.424404      11.223014       0.018483       8.383804 0.12877925E+03  0.27260759E+04                                 8.742061                            8.141656      -1.947454       1.915136                    0.986130      12.063117      63.091341       0.149901       1.930238      -0.594244      -0.072148       0.103984       0.026572       0.129322       0.375388       0.064753      -0.088137       0.199798       0.797126      -0.536216       0.255380       0.280837              8.965465       5.839946      -0.912287      -0.482788      10.578648       0.253619      10.477800           0.002224
          112              H      11.657388      14.234680      11.369147       0.074206       1.231249 0.10493415E+02  0.11438489E+03                                 2.198664                            2.129288      -1.168379       2.299676                    0.994090       4.464832      14.856130       0.346794       1.620255      -0.644139      -0.012880       0.005286       0.005104       0.014829       0.025061       0.005457      -0.011197      -0.003472       0.086047      -0.041403       0.009857       0.031546              2.240348       2.683083       0.181942       0.232205       1.697725      -0.245007       2.340235           0.000772
          113              H      13.697796      14.750485       9.647026       0.092060       1.650977 0.15258361E+02  0.18592568E+03                                 2.892397                            2.744927      -1.218142       2.287322                    0.993192       5.122526      19.099881       0.271450       1.851761      -0.611995      -0.004368       0.008152      -0.011856       0.015037       0.062002      -0.005363      -0.007561       0.070801       0.158616      -0.097931       0.039632       0.058300              2.977292       3.230281      -0.277744      -0.969014       2.265844       0.167823       3.435753           0.000325
          114              H      13.361218      16.049621      10.487853       0.104547       1.013627 0.79870084E+01  0.79629339E+02                                 1.792720                            1.757310      -0.669082       2.545537                    0.999470       3.667333      10.895514       0.423715       1.449919      -0.676347       0.005051       0.019640       0.012936       0.024054       0.010908       0.006915      -0.003382      -0.009375       0.009552      -0.016441       0.005963       0.010478              1.806660       1.645242       0.412147       0.167976       2.054120       0.183315       1.720617           0.000154
          115              H      11.107223      15.814815      10.035965       0.015860       9.072722 0.14575637E+03  0.31707324E+04                                 9.022999                            8.504883      -2.374675       1.719948                    0.981587      12.945765      67.813155       0.151298       1.860974      -0.601919       0.112710      -0.087549      -0.040073       0.148237       0.379782       0.215083      -0.199005      -0.080573       0.595802      -0.590067       0.282030       0.308036              9.194257       8.823735      -1.094017      -1.076392       7.059002      -0.879749      11.700033           0.014880
          116              H      11.349971      14.423296       9.352512       0.113073       1.071917 0.84525137E+01  0.86665540E+02                                 1.957053                            1.880558      -1.004017       2.403540                    0.996383       3.901750      12.300154       0.380738       1.568985      -0.654003      -0.005814      -0.036592      -0.002000       0.037105       0.012876       0.013005      -0.005030      -0.013350      -0.010510      -0.022664       0.005971       0.016693              1.998497       1.789197       0.483257       0.242124       2.301521       0.084642       1.904774          -0.000050
          117              H      12.336495      15.966862       5.224817       0.083584       1.663106 0.13091529E+02  0.14853467E+03                                 2.507444                            2.256823      -1.573447       2.114264                    0.991219       4.532179      14.636420       0.370026       1.458935      -0.671428       0.003432      -0.006027      -0.039408       0.040014      -0.012039       0.008960      -0.000127      -0.009662       0.023862      -0.019024       0.004554       0.014470              2.610974       2.095014      -0.137278      -0.177038       2.241190       0.632632       3.496718           0.000343
          118              H      11.704852      17.943473       8.522926       0.031761       7.265850 0.89771930E+02  0.17515761E+04                                 8.064807                            6.995336      -2.201665       1.797380                    0.982270      11.361659      58.691303       0.153571       2.044127      -0.580722       0.109284      -0.009517      -0.043361       0.117957       0.186606       0.286038      -0.140490      -0.442929       0.104934      -0.496532       0.210416       0.286116              8.344777       5.012137       0.001147      -0.095700      11.398802       2.717916       8.623390           0.011875
          119              H      11.144032      17.741385      19.480653       0.092324       1.426994 0.11273174E+02  0.12604980E+03                                 2.503241                            2.269100      -1.403944       2.200749                    0.992426       4.609343      15.919015       0.319829       1.712743      -0.630508       0.030723      -0.012407       0.006294       0.033726      -0.017734      -0.029926      -0.027944      -0.024161      -0.012704      -0.052639       0.017824       0.034815              2.593730       3.164428      -0.635253       0.556765       2.425069      -0.371741       2.191694           0.001824
          120              H       8.632466      18.951987      16.809791       0.039799       4.699592 0.48730185E+02  0.80671469E+03                                 5.943491                            5.084791      -1.862783       1.961998                    0.985449       8.170309      37.432934       0.185954       1.989662      -0.591468      -0.006544       0.006768       0.045155       0.046126      -0.001294      -0.052300       0.045404       0.028082      -0.850174      -0.294322       0.131052       0.163270              6.176110       6.135023      -1.355245       1.694890       5.330364      -1.901542       7.062942           0.006397
          121              H       8.292332      16.028450      20.292253       0.092332       1.493260 0.12701748E+02  0.14248295E+03                                 2.321859                            2.209477      -1.195570       2.290171                    0.993739       4.316052      13.687846       0.378843       1.441275      -0.676049      -0.022882      -0.008358      -0.011570       0.026969       0.009692      -0.001499       0.015336       0.052368       0.045055      -0.039740       0.018569       0.021171              2.352197       2.282330       0.514635       0.044529       2.831725       0.270035       1.942537           0.000050
          122              H       9.498984      16.632789      21.088116       0.106237       1.041419 0.80530615E+01  0.80303907E+02                                 1.807823                            1.744516      -0.814037       2.487354                    0.998014       3.680569      10.869709       0.433421       1.417164      -0.681487       0.021192      -0.002465       0.025878       0.033539      -0.008543      -0.000842      -0.005554       0.022305       0.028452      -0.019835       0.008773       0.011062              1.838452       2.107663      -0.350682       0.292531       1.615601      -0.135637       1.792092           0.000013
          123              H       7.457921      17.058136      22.196479       0.106086       1.069307 0.82176108E+01  0.81842626E+02                                 1.781864                            1.718917      -0.817274       2.475458                    0.997779       3.678792      10.636393       0.456117       1.348328      -0.694387      -0.002509      -0.007860       0.023949       0.025331       0.002806      -0.007279      -0.000456      -0.003630       0.016587      -0.009039      -0.000580       0.009619              1.816409       1.560371       0.236950      -0.271017       1.814049      -0.375978       2.074808          -0.000059
          124              H       6.944075      17.854939      20.948728       0.105184       1.037340 0.83640138E+01  0.83893535E+02                                 1.762731                            1.746845      -0.924982       2.425476                    0.996466       3.760618      11.007417       0.446341       1.368124      -0.690012      -0.019149       0.013776      -0.016842       0.028985      -0.004489       0.009658       0.004689       0.000735      -0.011455      -0.013634       0.004155       0.009479              1.761702       1.915512      -0.099983       0.340342       1.566228      -0.080863       1.803364          -0.000014
          125              H       8.719955       0.250204      21.294950       0.088844       1.129435 0.91271927E+01  0.93534000E+02                                 1.854923                            1.814228      -1.143958       2.315046                    0.994459       3.972301      11.738110       0.441973       1.352315      -0.692278      -0.004611       0.017447      -0.019877       0.026846       0.005618      -0.006194      -0.002951      -0.019749       0.023956      -0.016510       0.003837       0.012673              1.879637       1.485880       0.077997      -0.212576       1.870354      -0.365408       2.282677          -0.000067
          126              H       9.153554      18.684461       0.026978       0.089197       1.271388 0.10944912E+02  0.11804526E+03                                 2.070486                            2.039632      -1.109952       2.335043                    0.994123       4.111635      12.699612       0.398425       1.425354      -0.679336       0.008338      -0.008465       0.020782       0.023939      -0.008163       0.009707       0.007189      -0.030552       0.035360      -0.026515       0.008483       0.018032              2.066944       2.198300      -0.278261       0.422872       1.813844      -0.060958       2.188689           0.000774
          127              H      11.134387      10.914666      14.033264       0.091065       1.520459 0.12630922E+02  0.14547223E+03                                 2.621403                            2.417278      -1.394783       2.205452                    0.992682       4.715829      16.592016       0.306557       1.734800      -0.627769       0.023817      -0.001414      -0.011135       0.026329       0.006266       0.031831      -0.021181      -0.046950       0.017105      -0.049942       0.010619       0.039322              2.657693       3.197220       0.209766      -0.629636       2.359683      -0.196501       2.416177           0.000349
          128              H       8.691116      10.283383      16.978406       0.040960       4.571465 0.48541967E+02  0.80218348E+03                                 5.770708                            5.014067      -2.004254       1.899090                    0.983372       8.448655      38.573760       0.190834       1.942201      -0.595522      -0.004137       0.006614      -0.049624       0.050233      -0.000400       0.062506       0.087046       0.057458      -0.830963      -0.303636       0.125267       0.178369              5.920617       5.930899       0.961805      -1.551149       4.651413      -1.200345       7.179538           0.001501
          129              H       8.425960      12.952866      13.268876       0.101798       1.374535 0.11499593E+02  0.12606398E+03                                 2.218625                            2.119275      -1.155297       2.319980                    0.993991       4.172447      13.160468       0.381482       1.464615      -0.672093      -0.026038       0.012039       0.008833       0.030015      -0.016221       0.004006       0.016478       0.047927       0.035481      -0.040345       0.017165       0.023180              2.245272       2.137726      -0.443503      -0.012578       2.748929       0.226618       1.849162           0.001131
          130              H       9.618128      12.285014      12.502240       0.105189       1.070518 0.83807999E+01  0.84418472E+02                                 1.838353                            1.777277      -0.881813       2.452259                    0.997469       3.749848      11.134035       0.430227       1.413371      -0.681873       0.018923      -0.000579      -0.025539       0.031791       0.006436       0.000126      -0.003122       0.024837       0.031008      -0.019470       0.008633       0.010837              1.868088       2.133339       0.345611      -0.299310       1.638374      -0.130809       1.832551           0.000229
          131              H       7.581992      11.840421      11.416360       0.109057       0.997422 0.74837616E+01  0.72602069E+02                                 1.682275                            1.625328      -0.676644       2.543543                    0.999447       3.540558      10.008756       0.476962       1.323712      -0.699602      -0.002911       0.005979      -0.024807       0.025683      -0.001219       0.007373      -0.000446      -0.005036       0.018063      -0.009213      -0.000485       0.009698              1.716906       1.434617      -0.173146       0.220143       1.679691      -0.354039       2.036409          -0.000012
          132              H       7.040948      11.137925      12.706826       0.103748       1.067846 0.86540110E+01  0.87466509E+02                                 1.787961                            1.769563      -0.966578       2.404160                    0.995979       3.802785      11.140613       0.446618       1.356893      -0.692057      -0.017792      -0.013818       0.017095       0.028280       0.005810      -0.008734       0.004485       0.001813      -0.009068      -0.013126       0.003629       0.009497              1.789045       1.962003       0.056619      -0.363564       1.579163      -0.059177       1.825968          -0.000086
          133              H       9.235008      10.179452      11.254489       0.083840       1.286260 0.11143409E+02  0.12032328E+03                                 2.055790                            2.033048      -1.110416       2.329325                    0.994374       4.114592      12.577491       0.407818       1.390940      -0.685795       0.010507       0.007962      -0.018886       0.023032       0.006394      -0.008910       0.008409      -0.026891       0.016899      -0.021915       0.005010       0.016905              2.050899       2.178491       0.241238      -0.402855       1.802717      -0.029208       2.171489           0.000085
          134              H       8.586797       9.453860      12.482006       0.081273       1.183409 0.96042690E+01  0.99830323E+02                                 1.916539                            1.861088      -1.334874       2.219905                    0.992878       4.153704      12.420692       0.435720       1.352386      -0.691259      -0.004469      -0.014861       0.020230       0.025496      -0.006598       0.005753      -0.000859      -0.023778       0.025094      -0.018840       0.007189       0.011651              1.957511       1.492383      -0.019876       0.167934       1.923707      -0.413575       2.456443          -0.000055
          135              H      11.523146       6.505303      17.308892       0.077607       1.913450 0.15969327E+02  0.19137280E+03                                 2.805959                            2.532904      -1.709040       2.046798                    0.989955       4.902622      16.541005       0.339258       1.506545      -0.662721       0.002203      -0.006373       0.034925       0.035570       0.019202       0.027006      -0.007113      -0.026372       0.011611      -0.041702       0.015425       0.026277              2.903846       2.313265       0.144594      -0.168678       2.479100      -0.612747       3.919173           0.000101
          136              H      12.192091       8.310621      13.936592       0.030691       6.958848 0.84587376E+02  0.16229470E+04                                 7.770374                            6.730033      -2.186223       1.801753                    0.982942      11.174226      56.884045       0.158982       2.007983      -0.584435      -0.109131      -0.011440       0.035832       0.115431      -0.202196       0.261735       0.136765      -0.425160       0.142643      -0.480875       0.201085       0.279790              8.047042       4.954267      -0.274301       0.006849      10.438543      -2.743006       8.748316           0.002093
          137              H       5.219202       6.035689      20.973458       0.003737      10.187425 0.16315915E+03  0.36363675E+04                                 9.479682                            8.817734      -2.452916       1.674221                    0.980724      13.749102      71.961281       0.153786       1.787038      -0.610466      -0.116239      -0.102847      -0.045276       0.161676      -0.401975      -0.199019      -0.213082      -0.049138       0.605759      -0.608232       0.286244       0.321989              9.692366      10.822416       0.624439       1.711928       6.946863      -1.115391      11.307820           0.002627
          138              H       4.742174       4.701910      20.298998       0.115698       1.054607 0.82632154E+01  0.84122394E+02                                 1.920092                            1.848347      -0.995420       2.407801                    0.996440       3.865669      12.084818       0.388056       1.550419      -0.656917       0.004200      -0.032185      -0.003719       0.032670      -0.010058      -0.008950      -0.001628      -0.015982       0.021142      -0.019310       0.007335       0.011975              1.947673       1.654844      -0.401817      -0.156717       2.380672       0.193405       1.807501           0.000004
          139              H       2.976404       6.443714      21.715364       0.095645       1.126438 0.95236337E+01  0.10007994E+03                                 1.994723                            1.977647      -0.832132       2.466613                    0.998046       3.937720      12.354400       0.378473       1.540020      -0.660500      -0.006535       0.015588       0.010245       0.019765      -0.017594      -0.012491      -0.010635      -0.005911       0.028468      -0.029489       0.013095       0.016395              1.995798       1.726200      -0.363094      -0.131964       2.352185       0.043451       1.909008          -0.000051
          140              H       2.523566       5.088763      21.067882       0.094117       1.328004 0.11991435E+02  0.13749919E+03                                 2.512103                            2.447586      -1.073834       2.356910                    0.994826       4.643579      16.764988       0.285129       1.873424      -0.610560      -0.006729      -0.001568      -0.006434       0.009441      -0.038681       0.003067      -0.002251       0.065454       0.119706      -0.070624       0.029394       0.041230              2.540115       2.777580       0.277858       0.645753       2.005709       0.124057       2.837056           0.001750
          141              H       3.793259       3.910880       0.044964       0.073248       1.675054 0.16483630E+02  0.20920863E+03                                 3.187595                            3.073850      -1.152931       2.307237                    0.993838       5.564536      22.710711       0.224510       2.149532      -0.577097       0.008729       0.005147       0.000896       0.010173      -0.081701      -0.027186      -0.030675       0.051325       0.189373      -0.126010       0.053350       0.072661              3.239145       2.487684      -0.694583      -0.273765       3.965975       0.167043       3.263775           0.002887
          142              H       4.413033       5.223489       0.622751       0.067385       1.592939 0.15496064E+02  0.18953949E+03                                 2.812137                            2.750695      -1.388624       2.195791                    0.990528       5.340533      19.945796       0.273485       1.831027      -0.613764      -0.014578      -0.002184       0.008098       0.016818      -0.065601      -0.010329      -0.008681      -0.017278       0.198675      -0.100372       0.033052       0.067320              2.819433       3.032040       0.301706       0.423982       2.182593      -0.009216       3.243665           0.000229
          143              H       1.800575       4.507520       0.903776       0.046019       4.826331 0.60800150E+02  0.10836001E+04                                 6.498222                            5.944376      -1.784512       2.007943                    0.986197       9.630888      48.628007       0.157689       2.179411      -0.567578       0.046878       0.074062       0.013415       0.088672      -0.233183      -0.061335      -0.120504       0.248316       0.509773      -0.382107       0.176079       0.206028              6.702040       8.993226       0.512903       1.584019       4.499767      -0.205755       6.613126           0.009068
          144              H       2.481605       5.770088       1.540017       0.093588       1.033658 0.81934805E+01  0.82221647E+02                                 1.810628                            1.770587      -0.858752       2.457346                    0.997124       3.782594      11.279504       0.425394       1.434820      -0.678029       0.003876       0.023273       0.008974       0.025242      -0.007208      -0.004767       0.001602      -0.008190       0.008640      -0.010598       0.001298       0.009300              1.828217       1.521627      -0.299498      -0.051255       2.207073       0.307234       1.755950          -0.000227
          145              H       3.343708       3.185289       2.108812       0.070948       2.312284 0.22692400E+02  0.31918573E+03                                 4.239261                            3.813737      -1.446509       2.171347                    0.989895       7.103104      32.885324       0.181172       2.403545      -0.548520       0.040752       0.024247       0.006975       0.047930      -0.141602      -0.063128      -0.092280       0.030531       0.169807      -0.215912       0.092984       0.122928              4.528206       3.672900      -1.603073      -0.076056       6.017861       0.185780       3.893857           0.005125
          146              H       2.250596       3.889709       2.972120       0.089104       1.881355 0.18203466E+02  0.23665809E+03                                 3.405204                            3.190446      -1.447719       2.171137                    0.990286       5.903404      24.323771       0.224677       2.096910      -0.581132      -0.004890       0.026741       0.024117       0.036340      -0.075098      -0.036265      -0.063553       0.054673       0.125664      -0.131518       0.056583       0.074936              3.506675       3.727716       0.126278      -1.022280       2.759977      -0.272686       4.032331           0.003035
          147              H       4.330929       3.995565       4.022030       0.102703       1.129447 0.86602763E+01  0.87552596E+02                                 1.861078                            1.773966      -1.068754       2.360692                    0.994719       3.785849      11.095306       0.444609       1.362668      -0.691268      -0.002100      -0.024071       0.024592       0.034476      -0.000084       0.002823      -0.004208      -0.009260       0.027879      -0.009729      -0.001531       0.011260              1.922878       1.501372      -0.271320       0.168339       2.099330      -0.527677       2.167932          -0.000301
          148              H       4.921060       4.775046       2.794513       0.093854       1.276367 0.11004826E+02  0.12036034E+03                                 2.178909                            2.134844      -1.099259       2.339553                    0.994073       4.269420      13.837205       0.360600       1.553032      -0.656597       0.010638      -0.007149      -0.018780       0.022737      -0.024867       0.012314       0.021177      -0.015167       0.020537      -0.040467       0.011127       0.029340              2.197252       2.416605      -0.142419      -0.423045       1.862070       0.076413       2.313081           0.000015
          149              H       1.762396       7.459927       5.535068       0.089405       1.550815 0.11969919E+02  0.13456425E+03                                 2.536852                            2.266911      -1.451793       2.189273                    0.990509       4.515971      15.155933       0.338422       1.609937      -0.646518      -0.037100       0.014014       0.011300       0.041237       0.004122       0.002618      -0.013377       0.004877      -0.139953      -0.049353       0.020913       0.028440              2.643391       3.346250      -0.731640      -0.520953       2.370392       0.230869       2.213530           0.000211
          150              H       5.223352       7.190477       3.767983       0.034983       8.152213 0.10338122E+03  0.20572529E+04                                 8.280798                            7.224731      -2.198234       1.803541                    0.981818      10.847636      53.782297       0.162565       1.893359      -0.601249      -0.034046      -0.042803       0.086199       0.102086      -0.152042       0.269798       0.234890      -0.073892      -0.323829      -0.462741       0.207131       0.255610              8.386470      11.953123       1.444594      -1.522967       6.782765       0.815136       6.423523           0.002324
          151              H       4.898749       9.242149      13.884883       0.054481       3.732494 0.35769512E+02  0.54390199E+03                                 5.008160                            4.278727      -1.775571       2.022120                    0.984692       6.999342      29.970612       0.209870       1.919320      -0.601426       0.029820       0.021723       0.001326       0.036917      -0.008393      -0.129882       0.012007      -0.257643       0.145371      -0.216692       0.093397       0.123295              5.187221       5.149977      -1.406612       1.528366       4.616125      -1.420507       5.795560           0.001200
          152              H       6.584858       8.081588      17.147021       0.059032       2.980654 0.31173531E+02  0.45797217E+03                                 4.285196                            3.943352      -1.915866       1.940497                    0.985579       7.097657      29.867693       0.222883       1.870580      -0.605338      -0.029865      -0.025952      -0.016200       0.042753      -0.026124      -0.128759      -0.071361      -0.027246      -0.417637      -0.221892       0.098817       0.123075              4.305270       3.567968      -0.175672      -0.135361       3.609415      -0.834250       5.738426           0.000865
          153              H       9.060870       7.552310      14.775170       0.111725       0.996484 0.74440176E+01  0.72723843E+02                                 1.737068                            1.661745      -0.995741       2.406276                    0.995367       3.700006      10.785761       0.450697       1.391081      -0.685240       0.025350       0.007601      -0.022681       0.034855      -0.000561      -0.006991      -0.004224      -0.001183      -0.015854      -0.010625       0.003403       0.007222              1.790163       2.061615       0.352484      -0.353274       1.723755      -0.261214       1.585119          -0.000115
          154              H       8.694657       7.036505      16.214018       0.098776       1.294683 0.11685473E+02  0.13022628E+03                                 2.235107                            2.225911      -1.239009       2.280010                    0.992129       4.393319      14.551013       0.345663       1.590013      -0.650290       0.012676      -0.019845       0.013551       0.027169      -0.008370      -0.000525      -0.019172       0.001960      -0.115601      -0.044534       0.014201       0.030332              2.232042       2.233966      -0.006467       0.356921       2.039146      -0.215441       2.423013           0.000094
          155              H       8.946644       5.267756      14.858354       0.104147       1.173771 0.96267350E+01  0.10243647E+03                                 2.120511                            2.041256      -1.073816       2.355788                    0.994241       4.165100      13.578132       0.354636       1.623107      -0.645514       0.016347      -0.009103       0.015334       0.024191      -0.000641      -0.002445      -0.021926       0.029228      -0.006507      -0.030586       0.013677       0.016909              2.165918       2.707550      -0.484963      -0.001571       2.028184      -0.198784       1.762018           0.000631
          156              H       7.951996       5.874019      13.815189       0.092479       1.320127 0.11252477E+02  0.12334689E+03                                 2.203703                            2.132989      -1.220957       2.283339                    0.993562       4.280640      13.739982       0.368524       1.516213      -0.662735      -0.010588       0.011553      -0.015386       0.021962       0.012685      -0.001500      -0.018136       0.031770       0.021401      -0.031302       0.008745       0.022557              2.234432       1.852315      -0.000413       0.058948       1.831832      -0.254869       3.019151           0.000819
          157              H       6.195462       5.531432      15.231555       0.090137       1.064702 0.86421665E+01  0.87953543E+02                                 1.830233                            1.802687      -1.263488       2.263814                    0.992381       4.068308      12.247015       0.426802       1.410097      -0.680473      -0.021083       0.018965      -0.001359       0.028390      -0.009677       0.001203      -0.005287       0.006120       0.003285      -0.011745       0.000409       0.011336              1.843985       2.172130      -0.305043       0.131869       1.859752      -0.111178       1.500071          -0.000125
          158              H       6.937732       4.184180      14.946034       0.074350       1.875083 0.18912585E+02  0.24575041E+03                                 3.271650                            3.156848      -1.341997       2.223285                    0.990120       5.691376      22.685540       0.238548       1.976004      -0.595793      -0.012660       0.005702       0.016922       0.021889       0.062043       0.041997      -0.094359       0.088316      -0.003777      -0.148038       0.068416       0.079622              3.293265       2.798244       0.590203       0.271948       4.180531       0.444561       2.901020           0.003230
          159              H       6.298522       4.393966      17.160511       0.093034       1.062587 0.84604729E+01  0.85867712E+02                                 1.835259                            1.790369      -1.354084       2.209472                    0.991932       4.164646      12.624890       0.424765       1.420764      -0.677456      -0.021274      -0.014523       0.003672       0.026019       0.004158       0.000352      -0.006168       0.005828       0.011210      -0.009449       0.001995       0.007454              1.866928       2.231816       0.337938      -0.242032       1.797900      -0.229143       1.571067          -0.000143
          160              H       7.227964       5.644986      17.304395       0.080306       1.327708 0.11985030E+02  0.13448037E+03                                 2.284883                            2.256475      -1.134746       2.318082                    0.993428       4.502809      14.989389       0.342636       1.593137      -0.649643       0.000225       0.013270      -0.007301       0.015148      -0.019519      -0.019738      -0.034937       0.004801      -0.061305      -0.055041       0.021358       0.033683              2.287618       1.873378       0.011339      -0.027949       3.051906       0.116981       1.937569           0.000182
          161              H       8.386917       3.212234      16.569234       0.086077       1.488165 0.14899743E+02  0.17926675E+03                                 2.626881                            2.654882      -1.346084       2.226982                    0.991102       4.938355      17.898163       0.286974       1.773956      -0.622782      -0.007510      -0.003024       0.002143       0.008375       0.003726       0.015468      -0.059876       0.022213      -0.132444      -0.084429       0.033425       0.051003              2.585974       2.328180      -0.075905      -0.040688       2.948308       0.153485       2.481434           0.001615
          162              H       9.093970       4.422836      17.257183       0.109183       1.048626 0.81816851E+01  0.82624010E+02                                 1.871048                            1.803113      -0.977109       2.405097                    0.995411       3.896083      11.911905       0.407013       1.490166      -0.667170       0.018404       0.021069      -0.001648       0.028023       0.007799      -0.000304      -0.017156       0.006797      -0.013549      -0.021046       0.003458       0.017588              1.914116       2.387080       0.431693       0.034753       1.852561      -0.209254       1.502706          -0.000013
          163              H       7.994428       3.849292      19.262578       0.102543       1.358327 0.12014231E+02  0.13403851E+03                                 2.261588                            2.215477      -1.205211       2.297225                    0.993191       4.307070      14.004098       0.358346       1.532038      -0.660194      -0.004855       0.015421       0.005775       0.017167      -0.005334       0.000217      -0.020190       0.052757       0.001523      -0.037722       0.010802       0.026920              2.248938       1.980535      -0.105143      -0.032535       2.260420       0.408144       2.505860           0.000108
          164              H       9.029463       2.771490      18.774718       0.110724       0.980949 0.72232082E+01  0.70049864E+02                                 1.721553                            1.639175      -0.934023       2.433995                    0.996444       3.659640      10.635117       0.452769       1.394929      -0.684645       0.034336      -0.012985       0.002074       0.036768      -0.004506       0.003755      -0.004147       0.006092      -0.025601      -0.010312      -0.000822       0.011134              1.777648       2.298856      -0.340850       0.257744       1.573120      -0.160492       1.460969          -0.000240
          165              H       6.620747       1.805318      16.609702       0.078976       1.956773 0.18277326E+02  0.23537585E+03                                 3.319914                            3.078050      -1.691453       2.062581                    0.988056       5.771882      22.871749       0.244673       1.943882      -0.598494      -0.011891       0.025413      -0.011611       0.030365       0.031347       0.067029      -0.069183      -0.003130      -0.240146      -0.141729       0.068666       0.073063              3.358751       2.815277       0.294182      -0.112905       3.026348      -0.746211       4.234628           0.002615
          166              H       5.033478       0.469614      19.880833       0.054918       4.122269 0.40704207E+02  0.64295127E+03                                 5.465436                            4.651303      -1.786254       2.019076                    0.984557       7.397705      32.897713       0.194548       1.993156      -0.592358       0.039332      -0.025616      -0.004421       0.047145      -0.000341       0.152093       0.015899      -0.299273       0.164006      -0.252467       0.111641       0.140826              5.696735       5.169899       1.541468      -1.429123       5.469291      -1.875499       6.451014           0.006563
          167              H       6.088991      17.156293      16.910960       0.082444       1.626174 0.12696835E+02  0.14470310E+03                                 2.608865                            2.327654      -1.459218       2.180738                    0.990674       4.576090      15.410068       0.335854       1.600194      -0.648181       0.034323       0.013240      -0.012320       0.038796      -0.007122       0.002436       0.015669       0.001741      -0.131489      -0.047641       0.017380       0.030261              2.715980       3.477452       0.754772      -0.553601       2.405988      -0.233262       2.264500           0.001243
          168              H       2.617993      16.842575      18.545402       0.039591       6.949631 0.85036174E+02  0.16177338E+04                                 7.624210                            6.664468      -2.069742       1.865294                    0.983082      10.066567      49.415018       0.164378       1.958658      -0.593890       0.017205      -0.034862      -0.086395       0.094739       0.129860       0.242069      -0.208671      -0.051880      -0.419944      -0.423106       0.201080       0.222026              7.739043      11.305466      -1.230795      -1.131973       6.274304      -0.811793       5.637360           0.010238
          169              H       3.596837      13.645739      18.298100       0.105332       1.081407 0.82102100E+01  0.82095820E+02                                 1.826710                            1.740781      -1.093439       2.355826                    0.994168       3.760855      11.046426       0.442562       1.384094      -0.686956       0.004118      -0.026779      -0.024526       0.036545       0.001896       0.002217       0.005020      -0.009403       0.020600      -0.008620      -0.001644       0.010264              1.887281       1.431873       0.185914       0.087552       2.057422       0.544155       2.172547          -0.000124
          170              H       2.850903      14.413672      19.440185       0.094895       1.280067 0.11096985E+02  0.12141730E+03                                 2.173986                            2.136177      -1.084047       2.352359                    0.994066       4.212335      13.580167       0.363019       1.542058      -0.658869      -0.013878      -0.009150       0.014057       0.021769       0.025162       0.016885      -0.026312      -0.002302       0.013659      -0.046011       0.016711       0.029301              2.186223       2.596107       0.188534      -0.393330       1.898313      -0.123505       2.064248           0.001403
          171              H       4.315159      12.927846      20.377685       0.084441       1.508256 0.13184020E+02  0.15894656E+03                                 3.009196                            2.769058      -1.249984       2.267078                    0.992311       5.531383      22.323940       0.232946       2.180959      -0.572460      -0.028239       0.008154       0.009946       0.031030       0.082696      -0.027957       0.034019      -0.003989       0.133663      -0.116875       0.053372       0.063502              3.175933       2.695245       1.075846      -0.158948       3.894490      -0.295356       2.938063           0.000435
          172              H       5.504231      13.526411      19.552595       0.080057       2.246661 0.22987751E+02  0.31451390E+03                                 3.704570                            3.483494      -1.549923       2.119488                    0.988536       6.264650      25.857874       0.226151       1.979543      -0.593865      -0.004071       0.033569      -0.026105       0.042719       0.093842      -0.047547       0.066748       0.036896       0.177841      -0.156301       0.064904       0.091397              3.811342       4.233190      -0.331360      -1.088676       3.045776       0.497824       4.155061           0.000718
          173              H       5.923815      14.829396      21.092612       0.087462       1.197756 0.10110433E+02  0.11035557E+03                                 2.282626                            2.196809      -0.846223       2.461502                    0.996932       4.381072      15.101635       0.313498       1.789972      -0.621663       0.012383       0.004589       0.003584       0.013684       0.043898      -0.008504       0.010073       0.015542       0.087913      -0.061154       0.029927       0.031227              2.331499       3.102064       0.508705      -0.058905       1.859991       0.046588       2.032442           0.000123
          174              H       4.534502      15.508796      20.890274       0.075545       1.340036 0.12184135E+02  0.13759285E+03                                 2.324427                            2.294084      -1.200142       2.281668                    0.993883       4.594134      15.457413       0.334850       1.619777      -0.645479      -0.008238       0.001635      -0.001721       0.008573       0.030881       0.007400      -0.006407      -0.010764       0.089705      -0.047534       0.016394       0.031140              2.324908       1.892372      -0.233298       0.259712       2.570445      -0.382264       2.511908           0.001453
          175              H       4.971498      13.424404       0.017986       0.018483       8.383785 0.12877891E+03  0.27260674E+04                                 8.742063                            8.141658      -1.947444       1.915142                    0.986130      12.063087      63.091220       0.149900       1.930244      -0.594244      -0.072148       0.103984      -0.026571       0.129321       0.375388      -0.064752       0.088135       0.199801       0.797131      -0.536217       0.255379       0.280837              8.965467       5.839944      -0.912280       0.482787      10.578649      -0.253621      10.477809           0.002336
          176              H       3.646888      14.234680      22.353853       0.074206       1.231235 0.10493251E+02  0.11438255E+03                                 2.198640                            2.129267      -1.168353       2.299688                    0.994090       4.464779      14.855871       0.346797       1.620248      -0.644141      -0.012881       0.005286      -0.005104       0.014830       0.025060      -0.005456       0.011196      -0.003470       0.086043      -0.041400       0.009856       0.031545              2.240323       2.683053       0.181939      -0.232200       1.697709       0.245002       2.340207           0.000773
          177              H       5.687296      14.750485       1.593974       0.092061       1.650952 0.15258069E+02  0.18592113E+03                                 2.892365                            2.744899      -1.218124       2.287331                    0.993192       5.122468      19.099583       0.271452       1.851758      -0.611995      -0.004368       0.008151       0.011856       0.015036       0.062000       0.005363       0.007560       0.070799       0.158612      -0.097928       0.039630       0.058298              2.977258       3.230241      -0.277739       0.968997       2.265823      -0.167822       3.435711           0.000353
          178              H       5.350718      16.049621       0.753147       0.104547       1.013629 0.79870284E+01  0.79629568E+02                                 1.792721                            1.757310      -0.669085       2.545535                    0.999470       3.667334      10.895510       0.423715       1.449916      -0.676347       0.005051       0.019640      -0.012936       0.024054       0.010908      -0.006915       0.003382      -0.009375       0.009552      -0.016441       0.005962       0.010478              1.806660       1.645242       0.412148      -0.167976       2.054121      -0.183315       1.720618           0.000154
          179              H       3.096723      15.814815       1.205035       0.015864       9.072423 0.14575042E+03  0.31705747E+04                                 9.022873                            8.504769      -2.374654       1.719963                    0.981587      12.945495      67.811725       0.151297       1.861000      -0.601916       0.112706      -0.087547       0.040070       0.148232       0.379775      -0.215076       0.199001      -0.080568       0.595796      -0.590054       0.282024       0.308030              9.194123       8.823616      -1.094004       1.076393       7.058905       0.879708      11.699847           0.014931
          180              H       3.339471      14.423296       1.888488       0.113074       1.071913 0.84524729E+01  0.86664964E+02                                 1.957045                            1.880550      -1.004011       2.403543                    0.996383       3.901730      12.300055       0.380740       1.568980      -0.654004      -0.005814      -0.036592       0.002000       0.037105       0.012876      -0.013005       0.005030      -0.013349      -0.010510      -0.022663       0.005971       0.016693              1.998489       1.789189       0.483253      -0.242123       2.301511      -0.084642       1.904765          -0.000051
          181              H       4.325995      15.966862       6.016183       0.083584       1.663123 0.13091704E+02  0.14853725E+03                                 2.507465                            2.256841      -1.573461       2.114257                    0.991219       4.532218      14.636603       0.370024       1.458938      -0.671427       0.003432      -0.006028       0.039408       0.040014      -0.012040      -0.008962       0.000126      -0.009662       0.023860      -0.019026       0.004555       0.014471              2.610997       2.095031      -0.137279       0.177040       2.241210      -0.632641       3.496751           0.000340
          182              H       3.694352      17.943473       2.718074       0.031762       7.265769 0.89770652E+02  0.17515457E+04                                 8.064774                            6.995307      -2.201652       1.797387                    0.982270      11.361551      58.690731       0.153571       2.044139      -0.580721       0.109281      -0.009515       0.043361       0.117953       0.186600      -0.286035       0.140489      -0.442923       0.104924      -0.496525       0.210412       0.286113              8.344741       5.012120       0.001144       0.095703      11.398742      -2.717912       8.623362           0.011921
          183              H       3.133532      17.741385      14.242347       0.092324       1.427007 0.11273299E+02  0.12605156E+03                                 2.503256                            2.269112      -1.403959       2.200741                    0.992426       4.609373      15.919151       0.319828       1.712742      -0.630508       0.030722      -0.012407      -0.006294       0.033725      -0.017735       0.029926       0.027943      -0.024164      -0.012702      -0.052640       0.017824       0.034815              2.593746       3.164450      -0.635260      -0.556770       2.425084       0.371745       2.191705           0.001818
          184              H       0.621966      18.951987      16.913209       0.039803       4.699327 0.48726798E+02  0.80664514E+03                                 5.943311                            5.084644      -1.862741       1.962022                    0.985450       8.170019      37.431375       0.185955       1.989686      -0.591466      -0.006545       0.006769      -0.045149       0.046120      -0.001294       0.052295      -0.045400       0.028082      -0.850124      -0.294304       0.131043       0.163261              6.175919       6.134813      -1.355192      -1.694833       5.330206       1.901477       7.062739           0.006422
          185              H       0.281832      16.028450      13.430747       0.092332       1.493270 0.12701858E+02  0.14248457E+03                                 2.321873                            2.209490      -1.195579       2.290166                    0.993739       4.316076      13.687963       0.378841       1.441279      -0.676048      -0.022882      -0.008357       0.011570       0.026969       0.009692       0.001499      -0.015337       0.052370       0.045056      -0.039741       0.018569       0.021172              2.352212       2.282345       0.514640      -0.044530       2.831743      -0.270037       1.942547           0.000043
          186              H       1.488484      16.632789      12.634884       0.106237       1.041422 0.80530889E+01  0.80304282E+02                                 1.807829                            1.744521      -0.814043       2.487351                    0.998014       3.680580      10.869763       0.433420       1.417168      -0.681487       0.021192      -0.002465      -0.025878       0.033539      -0.008544       0.000843       0.005554       0.022306       0.028452      -0.019836       0.008774       0.011062              1.838458       2.107671      -0.350684      -0.292532       1.615606       0.135637       1.792097           0.000012
          187              H      15.468421      17.058136      11.526521       0.106086       1.069307 0.82176134E+01  0.81842680E+02                                 1.781866                            1.718919      -0.817276       2.475457                    0.997779       3.678795      10.636413       0.456116       1.348331      -0.694387      -0.002509      -0.007860      -0.023949       0.025331       0.002806       0.007279       0.000456      -0.003630       0.016588      -0.009039      -0.000580       0.009619              1.816411       1.560373       0.236951       0.271017       1.814051       0.375978       2.074810          -0.000059
          188              H      14.954575      17.854939      12.774272       0.105185       1.037336 0.83639778E+01  0.83893102E+02                                 1.762729                            1.746843      -0.924980       2.425477                    0.996466       3.760613      11.007406       0.446341       1.368126      -0.690012      -0.019149       0.013776       0.016842       0.028985      -0.004489      -0.009658      -0.004689       0.000735      -0.011454      -0.013634       0.004155       0.009479              1.761699       1.915510      -0.099983      -0.340342       1.566227       0.080863       1.803361          -0.000014
          189              H       0.709455       0.250204      12.428050       0.088844       1.129432 0.91271586E+01  0.93533535E+02                                 1.854917                            1.814223      -1.143949       2.315049                    0.994459       3.972291      11.738062       0.441974       1.352313      -0.692279      -0.004611       0.017447       0.019877       0.026846       0.005618       0.006194       0.002951      -0.019748       0.023955      -0.016510       0.003837       0.012673              1.879631       1.485877       0.077996       0.212575       1.870349       0.365406       2.282668          -0.000067
          190              H       1.143054      18.684461      11.214022       0.089198       1.271386 0.10944877E+02  0.11804475E+03                                 2.070480                            2.039627      -1.109952       2.335043                    0.994123       4.111628      12.699573       0.398427       1.425351      -0.679336       0.008338      -0.008465      -0.020782       0.023939      -0.008163      -0.009707      -0.007189      -0.030551       0.035359      -0.026514       0.008482       0.018032              2.066938       2.198294      -0.278260      -0.422870       1.813840       0.060958       2.188681           0.000771
          191              H       3.123887      10.914666      19.689736       0.091065       1.520459 0.12630921E+02  0.14547220E+03                                 2.621402                            2.417278      -1.394781       2.205453                    0.992682       4.715827      16.592003       0.306557       1.734800      -0.627769       0.023818      -0.001413       0.011135       0.026330       0.006266      -0.031831       0.021182      -0.046948       0.017103      -0.049941       0.010619       0.039322              2.657693       3.197219       0.209766       0.629636       2.359682       0.196501       2.416177           0.000363
          192              H       0.680616      10.283383      16.744594       0.040957       4.571641 0.48544284E+02  0.80223114E+03                                 5.770832                            5.014170      -2.004275       1.899077                    0.983372       8.448867      38.574921       0.190833       1.942188      -0.595523      -0.004136       0.006615       0.049628       0.050238      -0.000400      -0.062510      -0.087050       0.057460      -0.831000      -0.303650       0.125273       0.178377              5.920746       5.931044       0.961832       1.551187       4.651508       1.200372       7.179686           0.001472
          193              H       0.415460      12.952866      20.454124       0.101799       1.374520 0.11499432E+02  0.12606164E+03                                 2.218601                            2.119254      -1.155279       2.319989                    0.993991       4.172404      13.160257       0.381486       1.464607      -0.672095      -0.026038       0.012040      -0.008832       0.030015      -0.016220      -0.004006      -0.016477       0.047923       0.035480      -0.040343       0.017164       0.023178              2.245248       2.137703      -0.443496       0.012578       2.748896      -0.226615       1.849145           0.001132
          194              H       1.607628      12.285014      21.220760       0.105189       1.070513 0.83807455E+01  0.84417729E+02                                 1.838342                            1.777268      -0.881803       2.452264                    0.997469       3.749828      11.133938       0.430230       1.413365      -0.681874       0.018923      -0.000579       0.025539       0.031791       0.006436      -0.000126       0.003122       0.024835       0.031008      -0.019469       0.008632       0.010837              1.868077       2.133326       0.345608       0.299308       1.638366       0.130808       1.832541           0.000229
          195              H      15.592492      11.840421      22.306640       0.109056       0.997424 0.74837834E+01  0.72602317E+02                                 1.682277                            1.625329      -0.676645       2.543542                    0.999447       3.540561      10.008760       0.476962       1.323710      -0.699602      -0.002911       0.005979       0.024807       0.025683      -0.001219      -0.007373       0.000446      -0.005036       0.018063      -0.009213      -0.000485       0.009698              1.716907       1.434618      -0.173147      -0.220143       1.679692       0.354040       2.036412          -0.000012
          196              H      15.051448      11.137925      21.016174       0.103748       1.067846 0.86540159E+01  0.87466567E+02                                 1.787961                            1.769563      -0.966577       2.404160                    0.995979       3.802785      11.140612       0.446618       1.356893      -0.692057      -0.017792      -0.013819      -0.017095       0.028280       0.005810       0.008734      -0.004485       0.001813      -0.009067      -0.013126       0.003629       0.009497              1.789045       1.962003       0.056619       0.363564       1.579163       0.059177       1.825969          -0.000085
          197              H       1.224508      10.179452      -0.013489       0.083840       1.286261 0.11143419E+02  0.12032343E+03                                 2.055791                            2.033049      -1.110415       2.329326                    0.994374       4.114594      12.577503       0.407817       1.390941      -0.685794       0.010507       0.007962       0.018886       0.023032       0.006394       0.008910      -0.008409      -0.026892       0.016899      -0.021915       0.005010       0.016905              2.050901       2.178493       0.241239       0.402856       1.802718       0.029208       2.171492           0.000091
          198              H       0.576297       9.453860      21.240994       0.081273       1.183412 0.96043026E+01  0.99830777E+02                                 1.916544                            1.861092      -1.334880       2.219902                    0.992878       4.153713      12.420732       0.435719       1.352387      -0.691259      -0.004469      -0.014861      -0.020230       0.025496      -0.006598      -0.005753       0.000859      -0.023778       0.025094      -0.018840       0.007190       0.011651              1.957516       1.492387      -0.019876      -0.167935       1.923711       0.413577       2.456451          -0.000056
          199              H       3.512646       6.505303      16.414108       0.077606       1.913464 0.15969476E+02  0.19137516E+03                                 2.805979                            2.532921      -1.709047       2.046795                    0.989955       4.902656      16.541181       0.339256       1.506551      -0.662720       0.002204      -0.006373      -0.034925       0.035570       0.019203      -0.027008       0.007114      -0.026373       0.011609      -0.041705       0.015427       0.026278              2.903867       2.313280       0.144595       0.168679       2.479118       0.612754       3.919203           0.000096
          200              H       4.181591       8.310621      19.786408       0.030693       6.958765 0.84586111E+02  0.16229174E+04                                 7.770336                            6.729999      -2.186215       1.801758                    0.982942      11.174136      56.883576       0.158981       2.007993      -0.584434      -0.109128      -0.011440      -0.035832       0.115428      -0.202192      -0.261733      -0.136765      -0.425153       0.142633      -0.480869       0.201081       0.279787              8.047002       4.954245      -0.274296      -0.006846      10.438480       2.742999       8.748283           0.002160
          201              H       2.646852      13.210769       9.732458       0.003754      10.186191 0.16313469E+03  0.36356995E+04                                 9.479154                            8.817266      -2.452853       1.674266                    0.980724      13.747984      71.955075       0.153784       1.787116      -0.610457       0.116217       0.102835      -0.045276       0.161652      -0.401926       0.199016       0.213078      -0.049105       0.605645      -0.608172       0.286219       0.321953              9.691790      10.821830       0.624500      -1.711814       6.946466       1.115169      11.307075           0.002533
          202              H       3.123880      14.544548       9.057998       0.115699       1.054598 0.82631239E+01  0.84121060E+02                                 1.920069                            1.848326      -0.995405       2.407809                    0.996440       3.865619      12.084553       0.388062       1.550401      -0.656921      -0.004200       0.032185      -0.003719       0.032670      -0.010058       0.008950       0.001629      -0.015980       0.021138      -0.019308       0.007334       0.011974              1.947648       1.654823      -0.401805       0.156715       2.380637      -0.193408       1.807483           0.000006
          203              H       4.889650      12.802744      10.474364       0.095644       1.126441 0.95236680E+01  0.10008038E+03                                 1.994726                            1.977651      -0.832120       2.466617                    0.998046       3.937721      12.354404       0.378473       1.540019      -0.660500       0.006536      -0.015589       0.010244       0.019765      -0.017595       0.012491       0.010637      -0.005913       0.028467      -0.029491       0.013097       0.016395              1.995801       1.726204      -0.363097       0.131964       2.352189      -0.043451       1.909011          -0.000057
          204              H       5.342488      14.157695       9.826882       0.094119       1.327986 0.11991203E+02  0.13749559E+03                                 2.512062                            2.447548      -1.073824       2.356916                    0.994826       4.643506      16.764558       0.285134       1.873402      -0.610563       0.006730       0.001570      -0.006435       0.009442      -0.038678      -0.003067       0.002250       0.065449       0.119699      -0.070619       0.029392       0.041228              2.540073       2.777530       0.277851      -0.645738       2.005681      -0.124057       2.837008           0.001749
          205              H       4.072795      15.335578      11.285964       0.073249       1.675043 0.16483471E+02  0.20920587E+03                                 3.187567                            3.073824      -1.152936       2.307236                    0.993838       5.564493      22.710407       0.224512       2.149516      -0.577099      -0.008729      -0.005146       0.000895       0.010173      -0.081699       0.027185       0.030673       0.051329       0.189372      -0.126008       0.053348       0.072660              3.239114       2.487663      -0.694573       0.273762       3.965938      -0.167052       3.263741           0.002884
          206              H       3.453021      14.022969      11.863751       0.067382       1.592981 0.15496618E+02  0.18954826E+03                                 2.812199                            2.750754      -1.388649       2.195777                    0.990528       5.340662      19.946485       0.273480       1.831040      -0.613762       0.014579       0.002186       0.008097       0.016820      -0.065606       0.010332       0.008683      -0.017279       0.198688      -0.100380       0.033056       0.067324              2.819496       3.032110       0.301715      -0.423995       2.182634       0.009215       3.243745           0.000211
          207              H       6.065479      14.738938      12.144776       0.046015       4.826623 0.60804608E+02  0.10836974E+04                                 6.498405                            5.944533      -1.784571       2.007911                    0.986196       9.631202      48.629694       0.157690       2.179367      -0.567582      -0.046883      -0.074066       0.013413       0.088677      -0.233196       0.061333       0.120501       0.248313       0.509805      -0.382119       0.176083       0.206036              6.702238       8.993501       0.512896      -1.584092       4.499881       0.205770       6.613332           0.009037
          208              H       5.384449      13.476370      12.781017       0.093587       1.033662 0.81935271E+01  0.82222322E+02                                 1.810640                            1.770598      -0.858759       2.457342                    0.997124       3.782621      11.279639       0.425390       1.434829      -0.678027      -0.003876      -0.023272       0.008974       0.025242      -0.007209       0.004767      -0.001603      -0.008190       0.008642      -0.010599       0.001299       0.009300              1.828229       1.521636      -0.299503       0.051256       2.207092      -0.307237       1.755959          -0.000227
          209              H       4.522346      16.061169      13.349812       0.070946       2.312419 0.22693945E+02  0.31921284E+03                                 4.239402                            3.813846      -1.446575       2.171315                    0.989894       7.103385      32.886889       0.181171       2.403519      -0.548521      -0.040755      -0.024251       0.006975       0.047935      -0.141615       0.063129       0.092283       0.030536       0.169830      -0.215927       0.092991       0.122937              4.528372       3.673035      -1.603169       0.076059       6.018107      -0.185794       3.893975           0.005104
          210              H       5.615458      15.356749      14.213120       0.089098       1.881525 0.18205564E+02  0.23669266E+03                                 3.405411                            3.190628      -1.447804       2.171093                    0.990284       5.903812      24.325984       0.224670       2.096908      -0.581131       0.004885      -0.026746       0.024118       0.036344      -0.075112       0.036268       0.063559       0.054675       0.125697      -0.131537       0.056590       0.074948              3.506893       3.727953       0.126288       1.022360       2.760137       0.272705       4.032589           0.003018
          211              H       3.535125      15.250893      15.263030       0.102698       1.129484 0.86606508E+01  0.87557506E+02                                 1.861130                            1.774014      -1.068798       2.360666                    0.994718       3.785958      11.095770       0.444599       1.362683      -0.691265       0.002101       0.024070       0.024591       0.034475      -0.000085      -0.002821       0.004207      -0.009261       0.027884      -0.009729      -0.001531       0.011261              1.922934       1.501410      -0.271333      -0.168345       2.099401       0.527700       2.167992          -0.000300
          212              H       2.944994      14.471412      14.035513       0.093852       1.276406 0.11005317E+02  0.12036755E+03                                 2.178985                            2.134916      -1.099319       2.339523                    0.994072       4.269582      13.838022       0.360586       1.553068      -0.656590      -0.010635       0.007150      -0.018780       0.022736      -0.024872      -0.012315      -0.021179      -0.015175       0.020546      -0.040474       0.011128       0.029346              2.197331       2.416694      -0.142429       0.423065       1.862136      -0.076421       2.313163           0.000009
          213              H       6.103658      11.786531      16.776068       0.089399       1.550916 0.11970887E+02  0.13457858E+03                                 2.537006                            2.267034      -1.451871       2.189231                    0.990508       4.516255      15.157347       0.338404       1.609981      -0.646510       0.037099      -0.014012       0.011294       0.041234       0.004123      -0.002626       0.013385       0.004877      -0.139990      -0.049368       0.020922       0.028447              2.643560       3.346496      -0.731713       0.520996       2.370539      -0.230889       2.213646           0.000219
          214              H       2.642702      12.055981      15.008983       0.034958       8.154219 0.10341334E+03  0.20580435E+04                                 8.281845                            7.225630      -2.198359       1.803461                    0.981817      10.849468      53.792658       0.162563       1.893242      -0.601261       0.034069       0.042818       0.086221       0.102118      -0.152079      -0.269861      -0.234943      -0.073922      -0.323847      -0.462845       0.207172       0.255673              8.387555      11.954669       1.444778       1.523099       6.783718      -0.815373       6.424279           0.002229
          215              H       2.967305      10.004309       2.643883       0.054488       3.732095 0.35764800E+02  0.54381130E+03                                 5.007810                            4.278448      -1.775495       2.022161                    0.984693       6.998788      29.967511       0.209877       1.919323      -0.601427      -0.029808      -0.021721       0.001324       0.036906      -0.008389       0.129866      -0.012005      -0.257592       0.145326      -0.216655       0.093381       0.123274              5.186852       5.149609      -1.406478      -1.528242       4.615798       1.420383       5.795148           0.001260
          216              H       1.281196      11.164870       5.906021       0.059055       2.979891 0.31163337E+02  0.45778464E+03                                 4.284541                            3.942768      -1.915684       1.940604                    0.985582       7.096370      29.860976       0.222894       1.870638      -0.605333       0.029852       0.025943      -0.016175       0.042730      -0.026118       0.128710       0.071335      -0.027233      -0.417478      -0.221809       0.098782       0.123028              4.304607       3.567399      -0.175625       0.135298       3.608864       0.834078       5.737560           0.000839
          217              H      14.826184      11.694148       3.534170       0.111727       0.996472 0.74438974E+01  0.72722255E+02                                 1.737043                            1.661723      -0.995704       2.406295                    0.995368       3.699946      10.785497       0.450703       1.391068      -0.685243      -0.025351      -0.007602      -0.022682       0.034856      -0.000560       0.006992       0.004225      -0.001183      -0.015849      -0.010626       0.003401       0.007225              1.790136       2.061580       0.352475       0.353263       1.723731       0.261206       1.585097          -0.000117
          218              H      15.192397      12.209953       4.973018       0.098783       1.294593 0.11684295E+02  0.13020905E+03                                 2.234956                            2.225763      -1.238912       2.280062                    0.992130       4.393005      14.549449       0.345685       1.589961      -0.650300      -0.012677       0.019843       0.013557       0.027171      -0.008369       0.000522       0.019165       0.001958      -0.115550      -0.044514       0.014192       0.030322              2.231889       2.233801      -0.006466      -0.356886       2.039006       0.215420       2.422861           0.000089
          219              H      14.940410      13.978702       3.617354       0.104149       1.173754 0.96265146E+01  0.10243320E+03                                 2.120464                            2.041212      -1.073786       2.355803                    0.994242       4.165002      13.577604       0.354647       1.623074      -0.645519      -0.016347       0.009105       0.015333       0.024192      -0.000642       0.002444       0.021923       0.029221      -0.006512      -0.030581       0.013675       0.016906              2.165868       2.707480      -0.484948       0.001569       2.028139       0.198777       1.761985           0.000635
          220              H      -0.085942      13.372439       2.574189       0.092479       1.320117 0.11252329E+02  0.12334462E+03                                 2.203676                            2.132961      -1.220930       2.283351                    0.993562       4.280586      13.739684       0.368531       1.516194      -0.662739       0.010588      -0.011552      -0.015387       0.021961       0.012685       0.001499       0.018134       0.031766       0.021400      -0.031299       0.008745       0.022555              2.234406       1.852292      -0.000413      -0.058947       1.831809       0.254864       3.019115           0.000822
          221              H       1.670592      13.715026       3.990555       0.090137       1.064708 0.86422138E+01  0.87954077E+02                                 1.830233                            1.802686      -1.263494       2.263812                    0.992381       4.068306      12.246982       0.426804       1.410089      -0.680475       0.021083      -0.018965      -0.001359       0.028390      -0.009678      -0.001203       0.005287       0.006120       0.003285      -0.011745       0.000409       0.011336              1.843984       2.172129      -0.305040      -0.131870       1.859750       0.111178       1.500074          -0.000126
          222              H       0.928322      15.062278       3.705034       0.074355       1.874941 0.18910711E+02  0.24571935E+03                                 3.271470                            3.156683      -1.341910       2.223329                    0.990121       5.691034      22.683683       0.238555       1.975993      -0.595796       0.012657      -0.005697       0.016918       0.021883       0.062033      -0.041990       0.094345       0.088300      -0.003783      -0.148015       0.068404       0.079611              3.293079       2.798091       0.590143      -0.271922       4.180271      -0.444534       2.900873           0.003252
          223              H       1.567532      14.852492       5.919511       0.093035       1.062591 0.84604983E+01  0.85867922E+02                                 1.835253                            1.790363      -1.354084       2.209473                    0.991932       4.164630      12.624784       0.424770       1.420750      -0.677459       0.021274       0.014523       0.003673       0.026019       0.004158      -0.000352       0.006168       0.005828       0.011211      -0.009450       0.001995       0.007454              1.866921       2.231806       0.337932       0.242033       1.797889       0.229142       1.571067          -0.000143
          224              H       0.638090      13.601472       6.063395       0.080311       1.327613 0.11983832E+02  0.13446262E+03                                 2.284718                            2.256318      -1.134642       2.318134                    0.993430       4.502484      14.987721       0.342660       1.593075      -0.649654      -0.000228      -0.013273      -0.007296       0.015148      -0.019512       0.019729       0.034924       0.004797      -0.061281      -0.055020       0.021348       0.033672              2.287447       1.873258       0.011347       0.027944       3.051635      -0.116976       1.937448           0.000175
          225              H      15.500137      16.034224       5.328234       0.086083       1.488018 0.14897696E+02  0.17923513E+03                                 2.626674                            2.654675      -1.345935       2.227056                    0.991104       4.937948      17.896068       0.286990       1.773924      -0.622788       0.007508       0.003029       0.002136       0.008373       0.003722      -0.015463       0.059860       0.022204      -0.132411      -0.084406       0.033414       0.050991              2.585768       2.327998      -0.075896       0.040683       2.948049      -0.153480       2.481257           0.001629
          226              H      14.793084      14.823622       6.016183       0.109184       1.048616 0.81815506E+01  0.82621958E+02                                 1.871004                            1.803073      -0.977082       2.405111                    0.995412       3.895995      11.911419       0.407028       1.490124      -0.667178      -0.018404      -0.021070      -0.001647       0.028024       0.007799       0.000304       0.017152       0.006792      -0.013546      -0.021040       0.003455       0.017585              1.914068       2.387014       0.431674      -0.034751       1.852513       0.209247       1.502677          -0.000015
          227              H      -0.128374      15.397166       8.021578       0.102549       1.358232 0.12013086E+02  0.13402190E+03                                 2.261449                            2.215345      -1.205114       2.297276                    0.993192       4.306802      14.002812       0.358365       1.532002      -0.660201       0.004855      -0.015426       0.005777       0.017173      -0.005332      -0.000216       0.020183       0.052737       0.001513      -0.037707       0.010796       0.026911              2.248800       1.980419      -0.105138       0.032537       2.260280      -0.408108       2.505700           0.000104
          228              H      14.857591      16.474968       7.533718       0.110725       0.980953 0.72232371E+01  0.70050134E+02                                 1.721549                            1.639172      -0.934026       2.433994                    0.996444       3.659630      10.635047       0.452773       1.394917      -0.684648      -0.034336       0.012985       0.002074       0.036768      -0.004506      -0.003755       0.004147       0.006091      -0.025601      -0.010312      -0.000823       0.011134              1.777643       2.298848      -0.340845      -0.257744       1.573115       0.160491       1.460968          -0.000240
          229              H       1.245307      17.441140       5.368702       0.078988       1.956475 0.18273743E+02  0.23531769E+03                                 3.319588                            3.077760      -1.691306       2.062664                    0.988057       5.771228      22.868417       0.244684       1.943897      -0.598494       0.011886      -0.025406      -0.011623       0.030361       0.031340      -0.067010       0.069163      -0.003132      -0.240076      -0.141688       0.068645       0.073043              3.358417       2.814996       0.294130       0.112900       3.026036       0.746104       4.234218           0.002641
          230              H       2.832576      18.776844       8.639833       0.054918       4.122211 0.40703518E+02  0.64293698E+03                                 5.465368                            4.651251      -1.786243       2.019081                    0.984557       7.397615      32.897110       0.194550       1.993145      -0.592359      -0.039330       0.025615      -0.004421       0.047144      -0.000341      -0.152091      -0.015898      -0.299261       0.163992      -0.252460       0.111639       0.140822              5.696661       5.169826       1.541432       1.429096       5.469208       1.875465       6.450949           0.006553
          231              H       1.777063       2.090165       5.669960       0.082448       1.626089 0.12695997E+02  0.14469055E+03                                 2.608740                            2.327553      -1.459149       2.180775                    0.990675       4.575858      15.408917       0.335868       1.600161      -0.648188      -0.034324      -0.013241      -0.012324       0.038799      -0.007122      -0.002429      -0.015663       0.001741      -0.131464      -0.047629       0.017373       0.030256              2.715843       3.477253       0.754714       0.553567       2.405868       0.233247       2.264407           0.001253
          232              H       5.248061       2.403883       7.304402       0.039599       6.949130 0.85028466E+02  0.16175517E+04                                 7.623913                            6.664216      -2.069705       1.865319                    0.983082      10.066055      49.412076       0.164379       1.958687      -0.593888      -0.017200       0.034859      -0.086390       0.094732       0.129852      -0.242054       0.208656      -0.051873      -0.419929      -0.423079       0.201070       0.222009              7.738729      11.304992      -1.230737       1.131941       6.274018       0.811732       5.637176           0.010225
          233              H       4.269217       5.600719       7.057100       0.105335       1.081394 0.82100644E+01  0.82093870E+02                                 1.826685                            1.740758      -1.093416       2.355839                    0.994169       3.760796      11.046162       0.442568       1.384081      -0.686958      -0.004118       0.026779      -0.024526       0.036546       0.001895      -0.002218      -0.005020      -0.009404       0.020597      -0.008620      -0.001644       0.010264              1.887254       1.431856       0.185908      -0.087549       2.057387      -0.544145       2.172521          -0.000124
          234              H       5.015151       4.832786       8.199185       0.094895       1.280056 0.11096846E+02  0.12141523E+03                                 2.173964                            2.136156      -1.084021       2.352371                    0.994066       4.212286      13.579919       0.363024       1.542046      -0.658871       0.013879       0.009149       0.014056       0.021769       0.025160      -0.016885       0.026312      -0.002298       0.013657      -0.046010       0.016711       0.029299              2.186200       2.596077       0.188530       0.393325       1.898292       0.123503       2.064232           0.001402
          235              H       3.550895       6.318612       9.136685       0.084444       1.508189 0.13183305E+02  0.15893528E+03                                 3.009081                            2.768964      -1.249929       2.267104                    0.992311       5.531144      22.322556       0.232953       2.180929      -0.572464       0.028236      -0.008151       0.009945       0.031026       0.082685       0.027955      -0.034019      -0.003989       0.133644      -0.116861       0.053365       0.063495              3.175801       2.695131       1.075771       0.158936       3.894314       0.295340       2.937957           0.000413
          236              H       2.361823       5.720047       8.311595       0.080065       2.246374 0.22984014E+02  0.31444929E+03                                 3.704259                            3.483219      -1.549822       2.119542                    0.988537       6.264062      25.854705       0.226159       1.979552      -0.593866       0.004063      -0.033561      -0.026103       0.042711       0.093820       0.047540      -0.066740       0.036893       0.177789      -0.156270       0.064891       0.091379              3.811014       4.232822      -0.331324       1.088558       3.045527      -0.497768       4.154691           0.000686
          237              H       1.942239       4.417062       9.851612       0.087464       1.197727 0.10110110E+02  0.11035089E+03                                 2.282571                            2.196759      -0.846180       2.461523                    0.996932       4.380965      15.101068       0.313506       1.789948      -0.621666      -0.012385      -0.004588       0.003583       0.013685       0.043894       0.008506      -0.010074       0.015542       0.087903      -0.061149       0.029924       0.031225              2.331439       3.101978       0.508680       0.058906       1.859946      -0.046584       2.032393           0.000111
          238              H       3.331552       3.737662       9.649274       0.075546       1.340044 0.12184210E+02  0.13759386E+03                                 2.324431                            2.294087      -1.200148       2.281666                    0.993883       4.594139      15.457418       0.334850       1.619771      -0.645480       0.008237      -0.001635      -0.001721       0.008573       0.030881      -0.007400       0.006407      -0.010764       0.089705      -0.047534       0.016394       0.031140              2.324913       1.892372      -0.233297      -0.259715       2.570445       0.382270       2.511920           0.001453
          239              H       2.894556       5.822054      11.258986       0.018474       8.384577 0.12879421E+03  0.27264668E+04                                 8.742475                            8.142031      -1.947490       1.915112                    0.986130      12.063833      63.095585       0.149900       1.930192      -0.594249       0.072156      -0.103994      -0.026580       0.129336       0.375416       0.064775      -0.088163       0.199813       0.797161      -0.536260       0.255403       0.280856              8.965910       5.840194      -0.912288      -0.482822      10.579126       0.253576      10.478410           0.002218
          240              H       4.219166       5.011778      11.112853       0.074206       1.231244 0.10493362E+02  0.11438420E+03                                 2.198659                            2.129284      -1.168376       2.299678                    0.994090       4.464822      14.856099       0.346793       1.620257      -0.644139       0.012880      -0.005286      -0.005105       0.014829       0.025061       0.005456      -0.011197      -0.003471       0.086046      -0.041402       0.009856       0.031546              2.240343       2.683077       0.181945       0.232199       1.697723      -0.245006       2.340229           0.000773
          241              H       2.178758       4.495973      12.834974       0.092052       1.651156 0.15260509E+02  0.18595943E+03                                 2.892652                            2.745152      -1.218256       2.287264                    0.993191       5.122985      19.102331       0.271432       1.851805      -0.611987       0.004373      -0.008161       0.011854       0.015041       0.062020      -0.005360      -0.007568       0.070821       0.158656      -0.097958       0.039644       0.058315              2.977567       3.230593      -0.277775      -0.969146       2.266016       0.167830       3.436091           0.000326
          242              H       2.515336       3.196837      11.994147       0.104548       1.013619 0.79869332E+01  0.79628457E+02                                 1.792717                            1.757307      -0.669079       2.545540                    0.999470       3.667324      10.895503       0.423713       1.449928      -0.676345      -0.005051      -0.019640      -0.012936       0.024054       0.010908       0.006915      -0.003382      -0.009374       0.009553      -0.016441       0.005963       0.010478              1.806656       1.645236       0.412144       0.167975       2.054119       0.183319       1.720614           0.000155
          243              H       4.769331       3.431643      12.446035       0.015860       9.072761 0.14575707E+03  0.31707516E+04                                 9.023007                            8.504886      -2.374690       1.719940                    0.981587      12.945868      67.813734       0.151299       1.860967      -0.601920      -0.112713       0.087550       0.040071       0.148240       0.379789       0.215080      -0.199003      -0.080581       0.595824      -0.590072       0.282033       0.308039              9.194261       8.823760      -1.094021      -1.076410       7.059021      -0.879763      11.700003           0.014877
          244              H       4.526583       4.823162      13.129488       0.113072       1.071923 0.84526009E+01  0.86666837E+02                                 1.957077                            1.880580      -1.004033       2.403532                    0.996383       3.901798      12.300417       0.380732       1.569006      -0.653999       0.005814       0.036591       0.002000       0.037104       0.012877       0.013006      -0.005030      -0.013350      -0.010506      -0.022666       0.005972       0.016694              1.998523       1.789221       0.483268       0.242129       2.301554       0.084642       1.904796          -0.000051
          245              H       3.540059       3.279596      17.257183       0.083583       1.663152 0.13091997E+02  0.14854159E+03                                 2.507503                            2.256874      -1.573488       2.114243                    0.991218       4.532292      14.636957       0.370019       1.458948      -0.671425      -0.003431       0.006028       0.039407       0.040013      -0.012041       0.008964      -0.000125      -0.009665       0.023859      -0.019029       0.004556       0.014472              2.611036       2.095062      -0.137284      -0.177043       2.241249       0.632659       3.496798           0.000340
          246              H       4.171702       1.302985      13.959074       0.031746       7.266812 0.89786785E+02  0.17519322E+04                                 8.065311                            6.995765      -2.201738       1.797330                    0.982270      11.362623      58.696712       0.153572       2.044039      -0.580730      -0.109298       0.009523       0.043367       0.117972       0.186626       0.286060      -0.140505      -0.442984       0.104979      -0.496582       0.210434       0.286148              8.345305       5.012419       0.001174      -0.095693      11.399613       2.718044       8.623882           0.011864
          247              H       4.732522       1.505073       3.001347       0.092329       1.426929 0.11272494E+02  0.12603996E+03                                 2.503147                            2.269019      -1.403877       2.200786                    0.992427       4.609134      15.918016       0.319838       1.712725      -0.630512      -0.030723       0.012405      -0.006295       0.033726      -0.017733      -0.029922      -0.027937      -0.024159      -0.012705      -0.052631       0.017823       0.034807              2.593629       3.164301      -0.635216       0.556745       2.424964      -0.371721       2.191621           0.001824
          248              H       7.244088       0.294471       5.672209       0.039812       4.698804 0.48720136E+02  0.80650782E+03                                 5.942943                            5.084346      -1.862660       1.962068                    0.985450       8.169419      37.428079       0.185957       1.989724      -0.591462       0.006547      -0.006771      -0.045137       0.046109      -0.001294      -0.052285       0.045391       0.028080      -0.850027      -0.294269       0.131028       0.163241              6.175531       6.134361      -1.355069       1.694709       5.329871      -1.901343       7.062360           0.006422
          249              H       7.584222       3.218008       2.189747       0.092339       1.493135 0.12700396E+02  0.14246363E+03                                 2.321716                            2.209350      -1.195468       2.290226                    0.993740       4.315797      13.686723       0.378858       1.441262      -0.676052       0.022882       0.008363       0.011571       0.026971       0.009693      -0.001499       0.015337       0.052350       0.045044      -0.039731       0.018564       0.021167              2.352047       2.282187       0.514583       0.044529       2.831524       0.270014       1.942430           0.000048
          250              H       6.377570       2.613669       1.393884       0.106235       1.041431 0.80531747E+01  0.80305243E+02                                 1.807829                            1.744522      -0.814043       2.487349                    0.998014       3.680586      10.869740       0.433424       1.417153      -0.681489      -0.021191       0.002465      -0.025878       0.033538      -0.008543      -0.000842      -0.005553       0.022304       0.028449      -0.019834       0.008773       0.011061              1.838458       2.107667      -0.350687       0.292531       1.615608      -0.135640       1.792098           0.000011
          251              H       8.418633       2.188322       0.285521       0.106084       1.069313 0.82176663E+01  0.81843313E+02                                 1.781869                            1.718922      -0.817269       2.475459                    0.997779       3.678808      10.636446       0.456117       1.348327      -0.694388       0.002510       0.007860      -0.023949       0.025330       0.002806      -0.007279      -0.000456      -0.003630       0.016588      -0.009040      -0.000579       0.009619              1.816415       1.560375       0.236951      -0.271018       1.814055      -0.375981       2.074816          -0.000060
          252              H       8.932479       1.391519       1.533272       0.105185       1.037339 0.83640103E+01  0.83893512E+02                                 1.762733                            1.746846      -0.924987       2.425474                    0.996465       3.760617      11.007424       0.446340       1.368126      -0.690012       0.019149      -0.013776       0.016842       0.028985      -0.004489       0.009658       0.004689       0.000735      -0.011456      -0.013634       0.004155       0.009479              1.761704       1.915514      -0.099983       0.340344       1.566229      -0.080863       1.803368          -0.000014
          253              H       7.156599      18.996254       1.187050       0.088847       1.129421 0.91270390E+01  0.93531977E+02                                 1.854904                            1.814211      -1.143937       2.315058                    0.994459       3.972253      11.737918       0.441976       1.352312      -0.692279       0.004611      -0.017447       0.019877       0.026847       0.005618      -0.006194      -0.002951      -0.019747       0.023953      -0.016509       0.003836       0.012673              1.879618       1.485868       0.077996      -0.212573       1.870335      -0.365402       2.282653          -0.000067
          254              H       6.723000       0.561997      -0.026978       0.089197       1.271376 0.10944766E+02  0.11804316E+03                                 2.070465                            2.039612      -1.109925       2.335054                    0.994123       4.111598      12.699426       0.398430       1.425345      -0.679337      -0.008339       0.008465      -0.020781       0.023938      -0.008163       0.009706       0.007188      -0.030548       0.035356      -0.026513       0.008482       0.018031              2.066923       2.198278      -0.278257       0.422865       1.813827      -0.060957       2.188664           0.000772
          255              H       4.742167       8.331792       8.448736       0.091072       1.520353 0.12629777E+02  0.14545522E+03                                 2.621258                            2.417152      -1.394686       2.205506                    0.992683       4.715523      16.590524       0.306569       1.734777      -0.627773      -0.023820       0.001415       0.011134       0.026332       0.006267       0.031827      -0.021176      -0.046938       0.017089      -0.049933       0.010621       0.039312              2.657542       3.197027       0.209746      -0.629595       2.359543      -0.196481       2.416055           0.000345
          256              H       7.185438       8.963075       5.503594       0.040986       4.570012 0.48522802E+02  0.80178935E+03                                 5.769692                            5.013221      -2.004066       1.899202                    0.983374       8.446878      38.564057       0.190841       1.942312      -0.595512       0.004142      -0.006605       0.049588       0.050197      -0.000402       0.062476       0.087010       0.057441      -0.830677      -0.303527       0.125222       0.178305              5.919561       5.929681       0.961577      -1.550839       4.650637      -1.200119       7.178365           0.001535
          257              H       7.450594       6.293592       9.213124       0.101804       1.374458 0.11498773E+02  0.12605254E+03                                 2.218534                            2.119194      -1.155224       2.320020                    0.993992       4.172281      13.159749       0.381491       1.464608      -0.672095       0.026038      -0.012042      -0.008833       0.030017      -0.016220       0.004006       0.016478       0.047917       0.035475      -0.040340       0.017163       0.023177              2.245178       2.137639      -0.443473      -0.012580       2.748799       0.226609       1.849096           0.001132
          258              H       6.258426       6.961444       9.979760       0.105187       1.070526 0.83808789E+01  0.84419407E+02                                 1.838356                            1.777281      -0.881815       2.452256                    0.997469       3.749858      11.134048       0.430229       1.413363      -0.681875      -0.018922       0.000579       0.025538       0.031790       0.006436       0.000126      -0.003122       0.024835       0.031006      -0.019469       0.008632       0.010837              1.868092       2.133342       0.345614      -0.299311       1.638378      -0.130811       1.832555           0.000229
          259              H       8.294562       7.406037      11.065640       0.109055       0.997427 0.74838115E+01  0.72602655E+02                                 1.682279                            1.625332      -0.676640       2.543543                    0.999447       3.540569      10.008786       0.476962       1.323709      -0.699602       0.002911      -0.005979       0.024807       0.025683      -0.001220       0.007373      -0.000446      -0.005036       0.018063      -0.009213      -0.000485       0.009698              1.716909       1.434619      -0.173146       0.220143       1.679694      -0.354040       2.036415          -0.000011
          260              H       8.835606       8.108533       9.775174       0.103748       1.067851 0.86540613E+01  0.87467130E+02                                 1.787966                            1.769567      -0.966583       2.404157                    0.995979       3.802791      11.140632       0.446618       1.356891      -0.692057       0.017792       0.013818      -0.017095       0.028280       0.005810      -0.008733       0.004485       0.001813      -0.009069      -0.013126       0.003629       0.009497              1.789049       1.962008       0.056619      -0.363566       1.579166      -0.059177       1.825974          -0.000086
          261              H       6.641546       9.067006      11.227511       0.083839       1.286249 0.11143287E+02  0.12032161E+03                                 2.055777                            2.033036      -1.110391       2.329336                    0.994375       4.114566      12.577383       0.407819       1.390939      -0.685795      -0.010507      -0.007962       0.018885       0.023031       0.006394      -0.008909       0.008409      -0.026891       0.016899      -0.021914       0.005010       0.016904              2.050887       2.178480       0.241236      -0.402851       1.802706      -0.029206       2.171474           0.000085
          262              H       7.289757       9.792598       9.999994       0.081277       1.183369 0.96038490E+01  0.99824775E+02                                 1.916494                            1.861046      -1.334809       2.219939                    0.992879       4.153590      12.420240       0.435726       1.352384      -0.691260       0.004468       0.014861      -0.020231       0.025497      -0.006600       0.005754      -0.000860      -0.023775       0.025090      -0.018839       0.007187       0.011652              1.957463       1.492353      -0.019876       0.167928       1.923660      -0.413560       2.456377          -0.000055
          263              H       4.353408      12.741155       5.173108       0.077611       1.913341 0.15968154E+02  0.19135432E+03                                 2.805811                            2.532780      -1.708987       2.046828                    0.989956       4.902361      16.539679       0.339274       1.506508      -0.662728      -0.002198       0.006369      -0.034929       0.035573       0.019196       0.026993      -0.007107      -0.026361       0.011621      -0.041684       0.015416       0.026267              2.903690       2.313152       0.144581      -0.168667       2.478965      -0.612692       3.918952           0.000108
          264              H       3.684463      10.935837       8.545408       0.030716       6.957291 0.84563543E+02  0.16223836E+04                                 7.769532                            6.729317      -2.186094       1.801837                    0.982942      11.172533      56.874505       0.158981       2.008122      -0.584421       0.109104       0.011430      -0.035825       0.115403      -0.202151       0.261697       0.136743      -0.425050       0.142536      -0.480779       0.201046       0.279733              8.046164       4.953775      -0.274212       0.006834      10.437296      -2.742795       8.747421           0.002074
          265              C      11.405487      13.643814       1.951438      -0.105356      23.542066 0.31138033E+03  0.71593598E+04                                 7.922145                            6.256785      -0.365727       1.893967                    0.996914      32.451375     112.667198       0.565042       0.471458      -0.970459       0.097122      -0.004151       0.016459       0.098594      -0.149220      -0.081503      -0.105459      -0.087297       0.325135      -0.255464       0.085319       0.170146              9.262608       7.222700      -0.472856      -1.009954       7.278626      -3.003065      13.286498           0.000714
          266              C      12.614624      13.703478       0.980215      -0.197594      28.267235 0.40740245E+03  0.96962316E+04                                 8.589018                            6.889007      -0.037772       1.981654                    0.998545      31.006288      98.440008       0.589123       0.436838      -1.021985      -0.072812       0.034905      -0.028261       0.085549      -0.060287      -0.059960      -0.036974       0.065897       0.205160      -0.123878       0.020943       0.102935             10.295014       7.863802       0.008014      -1.604560       6.981539      -3.594981      16.039701           0.001068
          267              C      12.276086      14.409823      22.216712      -0.160622      24.637031 0.33179923E+03  0.76703969E+04                                 8.002643                            6.267716      -0.239417       1.920669                    0.998434      31.911508     107.367480       0.596746       0.443991      -0.995477       0.073990      -0.053102       0.010175       0.091640      -0.102157      -0.040095      -0.060710       0.036584       0.385215      -0.184691       0.038990       0.145700              9.606919       6.928103      -0.223554      -1.974220       6.443969      -2.680982      15.448686           0.002140
          268              C      13.242283      14.392501      21.220760      -0.155916      22.019831 0.30471351E+03  0.69990068E+04                                 7.742755                            6.184092      -0.237057       1.926309                    0.998082      32.829786     115.573249       0.566591       0.470643      -0.966615      -0.092778       0.006253      -0.019185       0.094947      -0.151609      -0.045290      -0.097051       0.098419       0.407785      -0.255671       0.086504       0.169167              8.967616       7.499257      -0.795722      -0.464082       6.372394      -1.723323      13.031197           0.004155
          269              C      12.838909      15.198928      20.053944      -0.218768      27.560112 0.42071984E+03  0.10485559E+05                                 9.172125                            7.354053      -0.532869       1.808277                    0.998029      36.401157     133.915630       0.509819       0.482050      -0.959898      -0.084147      -0.134807       0.001102       0.158918      -0.213589      -0.054474      -0.126684       0.127801       0.406595      -0.329573       0.132656       0.196918             10.600452       7.919007      -1.017712       2.197857       8.935549      -1.165591      14.946801           0.006095
          270              C      11.757062      14.615760      19.161409      -0.112893      26.339379 0.38316713E+03  0.88652377E+04                                 7.938942                            6.608963      -0.193674       1.946918                    0.997865      28.974731      86.946173       0.619290       0.427474      -1.040916       0.086751      -0.030327       0.012648       0.092766      -0.022262       0.005085       0.033558      -0.052332       0.038982      -0.046476      -0.005725       0.052201              9.011913       6.655651      -1.011759       0.803482      10.441891       2.656924       9.938197          -0.000323
          271              C      13.389097      12.121419      17.423550       0.111328      25.604203 0.33938095E+03  0.76728628E+04                                 8.019161                            6.400989      -0.242836       1.925275                    0.998696      28.186589      85.609922       0.598409       0.452729      -1.018687      -0.031431      -0.015962       0.021179       0.041124      -0.003784       0.005203      -0.044657       0.023206       0.003080      -0.050688       0.009719       0.040969              8.770281      10.265104      -1.393300      -1.964679       9.892045       2.308940       6.153695          -0.000017
          272              C      11.496078      12.246521      18.370042       0.052378      23.603048 0.29312072E+03  0.65769445E+04                                 7.718166                            5.944344       0.273132       2.099456                    0.998221      29.863440      99.355365       0.603859       0.452056      -0.989883       0.043574      -0.009583      -0.057045       0.072421      -0.075194       0.139065       0.097690      -0.023893      -0.163548      -0.221316       0.097518       0.123798              8.469996       9.288968       1.182649      -1.349158      10.015810       2.705415       6.105209           0.000480
          273              C      10.372570      10.383464       7.999096       0.133358      23.291493 0.29569927E+03  0.65938127E+04                                 7.735725                            5.985400      -0.193687       1.948491                    0.998482      28.932365      93.366810       0.604578       0.454326      -0.996971      -0.033300      -0.010376      -0.048151       0.059456       0.022857      -0.062621      -0.014446      -0.219052       0.065772      -0.145206       0.038029       0.107177              8.366831       8.791295      -3.180978       0.615689       6.618521      -1.428998       9.690678           0.000383
          274              C       9.475621      10.993577       6.229762       0.075865      22.325184 0.29643691E+03  0.65523151E+04                                 7.287180                            5.888731       0.047449       2.039155                    0.996764      27.951107      87.080629       0.631686       0.438674      -1.015274       0.050181      -0.010492       0.033989       0.061510       0.010900      -0.055643      -0.034095      -0.056701      -0.273200      -0.118474       0.029672       0.088802              7.900635       8.329379      -2.662267      -1.101253       6.286481      -0.652879       9.086045           0.000079
          275              C       7.498031      12.140666       7.182999      -0.104443      24.669951 0.36999766E+03  0.84993544E+04                                 7.623400                            6.540176      -0.328727       1.908953                    0.996928      28.786237      86.514025       0.615047       0.433522      -1.035639       0.067937       0.039893       0.033547       0.085628      -0.038788      -0.012708      -0.022052       0.031644      -0.147084      -0.063140      -0.003294       0.066433              8.389591       9.588158      -0.843806      -0.183513      10.186344      -0.143758       5.394272          -0.000107
          276              C       7.741297      13.455199       7.718071      -0.204158      24.672087 0.39477647E+03  0.92909083E+04                                 7.799318                            6.812404      -0.269598       1.905785                    0.997977      30.894027      96.473849       0.590362       0.440840      -1.023079       0.049888      -0.045837      -0.084881       0.108603       0.040989       0.006736      -0.057067       0.049547      -0.027071      -0.083211       0.020070       0.063141              8.492098       8.247838       1.517139      -1.220215      10.284620      -1.239422       6.943835           0.001410
          277              C       8.858750      14.203886       7.088575      -0.172974      23.728790 0.38861451E+03  0.91527098E+04                                 7.515143                            6.669191      -0.316676       1.891039                    0.998073      31.157133      98.830585       0.605922       0.429199      -1.025139      -0.066772      -0.038682      -0.060560       0.098093       0.045984       0.017481      -0.081248       0.066175       0.032524      -0.114611       0.038528       0.076082              8.125760       7.487804       1.700638      -0.561398       8.912085      -2.157956       7.977389           0.001548
          278              C       8.749546      14.452165       5.629493      -0.186396      24.830330 0.41187701E+03  0.97503624E+04                                 7.694211                            6.910439      -0.338059       1.884262                    0.997366      30.678285      94.605775       0.595083       0.434785      -1.031498      -0.060850       0.035475       0.067476       0.097541      -0.025566       0.002235      -0.059811       0.024448      -0.012621      -0.070568       0.009520       0.061048              8.355122       7.445302      -1.267029       0.776335       9.295434      -2.898335       8.324629           0.000033
          279              C       7.592450      15.356749       5.227065      -0.202117      25.790806 0.40954895E+03  0.97109920E+04                                 7.870886                            6.856270      -0.307654       1.894522                    0.997838      30.962924      96.514497       0.600132       0.430429      -1.030960       0.074692      -0.018090      -0.050365       0.091884      -0.004247       0.020124      -0.085463       0.008890       0.007487      -0.088460       0.000842       0.087618              8.740340       8.181141      -0.995983       1.026926       9.712418      -3.694505       8.327461           0.000569
          280              C       7.691415      16.045772       3.916364      -0.101241      26.052251 0.38964751E+03  0.90356246E+04                                 7.859070                            6.694414      -0.162337       1.959286                    0.997282      28.791637      85.952035       0.612400       0.431305      -1.040600       0.047706       0.017630       0.065250       0.082730       0.033318       0.004284      -0.035501       0.032348      -0.083641      -0.059084       0.004741       0.054344              8.667283       9.014572       1.541682       0.427218       8.943398      -1.995877       8.043880          -0.000132
          281              C       9.448477      17.598961       4.975267       0.070529      23.963221 0.32612127E+03  0.73038197E+04                                 7.502898                            6.091057       0.163746       2.068619                    0.998184      27.675144      83.804396       0.641058       0.426616      -1.033386       0.038672       0.017640      -0.035729       0.055527      -0.004234       0.029680      -0.042408      -0.019123      -0.161880      -0.077965       0.018646       0.059319              8.141659       7.949178       3.143700       0.335531       7.412573      -1.145928       9.063226          -0.000773
          282              C      10.295435      18.313005       3.192444       0.124788      24.544406 0.32001575E+03  0.73119833E+04                                 8.133879                            6.300343      -0.271314       1.917565                    0.998049      30.053812      99.659953       0.576307       0.465145      -0.986575      -0.044495       0.007359       0.050827       0.067951      -0.032385       0.092631      -0.018408      -0.237297       0.101538      -0.178172       0.055981       0.122191              8.799203       8.139767       3.332306      -0.588210       7.786749      -1.797177      10.471094           0.002882
          283              C      10.518812       2.425054       5.105662       0.115495      25.002139 0.32597758E+03  0.72870580E+04                                 7.815988                            6.213428      -0.133016       1.963159                    0.999188      27.740749      83.447633       0.616929       0.444126      -1.024836       0.034797      -0.013279      -0.022640       0.043586       0.005728       0.004074       0.045861       0.024966       0.036713      -0.051656       0.005345       0.046311              8.558084      10.042846       1.250501      -1.965372       9.786219      -2.096365       5.845186           0.000233
          284              C      12.392185       2.569402       4.231112       0.049456      24.509579 0.30390198E+03  0.68799734E+04                                 7.945758                            6.061751       0.206653       2.074834                    0.998206      30.159111     100.752765       0.596704       0.453413      -0.989247      -0.049697      -0.009239       0.066495       0.083527       0.074681       0.153153      -0.093715      -0.016087      -0.241208      -0.237387       0.097146       0.140241              8.807591       9.729800      -1.022684      -1.188369      10.713511      -2.875702       5.979463           0.003848
          285              C      12.164413       4.954038       3.471221      -0.113717      26.237107 0.37593885E+03  0.86563442E+04                                 7.905634                            6.539413      -0.053309       1.990687                    0.998542      28.834668      86.307351       0.623587       0.426571      -1.041507      -0.084250      -0.030974      -0.016852       0.091331       0.029474       0.007787      -0.037019      -0.029013       0.015718      -0.050279      -0.000055       0.050334              9.024220       6.592354       1.135935       0.858733      10.388759      -2.532087      10.091548           0.000511
          286              C      11.200667       5.498713       2.475268      -0.200863      26.549296 0.39905314E+03  0.97184981E+04                                 8.783741                            7.127159      -0.523469       1.820437                    0.997691      34.465174     121.358347       0.526871       0.477346      -0.971805       0.068271      -0.127457      -0.001799       0.144601       0.182499      -0.029695       0.071271       0.057345       0.459910      -0.274062       0.099839       0.174224             10.165053       7.280679       0.844979       1.685863       8.499862       1.004997      14.714619           0.000903
          287              C      10.907965       4.580657       1.389388      -0.166290      25.107767 0.32579103E+03  0.74471476E+04                                 8.257574                            6.307282      -0.162806       1.949985                    0.998337      30.913233     101.187440       0.585165       0.457906      -0.994462       0.049985       0.074690      -0.006218       0.090087       0.086238      -0.000180       0.041069       0.017639       0.281444      -0.137715       0.029130       0.108585             10.064344       6.083391       0.975811       0.035026       6.717684       0.491031      17.391958           0.001052
          288              C      11.257783       4.932867       0.141637      -0.141105      21.976538 0.27325407E+03  0.61432875E+04                                 7.644236                            5.805648      -0.281264       1.911014                    0.998497      33.129508     117.593415       0.588987       0.462558      -0.965193      -0.025145      -0.109391       0.013832       0.113093       0.158271      -0.030097       0.083289       0.060825       0.468205      -0.256173       0.074542       0.181631              9.414852       5.652752       0.318686      -0.981110       6.212661       1.761850      16.379144           0.001335
          289              C      10.858996       4.061003      21.438835      -0.201915      26.994149 0.40643131E+03  0.96835315E+04                                 8.325449                            6.858523      -0.090808       1.967983                    0.998127      31.140292      99.460552       0.592317       0.434016      -1.021932       0.081798       0.024325       0.030780       0.090719       0.072975      -0.040934       0.039087       0.044527       0.226830      -0.129320       0.036924       0.092396              9.633382       8.581555       0.353581      -0.562455       7.109172       3.036243      13.209419           0.000402
          290              C      12.160811       3.939750      20.728404      -0.094141      23.302462 0.30959845E+03  0.70816699E+04                                 7.685440                            6.085256      -0.299839       1.911802                    0.997491      32.002917     109.478627       0.597006       0.448529      -0.986310      -0.096127      -0.004295      -0.034051       0.102070       0.120438      -0.099386       0.092397      -0.093355       0.277301      -0.231252       0.078225       0.153027              9.043832       7.120606       0.021835      -1.673497       6.919417       3.153533      13.091474           0.003896
          291              C      11.696221       3.083283      17.362849       0.123608      23.854383 0.31483430E+03  0.69762228E+04                                 7.613319                            6.142332      -0.197904       1.946584                    0.998456      27.474965      82.254054       0.615109       0.449382      -1.021943       0.011672      -0.030397       0.025684       0.041471      -0.002138      -0.014607      -0.019648       0.060704      -0.061327      -0.041689      -0.002288       0.043978              8.340571       4.922227      -0.427280       0.638652       9.139853      -1.523582      10.959635          -0.000202
          292              C      12.031326       1.980461      19.145671       0.041397      24.382157 0.31446174E+03  0.72907533E+04                                 8.425144                            6.491812      -0.045811       1.987802                    0.996794      32.232888     114.554398       0.525662       0.502568      -0.949482      -0.075426       0.022113      -0.065427       0.102268       0.163268      -0.200592       0.091311      -0.250822       0.152537      -0.351838       0.168435       0.183402              9.306329       4.503391      -0.061415       0.210260      12.487732       0.194131      10.927865           0.004540
          293              C      13.524661       1.316458       7.772027       0.030586      25.033678 0.33310582E+03  0.73994473E+04                                 7.544034                            6.063457       0.556133       2.191362                    0.998664      26.959180      77.800553       0.666192       0.413894      -1.055369       0.010153      -0.021481      -0.043674       0.049719      -0.010882       0.016899       0.007944      -0.017033      -0.050725      -0.030680       0.008405       0.022275              8.284872      10.521460      -0.496751       0.281517       6.278598       2.767756       8.054558          -0.000243
          294              C      14.908966       0.664003       6.348917       0.122323      22.920047 0.28743057E+03  0.63504230E+04                                 7.433857                            5.736526       0.043691       2.025043                    0.999079      28.528248      90.994167       0.645714       0.429335      -1.013358      -0.036312       0.002536       0.038639       0.053084      -0.017524       0.012683      -0.049053      -0.026138      -0.350775      -0.129313       0.037141       0.092172              8.110966       9.754988      -0.529546      -0.779613       5.776430       2.866651       8.801480           0.001833
          295              C      15.174789       2.388485       9.327782      -0.122977      27.026042 0.39146634E+03  0.90957611E+04                                 8.081939                            6.717526      -0.151895       1.956021                    0.998082      29.229866      87.578580       0.609826       0.432270      -1.039174       0.035948      -0.095213      -0.011948       0.102472      -0.000554       0.007366       0.013135       0.077011       0.138862      -0.063251       0.013845       0.049406              8.960333       7.991417      -0.501998       2.610921       8.145357       0.304379      10.744225           0.000050
          296              C       0.132056       1.616702      10.222565      -0.195096      26.830552 0.43467944E+03  0.10333485E+05                                 8.044233                            7.077047      -0.244449       1.914841                    0.997783      30.133818      90.344691       0.596296       0.432082      -1.042728      -0.077574      -0.035662      -0.013785       0.086484      -0.025713       0.017623      -0.039108      -0.028790       0.023427      -0.035010      -0.025331       0.060341              8.661568       7.160690      -0.259323       1.454972       8.894508      -2.253494       9.929506           0.000018
          297              C      15.545795       0.344512      10.784615      -0.183995      26.163601 0.41868646E+03  0.99178370E+04                                 7.955500                            6.953295      -0.434735       1.848164                    0.997619      30.748377      93.783945       0.597110       0.433036      -1.036124       0.093027       0.026850       0.022332       0.099366      -0.002360      -0.003674      -0.041625      -0.090389       0.036291      -0.051808      -0.017581       0.069389              8.622642       6.415186      -0.926566       1.110744       9.028512      -2.877166      10.424229           0.000541
          298              C      13.508844       8.333716       3.334081       0.045473      23.395292 0.31350484E+03  0.68695032E+04                                 7.166143                            5.861680       0.533085       2.192585                    0.998345      26.522735      76.391436       0.680133       0.410990      -1.055651       0.009952       0.017995       0.046992       0.051295       0.006984      -0.015686       0.000774      -0.025406      -0.019836      -0.024556       0.006170       0.018387              7.728100       9.515174      -0.690299      -0.104873       5.483225       2.157257       8.185902          -0.000624
          299              C      14.852022       8.678228       4.921310       0.118962      22.587913 0.29497674E+03  0.65737418E+04                                 7.449518                            5.891661      -0.057805       1.992087                    0.998251      28.996611      93.548869       0.622820       0.441285      -1.004247      -0.029743      -0.004541      -0.039572       0.049711       0.020866      -0.020216      -0.062611       0.011752      -0.333145      -0.133358       0.040047       0.093311              8.007794       9.457306      -0.044816       0.909418       5.350100       2.251102       9.215976           0.000272
          300              C      15.060593       7.144285       1.789567      -0.124018      27.095981 0.39817876E+03  0.92882092E+04                                 8.104107                            6.784066      -0.185307       1.945393                    0.997797      29.297030      87.862395       0.605786       0.433444      -1.038797       0.041957       0.096203       0.017944       0.106477      -0.014701      -0.012840       0.009987       0.072462       0.146864      -0.064066       0.009395       0.054672              8.974421       7.905921       0.758420      -2.510156       8.366385       0.227815      10.650957           0.000928
          301              C       0.026944       7.937239       0.941996      -0.193899      26.283301 0.42394998E+03  0.10016129E+05                                 7.920828                            6.982771      -0.235509       1.918818                    0.997672      29.956813      89.550307       0.601102       0.431293      -1.043154      -0.080110       0.037147       0.015422       0.089640       0.029687      -0.019914      -0.034579      -0.032882       0.013129      -0.036133      -0.024112       0.060245              8.520450       6.945230       0.336245      -1.309178       9.126071      -2.136890       9.490051          -0.000035
          302              C      15.491878       9.236375       0.469874      -0.180896      26.602061 0.42149336E+03  0.10003039E+05                                 8.061242                            6.982761      -0.482221       1.830950                    0.997567      30.897292      94.388674       0.594936       0.433805      -1.035454       0.091171      -0.030612      -0.028261       0.100239       0.000394      -0.000080      -0.044548      -0.079563      -0.003251      -0.039243      -0.029502       0.068745              8.816554       6.176383       1.049360      -1.045869       9.676746      -2.991976      10.596533           0.000020
          303              C      12.172725      12.598731       5.168612       0.094506      24.922209 0.33851745E+03  0.76437821E+04                                 7.821401                            6.336704      -0.143655       1.954863                    0.998312      28.315140      85.774773       0.609820       0.444813      -1.023816      -0.020907      -0.021283      -0.035840       0.046633       0.016436      -0.038812       0.025268       0.027874      -0.042901      -0.057262       0.011213       0.046049              8.518232       4.998538       0.233316       0.602364       9.460821       1.315581      11.095337          -0.000153
          304              C      11.808650      11.584443       3.352066       0.017149      25.689650 0.33385496E+03  0.78731850E+04                                 8.826717                            6.772054      -0.076841       1.968099                    0.996728      33.392232     120.492756       0.504196       0.515127      -0.941709       0.083332       0.034938       0.068208       0.113213      -0.178430      -0.201228      -0.103291      -0.305241       0.219803      -0.383320       0.180827       0.202493              9.769063       4.827914      -0.502815       0.402510      12.861310      -0.224993      11.617964           0.000116
          305              C      12.481567       5.602644      13.192438      -0.105352      23.541339 0.31136765E+03  0.71590330E+04                                 7.922163                            6.256777      -0.365787       1.893949                    0.996913      32.451821     112.670399       0.565023       0.471476      -0.970445      -0.097126       0.004151       0.016455       0.098598      -0.149240       0.081504       0.105457      -0.087328       0.325188      -0.255490       0.085331       0.170160              9.262658       7.222697      -0.472887       1.009972       7.278745       3.003192      13.286531           0.000681
          306              C      11.272430       5.542980      12.221215      -0.197596      28.267156 0.40740111E+03  0.96962032E+04                                 8.589012                            6.888989      -0.037780       1.981652                    0.998545      31.006387      98.440713       0.589124       0.436838      -1.021985       0.072813      -0.034902      -0.028263       0.085549      -0.060290       0.059961       0.036976       0.065903       0.205165      -0.123883       0.020946       0.102937             10.295022       7.863827       0.008052       1.604572       6.981556       3.595031      16.039683           0.001057
          307              C      11.610968       4.836635      10.975712      -0.160622      24.637016 0.33179862E+03  0.76703864E+04                                 8.002665                            6.267718      -0.239435       1.920662                    0.998433      31.911651     107.368321       0.596744       0.443993      -0.995475      -0.073989       0.053104       0.010173       0.091640      -0.102160       0.040097       0.060715       0.036584       0.385218      -0.184696       0.038993       0.145704              9.606970       6.928118      -0.223545       1.974238       6.444002       2.681035      15.448789           0.002119
          308              C      10.644771       4.853957       9.979760      -0.155916      22.019834 0.30471333E+03  0.69989991E+04                                 7.742750                            6.184086      -0.237054       1.926310                    0.998082      32.829718     115.572842       0.566592       0.470642      -0.966616       0.092776      -0.006253      -0.019187       0.094946      -0.151607       0.045294       0.097054       0.098420       0.407773      -0.255671       0.086505       0.169166              8.967618       7.499250      -0.795712       0.464110       6.372374       1.723324      13.031231           0.004138
          309              C      11.048145       4.047530       8.812944      -0.218765      27.560135 0.42072036E+03  0.10485553E+05                                 9.172089                            7.354032      -0.532851       1.808284                    0.998029      36.400756     133.913111       0.509823       0.482046      -0.959901       0.084144       0.134803       0.001101       0.158913      -0.213575       0.054470       0.126683       0.127795       0.406563      -0.329554       0.132645       0.196909             10.600417       7.918941      -1.017701      -2.197838       8.935474       1.165625      14.946837           0.006079
          310              C      12.129992       4.630698       7.920409      -0.112892      26.339261 0.38316546E+03  0.88651729E+04                                 7.938883                            6.608934      -0.193632       1.946933                    0.997865      28.974469      86.944725       0.619295       0.427472      -1.040919      -0.086749       0.030327       0.012646       0.092763      -0.022261      -0.005088      -0.033557      -0.052324       0.038970      -0.046473      -0.005723       0.052196              9.011819       6.655592      -1.011746      -0.803481      10.441682      -2.656869       9.938184          -0.000326
          311              C      10.497957       7.125039       6.182550       0.111331      25.603919 0.33937818E+03  0.76727548E+04                                 8.019015                            6.400919      -0.242781       1.925293                    0.998696      28.186128      85.607181       0.598421       0.452722      -1.018694       0.031431       0.015964       0.021172       0.041122      -0.003785      -0.005194       0.044648       0.023207       0.003119      -0.050677       0.009715       0.040961              8.770079      10.264778      -1.393196       1.964592       9.891838      -2.308883       6.153621          -0.000013
          312              C      12.390976       6.999937       7.129042       0.052395      23.602909 0.29312108E+03  0.65769094E+04                                 7.717979                            5.944219       0.273232       2.099494                    0.998221      29.862416      99.349391       0.603890       0.452037      -0.989901      -0.043567       0.009588      -0.057043       0.072415      -0.075185      -0.139052      -0.097669      -0.023877      -0.163542      -0.221288       0.097497       0.123790              8.469754       9.288752       1.182642       1.349148      10.015436      -2.705286       6.105072           0.000441
          313              C      13.514484       8.862994      19.240096       0.133357      23.291504 0.29569843E+03  0.65938126E+04                                 7.735796                            5.985438      -0.193719       1.948481                    0.998482      28.932712      93.369136       0.604567       0.454333      -0.996964       0.033306       0.010376      -0.048151       0.059459       0.022853       0.062631       0.014447      -0.219082       0.065801      -0.145228       0.038041       0.107187              8.366913       8.791401      -3.181030      -0.615742       6.618593       1.429047       9.690746           0.000401
          314              C      14.411433       8.252881      17.470762       0.075855      22.325000 0.29643185E+03  0.65522314E+04                                 7.287258                            5.888759       0.047352       2.039120                    0.996763      27.952047      87.086176       0.631666       0.438686      -1.015258      -0.050183       0.010490       0.033999       0.061516       0.010893       0.055668       0.034111      -0.056706      -0.273293      -0.118519       0.029695       0.088824              7.900740       8.329516      -2.662321       1.101247       6.286576       0.652924       9.086126           0.000072
          315              C       0.368023       7.105792      18.423999      -0.104442      24.669779 0.36999504E+03  0.84993054E+04                                 7.623400                            6.540168      -0.328775       1.908937                    0.996927      28.786504      86.515762       0.615043       0.433524      -1.035634      -0.067937      -0.039894       0.033549       0.085630      -0.038790       0.012711       0.022056       0.031645      -0.147126      -0.063154      -0.003289       0.066443              8.389615       9.588209      -0.843813       0.183526      10.186345       0.143753       5.394292          -0.000111
          316              C       0.124757       5.791259      18.959071      -0.204159      24.672041 0.39477627E+03  0.92909108E+04                                 7.799323                            6.812413      -0.269601       1.905784                    0.997977      30.894088      96.474354       0.590360       0.440841      -1.023077      -0.049889       0.045838      -0.084881       0.108604       0.040990      -0.006737       0.057070       0.049555      -0.027066      -0.083217       0.020074       0.063143              8.492112       8.247862       1.517164       1.220206      10.284677       1.239385       6.943797           0.001411
          317              C      15.028304       5.042572      18.329575      -0.172972      23.728605 0.38861188E+03  0.91526446E+04                                 7.515114                            6.669176      -0.316680       1.891038                    0.998073      31.157192      98.831181       0.605921       0.429200      -1.025137       0.066771       0.038683      -0.060560       0.098093       0.045987      -0.017482       0.081253       0.066181       0.032526      -0.114618       0.038532       0.076087              8.125723       7.487788       1.700648       0.561380       8.912079       2.157892       7.977301           0.001549
          318              C      15.137508       4.794293      16.870493      -0.186395      24.830144 0.41187435E+03  0.97503136E+04                                 7.694205                            6.910430      -0.338082       1.884255                    0.997366      30.678554      94.607621       0.595080       0.434787      -1.031493       0.060848      -0.035477       0.067479       0.097542      -0.025573      -0.002227       0.059824       0.024454      -0.012643      -0.070587       0.009529       0.061058              8.355121       7.445301      -1.267047      -0.776334       9.295553       2.898275       8.324510           0.000025
          319              C       0.273604       3.889709      16.468065      -0.202119      25.790796 0.40954960E+03  0.97110441E+04                                 7.870946                            6.856313      -0.307701       1.894506                    0.997838      30.963349      96.517070       0.600124       0.430433      -1.030953      -0.074692       0.018088      -0.050364       0.091884      -0.004248      -0.020125       0.085480       0.008908       0.007477      -0.088482       0.000852       0.087630              8.740423       8.181223      -0.996008      -1.026920       9.712573       3.694531       8.327472           0.000563
          320              C       0.174639       3.200686      15.157364      -0.101241      26.052163 0.38964633E+03  0.90356122E+04                                 7.859084                            6.694419      -0.162366       1.959277                    0.997281      28.791842      85.953399       0.612396       0.431307      -1.040596      -0.047705      -0.017633       0.065250       0.082730       0.033317      -0.004285       0.035510       0.032367      -0.083625      -0.059094       0.004749       0.054345              8.667311       9.014593       1.541702      -0.427211       8.943465       1.995851       8.043874          -0.000140
          321              C      14.438577       1.647497      16.216267       0.070505      23.963541 0.32612599E+03  0.73039655E+04                                 7.502971                            6.091098       0.163724       2.068607                    0.998184      27.675657      83.806694       0.641056       0.426616      -1.033385      -0.038671      -0.017638      -0.035735       0.055530      -0.004225      -0.029687       0.042414      -0.019120      -0.161892      -0.077977       0.018657       0.059319              8.141754       7.949292       3.143772      -0.335523       7.412693       1.145955       9.063277          -0.000785
          322              C      13.591619       0.933453      14.433444       0.124784      24.544384 0.32001467E+03  0.73119700E+04                                 8.133916                            6.300361      -0.271355       1.917552                    0.998049      30.054124      99.661855       0.576301       0.465149      -0.986571       0.044501      -0.007358       0.050826       0.067954      -0.032383      -0.092638       0.018408      -0.237325       0.101566      -0.178190       0.055991       0.122199              8.799244       8.139834       3.332355       0.588229       7.786825       1.797201      10.471072           0.002861
          323              C      13.368242      16.821404      16.346662       0.115493      25.002199 0.32597762E+03  0.72870681E+04                                 7.816021                            6.213436      -0.133022       1.963157                    0.999188      27.740876      83.448394       0.616927       0.444127      -1.024834      -0.034797       0.013278      -0.022642       0.043587       0.005729      -0.004077      -0.045862       0.024962       0.036706      -0.051655       0.005343       0.046312              8.558144      10.042956       1.250538       1.965395       9.786293       2.096382       5.845183           0.000235
          324              C      11.494869      16.677056      15.472112       0.049446      24.509792 0.30390318E+03  0.68800471E+04                                 7.945942                            6.061874       0.206541       2.074794                    0.998206      30.160022     100.758038       0.596678       0.453430      -0.989233       0.049701       0.009235       0.066499       0.083532       0.074689      -0.153170       0.093733      -0.016098      -0.241238      -0.237418       0.097165       0.140253              8.807831       9.730006      -1.022718       1.188366      10.713901       2.875821       5.979586           0.003816
          325              C      11.722641      14.292420      14.712221      -0.113718      26.237089 0.37593899E+03  0.86563657E+04                                 7.905659                            6.539426      -0.053344       1.990676                    0.998542      28.834872      86.308626       0.623584       0.426573      -1.041504       0.084251       0.030974      -0.016853       0.091332       0.029478      -0.007786       0.037020      -0.029019       0.015725      -0.050284      -0.000055       0.050339              9.024258       6.592411       1.135913      -0.858746      10.388883       2.532122      10.091479           0.000508
          326              C      12.686387      13.747745      13.716268      -0.200870      26.549193 0.39905120E+03  0.97185015E+04                                 8.783836                            7.127213      -0.523542       1.820410                    0.997691      34.466249     121.364996       0.526858       0.477356      -0.971794      -0.068279       0.127468      -0.001799       0.144614       0.182539       0.029702      -0.071274       0.057353       0.459996      -0.274116       0.099866       0.174250             10.165158       7.280811       0.845004      -1.685846       8.500028      -1.005022      14.714636           0.000869
          327              C      12.979089      14.665801      12.630388      -0.166291      25.107685 0.32578954E+03  0.74471249E+04                                 8.257609                            6.307300      -0.162837       1.949975                    0.998337      30.913527     101.189353       0.585159       0.457911      -0.994457      -0.049986      -0.074689      -0.006219       0.090087       0.086249       0.000178      -0.041068       0.017634       0.281473      -0.137730       0.029136       0.108594             10.064384       6.083437       0.975827      -0.034999       6.717754      -0.491118      17.391961           0.001037
          328              C      12.629271      14.313591      11.382637      -0.141105      21.976717 0.27325684E+03  0.61433580E+04                                 7.644231                            5.805646      -0.281270       1.911013                    0.998497      33.129424     117.592741       0.588993       0.462553      -0.965197       0.025147       0.109390       0.013829       0.113092       0.158269       0.030090      -0.083277       0.060817       0.468216      -0.256167       0.074539       0.181629              9.414837       5.652755       0.318668       0.981173       6.212675      -1.761847      16.379082           0.001306
          329              C      13.028058      15.185455      10.197835      -0.201913      26.994253 0.40643325E+03  0.96835638E+04                                 8.325439                            6.858528      -0.090790       1.967990                    0.998127      31.140013      99.458741       0.592320       0.434014      -1.021936      -0.081797      -0.024329       0.030778       0.090718       0.072966       0.040931      -0.039081       0.044514       0.226810      -0.129305       0.036917       0.092388              9.633372       8.581511       0.353596       0.562511       7.109165      -3.036261      13.209439           0.000392
          330              C      11.726243      15.306708       9.487404      -0.094139      23.302498 0.30959866E+03  0.70816740E+04                                 7.685451                            6.085263      -0.299853       1.911797                    0.997491      32.002923     109.478550       0.597005       0.448529      -0.986310       0.096128       0.004294      -0.034053       0.102071       0.120434       0.099389      -0.092398      -0.093354       0.277285      -0.231249       0.078223       0.153026              9.043862       7.120582       0.021843       1.673503       6.919408      -3.153541      13.091597           0.003880
          331              C      12.190833      16.163175       6.121849       0.123616      23.854273 0.31483265E+03  0.69761656E+04                                 7.613277                            6.142304      -0.197878       1.946594                    0.998456      27.474696      82.252682       0.615113       0.449380      -1.021945      -0.011671       0.030400       0.025681       0.041472      -0.002135       0.014602       0.019644       0.060709      -0.061323      -0.041684      -0.002293       0.043977              8.340523       4.922195      -0.427270      -0.638647       9.139750       1.523516      10.959624          -0.000200
          332              C      11.855728      17.265997       7.904671       0.041427      24.381621 0.31445460E+03  0.72905121E+04                                 8.424924                            6.491653      -0.045721       1.987840                    0.996794      32.231589     114.547432       0.525681       0.502555      -0.949493       0.075417      -0.022105      -0.065423       0.102257       0.163254       0.200577      -0.091297      -0.250772       0.152491      -0.351798       0.168407       0.183391              9.306078       4.503278      -0.061426      -0.210265      12.487324      -0.194089      10.927631           0.004546
          333              C      10.362393      17.930000      19.013027       0.030520      25.035228 0.33313085E+03  0.74001641E+04                                 7.544383                            6.063711       0.556016       2.191306                    0.998664      26.960524      77.806021       0.666172       0.413898      -1.055364      -0.010163       0.021480      -0.043677       0.049723      -0.010879      -0.016904      -0.007968      -0.017006      -0.050719      -0.030690       0.008426       0.022264              8.285276      10.522002      -0.496781      -0.281543       6.278924      -2.767912       8.054901          -0.000237
          334              C       8.978088      18.582455      17.589917       0.122318      22.919791 0.28742407E+03  0.63502855E+04                                 7.433905                            5.736543       0.043590       2.025010                    0.999078      28.528887      90.998220       0.645695       0.429347      -1.013344       0.036310      -0.002538       0.038647       0.053089      -0.017525      -0.012691       0.049059      -0.026134      -0.350844      -0.129338       0.037152       0.092186              8.111028       9.755114      -0.529571       0.779642       5.776490      -2.866671       8.801482           0.001813
          335              C       8.712265      16.857973      20.568782      -0.122977      27.025947 0.39146350E+03  0.90956876E+04                                 8.081923                            6.717497      -0.151905       1.956018                    0.998082      29.229928      87.579014       0.609827       0.432270      -1.039174      -0.035948       0.095214      -0.011945       0.102472      -0.000556      -0.007365      -0.013139       0.077026       0.138874      -0.063261       0.013850       0.049411              8.960319       7.991392      -0.501945      -2.610915       8.145399      -0.304378      10.744165           0.000057
          336              C       7.733998      17.629756      21.463565      -0.195099      26.830584 0.43467974E+03  0.10333494E+05                                 8.044241                            7.077050      -0.244448       1.914841                    0.997783      30.133828      90.344727       0.596296       0.432082      -1.042728       0.077574       0.035662      -0.013783       0.086484      -0.025715      -0.017621       0.039108      -0.028789       0.023430      -0.035012      -0.025328       0.060340              8.661583       7.160686      -0.259324      -1.454979       8.894538       2.253524       9.929525           0.000018
          337              C       8.341259      18.901946      22.025615      -0.183995      26.163619 0.41868664E+03  0.99178468E+04                                 7.955508                            6.953298      -0.434747       1.848160                    0.997619      30.748457      93.784355       0.597109       0.433036      -1.036123      -0.093028      -0.026851       0.022334       0.099368      -0.002361       0.003676       0.041625      -0.090396       0.036298      -0.051813      -0.017579       0.069392              8.622655       6.415185      -0.926560      -1.110743       9.028520       2.877165      10.424258           0.000546
          338              C      10.378210      10.912742      14.575081       0.045425      23.396361 0.31352208E+03  0.68699969E+04                                 7.166394                            5.861859       0.532983       2.192538                    0.998344      26.523806      76.395945       0.680117       0.410992      -1.055646      -0.009960      -0.017988       0.046995       0.051296       0.006979       0.015687      -0.000790      -0.025392      -0.019806      -0.024554       0.006186       0.018369              7.728386       9.515587      -0.690326       0.104850       5.483436      -2.157352       8.186136          -0.000609
          339              C       9.035032      10.568230      16.162310       0.118955      22.587558 0.29496780E+03  0.65735430E+04                                 7.449540                            5.891654      -0.057879       1.992061                    0.998251      28.997408      93.553783       0.622802       0.441297      -1.004232       0.029739       0.004543      -0.039582       0.049717       0.020866       0.020225       0.062618       0.011769      -0.333225      -0.133387       0.040061       0.093326              8.007832       9.457433      -0.044811      -0.909459       5.350129      -2.251102       9.215933           0.000288
          340              C       8.826461      12.102173      13.030567      -0.124020      27.096013 0.39817864E+03  0.92882204E+04                                 8.104130                            6.784072      -0.185343       1.945381                    0.997797      29.297228      87.863503       0.605783       0.433445      -1.038795      -0.041957      -0.096205       0.017943       0.106479      -0.014702       0.012840      -0.009986       0.072481       0.146872      -0.064076       0.009402       0.054674              8.974448       7.905949       0.758385       2.510159       8.366467      -0.227837      10.650927           0.000925
          341              C       7.839110      11.309219      12.182996      -0.193901      26.283328 0.42395049E+03  0.10016146E+05                                 7.920835                            6.982777      -0.235509       1.918818                    0.997672      29.956834      89.550420       0.601102       0.431293      -1.043154       0.080109      -0.037147       0.015421       0.089639       0.029687       0.019914       0.034580      -0.032879       0.013135      -0.036133      -0.024112       0.060246              8.520460       6.945238       0.336251       1.309186       9.126113       2.136894       9.490029          -0.000033
          342              C       8.395176      10.010083      11.710874      -0.180898      26.602083 0.42149373E+03  0.10003054E+05                                 8.061245                            6.982762      -0.482236       1.830945                    0.997567      30.897390      94.389110       0.594936       0.433805      -1.035454      -0.091172       0.030613      -0.028262       0.100241       0.000396       0.000078       0.044549      -0.079566      -0.003247      -0.039245      -0.029502       0.068747              8.816557       6.176382       1.049359       1.045865       9.676771       2.991959      10.596518           0.000018
          343              C      11.714329       6.647727      16.409612       0.094497      24.922302 0.33851840E+03  0.76438280E+04                                 7.821443                            6.336720      -0.143676       1.954855                    0.998312      28.315496      85.776695       0.609817       0.444814      -1.023813       0.020911       0.021277      -0.035845       0.046636       0.016440       0.038822      -0.025275       0.027863      -0.042904      -0.057276       0.011222       0.046054              8.518285       4.998573       0.233334      -0.602384       9.460868      -1.315643      11.095414          -0.000146
          344              C      12.078404       7.662015      14.593066       0.017081      25.691187 0.33387630E+03  0.78739101E+04                                 8.827367                            6.772506      -0.077073       1.968001                    0.996728      33.395728     120.511868       0.504147       0.515163      -0.941681      -0.083364      -0.034960       0.068219       0.113250      -0.178494       0.201281       0.103321      -0.305386       0.219975      -0.383457       0.180887       0.202569              9.769829       4.828261      -0.502894      -0.402533      12.862415       0.225219      11.618810           0.000102
          345              C       4.471067       5.602644      20.530562      -0.105353      23.541470 0.31136983E+03  0.71590882E+04                                 7.922155                            6.256773      -0.365777       1.893952                    0.996913      32.451734     112.669757       0.565027       0.471472      -0.970448      -0.097126       0.004151      -0.016455       0.098597      -0.149236      -0.081503      -0.105455      -0.087327       0.325182      -0.255485       0.085328       0.170157              9.262646       7.222691      -0.472887      -1.009961       7.278731      -3.003177      13.286515           0.000704
          346              C       3.261930       5.542980      21.501785      -0.197596      28.267167 0.40740121E+03  0.96962006E+04                                 8.589002                            6.888984      -0.037770       1.981655                    0.998545      31.006323      98.440307       0.589125       0.436837      -1.021985       0.072813      -0.034902       0.028263       0.085550      -0.060287      -0.059960      -0.036974       0.065901       0.205163      -0.123879       0.020943       0.102936             10.295009       7.863810       0.008045      -1.604571       6.981548      -3.595022      16.039669           0.001065
          347              C       3.600468       4.836635       0.265288      -0.160623      24.637083 0.33179957E+03  0.76704096E+04                                 8.002673                            6.267727      -0.239424       1.920666                    0.998434      31.911584     107.367899       0.596744       0.443992      -0.995476      -0.073989       0.053104      -0.010174       0.091641      -0.102157      -0.040096      -0.060713       0.036581       0.385215      -0.184693       0.038991       0.145702              9.606980       6.928116      -0.223549      -1.974240       6.444007      -2.681040      15.448818           0.002135
          348              C       2.634271       4.853957       1.261240      -0.155916      22.019915 0.30471476E+03  0.69990363E+04                                 7.742758                            6.184095      -0.237042       1.926314                    0.998082      32.829658     115.572459       0.566593       0.470641      -0.966617       0.092776      -0.006253       0.019187       0.094946      -0.151605      -0.045294      -0.097054       0.098422       0.407769      -0.255669       0.086505       0.169164              8.967627       7.499256      -0.795710      -0.464102       6.372375      -1.723321      13.031249           0.004155
          349              C       3.037645       4.047530       2.428056      -0.218765      27.560194 0.42072162E+03  0.10485584E+05                                 9.172092                            7.354041      -0.532836       1.808289                    0.998029      36.400618     133.912267       0.509823       0.482046      -0.959902       0.084142       0.134802      -0.001101       0.158911      -0.213570      -0.054470      -0.126682       0.127792       0.406550      -0.329548       0.132642       0.196906             10.600421       7.918936      -1.017702       2.197845       8.935475      -1.165626      14.946851           0.006104
          350              C       4.119492       4.630698       3.320591      -0.112893      26.339293 0.38316595E+03  0.88651860E+04                                 7.938888                            6.608938      -0.193635       1.946932                    0.997865      28.974480      86.944732       0.619295       0.427472      -1.040919      -0.086749       0.030327      -0.012646       0.092763      -0.022260       0.005088       0.033556      -0.052322       0.038969      -0.046472      -0.005723       0.052195              9.011825       6.655594      -1.011760       0.803478      10.441684       2.656864       9.938195          -0.000323
          351              C       2.487457       7.125039       5.058450       0.111331      25.603954 0.33937873E+03  0.76727732E+04                                 8.019033                            6.400930      -0.242791       1.925290                    0.998696      28.186180      85.607481       0.598419       0.452723      -1.018693       0.031431       0.015964      -0.021173       0.041122      -0.003785       0.005195      -0.044649       0.023207       0.003116      -0.050678       0.009716       0.040962              8.770101      10.264804      -1.393207      -1.964599       9.891864       2.308890       6.153635          -0.000019
          352              C       4.380476       6.999937       4.111958       0.052395      23.602942 0.29312204E+03  0.65769279E+04                                 7.717955                            5.944201       0.273253       2.099501                    0.998221      29.862285      99.348524       0.603895       0.452033      -0.989905      -0.043567       0.009589       0.057042       0.072414      -0.075182       0.139048       0.097666      -0.023877      -0.163537      -0.221280       0.097494       0.123786              8.469723       9.288733       1.182636      -1.349153      10.015385       2.705266       6.105052           0.000490
          353              C       5.503984       8.862994      14.482904       0.133356      23.291538 0.29569889E+03  0.65938302E+04                                 7.735821                            5.985456      -0.193734       1.948476                    0.998482      28.932810      93.369721       0.604564       0.454335      -0.996962       0.033307       0.010377       0.048151       0.059460       0.022853      -0.062633      -0.014447      -0.219089       0.065808      -0.145233       0.038044       0.107189              8.366941       8.791436      -3.181047       0.615736       6.618619      -1.429047       9.690768           0.000386
          354              C       6.400933       8.252881      16.252238       0.075854      22.325042 0.29643275E+03  0.65522500E+04                                 7.287252                            5.888757       0.047362       2.039123                    0.996763      27.951971      87.085658       0.631669       0.438685      -1.015260      -0.050182       0.010490      -0.033998       0.061516       0.010893      -0.055665      -0.034109      -0.056706      -0.273282      -0.118514       0.029693       0.088821              7.900731       8.329511      -2.662322      -1.101246       6.286572      -0.652919       9.086110           0.000064
          355              C       8.378523       7.105792      15.299001      -0.104442      24.669798 0.36999524E+03  0.84993087E+04                                 7.623401                            6.540167      -0.328770       1.908939                    0.996928      28.786480      86.515600       0.615043       0.433524      -1.035635      -0.067937      -0.039894      -0.033549       0.085630      -0.038790      -0.012711      -0.022056       0.031645      -0.147121      -0.063152      -0.003289       0.066442              8.389619       9.588211      -0.843816      -0.183525      10.186359      -0.143750       5.394285          -0.000108
          356              C       8.135257       5.791259      14.763929      -0.204159      24.672060 0.39477653E+03  0.92909226E+04                                 7.799337                            6.812420      -0.269610       1.905781                    0.997977      30.894157      96.474750       0.590359       0.440842      -1.023076      -0.049889       0.045838       0.084882       0.108605       0.040991       0.006737      -0.057072       0.049558      -0.027067      -0.083220       0.020074       0.063145              8.492131       8.247882       1.517170      -1.220209      10.284705      -1.239396       6.943807           0.001405
          357              C       7.017804       5.042572      15.393425      -0.172971      23.728577 0.38861123E+03  0.91526300E+04                                 7.515116                            6.669174      -0.316685       1.891036                    0.998073      31.157237      98.831485       0.605920       0.429200      -1.025136       0.066771       0.038683       0.060561       0.098093       0.045989       0.017483      -0.081255       0.066183       0.032526      -0.114622       0.038534       0.076088              8.125729       7.487793       1.700651      -0.561384       8.912095      -2.157898       7.977298           0.001542
          358              C       7.127008       4.794293      16.852507      -0.186395      24.830150 0.41187451E+03  0.97503157E+04                                 7.694204                            6.910431      -0.338076       1.884257                    0.997366      30.678525      94.607440       0.595080       0.434787      -1.031494       0.060848      -0.035477      -0.067479       0.097542      -0.025571       0.002229      -0.059823       0.024453      -0.012642      -0.070585       0.009528       0.061057              8.355119       7.445300      -1.267052       0.776333       9.295546      -2.898276       8.324513           0.000027
          359              C       8.284104       3.889709      17.254935      -0.202118      25.790733 0.40954860E+03  0.97110159E+04                                 7.870927                            6.856300      -0.307702       1.894505                    0.997838      30.963340      96.517063       0.600125       0.430433      -1.030953      -0.074693       0.018089       0.050364       0.091884      -0.004247       0.020126      -0.085480       0.008907       0.007474      -0.088483       0.000853       0.087630              8.740398       8.181199      -0.996002       1.026918       9.712545      -3.694509       8.327451           0.000562
          360              C       8.185139       3.200686      18.565636      -0.101241      26.052139 0.38964606E+03  0.90356024E+04                                 7.859074                            6.694415      -0.162362       1.959279                    0.997281      28.791812      85.953228       0.612397       0.431307      -1.040597      -0.047705      -0.017633      -0.065250       0.082730       0.033317       0.004285      -0.035509       0.032365      -0.083627      -0.059093       0.004748       0.054345              8.667296       9.014575       1.541693       0.427216       8.943441      -1.995845       8.043873          -0.000137
          361              C       6.428077       1.647497      17.506733       0.070505      23.963550 0.32612602E+03  0.73039741E+04                                 7.502992                            6.091111       0.163701       2.068599                    0.998184      27.675767      83.807356       0.641052       0.426618      -1.033383      -0.038671      -0.017638       0.035736       0.055530      -0.004224       0.029689      -0.042417      -0.019120      -0.161905      -0.077983       0.018660       0.059323              8.141778       7.949309       3.143776       0.335523       7.412710      -1.145964       9.063315          -0.000791
          362              C       5.581119       0.933453      19.289556       0.124783      24.544366 0.32001494E+03  0.73119702E+04                                 8.133891                            6.300347      -0.271331       1.917560                    0.998049      30.053981      99.661000       0.576304       0.465147      -0.986573       0.044499      -0.007358      -0.050825       0.067952      -0.032383       0.092634      -0.018408      -0.237316       0.101562      -0.178183       0.055988       0.122196              8.799215       8.139800       3.332335      -0.588232       7.786793      -1.797197      10.471052           0.002870
          363              C       5.357742      16.821404      17.376338       0.115493      25.002267 0.32597858E+03  0.72871016E+04                                 7.816060                            6.213460      -0.133040       1.963152                    0.999188      27.740985      83.449042       0.616923       0.444129      -1.024832      -0.034797       0.013277       0.022643       0.043587       0.005728       0.004079       0.045864       0.024963       0.036700      -0.051658       0.005344       0.046314              8.558191      10.043013       1.250554      -1.965409       9.786349      -2.096396       5.845211           0.000233
          364              C       3.484369      16.677056      18.250888       0.049444      24.509833 0.30390430E+03  0.68800681E+04                                 7.945910                            6.061851       0.206571       2.074803                    0.998206      30.159870     100.757000       0.596685       0.453424      -0.989237       0.049701       0.009236      -0.066498       0.083531       0.074686       0.153164      -0.093729      -0.016096      -0.241232      -0.237409       0.097162       0.140248              8.807791       9.729983      -1.022709      -1.188373      10.713831      -2.875796       5.979560           0.003832
          365              C       3.712141      14.292420      19.010779      -0.113718      26.237111 0.37593922E+03  0.86563682E+04                                 7.905657                            6.539426      -0.053338       1.990678                    0.998542      28.834835      86.308371       0.623584       0.426572      -1.041505       0.084251       0.030974       0.016853       0.091332       0.029477       0.007785      -0.037020      -0.029017       0.015725      -0.050281      -0.000056       0.050338              9.024255       6.592402       1.135922       0.858745      10.388880      -2.532120      10.091484           0.000509
          366              C       4.675887      13.747745      20.006732      -0.200869      26.549228 0.39905185E+03  0.97185157E+04                                 8.783834                            7.127213      -0.523534       1.820413                    0.997691      34.466151     121.364417       0.526859       0.477355      -0.971795      -0.068278       0.127467       0.001799       0.144613       0.182534      -0.029702       0.071275       0.057353       0.459987      -0.274111       0.099863       0.174247             10.165156       7.280802       0.845009       1.685850       8.500020       1.005016      14.714647           0.000899
          367              C       4.968589      14.665801      21.092612      -0.166291      25.107722 0.32579010E+03  0.74471362E+04                                 8.257607                            6.307301      -0.162827       1.949979                    0.998337      30.913459     101.188921       0.585159       0.457910      -0.994457      -0.049986      -0.074689       0.006219       0.090087       0.086247      -0.000178       0.041068       0.017636       0.281466      -0.137726       0.029134       0.108592             10.064381       6.083433       0.975830       0.035005       6.717748       0.491117      17.391963           0.001051
          368              C       4.618771      14.313591      22.340363      -0.141105      21.976741 0.27325719E+03  0.61433643E+04                                 7.644222                            5.805643      -0.281257       1.911017                    0.998497      33.129325     117.592151       0.588994       0.462552      -0.965198       0.025147       0.109390      -0.013829       0.113092       0.158267      -0.030089       0.083276       0.060821       0.468211      -0.256163       0.074537       0.181626              9.414824       5.652744       0.318668      -0.981171       6.212672       1.761849      16.379056           0.001343
          369              C       5.017558      15.185455       1.043165      -0.201913      26.994270 0.40643347E+03  0.96835654E+04                                 8.325434                            6.858526      -0.090784       1.967992                    0.998127      31.139955      99.458366       0.592321       0.434014      -1.021937      -0.081796      -0.024329      -0.030778       0.090718       0.072964      -0.040930       0.039080       0.044514       0.226808      -0.129302       0.036915       0.092387              9.633366       8.581495       0.353600      -0.562516       7.109166       3.036264      13.209436           0.000409
          370              C       3.715743      15.306708       1.753596      -0.094141      23.302614 0.30960055E+03  0.70817211E+04                                 7.685443                            6.085259      -0.299830       1.911804                    0.997491      32.002816     109.477861       0.597010       0.448526      -0.986313       0.096127       0.004294       0.034053       0.102071       0.120432      -0.099386       0.092396      -0.093351       0.277285      -0.231244       0.078221       0.153023              9.043850       7.120572       0.021842      -1.673492       6.919394       3.153526      13.091583           0.003894
          371              C       4.180333      16.163175       5.119151       0.123616      23.854304 0.31483306E+03  0.69761803E+04                                 7.613297                            6.142317      -0.197892       1.946590                    0.998456      27.474752      82.253013       0.615111       0.449382      -1.021944      -0.011671       0.030399      -0.025682       0.041471      -0.002136      -0.014604      -0.019645       0.060709      -0.061327      -0.041686      -0.002292       0.043979              8.340547       4.922205      -0.427269       0.638649       9.139777      -1.523525      10.959658          -0.000200
          372              C       3.845228      17.265997       3.336329       0.041426      24.381620 0.31445478E+03  0.72905109E+04                                 8.424895                            6.491633      -0.045699       1.987848                    0.996794      32.231459     114.546599       0.525685       0.502552      -0.949495       0.075414      -0.022104       0.065423       0.102255       0.163247      -0.200572       0.091296      -0.250766       0.152478      -0.351788       0.168404       0.183384              9.306043       4.503264      -0.061426       0.210268      12.487269       0.194072      10.927595           0.004564
          373              C       2.351893      17.930000      14.709973       0.030524      25.035121 0.33312903E+03  0.74001139E+04                                 7.544364                            6.063696       0.556016       2.191307                    0.998664      26.960447      77.805762       0.666172       0.413898      -1.055364      -0.010163       0.021481       0.043677       0.049723      -0.010880       0.016904       0.007966      -0.017011      -0.050718      -0.030690       0.008425       0.022265              8.285256      10.521989      -0.496778       0.281543       6.278910       2.767903       8.054870          -0.000236
          374              C       0.967588      18.582455      16.133083       0.122316      22.919856 0.28742580E+03  0.63503218E+04                                 7.433884                            5.736533       0.043622       2.025020                    0.999079      28.528735      90.997178       0.645701       0.429343      -1.013348       0.036309      -0.002538      -0.038645       0.053087      -0.017525       0.012689      -0.049057      -0.026134      -0.350821      -0.129330       0.037149       0.092181              8.111004       9.755084      -0.529568      -0.779641       5.776472       2.866661       8.801456           0.001822
          375              C       0.701765      16.857973      13.154218      -0.122978      27.025950 0.39146377E+03  0.90956975E+04                                 8.081927                            6.717501      -0.151911       1.956016                    0.998082      29.229964      87.579212       0.609827       0.432270      -1.039173      -0.035948       0.095214       0.011945       0.102473      -0.000556       0.007366       0.013138       0.077028       0.138875      -0.063262       0.013851       0.049411              8.960320       7.991405      -0.501946       2.610913       8.145408       0.304373      10.744148           0.000052
          376              C      15.744498      17.629756      12.259435      -0.195099      26.830578 0.43467972E+03  0.10333494E+05                                 8.044240                            7.077049      -0.244447       1.914841                    0.997783      30.133824      90.344721       0.596296       0.432082      -1.042728       0.077574       0.035662       0.013783       0.086484      -0.025715       0.017621      -0.039108      -0.028789       0.023431      -0.035012      -0.025328       0.060340              8.661580       7.160689      -0.259328       1.454980       8.894544      -2.253524       9.929508           0.000017
          377              C       0.330759      18.901946      11.697385      -0.183995      26.163615 0.41868665E+03  0.99178458E+04                                 7.955506                            6.953298      -0.434745       1.848160                    0.997619      30.748440      93.784257       0.597110       0.433036      -1.036123      -0.093028      -0.026851      -0.022334       0.099368      -0.002360      -0.003676      -0.041625      -0.090395       0.036296      -0.051812      -0.017579       0.069391              8.622649       6.415186      -0.926563       1.110741       9.028527      -2.877165      10.424234           0.000543
          378              C       2.367710      10.912742      19.147919       0.045422      23.396446 0.31352342E+03  0.68700344E+04                                 7.166412                            5.861873       0.532977       2.192535                    0.998344      26.523879      76.396227       0.680116       0.410993      -1.055646      -0.009960      -0.017988      -0.046995       0.051296       0.006979      -0.015687       0.000792      -0.025389      -0.019806      -0.024554       0.006187       0.018367              7.728407       9.515607      -0.690324      -0.104848       5.483446       2.157359       8.186166          -0.000628
          379              C       1.024532      10.568230      17.560690       0.118956      22.587479 0.29496608E+03  0.65735021E+04                                 7.449541                            5.891651      -0.057887       1.992059                    0.998251      28.997475      93.554306       0.622799       0.441299      -1.004230       0.029739       0.004543       0.039583       0.049718       0.020866      -0.020227      -0.062620       0.011769      -0.333238      -0.133392       0.040062       0.093329              8.007833       9.457435      -0.044809       0.909461       5.350129       2.251102       9.215936           0.000277
          380              C       0.815961      12.102173      20.692433      -0.124019      27.095975 0.39817784E+03  0.92881922E+04                                 8.104114                            6.784060      -0.185330       1.945385                    0.997797      29.297148      87.863065       0.605785       0.433445      -1.038795      -0.041957      -0.096205      -0.017943       0.106478      -0.014701      -0.012839       0.009988       0.072476       0.146870      -0.064074       0.009400       0.054673              8.974430       7.905928       0.758383      -2.510159       8.366439       0.227840      10.650923           0.000925
          381              C      15.849610      11.309219      21.540004      -0.193901      26.283328 0.42395050E+03  0.10016145E+05                                 7.920833                            6.982776      -0.235509       1.918818                    0.997672      29.956833      89.550400       0.601102       0.431293      -1.043154       0.080109      -0.037147      -0.015421       0.089639       0.029688      -0.019913      -0.034580      -0.032879       0.013135      -0.036134      -0.024111       0.060246              8.520457       6.945234       0.336245      -1.309185       9.126100      -2.136888       9.490039          -0.000035
          382              C       0.384676      10.010083      22.012126      -0.180897      26.602074 0.42149355E+03  0.10003049E+05                                 8.061245                            6.982761      -0.482238       1.830944                    0.997567      30.897394      94.389149       0.594936       0.433805      -1.035454      -0.091173       0.030613       0.028262       0.100242       0.000396      -0.000078      -0.044549      -0.079566      -0.003247      -0.039246      -0.029502       0.068747              8.816557       6.176382       1.049356      -1.045868       9.676755      -2.991953      10.596533           0.000022
          383              C       3.703829       6.647727      17.313388       0.094497      24.922320 0.33851866E+03  0.76438383E+04                                 7.821456                            6.336727      -0.143685       1.954852                    0.998312      28.315537      85.776944       0.609816       0.444814      -1.023812       0.020911       0.021277       0.035846       0.046636       0.016440      -0.038824       0.025276       0.027863      -0.042906      -0.057279       0.011223       0.046056              8.518301       4.998579       0.233332       0.602385       9.460888       1.315651      11.095435          -0.000152
          384              C       4.067904       7.662015      19.129934       0.017080      25.691208 0.33387681E+03  0.78739187E+04                                 8.827345                            6.772490      -0.077061       1.968005                    0.996728      33.395618     120.511119       0.504150       0.515160      -0.941683      -0.083361      -0.034960      -0.068219       0.113248      -0.178488      -0.201276      -0.103321      -0.305379       0.219964      -0.383447       0.180881       0.202566              9.769801       4.828248      -0.502892       0.402535      12.862370      -0.225201      11.618784           0.000073
          385              C       3.394987      13.643814       9.289562      -0.105355      23.541980 0.31137887E+03  0.71593239E+04                                 7.922154                            6.256790      -0.365742       1.893962                    0.996914      32.451459     112.667775       0.565038       0.471461      -0.970457       0.097122      -0.004151      -0.016458       0.098595      -0.149222       0.081504       0.105460      -0.087299       0.325139      -0.255468       0.085320       0.170148              9.262622       7.222707      -0.472856       1.009964       7.278642       3.003080      13.286517           0.000678
          386              C       4.604124      13.703478      10.260785      -0.197594      28.267225 0.40740233E+03  0.96962319E+04                                 8.589026                            6.889010      -0.037778       1.981652                    0.998545      31.006329      98.440277       0.589122       0.436839      -1.021985      -0.072812       0.034905       0.028261       0.085549      -0.060289       0.059961       0.036975       0.065898       0.205161      -0.123881       0.020945       0.102936             10.295025       7.863814       0.008020       1.604561       6.981544       3.594990      16.039718           0.001061
          387              C       4.265586      14.409823      11.506288      -0.160622      24.636968 0.33179832E+03  0.76703750E+04                                 8.002637                            6.267709      -0.239430       1.920664                    0.998434      31.911586     107.367943       0.596745       0.443992      -0.995476       0.073990      -0.053102      -0.010174       0.091640      -0.102159       0.040096       0.060712       0.036585       0.385219      -0.184694       0.038992       0.145702              9.606912       6.928108      -0.223549       1.974221       6.443964       2.680977      15.448663           0.002125
          388              C       5.231783      14.392501      12.502240      -0.155915      22.019725 0.30471163E+03  0.69989573E+04                                 7.742746                            6.184082      -0.237068       1.926306                    0.998082      32.829846     115.573656       0.566590       0.470644      -0.966614      -0.092778       0.006253       0.019185       0.094947      -0.151612       0.045291       0.097051       0.098417       0.407791      -0.255675       0.086506       0.169169              8.967606       7.499250      -0.795722       0.464090       6.372391       1.723326      13.031178           0.004140
          389              C       4.828409      15.198928      13.669056      -0.218768      27.560055 0.42071858E+03  0.10485528E+05                                 9.172125                            7.354048      -0.532887       1.808271                    0.998029      36.401312     133.916576       0.509818       0.482050      -0.959897      -0.084149      -0.134808      -0.001102       0.158920      -0.213594       0.054474       0.126684       0.127802       0.406609      -0.329580       0.132658       0.196921             10.600455       7.919017      -1.017710      -2.197851       8.935550       1.165591      14.946797           0.006073
          390              C       3.746562      14.615760      14.561591      -0.112893      26.339362 0.38316691E+03  0.88652332E+04                                 7.938942                            6.608962      -0.193675       1.946918                    0.997865      28.974739      86.946257       0.619290       0.427474      -1.040916       0.086751      -0.030327      -0.012648       0.092765      -0.022263      -0.005085      -0.033558      -0.052333       0.038983      -0.046478      -0.005725       0.052202              9.011913       6.655654      -1.011747      -0.803485      10.441894      -2.656930       9.938190          -0.000324
          391              C       5.378597      12.121419      16.299450       0.111328      25.604168 0.33938041E+03  0.76728442E+04                                 8.019140                            6.400976      -0.242827       1.925278                    0.998696      28.186536      85.609598       0.598411       0.452728      -1.018688      -0.031431      -0.015962      -0.021179       0.041124      -0.003784      -0.005202       0.044656       0.023206       0.003083      -0.050686       0.009718       0.040968              8.770257      10.265073      -1.393288       1.964670       9.892018      -2.308933       6.153679          -0.000014
          392              C       3.485578      12.246521      15.352958       0.052378      23.603025 0.29311994E+03  0.65769305E+04                                 7.718192                            5.944363       0.273112       2.099450                    0.998221      29.863567      99.356194       0.603854       0.452060      -0.989880       0.043575      -0.009582       0.057046       0.072421      -0.075197      -0.139070      -0.097692      -0.023894      -0.163551      -0.221323       0.097521       0.123802              8.470027       9.288989       1.182658       1.349152      10.015863      -2.705435       6.105229           0.000450
          393              C       2.362070      10.383464       3.241904       0.133358      23.291466 0.29569899E+03  0.65938007E+04                                 7.735705                            5.985387      -0.193675       1.948495                    0.998482      28.932276      93.366280       0.604581       0.454324      -0.996973      -0.033299      -0.010376       0.048150       0.059455       0.022857       0.062620       0.014445      -0.219046       0.065766      -0.145202       0.038026       0.107175              8.366809       8.791267      -3.180964      -0.615693       6.618499       1.428997       9.690660           0.000412
          394              C       1.465121      10.993577       5.011238       0.075865      22.325152 0.29643626E+03  0.65523022E+04                                 7.287185                            5.888732       0.047440       2.039152                    0.996763      27.951172      87.081060       0.631684       0.438676      -1.015273       0.050181      -0.010492      -0.033989       0.061510       0.010900       0.055645       0.034096      -0.056702      -0.273208      -0.118477       0.029674       0.088804              7.900641       8.329383      -2.662266       1.101255       6.286484       0.652882       9.086058           0.000064
          395              C      15.508531      12.140666       4.058001      -0.104443      24.669936 0.36999752E+03  0.84993536E+04                                 7.623401                            6.540177      -0.328735       1.908950                    0.996928      28.786277      86.514264       0.615046       0.433522      -1.035638       0.067937       0.039893      -0.033547       0.085629      -0.038788       0.012708       0.022052       0.031644      -0.147089      -0.063141      -0.003293       0.066434              8.389591       9.588158      -0.843803       0.183514      10.186333       0.143760       5.394281          -0.000112
          396              C      15.751797      13.455199       3.522929      -0.204158      24.672073 0.39477627E+03  0.92908993E+04                                 7.799307                            6.812398      -0.269591       1.905787                    0.997977      30.893980      96.473568       0.590363       0.440839      -1.023079       0.049888      -0.045836       0.084881       0.108603       0.040988      -0.006737       0.057065       0.049544      -0.027072      -0.083209       0.020070       0.063139              8.492082       8.247821       1.517134       1.220212      10.284597       1.239412       6.943829           0.001415
          397              C       0.848250      14.203886       4.152425      -0.172974      23.728813 0.38861503E+03  0.91527212E+04                                 7.515140                            6.669191      -0.316670       1.891041                    0.998073      31.157091      98.830311       0.605923       0.429198      -1.025140      -0.066772      -0.038681       0.060560       0.098093       0.045983      -0.017480       0.081246       0.066173       0.032525      -0.114608       0.038527       0.076081              8.125753       7.487799       1.700636       0.561397       8.912070       2.157951       7.977391           0.001555
          398              C       0.739046      14.452165       5.611507      -0.186396      24.830328 0.41187692E+03  0.97503621E+04                                 7.694212                            6.910438      -0.338063       1.884261                    0.997366      30.678316      94.605951       0.595083       0.434785      -1.031497      -0.060850       0.035475      -0.067476       0.097541      -0.025567      -0.002234       0.059812       0.024449      -0.012621      -0.070570       0.009521       0.061049              8.355122       7.445303      -1.267020      -0.776334       9.295438       2.898334       8.324627           0.000026
          399              C      15.602950      15.356749       6.013935      -0.202118      25.790877 0.40955010E+03  0.97110229E+04                                 7.870903                            6.856282      -0.307648       1.894523                    0.997838      30.962910      96.514376       0.600132       0.430429      -1.030960       0.074691      -0.018090       0.050365       0.091884      -0.004248      -0.020123       0.085462       0.008890       0.007492      -0.088458       0.000841       0.087617              8.740362       8.181163      -0.995989      -1.026928       9.712444       3.694527       8.327479           0.000568
          400              C      15.701915      16.045772       7.324636      -0.101241      26.052260 0.38964752E+03  0.90356258E+04                                 7.859074                            6.694414      -0.162338       1.959286                    0.997282      28.791646      85.952095       0.612400       0.431305      -1.040600       0.047706       0.017630      -0.065250       0.082730       0.033318      -0.004284       0.035502       0.032349      -0.083638      -0.059085       0.004741       0.054344              8.667291       9.014583       1.541687      -0.427216       8.943415       1.995881       8.043874          -0.000140
          401              C       1.437977      17.598961       6.265733       0.070527      23.963233 0.32612160E+03  0.73038221E+04                                 7.502881                            6.091048       0.163770       2.068627                    0.998185      27.675067      83.803879       0.641062       0.426615      -1.033388       0.038671       0.017640       0.035728       0.055526      -0.004234      -0.029678       0.042406      -0.019123      -0.161868      -0.077960       0.018644       0.059316              8.141640       7.949166       3.143696      -0.335533       7.412559       1.145919       9.063195          -0.000770
          402              C       2.284935      18.313005       8.048556       0.124787      24.544454 0.32001628E+03  0.73120035E+04                                 8.133907                            6.300363      -0.271336       1.917558                    0.998049      30.053930      99.660631       0.576304       0.465147      -0.986573      -0.044497       0.007359      -0.050827       0.067952      -0.032384      -0.092633       0.018408      -0.237306       0.101548      -0.178178       0.055984       0.122194              8.799235       8.139802       3.332325       0.588204       7.786782       1.797179      10.471120           0.002868
          403              C       2.508312       2.425054       6.135338       0.115494      25.002100 0.32597702E+03  0.72870365E+04                                 7.815958                            6.213409      -0.133001       1.963164                    0.999188      27.740669      83.447120       0.616933       0.444124      -1.024838       0.034797      -0.013279       0.022640       0.043586       0.005728      -0.004073      -0.045859       0.024966       0.036718      -0.051654       0.005345       0.046309              8.558048      10.042804       1.250489       1.965362       9.786175       2.096355       5.845164           0.000237
          404              C       4.381685       2.569402       7.009888       0.049456      24.509561 0.30390121E+03  0.68799613E+04                                 7.945791                            6.061774       0.206624       2.074825                    0.998206      30.159271     100.753792       0.596698       0.453418      -0.989244      -0.049697      -0.009238      -0.066497       0.083528       0.074684      -0.153159       0.093718      -0.016089      -0.241215      -0.237396       0.097150       0.140246              8.807632       9.729826      -1.022692       1.188364      10.713581       2.875728       5.979491           0.003826
          405              C       4.153913       4.954038       7.769779      -0.113716      26.237075 0.37593839E+03  0.86563343E+04                                 7.905633                            6.539411      -0.053315       1.990685                    0.998542      28.834693      86.307546       0.623587       0.426572      -1.041507      -0.084250      -0.030974       0.016852       0.091331       0.029475      -0.007788       0.037020      -0.029015       0.015717      -0.050282      -0.000054       0.050335              9.024221       6.592360       1.135925      -0.858733      10.388757       2.532091      10.091545           0.000509
          406              C       3.190167       5.498713       8.765732      -0.200863      26.549262 0.39905259E+03  0.97184884E+04                                 8.783751                            7.127164      -0.523474       1.820435                    0.997691      34.465269     121.358995       0.526869       0.477347      -0.971804       0.068271      -0.127458       0.001799       0.144602       0.182504       0.029696      -0.071272       0.057345       0.459919      -0.274069       0.099842       0.174227             10.165067       7.280693       0.844975      -1.685864       8.499873      -1.005000      14.714636           0.000859
          407              C       2.897465       4.580657       9.851612      -0.166290      25.107737 0.32579056E+03  0.74471392E+04                                 8.257580                            6.307283      -0.162816       1.949982                    0.998337      30.913305     101.187919       0.585164       0.457907      -0.994461       0.049985       0.074690       0.006218       0.090087       0.086241       0.000181      -0.041069       0.017636       0.281451      -0.137719       0.029132       0.108587             10.064354       6.083399       0.975810      -0.035017       6.717690      -0.491028      17.391972           0.001035
          408              C       3.247283       4.932867      11.099363      -0.141104      21.976416 0.27325225E+03  0.61432439E+04                                 7.644241                            5.805648      -0.281282       1.911008                    0.998497      33.129652     117.594368       0.588983       0.462561      -0.965190      -0.025145      -0.109392      -0.013833       0.113094       0.158276       0.030099      -0.083290       0.060821       0.468215      -0.256179       0.074545       0.181635              9.414863       5.652765       0.318689       0.981113       6.212656      -1.761850      16.379167           0.001303
          409              C       2.848496       4.061003      12.284165      -0.201915      26.994114 0.40643075E+03  0.96835199E+04                                 8.325451                            6.858521      -0.090810       1.967983                    0.998127      31.140327      99.460842       0.592316       0.434016      -1.021932       0.081798       0.024324      -0.030780       0.090719       0.072977       0.040934      -0.039088       0.044527       0.226832      -0.129323       0.036925       0.092397              9.633387       8.581566       0.353576       0.562446       7.109171      -3.036248      13.209422           0.000394
          410              C       4.150311       3.939750      12.994596      -0.094141      23.302381 0.30959710E+03  0.70816369E+04                                 7.685450                            6.085261      -0.299861       1.911795                    0.997491      32.003028     109.479280       0.597003       0.448531      -0.986308      -0.096128      -0.004295       0.034052       0.102071       0.120440       0.099389      -0.092397      -0.093359       0.277302      -0.231256       0.078227       0.153029              9.043850       7.120616       0.021832       1.673508       6.919435      -3.153555      13.091498           0.003880
          411              C       3.685721       3.083283      16.360151       0.123608      23.854362 0.31483394E+03  0.69762107E+04                                 7.613305                            6.142322      -0.197895       1.946587                    0.998456      27.474932      82.253851       0.615111       0.449381      -1.021944       0.011672      -0.030397      -0.025684       0.041471      -0.002137       0.014606       0.019647       0.060704      -0.061325      -0.041689      -0.002289       0.043977              8.340555       4.922220      -0.427283      -0.638651       9.139831       1.523578      10.959615          -0.000200
          412              C       4.020826       1.980461      14.577329       0.041395      24.382266 0.31446314E+03  0.72908016E+04                                 8.425201                            6.491851      -0.045849       1.987788                    0.996794      32.233155     114.555878       0.525656       0.502572      -0.949479      -0.075431       0.022114       0.065427       0.102272       0.163278       0.200599      -0.091312      -0.250834       0.152556      -0.351852       0.168441       0.183412              9.306396       4.503419      -0.061415      -0.210256      12.487831      -0.194153      10.927939           0.004519
          413              C       5.514161       1.316458       3.468973       0.030580      25.033802 0.33310789E+03  0.73995041E+04                                 7.544055                            6.063475       0.556132       2.191360                    0.998664      26.959268      77.800840       0.666191       0.413894      -1.055369       0.010154      -0.021481       0.043674       0.049719      -0.010881      -0.016899      -0.007946      -0.017027      -0.050725      -0.030680       0.008408       0.022272              8.284894      10.521478      -0.496751      -0.281520       6.278614      -2.767766       8.054590          -0.000240
          414              C       6.898466       0.664003       4.892083       0.122324      22.919987 0.28742906E+03  0.63503910E+04                                 7.433873                            5.736535       0.043667       2.025036                    0.999079      28.528370      90.995019       0.645708       0.429339      -1.013354      -0.036312       0.002537      -0.038640       0.053085      -0.017524      -0.012685       0.049055      -0.026138      -0.350794      -0.129320       0.037144       0.092176              8.110985       9.755012      -0.529549       0.779613       5.776443      -2.866658       8.801500           0.001821
          415              C       7.164289       2.388485       1.913218      -0.122977      27.026027 0.39146589E+03  0.90957457E+04                                 8.081932                            6.717520      -0.151888       1.956023                    0.998082      29.229828      87.578375       0.609827       0.432270      -1.039175       0.035948      -0.095213       0.011948       0.102472      -0.000554      -0.007366      -0.013135       0.077010       0.138862      -0.063250       0.013844       0.049406              8.960328       7.991403      -0.501997      -2.610922       8.145347      -0.304383      10.744234           0.000055
          416              C       8.142556       1.616702       1.018435      -0.195096      26.830548 0.43467929E+03  0.10333481E+05                                 8.044232                            7.077046      -0.244450       1.914840                    0.997783      30.133816      90.344685       0.596296       0.432082      -1.042728      -0.077574      -0.035662       0.013784       0.086485      -0.025714      -0.017622       0.039108      -0.028791       0.023427      -0.035010      -0.025330       0.060340              8.661569       7.160685      -0.259321      -1.454973       8.894502       2.253491       9.929519           0.000019
          417              C       7.535295       0.344512       0.456385      -0.183995      26.163607 0.41868648E+03  0.99178380E+04                                 7.955503                            6.953296      -0.434737       1.848163                    0.997619      30.748386      93.783986       0.597110       0.433036      -1.036123       0.093027       0.026850      -0.022332       0.099366      -0.002361       0.003675       0.041625      -0.090388       0.036291      -0.051808      -0.017581       0.069389              8.622647       6.415184      -0.926564      -1.110750       9.028507       2.877167      10.424250           0.000542
          418              C       5.498344       8.333716       7.906919       0.045478      23.395159 0.31350267E+03  0.68694429E+04                                 7.166114                            5.861658       0.533095       2.192590                    0.998344      26.522620      76.390999       0.680135       0.410990      -1.055652       0.009951       0.017995      -0.046992       0.051294       0.006985       0.015686      -0.000772      -0.025410      -0.019837      -0.024557       0.006168       0.018390              7.728069       9.515140      -0.690300       0.104872       5.483207      -2.157248       8.185861          -0.000613
          419              C       6.841522       8.678228       6.319690       0.118962      22.587979 0.29497809E+03  0.65737733E+04                                 7.449518                            5.891663      -0.057798       1.992089                    0.998251      28.996555      93.548428       0.622822       0.441283      -1.004249      -0.029743      -0.004541       0.039571       0.049711       0.020866       0.020216       0.062609       0.011752      -0.333133      -0.133353       0.040045       0.093309              8.007793       9.457305      -0.044818      -0.909416       5.350100      -2.251104       9.215974           0.000299
          420              C       7.050093       7.144285       9.451433      -0.124019      27.096048 0.39818006E+03  0.92882542E+04                                 8.104133                            6.784086      -0.185330       1.945385                    0.997797      29.297152      87.863041       0.605783       0.433445      -1.038795       0.041957       0.096204      -0.017945       0.106479      -0.014702       0.012841      -0.009985       0.072468       0.146866      -0.064069       0.009397       0.054672              8.974451       7.905954       0.758424       2.510160       8.366422      -0.227812      10.650976           0.000926
          421              C       8.037444       7.937239      10.299004      -0.193898      26.283296 0.42394983E+03  0.10016126E+05                                 7.920830                            6.982772      -0.235511       1.918817                    0.997672      29.956820      89.550369       0.601102       0.431293      -1.043154      -0.080109       0.037147      -0.015423       0.089640       0.029686       0.019914       0.034580      -0.032881       0.013131      -0.036132      -0.024113       0.060245              8.520454       6.945236       0.336254       1.309180       9.126083       2.136896       9.490043          -0.000034
          422              C       7.481378       9.236375      10.771126      -0.180896      26.602057 0.42149330E+03  0.10003036E+05                                 8.061240                            6.982760      -0.482217       1.830952                    0.997567      30.897267      94.388552       0.594936       0.433805      -1.035455       0.091171      -0.030612       0.028260       0.100239       0.000393       0.000081       0.044548      -0.079562      -0.003252      -0.039242      -0.029502       0.068744              8.816551       6.176382       1.049364       1.045867       9.676759       2.991982      10.596513           0.000018
          423              C       4.162225      12.598731       6.072388       0.094507      24.922187 0.33851712E+03  0.76437699E+04                                 7.821387                            6.336695      -0.143646       1.954866                    0.998312      28.315098      85.774520       0.609822       0.444812      -1.023817      -0.020907      -0.021284       0.035840       0.046632       0.016435       0.038810      -0.025267       0.027875      -0.042899      -0.057260       0.011212       0.046048              8.518215       4.998531       0.233318      -0.602362       9.460800      -1.315576      11.095314          -0.000141
          424              C       3.798150      11.584443       7.888934       0.017151      25.689623 0.33385429E+03  0.78731722E+04                                 8.826739                            6.772069      -0.076854       1.968095                    0.996728      33.392346     120.493538       0.504192       0.515130      -0.941706       0.083335       0.034939      -0.068208       0.113216      -0.178437       0.201233       0.103292      -0.305247       0.219815      -0.383331       0.180834       0.202496              9.769089       4.827926      -0.502817      -0.402508      12.861354       0.225008      11.617987           0.000076
          425              N      12.071555      11.349636       4.613306      -0.296095      42.484337 0.61940811E+03  0.15947429E+05                                10.763226                            8.359792      -0.295725       1.894977                    0.998936      31.561814      95.689425       0.562273       0.423102      -1.057468      -0.022719       0.085745      -0.038406       0.096661      -0.003793      -0.056257       0.029110      -0.048989       0.079111      -0.072046       0.000594       0.071452             12.543018       6.639771       0.109072      -0.710813      17.028359      -3.096164      13.960926           0.000042
          426              N      11.974694      13.582225       4.303055      -0.269411      32.501791 0.51541712E+03  0.12352207E+05                                 8.406948                            7.234800       0.969236       2.323125                    0.999323      27.967043      75.211885       0.671112       0.380825      -1.113963      -0.014616      -0.221418      -0.031485       0.224122      -0.004000       0.032462       0.025622       0.134346       0.466985      -0.147510      -0.016200       0.163710              9.139497       5.541717      -0.414918       0.719493       9.939327       1.090085      11.937446          -0.000997
          427              N      11.731381      12.914373       3.158721       0.151946      28.441909 0.30800455E+03  0.65906158E+04                                 8.278282                            5.721179       0.366827       2.230463                    0.999429      22.306299      59.606095       0.718277       0.398516      -1.084569       0.003592       0.047461       0.010212       0.048680      -0.030054       0.015282      -0.027859      -0.109111       0.228267      -0.100695       0.010016       0.090679             10.274799       4.660014      -1.166889       1.844931      10.846442      -4.649884      15.317942          -0.000818
          428              N      13.375509      13.291604      17.996841      -0.255728      31.970224 0.51454435E+03  0.12408030E+05                                 8.472061                            7.383682       0.424326       2.139599                    0.999412      28.593241      78.822874       0.639251       0.397333      -1.094928      -0.179443      -0.150605       0.010544       0.234506      -0.151450      -0.064251       0.039534       0.039878       0.182298      -0.183845       0.011637       0.172208              9.070766       8.159018      -1.073457      -1.646579      11.310571       3.082757       7.742708          -0.000543
          429              N      12.173443      13.357042      18.561139       0.164187      25.298305 0.28720360E+03  0.59728322E+04                                 7.277260                            5.356917       0.431612       2.254913                    0.999450      21.515575      54.675345       0.786040       0.374689      -1.113621       0.038464       0.040345      -0.010347       0.056694      -0.009785      -0.031723       0.053346      -0.034216      -0.104459      -0.071715      -0.000096       0.071811              8.773235       6.026939      -0.111487      -0.892180      13.319235       5.002843       6.973531          -0.000279
          430              N      12.219843      11.443944      17.603406      -0.291705      42.349268 0.59934231E+03  0.15231725E+05                                10.583205                            8.142535      -0.085080       1.968756                    0.999489      30.603180      90.762470       0.580973       0.414835      -1.067761       0.028395       0.081340       0.032311       0.092013      -0.028497       0.009731       0.006594       0.073144      -0.063412      -0.040484      -0.017089       0.057573             12.584184      10.702664       0.482571      -0.403673      18.285943       5.604062       8.763944           0.000034
          431              N      10.534757      10.333423       6.679402      -0.290642      42.599572 0.59422870E+03  0.15131503E+05                                10.795706                            8.264077      -0.282245       1.911436                    0.998547      30.832008      92.767962       0.558099       0.430989      -1.053275      -0.074601       0.032753       0.038781       0.090233      -0.008352      -0.006942      -0.039204      -0.076848       0.031945      -0.047687      -0.015026       0.062713             12.848678      14.878456      -5.613254      -4.416161      10.504767       0.629142      13.162809           0.000026
          432              N       8.740717      11.359260       7.218970       0.160277      24.704780 0.29818168E+03  0.62562264E+04                                 7.089428                            5.474091       0.168856       2.160541                    0.998948      21.747574      55.413180       0.774641       0.376855      -1.112611      -0.006685       0.022945       0.054263       0.059293      -0.065312       0.003276      -0.011345       0.035862      -0.005846      -0.067517      -0.002443       0.069960              8.224366      10.610386      -4.745465      -0.917755       7.715793      -0.013323       6.346920          -0.000187
          433              N       9.315382      10.997426       8.379041      -0.271306      30.897571 0.49137069E+03  0.11669021E+05                                 8.196154                            7.098986       0.844629       2.285251                    0.999270      27.886059      75.344972       0.670604       0.384605      -1.108082       0.055251      -0.043997      -0.223673       0.234559      -0.035963       0.106218      -0.107346       0.019613      -0.229688      -0.170148       0.002137       0.168011              8.740409       9.460750      -3.066685      -0.567636       7.415440      -1.027585       9.345037          -0.000270
          434              N      10.435813      18.393840       4.534619      -0.296500      44.381894 0.62077589E+03  0.15964569E+05                                11.081682                            8.433668      -0.297562       1.901886                    0.998520      31.189971      93.990457       0.554312       0.429664      -1.055182      -0.062694      -0.047580      -0.044846       0.090584       0.008856       0.012471      -0.043896      -0.056929       0.029757      -0.046074      -0.015077       0.061152             13.111824      14.023799       5.973995       4.006266      11.763788       0.594762      13.547884           0.000171
          435              N       9.325635      17.529674       2.787768      -0.296853      33.088885 0.53724957E+03  0.13030166E+05                                 8.518782                            7.383164       0.843740       2.261937                    0.999684      28.879941      78.535131       0.663731       0.380487      -1.112457       0.049419       0.069605       0.228055       0.243508       0.039230      -0.095047      -0.136909       0.021179      -0.209279      -0.182185       0.000617       0.181567              9.035638       8.829613       3.155266       0.295945       8.297366      -1.068536       9.979934          -0.001125
          436              N       8.792311      17.079307       3.970321       0.141016      25.020507 0.30727396E+03  0.64712681E+04                                 7.065745                            5.526900       0.277835       2.193798                    0.999226      21.872456      55.156234       0.780142       0.372794      -1.119822      -0.001524      -0.019849      -0.043600       0.047929       0.078521      -0.011975      -0.019733       0.013751       0.027100      -0.083803       0.002664       0.081139              8.096314       9.020640       4.850236       0.235461       8.662709      -0.587410       6.605593          -0.001291
          437              N      11.639290       1.703312       4.903324      -0.282497      42.723437 0.58792625E+03  0.14887714E+05                                10.674200                            8.112199      -0.099943       1.967466                    0.999358      30.446081      90.486125       0.576256       0.419745      -1.063353      -0.027947       0.077556      -0.027615       0.086940       0.027921       0.018775      -0.006334       0.066789      -0.077305      -0.041847      -0.017444       0.059291             12.824196      10.714561      -0.495914      -0.326106      19.548534      -5.326982       8.209493           0.000521
          438              N      11.739734       3.689546       4.044512       0.162695      25.735192 0.28962709E+03  0.60417754E+04                                 7.377424                            5.398347       0.384439       2.236821                    0.999383      21.629387      55.224368       0.778157       0.377323      -1.110591      -0.042023       0.044790       0.006605       0.061772       0.014621      -0.022258      -0.054328      -0.027152      -0.125554      -0.072312       0.000987       0.071325              8.964107       6.068398       0.276589      -0.946500      13.722637      -5.086988       7.101287          -0.000170
          439              N      10.532199       3.629882       4.599817      -0.254578      31.274930 0.50387405E+03  0.12077293E+05                                 8.328502                            7.297146       0.546446       2.184001                    0.999391      28.306144      77.586579       0.644827       0.396292      -1.096547       0.178862      -0.151424      -0.014931       0.234827       0.156487      -0.065483      -0.041270       0.038102       0.199911      -0.191615       0.014348       0.177267              8.908366       8.055129       0.993424      -1.685367      11.244269      -2.651383       7.425700          -0.000365
          440              N      11.994456       3.264199      19.408711       0.141560      28.341622 0.30961057E+03  0.66143607E+04                                 8.188852                            5.694242       0.349818       2.224671                    0.999352      22.219168      58.765454       0.730040       0.392724      -1.091713      -0.009952       0.046053      -0.013369       0.048976       0.014741      -0.000910       0.022765      -0.102056       0.244879      -0.094026       0.005700       0.088326             10.184118       4.348212       0.331086       0.560229      10.379631       4.450207      15.824510          -0.000744
          441              N      11.806501       3.972469      18.271121      -0.268277      32.318745 0.51121855E+03  0.12280724E+05                                 8.486657                            7.307501       0.705215       2.239809                    0.998163      28.193544      77.015136       0.650918       0.391708      -1.101265       0.031255      -0.229855       0.021843       0.232996       0.023603       0.017936      -0.049303       0.175924       0.470422      -0.177346       0.011864       0.165482              9.227596       5.775892       0.482217       0.598010       9.657646      -0.933399      12.249252          -0.001018
          442              N      11.816314       1.811092      17.850708      -0.312046      42.492746 0.61943956E+03  0.15858266E+05                                10.560314                            8.221377      -0.126395       1.948984                    0.999472      31.042852      92.127912       0.584693       0.409187      -1.072410       0.007333       0.084693       0.047277       0.097271       0.004944      -0.039029      -0.036730      -0.039084       0.073654      -0.054824      -0.011014       0.065838             12.290953       6.325760      -0.452818      -0.794574      16.916090       2.932186      13.631007           0.000563
          443              N      13.593598       0.669777       6.638935      -0.281710      40.781528 0.57412141E+03  0.14382884E+05                                10.198511                            7.941837      -0.108733       1.964621                    0.999450      29.962746      87.195922       0.593464       0.411974      -1.073469       0.065121       0.034111       0.060393       0.095140      -0.018875      -0.029834      -0.014501       0.002085      -0.030879      -0.044077       0.013092       0.030986             11.955630      16.417861       1.997856       3.330458       8.661468       3.326798      10.787560          -0.000141
          444              N      15.643402       1.214451       7.245949      -0.254001      31.281272 0.49292057E+03  0.11717330E+05                                 8.300854                            7.145421       0.855241       2.293189                    0.999028      27.712838      74.961409       0.663353       0.388427      -1.105130      -0.218723      -0.025002       0.016160       0.220740      -0.048790      -0.054761       0.050131      -0.169552       0.327850      -0.158875       0.007984       0.150891              8.885400      10.173140       0.476847       0.506372       6.393503       3.016117      10.089556          -0.000851
          445              N      14.760470       1.664819       8.147477       0.160956      24.503687 0.28519667E+03  0.58960053E+04                                 6.960823                            5.312344       0.389648       2.236689                    0.999405      21.437863      53.579760       0.798424       0.371073      -1.121001       0.055841      -0.006796       0.003107       0.056339       0.008362       0.012154       0.063819       0.061696       0.108224      -0.083098       0.009312       0.073786              8.051118       7.921957       1.061070       2.609119       5.641557       3.635445      10.589840          -0.000536
          446              N      13.575595       8.832200       4.552605      -0.290280      41.093009 0.58821377E+03  0.14840210E+05                                10.277772                            8.057795      -0.090800       1.967053                    0.999408      30.329862      88.862842       0.586506       0.413932      -1.071137       0.063274      -0.052224      -0.054934       0.098736       0.012291       0.029520      -0.019662       0.020104       0.025411      -0.041355       0.003907       0.037448             12.055106      16.256940      -2.671472      -3.392594       8.296894       3.026832      11.611483          -0.000108
          447              N      15.564628       8.081588       3.997300      -0.273760      31.962218 0.51995996E+03  0.12525403E+05                                 8.416088                            7.342363       0.837092       2.279295                    0.999141      28.251661      76.911949       0.653960       0.388806      -1.104932      -0.217856       0.061207      -0.018269       0.227028       0.063442       0.062517       0.049984      -0.106170       0.384247      -0.151806      -0.015035       0.166841              8.962029      10.298908      -1.010842      -0.217581       6.243638       2.525688      10.343541          -0.000718
          448              N      14.665996       7.848706       3.014836       0.165703      24.019262 0.28471863E+03  0.58902244E+04                                 6.883332                            5.325248       0.350787       2.225888                    0.999401      21.433289      53.782694       0.792675       0.373504      -1.117925       0.056468      -0.000786       0.000739       0.056478      -0.017782      -0.005384       0.049250       0.053096       0.148019      -0.074096       0.002642       0.071453              7.912617       7.652317      -1.333139      -2.335162       5.445529       3.334840      10.640006          -0.000602
          449              N      11.815499       7.896822      15.854306      -0.296095      42.484663 0.61941133E+03  0.15947620E+05                                10.763441                            8.359912      -0.295806       1.894952                    0.998936      31.562358      95.693120       0.562256       0.423112      -1.057456       0.022716      -0.085743      -0.038410       0.096660      -0.003802       0.056274      -0.029103      -0.049016       0.079098      -0.072066       0.000606       0.071460             12.543316       6.639920       0.109065       0.710829      17.028796       3.096271      13.961233           0.000039
          450              N      11.912360       5.664233      15.544055      -0.269451      32.502868 0.51543796E+03  0.12352853E+05                                 8.407165                            7.234973       0.969165       2.323097                    0.999323      27.967575      75.214193       0.671099       0.380828      -1.113959       0.014617       0.221422      -0.031487       0.224127      -0.004002      -0.032465      -0.025622       0.134324       0.467007      -0.147503      -0.016215       0.163718              9.139744       5.541851      -0.414920      -0.719515       9.939695      -1.090189      11.937685          -0.000969
          451              N      12.155673       6.332085      14.399721       0.151912      28.442712 0.30801060E+03  0.65908197E+04                                 8.278596                            5.721329       0.366785       2.230449                    0.999429      22.306753      59.608882       0.718245       0.398529      -1.084554      -0.003596      -0.047458       0.010217       0.048678      -0.030064      -0.015280       0.027859      -0.109133       0.228297      -0.100714       0.010026       0.090689             10.275244       4.660175      -1.166962      -1.845028      10.847004       4.650182      15.318552          -0.000794
          452              N      10.511545       5.954854       6.755841      -0.255715      31.969633 0.51453332E+03  0.12407684E+05                                 8.471919                            7.383579       0.424347       2.139607                    0.999413      28.593008      78.821697       0.639260       0.397330      -1.094930       0.179441       0.150606       0.010543       0.234505      -0.151450       0.064249      -0.039533       0.039884       0.182303      -0.183846       0.011639       0.172207              9.070584       8.158849      -1.073392       1.646530      11.310279      -3.082663       7.742624          -0.000547
          453              N      11.713611       5.889416       7.320139       0.164198      25.298115 0.28720231E+03  0.59727912E+04                                 7.277194                            5.356897       0.431610       2.254912                    0.999450      21.515495      54.674850       0.786044       0.374688      -1.113623      -0.038464      -0.040346      -0.010345       0.056695      -0.009785       0.031722      -0.053346      -0.034216      -0.104454      -0.071713      -0.000097       0.071810              8.773110       6.026866      -0.111477       0.892167      13.318973      -5.002756       6.973489          -0.000282
          454              N      11.667211       7.802514       6.362406      -0.291709      42.349364 0.59934622E+03  0.15231813E+05                                10.583160                            8.142536      -0.085062       1.968760                    0.999489      30.603104      90.761505       0.580978       0.414833      -1.067765      -0.028397      -0.081341       0.032309       0.092015      -0.028499      -0.009724      -0.006591       0.073150      -0.063397      -0.040484      -0.017089       0.057574             12.584077      10.702474       0.482624       0.403610      18.285803      -5.604030       8.763955           0.000032
          455              N      13.352297       8.913035      17.920402      -0.290640      42.599441 0.59422567E+03  0.15131443E+05                                10.795750                            8.264090      -0.282250       1.911436                    0.998547      30.832107      92.769050       0.558094       0.430993      -1.053270       0.074600      -0.032752       0.038780       0.090232      -0.008356       0.006952       0.039206      -0.076854       0.031932      -0.047694      -0.015022       0.062717             12.848743      14.878589      -5.613353       4.415990      10.504866      -0.629002      13.162774           0.000028
          456              N      15.146337       7.887198      18.459970       0.160269      24.704945 0.29818357E+03  0.62562852E+04                                 7.089500                            5.474127       0.168855       2.160541                    0.998948      21.747666      55.413770       0.774633       0.376858      -1.112608       0.006685      -0.022944       0.054263       0.059292      -0.065312      -0.003276       0.011346       0.035862      -0.005847      -0.067517      -0.002443       0.069961              8.224480      10.610557      -4.745544       0.917783       7.715868       0.013321       6.347014          -0.000180
          457              N      14.571672       8.249032      19.620041      -0.271312      30.897754 0.49137402E+03  0.11669126E+05                                 8.196195                            7.099013       0.844619       2.285247                    0.999270      27.886139      75.345378       0.670602       0.384605      -1.108081      -0.055251       0.043997      -0.223673       0.234559      -0.035966      -0.106218       0.107346       0.019614      -0.229681      -0.170146       0.002133       0.168013              8.740458       9.460837      -3.066726       0.567611       7.415479       1.027604       9.345058          -0.000267
          458              N      13.451241       0.852618      15.775619      -0.296490      44.381692 0.62077114E+03  0.15964437E+05                                11.081692                            8.433659      -0.297569       1.901886                    0.998520      31.189945      93.990736       0.554309       0.429667      -1.055179       0.062694       0.047580      -0.044843       0.090583       0.008858      -0.012479       0.043895      -0.056937       0.029761      -0.046083      -0.015071       0.061153             13.111858      14.023888       5.974082      -4.006209      11.763889      -0.594718      13.547796           0.000165
          459              N      14.561419       1.716784      14.028768      -0.296876      33.089597 0.53726433E+03  0.13030629E+05                                 8.518945                            7.383297       0.843686       2.261918                    0.999684      28.880235      78.536556       0.663720       0.380491      -1.112454      -0.049419      -0.069603       0.228055       0.243508       0.039235       0.095047       0.136909       0.021181      -0.209265      -0.182181       0.000611       0.181570              9.035815       8.829825       3.155377      -0.295946       8.297578       1.068569       9.980042          -0.001131
          460              N      15.094743       2.167151      15.211321       0.140997      25.020620 0.30727526E+03  0.64713048E+04                                 7.065774                            5.526911       0.277834       2.193797                    0.999226      21.872530      55.156529       0.780141       0.372794      -1.119821       0.001521       0.019848      -0.043599       0.047928       0.078524       0.011975       0.019733       0.013751       0.027109      -0.083808       0.002667       0.081141              8.096372       9.020710       4.850309      -0.235478       8.662817       0.587397       6.605589          -0.001300
          461              N      12.247764      17.543146      16.144324      -0.282484      42.723079 0.58791886E+03  0.14887496E+05                                10.674172                            8.112156      -0.099944       1.967469                    0.999358      30.445962      90.486004       0.576256       0.419746      -1.063351       0.027946      -0.077554      -0.027616       0.086938       0.027920      -0.018778       0.006337       0.066788      -0.077313      -0.041851      -0.017441       0.059291             12.824214      10.714609      -0.495876       0.326131      19.548596       5.326981       8.209437           0.000517
          462              N      12.147320      15.556912      15.285512       0.162687      25.735370 0.28962859E+03  0.60418240E+04                                 7.377496                            5.398377       0.384440       2.236822                    0.999383      21.629488      55.224991       0.778150       0.377326      -1.110588       0.042024      -0.044790       0.006605       0.061772       0.014621       0.022258       0.054329      -0.027152      -0.125559      -0.072314       0.000988       0.071326              8.964234       6.068463       0.276572       0.946495      13.722909       5.087074       7.101329          -0.000172
          463              N      13.354855      15.616576      15.840817      -0.254594      31.275616 0.50388789E+03  0.12077723E+05                                 8.328667                            7.297282       0.546402       2.183986                    0.999391      28.306418      77.587979       0.644815       0.396296      -1.096543      -0.178863       0.151423      -0.014932       0.234827       0.156487       0.065483       0.041271       0.038095       0.199911      -0.191614       0.014347       0.177267              8.908563       8.055309       0.993455       1.685401      11.244581       2.651461       7.425800          -0.000367
          464              N      11.892598      15.982259       8.167711       0.141575      28.341472 0.30960895E+03  0.66143067E+04                                 8.188795                            5.694207       0.349832       2.224676                    0.999352      22.219034      58.764702       0.730047       0.392721      -1.091716       0.009951      -0.046055      -0.013368       0.048977       0.014739       0.000909      -0.022766      -0.102048       0.244867      -0.094019       0.005697       0.088322             10.184060       4.348187       0.331083      -0.560233      10.379489      -4.450186      15.824505          -0.000730
          465              N      12.080553      15.273989       7.030121      -0.268256      32.318109 0.51120568E+03  0.12280322E+05                                 8.486513                            7.307379       0.705267       2.239828                    0.998164      28.193227      77.013647       0.650928       0.391705      -1.101269      -0.031255       0.229853       0.021842       0.232994       0.023601      -0.017935       0.049301       0.175932       0.470411      -0.177347       0.011869       0.165478              9.227438       5.775794       0.482202      -0.598008       9.657392       0.933317      12.249127          -0.001009
          466              N      12.070740      17.435366       6.609708      -0.312054      42.492781 0.61944077E+03  0.15858272E+05                                10.560269                            8.221353      -0.126364       1.948992                    0.999472      31.042744      92.126917       0.584698       0.409183      -1.072414      -0.007332      -0.084695       0.047275       0.097272       0.004944       0.039023       0.036731      -0.039071       0.073666      -0.054816      -0.011021       0.065836             12.290891       6.325730      -0.452829       0.794577      16.915915      -2.932233      13.631027           0.000566
          467              N      10.293456      18.576681      17.879935      -0.281714      40.781767 0.57412324E+03  0.14382978E+05                                10.198618                            7.941882      -0.108778       1.964606                    0.999450      29.963016      87.197581       0.593457       0.411977      -1.073464      -0.065116      -0.034112       0.060396       0.095139      -0.018872       0.029829       0.014502       0.002096      -0.030896      -0.044073       0.013089       0.030984             11.955790      16.418188       1.997859      -3.330412       8.661580      -3.326836      10.787602          -0.000141
          468              N       8.243652      18.032007      18.486949      -0.254038      31.282467 0.49294361E+03  0.11718040E+05                                 8.301125                            7.145629       0.855167       2.293161                    0.999028      27.713385      74.963951       0.663336       0.388432      -1.105124       0.218725       0.025001       0.016162       0.220742      -0.048789       0.054761      -0.050140      -0.169534       0.327847      -0.158865       0.007969       0.150895              8.885702      10.173526       0.476880      -0.506401       6.393718      -3.016255      10.089863          -0.000849
          469              N       9.126584      17.581639      19.388477       0.160920      24.504042 0.28520041E+03  0.58961092E+04                                 6.960903                            5.312388       0.389612       2.236676                    0.999405      21.438063      53.580593       0.798418       0.371074      -1.120999      -0.055837       0.006798       0.003103       0.056335       0.008362      -0.012152      -0.063826       0.061709       0.108227      -0.083109       0.009319       0.073790              8.051218       7.922073       1.061107      -2.609171       5.641649      -3.635514      10.589931          -0.000536
          470              N      10.311459      10.414258      15.793605      -0.290282      41.093179 0.58821478E+03  0.14840285E+05                                10.277878                            8.057841      -0.090841       1.967040                    0.999408      30.330119      88.864589       0.586499       0.413935      -1.071131      -0.063271       0.052223      -0.054938       0.098735       0.012287      -0.029513       0.019661       0.020108       0.025391      -0.041348       0.003907       0.037441             12.055258      16.257315      -2.671506       3.392458       8.296981      -3.026837      11.611480          -0.000105
          471              N       8.322426      11.164870      15.238300      -0.273796      31.963558 0.51998635E+03  0.12526226E+05                                 8.416388                            7.342593       0.837017       2.279266                    0.999141      28.252236      76.914655       0.653942       0.388811      -1.104927       0.217858      -0.061208      -0.018271       0.227030       0.063437      -0.062519      -0.049993      -0.106150       0.384251      -0.151796      -0.015051       0.166847              8.962367      10.299351      -1.010909       0.217601       6.243860      -2.525830      10.343891          -0.000701
          472              N       9.221058      11.397752      14.255836       0.165675      24.019480 0.28472075E+03  0.58902852E+04                                 6.883382                            5.325273       0.350764       2.225879                    0.999401      21.433432      53.783306       0.792671       0.373505      -1.117923      -0.056466       0.000782       0.000742       0.056476      -0.017783       0.005381      -0.049255       0.053108       0.148024      -0.074104       0.002648       0.071456              7.912675       7.652411      -1.333173       2.335181       5.445595      -3.334888      10.640019          -0.000585
          473              N       3.804999       7.896822      17.868694      -0.296095      42.484670 0.61941143E+03  0.15947622E+05                                10.763439                            8.359911      -0.295808       1.894951                    0.998936      31.562362      95.693109       0.562256       0.423112      -1.057456       0.022716      -0.085743       0.038410       0.096661      -0.003801      -0.056273       0.029103      -0.049015       0.079093      -0.072065       0.000607       0.071459             12.543314       6.639917       0.109061      -0.710825      17.028796      -3.096254      13.961228           0.000034
          474              N       3.901860       5.664233      18.178945      -0.269451      32.502866 0.51543792E+03  0.12352852E+05                                 8.407163                            7.234972       0.969165       2.323097                    0.999323      27.967578      75.214186       0.671099       0.380828      -1.113959       0.014618       0.221422       0.031488       0.224127      -0.004002       0.032465       0.025622       0.134323       0.467007      -0.147503      -0.016215       0.163718              9.139742       5.541849      -0.414925       0.719516       9.939692       1.090183      11.937685          -0.001018
          475              N       4.145173       6.332085      19.323279       0.151912      28.442647 0.30801013E+03  0.65908030E+04                                 8.278566                            5.721315       0.366785       2.230449                    0.999429      22.306722      59.608647       0.718249       0.398527      -1.084555      -0.003596      -0.047457      -0.010217       0.048678      -0.030062       0.015281      -0.027858      -0.109132       0.228296      -0.100714       0.010025       0.090688             10.275202       4.660162      -1.166959       1.845023      10.846955      -4.650152      15.318491          -0.000843
          476              N       2.501045       5.954854       4.485159      -0.255715      31.969646 0.51453353E+03  0.12407690E+05                                 8.471921                            7.383578       0.424347       2.139607                    0.999413      28.593020      78.821727       0.639260       0.397330      -1.094931       0.179441       0.150606      -0.010543       0.234505      -0.151450      -0.064249       0.039533       0.039885       0.182303      -0.183846       0.011639       0.172207              9.070588       8.158849      -1.073403      -1.646534      11.310285       3.082667       7.742629          -0.000545
          477              N       3.703111       5.889416       3.920861       0.164198      25.298095 0.28720212E+03  0.59727853E+04                                 7.277188                            5.356895       0.431609       2.254911                    0.999450      21.515488      54.674799       0.786044       0.374688      -1.113624      -0.038464      -0.040346       0.010346       0.056695      -0.009785      -0.031722       0.053346      -0.034216      -0.104454      -0.071713      -0.000097       0.071810              8.773100       6.026861      -0.111490      -0.892173      13.318953       5.002748       6.973485          -0.000280
          478              N       3.656711       7.802514       4.878594      -0.291709      42.349369 0.59934648E+03  0.15231819E+05                                10.583157                            8.142537      -0.085061       1.968760                    0.999489      30.603102      90.761440       0.580978       0.414832      -1.067765      -0.028396      -0.081342      -0.032309       0.092015      -0.028498       0.009724       0.006590       0.073151      -0.063397      -0.040483      -0.017090       0.057573             12.584072      10.702471       0.482630      -0.403607      18.285793       5.604023       8.763951           0.000035
          479              N       5.341797       8.913035      15.802598      -0.290640      42.599470 0.59422604E+03  0.15131457E+05                                10.795759                            8.264095      -0.282252       1.911435                    0.998547      30.832129      92.769169       0.558093       0.430993      -1.053270       0.074601      -0.032752      -0.038780       0.090233      -0.008356      -0.006952      -0.039206      -0.076856       0.031935      -0.047696      -0.015021       0.062717             12.848756      14.878605      -5.613357      -4.416014      10.504876       0.629014      13.162788           0.000025
          480              N       7.135837       7.887198      15.263030       0.160269      24.704938 0.29818343E+03  0.62562808E+04                                 7.089496                            5.474124       0.168854       2.160540                    0.998948      21.747661      55.413729       0.774634       0.376857      -1.112608       0.006684      -0.022944      -0.054263       0.059292      -0.065313       0.003276      -0.011346       0.035862      -0.005847      -0.067518      -0.002443       0.069961              8.224476      10.610557      -4.745550      -0.917780       7.715875      -0.013320       6.346997          -0.000189
          481              N       6.561172       8.249032      14.102959      -0.271312      30.897768 0.49137426E+03  0.11669134E+05                                 8.196202                            7.099017       0.844619       2.285247                    0.999270      27.886135      75.345400       0.670602       0.384605      -1.108081      -0.055250       0.043997       0.223673       0.234559      -0.035966       0.106218      -0.107346       0.019613      -0.229679      -0.170146       0.002133       0.168013              8.740467       9.460860      -3.066741      -0.567615       7.415495      -1.027600       9.345045          -0.000274
          482              N       5.440741       0.852618      17.947381      -0.296490      44.381690 0.62077130E+03  0.15964442E+05                                11.081694                            8.433662      -0.297570       1.901885                    0.998520      31.189949      93.990759       0.554309       0.429667      -1.055179       0.062694       0.047581       0.044844       0.090584       0.008858       0.012478      -0.043896      -0.056935       0.029755      -0.046082      -0.015071       0.061153             13.111858      14.023892       5.974084       4.006196      11.763896       0.594710      13.547785           0.000167
          483              N       6.550919       1.716784      19.694232      -0.296877      33.089540 0.53726345E+03  0.13030600E+05                                 8.518929                            7.383288       0.843686       2.261918                    0.999684      28.880228      78.536481       0.663721       0.380490      -1.112454      -0.049420      -0.069603      -0.228055       0.243508       0.039235      -0.095047      -0.136909       0.021182      -0.209264      -0.182181       0.000610       0.181570              9.035796       8.829788       3.155349       0.295948       8.297545      -1.068567       9.980054          -0.001133
          484              N       7.084243       2.167151      18.511679       0.140996      25.020613 0.30727536E+03  0.64713081E+04                                 7.065773                            5.526914       0.277835       2.193798                    0.999226      21.872532      55.156551       0.780141       0.372794      -1.119821       0.001521       0.019847       0.043599       0.047928       0.078524      -0.011975      -0.019733       0.013751       0.027110      -0.083808       0.002667       0.081141              8.096365       9.020695       4.850293       0.235484       8.662797      -0.587393       6.605604          -0.001301
          485              N       4.237264      17.543146      17.578676      -0.282484      42.723038 0.58791832E+03  0.14887477E+05                                10.674163                            8.112152      -0.099944       1.967469                    0.999358      30.445943      90.485889       0.576256       0.419746      -1.063351       0.027945      -0.077554       0.027616       0.086938       0.027919       0.018778      -0.006336       0.066787      -0.077313      -0.041849      -0.017442       0.059291             12.824200      10.714607      -0.495887      -0.326131      19.548565      -5.326968       8.209428           0.000518
          486              N       4.136820      15.556912      18.437488       0.162686      25.735333 0.28962828E+03  0.60418133E+04                                 7.377478                            5.398367       0.384438       2.236821                    0.999383      21.629474      55.224861       0.778152       0.377325      -1.110589       0.042024      -0.044790      -0.006605       0.061771       0.014620      -0.022259      -0.054329      -0.027152      -0.125559      -0.072314       0.000988       0.071326              8.964207       6.068448       0.276581      -0.946497      13.722863      -5.087054       7.101310          -0.000173
          487              N       5.344355      15.616576      17.882183      -0.254595      31.275659 0.50388863E+03  0.12077746E+05                                 8.328680                            7.297289       0.546399       2.183985                    0.999391      28.306432      77.588055       0.644815       0.396296      -1.096543      -0.178863       0.151423       0.014932       0.234827       0.156487      -0.065484      -0.041271       0.038095       0.199911      -0.191615       0.014347       0.177267              8.908581       8.055313       0.993471      -1.685406      11.244613      -2.651475       7.425816          -0.000368
          488              N       3.882098      15.982259       3.073289       0.141574      28.341436 0.30960880E+03  0.66142995E+04                                 8.188775                            5.694199       0.349831       2.224676                    0.999352      22.219019      58.764556       0.730050       0.392720      -1.091717       0.009951      -0.046055       0.013367       0.048977       0.014738      -0.000909       0.022766      -0.102048       0.244867      -0.094019       0.005697       0.088322             10.184032       4.348178       0.331084       0.560234      10.379453       4.450164      15.824464          -0.000732
          489              N       4.070053      15.273989       4.210879      -0.268257      32.318084 0.51120521E+03  0.12280307E+05                                 8.486508                            7.307374       0.705265       2.239828                    0.998164      28.193219      77.013600       0.650929       0.391705      -1.101269      -0.031254       0.229853      -0.021842       0.232994       0.023601       0.017934      -0.049301       0.175932       0.470411      -0.177346       0.011868       0.165478              9.227431       5.775791       0.482207       0.598009       9.657379      -0.933307      12.249125          -0.001009
          490              N       4.060240      17.435366       4.631292      -0.312052      42.492655 0.61943866E+03  0.15858202E+05                                10.560244                            8.221336      -0.126361       1.948994                    0.999472      31.042682      92.126634       0.584699       0.409183      -1.072415      -0.007332      -0.084694      -0.047275       0.097272       0.004942      -0.039023      -0.036732      -0.039071       0.073662      -0.054816      -0.011019       0.065835             12.290858       6.325713      -0.452821      -0.794568      16.915871       2.932206      13.630991           0.000569
          491              N       2.282956      18.576681      15.843065      -0.281713      40.781675 0.57412202E+03  0.14382935E+05                                10.198594                            7.941870      -0.108772       1.964608                    0.999450      29.962958      87.197275       0.593458       0.411977      -1.073465      -0.065117      -0.034112      -0.060396       0.095139      -0.018872      -0.029829      -0.014501       0.002095      -0.030890      -0.044073       0.013089       0.030984             11.955758      16.418128       1.997868       3.330414       8.661572       3.326832      10.787574          -0.000141
          492              N       0.233152      18.032007      15.236051      -0.254037      31.282374 0.49294214E+03  0.11717994E+05                                 8.301103                            7.145616       0.855169       2.293162                    0.999028      27.713359      74.963795       0.663337       0.388432      -1.105125       0.218725       0.025001      -0.016162       0.220742      -0.048788      -0.054761       0.050139      -0.169535       0.327849      -0.158865       0.007970       0.150896              8.885676      10.173517       0.476872       0.506394       6.393701       3.016233      10.089809          -0.000846
          493              N       1.116084      17.581639      14.334523       0.160922      24.504014 0.28520022E+03  0.58961038E+04                                 6.960898                            5.312385       0.389616       2.236677                    0.999405      21.438051      53.580544       0.798418       0.371074      -1.120999      -0.055838       0.006798      -0.003104       0.056335       0.008362       0.012152       0.063826       0.061708       0.108226      -0.083108       0.009319       0.073790              8.051209       7.922081       1.061108       2.609170       5.641645       3.635505      10.589900          -0.000533
          494              N       2.300959      10.414258      17.929395      -0.290283      41.093244 0.58821568E+03  0.14840318E+05                                10.277896                            8.057850      -0.090845       1.967038                    0.999408      30.330162      88.864824       0.586498       0.413936      -1.071131      -0.063271       0.052223       0.054938       0.098735       0.012287       0.029512      -0.019662       0.020108       0.025388      -0.041348       0.003908       0.037440             12.055282      16.257353      -2.671502      -3.392452       8.296985       3.026839      11.611506          -0.000108
          495              N       0.311926      11.164870      18.484700      -0.273798      31.963615 0.51998726E+03  0.12526254E+05                                 8.416400                            7.342599       0.837016       2.279266                    0.999141      28.252254      76.914742       0.653942       0.388811      -1.104926       0.217858      -0.061208       0.018271       0.227030       0.063438       0.062519       0.049993      -0.106148       0.384250      -0.151796      -0.015052       0.166847              8.962382      10.299356      -1.010913      -0.217605       6.243866       2.525839      10.343923          -0.000721
          496              N       1.210558      11.397752      19.467164       0.165674      24.019493 0.28472085E+03  0.58902877E+04                                 6.883382                            5.325273       0.350759       2.225878                    0.999401      21.433440      53.783324       0.792671       0.373504      -1.117923      -0.056466       0.000782      -0.000742       0.056476      -0.017783      -0.005381       0.049255       0.053108       0.148025      -0.074105       0.002648       0.071457              7.912677       7.652407      -1.333170      -2.335181       5.445591       3.334886      10.640032          -0.000605
          497              N       4.061055      11.349636       6.627694      -0.296096      42.484400 0.61940918E+03  0.15947465E+05                                10.763239                            8.359801      -0.295725       1.894976                    0.998936      31.561846      95.689584       0.562272       0.423102      -1.057468      -0.022718       0.085745       0.038406       0.096661      -0.003794       0.056258      -0.029110      -0.048989       0.079115      -0.072047       0.000593       0.071454             12.543036       6.639780       0.109077       0.710818      17.028380       3.096182      13.960947           0.000038
          498              N       3.964194      13.582225       6.937945      -0.269410      32.501799 0.51541721E+03  0.12352211E+05                                 8.406950                            7.234802       0.969238       2.323126                    0.999323      27.967040      75.211894       0.671111       0.380825      -1.113963      -0.014616      -0.221418       0.031485       0.224122      -0.004001      -0.032462      -0.025622       0.134346       0.466984      -0.147510      -0.016200       0.163710              9.139500       5.541719      -0.414913      -0.719492       9.939335      -1.090094      11.937447          -0.000982
          499              N       3.720881      12.914373       8.082279       0.151946      28.441971 0.30800500E+03  0.65906316E+04                                 8.278309                            5.721192       0.366824       2.230462                    0.999429      22.306328      59.606307       0.718274       0.398517      -1.084568       0.003592       0.047462      -0.010212       0.048680      -0.030055      -0.015281       0.027859      -0.109111       0.228268      -0.100696       0.010017       0.090679             10.274837       4.660026      -1.166892      -1.844935      10.846490       4.649911      15.317995          -0.000807
          500              N       5.365009      13.291604      15.726159      -0.255728      31.970234 0.51454457E+03  0.12408037E+05                                 8.472065                            7.383687       0.424326       2.139599                    0.999412      28.593237      78.822889       0.639251       0.397333      -1.094927      -0.179443      -0.150605      -0.010544       0.234505      -0.151450       0.064250      -0.039534       0.039878       0.182299      -0.183846       0.011637       0.172208              9.070769       8.159022      -1.073446       1.646575      11.310576      -3.082757       7.742708          -0.000548
          501              N       4.162943      13.357042      15.161861       0.164187      25.298331 0.28720383E+03  0.59728392E+04                                 7.277268                            5.356920       0.431612       2.254913                    0.999450      21.515585      54.675410       0.786039       0.374689      -1.113621       0.038464       0.040345       0.010346       0.056694      -0.009785       0.031723      -0.053346      -0.034216      -0.104459      -0.071715      -0.000096       0.071811              8.773248       6.026944      -0.111475       0.892175      13.319260      -5.002854       6.973538          -0.000284
          502              N       4.209343      11.443944      16.119594      -0.291705      42.349323 0.59934297E+03  0.15231750E+05                                10.583219                            8.142543      -0.085083       1.968755                    0.999489      30.603210      90.762650       0.580973       0.414836      -1.067760       0.028395       0.081340      -0.032311       0.092013      -0.028498      -0.009732      -0.006594       0.073144      -0.063412      -0.040486      -0.017089       0.057574             12.584204      10.702675       0.482569       0.403673      18.285981      -5.604078       8.763957           0.000031
          503              N       2.524257      10.333423       4.561598      -0.290643      42.599601 0.59422926E+03  0.15131519E+05                                10.795707                            8.264079      -0.282244       1.911435                    0.998547      30.832015      92.767957       0.558099       0.430989      -1.053275      -0.074600       0.032753      -0.038781       0.090233      -0.008352       0.006941       0.039204      -0.076846       0.031942      -0.047685      -0.015027       0.062713             12.848679      14.878460      -5.613257       4.416150      10.504770      -0.629136      13.162807           0.000029
          504              N       0.730217      11.359260       4.022030       0.160277      24.704790 0.29818183E+03  0.62562312E+04                                 7.089433                            5.474094       0.168857       2.160541                    0.998948      21.747580      55.413224       0.774640       0.376855      -1.112611      -0.006685       0.022944      -0.054263       0.059292      -0.065312      -0.003276       0.011346       0.035862      -0.005847      -0.067517      -0.002444       0.069960              8.224371      10.610390      -4.745462       0.917759       7.715789       0.013323       6.346935          -0.000182
          505              N       1.304882      10.997426       2.861959      -0.271307      30.897558 0.49137048E+03  0.11669014E+05                                 8.196148                            7.098983       0.844633       2.285252                    0.999270      27.886062      75.344953       0.670605       0.384605      -1.108082       0.055251      -0.043997       0.223673       0.234560      -0.035963      -0.106218       0.107346       0.019613      -0.229688      -0.170148       0.002137       0.168011              8.740402       9.460730      -3.066671       0.567634       7.415426       1.027587       9.345050          -0.000269
          506              N       2.425313      18.393840       6.706381      -0.296498      44.381823 0.62077462E+03  0.15964529E+05                                11.081672                            8.433660      -0.297562       1.901886                    0.998520      31.189941      93.990360       0.554312       0.429665      -1.055182      -0.062694      -0.047580       0.044845       0.090584       0.008857      -0.012472       0.043895      -0.056932       0.029763      -0.046076      -0.015076       0.061152             13.111812      14.023787       5.973987      -4.006274      11.763774      -0.594769      13.547874           0.000170
          507              N       1.315135      17.529674       8.453232      -0.296852      33.088908 0.53724991E+03  0.13030178E+05                                 8.518792                            7.383170       0.843740       2.261937                    0.999684      28.879935      78.535158       0.663730       0.380488      -1.112457       0.049419       0.069605      -0.228055       0.243508       0.039230       0.095047       0.136909       0.021179      -0.209279      -0.182184       0.000617       0.181567              9.035649       8.829637       3.155283      -0.295946       8.297387       1.068536       9.979922          -0.001123
          508              N       0.781811      17.079307       7.270679       0.141015      25.020517 0.30727396E+03  0.64712677E+04                                 7.065746                            5.526898       0.277834       2.193797                    0.999226      21.872459      55.156226       0.780143       0.372794      -1.119822      -0.001524      -0.019849       0.043600       0.047929       0.078521       0.011974       0.019733       0.013751       0.027100      -0.083803       0.002664       0.081139              8.096319       9.020652       4.850248      -0.235458       8.662724       0.587412       6.605580          -0.001292
          509              N       3.628790       1.703312       6.337676      -0.282495      42.723319 0.58792421E+03  0.14887650E+05                                10.674181                            8.112184      -0.099939       1.967468                    0.999358      30.446023      90.485923       0.576256       0.419745      -1.063353      -0.027947       0.077555       0.027615       0.086939       0.027921      -0.018775       0.006335       0.066789      -0.077305      -0.041848      -0.017443       0.059291             12.824175      10.714541      -0.495900       0.326111      19.548501       5.326978       8.209482           0.000519
          510              N       3.729234       3.689546       7.196488       0.162695      25.735233 0.28962748E+03  0.60417877E+04                                 7.377442                            5.398356       0.384440       2.236822                    0.999383      21.629405      55.224500       0.778155       0.377324      -1.110590      -0.042023       0.044791      -0.006604       0.061772       0.014621       0.022257       0.054328      -0.027152      -0.125554      -0.072312       0.000987       0.071325              8.964133       6.068414       0.276581       0.946499      13.722679       5.087009       7.101306          -0.000171
          511              N       2.521699       3.629882       6.641183      -0.254578      31.274919 0.50387391E+03  0.12077288E+05                                 8.328497                            7.297145       0.546446       2.184001                    0.999391      28.306144      77.586569       0.644827       0.396292      -1.096547       0.178862      -0.151424       0.014931       0.234827       0.156487       0.065482       0.041271       0.038102       0.199911      -0.191615       0.014348       0.177267              8.908358       8.055132       0.993412       1.685365      11.244249       2.651374       7.425694          -0.000364
          512              N       3.983956       3.264199      14.314289       0.141558      28.341691 0.30961101E+03  0.66143765E+04                                 8.188881                            5.694255       0.349816       2.224671                    0.999352      22.219202      58.765688       0.730037       0.392725      -1.091711      -0.009951       0.046053       0.013370       0.048976       0.014742       0.000910      -0.022765      -0.102057       0.244881      -0.094027       0.005700       0.088326             10.184160       4.348225       0.331086      -0.560228      10.379681      -4.450239      15.824575          -0.000744
          513              N       3.796001       3.972469      15.451879      -0.268279      32.318800 0.51121957E+03  0.12280756E+05                                 8.486669                            7.307511       0.705213       2.239808                    0.998163      28.193568      77.015254       0.650917       0.391708      -1.101265       0.031256      -0.229855      -0.021843       0.232996       0.023603      -0.017937       0.049303       0.175924       0.470423      -0.177346       0.011863       0.165483              9.227611       5.775900       0.482214      -0.598009       9.657667       0.933409      12.249265          -0.001019
          514              N       3.805814       1.811092      15.872292      -0.312046      42.492803 0.61944036E+03  0.15858296E+05                                10.560334                            8.221390      -0.126399       1.948983                    0.999472      31.042889      92.128149       0.584692       0.409187      -1.072409       0.007332       0.084693      -0.047277       0.097271       0.004946       0.039031       0.036729      -0.039085       0.073658      -0.054824      -0.011014       0.065839             12.290980       6.325774      -0.452827       0.794582      16.916125      -2.932207      13.631039           0.000562
          515              N       5.583098       0.669777       4.602065      -0.281709      40.781479 0.57412038E+03  0.14382855E+05                                10.198511                            7.941833      -0.108736       1.964621                    0.999450      29.962735      87.195959       0.593464       0.411974      -1.073469       0.065121       0.034112      -0.060393       0.095140      -0.018875       0.029833       0.014501       0.002087      -0.030883      -0.044077       0.013091       0.030986             11.955631      16.417874       1.997843      -3.330445       8.661458      -3.326793      10.787561          -0.000142
          516              N       7.632902       1.214451       3.995051      -0.254003      31.281383 0.49292251E+03  0.11717390E+05                                 8.300881                            7.145438       0.855233       2.293187                    0.999028      27.712876      74.961618       0.663351       0.388428      -1.105129      -0.218723      -0.025002      -0.016160       0.220740      -0.048790       0.054761      -0.050131      -0.169551       0.327849      -0.158874       0.007983       0.150891              8.885430      10.173157       0.476853      -0.506380       6.393523      -3.016138      10.089611          -0.000850
          517              N       6.749970       1.664819       3.093523       0.160952      24.503714 0.28519690E+03  0.58960115E+04                                 6.960827                            5.312346       0.389644       2.236688                    0.999405      21.437878      53.579808       0.798424       0.371073      -1.121001       0.055841      -0.006796      -0.003107       0.056338       0.008362      -0.012154      -0.063820       0.061697       0.108225      -0.083099       0.009313       0.073786              8.051125       7.921950       1.061068      -2.609119       5.641561      -3.635451      10.589864          -0.000536
          518              N       5.565095       8.832200       6.688395      -0.290280      41.093000 0.58821377E+03  0.14840207E+05                                10.277764                            8.057791      -0.090794       1.967054                    0.999408      30.329842      88.862695       0.586507       0.413931      -1.071138       0.063275      -0.052224       0.054934       0.098736       0.012292      -0.029520       0.019662       0.020103       0.025416      -0.041356       0.003907       0.037449             12.055095      16.256921      -2.671478       3.392602       8.296896      -3.026834      11.611468          -0.000105
          519              N       7.554128       8.081588       7.243700      -0.273757      31.962128 0.51995824E+03  0.12525349E+05                                 8.416068                            7.342349       0.837098       2.279297                    0.999141      28.251623      76.911774       0.653961       0.388806      -1.104933      -0.217856       0.061207       0.018269       0.227027       0.063442      -0.062517      -0.049984      -0.106171       0.384246      -0.151806      -0.015034       0.166841              8.962007      10.298888      -1.010837       0.217577       6.243627      -2.525680      10.343506          -0.000706
          520              N       6.655496       7.848706       8.226164       0.165706      24.019243 0.28471837E+03  0.58902179E+04                                 6.883331                            5.325247       0.350792       2.225890                    0.999401      21.433272      53.782650       0.792675       0.373504      -1.117924       0.056468      -0.000786      -0.000739       0.056479      -0.017782       0.005384      -0.049250       0.053095       0.148018      -0.074095       0.002642       0.071453              7.912616       7.652318      -1.333142       2.335162       5.445534      -3.334844      10.639995          -0.000589

******************************************************
Auxiliary information for the entire system
The total spin magnetic moment of the unit cell is   0.554764
The total net atomic charge of the unit cell is   0.000000
Accuracy of reproducing the electrostatic potential in the unit cell:
  The inner radius (bohr) =    5.0000
  The outer radius (bohr) =   12.0000
  Valid grid points have density less than (e/(bohr^3)) =    0.0001
  The number of valid grid points were=         8476
  The rms potential error without charges in kcal/mol is=      4.78783
  The rms potential error with partial charges in kcal/mol is=      1.87209
  The RRMSE value at monopole order=      0.39101
  The rms potential error with partial charges and cloud penetration in kcal/mol is=      1.86751
  The RRMSE value at monopole order with cloud penetration is=      0.39005
  The rms potential error with partial charges and atomic dipoles in kcal/mol is=      0.46401
  The RRMSE value at dipole order=      0.09691
  The rms potential error with partial charges, atomic dipoles and cloud penetration in kcal/mol is=      0.46023
  The RRMSE value at dipole order with cloud penetration=      0.09613

******************************************************
The electron densities and ab initio electrostatic potential were computed in VASP using the PBE functional and
projector augmented wave method. See the main text of the journal article for a description of computational details.
The atomic charges, dipoles, and quadrupoles were computed with the DDEC6 method as described in
(a) T. A. Manz and N. Gabaldon Limas, RSC Adv. 6 (2016) 47771-47801 DOI: 10.1039/c6ra04656h
(b) N. Gabaldon Limas and T. A. Manz, RSC Adv. 8 (2018) 2678-2707 DOI: 10.1039/c7ra11829e.
For each atom in the material, the electron cloud parameters were fit to the spherically averaged atom-in-material
electron density using radial positions for which this density was between 10^-4 and 10^-2 electrons per cubic bohr.
The polarizabilities, dispersion coefficients, and quantum Drude oscillator (QDO) parameters were fit using the MCLF method.
The magnetic structure of the system was optimized in VASP from the default ferromagnetic initial guess using spin polarization.
The atomic spin moments (ASMs) were computed on this optimized magnetic structure using the DDEC6 partition as inputs
to the method of T. A. Manz and D. S. Sholl, J. Chem. Theory Comput. 7 (2011) 4146-4164 DOI: 10.1021/ct200539n.
The RMSE and RRMSE were computed using a uniform grid with Ewald summation.
