# Supplementary material for: A collection of forcefield precursors for metal–organic frameworks
Source: RSC Adv. 2019 Nov 13;9(63):36492–507. doi: 10.1039/c9ra07327b (PMC9075174; doi:10.1039/c9ra07327b)
Supplement: RA-009-C9RA07327B-s5678 [file RA-009-C9RA07327B-s5678.xyz]

  156
jmolscript: load "" {1 1 1} spacegroup "x,y,z" unitcell [{      6.070500     0.000000     0.000000 }, {      0.000000    16.252700     0.000000 }, {      0.000000    -2.471635    21.706737 }]
Co     2.330161    10.245980    18.417732     0.829144
Co     5.365411    10.425617    14.142373     0.829129
Co     3.740339     3.535085     3.289005     0.829110
Co     0.705089     3.355448     7.564364     0.829088
H      2.592103    13.860427    15.086182     0.125642
H      0.697500    -1.176317    15.654899     0.134812
H      5.990976    12.411363    18.520188     0.128763
H      0.619191    -0.680000    19.132318     0.125142
H      2.926588    -1.942363    18.828424     0.125158
H      2.040295     7.229125    19.084563     0.090821
H      3.173657     5.551396    20.159047     0.125580
H      5.141106     4.734288    21.311674     0.114320
H      0.110483     8.118521    20.779859     0.128239
H      4.969918     9.723427    19.659792     0.106618
H      2.502260    -1.232242    20.999097     0.116976
H      0.193042     0.094352    21.281285     0.119585
H      5.627353     6.811171    17.473923     0.125641
H      3.732750     5.595215    16.905207     0.134810
H      2.955726     8.260234    14.039917     0.128763
H      3.654441     5.098898    13.427788     0.125143
H      5.961838     6.361260    13.731682     0.125159
H      5.075545    13.442472    13.475542     0.090824
H      0.138407    -1.132499    12.401059     0.125582
H      2.105856    -0.315391    11.248431     0.114321
H      3.145733    12.553077    11.780246     0.128241
H      1.934668    10.948170    12.900314     0.106622
H      5.537510     5.651140    11.561008     0.116977
H      3.228292     4.324545    11.278821     0.119587
H      3.478396    -0.079362     6.620555     0.125642
H      5.373000    14.957382     6.051838     0.134812
H      0.079524     1.369702     3.186549     0.128763
H      5.451309    14.461065     2.574419     0.125142
H      3.143912    15.723428     2.878313     0.125157
H      4.030205     6.551940     2.622174     0.090822
H      2.896843     8.229669     1.547690     0.125581
H      0.929394     9.046777     0.395063     0.114319
H      5.960017     5.662544     0.926878     0.128239
H      1.100582     4.057638     2.046945     0.106618
H      3.568240    15.013307     0.707640     0.116976
H      5.877458    13.686713     0.425452     0.119586
H      0.443146     6.969894     4.232814     0.125641
H      2.337750     8.185850     4.801530     0.134811
H      3.114774     5.520831     7.666820     0.128763
H      2.416059     8.682167     8.278949     0.125143
H      0.108662     7.419805     7.975055     0.125158
H      0.994955     0.338593     8.231195     0.090824
H      5.932093    14.913564     9.305678     0.125583
H      3.964644    14.096456    10.458306     0.114319
H      2.924767     1.227988     9.926491     0.128241
H      4.135832     2.832895     8.806423     0.106621
H      0.532990     8.129925    10.145729     0.116977
H      2.842208     9.456520    10.427916     0.119586
C      3.511177    11.546513    16.195396     0.567109
C      2.331072    12.420930    16.494949     0.082630
C      2.039081    13.579801    15.780798    -0.108037
C      0.916646    14.300244    16.119423    -0.172426
C      0.130516    13.865030    17.143981     0.243643
C      0.467428    12.706122    17.829914    -0.022529
C      4.846080    -1.335328    18.778498     0.275993
C      5.839821    -0.767278    19.499162    -0.233735
C      3.595557    -1.527635    19.325508    -0.199322
C      2.882273     7.411994    19.434042     0.079427
C      3.554885     6.396814    20.085244    -0.214113
C      4.817549     6.656332    20.632254     0.150121
C      5.513228     5.584484    21.352917    -0.148419
C      5.335969     7.912299    20.449917    -0.189198
C      4.598404     8.878189    19.774837     0.110064
C      3.341203    -1.097973    20.619229    -0.083600
C      4.334944    -0.470530    21.346405    -0.035455
C      5.586681    -0.314616    20.790713    -0.084377
C      4.050238     2.530761     1.011534     0.544417
C      0.475927     9.125085    16.364709     0.567108
C      5.366322     8.250667    16.065156     0.082647
C      5.074331     7.091797    16.779308    -0.107997
C      3.951896     6.371353    16.440683    -0.172399
C      3.165766     6.806567    15.416125     0.243642
C      3.502678     7.965475    14.730192    -0.022559
C      1.810830     5.754226    13.781607     0.276004
C      2.804571     5.186176    13.060944    -0.233728
C      0.560307     5.946532    13.234598    -0.199311
C      5.917523    13.259603    13.126064     0.079427
C      0.519635    14.274784    12.474862    -0.214105
C      1.782299    14.015265    11.927852     0.150122
C      2.477978    -1.165587    11.207188    -0.148426
C      2.300720    12.759299    12.110189    -0.189197
C      1.563154    11.793408    12.785268     0.110057
C      0.305953     5.516871    11.940876    -0.083609
C      1.299694     4.889428    11.213700    -0.035474
C      2.551431     4.733513    11.769393    -0.084387
C      1.014988     4.359771     9.841835     0.544417
C      2.559323     2.234552     5.511341     0.567103
C      3.739428     1.360135     5.211788     0.082633
C      4.031419     0.201264     5.925939    -0.108039
C      5.153854    -0.519179     5.587314    -0.172422
C      5.939984    -0.083965     4.562756     0.243642
C      5.603071     1.074943     3.876823    -0.022524
C      1.224420    15.116393     2.928239     0.275993
C      0.230679    14.548343     2.207575    -0.233736
C      2.474943    15.308700     2.381229    -0.199323
C      3.188227     6.369071     2.272695     0.079426
C      2.515615     7.384251     1.621493    -0.214116
C      1.252951     7.124733     1.074483     0.150118
C      0.557272     8.196581     0.353820    -0.148386
C      0.734530     5.868766     1.256820    -0.189196
C      1.472096     4.902876     1.931900     0.110066
C      2.729297    14.879038     1.087508    -0.083599
C      1.735556    14.251595     0.360332    -0.035455
C      0.483819    14.095681     0.916024    -0.084376
C      2.020262    11.250304    20.695203     0.544419
C      5.594573     4.655980     5.342028     0.567104
C      0.704178     5.530398     5.641581     0.082652
C      0.996169     6.689268     4.927429    -0.108003
C      2.118605     7.409712     5.266054    -0.172400
C      2.904734     6.974498     6.290612     0.243638
C      2.567821     5.815590     6.976545    -0.022555
C      4.259670     8.026839     7.925130     0.276004
C      3.265929     8.594889     8.645793    -0.233730
C      5.510193     7.834533     8.472139    -0.199310
C      0.152977     0.521462     8.580673     0.079426
C      5.550865    -0.493719     9.231875    -0.214111
C      4.288201    -0.234200     9.778885     0.150114
C      3.592522    14.946652    10.499549    -0.148387
C      3.769780     1.021766     9.596548    -0.189195
C      4.507346     1.987657     8.921469     0.110062
C      5.764547     8.264194     9.765861    -0.083607
C      4.770806     8.891637    10.493037    -0.035471
C      3.519069     9.047552     9.937344    -0.084386
C      5.055512     9.421294    11.864902     0.544419
N      3.375198     8.641747    19.282094    -0.230317
N      1.561940    12.007339    17.515166    -0.222719
N      0.339948    12.029851    13.278011    -0.230373
N      4.597190     8.664259    15.044939    -0.222787
N      2.695302     5.139318     2.424643    -0.230321
N      4.508560     1.773726     4.191571    -0.222725
N      5.730552     1.751214     8.428726    -0.230359
N      1.473310     5.116806     6.661798    -0.222773
O      3.794670    10.668506    17.054983    -0.521640
O      5.022732    -1.736656    17.450046    -0.242553
O      4.935924     3.244682     1.578731    -0.548256
O      2.961797     2.279593     1.575909    -0.540333
O      4.135832    11.735785    15.132635    -0.527121
O      0.759420    10.003091    15.505122    -0.521715
O      1.987482     6.155553    15.110060    -0.242540
O      1.900674     3.645851     9.274638    -0.548283
O      5.997047     4.610940     9.277459    -0.540344
O      1.100582     8.935812    17.427471    -0.527040
O      2.275830     3.112559     4.651754    -0.521649
O      1.047768    15.517721     4.256691    -0.242555
O      1.134576    10.536383    20.128006    -0.548268
O      3.108703    11.501472    20.130828    -0.540340
O      1.934668     2.045280     6.574102    -0.527092
O      5.311080     3.777974     6.201615    -0.521692
O      4.083018     7.625512     6.596677    -0.242543
O      4.169826    10.135214    12.432099    -0.548302
O      0.073453     9.170125    12.429278    -0.540353
O      4.969918     4.845253     4.279266    -0.527040

The following XYZ coordinates are in angstroms. Other properties are in atomic units.
The sperically averaged electron density of each atom fit to a function of the form exp(a - br)
eigen_1, eigen_2 and eigen_3 are the three eigenvalues of traceless quadrupole moment tensor
  atom number  atomic symbol              X              Y              Z     net charge C6 coefficient C8 coefficient C10 coefficient fluctuating dipole atomic polarizability isotropic forcefield polarizability              a              b squared Pearson coefficient          <r^3>          <r^4>         wp_QDO          m_QDO          q_QDO       dipole_x       dipole_y       dipole_z         dipole            Qxy            Qxz            Qyz     Q(x^2-y^2)  Q(3z^2 - R^2)        eigen_1        eigen_2        eigen_3 static polarizability      alpha(xx)      alpha(xy)      alpha(xz)      alpha(yy)      alpha(yz)      alpha(zz) atomic spin moment
            1             Co       2.330161      10.245980      18.417732       0.829144      97.784977 0.20512224E+04  0.66038767E+05                                17.046340                           14.570685       0.970150       2.157012                    0.994961      47.733878     126.321892       0.490164       0.388131      -1.165657       0.000456      -0.027313      -0.001456       0.027356       0.152782      -0.109690       0.105128       0.077292       0.066562      -0.251604       0.097332       0.154272             19.978794      15.953286      -2.329372       2.136890      18.519678      -0.308545      25.463417          -2.846132
            2             Co       5.365411      10.425617      14.142373       0.829129      97.787059 0.20512667E+04  0.66040348E+05                                17.046315                           14.570623       0.970274       2.157050                    0.994960      47.734459     126.322335       0.490178       0.388119      -1.165669       0.000453       0.027310       0.001465       0.027353      -0.152789       0.109683       0.105150       0.077306       0.066637      -0.251624       0.097362       0.154262             19.978789      15.953317       2.329389      -2.136889      18.519755      -0.308595      25.463296          -2.846100
            3             Co       3.740339       3.535085       3.289005       0.829110      97.784968 0.20512232E+04  0.66038941E+05                                17.046508                           14.570822       0.970082       2.156986                    0.994961      47.734301     126.324048       0.490154       0.388138      -1.165649      -0.000449       0.027309       0.001455       0.027352       0.152791      -0.109684       0.105055       0.077228       0.066543      -0.251554       0.097270       0.154284             19.978995      15.953436      -2.329410       2.136917      18.519879      -0.308562      25.463669          -2.846077
            4             Co       0.705089       3.355448       7.564364       0.829088      97.786641 0.20512602E+04  0.66040333E+05                                17.046565                           14.570840       0.970156       2.157006                    0.994961      47.734958     126.325394       0.490160       0.388132      -1.165655      -0.000447      -0.027306      -0.001465       0.027349      -0.152798       0.109683       0.105052       0.077221       0.066592      -0.251559       0.097276       0.154282             19.979081      15.953528       2.329439      -2.136935      18.520020      -0.308599      25.463694          -2.846041
            5              H       2.592103      13.860427      15.086182       0.125642       1.137964 0.84429600E+01  0.84179336E+02                                 1.819526                            1.715982      -1.063886       2.385437                    0.996651       3.510237       9.968430       0.469714       1.307862      -0.703673       0.022257       0.014384      -0.027726       0.038353       0.002700      -0.011375      -0.011340      -0.001255      -0.013671      -0.016553      -0.000426       0.016979              1.876788       1.925704       0.099029      -0.473435       1.517010      -0.204441       2.187650          -0.000444
            6              H       0.697500      -1.176317      15.654899       0.134812       1.060902 0.77250795E+01  0.73909426E+02                                 1.621917                            1.554140      -0.871524       2.479956                    0.999275       3.105261       8.117663       0.546010       1.172489      -0.737055      -0.006190       0.029380      -0.018018       0.035017      -0.004273      -0.005446      -0.010975      -0.006986      -0.020076      -0.015812       0.002744       0.013068              1.628147       1.380978      -0.169182       0.051668       1.840194      -0.347381       1.663269           0.000502
            7              H       5.990976      12.411363      18.520188       0.128763       0.907855 0.65690656E+01  0.62286345E+02                                 1.636369                            1.567663      -1.115727       2.372030                    0.996470       3.516005      10.142705       0.460452       1.402920      -0.682852      -0.027692      -0.019109       0.030635       0.045503       0.000566      -0.011042      -0.005772       0.009483       0.000889      -0.011585      -0.003008       0.014594              1.674688       1.757147       0.104795      -0.398171       1.467010      -0.145570       1.799907          -0.000036
            8              H       0.619191      -0.680000      19.132318       0.125142       1.182412 0.88219122E+01  0.88650768E+02                                 1.838587                            1.729578      -1.240552       2.296201                    0.994991       3.573001      10.083055       0.479333       1.271595      -0.710857       0.030907       0.006502      -0.007179       0.032389       0.006425      -0.000895       0.001254       0.017403       0.010450      -0.012692       0.003579       0.009113              1.880519       2.455960       0.026536      -0.379004       1.468307       0.101795       1.717291           0.000002
            9              H       2.926588      -1.942363      18.828424       0.125158       0.973519 0.68604904E+01  0.66004614E+02                                 1.729978                            1.611181      -1.304477       2.270103                    0.993054       3.748061      11.024471       0.448665       1.418942      -0.678386      -0.023263      -0.020586      -0.013842       0.034008       0.007196      -0.001695       0.005830       0.012893       0.008755      -0.013349       0.004956       0.008393              1.788924       2.037660       0.344561       0.363432       1.565350       0.337121       1.763762           0.000050
           10              H       2.040295       7.229125      19.084563       0.090821       1.160730 0.83587779E+01  0.83345401E+02                                 1.854742                            1.710812      -1.033865       2.381242                    0.997059       3.688191      10.562420       0.467815       1.313086      -0.701168      -0.040793      -0.010504      -0.017885       0.045763       0.009962       0.008634       0.001631      -0.003739      -0.040361      -0.017096      -0.001275       0.018371              1.940428       2.555667       0.052589       0.445953       1.508312      -0.058605       1.757304          -0.000072
           11              H       3.173657       5.551396      20.159047       0.125580       1.136655 0.83887164E+01  0.82266888E+02                                 1.718786                            1.635228      -0.976743       2.422201                    0.998273       3.285696       8.813650       0.522498       1.195342      -0.730499      -0.014183      -0.033111       0.001427       0.036049       0.004100       0.010716      -0.002795      -0.009199      -0.038190      -0.019066       0.006447       0.012619              1.743162       1.628068       0.280979      -0.036767       2.097000      -0.258344       1.504417          -0.000253
           12              H       5.141106       4.734288      21.311674       0.114320       1.114206 0.84516865E+01  0.83486047E+02                                 1.727397                            1.660839      -1.022270       2.396411                    0.997366       3.434948       9.410803       0.506632       1.223892      -0.722317      -0.009595      -0.034920      -0.001329       0.036238       0.002937       0.010409       0.001470      -0.014050      -0.022924      -0.016084       0.003771       0.012313              1.760474       1.641130       0.132769       0.098513       2.141434      -0.244439       1.498860           0.000216
           13              H       0.110483       8.118521      20.779859       0.128239       1.051566 0.76486302E+01  0.74834247E+02                                 1.752323                            1.650974      -1.241228       2.300956                    0.994846       3.609076      10.348221       0.468448       1.336374      -0.695818       0.030876       0.008403       0.011905       0.034142       0.002585       0.009350      -0.003372       0.006926      -0.010330      -0.011303       0.000124       0.011179              1.798637       2.213651       0.129522       0.291143       1.660750      -0.073487       1.521511          -0.000179
           14              H       4.969918       9.723427      19.659792       0.106618       0.986232 0.68762994E+01  0.66136171E+02                                 1.737669                            1.607314      -1.277015       2.277595                    0.994383       3.775386      11.071035       0.452006       1.408892      -0.680195       0.021826       0.044155      -0.008690       0.050015       0.006651       0.001279      -0.008315      -0.016189      -0.018531      -0.011892      -0.004207       0.016099              1.817138       1.708772       0.353635       0.005799       2.307030      -0.113364       1.435612          -0.000028
           15              H       2.502260      -1.232242      20.999097       0.116976       0.954548 0.69048037E+01  0.66142168E+02                                 1.670285                            1.590133      -1.060815       2.379986                    0.996427       3.619799      10.418995       0.465620       1.373242      -0.688054      -0.034954      -0.008017       0.016406       0.039436       0.005276      -0.003378       0.004844       0.018333      -0.009392      -0.012397      -0.000031       0.012429              1.702528       2.167828       0.098521      -0.288537       1.370362       0.035486       1.569394          -0.000215
           16              H       0.193042       0.094352      21.281285       0.119585       1.045488 0.74957890E+01  0.72748414E+02                                 1.729783                            1.622689      -1.039216       2.393916                    0.997059       3.520138       9.953268       0.479088       1.317300      -0.700447       0.029869       0.016156       0.021377       0.040126       0.009607       0.001649       0.005004       0.015668       0.000263      -0.013548       0.000158       0.013390              1.770215       1.950873       0.300367       0.295849       1.607602       0.349449       1.752171          -0.000256
           17              H       5.627353       6.811171      17.473923       0.125641       1.137996 0.84432492E+01  0.84182948E+02                                 1.819560                            1.716011      -1.063931       2.385415                    0.996651       3.510285       9.968613       0.469710       1.307861      -0.703673       0.022255      -0.014383       0.027727       0.038353      -0.002701       0.011375      -0.011341      -0.001255      -0.013669      -0.016553      -0.000427       0.016980              1.876824       1.925741      -0.099033       0.473452       1.517034      -0.204449       2.187697          -0.000444
           18              H       3.732750       5.595215      16.905207       0.134810       1.060926 0.77252909E+01  0.73911945E+02                                 1.621940                            1.554160      -0.871557       2.479938                    0.999275       3.105295       8.117776       0.546007       1.172487      -0.737056      -0.006190      -0.029379       0.018019       0.035016       0.004273       0.005446      -0.010975      -0.006986      -0.020076      -0.015812       0.002745       0.013068              1.628170       1.380994       0.169186      -0.051670       1.840222      -0.347390       1.663293           0.000502
           19              H       2.955726       8.260234      14.039917       0.128763       0.907846 0.65689824E+01  0.62285310E+02                                 1.636354                            1.567649      -1.115691       2.372046                    0.996470       3.515977      10.142578       0.460455       1.402914      -0.682853      -0.027693       0.019109      -0.030635       0.045503      -0.000567       0.011042      -0.005773       0.009484       0.000889      -0.011585      -0.003008       0.014594              1.674672       1.757129      -0.104792       0.398162       1.466998      -0.145566       1.799888          -0.000036
           20              H       3.654441       5.098898      13.427788       0.125143       1.182411 0.88218972E+01  0.88650591E+02                                 1.838587                            1.729578      -1.240554       2.296201                    0.994991       3.572994      10.083038       0.479333       1.271597      -0.710856       0.030907      -0.006503       0.007180       0.032390      -0.006425       0.000895       0.001253       0.017404       0.010451      -0.012692       0.003579       0.009113              1.880520       2.455961      -0.026536       0.379005       1.468307       0.101795       1.717292           0.000002
           21              H       5.961838       6.361260      13.731682       0.125159       0.973518 0.68604706E+01  0.66004380E+02                                 1.729977                            1.611179      -1.304478       2.270103                    0.993054       3.748054      11.024450       0.448665       1.418943      -0.678386      -0.023263       0.020585       0.013844       0.034008      -0.007197       0.001695       0.005830       0.012891       0.008754      -0.013348       0.004955       0.008393              1.788923       2.037660      -0.344561      -0.363433       1.565349       0.337121       1.763761           0.000050
           22              H       5.075545      13.442472      13.475542       0.090824       1.160702 0.83585263E+01  0.83342243E+02                                 1.854711                            1.710787      -1.033841       2.381257                    0.997060       3.688135      10.562209       0.467818       1.313086      -0.701168      -0.040793       0.010505       0.017887       0.045764      -0.009963      -0.008634       0.001631      -0.003739      -0.040359      -0.017096      -0.001275       0.018371              1.940394       2.555618      -0.052589      -0.445940       1.508290      -0.058603       1.757275          -0.000072
           23              H       0.138407      -1.132499      12.401059       0.125582       1.136648 0.83886479E+01  0.82266061E+02                                 1.718781                            1.635222      -0.976741       2.422204                    0.998273       3.285680       8.813603       0.522498       1.195344      -0.730498      -0.014183       0.033112      -0.001427       0.036049      -0.004100      -0.010716      -0.002795      -0.009199      -0.038190      -0.019065       0.006446       0.012619              1.743157       1.628063      -0.280979       0.036768       2.096995      -0.258342       1.504412          -0.000253
           24              H       2.105856      -0.315391      11.248431       0.114321       1.114200 0.84516322E+01  0.83485372E+02                                 1.727390                            1.660834      -1.022270       2.396412                    0.997366       3.434937       9.410763       0.506633       1.223892      -0.722317      -0.009595       0.034920       0.001329       0.036238      -0.002937      -0.010409       0.001470      -0.014050      -0.022924      -0.016085       0.003771       0.012313              1.760468       1.641124      -0.132769      -0.098513       2.141425      -0.244438       1.498855           0.000216
           25              H       3.145733      12.553077      11.780246       0.128241       1.051549 0.76484704E+01  0.74832265E+02                                 1.752303                            1.650956      -1.241201       2.300970                    0.994846       3.609036      10.348065       0.468451       1.336372      -0.695818       0.030876      -0.008403      -0.011906       0.034142      -0.002585      -0.009350      -0.003372       0.006925      -0.010331      -0.011303       0.000124       0.011179              1.798616       2.213623      -0.129520      -0.291139       1.660730      -0.073485       1.521495          -0.000179
           26              H       1.934668      10.948170      12.900314       0.106622       0.986203 0.68760503E+01  0.66133135E+02                                 1.737633                            1.607283      -1.276976       2.277618                    0.994384       3.775307      11.070727       0.452011       1.408890      -0.680195       0.021826      -0.044156       0.008690       0.050016      -0.006652      -0.001279      -0.008315      -0.016190      -0.018531      -0.011892      -0.004208       0.016100              1.817099       1.708736      -0.353624      -0.005798       2.306974      -0.113360       1.435586          -0.000027
           27              H       5.537510       5.651140      11.561008       0.116977       0.954544 0.69047685E+01  0.66141732E+02                                 1.670280                            1.590128      -1.060807       2.379990                    0.996427       3.619786      10.418943       0.465622       1.373240      -0.688054      -0.034954       0.008016      -0.016405       0.039436      -0.005276       0.003378       0.004844       0.018333      -0.009391      -0.012397      -0.000031       0.012428              1.702522       2.167819      -0.098521       0.288535       1.370358       0.035485       1.569389          -0.000215
           28              H       3.228292       4.324545      11.278821       0.119587       1.045467 0.74956010E+01  0.72746108E+02                                 1.729759                            1.622668      -1.039184       2.393933                    0.997059       3.520092       9.953094       0.479091       1.317299      -0.700447       0.029869      -0.016157      -0.021376       0.040127      -0.009607      -0.001649       0.005004       0.015669       0.000265      -0.013548       0.000158       0.013390              1.770190       1.950843      -0.300360      -0.295842       1.607580       0.349441       1.752147          -0.000256
           29              H       3.478396      -0.079362       6.620555       0.125642       1.137972 0.84430368E+01  0.84180297E+02                                 1.819535                            1.715990      -1.063902       2.385429                    0.996651       3.510251       9.968483       0.469713       1.307862      -0.703673      -0.022256      -0.014384       0.027726       0.038353       0.002701      -0.011375      -0.011340      -0.001255      -0.013669      -0.016553      -0.000426       0.016979              1.876797       1.925714       0.099029      -0.473438       1.517016      -0.204442       2.187661          -0.000444
           30              H       5.373000      14.957382       6.051838       0.134812       1.060904 0.77251001E+01  0.73909675E+02                                 1.621920                            1.554143      -0.871526       2.479955                    0.999275       3.105264       8.117675       0.546009       1.172490      -0.737055       0.006190      -0.029380       0.018018       0.035016      -0.004273      -0.005446      -0.010975      -0.006986      -0.020076      -0.015812       0.002744       0.013068              1.628149       1.380980      -0.169182       0.051668       1.840197      -0.347382       1.663272           0.000502
           31              H       0.079524       1.369702       3.186549       0.128763       0.907859 0.65690980E+01  0.62286724E+02                                 1.636373                            1.567666      -1.115728       2.372029                    0.996470       3.516011      10.142726       0.460451       1.402919      -0.682852       0.027692       0.019108      -0.030635       0.045503       0.000566      -0.011042      -0.005772       0.009483       0.000888      -0.011585      -0.003008       0.014593              1.674692       1.757152       0.104796      -0.398173       1.467013      -0.145571       1.799912          -0.000036
           32              H       5.451309      14.461065       2.574419       0.125142       1.182414 0.88219272E+01  0.88650941E+02                                 1.838587                            1.729578      -1.240555       2.296199                    0.994991       3.573004      10.083059       0.479334       1.271593      -0.710857      -0.030907      -0.006502       0.007179       0.032389       0.006425      -0.000895       0.001254       0.017403       0.010450      -0.012692       0.003579       0.009113              1.880519       2.455960       0.026536      -0.379004       1.468307       0.101795       1.717291           0.000002
           33              H       3.143912      15.723428       2.878313       0.125157       0.973522 0.68605167E+01  0.66004935E+02                                 1.729982                            1.611184      -1.304481       2.270100                    0.993054       3.748070      11.024506       0.448664       1.418943      -0.678386       0.023263       0.020585       0.013842       0.034008       0.007196      -0.001695       0.005830       0.012893       0.008755      -0.013349       0.004956       0.008393              1.788928       2.037665       0.344562       0.363433       1.565354       0.337122       1.763766           0.000050
           34              H       4.030205       6.551940       2.622174       0.090822       1.160722 0.83587019E+01  0.83344441E+02                                 1.854732                            1.710804      -1.033854       2.381248                    0.997060       3.688173      10.562350       0.467816       1.313085      -0.701168       0.040793       0.010504       0.017885       0.045763       0.009962       0.008634       0.001631      -0.003740      -0.040362      -0.017096      -0.001275       0.018371              1.940417       2.555652       0.052589       0.445950       1.508305      -0.058604       1.757295          -0.000072
           35              H       2.896843       8.229669       1.547690       0.125581       1.136652 0.83886955E+01  0.82266661E+02                                 1.718786                            1.635228      -0.976746       2.422201                    0.998273       3.285691       8.813646       0.522496       1.195346      -0.730498       0.014183       0.033111      -0.001428       0.036049       0.004100       0.010716      -0.002795      -0.009198      -0.038190      -0.019066       0.006446       0.012619              1.743162       1.628069       0.280979      -0.036768       2.097001      -0.258344       1.504417          -0.000253
           36              H       0.929394       9.046777       0.395063       0.114319       1.114225 0.84518573E+01  0.83488119E+02                                 1.727412                            1.660853      -1.022287       2.396401                    0.997365       3.434970       9.410871       0.506631       1.223887      -0.722318       0.009595       0.034920       0.001328       0.036238       0.002937       0.010409       0.001469      -0.014050      -0.022925      -0.016085       0.003771       0.012314              1.760490       1.641142       0.132775       0.098514       2.141460      -0.244442       1.498869           0.000216
           37              H       5.960017       5.662544       0.926878       0.128239       1.051570 0.76486605E+01  0.74834615E+02                                 1.752326                            1.650976      -1.241236       2.300951                    0.994845       3.609084      10.348248       0.468448       1.336373      -0.695818      -0.030876      -0.008403      -0.011906       0.034142       0.002584       0.009350      -0.003373       0.006926      -0.010328      -0.011302       0.000124       0.011179              1.798641       2.213655       0.129522       0.291144       1.660753      -0.073487       1.521514          -0.000179
           38              H       1.100582       4.057638       2.046945       0.106618       0.986238 0.68763549E+01  0.66136854E+02                                 1.737677                            1.607321      -1.277029       2.277588                    0.994383       3.775404      11.071109       0.452005       1.408893      -0.680194      -0.021826      -0.044155       0.008690       0.050015       0.006651       0.001278      -0.008315      -0.016189      -0.018531      -0.011892      -0.004208       0.016099              1.817147       1.708780       0.353638       0.005799       2.307043      -0.113364       1.435618          -0.000027
           39              H       3.568240      15.013307       0.707640       0.116976       0.954547 0.69047893E+01  0.66141988E+02                                 1.670283                            1.590131      -1.060812       2.379988                    0.996427       3.619794      10.418974       0.465621       1.373241      -0.688054       0.034954       0.008016      -0.016406       0.039436       0.005276      -0.003378       0.004844       0.018334      -0.009391      -0.012398      -0.000031       0.012429              1.702526       2.167824       0.098521      -0.288537       1.370360       0.035486       1.569392          -0.000215
           40              H       5.877458      13.686713       0.425452       0.119586       1.045479 0.74957065E+01  0.72747396E+02                                 1.729773                            1.622680      -1.039204       2.393923                    0.997059       3.520117       9.953186       0.479090       1.317298      -0.700447      -0.029869      -0.016156      -0.021377       0.040127       0.009607       0.001649       0.005004       0.015668       0.000265      -0.013548       0.000158       0.013390              1.770204       1.950859       0.300364       0.295846       1.607592       0.349446       1.752160          -0.000256
           41              H       0.443146       6.969894       4.232814       0.125641       1.138000 0.84432822E+01  0.84183351E+02                                 1.819562                            1.716013      -1.063937       2.385411                    0.996651       3.510291       9.968631       0.469710       1.307860      -0.703673      -0.022255       0.014383      -0.027727       0.038353      -0.002701       0.011375      -0.011341      -0.001255      -0.013669      -0.016553      -0.000427       0.016980              1.876826       1.925744      -0.099033       0.473452       1.517036      -0.204449       2.187699          -0.000444
           42              H       2.337750       8.185850       4.801530       0.134811       1.060923 0.77252661E+01  0.73911663E+02                                 1.621938                            1.554159      -0.871553       2.479941                    0.999275       3.105290       8.117766       0.546006       1.172489      -0.737055       0.006190       0.029379      -0.018019       0.035016       0.004273       0.005446      -0.010975      -0.006985      -0.020076      -0.015812       0.002745       0.013068              1.628168       1.380993       0.169185      -0.051670       1.840220      -0.347390       1.663292           0.000502
           43              H       3.114774       5.520831       7.666820       0.128763       0.907849 0.65690143E+01  0.62285696E+02                                 1.636359                            1.567654      -1.115702       2.372041                    0.996470       3.515985      10.142613       0.460454       1.402915      -0.682853       0.027693      -0.019109       0.030635       0.045503      -0.000566       0.011042      -0.005773       0.009483       0.000889      -0.011586      -0.003008       0.014594              1.674677       1.757136      -0.104793       0.398165       1.467001      -0.145567       1.799895          -0.000036
           44              H       2.416059       8.682167       8.278949       0.125143       1.182412 0.88219019E+01  0.88650642E+02                                 1.838586                            1.729578      -1.240555       2.296200                    0.994991       3.572995      10.083038       0.479333       1.271596      -0.710856      -0.030907       0.006503      -0.007180       0.032390      -0.006425       0.000895       0.001253       0.017404       0.010451      -0.012692       0.003579       0.009113              1.880519       2.455960      -0.026536       0.379005       1.468307       0.101795       1.717291           0.000002
           45              H       0.108662       7.419805       7.975055       0.125158       0.973523 0.68605143E+01  0.66004906E+02                                 1.729982                            1.611184      -1.304484       2.270100                    0.993054       3.748067      11.024497       0.448665       1.418942      -0.678386       0.023262      -0.020585      -0.013844       0.034008      -0.007196       0.001695       0.005830       0.012891       0.008754      -0.013348       0.004955       0.008393              1.788929       2.037667      -0.344563      -0.363435       1.565353       0.337123       1.763767           0.000050
           46              H       0.994955       0.338593       8.231195       0.090824       1.160705 0.83585591E+01  0.83342649E+02                                 1.854715                            1.710790      -1.033842       2.381256                    0.997060       3.688141      10.562230       0.467818       1.313086      -0.701168       0.040793      -0.010505      -0.017886       0.045764      -0.009963      -0.008634       0.001631      -0.003740      -0.040361      -0.017096      -0.001275       0.018371              1.940398       2.555624      -0.052589      -0.445942       1.508292      -0.058603       1.757278          -0.000072
           47              H       5.932093      14.913564       9.305678       0.125583       1.136644 0.83886184E+01  0.82265717E+02                                 1.718779                            1.635221      -0.976738       2.422206                    0.998273       3.285675       8.813593       0.522497       1.195346      -0.730498       0.014183      -0.033112       0.001427       0.036050      -0.004100      -0.010716      -0.002795      -0.009199      -0.038190      -0.019065       0.006446       0.012619              1.743155       1.628062      -0.280978       0.036768       2.096992      -0.258342       1.504411          -0.000253
           48              H       3.964644      14.096456      10.458306       0.114319       1.114223 0.84518313E+01  0.83487776E+02                                 1.727408                            1.660849      -1.022287       2.396401                    0.997366       3.434963       9.410839       0.506633       1.223885      -0.722318       0.009595      -0.034920      -0.001329       0.036239      -0.002937      -0.010410       0.001469      -0.014050      -0.022925      -0.016085       0.003772       0.012314              1.760486       1.641138      -0.132775      -0.098513       2.141454      -0.244441       1.498866           0.000217
           49              H       2.924767       1.227988       9.926491       0.128241       1.051554 0.76485149E+01  0.74832815E+02                                 1.752309                            1.650960      -1.241212       2.300965                    0.994846       3.609047      10.348107       0.468450       1.336372      -0.695818      -0.030876       0.008403       0.011906       0.034142      -0.002585      -0.009350      -0.003372       0.006926      -0.010330      -0.011303       0.000124       0.011179              1.798622       2.213630      -0.129520      -0.291140       1.660736      -0.073485       1.521500          -0.000179
           50              H       4.135832       2.832895       8.806423       0.106621       0.986215 0.68761541E+01  0.66134405E+02                                 1.737649                            1.607296      -1.276999       2.277606                    0.994384       3.775340      11.070859       0.452009       1.408892      -0.680195      -0.021826       0.044156      -0.008690       0.050016      -0.006652      -0.001278      -0.008315      -0.016190      -0.018532      -0.011892      -0.004208       0.016100              1.817116       1.708751      -0.353629      -0.005798       2.306999      -0.113362       1.435597          -0.000027
           51              H       0.532990       8.129925      10.145729       0.116977       0.954542 0.69047427E+01  0.66141410E+02                                 1.670275                            1.590125      -1.060799       2.379994                    0.996427       3.619777      10.418904       0.465623       1.373239      -0.688054       0.034954      -0.008016       0.016406       0.039436      -0.005276       0.003378       0.004844       0.018333      -0.009389      -0.012398      -0.000031       0.012428              1.702517       2.167812      -0.098521       0.288534       1.370355       0.035485       1.569385          -0.000215
           52              H       2.842208       9.456520      10.427916       0.119586       1.045460 0.74955346E+01  0.72745288E+02                                 1.729751                            1.622661      -1.039167       2.393941                    0.997059       3.520075       9.953027       0.479093       1.317299      -0.700448      -0.029869       0.016157       0.021377       0.040127      -0.009607      -0.001649       0.005004       0.015668       0.000267      -0.013548       0.000159       0.013390              1.770181       1.950832      -0.300358      -0.295840       1.607573       0.349438       1.752138          -0.000256
           53              C       3.511177      11.546513      16.195396       0.567109      22.804503 0.25721785E+03  0.53942156E+04                                 7.510173                            5.747785      -0.180812       1.993354                    0.999279      23.108967      66.316810       0.606384       0.481650      -1.008936       0.064307      -0.048801      -0.021744       0.083605       0.064783       0.050835       0.037783      -0.012892      -0.047880      -0.064526      -0.040666       0.105192              8.871949       9.990408      -2.513243      -3.447890       7.092575      -0.432775       9.532865          -0.000010
           54              C       2.331072      12.420930      16.494949       0.082630      32.624203 0.42863329E+03  0.10074658E+05                                 9.156994                            7.112575      -0.274407       1.927705                    0.998754      27.251032      79.180448       0.588793       0.442587      -1.044661      -0.069739       0.007612       0.026598       0.075026       0.025891       0.020910       0.024918       0.024319       0.072401      -0.042583      -0.009581       0.052164             10.774539      12.949597      -4.079237      -3.504565      10.231702      -0.593297       9.142318           0.004265
           55              C       2.039081      13.579801      15.780798      -0.108037      30.675717 0.44159360E+03  0.10498454E+05                                 8.704547                            7.174029      -0.231665       1.907119                    0.998236      29.778321      88.154704       0.589480       0.437054      -1.043801      -0.032277       0.011819       0.002216       0.034444       0.028958       0.001798       0.005530      -0.013383      -0.010127      -0.028204      -0.004040       0.032244              9.539405      10.661215      -2.856141      -2.562308       8.826130      -1.164979       9.130871          -0.001837
           56              C       0.916646      14.300244      16.119423      -0.172426      30.547341 0.41737616E+03  0.97230734E+04                                 8.484717                            6.821920       0.202956       2.043149                    0.999660      29.234583      83.945991       0.628801       0.418135      -1.062001       0.028031      -0.013015      -0.033914       0.045883       0.008511       0.021722       0.005982      -0.025988      -0.089723      -0.040946       0.007733       0.033213              9.506799      10.596764      -2.362124      -3.865101       7.887265      -0.782991      10.036367           0.013074
           57              C       0.130516      13.865030      17.143981       0.243643      29.840431 0.36442735E+03  0.81976688E+04                                 8.594663                            6.549080       0.075009       2.052492                    0.999772      24.975547      70.225238       0.616944       0.441348      -1.048881      -0.075625       0.036299      -0.007671       0.084235      -0.027703      -0.009748       0.018688       0.018986      -0.036353      -0.030322      -0.011717       0.042039             10.252363      11.834255      -3.330377      -5.199641       8.528258       0.712938      10.394575          -0.001974
           58              C       0.467428      12.706122      17.829914      -0.022529      27.548073 0.38657788E+03  0.88838880E+04                                 8.111177                            6.727395      -0.006975       2.010158                    0.997682      27.693054      80.426717       0.607088       0.439024      -1.043325       0.046276      -0.069614      -0.012434       0.084511       0.046515       0.011322       0.037582       0.047393       0.057922      -0.070193       0.005940       0.064253              8.986721      10.716698      -3.095433      -2.714480       8.828498      -0.167646       7.414965           0.010422
           59              C       4.846080      -1.335328      18.778498       0.275993      30.517126 0.34836050E+03  0.77532860E+04                                 8.699676                            6.385739      -0.011085       2.019536                    0.999702      24.887098      69.748198       0.626938       0.438960      -1.049645       0.002883      -0.023935      -0.067857       0.072012      -0.004458      -0.012576       0.024974      -0.017443       0.154652      -0.036360      -0.025171       0.061531             10.458281      11.570952       0.160371      -3.021438       6.843480       4.274134      12.960409           0.001123
           60              C       5.839821      -0.767278      19.499162      -0.233735      34.370193 0.45282281E+03  0.10791045E+05                                 9.166484                            7.101748       0.082836       1.986623                    0.999506      30.809419      90.159691       0.615372       0.417670      -1.059831       0.008855       0.018619       0.052956       0.056828       0.007418      -0.018668      -0.020486       0.026142      -0.017913      -0.029927      -0.003720       0.033646             10.336886      10.605903       0.748466      -1.414678       7.310983       4.482945      13.093773          -0.000161
           61              C       3.595557      -1.527635      19.325508      -0.199322      36.193578 0.46826995E+03  0.11262620E+05                                 9.603534                            7.290967      -0.014164       1.967233                    0.998705      30.498282      89.909077       0.598216       0.425702      -1.053909      -0.013349      -0.014144       0.042404       0.046651       0.013129       0.018846       0.002316      -0.029851       0.002719      -0.029979       0.005920       0.024059             11.164334      12.912841       1.004852      -2.449122       7.098341       3.911780      13.481819          -0.000298
           62              C       2.882273       7.411994      19.434042       0.079427      27.605952 0.34896549E+03  0.78125892E+04                                 8.098156                            6.339992       0.064051       2.029586                    0.999619      26.729665      76.482570       0.633384       0.431943      -1.048153       0.034540       0.039447       0.000525       0.052435       0.010149      -0.005665       0.026824       0.031401       0.030581      -0.039002       0.013324       0.025679              9.364282       9.982862      -0.918044       2.866001      10.698036      -3.156305       7.411949           0.008112
           63              C       3.554885       6.396814      20.085244      -0.214113      34.438951 0.45567434E+03  0.10823731E+05                                 9.148209                            7.086191       0.205028       2.033763                    0.999662      30.022727      86.343873       0.623995       0.413240      -1.067797       0.003485       0.001002      -0.004359       0.005670       0.010251      -0.006270       0.004550      -0.046839      -0.031052      -0.024079      -0.006910       0.030989             10.710026      11.716973      -1.655717       3.809598      11.478311      -4.296087       8.934795          -0.000582
           64              C       4.817549       6.656332      20.632254       0.150121      35.404761 0.38091587E+03  0.86201324E+04                                 9.475677                            6.533804      -0.043674       2.004133                    0.999047      25.496501      70.725878       0.644001       0.420276      -1.067178       0.006369      -0.008503       0.007269       0.012873      -0.007578       0.015563      -0.005312      -0.008279      -0.022932      -0.019981       0.000536       0.019445             12.562125      12.296027      -3.420545       5.077421      14.982964      -6.568100      10.407385           0.013499
           65              C       5.513228       5.584484      21.352917      -0.148419      40.173770 0.43075782E+03  0.10100034E+05                                10.248207                            6.905760       0.105902       2.003425                    0.999605      29.486228      84.552777       0.629210       0.415165      -1.065397      -0.007897       0.013343      -0.012173       0.019713       0.009350      -0.010077       0.006859      -0.038338      -0.016169      -0.025261       0.000520       0.024741             13.961485      14.565142      -5.783233       7.437612      14.578626      -7.428799      12.740689           0.012563
           66              C       5.335969       7.912299      20.449917      -0.189198      34.665831 0.45169994E+03  0.10763214E+05                                 9.368463                            7.177819      -0.067547       1.957427                    0.998293      29.993431      87.916945       0.600963       0.427727      -1.052997       0.000542       0.008374      -0.005506       0.010037      -0.003661       0.001799       0.006079       0.033102       0.048587      -0.025973       0.008706       0.017267             11.108631      10.692710      -1.156235       2.881782      14.494081      -4.551135       8.139102           0.000902
           67              C       4.598404       8.878189      19.774837       0.110064      28.073325 0.35542017E+03  0.80188165E+04                                 8.351074                            6.515605      -0.210873       1.953276                    0.998400      26.626822      77.272943       0.606093       0.447918      -1.035419      -0.036243      -0.026028      -0.012398       0.046311       0.011150      -0.036145       0.019212       0.009842       0.085126      -0.045988      -0.006019       0.052008              9.681286      10.980733      -0.668948       3.002645      11.137358      -2.383880       6.925767           0.007809
           68              C       3.341203      -1.097973      20.619229      -0.083600      33.409152 0.44023672E+03  0.10447036E+05                                 9.203794                            7.156888      -0.122672       1.939314                    0.999122      29.534789      87.050904       0.591570       0.436308      -1.045357       0.024845      -0.019647      -0.013927       0.034602      -0.006889      -0.009666      -0.003314      -0.001505      -0.059842      -0.023655       0.006241       0.017413             10.511571      10.529179       1.595982      -0.623027       7.500723       4.424006      13.504810           0.000354
           69              C       4.334944      -0.470530      21.346405      -0.035455      36.939927 0.43131723E+03  0.10042787E+05                                 9.549488                            6.859564       0.054437       2.022152                    0.999297      27.160688      75.782414       0.643015       0.409098      -1.077167       0.008645      -0.021300      -0.034063       0.041094       0.007161      -0.002301       0.000439      -0.000228      -0.008860      -0.006723      -0.002064       0.008787             11.679557      10.782378       0.984030      -1.926862       8.023170       5.657832      16.233123          -0.001906
           70              C       5.586681      -0.314616      20.790713      -0.084377      32.970383 0.42398679E+03  0.99372413E+04                                 8.999937                            6.931081       0.011730       1.978055                    0.999641      29.159690      84.576001       0.615052       0.424894      -1.055486      -0.005687      -0.022751      -0.026809       0.035618       0.006746       0.017415       0.001835      -0.006225      -0.020233      -0.021312       0.003218       0.018093             10.235291      10.799163       0.532937      -2.486969       6.828844       3.949740      13.077866           0.000440
           71              C       4.050238       2.530761       1.011534       0.544417      24.266254 0.26526071E+03  0.55695524E+04                                 7.679338                            5.721723      -0.045282       2.026105                    0.999470      23.106648      64.956055       0.630299       0.462820      -1.025690      -0.004389       0.017146       0.052132       0.055054      -0.039138       0.034112      -0.056030      -0.051009      -0.136650      -0.075387      -0.023779       0.099166              9.241111       7.879706       0.966611      -1.422919       6.968601       4.180789      12.875025           0.005311
           72              C       0.475927       9.125085      16.364709       0.567108      22.804629 0.25721970E+03  0.53942658E+04                                 7.510206                            5.747808      -0.180851       1.993340                    0.999279      23.109078      66.317270       0.606382       0.481650      -1.008935       0.064304       0.048810       0.021741       0.083607      -0.064779      -0.050840       0.037781      -0.012893      -0.047882      -0.064528      -0.040662       0.105190              8.871991       9.990457       2.513244       3.447927       7.092590      -0.432777       9.532926          -0.000008
           73              C       5.366322       8.250667      16.065156       0.082647      32.623954 0.42862974E+03  0.10074565E+05                                 9.156982                            7.112569      -0.274467       1.927687                    0.998754      27.250999      79.180593       0.588790       0.442590      -1.044659      -0.069745      -0.007608      -0.026590       0.075029      -0.025891      -0.020909       0.024918       0.024327       0.072415      -0.042589      -0.009578       0.052166             10.774513      12.949542       4.079222       3.504526      10.231701      -0.593333       9.142297           0.004267
           74              C       5.074331       7.091797      16.779308      -0.107997      30.675077 0.44158159E+03  0.10498100E+05                                 8.704438                            7.173937      -0.231677       1.907120                    0.998236      29.777897      88.153231       0.589483       0.437054      -1.043800      -0.032281      -0.011810      -0.002206       0.034445      -0.028959      -0.001803       0.005533      -0.013383      -0.010125      -0.028204      -0.004041       0.032246              9.539280      10.661041       2.856062       2.562280       8.826008      -1.165010       9.130792          -0.001836
           75              C       3.951896       6.371353      16.440683      -0.172399      30.546971 0.41737018E+03  0.97229004E+04                                 8.484653                            6.821873       0.202943       2.043147                    0.999660      29.234362      83.945239       0.628803       0.418136      -1.062001       0.028022       0.013021       0.033923       0.045886      -0.008512      -0.021722       0.005985      -0.025986      -0.089714      -0.040944       0.007731       0.033213              9.506718      10.596646       2.362094       3.865041       7.887221      -0.783023      10.036287           0.013075
           76              C       3.165766       6.806567      15.416125       0.243642      29.840553 0.36442912E+03  0.81977215E+04                                 8.594694                            6.549101       0.074982       2.052482                    0.999772      24.975624      70.225589       0.616942       0.441348      -1.048881      -0.075629      -0.036295       0.007677       0.084237       0.027707       0.009747       0.018689       0.018981      -0.036355      -0.030323      -0.011718       0.042042             10.252399      11.834294       3.330399       5.199643       8.528305       0.712928      10.394599          -0.001974
           77              C       3.502678       7.965475      14.730192      -0.022559      27.548612 0.38658666E+03  0.88841491E+04                                 8.111303                            6.727488      -0.007034       2.010136                    0.997681      27.693490      80.428516       0.607081       0.439026      -1.043322       0.046275       0.069618       0.012444       0.084516      -0.046517      -0.011317       0.037581       0.047400       0.057927      -0.070197       0.005947       0.064250              8.986869      10.716890       3.095524       2.714510       8.828662      -0.167633       7.415055           0.010423
           78              C       1.810830       5.754226      13.781607       0.276004      30.517015 0.34835943E+03  0.77532560E+04                                 8.699660                            6.385733      -0.011082       2.019538                    0.999702      24.887030      69.747966       0.626938       0.438960      -1.049645       0.002880       0.023927       0.067860       0.072012       0.004458       0.012575       0.024972      -0.017444       0.154639      -0.036358      -0.025168       0.061527             10.458257      11.570943      -0.160372       3.021430       6.843465       4.274118      12.960363           0.001124
           79              C       2.804571       5.186176      13.060944      -0.233728      34.370033 0.45282037E+03  0.10790971E+05                                 9.166454                            7.101726       0.082843       1.986626                    0.999506      30.809324      90.159316       0.615373       0.417670      -1.059832       0.008853      -0.018628      -0.052950       0.056825      -0.007418       0.018668      -0.020486       0.026141      -0.017903      -0.029926      -0.003720       0.033647             10.336852      10.605878      -0.748457       1.414687       7.310958       4.482923      13.093719          -0.000160
           80              C       0.560307       5.946532      13.234598      -0.199311      36.193184 0.46826396E+03  0.11262436E+05                                 9.603459                            7.290915      -0.014137       1.967244                    0.998705      30.498058      89.908167       0.598219       0.425701      -1.053909      -0.013352       0.014136      -0.042398       0.046644      -0.013129      -0.018846       0.002315      -0.029859       0.002725      -0.029982       0.005923       0.024059             11.164243      12.912741      -1.004853       2.449080       7.098286       3.911744      13.481702          -0.000298
           81              C       5.917523      13.259603      13.126064       0.079427      27.605724 0.34896225E+03  0.78124990E+04                                 8.098118                            6.339968       0.064037       2.029585                    0.999619      26.729535      76.482123       0.633385       0.431944      -1.048153       0.034542      -0.039449      -0.000522       0.052437      -0.010150       0.005664       0.026825       0.031398       0.030585      -0.039003       0.013322       0.025681              9.364235       9.982785       0.918045      -2.865974      10.698005      -3.156299       7.411916           0.008114
           82              C       0.519635      14.274784      12.474862      -0.214105      34.438608 0.45566898E+03  0.10823568E+05                                 9.148144                            7.086145       0.205039       2.033769                    0.999662      30.022512      86.343018       0.623998       0.413240      -1.067798       0.003487      -0.000999       0.004360       0.005672      -0.010249       0.006269       0.004551      -0.046841      -0.031048      -0.024079      -0.006910       0.030988             10.709948      11.716858       1.655699      -3.809553      11.478261      -4.296061       8.934727          -0.000579
           83              C       1.782299      14.015265      11.927852       0.150122      35.404599 0.38091431E+03  0.86200859E+04                                 9.475646                            6.533789      -0.043664       2.004137                    0.999047      25.496427      70.725563       0.644003       0.420276      -1.067179       0.006369       0.008503      -0.007270       0.012873       0.007576      -0.015564      -0.005310      -0.008280      -0.022933      -0.019982       0.000539       0.019444             12.562082      12.295977       3.420537      -5.077404      14.982911      -6.568082      10.407359           0.013503
           84              C       2.477978      -1.165587      11.207188      -0.148426      40.173834 0.43075887E+03  0.10100064E+05                                10.248217                            6.905769       0.105902       2.003426                    0.999605      29.486260      84.552875       0.629209       0.415165      -1.065397      -0.007896      -0.013343       0.012173       0.019712      -0.009349       0.010075       0.006860      -0.038341      -0.016168      -0.025260       0.000518       0.024742             13.961499      14.565156       5.783240      -7.437622      14.578633      -7.428809      12.740709           0.012572
           85              C       2.300720      12.759299      12.110189      -0.189197      34.665533 0.45169546E+03  0.10763074E+05                                 9.368397                            7.177775      -0.067515       1.957440                    0.998293      29.993242      87.916089       0.600967       0.427726      -1.052999       0.000542      -0.008374       0.005503       0.010035       0.003662      -0.001800       0.006078       0.033101       0.048587      -0.025972       0.008705       0.017267             11.108552      10.692648       1.156236      -2.881769      14.493955      -4.551099       8.139053           0.000906
           86              C       1.563154      11.793408      12.785268       0.110057      28.073197 0.35541859E+03  0.80187702E+04                                 8.351047                            6.515591      -0.210867       1.953280                    0.998400      26.626741      77.272602       0.606094       0.447918      -1.035419      -0.036245       0.026029       0.012397       0.046313      -0.011153       0.036146       0.019213       0.009843       0.085127      -0.045992      -0.006017       0.052008              9.681254      10.980709       0.668962      -3.002641      11.137298      -2.383872       6.925753           0.007811
           87              C       0.305953       5.516871      11.940876      -0.083609      33.409172 0.44023755E+03  0.10447057E+05                                 9.203786                            7.156886      -0.122654       1.939319                    0.999122      29.534811      87.050877       0.591571       0.436307      -1.045358       0.024845       0.019642       0.013929       0.034599       0.006887       0.009665      -0.003316      -0.001505      -0.059840      -0.023654       0.006244       0.017411             10.511557      10.529162      -1.595984       0.623020       7.500715       4.423999      13.504795           0.000354
           88              C       1.299694       4.889428      11.213700      -0.035474      36.940260 0.43132186E+03  0.10042923E+05                                 9.549548                            6.859605       0.054448       2.022154                    0.999297      27.160849      75.783013       0.643012       0.409099      -1.077167       0.008644       0.021297       0.034066       0.041095      -0.007162       0.002302       0.000439      -0.000226      -0.008851      -0.006724      -0.002062       0.008786             11.679636      10.782428      -0.984034       1.926875       8.023226       5.657884      16.233254          -0.001906
           89              C       2.551431       4.733513      11.769393      -0.084387      32.970402 0.42398766E+03  0.99372633E+04                                 8.999934                            6.931084       0.011749       1.978061                    0.999641      29.159693      84.575921       0.615052       0.424894      -1.055487      -0.005689       0.022746       0.026811       0.035617      -0.006747      -0.017416       0.001834      -0.006221      -0.020231      -0.021312       0.003217       0.018095             10.235285      10.799147      -0.532927       2.486985       6.828841       3.949737      13.077866           0.000441
           90              C       1.014988       4.359771       9.841835       0.544417      24.265851 0.26525559E+03  0.55694146E+04                                 7.679240                            5.721658      -0.045230       2.026126                    0.999470      23.106388      64.955015       0.630305       0.462818      -1.025692      -0.004388      -0.017146      -0.052132       0.055055       0.039136      -0.034114      -0.056033      -0.051009      -0.136656      -0.075392      -0.023777       0.099168              9.240988       7.879605      -0.966601       1.422894       6.968510       4.180721      12.874847           0.005311
           91              C       2.559323       2.234552       5.511341       0.567103      22.804633 0.25721960E+03  0.53942595E+04                                 7.510194                            5.747800      -0.180800       1.993358                    0.999279      23.109013      66.316908       0.606384       0.481649      -1.008937      -0.064307       0.048805       0.021743       0.083607       0.064777       0.050833       0.037783      -0.012890      -0.047880      -0.064520      -0.040665       0.105186              8.871974       9.990430      -2.513249      -3.447904       7.092592      -0.432778       9.532901          -0.000011
           92              C       3.739428       1.360135       5.211788       0.082633      32.624069 0.42863143E+03  0.10074605E+05                                 9.156973                            7.112562      -0.274392       1.927711                    0.998754      27.250970      79.180261       0.588793       0.442588      -1.044661       0.069739      -0.007611      -0.026596       0.075025       0.025892       0.020910       0.024917       0.024318       0.072407      -0.042584      -0.009581       0.052165             10.774506      12.949540      -4.079218      -3.504540      10.231681      -0.593309       9.142295           0.004259
           93              C       4.031419       0.201264       5.925939      -0.108039      30.675808 0.44159511E+03  0.10498501E+05                                 8.704571                            7.174047      -0.231684       1.907113                    0.998236      29.778375      88.154972       0.589478       0.437054      -1.043800       0.032278      -0.011818      -0.002215       0.034444       0.028958       0.001799       0.005531      -0.013385      -0.010129      -0.028204      -0.004041       0.032245              9.539432      10.661242      -2.856145      -2.562316       8.826151      -1.164987       9.130903          -0.001837
           94              C       5.153854      -0.519179       5.587314      -0.172422      30.547291 0.41737515E+03  0.97230445E+04                                 8.484708                            6.821912       0.202957       2.043150                    0.999660      29.234550      83.945884       0.628801       0.418135      -1.062001      -0.028030       0.013016       0.033915       0.045884       0.008511       0.021722       0.005984      -0.025988      -0.089721      -0.040947       0.007732       0.033214              9.506789      10.596753      -2.362121      -3.865097       7.887256      -0.782992      10.036358           0.013068
           95              C       5.939984      -0.083965       4.562756       0.243642      29.840484 0.36442800E+03  0.81976874E+04                                 8.594675                            6.549087       0.074998       2.052488                    0.999772      24.975565      70.225314       0.616944       0.441348      -1.048881       0.075626      -0.036299       0.007670       0.084236      -0.027703      -0.009750       0.018688       0.018985      -0.036352      -0.030321      -0.011719       0.042039             10.252380      11.834278      -3.330385      -5.199651       8.528269       0.712940      10.394592          -0.001973
           96              C       5.603071       1.074943       3.876823      -0.022524      27.547867 0.38657405E+03  0.88837771E+04                                 8.111134                            6.727358      -0.006973       2.010162                    0.997682      27.692903      80.426143       0.607091       0.439023      -1.043325      -0.046274       0.069614       0.012436       0.084511       0.046513       0.011321       0.037584       0.047391       0.057917      -0.070192       0.005939       0.064252              8.986671      10.716640      -3.095411      -2.714465       8.828447      -0.167651       7.414927           0.010415
           97              C       1.224420      15.116393       2.928239       0.275993      30.517136 0.34836062E+03  0.77532891E+04                                 8.699675                            6.385738      -0.011083       2.019537                    0.999702      24.887110      69.748227       0.626938       0.438959      -1.049645      -0.002883       0.023935       0.067856       0.072012      -0.004458      -0.012575       0.024974      -0.017444       0.154652      -0.036360      -0.025171       0.061531             10.458278      11.570955       0.160372      -3.021438       6.843476       4.274130      12.960403           0.001124
           98              C       0.230679      14.548343       2.207575      -0.233736      34.370234 0.45282359E+03  0.10791068E+05                                 9.166489                            7.101753       0.082834       1.986622                    0.999506      30.809451      90.159791       0.615372       0.417670      -1.059832      -0.008855      -0.018619      -0.052956       0.056828       0.007419      -0.018668      -0.020486       0.026142      -0.017913      -0.029927      -0.003720       0.033647             10.336890      10.605912       0.748468      -1.414677       7.310986       4.482944      13.093774          -0.000160
           99              C       2.474943      15.308700       2.381229      -0.199323      36.193702 0.46827187E+03  0.11262678E+05                                 9.603552                            7.290980      -0.014166       1.967232                    0.998705      30.498360      89.909362       0.598215       0.425701      -1.053909       0.013349       0.014144      -0.042404       0.046651       0.013129       0.018847       0.002317      -0.029849       0.002719      -0.029978       0.005919       0.024060             11.164356      12.912871       1.004855      -2.449130       7.098353       3.911786      13.481845          -0.000298
          100              C       3.188227       6.369071       2.272695       0.079426      27.605829 0.34896373E+03  0.78125393E+04                                 8.098132                            6.339977       0.064058       2.029591                    0.999619      26.729577      76.482243       0.633385       0.431943      -1.048153      -0.034540      -0.039448      -0.000525       0.052435       0.010148      -0.005665       0.026824       0.031398       0.030580      -0.039001       0.013323       0.025678              9.364251       9.982822      -0.918036       2.865985      10.698008      -3.156292       7.411924           0.008116
          101              C       2.515615       7.384251       1.621493      -0.214116      34.438961 0.45567499E+03  0.10823752E+05                                 9.148214                            7.086200       0.205017       2.033760                    0.999662      30.022745      86.343981       0.623994       0.413241      -1.067797      -0.003485      -0.001002       0.004358       0.005669       0.010251      -0.006270       0.004550      -0.046838      -0.031049      -0.024079      -0.006909       0.030988             10.710025      11.716965      -1.655703       3.809584      11.478318      -4.296083       8.934791          -0.000587
          102              C       1.252951       7.124733       1.074483       0.150118      35.404889 0.38091778E+03  0.86201860E+04                                 9.475701                            6.533822      -0.043674       2.004132                    0.999047      25.496552      70.726050       0.644000       0.420276      -1.067178      -0.006368       0.008502      -0.007271       0.012872      -0.007577       0.015564      -0.005312      -0.008278      -0.022930      -0.019981       0.000537       0.019444             12.562159      12.296062      -3.420555       5.077436      14.983005      -6.568119      10.407412           0.013503
          103              C       0.557272       8.196581       0.353820      -0.148386      40.172514 0.43074338E+03  0.10099601E+05                                10.247953                            6.905610       0.105948       2.003445                    0.999606      29.485772      84.550833       0.629222       0.415161      -1.065401       0.007897      -0.013344       0.012170       0.019711       0.009349      -0.010075       0.006857      -0.038338      -0.016173      -0.025258       0.000517       0.024741             13.961099      14.564741      -5.783013       7.437373      14.578239      -7.428545      12.740316           0.012553
          104              C       0.734530       5.868766       1.256820      -0.189196      34.665829 0.45170001E+03  0.10763217E+05                                 9.368468                            7.177824      -0.067555       1.957425                    0.998293      29.993439      87.917016       0.600962       0.427727      -1.052997      -0.000542      -0.008374       0.005504       0.010036      -0.003662       0.001799       0.006078       0.033103       0.048593      -0.025974       0.008706       0.017268             11.108638      10.692727      -1.156234       2.881788      14.494079      -4.551131       8.139106           0.000895
          105              C       1.472096       4.902876       1.931900       0.110066      28.073235 0.35541881E+03  0.80187780E+04                                 8.351054                            6.515589      -0.210876       1.953276                    0.998400      26.626772      77.272757       0.606094       0.447918      -1.035419       0.036243       0.026028       0.012398       0.046311       0.011149      -0.036145       0.019212       0.009844       0.085127      -0.045988      -0.006020       0.052008              9.681263      10.980706      -0.668944       3.002636      11.137335      -2.383871       6.925749           0.007814
          106              C       2.729297      14.879038       1.087508      -0.083599      33.409150 0.44023674E+03  0.10447035E+05                                 9.203790                            7.156885      -0.122670       1.939315                    0.999122      29.534788      87.050868       0.591570       0.436308      -1.045357      -0.024845       0.019647       0.013927       0.034601      -0.006890      -0.009666      -0.003314      -0.001504      -0.059837      -0.023654       0.006241       0.017413             10.511565      10.529169       1.595979      -0.623028       7.500719       4.424004      13.504807           0.000354
          107              C       1.735556      14.251595       0.360332      -0.035455      36.939807 0.43131580E+03  0.10042743E+05                                 9.549462                            6.859549       0.054449       2.022156                    0.999297      27.160631      75.782160       0.643016       0.409098      -1.077168      -0.008645       0.021300       0.034062       0.041093       0.007162      -0.002302       0.000440      -0.000227      -0.008861      -0.006724      -0.002064       0.008787             11.679524      10.782343       0.984029      -1.926851       8.023150       5.657816      16.233078          -0.001906
          108              C       0.483819      14.095681       0.916024      -0.084376      32.970286 0.42398547E+03  0.99371999E+04                                 8.999914                            6.931067       0.011738       1.978058                    0.999641      29.159625      84.575699       0.615053       0.424894      -1.055487       0.005687       0.022751       0.026808       0.035618       0.006746       0.017415       0.001836      -0.006226      -0.020230      -0.021312       0.003218       0.018094             10.235263      10.799129       0.532934      -2.486962       6.828827       3.949728      13.077832           0.000440
          109              C       2.020262      11.250304      20.695203       0.544419      24.266076 0.26525854E+03  0.55694952E+04                                 7.679301                            5.721700      -0.045273       2.026110                    0.999470      23.106546      64.955689       0.630300       0.462820      -1.025690       0.004390      -0.017145      -0.052131       0.055054      -0.039137       0.034114      -0.056030      -0.051008      -0.136652      -0.075389      -0.023778       0.099167              9.241062       7.879671       0.966609      -1.422907       6.968567       4.180760      12.874947           0.005313
          110              C       5.594573       4.655980       5.342028       0.567104      22.804674 0.25722038E+03  0.53942809E+04                                 7.510208                            5.747811      -0.180817       1.993352                    0.999279      23.109053      66.317093       0.606383       0.481649      -1.008936      -0.064303      -0.048811      -0.021742       0.083607      -0.064775      -0.050837       0.037782      -0.012891      -0.047881      -0.064523      -0.040662       0.105185              8.871990       9.990446       2.513242       3.447923       7.092591      -0.432782       9.532932          -0.000011
          111              C       0.704178       5.530398       5.641581       0.082652      32.623800 0.42862773E+03  0.10074503E+05                                 9.156946                            7.112547      -0.274423       1.927703                    0.998754      27.250884      79.180128       0.588791       0.442590      -1.044659       0.069744       0.007606       0.026589       0.075027      -0.025892      -0.020910       0.024917       0.024322       0.072417      -0.042588      -0.009579       0.052166             10.774465      12.949471       4.079190       3.504508      10.231654      -0.593336       9.142268           0.004259
          112              C       0.996169       6.689268       4.927429      -0.108003      30.675222 0.44158438E+03  0.10498183E+05                                 8.704466                            7.173961      -0.231685       1.907117                    0.998236      29.777982      88.153555       0.589481       0.437054      -1.043800       0.032281       0.011811       0.002206       0.034445      -0.028958      -0.001803       0.005533      -0.013385      -0.010130      -0.028203      -0.004043       0.032246              9.539312      10.661082       2.856071       2.562292       8.826031      -1.165009       9.130822          -0.001837
          113              C       2.118605       7.409712       5.266054      -0.172400      30.546943 0.41736961E+03  0.97228844E+04                                 8.484650                            6.821871       0.202944       2.043148                    0.999660      29.234341      83.945184       0.628803       0.418136      -1.062001      -0.028023      -0.013020      -0.033923       0.045887      -0.008513      -0.021722       0.005986      -0.025986      -0.089715      -0.040945       0.007730       0.033214              9.506717      10.596643       2.362087       3.865047       7.887212      -0.783022      10.036295           0.013068
          114              C       2.904734       6.974498       6.290612       0.243638      29.840596 0.36442967E+03  0.81977364E+04                                 8.594700                            6.549105       0.074979       2.052481                    0.999772      24.975645      70.225643       0.616942       0.441348      -1.048881       0.075630       0.036295      -0.007676       0.084238       0.027707       0.009749       0.018688       0.018980      -0.036352      -0.030322      -0.011719       0.042042             10.252406      11.834300       3.330398       5.199650       8.528304       0.712927      10.394613          -0.001973
          115              C       2.567821       5.815590       6.976545      -0.022555      27.548461 0.38658402E+03  0.88840706E+04                                 8.111266                            6.727458      -0.007022       2.010141                    0.997681      27.693359      80.427971       0.607084       0.439025      -1.043323      -0.046273      -0.069619      -0.012444       0.084515      -0.046514      -0.011318       0.037581       0.047395       0.057924      -0.070194       0.005945       0.064248              8.986825      10.716833       3.095502       2.714497       8.828616      -0.167639       7.415025           0.010414
          116              C       4.259670       8.026839       7.925130       0.276004      30.517008 0.34835927E+03  0.77532515E+04                                 8.699658                            6.385731      -0.011082       2.019538                    0.999702      24.887029      69.747964       0.626938       0.438960      -1.049645      -0.002881      -0.023928      -0.067859       0.072012       0.004458       0.012574       0.024972      -0.017444       0.154640      -0.036358      -0.025169       0.061527             10.458254      11.570943      -0.160374       3.021429       6.843460       4.274113      12.960359           0.001124
          117              C       3.265929       8.594889       8.645793      -0.233730      34.370070 0.45282101E+03  0.10790990E+05                                 9.166458                            7.101731       0.082840       1.986625                    0.999506      30.809348      90.159391       0.615373       0.417670      -1.059832      -0.008853       0.018626       0.052951       0.056825      -0.007418       0.018669      -0.020486       0.026142      -0.017902      -0.029927      -0.003721       0.033647             10.336856      10.605884      -0.748461       1.414684       7.310961       4.482924      13.093724          -0.000160
          118              C       5.510193       7.834533       8.472139      -0.199310      36.193273 0.46826522E+03  0.11262475E+05                                 9.603475                            7.290926      -0.014146       1.967241                    0.998705      30.498111      89.908389       0.598218       0.425701      -1.053909       0.013351      -0.014138       0.042398       0.046645      -0.013128      -0.018846       0.002315      -0.029857       0.002726      -0.029981       0.005922       0.024059             11.164263      12.912767      -1.004856       2.449086       7.098296       3.911750      13.481727          -0.000297
          119              C       0.152977       0.521462       8.580673       0.079426      27.605671 0.34896150E+03  0.78124774E+04                                 8.098105                            6.339960       0.064045       2.029589                    0.999619      26.729496      76.481968       0.633385       0.431943      -1.048153      -0.034541       0.039448       0.000522       0.052436      -0.010149       0.005664       0.026824       0.031395       0.030581      -0.039001       0.013321       0.025680              9.364218       9.982771       0.918035      -2.865966      10.697983      -3.156285       7.411900           0.008118
          120              C       5.550865      -0.493719       9.231875      -0.214111      34.438694 0.45567097E+03  0.10823630E+05                                 9.148165                            7.086167       0.205026       2.033765                    0.999662      30.022582      86.343335       0.623996       0.413240      -1.067797      -0.003486       0.001000      -0.004361       0.005672      -0.010250       0.006270       0.004552      -0.046839      -0.031046      -0.024079      -0.006909       0.030988             10.709965      11.716878       1.655689      -3.809551      11.478276      -4.296062       8.934740          -0.000586
          121              C       4.288201      -0.234200       9.778885       0.150114      35.404807 0.38091711E+03  0.86201644E+04                                 9.475680                            6.533813      -0.043664       2.004136                    0.999047      25.496518      70.725863       0.644001       0.420276      -1.067179      -0.006368      -0.008502       0.007270       0.012872       0.007577      -0.015565      -0.005310      -0.008279      -0.022931      -0.019982       0.000539       0.019444             12.562132      12.296027       3.420553      -5.077425      14.982972      -6.568109      10.407397           0.013508
          122              C       3.592522      14.946652      10.499549      -0.148387      40.172419 0.43074244E+03  0.10099573E+05                                10.247933                            6.905601       0.105955       2.003448                    0.999606      29.485741      84.550682       0.629222       0.415161      -1.065401       0.007895       0.013344      -0.012171       0.019711      -0.009349       0.010073       0.006859      -0.038341      -0.016171      -0.025258       0.000516       0.024742             13.961068      14.564709       5.782995      -7.437355      14.578202      -7.428527      12.740293           0.012557
          123              C       3.769780       1.021766       9.596548      -0.189195      34.665583 0.45169621E+03  0.10763099E+05                                 9.368415                            7.177787      -0.067530       1.957435                    0.998293      29.993274      87.916286       0.600965       0.427726      -1.052998      -0.000542       0.008374      -0.005503       0.010035       0.003661      -0.001799       0.006079       0.033100       0.048592      -0.025973       0.008704       0.017268             11.108573      10.692672       1.156236      -2.881777      14.493981      -4.551104       8.139068           0.000896
          124              C       4.507346       1.987657       8.921469       0.110062      28.073118 0.35541730E+03  0.80187334E+04                                 8.351029                            6.515575      -0.210872       1.953279                    0.998400      26.626692      77.272418       0.606095       0.447918      -1.035419       0.036244      -0.026029      -0.012399       0.046312      -0.011151       0.036145       0.019212       0.009845       0.085128      -0.045989      -0.006018       0.052008              9.681232      10.980675       0.668952      -3.002629      11.137286      -2.383865       6.925734           0.007818
          125              C       5.764547       8.264194       9.765861      -0.083607      33.409156 0.44023730E+03  0.10447048E+05                                 9.203780                            7.156883      -0.122652       1.939320                    0.999122      29.534793      87.050784       0.591571       0.436307      -1.045358      -0.024845      -0.019643      -0.013928       0.034599       0.006887       0.009666      -0.003316      -0.001502      -0.059837      -0.023654       0.006243       0.017410             10.511551      10.529149      -1.595981       0.623020       7.500711       4.423998      13.504795           0.000354
          126              C       4.770806       8.891637      10.493037      -0.035471      36.940093 0.43131975E+03  0.10042859E+05                                 9.549512                            6.859583       0.054461       2.022159                    0.999297      27.160768      75.782650       0.643014       0.409098      -1.077168      -0.008645      -0.021299      -0.034066       0.041096      -0.007163       0.002302       0.000439      -0.000224      -0.008849      -0.006725      -0.002061       0.008786             11.679589      10.782380      -0.984032       1.926860       8.023196       5.657861      16.233192          -0.001905
          127              C       3.519069       9.047552       9.937344      -0.084386      32.970316 0.42398644E+03  0.99372250E+04                                 8.999912                            6.931070       0.011757       1.978064                    0.999641      29.159634      84.575637       0.615054       0.424893      -1.055488       0.005689      -0.022747      -0.026810       0.035617      -0.006748      -0.017417       0.001835      -0.006221      -0.020228      -0.021312       0.003216       0.018097             10.235259      10.799113      -0.532924       2.486977       6.828825       3.949727      13.077839           0.000440
          128              C       5.055512       9.421294      11.864902       0.544419      24.265667 0.26525338E+03  0.55693566E+04                                 7.679203                            5.721635      -0.045224       2.026131                    0.999470      23.106293      64.954683       0.630306       0.462818      -1.025691       0.004388       0.017145       0.052133       0.055054       0.039136      -0.034115      -0.056034      -0.051007      -0.136661      -0.075394      -0.023775       0.099169              9.240938       7.879570      -0.966598       1.422883       6.968475       4.180691      12.874769           0.005314
          129              N       3.375198       8.641747      19.282094      -0.230317      36.394114 0.52567569E+03  0.12749937E+05                                 9.218187                            7.450882       0.007499       2.026402                    0.998786      28.017213      77.567122       0.637657       0.396031      -1.095356       0.076662      -0.109741       0.070492       0.151292       0.061168      -0.022584       0.036564       0.040728       0.003977      -0.086153       0.022152       0.064000             10.578263      11.872621      -0.334189       2.976305      12.310758      -2.138685       7.551409          -0.025432
          130              N       1.561940      12.007339      17.515166      -0.222719      37.787849 0.55275126E+03  0.13602595E+05                                 9.435534                            7.649555      -0.051345       1.991564                    0.999472      28.738124      80.655696       0.626960       0.396985      -1.092560      -0.061892       0.125088      -0.073111       0.157553       0.026630      -0.019940       0.056235       0.116578       0.034075      -0.101033       0.040135       0.060897             10.848976      13.326101      -3.429957      -3.990435       9.449221       0.107087       9.771607          -0.025879
          131              N       0.339948      12.029851      13.278011      -0.230373      36.395696 0.52570306E+03  0.12750781E+05                                 9.218472                            7.451091       0.007469       2.026379                    0.998786      28.018033      77.570227       0.637645       0.396032      -1.095354       0.076666       0.109747      -0.070494       0.151299      -0.061172       0.022584       0.036566       0.040731       0.003995      -0.086158       0.022157       0.064001             10.578617      11.872994       0.334287      -2.976437      12.311185      -2.138812       7.551671          -0.025429
          132              N       4.597190       8.664259      15.044939      -0.222787      37.790005 0.55278937E+03  0.13603794E+05                                 9.435924                            7.649843      -0.051392       1.991533                    0.999472      28.739292      80.660272       0.626944       0.396987      -1.092556      -0.061898      -0.125090       0.073121       0.157561      -0.026627       0.019937       0.056236       0.116582       0.034068      -0.101033       0.040135       0.060898             10.849444      13.326682       3.430168       3.990588       9.449674       0.107083       9.771976          -0.025879
          133              N       2.695302       5.139318       2.424643      -0.230321      36.394110 0.52567558E+03  0.12749943E+05                                 9.218217                            7.450904       0.007418       2.026378                    0.998786      28.017201      77.567286       0.637653       0.396033      -1.095354      -0.076660       0.109739      -0.070492       0.151289       0.061167      -0.022585       0.036563       0.040730       0.003968      -0.086152       0.022151       0.064001             10.578299      11.872658      -0.334197       2.976317      12.310806      -2.138696       7.551434          -0.025435
          134              N       4.508560       1.773726       4.191571      -0.222725      37.787746 0.55274927E+03  0.13602549E+05                                 9.435567                            7.649579      -0.051449       1.991535                    0.999471      28.738080      80.655868       0.626954       0.396989      -1.092556       0.061893      -0.125081       0.073111       0.157548       0.026630      -0.019939       0.056233       0.116574       0.034063      -0.101029       0.040133       0.060896             10.849013      13.326141      -3.429972      -3.990444       9.449259       0.107081       9.771639          -0.025881
          135              N       5.730552       1.751214       8.428726      -0.230359      36.395199 0.52569448E+03  0.12750526E+05                                 9.218414                            7.451049       0.007394       2.026361                    0.998786      28.017772      77.569461       0.637645       0.396034      -1.095352      -0.076663      -0.109744       0.070492       0.151294      -0.061170       0.022585       0.036565       0.040734       0.003981      -0.086156       0.022154       0.064002             10.578544      11.872914       0.334263      -2.976407      12.311103      -2.138783       7.551615          -0.025433
          136              N       1.473310       5.116806       6.661798      -0.222773      37.789220 0.55277520E+03  0.13603367E+05                                 9.435837                            7.649778      -0.051491       1.991511                    0.999471      28.738885      80.659054       0.626943       0.396991      -1.092553       0.061898       0.125080      -0.073119       0.157552      -0.026626       0.019937       0.056234       0.116576       0.034056      -0.101028       0.040132       0.060896             10.849337      13.326542       3.430121       3.990546       9.449577       0.107078       9.771892          -0.025881
          137              O       3.794670      10.668506      17.054983      -0.521640      36.128643 0.62286891E+03  0.15560933E+05                                 8.753281                            7.840203       0.020085       2.062221                    0.994804      27.824654      74.973856       0.662488       0.370075      -1.128460       0.006841       0.006193      -0.019973       0.022001       0.039319       0.032362      -0.023663      -0.037199       0.065010      -0.071515       0.031810       0.039705              9.431900       8.487386      -1.344197      -0.927865       9.275804      -2.800834      10.532509          -0.045847
          138              O       5.022732      -1.736656      17.450046      -0.242553      28.095284 0.33318881E+03  0.71119509E+04                                 7.438031                            5.619563       0.261482       2.202870                    0.998217      22.996334      57.097330       0.807350       0.355423      -1.141001       0.096261      -0.037183       0.098604       0.142729      -0.063562      -0.085647       0.078280       0.085243       0.127527      -0.108894      -0.054098       0.162991              9.056949       9.397312      -3.008089      -3.874437       6.728648       3.803290      11.044889          -0.000533
          139              O       4.935924       3.244682       1.578731      -0.548256      38.189076 0.59471589E+03  0.14647766E+05                                 9.041197                            7.592647       0.263270       2.139594                    0.995248      27.691807      73.446135       0.684126       0.363503      -1.136545      -0.006274      -0.014626      -0.007188       0.017463       0.021606       0.042755       0.016512      -0.019378      -0.037379      -0.051032      -0.003199       0.054231             10.262313      10.043879       3.284606       1.573289       9.562206       3.739702      11.180854          -0.045227
          140              O       2.961797       2.279593       1.575909      -0.540333      33.360303 0.55614323E+03  0.13453700E+05                                 8.147382                            7.294473       0.580637       2.236306                    0.998168      27.470354      71.921729       0.705697       0.358784      -1.141647       0.012371      -0.000489      -0.010584       0.016288      -0.024557      -0.041207      -0.033766       0.024335      -0.065939      -0.071137       0.023070       0.048066              8.788474      10.300006       0.742497      -2.510187       6.835546       1.293930       9.229871          -0.036846
          141              O       4.135832      11.735785      15.132635      -0.527121      42.086396 0.60640505E+03  0.15037764E+05                                 9.730332                            7.706367       0.088448       2.085855                    0.994732      27.665022      74.095029       0.672539       0.367255      -1.131427      -0.002132      -0.024179       0.025645       0.035311       0.039637      -0.022838       0.025349       0.026084       0.102205      -0.069852       0.024137       0.045715             11.814502      12.824437      -1.041998      -7.319826       7.130645       0.758862      15.488425          -0.043956
          142              O       0.759420      10.003091      15.505122      -0.521715      36.130474 0.62290935E+03  0.15562229E+05                                 8.753651                            7.840520       0.019945       2.062164                    0.994805      27.825436      74.977172       0.662465       0.370080      -1.128453       0.006845      -0.006196       0.019989       0.022019      -0.039318      -0.032360      -0.023659      -0.037186       0.065001      -0.071508       0.031811       0.039698              9.432317       8.487825       1.344279       0.927959       9.276186      -2.800935      10.532941          -0.045850
          143              O       1.987482       6.155553      15.110060      -0.242540      28.094931 0.33318450E+03  0.71118339E+04                                 7.437963                            5.619522       0.261488       2.202875                    0.998217      22.996215      57.096887       0.807354       0.355423      -1.141002       0.096261       0.037179      -0.098596       0.142722       0.063565       0.085646       0.078281       0.085239       0.127539      -0.108894      -0.054098       0.162993              9.056858       9.397228       3.008058       3.874384       6.728586       3.803236      11.044761          -0.000532
          144              O       1.900674       3.645851       9.274638      -0.548283      38.189259 0.59471942E+03  0.14647883E+05                                 9.041256                            7.592695       0.263205       2.139575                    0.995248      27.691830      73.446401       0.684120       0.363506      -1.136543      -0.006268       0.014626       0.007189       0.017461      -0.021605      -0.042756       0.016509      -0.019376      -0.037387      -0.051034      -0.003195       0.054229             10.262385      10.043936      -3.284619      -1.573294       9.562260       3.739736      11.180960          -0.045223
          145              O       5.997047       4.610940       9.277459      -0.540344      33.360196 0.55614124E+03  0.13453642E+05                                 8.147386                            7.294479       0.580582       2.236292                    0.998168      27.470237      71.921454       0.705694       0.358785      -1.141645       0.012365       0.000496       0.010583       0.016283       0.024555       0.041207      -0.033769       0.024339      -0.065945      -0.071140       0.023071       0.048068              8.788480      10.300002      -0.742502       2.510185       6.835550       1.293935       9.229889          -0.036844
          146              O       1.100582       8.935812      17.427471      -0.527040      42.084357 0.60637003E+03  0.15036648E+05                                 9.729943                            7.706079       0.088601       2.085914                    0.994732      27.664349      74.092126       0.672562       0.367249      -1.131434      -0.002134       0.024181      -0.025634       0.035304      -0.039640       0.022840       0.025349       0.026089       0.102222      -0.069857       0.024137       0.045720             11.813996      12.823825       1.041891       7.319465       7.130351       0.758767      15.487812          -0.043955
          147              O       2.275830       3.112559       4.651754      -0.521649      36.128547 0.62286680E+03  0.15560869E+05                                 8.753272                            7.840196       0.020060       2.062214                    0.994804      27.824604      74.973730       0.662487       0.370075      -1.128459      -0.006843      -0.006193       0.019979       0.022008       0.039314       0.032359      -0.023663      -0.037197       0.065010      -0.071509       0.031805       0.039705              9.431889       8.487375      -1.344200      -0.927861       9.275798      -2.800829      10.532494          -0.045842
          148              O       1.047768      15.517721       4.256691      -0.242555      28.095341 0.33318955E+03  0.71119711E+04                                 7.438043                            5.619571       0.261468       2.202865                    0.998217      22.996351      57.097406       0.807349       0.355424      -1.141001      -0.096261       0.037183      -0.098604       0.142729      -0.063563      -0.085646       0.078279       0.085242       0.127527      -0.108892      -0.054098       0.162990              9.056965       9.397330      -3.008094      -3.874446       6.728656       3.803296      11.044908          -0.000532
          149              O       1.134576      10.536383      20.128006      -0.548268      38.189330 0.59472081E+03  0.14647926E+05                                 9.041265                            7.592702       0.263204       2.139574                    0.995248      27.691856      73.446493       0.684120       0.363505      -1.136543       0.006270       0.014625       0.007188       0.017460       0.021606       0.042753       0.016512      -0.019375      -0.037386      -0.051030      -0.003200       0.054230             10.262394      10.043957       3.284632       1.573297       9.562276       3.739734      11.180948          -0.045229
          150              O       3.108703      11.501472      20.130828      -0.540340      33.360403 0.55614543E+03  0.13453768E+05                                 8.147409                            7.294496       0.580611       2.236299                    0.998168      27.470370      71.921847       0.705695       0.358784      -1.141646      -0.012368       0.000491       0.010586       0.016287      -0.024556      -0.041206      -0.033763       0.024337      -0.065945      -0.071135       0.023067       0.048067              8.788504      10.300041       0.742503      -2.510191       6.835570       1.293937       9.229900          -0.036844
          151              O       1.934668       2.045280       6.574102      -0.527092      42.085495 0.60638988E+03  0.15037279E+05                                 9.730149                            7.706233       0.088543       2.085888                    0.994732      27.664762      74.093810       0.672551       0.367252      -1.131431       0.002131       0.024184      -0.025645       0.035314       0.039637      -0.022839       0.025344       0.026082       0.102214      -0.069850       0.024134       0.045716             11.814261      12.824151      -1.041960      -7.319650       7.130512       0.758832      15.488121          -0.043956
          152              O       5.311080       3.777974       6.201615      -0.521692      36.129693 0.62289216E+03  0.15561681E+05                                 8.753501                            7.840392       0.019976       2.062180                    0.994804      27.825100      74.975818       0.662473       0.370079      -1.128455      -0.006842       0.006194      -0.019991       0.022018      -0.039315      -0.032357      -0.023661      -0.037189       0.065002      -0.071505       0.031805       0.039699              9.432147       8.487650       1.344249       0.927920       9.276032      -2.800890      10.532759          -0.045843
          153              O       4.083018       7.625512       6.596677      -0.242543      28.095011 0.33318550E+03  0.71118615E+04                                 7.437981                            5.619533       0.261475       2.202870                    0.998217      22.996235      57.096984       0.807353       0.355423      -1.141001      -0.096261      -0.037180       0.098597       0.142723       0.063565       0.085646       0.078280       0.085239       0.127538      -0.108894      -0.054098       0.162992              9.056881       9.397251       3.008065       3.874398       6.728598       3.803247      11.044794          -0.000532
          154              O       4.169826      10.135214      12.432099      -0.548302      38.189786 0.59472960E+03  0.14648205E+05                                 9.041368                            7.592784       0.263137       2.139551                    0.995248      27.691997      73.447170       0.684112       0.363508      -1.136540       0.006262      -0.014626      -0.007191       0.017460      -0.021605      -0.042754       0.016511      -0.019372      -0.037398      -0.051032      -0.003197       0.054229             10.262518      10.044063      -3.284659      -1.573306       9.562373       3.739790      11.181118          -0.045227
          155              O       0.073453       9.170125      12.429278      -0.540353      33.360325 0.55614406E+03  0.13453730E+05                                 8.147419                            7.294507       0.580554       2.236284                    0.998167      27.470263      71.921613       0.705691       0.358786      -1.141644      -0.012362      -0.000501      -0.010586       0.016283       0.024554       0.041206      -0.033768       0.024341      -0.065950      -0.071138       0.023069       0.048068              8.788517      10.300047      -0.742512       2.510190       6.835579       1.293943       9.229925          -0.036842
          156              O       4.969918       4.845253       4.279266      -0.527040      42.084083 0.60636579E+03  0.15036515E+05                                 9.729896                            7.706049       0.088616       2.085920                    0.994732      27.664268      74.091806       0.672564       0.367249      -1.131435       0.002135      -0.024185       0.025635       0.035307      -0.039640       0.022840       0.025345       0.026085       0.102223      -0.069855       0.024136       0.045719             11.813931      12.823750       1.041887       7.319413       7.130320       0.758767      15.487723          -0.043956

******************************************************
Auxiliary information for the entire system
The total spin magnetic moment of the unit cell is   -11.997635
The total net atomic charge of the unit cell is   0.000005
Accuracy of reproducing the electrostatic potential in the unit cell:
  The inner radius (bohr) =    5.0000
  The outer radius (bohr) =   12.0000
  Valid grid points have density less than (e/(bohr^3)) =    0.0001
  The number of valid grid points were=        65344
  The rms potential error without charges in kcal/mol is=      2.42299
  The rms potential error with partial charges in kcal/mol is=      0.77861
  The RRMSE value at monopole order=      0.32134
  The rms potential error with partial charges and cloud penetration in kcal/mol is=      0.77461
  The RRMSE value at monopole order with cloud penetration is=      0.31969
  The rms potential error with partial charges and atomic dipoles in kcal/mol is=      0.36800
  The RRMSE value at dipole order=      0.15188
  The rms potential error with partial charges, atomic dipoles and cloud penetration in kcal/mol is=      0.34366
  The RRMSE value at dipole order with cloud penetration=      0.14183

******************************************************
The electron densities and ab initio electrostatic potential were computed in VASP using the PBE functional and
projector augmented wave method. See the main text of the journal article for a description of computational details.
The atomic charges, dipoles, and quadrupoles were computed with the DDEC6 method as described in
(a) T. A. Manz and N. Gabaldon Limas, RSC Adv. 6 (2016) 47771-47801 DOI: 10.1039/c6ra04656h
(b) N. Gabaldon Limas and T. A. Manz, RSC Adv. 8 (2018) 2678-2707 DOI: 10.1039/c7ra11829e.
For each atom in the material, the electron cloud parameters were fit to the spherically averaged atom-in-material
electron density using radial positions for which this density was between 10^-4 and 10^-2 electrons per cubic bohr.
The polarizabilities, dispersion coefficients, and quantum Drude oscillator (QDO) parameters were fit using the MCLF method.
The magnetic structure of the system was optimized in VASP from the default ferromagnetic initial guess using spin polarization.
The atomic spin moments (ASMs) were computed on this optimized magnetic structure using the DDEC6 partition as inputs
to the method of T. A. Manz and D. S. Sholl, J. Chem. Theory Comput. 7 (2011) 4146-4164 DOI: 10.1021/ct200539n.
The RMSE and RRMSE were computed using a uniform grid with Ewald summation.
