# Supplementary material for: A collection of forcefield precursors for metal–organic frameworks
Source: RSC Adv. 2019 Nov 13;9(63):36492–507. doi: 10.1039/c9ra07327b (PMC9075174; doi:10.1039/c9ra07327b)
Supplement: RA-009-C9RA07327B-s5679 [file RA-009-C9RA07327B-s5679.xyz]

  168
jmolscript: load "" {1 1 1} spacegroup "x,y,z" unitcell [{     11.387000     0.000000     0.000000 }, {     -1.362696    14.628065     0.000000 }, {     -1.362696    -7.448399    12.589744 }]
Zn     5.559215    -3.047297     9.235836     0.866533
Zn     8.795893    -2.320858    10.509666     0.866533
Zn     3.102393    10.226963     3.353908     0.866535
Zn    -0.134285     9.500524     2.080078     0.866535
H      5.216131     1.450122     8.452754     0.109288
H      5.357916     3.378633     7.237844     0.123398
H      6.380471     1.295425     3.964510     0.122262
H      6.190666    -0.666651     5.171867     0.105237
H      5.366394     3.587674     0.535064     0.091506
H      4.703031     3.275987     2.738269     0.126969
H      8.288460     4.540217     4.006057     0.134900
H      8.953458     4.827728     1.806628     0.113067
H      3.450338    -3.421198     6.892885     0.132433
H      3.057991    -4.767537    10.508659     0.074808
H      0.005137    10.020142     5.832828     0.138566
H     -0.806151     9.086047     6.800980     0.112163
H     -0.525285    -3.633873     7.699887     0.103826
H      0.251036    -2.730650     6.677600     0.106737
H      1.153421    -5.424657     9.305080     0.299342
H      9.138977     0.643127     7.037667     0.109288
H      8.997192     2.670718     5.996495     0.123397
H      7.974637     4.427195     9.456157     0.122262
H      8.164442     2.389015    10.530062     0.105238
H      8.988714     8.545951     9.229541     0.091505
H     -1.734923     6.491041     8.375957     0.126969
H      6.066648     6.043639     6.642349     0.134900
H      5.401650     8.082988     7.514818     0.113067
H     -0.482230    -0.494766    12.024464     0.132433
H     -0.089883    -4.292244    11.342100     0.074806
H      2.962971     7.261714     0.995849     0.138566
H      3.774259     5.952840     1.306815     0.112163
H      3.493393    -1.297609    11.796590     0.103826
H      2.717072     0.042137    11.539759     0.106738
H      1.814687    -3.590971    12.520500     0.299340
H      3.445477     5.729544     4.136990     0.109289
H      3.303692     3.801033     5.351900     0.123398
H      2.281137     5.884241     8.625234     0.122264
H      2.470942     7.846317     7.417877     0.105239
H      3.295214     3.591992    12.054680     0.091506
H      3.958577     3.903679     9.851475     0.126965
H      0.373148     2.639449     8.583687     0.134897
H     -0.291850     2.351938    10.783116     0.113065
H      5.211270    10.600864     5.696859     0.132432
H      5.603617    11.947203     2.081085     0.074804
H      8.656471    -2.840476     6.756916     0.138567
H      9.467759    -1.906381     5.788764     0.112164
H      9.186893    10.813539     4.889857     0.103825
H      8.410572     9.910316     5.912144     0.106737
H      7.508187    12.604323     3.284664     0.299336
H     -0.477369     6.536539     5.552077     0.109290
H     -0.335584     4.508948     6.593249     0.123398
H      0.686971     2.752471     3.133587     0.122264
H      0.497166     4.790651     2.059682     0.105239
H     -0.327106    -1.366285     3.360203     0.091504
H     10.396531     0.688625     4.213787     0.126965
H      2.594960     1.136027     5.947395     0.134897
H      3.259958    -0.903322     5.074926     0.113065
H      9.143838     7.674432     0.565280     0.132433
H      8.751491    11.471910     1.247644     0.074805
H      5.698637    -0.082048    11.593895     0.138568
H      4.887349     1.226826    11.282929     0.112165
H      5.168215     8.477275     0.793154     0.103825
H      5.944536     7.137529     1.049985     0.106738
H      6.846921    10.770637     0.069244     0.299336
C      5.703544     0.184002     6.950798    -0.047956
C      5.449426     1.414810     7.553595    -0.078943
C      5.542314     2.562988     6.832076    -0.210572
C      5.911053     2.525838     5.495171     0.279847
C      6.149405     1.318592     4.863922    -0.250446
C      6.040527     0.151648     5.589469    -0.080540
C      5.640438    -1.082786     7.724941     0.564361
C      7.234169     4.237335     0.950400    -0.061251
C      5.956645     3.773071     1.228507    -0.120693
C      5.558370     3.586322     2.546276    -0.233837
C      6.440024     3.862010     3.565290     0.269273
C      7.707222     4.339584     3.307955    -0.204396
C      8.098071     4.516949     1.992201    -0.092882
C      6.316027    -3.006296    12.116999     0.595172
C      3.122315    -3.829789     7.663125     0.079422
C      2.888611    -4.572221     9.614787     0.041644
C     -0.410611     9.967512     6.707060    -0.136646
C     -0.137653    -3.608075     6.810926    -0.192315
C      8.651564     1.291106     8.892136    -0.047956
C      8.905682     1.399015     7.525897    -0.078943
C      8.812794     2.604630     6.905097    -0.210572
C      8.444055     3.736330     7.617802     0.279847
C      8.205703     3.664907     8.978250    -0.250446
C      8.314581     2.446269     9.613151    -0.080540
C      8.714670    -0.020196     9.588223     0.564361
C      7.120939     8.519288     8.458923    -0.061251
C      8.398463     8.043536     8.716887    -0.120692
C      8.796738     6.814300     8.206625    -0.233837
C      7.915084     6.077655     7.450485     0.269273
C      6.647886     6.542305     7.170489    -0.204395
C      6.257037     7.765030     7.687801    -0.092882
C      8.039081    -4.779673     9.007332     0.595175
C     -0.154207    -1.365728    11.983926     0.079422
C      0.079497    -3.423474    11.629147     0.041644
C      3.378719     6.482502     0.595998    -0.136647
C      3.105761    -0.519383    12.227033    -0.192315
C      2.958064     6.995664     5.638946    -0.047956
C      3.212182     5.764856     5.036149    -0.078943
C      3.119294     4.616678     5.757668    -0.210573
C      2.750555     4.653828     7.094573     0.279847
C      2.512203     5.861074     7.725822    -0.250444
C      2.621081     7.028018     7.000275    -0.080540
C      3.021170     8.262452     4.864803     0.564360
C      1.427439     2.942331    11.639344    -0.061246
C      2.704963     3.406595    11.361237    -0.120691
C      3.103238     3.593344    10.043468    -0.233833
C      2.221584     3.317656     9.024454     0.269276
C      0.954386     2.840082     9.281789    -0.204392
C      0.563537     2.662717    10.597543    -0.092877
C      2.345581    10.185962     0.472745     0.595197
C      5.539293    11.009455     4.926619     0.079425
C      5.772997    11.751887     2.974957     0.041655
C      9.072219    -2.787846     5.882684    -0.136654
C      8.799261    10.787741     5.778818    -0.192316
C      0.010044     5.888560     3.697608    -0.047956
C     -0.244074     5.780651     5.063847    -0.078943
C     -0.151186     4.575036     5.684647    -0.210573
C      0.217553     3.443336     4.971942     0.279847
C      0.455905     3.514759     3.611494    -0.250444
C      0.347027     4.733397     2.976593    -0.080540
C     -0.053062     7.199862     3.001521     0.564360
C      1.540669    -1.339622     4.130821    -0.061246
C      0.263145    -0.863870     3.872857    -0.120691
C     -0.135130     0.365366     4.383119    -0.233833
C      0.746524     1.102011     5.139259     0.269276
C      2.013722     0.637361     5.419255    -0.204391
C      2.404571    -0.585364     4.901943    -0.092877
C      0.622527    11.959339     3.582412     0.595200
C      8.815815     8.545394     0.605818     0.079424
C      8.582111    10.603140     0.960597     0.041644
C      5.282889     0.697164    11.993746    -0.136653
C      5.555847     7.699049     0.362711    -0.192316
N      3.743109    -3.853462     8.839511    -0.295744
N      1.810111    -4.964377     8.995876    -0.249368
N      1.977021    -4.471633     7.748862     0.177146
N     -0.775001    -2.390246    11.405301    -0.295744
N      1.157997    -3.090484    12.281799    -0.249365
N      0.991087    -1.766335    12.492677     0.177147
N      4.918499    11.033128     3.750233    -0.295756
N      6.851497    12.144043     3.593868    -0.249353
N      6.684587    11.651299     4.840882     0.177162
N      9.436609     9.569912     1.184443    -0.295752
N      7.503611    10.270150     0.307945    -0.249356
N      7.670521     8.946001     0.097067     0.177159
O      5.693414    -2.185689     7.144302    -0.564367
O      5.553115    -1.032518     8.997638    -0.575052
O      6.046974     3.772281     4.900306    -0.233934
O      5.477367    -3.249868    11.213811    -0.579936
O      7.475982    -2.587100    11.943009    -0.559039
O      8.661694    -0.082047    10.833097    -0.564368
O      8.801993    -1.089955     8.896920    -0.575052
O      8.308134     4.882976     6.847939    -0.233935
O      8.877741    -4.126362     9.676855    -0.579937
O      6.879126    -4.416479     8.735142    -0.559039
O      2.968194     9.365355     5.445442    -0.564367
O      3.108493     8.212184     3.592106    -0.575053
O      2.614634     3.407385     7.689438    -0.233937
O      3.184241    10.429534     1.375933    -0.579946
O      1.185626     9.766766     0.646735    -0.559049
O     -0.000086     7.261713     1.756647    -0.564367
O     -0.140385     8.269621     3.692824    -0.575053
O      0.353474     2.296690     5.741805    -0.233937
O     -0.216133    11.306028     2.912889    -0.579946
O      1.782482    11.596145     3.854602    -0.559050

The following XYZ coordinates are in angstroms. Other properties are in atomic units.
The sperically averaged electron density of each atom fit to a function of the form exp(a - br)
eigen_1, eigen_2 and eigen_3 are the three eigenvalues of traceless quadrupole moment tensor
  atom number  atomic symbol              X              Y              Z     net charge C6 coefficient C8 coefficient C10 coefficient fluctuating dipole atomic polarizability isotropic forcefield polarizability              a              b squared Pearson coefficient          <r^3>          <r^4>         wp_QDO          m_QDO          q_QDO       dipole_x       dipole_y       dipole_z         dipole            Qxy            Qxz            Qyz     Q(x^2-y^2)  Q(3z^2 - R^2)        eigen_1        eigen_2        eigen_3 static polarizability      alpha(xx)      alpha(xy)      alpha(xz)      alpha(yy)      alpha(yz)      alpha(zz) atomic spin moment
            1             Zn       5.559215      -3.047297       9.235836       0.866533      97.642720 0.19905029E+04  0.64491093E+05                                17.494334                           14.742981       0.269873       1.937186                    0.998027      47.325694     131.451710       0.461668       0.409486      -1.134338       0.025261      -0.014445       0.001106       0.029120      -0.007991      -0.037272       0.002891      -0.086108       0.101171      -0.073377       0.025293       0.048084             20.209354      21.160448      -0.358648       2.015626      18.779697      -1.502142      20.687916          -0.001300
            2             Zn       8.795893      -2.320858      10.509666       0.866533      97.642743 0.19905035E+04  0.64491124E+05                                17.494343                           14.742988       0.269868       1.937185                    0.998027      47.325694     131.451757       0.461668       0.409486      -1.134337      -0.025259      -0.008307       0.011870       0.029119      -0.028009      -0.025855       0.004692      -0.089153       0.092034      -0.073377       0.025292       0.048084             20.209365      21.160450       1.917378       0.717666      21.509777       0.113027      17.957869          -0.001301
            3             Zn       3.102393      10.226963       3.353908       0.866535      97.642579 0.19905028E+04  0.64491118E+05                                17.494358                           14.743010       0.269840       1.937179                    0.998027      47.325649     131.451814       0.461666       0.409488      -1.134336      -0.025249       0.014451      -0.001104       0.029113      -0.007991      -0.037276       0.002888      -0.086121       0.101161      -0.073384       0.025302       0.048083             20.209367      21.160657      -0.358502       2.015705      18.779703      -1.502124      20.687742          -0.001298
            4             Zn      -0.134285       9.500524       2.080078       0.866535      97.642630 0.19905039E+04  0.64491170E+05                                17.494371                           14.743019       0.269836       1.937178                    0.998027      47.325653     131.451876       0.461666       0.409488      -1.134336       0.025248       0.008309      -0.011875       0.029112      -0.028013      -0.025858       0.004686      -0.089160       0.092040      -0.073384       0.025301       0.048083             20.209384      21.160667       1.917371       0.717833      21.509637       0.112954      17.957849          -0.001302
            5              H       5.216131       1.450122       8.452754       0.109288       0.994412 0.73844296E+01  0.71847178E+02                                 1.709484                            1.639204      -1.068710       2.372575                    0.996244       3.673026      10.612823       0.461353       1.364521      -0.689985      -0.009554       0.001744       0.034950       0.036274      -0.000687      -0.006502       0.002989      -0.012072       0.023815      -0.012118       0.001036       0.011082              1.733356       1.462292      -0.034479      -0.225761       1.484762      -0.063579       2.253014           0.000210
            6              H       5.357916       3.378633       7.237844       0.123398       0.973945 0.71892386E+01  0.69827291E+02                                 1.720248                            1.642968      -1.253408       2.295853                    0.993451       3.710840      10.888126       0.447875       1.408013      -0.681201      -0.007112       0.028875       0.018012       0.034767      -0.001554      -0.006775       0.004296      -0.026202       0.021659      -0.018502       0.004694       0.013808              1.755616       1.575890      -0.194161      -0.104984       2.116204       0.213259       1.574755          -0.000034
            7              H       6.380471       1.295425       3.964510       0.122262       1.165315 0.90327494E+01  0.91348603E+02                                 1.827242                            1.758134      -1.130889       2.339178                    0.997537       3.570962      10.124455       0.471964       1.283261      -0.708912       0.007967      -0.008140      -0.031805       0.033783      -0.002960      -0.008479       0.006220      -0.017715       0.025437      -0.016061       0.000399       0.015663              1.829244       1.477086      -0.000352      -0.213874       1.668037      -0.164894       2.342610           0.000573
            8              H       6.190666      -0.666651       5.171867       0.105237       1.036655 0.75040459E+01  0.73508143E+02                                 1.771502                            1.661572      -1.198504       2.305957                    0.994440       3.799052      11.114347       0.453202       1.379667      -0.686181       0.002772      -0.033193      -0.019283       0.038488      -0.001425      -0.002934       0.006070      -0.017144       0.018367      -0.012118      -0.000182       0.012300              1.821634       1.473307      -0.194714      -0.089824       2.417374       0.339667       1.574220           0.000426
            9              H       5.366394       3.587674       0.535064       0.091506       1.236788 0.90792625E+01  0.92537540E+02                                 1.938333                            1.786612      -1.133266       2.322530                    0.995695       3.842689      11.172522       0.455824       1.318382      -0.699573      -0.020147      -0.008636      -0.026110       0.034091       0.011450       0.005526       0.002956       0.025848       0.001217      -0.017508      -0.001621       0.019128              2.012294       2.098399       0.059866       0.530567       1.508833       0.052679       2.429651           0.001315
           10              H       4.703031       3.275987       2.738269       0.126969       1.081112 0.79804556E+01  0.78228299E+02                                 1.744418                            1.657351      -0.862785       2.477420                    0.999181       3.383067       9.436373       0.484103       1.290721      -0.708045      -0.031806      -0.011897       0.008591       0.035028       0.008645      -0.002826       0.001336       0.021967       0.022359      -0.017895       0.006368       0.011527              1.770821       2.188853       0.207315      -0.221011       1.462617      -0.147791       1.660992           0.000829
           11              H       8.288460       4.540217       4.006057       0.134900       0.996595 0.71742759E+01  0.69655153E+02                                 1.747106                            1.640937      -1.319522       2.270686                    0.993603       3.681225      10.803954       0.448223       1.407463      -0.681175       0.023597       0.010193       0.024263       0.035347       0.005011       0.002142      -0.000426       0.010879       0.006375      -0.008590       0.001555       0.007036              1.790945       1.881204       0.156329       0.447766       1.370820       0.064571       2.120810           0.000018
           12              H       8.953458       4.827728       1.806628       0.113067       1.024426 0.74394722E+01  0.72668000E+02                                 1.751358                            1.649729      -1.258556       2.282218                    0.994166       3.770027      10.988844       0.457078       1.371875      -0.687629       0.036428       0.013560      -0.008114       0.039708       0.008414      -0.001837       0.000252       0.017024      -0.001361      -0.011819      -0.000577       0.012396              1.791835       2.289503       0.320911      -0.131430       1.447623      -0.120274       1.638377           0.000445
           13              H       3.450338      -3.421198       6.892885       0.132433       0.977857 0.69265904E+01  0.66713883E+02                                 1.724032                            1.614220      -1.319159       2.269948                    0.994807       3.677474      10.777024       0.450788       1.410708      -0.680256       0.027136       0.019797      -0.046095       0.057035       0.008069       0.000462      -0.011218       0.015768       0.035729      -0.020693       0.004136       0.016557              1.750827       1.631675       0.207709      -0.273958       1.625875      -0.294055       1.994930           0.004212
           14              H       3.057991      -4.767537      10.508659       0.074808       1.563818 0.11599908E+02  0.12388849E+03                                 2.149933                            1.937874      -1.188980       2.289484                    0.996391       3.853197      10.938035       0.472391       1.214026      -0.724567       0.013822      -0.012661       0.052506       0.055751       0.029829       0.004083      -0.018330       0.038366       0.063605      -0.050622       0.020252       0.030369              2.230567       1.810099      -0.026837       0.346945       1.659487      -0.046188       3.222113           0.017887
           15              H       0.005137      10.020142       5.832828       0.138566       0.829713 0.60917995E+01  0.56822396E+02                                 1.557279                            1.519751      -1.060135       2.395105                    0.995711       3.529527      10.180568       0.461851       1.421774      -0.678896       0.008333       0.004691      -0.038777       0.039939       0.001981      -0.002205      -0.001969       0.012571       0.021466      -0.010320       0.001891       0.008429              1.569155       1.515012      -0.045240      -0.248195       1.332204       0.025457       1.860248           0.000191
           16              H      -0.806151       9.086047       6.800980       0.112163       0.977856 0.74956165E+01  0.72954814E+02                                 1.673864                            1.633782      -0.941692       2.423669                    0.996854       3.645876      10.420488       0.471246       1.335402      -0.696066      -0.019590      -0.023452      -0.006513       0.031244       0.001272       0.007389      -0.000550      -0.006317      -0.006733      -0.009649       0.004155       0.005494              1.694855       1.614376       0.266845       0.003921       2.084858      -0.005191       1.385332           0.002601
           17              H      -0.525285      -3.633873       7.699887       0.103826       1.022155 0.80553639E+01  0.79815652E+02                                 1.719622                            1.691094      -1.041366       2.369901                    0.994820       3.755817      10.825862       0.464324       1.331318      -0.696701      -0.017319       0.000095       0.021001       0.027221      -0.003213      -0.002896       0.001786       0.004591       0.005074      -0.004809      -0.001056       0.005865              1.718359       1.690246      -0.042889      -0.274781       1.411882      -0.027721       2.052948           0.001228
           18              H       0.251036      -2.730650       6.677600       0.106737       1.067516 0.86038623E+01  0.85811662E+02                                 1.714762                            1.705516      -0.798460       2.485790                    0.998244       3.547523       9.932431       0.484399       1.267797      -0.712289       0.007998       0.026026      -0.008012       0.028381       0.001923       0.000568       0.001094      -0.007173      -0.024494      -0.008262       0.000023       0.008240              1.707789       1.655813       0.246214      -0.012850       2.054722      -0.140716       1.412833          -0.000120
           19              H       1.153421      -5.424657       9.305080       0.299342       0.626838 0.38410850E+01  0.31721833E+02                                 1.269372                            1.194984      -1.057180       2.484171                    0.999887       2.524968       6.710291       0.531986       1.394123      -0.686645      -0.027645      -0.027066       0.023270       0.045148       0.022009       0.005459      -0.020132       0.018447       0.054223      -0.039764       0.011901       0.027863              1.291893       1.526380       0.292002      -0.133401       1.215192      -0.058569       1.134107           0.013021
           20              H       9.138977       0.643127       7.037667       0.109288       0.994412 0.73844254E+01  0.71847131E+02                                 1.709484                            1.639204      -1.068710       2.372576                    0.996244       3.673024      10.612819       0.461352       1.364523      -0.689985       0.009554      -0.029192      -0.019297       0.036274      -0.005246      -0.003901       0.004012      -0.013801       0.018626      -0.012118       0.001036       0.011082              1.733356       1.462292      -0.176746      -0.144628       2.109555       0.306063       1.628221           0.000210
           21              H       8.997192       2.670718       5.996495       0.123397       0.973946 0.71892455E+01  0.69827371E+02                                 1.720248                            1.642969      -1.253409       2.295853                    0.993451       3.710841      10.888128       0.447875       1.408013      -0.681201       0.007112      -0.000799      -0.034023       0.034767      -0.005040      -0.004787       0.001073      -0.020754       0.038003      -0.018502       0.004694       0.013808              1.755617       1.575891       0.008509      -0.220562       1.528222      -0.134606       2.162738          -0.000034
           22              H       7.974637       4.427195       9.456157       0.122262       1.165315 0.90327559E+01  0.91348694E+02                                 1.827243                            1.758135      -1.130889       2.339178                    0.997537       3.570964      10.124465       0.471964       1.283262      -0.708912      -0.007967       0.023228       0.023200       0.033783      -0.005790      -0.006865       0.004686      -0.015124       0.033211      -0.016061       0.000399       0.015663              1.829245       1.477086      -0.183893      -0.109205       2.312239       0.216231       1.698411           0.000572
           23              H       8.164442       2.389015      10.530062       0.105238       1.036654 0.75040357E+01  0.73508021E+02                                 1.771501                            1.661571      -1.198502       2.305958                    0.994440       3.799051      11.114344       0.453202       1.379667      -0.686181      -0.002772      -0.000306       0.038386       0.038488      -0.001800      -0.002721       0.003191      -0.012276       0.032970      -0.012118      -0.000182       0.012300              1.821633       1.473307       0.021838      -0.213318       1.495116      -0.205962       2.496475           0.000422
           24              H       8.988714       8.545951       9.229541       0.091505       1.236790 0.90792740E+01  0.92537689E+02                                 1.938335                            1.786614      -1.133267       2.322529                    0.995695       3.842692      11.172534       0.455824       1.318382      -0.699573       0.020147       0.018075       0.020727       0.034091      -0.001075       0.012668       0.007354       0.018414      -0.021082      -0.017508      -0.001621       0.019128              2.012297       2.098401       0.426155       0.321682       2.144742       0.428898       1.793747           0.001315
           25              H      -1.734923       6.491041       8.375957       0.126969       1.081110 0.79804405E+01  0.78228115E+02                                 1.744416                            1.657349      -0.862784       2.477420                    0.999181       3.383063       9.436360       0.484103       1.290722      -0.708045       0.031806      -0.013451       0.005865       0.035028      -0.006834       0.006002       0.010356       0.006722      -0.023378      -0.017895       0.006368       0.011527              1.770819       2.188851      -0.295777       0.065892       1.739093       0.015779       1.384514           0.000829
           26              H       6.066648       6.043639       6.642349       0.134900       0.996596 0.71742818E+01  0.69655227E+02                                 1.747107                            1.640938      -1.319524       2.270685                    0.993603       3.681227      10.803962       0.448223       1.407463      -0.681174      -0.023597      -0.015692      -0.021128       0.035347      -0.000709       0.005403       0.003576       0.004115      -0.013915      -0.008590       0.001555       0.007036              1.790946       1.881206       0.305773       0.362542       1.869766       0.359760       1.621865           0.000018
           27              H       5.401650       8.082988       7.514818       0.113067       1.024425 0.74394642E+01  0.72667901E+02                                 1.751357                            1.649728      -1.258557       2.282218                    0.994166       3.770025      10.988836       0.457078       1.371875      -0.687629      -0.036428       0.013888      -0.007539       0.039708      -0.005865       0.006307       0.003553       0.011444      -0.018102      -0.011819      -0.000577       0.012397              1.791833       2.289501      -0.276519       0.209272       1.694336       0.025688       1.391663           0.000445
           28              H      -0.482230      -0.494766      12.024464       0.132433       0.977858 0.69266014E+01  0.66714024E+02                                 1.724035                            1.614222      -1.319163       2.269946                    0.994807       3.677477      10.777040       0.450787       1.410709      -0.680255      -0.027136       0.049752       0.006432       0.057035      -0.003712       0.007180       0.005883      -0.013137      -0.050987      -0.020693       0.004136       0.016557              1.750829       1.631677      -0.341547       0.039271       2.156978       0.020156       1.463832           0.004211
           29              H      -0.089883      -4.292244      11.342100       0.074806       1.563848 0.11600168E+02  0.12389188E+03                                 2.149952                            1.937890      -1.188999       2.289474                    0.996391       3.853232      10.938135       0.472392       1.214018      -0.724569      -0.013822      -0.051637      -0.015838       0.055752      -0.011674       0.027753       0.013519      -0.015467      -0.097895      -0.050624       0.020254       0.030371              2.230587       1.810114       0.312270       0.153564       2.857483       0.662568       2.024164           0.017885
           30              H       2.962971       7.261714       0.995849       0.138566       0.829716 0.60918377E+01  0.56822902E+02                                 1.557290                            1.519761      -1.060164       2.395091                    0.995711       3.529551      10.180686       0.461846       1.421784      -0.678894      -0.008333       0.035762       0.015708       0.039939      -0.002907       0.000582       0.006510      -0.001760      -0.021526      -0.010319       0.001890       0.008429              1.569165       1.515022      -0.190577      -0.165315       1.701042       0.243667       1.491432           0.000191
           31              H       3.774259       5.952840       1.306815       0.112163       0.977855 0.74956089E+01  0.72954729E+02                                 1.673864                            1.633782      -0.941694       2.423669                    0.996854       3.645874      10.420485       0.471245       1.335404      -0.696066       0.019590      -0.006336       0.023500       0.031244       0.005712       0.004857      -0.003124      -0.001966       0.006322      -0.009649       0.004155       0.005495              1.694856       1.614377      -0.132500       0.231659       1.571248      -0.309056       1.898943           0.002601
           32              H       3.493393      -1.297609      11.796590       0.103826       1.022156 0.80553695E+01  0.79815718E+02                                 1.719622                            1.691095      -1.041366       2.369901                    0.994820       3.755818      10.825864       0.464324       1.331317      -0.696701       0.017319      -0.018026      -0.010776       0.027221      -0.000856      -0.004240       0.002978       0.002577      -0.000970      -0.004809      -0.001056       0.005865              1.718359       1.690247      -0.214654      -0.176827       1.911035       0.267591       1.553795           0.001228
           33              H       2.717072       0.042137      11.539759       0.106738       1.067514 0.86038471E+01  0.85811470E+02                                 1.714760                            1.705515      -0.798458       2.485791                    0.998244       3.547520       9.932419       0.484400       1.267796      -0.712289      -0.007998       0.020148      -0.018320       0.028381      -0.000490       0.001944      -0.006412       0.005514       0.013567      -0.008262       0.000023       0.008240              1.707787       1.655811      -0.136428       0.205362       1.702587      -0.349046       1.764964          -0.000120
           34              H       1.814687      -3.590971      12.520500       0.299340       0.626841 0.38411034E+01  0.31722029E+02                                 1.269376                            1.194988      -1.057179       2.484171                    0.999887       2.524974       6.710316       0.531985       1.394126      -0.686644       0.027645      -0.033810       0.011446       0.045148      -0.006508       0.021722       0.006231      -0.026113      -0.079457      -0.039765       0.011901       0.027864              1.291898       1.526386      -0.263497       0.183389       1.206468      -0.063734       1.142838           0.013019
           35              H       3.445477       5.729544       4.136990       0.109289       0.994404 0.73843557E+01  0.71846279E+02                                 1.709475                            1.639196      -1.068699       2.372581                    0.996245       3.673010      10.612764       0.461353       1.364522      -0.689985       0.009554      -0.001744      -0.034950       0.036274      -0.000687      -0.006502       0.002989      -0.012072       0.023815      -0.012119       0.001036       0.011082              1.733346       1.462285      -0.034479      -0.225759       1.484755      -0.063577       2.252999           0.000209
           36              H       3.303692       3.801033       5.351900       0.123398       0.973945 0.71892394E+01  0.69827284E+02                                 1.720246                            1.642967      -1.253406       2.295854                    0.993452       3.710836      10.888105       0.447876       1.408011      -0.681201       0.007112      -0.028875      -0.018012       0.034767      -0.001554      -0.006775       0.004297      -0.026202       0.021660      -0.018502       0.004694       0.013808              1.755614       1.575889      -0.194161      -0.104984       2.116201       0.213259       1.574753          -0.000034
           37              H       2.281137       5.884241       8.625234       0.122264       1.165280 0.90323872E+01  0.91343840E+02                                 1.827191                            1.758087      -1.130872       2.339189                    0.997537       3.570886      10.124112       0.471976       1.283245      -0.708916      -0.007967       0.008139       0.031805       0.033783      -0.002959      -0.008478       0.006220      -0.017717       0.025437      -0.016062       0.000399       0.015663              1.829193       1.477051      -0.000353      -0.213864       1.667991      -0.164885       2.342536           0.000569
           38              H       2.470942       7.846317       7.417877       0.105239       1.036645 0.75039519E+01  0.73506935E+02                                 1.771486                            1.661558      -1.198490       2.305964                    0.994440       3.799018      11.114198       0.453206       1.379661      -0.686182      -0.002772       0.033193       0.019283       0.038488      -0.001425      -0.002934       0.006071      -0.017143       0.018370      -0.012118      -0.000182       0.012300              1.821616       1.473296      -0.194711      -0.089822       2.417345       0.339663       1.574207           0.000423
           39              H       3.295214       3.591992      12.054680       0.091506       1.236704 0.90784629E+01  0.92526986E+02                                 1.938219                            1.786514      -1.133154       2.322587                    0.995696       3.842497      11.171674       0.455846       1.318354      -0.699580       0.020146       0.008638       0.026107       0.034089       0.011448       0.005527       0.002957       0.025834       0.001206      -0.017500      -0.001625       0.019125              2.012172       2.098270       0.059860       0.530524       1.508757       0.052677       2.429490           0.001318
           40              H       3.958577       3.903679       9.851475       0.126965       1.081131 0.79806069E+01  0.78229979E+02                                 1.744420                            1.657352      -0.862769       2.477420                    0.999181       3.383085       9.436366       0.484110       1.290698      -0.708050       0.031804       0.011897      -0.008590       0.035026       0.008645      -0.002827       0.001337       0.021965       0.022360      -0.017894       0.006367       0.011527              1.770823       2.188862       0.207318      -0.221011       1.462617      -0.147791       1.660990           0.000831
           41              H       0.373148       2.639449       8.583687       0.134897       0.996598 0.71742811E+01  0.69654986E+02                                 1.747086                            1.640919      -1.319489       2.270699                    0.993603       3.681186      10.803706       0.448234       1.407431      -0.681181      -0.023597      -0.010194      -0.024261       0.035346       0.005011       0.002142      -0.000426       0.010877       0.006375      -0.008589       0.001554       0.007035              1.790924       1.881184       0.156327       0.447762       1.370806       0.064570       2.120782           0.000018
           42              H      -0.291850       2.351938      10.783116       0.113065       1.024402 0.74392294E+01  0.72664899E+02                                 1.751320                            1.649695      -1.258480       2.282254                    0.994168       3.769937      10.988459       0.457087       1.371862      -0.687632      -0.036427      -0.013559       0.008112       0.039706       0.008412      -0.001837       0.000252       0.017020      -0.001367      -0.011815      -0.000579       0.012395              1.791795       2.289452       0.320902      -0.131428       1.447595      -0.120271       1.638339           0.000446
           43              H       5.211270      10.600864       5.696859       0.132432       0.977875 0.69267681E+01  0.66716123E+02                                 1.724062                            1.614246      -1.319209       2.269922                    0.994806       3.677548      10.777336       0.450781       1.410718      -0.680253      -0.027136      -0.019797       0.046097       0.057037       0.008072       0.000462      -0.011219       0.015773       0.035733      -0.020697       0.004138       0.016559              1.750857       1.631702       0.207714      -0.273963       1.625902      -0.294062       1.994966           0.004210
           44              H       5.603617      11.947203       2.081085       0.074804       1.563922 0.11600826E+02  0.12390048E+03                                 2.150001                            1.937929      -1.189105       2.289415                    0.996391       3.853328      10.938423       0.472393       1.213999      -0.724573      -0.013821       0.012663      -0.052512       0.055757       0.029839       0.004084      -0.018336       0.038375       0.063622      -0.050637       0.020258       0.030379              2.230640       1.810150      -0.026839       0.346961       1.659531      -0.046192       3.222238           0.017891
           45              H       8.656471      -2.840476       6.756916       0.138567       0.829710 0.60917751E+01  0.56822151E+02                                 1.557279                            1.519752      -1.060153       2.395098                    0.995711       3.529529      10.180595       0.461848       1.421781      -0.678894      -0.008333      -0.004690       0.038778       0.039939       0.001982      -0.002205      -0.001968       0.012573       0.021466      -0.010321       0.001892       0.008429              1.569155       1.515012      -0.045241      -0.248193       1.332205       0.025457       1.860248           0.000193
           46              H       9.467759      -1.906381       5.788764       0.112164       0.977839 0.74954485E+01  0.72952795E+02                                 1.673849                            1.633768      -0.941686       2.423676                    0.996854       3.645835      10.420355       0.471246       1.335409      -0.696065       0.019591       0.023452       0.006512       0.031244       0.001273       0.007388      -0.000550      -0.006316      -0.006731      -0.009647       0.004154       0.005494              1.694840       1.614361       0.266840       0.003921       2.084838      -0.005190       1.385321           0.002603
           47              H       9.186893      10.813539       4.889857       0.103825       1.022156 0.80553704E+01  0.79815760E+02                                 1.719625                            1.691097      -1.041376       2.369897                    0.994820       3.755825      10.825900       0.464323       1.331321      -0.696700       0.017319      -0.000095      -0.021001       0.027221      -0.003213      -0.002896       0.001786       0.004590       0.005073      -0.004808      -0.001057       0.005865              1.718362       1.690250      -0.042889      -0.274782       1.411883      -0.027721       2.052952           0.001231
           48              H       8.410572       9.910316       5.912144       0.106737       1.067530 0.86040249E+01  0.85813784E+02                                 1.714783                            1.705538      -0.798487       2.485776                    0.998244       3.547565       9.932613       0.484394       1.267804      -0.712287      -0.007997      -0.026026       0.008012       0.028381       0.001923       0.000568       0.001094      -0.007175      -0.024497      -0.008263       0.000022       0.008240              1.707810       1.655833       0.246218      -0.012850       2.054749      -0.140719       1.412849          -0.000117
           49              H       7.508187      12.604323       3.284664       0.299336       0.626859 0.38412514E+01  0.31723554E+02                                 1.269399                            1.195009      -1.057170       2.484169                    0.999887       2.525023       6.710476       0.531981       1.394122      -0.686645       0.027648       0.027066      -0.023273       0.045151       0.022012       0.005460      -0.020134       0.018455       0.054236      -0.039771       0.011904       0.027867              1.291921       1.526415       0.292010      -0.133404       1.215217      -0.058570       1.134131           0.013021
           50              H      -0.477369       6.536539       5.552077       0.109290       0.994404 0.73843577E+01  0.71846301E+02                                 1.709475                            1.639196      -1.068699       2.372581                    0.996245       3.673009      10.612760       0.461354       1.364522      -0.689985      -0.009554       0.029192       0.019297       0.036274      -0.005246      -0.003902       0.004012      -0.013801       0.018626      -0.012119       0.001036       0.011082              1.733346       1.462285      -0.176745      -0.144627       2.109540       0.306060       1.628213           0.000209
           51              H      -0.335584       4.508948       6.593249       0.123398       0.973946 0.71892430E+01  0.69827326E+02                                 1.720247                            1.642967      -1.253405       2.295854                    0.993452       3.710836      10.888104       0.447876       1.408011      -0.681201      -0.007112       0.000799       0.034023       0.034767      -0.005039      -0.004787       0.001074      -0.020754       0.038003      -0.018502       0.004694       0.013808              1.755615       1.575889       0.008509      -0.220563       1.528220      -0.134606       2.162735          -0.000034
           52              H       0.686971       2.752471       3.133587       0.122264       1.165281 0.90324031E+01  0.91344055E+02                                 1.827194                            1.758090      -1.130872       2.339188                    0.997537       3.570889      10.124128       0.471975       1.283247      -0.708916       0.007967      -0.023229      -0.023199       0.033783      -0.005790      -0.006864       0.004686      -0.015125       0.033216      -0.016062       0.000399       0.015663              1.829195       1.477053      -0.183885      -0.109201       2.312166       0.216223       1.698367           0.000570
           53              H       0.497166       4.790651       2.059682       0.105239       1.036646 0.75039641E+01  0.73507093E+02                                 1.771488                            1.661560      -1.198492       2.305963                    0.994440       3.799023      11.114220       0.453205       1.379662      -0.686182       0.002772       0.000306      -0.038387       0.038488      -0.001800      -0.002720       0.003191      -0.012277       0.032969      -0.012118      -0.000182       0.012300              1.821618       1.473298       0.021838      -0.213316       1.495105      -0.205958       2.496452           0.000422
           54              H      -0.327106      -1.366285       3.360203       0.091504       1.236705 0.90784669E+01  0.92527038E+02                                 1.938221                            1.786515      -1.133155       2.322587                    0.995696       3.842498      11.171678       0.455846       1.318355      -0.699580      -0.020146      -0.018071      -0.020728       0.034089      -0.001073       0.012667       0.007349       0.018411      -0.021062      -0.017500      -0.001625       0.019125              2.012174       2.098272       0.426120       0.321655       2.144604       0.428859       1.793645           0.001318
           55              H      10.396531       0.688625       4.213787       0.126965       1.081129 0.79805873E+01  0.78229729E+02                                 1.744417                            1.657349      -0.862766       2.477421                    0.999181       3.383080       9.436345       0.484111       1.290697      -0.708050      -0.031804       0.013451      -0.005865       0.035026      -0.006835       0.006001       0.010356       0.006721      -0.023373      -0.017894       0.006367       0.011527              1.770820       2.188857      -0.295777       0.065894       1.739090       0.015778       1.384513           0.000831
           56              H       2.594960       1.136027       5.947395       0.134897       0.996600 0.71742905E+01  0.69655096E+02                                 1.747087                            1.640920      -1.319490       2.270699                    0.993603       3.681188      10.803711       0.448234       1.407430      -0.681181       0.023597       0.015690       0.021127       0.035346      -0.000708       0.005403       0.003575       0.004114      -0.013913      -0.008589       0.001554       0.007035              1.790924       1.881185       0.305770       0.362538       1.869742       0.359753       1.621846           0.000018
           57              H       3.259958      -0.903322       5.074926       0.113065       1.024401 0.74392214E+01  0.72664800E+02                                 1.751319                            1.649694      -1.258480       2.282254                    0.994168       3.769935      10.988451       0.457087       1.371862      -0.687632       0.036427      -0.013886       0.007540       0.039706      -0.005865       0.006305       0.003551       0.011444      -0.018096      -0.011815      -0.000579       0.012395              1.791794       2.289450      -0.276512       0.209265       1.694297       0.025685       1.391635           0.000446
           58              H       9.143838       7.674432       0.565280       0.132433       0.977878 0.69267894E+01  0.66716387E+02                                 1.724065                            1.614249      -1.319216       2.269919                    0.994806       3.677554      10.777363       0.450780       1.410719      -0.680253       0.027136      -0.049754      -0.006434       0.057037      -0.003712       0.007183       0.005884      -0.013136      -0.050997      -0.020698       0.004139       0.016559              1.750860       1.631705      -0.341554       0.039272       2.157019       0.020157       1.463856           0.004208
           59              H       8.751491      11.471910       1.247644       0.074805       1.563938 0.11600967E+02  0.12390227E+03                                 2.150006                            1.937934      -1.189111       2.289411                    0.996391       3.853351      10.938473       0.472396       1.213989      -0.724575       0.013820       0.051643       0.015840       0.055758      -0.011678       0.027762       0.013522      -0.015473      -0.097923      -0.050639       0.020259       0.030380              2.230644       1.810154       0.312280       0.153569       2.857566       0.662593       2.024213           0.017888
           60              H       5.698637      -0.082048      11.593895       0.138568       0.829714 0.60918183E+01  0.56822717E+02                                 1.557291                            1.519762      -1.060182       2.395084                    0.995711       3.529554      10.180718       0.461844       1.421791      -0.678893       0.008332      -0.035762      -0.015708       0.039939      -0.002907       0.000582       0.006510      -0.001759      -0.021526      -0.010320       0.001891       0.008429              1.569166       1.515022      -0.190575      -0.165315       1.701043       0.243667       1.491434           0.000192
           61              H       4.887349       1.226826      11.282929       0.112165       0.977839 0.74954441E+01  0.72952739E+02                                 1.673848                            1.633767      -0.941686       2.423676                    0.996854       3.645833      10.420348       0.471246       1.335409      -0.696065      -0.019591       0.006336      -0.023500       0.031244       0.005711       0.004857      -0.003124      -0.001966       0.006319      -0.009647       0.004154       0.005494              1.694840       1.614361      -0.132497       0.231655       1.571234      -0.309051       1.898925           0.002601
           62              H       5.168215       8.477275       0.793154       0.103825       1.022154 0.80553566E+01  0.79815593E+02                                 1.719624                            1.691096      -1.041374       2.369898                    0.994820       3.755822      10.825891       0.464323       1.331322      -0.696700      -0.017319       0.018026       0.010775       0.027221      -0.000856      -0.004240       0.002977       0.002577      -0.000968      -0.004808      -0.001057       0.005865              1.718361       1.690249      -0.214654      -0.176828       1.911037       0.267591       1.553796           0.001231
           63              H       5.944536       7.137529       1.049985       0.106738       1.067528 0.86040055E+01  0.85813537E+02                                 1.714781                            1.705535      -0.798483       2.485778                    0.998244       3.547561       9.932597       0.484394       1.267804      -0.712287       0.007997      -0.020147       0.018320       0.028381      -0.000490       0.001944      -0.006413       0.005514       0.013568      -0.008263       0.000022       0.008240              1.707808       1.655831      -0.136430       0.205365       1.702608      -0.349053       1.764985          -0.000118
           64              H       6.846921      10.770637       0.069244       0.299336       0.626860 0.38412576E+01  0.31723619E+02                                 1.269400                            1.195010      -1.057165       2.484171                    0.999887       2.525026       6.710486       0.531981       1.394122      -0.686645      -0.027648       0.033812      -0.011444       0.045151      -0.006508       0.021725       0.006234      -0.026115      -0.079473      -0.039772       0.011905       0.027867              1.291922       1.526415      -0.263502       0.183393       1.206490      -0.063734       1.142860           0.013019
           65              C       5.703544       0.184002       6.950798      -0.047956      35.729712 0.46858001E+03  0.11179749E+05                                 9.474707                            7.252392       0.000011       2.006751                    0.999028      27.849768      79.607103       0.609885       0.420930      -1.065598       0.008819       0.041725      -0.020256       0.047213      -0.000372       0.004974       0.003661      -0.004809       0.032138      -0.009288      -0.003445       0.012733             11.073954       5.419638      -0.161199      -0.842632      16.827036      -3.583972      10.975187           0.000379
           66              C       5.449426       1.414810       7.553595      -0.078943      31.224642 0.44085298E+03  0.10502745E+05                                 8.872552                            7.206127      -0.259578       1.894292                    0.998785      29.960896      89.517814       0.582044       0.441714      -1.038430       0.011527       0.007452      -0.022025       0.025952       0.006534      -0.001924       0.006748       0.038446       0.021963      -0.025448       0.008727       0.016720              9.921620       5.619982      -0.471624      -0.969129      14.335319      -2.250627       9.809560           0.000874
           67              C       5.542314       2.562988       6.832076      -0.210572      34.604512 0.49533386E+03  0.12144153E+05                                 9.474441                            7.610130      -0.361087       1.850988                    0.997805      31.615765      95.689657       0.569796       0.438447      -1.040817       0.002154      -0.017718       0.028901       0.033969      -0.004445       0.007831       0.018310      -0.027734      -0.056377      -0.028889      -0.001289       0.030178             10.779536       6.608735      -0.267389      -1.797469      13.541078      -3.221970      12.188795          -0.000126
           68              C       5.911053       2.525838       5.495171       0.279847      29.396736 0.36701103E+03  0.83140106E+04                                 8.626442                            6.646224      -0.073669       2.000851                    0.999740      25.454473      73.068845       0.599063       0.451338      -1.037555       0.011417       0.055571      -0.023981       0.061591       0.003813      -0.003343      -0.037253      -0.061873      -0.000104      -0.031279      -0.024818       0.056097             10.218996       5.382740       0.520934      -1.925092      13.050759      -3.712549      12.223488           0.001687
           69              C       6.149405       1.318592       4.863922      -0.250446      33.309956 0.47576940E+03  0.11479988E+05                                 8.952501                            7.258994       0.075400       1.979863                    0.999798      31.378361      92.427989       0.611186       0.415325      -1.061220       0.001432      -0.045455       0.014075       0.047606       0.006613      -0.010135       0.005321       0.009315       0.083427      -0.023785      -0.006874       0.030659              9.857136       5.179180       0.219783      -1.150182      14.384328      -2.851042      10.007901           0.000930
           70              C       6.040527       0.151648       5.589469      -0.080540      31.691287 0.44547205E+03  0.10604646E+05                                 8.863995                            7.175765       0.020208       1.981281                    0.999545      29.700882      87.734830       0.593585       0.433458      -1.046865      -0.007036       0.035266      -0.001175       0.035980       0.001404       0.010529       0.018428       0.003769      -0.027025      -0.024503       0.004095       0.020408              9.763043       5.355426       0.086859      -1.122951      13.783663      -2.287001      10.150042           0.000894
           71              C       5.640438      -1.082786       7.724941       0.564361      23.546544 0.26316489E+03  0.55292547E+04                                 7.583225                            5.741777      -0.058616       2.023026                    0.999627      23.158674      65.691124       0.620542       0.469782      -1.019161       0.005801      -0.042497       0.037890       0.057230      -0.001206       0.004658       0.022949       0.148609      -0.107445      -0.071334      -0.021049       0.092382              8.873535       4.315490       0.236293      -0.157979      12.859672      -2.350324       9.445443           0.001275
           72              C       7.234169       4.237335       0.950400      -0.061251      39.644999 0.45702002E+03  0.10822628E+05                                10.105956                            7.105238       0.025638       2.005084                    0.999391      27.998246      79.410171       0.624389       0.414241      -1.071202      -0.014999      -0.012003       0.051468       0.054936       0.006615       0.001412      -0.000652       0.022709      -0.000717      -0.013099      -0.000266       0.013365             12.809761      11.502634       2.069730      -2.379307       5.854528      -2.189666      21.072120           0.007468
           73              C       5.956645       3.773071       1.228507      -0.120693      36.314600 0.45970378E+03  0.11040661E+05                                 9.692949                            7.261295      -0.059234       1.935791                    0.999736      30.868704      91.883188       0.592936       0.430112      -1.047865       0.021133       0.001413       0.030034       0.036751       0.006860       0.023543       0.007105       0.018126       0.043374      -0.018682      -0.015738       0.034420             11.414973      11.162152       1.744450      -1.803581       5.814558      -2.296552      17.268209           0.006089
           74              C       5.558370       3.586322       2.546276      -0.233837      36.461301 0.47194093E+03  0.11344993E+05                                 9.535895                            7.223418       0.157707       2.008473                    0.999822      30.939106      90.450971       0.614554       0.414600      -1.063522       0.001616       0.000838      -0.033295       0.033344       0.016611      -0.036314      -0.005786       0.034962      -0.062203      -0.040381      -0.011952       0.052334             11.193091       9.889794       1.172325      -0.673020       5.736273      -2.657850      17.953207           0.001011
           75              C       6.440024       3.862010       3.565290       0.269273      31.374223 0.35282428E+03  0.78849036E+04                                 8.911623                            6.444748      -0.003654       2.025223                    0.999543      24.949163      70.276044       0.620846       0.441453      -1.047198      -0.026148       0.006472       0.068416       0.073528       0.008482      -0.026939      -0.008169      -0.006509       0.164364      -0.040662      -0.023099       0.063761             10.947611       9.909369       2.277607      -1.712062       6.277300      -3.564927      16.656165           0.010537
           76              C       7.707222       4.339584       3.307955      -0.204396      35.963778 0.46362117E+03  0.11117446E+05                                 9.531383                            7.220471       0.043447       1.983869                    0.998720      30.486860      89.593757       0.605711       0.421696      -1.056933       0.020373       0.020894      -0.026554       0.039456      -0.008856       0.019530       0.014742      -0.012352       0.040900      -0.030847       0.003547       0.027301             11.119147      11.296556       2.695425      -1.779118       6.028291      -2.324893      16.032592           0.000782
           77              C       8.098071       4.516949       1.992201      -0.092882      34.939890 0.44569125E+03  0.10617461E+05                                 9.478826                            7.177692      -0.172934       1.913684                    0.999538      30.044407      88.953411       0.593134       0.433478      -1.046233      -0.025550      -0.011957       0.016158       0.032510       0.007301      -0.009080       0.003596       0.012075      -0.046009      -0.019434       0.000870       0.018564             11.090354      10.261682       1.873217      -0.315858       5.565889      -1.831972      17.443490           0.005833
           78              C       6.316027      -3.006296      12.116999       0.595172      24.479994 0.24731226E+03  0.51098937E+04                                 7.768840                            5.575808       0.119704       2.095155                    0.999655      22.343634      62.602208       0.628838       0.471413      -1.019514       0.023023       0.004906      -0.068655       0.072579      -0.036908       0.011757       0.012764      -0.098356      -0.180799      -0.067155      -0.024932       0.092088              9.504581       9.546486       1.620264      -1.225875       4.777498      -0.708292      14.189758           0.008893
           79              C       3.122315      -3.829789       7.663125       0.079422      25.262300 0.32566117E+03  0.71556177E+04                                 7.601587                            6.117588       0.334567       2.130812                    0.999526      25.913003      73.109222       0.646843       0.430949      -1.050273       0.024237      -0.023681       0.032279       0.046799      -0.011642      -0.009288      -0.005140       0.019462       0.036651      -0.023424       0.005128       0.018296              8.361307      10.047505       2.588666       0.823840       5.755985      -0.624842       9.280431           0.119648
           80              C       2.888611      -4.572221       9.614787       0.041644      26.847174 0.33767834E+03  0.74882035E+04                                 7.757858                            6.088256       0.281860       2.068645                    0.999730      27.550916      78.123158       0.670993       0.411636      -1.062236      -0.021252       0.009030      -0.081002       0.084229       0.065811       0.012797      -0.043526       0.078045       0.097155      -0.106778       0.041243       0.065534              8.511716       9.133459       1.931275       1.893279       5.213371      -0.064147      11.188316           0.292878
           81              C      -0.410611       9.967512       6.707060      -0.136646      27.270183 0.40485664E+03  0.93778611E+04                                 7.995738                            6.754291      -0.045163       2.004276                    0.996168      28.009857      80.704701       0.625769       0.422561      -1.057179      -0.021595       0.058296       0.031122       0.069522       0.009624       0.047019      -0.000364       0.055261       0.044344      -0.039992      -0.025074       0.065066              8.999543      11.763835      -1.440529       2.367947       7.387045       0.409179       7.847750           0.003526
           82              C      -0.137653      -3.608075       6.810926      -0.192315      25.458147 0.41203672E+03  0.96148414E+04                                 7.639093                            6.787807      -0.075258       1.974307                    0.997972      29.183131      85.222014       0.625958       0.419328      -1.056057      -0.018211      -0.060963      -0.072311       0.096317      -0.037515       0.007755       0.017012       0.023456      -0.074803      -0.044284      -0.007691       0.051974              8.365522      11.349425      -1.782051       1.773126       6.887806      -0.299806       6.859336           0.010482
           83              C       8.651564       1.291106       8.892136      -0.047956      35.729725 0.46858034E+03  0.11179759E+05                                 9.474710                            7.252396       0.000011       2.006751                    0.999028      27.849772      79.607124       0.609884       0.420930      -1.065598      -0.008819       0.038679      -0.025597       0.047213       0.004471       0.002213       0.007751      -0.011722       0.011397      -0.009288      -0.003445       0.012733             11.073958       5.419640      -0.643136      -0.567793      15.633639      -4.290024      12.168596           0.000379
           84              C       8.905682       1.399015       7.525897      -0.078943      31.224662 0.44085307E+03  0.10502747E+05                                 8.872555                            7.206127      -0.259578       1.894292                    0.998785      29.960894      89.517804       0.582044       0.441714      -1.038430      -0.011527       0.022750       0.004801       0.025952      -0.004984       0.004644       0.016486       0.021987      -0.027414      -0.025448       0.008728       0.016720              9.921625       5.619983      -0.593944      -0.899371      12.955570      -3.066938      11.189324           0.000874
           85              C       8.812794       2.604630       6.905097      -0.210572      34.604501 0.49533326E+03  0.12144136E+05                                 9.474439                            7.610125      -0.361088       1.850988                    0.997805      31.615759      95.689636       0.569796       0.438447      -1.040817      -0.002154      -0.033896       0.000533       0.033969       0.009003       0.000162      -0.009614       0.019466       0.085221      -0.028889      -0.001289       0.030178             10.779535       6.608732      -1.410855      -1.145375      15.363356      -2.143872      10.366517          -0.000126
           86              C       8.444055       3.736330       7.617802       0.279847      29.396741 0.36701115E+03  0.83140140E+04                                 8.626444                            6.646225      -0.073669       2.000851                    0.999740      25.454473      73.068847       0.599063       0.451338      -1.037555      -0.011416       0.048935      -0.035617       0.061591      -0.004819       0.001579      -0.031516      -0.071571      -0.029196      -0.031279      -0.024818       0.056097             10.218997       5.382742      -1.922098      -0.531884      15.691911      -2.149977       9.582339           0.001687
           87              C       8.205703       3.664907       8.978250      -0.250446      33.309961 0.47576980E+03  0.11480001E+05                                 8.952504                            7.258998       0.075399       1.979863                    0.999798      31.378369      92.428032       0.611186       0.415325      -1.061220      -0.001432      -0.035259       0.031954       0.047606      -0.012090       0.000531       0.022883      -0.020370      -0.005627      -0.023785      -0.006874       0.030659              9.857138       5.179182      -1.101823      -0.396500      13.641420      -3.290559      10.750811           0.000929
           88              C       8.314581       2.446269       9.613151      -0.080540      31.691274 0.44547211E+03  0.10604648E+05                                 8.863993                            7.175766       0.020209       1.981281                    0.999545      29.700883      87.734835       0.593585       0.433458      -1.046865       0.007036       0.018968      -0.029753       0.035980       0.008347       0.006570       0.003777       0.028534       0.047268      -0.024503       0.004095       0.020407              9.763040       5.355425      -1.010702      -0.497035      13.096603      -2.693475      10.837090           0.000891
           89              C       8.714670      -0.020196       9.588223       0.564361      23.546548 0.26316498E+03  0.55292572E+04                                 7.583227                            5.741779      -0.058615       2.023026                    0.999627      23.158680      65.691154       0.620542       0.469782      -1.019160      -0.005801      -0.054249       0.017282       0.057230       0.004623       0.001333       0.020069       0.153478      -0.092840      -0.071334      -0.021049       0.092382              8.873536       4.315491      -0.256283       0.122927      12.390634      -2.627816       9.914484           0.001275
           90              C       7.120939       8.519288       8.458923      -0.061251      39.645041 0.45702040E+03  0.10822639E+05                                10.105962                            7.105239       0.025638       2.005084                    0.999391      27.998256      79.410197       0.624389       0.414241      -1.071202       0.014999      -0.050408      -0.015876       0.054936      -0.002153       0.006412       0.004506       0.013993      -0.026867      -0.013100      -0.000266       0.013365             12.809771      11.502636      -3.101652       0.569816      19.045851       5.614635       7.880824           0.007468
           91              C       8.398463       8.043536       8.716887      -0.120692      36.314570 0.45970310E+03  0.11040640E+05                                 9.692942                            7.261288      -0.059233       1.935792                    0.999736      30.868690      91.883126       0.592936       0.430112      -1.047865      -0.021133      -0.025129      -0.016509       0.036751       0.016769       0.017892       0.016897       0.001576      -0.006278      -0.018683      -0.015738       0.034421             11.414967      11.162139      -2.440511       0.583014      16.311472       3.913682       6.771288           0.006089
           92              C       8.796738       6.814300       8.206625      -0.233837      36.461324 0.47194105E+03  0.11344996E+05                                 9.535898                            7.223419       0.157708       2.008474                    0.999822      30.939109      90.450975       0.614555       0.414600      -1.063522      -0.001616       0.029082       0.016232       0.033344      -0.039712      -0.004195      -0.008755       0.039980      -0.047152      -0.040381      -0.011953       0.052334             11.193097       9.889792      -1.176173       0.666277      17.115258       4.074232       6.574240           0.001011
           93              C       7.915084       6.077655       7.450485       0.269273      31.374223 0.35282436E+03  0.78849054E+04                                 8.911622                            6.444747      -0.003653       2.025224                    0.999543      24.949167      70.276052       0.620846       0.441453      -1.047198       0.026148      -0.055587      -0.040407       0.073528      -0.027504      -0.006416       0.030656      -0.072133      -0.032508      -0.040662      -0.023099       0.063762             10.947609       9.909369      -2.633217       1.088481      17.089773       2.832006       5.843685           0.010538
           94              C       6.647886       6.542305       7.170489      -0.204395      35.963761 0.46362103E+03  0.11117441E+05                                 9.531380                            7.220469       0.043448       1.983869                    0.998720      30.486858      89.593746       0.605711       0.421695      -1.056933      -0.020373       0.033493      -0.004461       0.039455       0.021318       0.002323       0.013353      -0.010005       0.047943      -0.030847       0.003546       0.027301             11.119142      11.296556      -2.903678       1.413937      15.476459       3.264878       6.584409           0.000782
           95              C       6.257037       7.765030       7.687801      -0.092882      34.939898 0.44569153E+03  0.10617469E+05                                 9.478827                            7.177694      -0.172935       1.913684                    0.999538      30.044411      88.953423       0.593134       0.433478      -1.046233       0.025550      -0.019995       0.002064       0.032510      -0.011532       0.001660      -0.005704       0.027795       0.001150      -0.019434       0.000869       0.018564             11.090356      10.261682      -1.225657       1.451367      15.969654       4.323149       7.039731           0.005833
           96              C       8.039081      -4.779673       9.007332       0.595175      24.479993 0.24731214E+03  0.51098906E+04                                 7.768839                            5.575806       0.119705       2.095156                    0.999655      22.343632      62.602204       0.628838       0.471413      -1.019514      -0.023023       0.061587       0.030736       0.072579       0.028911      -0.025778      -0.055022       0.016221       0.162928      -0.067155      -0.024932       0.092087              9.504581       9.546487      -1.880075       0.770293      12.370239       3.783758       6.597018           0.008893
           97              C      -0.154207      -1.365728      11.983926       0.079422      25.262362 0.32566199E+03  0.71556398E+04                                 7.601596                            6.117593       0.334566       2.130812                    0.999526      25.913041      73.109344       0.646844       0.430949      -1.050273      -0.024235      -0.039839       0.003947       0.046798      -0.002066      -0.014748       0.009822      -0.005826      -0.039217      -0.023425       0.005129       0.018296              8.361319      10.047521      -0.609066       2.647446       8.914312       1.243698       6.122122           0.119652
           98              C       0.079497      -3.423474      11.629147       0.041644      26.847274 0.33767950E+03  0.74882320E+04                                 7.757852                            6.088246       0.281880       2.068650                    0.999730      27.551004      78.123293       0.670997       0.411634      -1.062239       0.021254       0.074314       0.033474       0.084231      -0.022499       0.063163       0.017436      -0.024994      -0.211976      -0.106789       0.041248       0.065541              8.511711       9.133445       0.646091       2.626193       9.695420       2.587543       6.706266           0.292881
           99              C       3.378719       6.482502       0.595998      -0.136647      27.270204 0.40485670E+03  0.93778620E+04                                 7.995734                            6.754285      -0.045154       2.004278                    0.996168      28.009862      80.704691       0.625770       0.422560      -1.057180       0.021595       0.002899      -0.066020       0.069522       0.035567       0.032225       0.021651       0.018051      -0.067286      -0.039994      -0.025074       0.065067              8.999542      11.763835       2.771487      -0.034074       7.369670       0.398904       7.865120           0.003524
          100              C       3.105761      -0.519383      12.227033      -0.192315      25.458138 0.41203645E+03  0.96148332E+04                                 7.639091                            6.787806      -0.075258       1.974307                    0.997972      29.183118      85.221962       0.625958       0.419329      -1.056057       0.018211       0.031194       0.089288       0.096318       0.025776      -0.028339      -0.003060       0.057383       0.026980      -0.044283      -0.007690       0.051974              8.365522      11.349427       2.433447      -0.630885       7.129485      -0.156821       6.617653           0.010483
          101              C       2.958064       6.995664       5.638946      -0.047956      35.729796 0.46858169E+03  0.11179803E+05                                 9.474733                            7.252414       0.000004       2.006749                    0.999028      27.849831      79.607439       0.609882       0.420931      -1.065597      -0.008821      -0.041725       0.020256       0.047213      -0.000373       0.004975       0.003661      -0.004810       0.032139      -0.009290      -0.003444       0.012734             11.073974       5.419657      -0.161194      -0.842630      16.827069      -3.583978      10.975196           0.000379
          102              C       3.212182       5.764856       5.036149      -0.078943      31.224627 0.44085334E+03  0.10502756E+05                                 8.872551                            7.206132      -0.259572       1.894294                    0.998785      29.960897      89.517836       0.582043       0.441714      -1.038430      -0.011528      -0.007453       0.022024       0.025952       0.006533      -0.001924       0.006749       0.038446       0.021966      -0.025448       0.008728       0.016720              9.921610       5.619988      -0.471624      -0.969126      14.335307      -2.250612       9.809534           0.000874
          103              C       3.119294       4.616678       5.757668      -0.210573      34.604433 0.49533333E+03  0.12144136E+05                                 9.474424                            7.610124      -0.361085       1.850989                    0.997805      31.615745      95.689562       0.569797       0.438447      -1.040817      -0.002155       0.017719      -0.028902       0.033970      -0.004445       0.007830       0.018310      -0.027733      -0.056376      -0.028889      -0.001289       0.030178             10.779503       6.608731      -0.267392      -1.797463      13.541037      -3.221945      12.188739          -0.000126
          104              C       2.750555       4.653828       7.094573       0.279847      29.396654 0.36701064E+03  0.83140024E+04                                 8.626442                            6.646232      -0.073678       2.000849                    0.999740      25.454458      73.068887       0.599061       0.451340      -1.037554      -0.011422      -0.055572       0.023981       0.061594       0.003814      -0.003346      -0.037253      -0.061870      -0.000101      -0.031278      -0.024818       0.056096             10.218981       5.382745       0.520935      -1.925084      13.050746      -3.712544      12.223451           0.001687
          105              C       2.512203       5.861074       7.725822      -0.250444      33.309859 0.47576887E+03  0.11479969E+05                                 8.952486                            7.258997       0.075376       1.979857                    0.999798      31.378269      92.427587       0.611185       0.415325      -1.061220      -0.001435       0.045454      -0.014074       0.047605       0.006614      -0.010137       0.005320       0.009308       0.083432      -0.023785      -0.006875       0.030661              9.857104       5.179184       0.219780      -1.150171      14.384286      -2.851014      10.007843           0.000926
          106              C       2.621081       7.028018       7.000275      -0.080540      31.691204 0.44547162E+03  0.10604630E+05                                 8.863966                            7.175754       0.020212       1.981283                    0.999545      29.700846      87.734595       0.593587       0.433457      -1.046866       0.007034      -0.035266       0.001175       0.035980       0.001405       0.010527       0.018428       0.003769      -0.027021      -0.024502       0.004095       0.020408              9.762996       5.355424       0.086859      -1.122945      13.783570      -2.286972      10.149994           0.000889
          107              C       3.021170       8.262452       4.864803       0.564360      23.546645 0.26316647E+03  0.55292993E+04                                 7.583260                            5.741804      -0.058637       2.023018                    0.999627      23.158773      65.691596       0.620539       0.469783      -1.019159      -0.005804       0.042496      -0.037890       0.057230      -0.001206       0.004657       0.022949       0.148606      -0.107440      -0.071333      -0.021047       0.092380              8.873567       4.315511       0.236303      -0.157979      12.859724      -2.350332       9.445466           0.001275
          108              C       1.427439       2.942331      11.639344      -0.061246      39.643135 0.45699750E+03  0.10821974E+05                                10.105771                            7.105152       0.025553       2.005070                    0.999391      27.997290      79.407334       0.624380       0.414252      -1.071194       0.014988       0.011999      -0.051438       0.054904       0.006590       0.001404      -0.000651       0.022644      -0.000769      -0.013049      -0.000283       0.013332             12.809476      11.502407       2.069677      -2.379227       5.854432      -2.189617      21.071589           0.007466
          109              C       2.704963       3.406595      11.361237      -0.120691      36.312994 0.45968133E+03  0.11039970E+05                                 9.692681                            7.261136      -0.059174       1.935820                    0.999736      30.867613      91.878841       0.592941       0.430114      -1.047866      -0.021112      -0.001401      -0.030036       0.036740       0.006851       0.023537       0.007109       0.018069       0.043293      -0.018643      -0.015750       0.034394             11.414625      11.161841       1.744395      -1.803546       5.814417      -2.296482      17.267616           0.006091
          110              C       3.103238       3.593344      10.043468      -0.233833      36.460173 0.47192491E+03  0.11344503E+05                                 9.535697                            7.223297       0.157684       2.008476                    0.999822      30.938473      90.448493       0.614560       0.414600      -1.063522      -0.001614      -0.000834       0.033306       0.033356       0.016606      -0.036306      -0.005779       0.034935      -0.062176      -0.040372      -0.011940       0.052312             11.192826       9.889632       1.172305      -0.672984       5.736162      -2.657766      17.952684           0.001013
          111              C       2.221584       3.317656       9.024454       0.269276      31.373628 0.35281710E+03  0.78847160E+04                                 8.911606                            6.444751      -0.003704       2.025207                    0.999543      24.948819      70.275331       0.620834       0.441463      -1.047191       0.026152      -0.006467      -0.068420       0.073533       0.008461      -0.026940      -0.008167      -0.006563       0.164293      -0.040658      -0.023080       0.063738             10.947567       9.909370       2.277601      -1.712039       6.277285      -3.564906      16.656045           0.010534
          112              C       0.954386       2.840082       9.281789      -0.204392      35.962558 0.46360324E+03  0.11116901E+05                                 9.531182                            7.220342       0.043444       1.983878                    0.998720      30.486129      89.590937       0.605715       0.421697      -1.056933      -0.020387      -0.020901       0.026563       0.039473      -0.008858       0.019520       0.014738      -0.012370       0.040856      -0.030841       0.003559       0.027282             11.118887      11.296344       2.695365      -1.779066       6.028173      -2.324829      16.032145           0.000780
          113              C       0.563537       2.662717      10.597543      -0.092877      34.938420 0.44567022E+03  0.10616825E+05                                 9.478582                            7.177539      -0.172873       1.913715                    0.999538      30.043452      88.949760       0.593139       0.433480      -1.046233       0.025539       0.011951      -0.016176       0.032507       0.007286      -0.009072       0.003601       0.012036      -0.046026      -0.019434       0.000895       0.018539             11.090041      10.261427       1.873160      -0.315847       5.565758      -1.831918      17.442937           0.005831
          114              C       2.345581      10.185962       0.472745       0.595197      24.478799 0.24729823E+03  0.51095492E+04                                 7.768771                            5.575775       0.119527       2.095113                    0.999655      22.342808      62.600272       0.628816       0.471434      -1.019499      -0.023015      -0.004904       0.068632       0.072554      -0.036929       0.011752       0.012764      -0.098412      -0.180849      -0.067171      -0.024961       0.092132              9.504477       9.546436       1.620255      -1.225809       4.777460      -0.708274      14.189535           0.008891
          115              C       5.539293      11.009455       4.926619       0.079425      25.262897 0.32567067E+03  0.71558816E+04                                 7.601684                            6.117657       0.334543       2.130799                    0.999526      25.913526      73.111082       0.646843       0.430946      -1.050274      -0.024223       0.023692      -0.032275       0.046794      -0.011630      -0.009283      -0.005147       0.019487       0.036692      -0.023429       0.005129       0.018300              8.361415      10.047629       2.588705       0.823844       5.756059      -0.624856       9.280557           0.119641
          116              C       5.772997      11.751887       2.974957       0.041655      26.847829 0.33768778E+03  0.74884405E+04                                 7.757795                            6.088193       0.281967       2.068670                    0.999730      27.551655      78.124557       0.671023       0.411616      -1.062253       0.021267      -0.009026       0.081019       0.084248       0.065867       0.012805      -0.043553       0.078106       0.097258      -0.106865       0.041279       0.065586              8.511645       9.133350       1.931248       1.893250       5.213325      -0.064166      11.188260           0.292856
          117              C       9.072219      -2.787846       5.882684      -0.136654      27.270379 0.40486002E+03  0.93779571E+04                                 7.995769                            6.754315      -0.045139       2.004282                    0.996168      28.009958      80.705023       0.625769       0.422561      -1.057180       0.021598      -0.058295      -0.031119       0.069521       0.009629       0.047018      -0.000365       0.055267       0.044351      -0.039999      -0.025069       0.065068              8.999581      11.763876      -1.440550       2.367973       7.387077       0.409181       7.847790           0.003526
          118              C       8.799261      10.787741       5.778818      -0.192316      25.458205 0.41203802E+03  0.96148814E+04                                 7.639102                            6.787815      -0.075259       1.974305                    0.997972      29.183216      85.222360       0.625958       0.419328      -1.056057       0.018213       0.060964       0.072311       0.096318      -0.037514       0.007754       0.017013       0.023449      -0.074810      -0.044283      -0.007691       0.051974              8.365532      11.349434      -1.782055       1.773127       6.887818      -0.299810       6.859344           0.010487
          119              C       0.010044       5.888560       3.697608      -0.047956      35.729807 0.46858196E+03  0.11179812E+05                                 9.474736                            7.252417       0.000004       2.006749                    0.999028      27.849834      79.607458       0.609882       0.420931      -1.065597       0.008821      -0.038679       0.025597       0.047213       0.004472       0.002212       0.007751      -0.011723       0.011399      -0.009290      -0.003444       0.012734             11.073978       5.419659      -0.643138      -0.567787      15.633660      -4.290037      12.168616           0.000379
          120              C      -0.244074       5.780651       5.063847      -0.078943      31.224651 0.44085348E+03  0.10502760E+05                                 8.872555                            7.206133      -0.259573       1.894293                    0.998785      29.960898      89.517839       0.582043       0.441714      -1.038430       0.011528      -0.022750      -0.004800       0.025952      -0.004982       0.004643       0.016487       0.021987      -0.027413      -0.025448       0.008729       0.016720              9.921617       5.619990      -0.593942      -0.899370      12.955536      -3.066938      11.189325           0.000874
          121              C      -0.151186       4.575036       5.684647      -0.210573      34.604423 0.49533276E+03  0.12144119E+05                                 9.474422                            7.610120      -0.361085       1.850989                    0.997805      31.615739      95.689541       0.569797       0.438447      -1.040817       0.002155       0.033897      -0.000533       0.033970       0.009002       0.000161      -0.009614       0.019466       0.085220      -0.028888      -0.001289       0.030177             10.779502       6.608729      -1.410848      -1.145374      15.363283      -2.143867      10.366495          -0.000126
          122              C       0.217553       3.443336       4.971942       0.279847      29.396657 0.36701072E+03  0.83140045E+04                                 8.626443                            6.646233      -0.073678       2.000849                    0.999740      25.454456      73.068882       0.599061       0.451340      -1.037554       0.011422      -0.048936       0.035618       0.061594      -0.004822       0.001579      -0.031515      -0.071570      -0.029200      -0.031278      -0.024818       0.056096             10.218982       5.382747      -1.922092      -0.531880      15.691874      -2.149986       9.582325           0.001687
          123              C       0.455905       3.514759       3.611494      -0.250444      33.309862 0.47576918E+03  0.11479978E+05                                 8.952488                            7.259000       0.075375       1.979857                    0.999798      31.378276      92.427625       0.611185       0.415325      -1.061220       0.001435       0.035258      -0.031954       0.047605      -0.012092       0.000531       0.022883      -0.020377      -0.005623      -0.023785      -0.006875       0.030661              9.857105       5.179185      -1.101812      -0.396496      13.641341      -3.290552      10.750789           0.000927
          124              C       0.347027       4.733397       2.976593      -0.080540      31.691200 0.44547179E+03  0.10604635E+05                                 8.863966                            7.175756       0.020213       1.981282                    0.999545      29.700856      87.734636       0.593587       0.433457      -1.046866      -0.007034      -0.018968       0.029753       0.035980       0.008345       0.006569       0.003778       0.028532       0.047269      -0.024502       0.004095       0.020407              9.762994       5.355424      -1.010698      -0.497032      13.096520      -2.693441      10.837039           0.000889
          125              C      -0.053062       7.199862       3.001521       0.564360      23.546652 0.26316659E+03  0.55293030E+04                                 7.583263                            5.741806      -0.058637       2.023018                    0.999627      23.158783      65.691648       0.620539       0.469783      -1.019159       0.005804       0.054249      -0.017281       0.057230       0.004622       0.001333       0.020069       0.153474      -0.092836      -0.071333      -0.021047       0.092380              8.873571       4.315513      -0.256289       0.122936      12.390674      -2.627833       9.914525           0.001275
          126              C       1.540669      -1.339622       4.130821      -0.061246      39.643158 0.45699767E+03  0.10821979E+05                                10.105774                            7.105152       0.025552       2.005070                    0.999391      27.997292      79.407333       0.624380       0.414251      -1.071194      -0.014987       0.050380       0.015864       0.054904      -0.002147       0.006387       0.004480       0.013972      -0.026785      -0.013050      -0.000282       0.013332             12.809482      11.502405      -3.101554       0.569811      19.045384       5.614467       7.880657           0.007466
          127              C       0.263145      -0.863870       3.872857      -0.120691      36.312948 0.45968045E+03  0.11039943E+05                                 9.692670                            7.261127      -0.059173       1.935821                    0.999736      30.867590      91.878735       0.592942       0.430114      -1.047866       0.021111       0.025137       0.016500       0.036740       0.016769       0.017882       0.016868       0.001573      -0.006196      -0.018644      -0.015750       0.034394             11.414613      11.161823      -2.440452       0.582985      16.310926       3.913515       6.771089           0.006091
          128              C      -0.135130       0.365366       4.383119      -0.233833      36.460180 0.47192483E+03  0.11344500E+05                                 9.535697                            7.223296       0.157686       2.008476                    0.999822      30.938467      90.448455       0.614560       0.414600      -1.063522       0.001614      -0.029090      -0.016241       0.033356      -0.039702      -0.004194      -0.008751       0.039959      -0.047105      -0.040372      -0.011940       0.052312             11.192827       9.889626      -1.176132       0.666278      17.114760       4.074090       6.574094           0.001013
          129              C       0.746524       1.102011       5.139259       0.269276      31.373621 0.35281709E+03  0.78847156E+04                                 8.911604                            6.444751      -0.003704       2.025207                    0.999543      24.948819      70.275329       0.620834       0.441463      -1.047191      -0.026152       0.055593       0.040405       0.073533      -0.027494      -0.006436       0.030629      -0.072139      -0.032436      -0.040658      -0.023080       0.063738             10.947563       9.909369      -2.633195       1.088487      17.089660       2.831969       5.843661           0.010534
          130              C       2.013722       0.637361       5.419255      -0.204391      35.962530 0.46360291E+03  0.11116891E+05                                 9.531177                            7.220339       0.043445       1.983879                    0.998720      30.486121      89.590904       0.605715       0.421697      -1.056933       0.020387      -0.033504       0.004463       0.039473       0.021311       0.002315       0.013338      -0.010003       0.047957      -0.030841       0.003559       0.027282             11.118880      11.296342      -2.903603       1.413911      15.476038       3.264764       6.584261           0.000780
          131              C       2.404571      -0.585364       4.901943      -0.092877      34.938431 0.44567057E+03  0.10616835E+05                                 9.478584                            7.177542      -0.172873       1.913715                    0.999538      30.043458      88.949780       0.593139       0.433480      -1.046233      -0.025539       0.020007      -0.002049       0.032507      -0.011518       0.001651      -0.005714       0.027781       0.001209      -0.019434       0.000895       0.018539             11.090043      10.261426      -1.225619       1.451323      15.969166       4.322990       7.039538           0.005831
          132              C       0.622527      11.959339       3.582412       0.595200      24.478790 0.24729803E+03  0.51095441E+04                                 7.768770                            5.575773       0.119527       2.095113                    0.999655      22.342801      62.600256       0.628816       0.471434      -1.019499       0.023015      -0.061565      -0.030726       0.072554       0.028919      -0.025799      -0.055045       0.016204       0.162999      -0.067171      -0.024961       0.092131              9.504477       9.546436      -1.880013       0.770319      12.370047       3.783685       6.596948           0.008890
          133              C       8.815815       8.545394       0.605818       0.079424      25.262989 0.32567194E+03  0.71559156E+04                                 7.601693                            6.117661       0.334548       2.130799                    0.999526      25.913596      73.111283       0.646844       0.430945      -1.050275       0.024221       0.039841      -0.003958       0.046794      -0.002068      -0.014735       0.009833      -0.005833      -0.039271      -0.023430       0.005129       0.018301              8.361427      10.047647      -0.609085       2.647482       8.914438       1.243714       6.122197           0.119652
          134              C       8.582111      10.603140       0.960597       0.041644      26.848167 0.33769280E+03  0.74885787E+04                                 7.757845                            6.088228       0.281972       2.068669                    0.999730      27.551912      78.125388       0.671023       0.411615      -1.062254      -0.021270      -0.074328      -0.033487       0.084252      -0.022521       0.063217       0.017459      -0.025019      -0.212132      -0.106878       0.041284       0.065594              8.511703       9.133414       0.646084       2.626181       9.695442       2.587547       6.706252           0.292897
          135              C       5.282889       0.697164      11.993746      -0.136653      27.270366 0.40485924E+03  0.93779333E+04                                 7.995756                            6.754299      -0.045128       2.004285                    0.996168      28.009937      80.704902       0.625771       0.422559      -1.057181      -0.021598      -0.002900       0.066017       0.069521       0.035563       0.032229       0.021653       0.018052      -0.067297      -0.040000      -0.025069       0.065068              8.999571      11.763863       2.771520      -0.034073       7.369701       0.398912       7.865148           0.003521
          136              C       5.555847       7.699049       0.362711      -0.192316      25.458206 0.41203794E+03  0.96148784E+04                                 7.639102                            6.787814      -0.075258       1.974306                    0.997972      29.183204      85.222304       0.625959       0.419328      -1.056057      -0.018214      -0.031193      -0.089289       0.096319       0.025775      -0.028339      -0.003063       0.057382       0.026990      -0.044283      -0.007691       0.051974              8.365533      11.349442       2.433454      -0.630888       7.129499      -0.156825       6.617659           0.010486
          137              N       3.743109      -3.853462       8.839511      -0.295744      39.417280 0.55049671E+03  0.13497712E+05                                 9.670408                            7.575657      -0.048308       1.995418                    0.998176      28.951759      80.412812       0.638974       0.390946      -1.099644      -0.090428      -0.052891      -0.030585       0.109134      -0.010888      -0.013213      -0.025425      -0.004065       0.190503      -0.049258      -0.021720       0.070978             11.212476      15.506704       4.441544       2.721960       7.460803       0.478156      10.669922          -0.005192
          138              N       1.810111      -4.964377       8.995876      -0.249368      26.377067 0.35683670E+03  0.79031209E+04                                 7.446892                            6.125814       0.137863       2.095644                    0.999067      26.055100      70.292862       0.701274       0.394357      -1.089969       0.057861       0.045265      -0.054138       0.091256       0.075176       0.039660      -0.083214       0.065377       0.301979      -0.163929       0.030369       0.133560              8.025142      10.123908       2.636407       1.060960       5.612294      -0.171219       8.339224           0.182221
          139              N       1.977021      -4.471633       7.748862       0.177146      23.833993 0.27735820E+03  0.56823896E+04                                 6.848758                            5.266273       0.196687       2.194172                    0.999397      20.660616      51.058611       0.797295       0.374970      -1.120390      -0.033149      -0.023352       0.054238       0.067720       0.068190       0.039703      -0.062250       0.118153       0.267080      -0.156551       0.044299       0.112252              7.981635      10.854763       1.784611       3.602286       4.498998       0.144944       8.591144           0.137491
          140              N      -0.775001      -2.390246      11.405301      -0.295744      39.417456 0.55049938E+03  0.13497796E+05                                 9.670439                            7.575678      -0.048312       1.995415                    0.998176      28.951842      80.413138       0.638973       0.390947      -1.099644       0.090428      -0.000609       0.061094       0.109133      -0.005828      -0.016098       0.028611      -0.095398      -0.083500      -0.049258      -0.021719       0.070977             11.212516      15.506762       0.081104       5.208653       9.418834       1.636564       8.711953          -0.005192
          141              N       1.157997      -3.090484      12.281799      -0.249365      26.377107 0.35683717E+03  0.79031330E+04                                 7.446893                            6.125812       0.137866       2.095644                    0.999067      26.055131      70.292923       0.701275       0.394356      -1.089970      -0.057863       0.069642      -0.011393       0.091258      -0.004146       0.084897       0.040432      -0.143616      -0.325001      -0.163934       0.030370       0.133564              8.025145      10.123912      -0.429297       2.809270       7.782285       1.112598       6.169237           0.182222
          142              N       0.991087      -1.766335      12.492677       0.177147      23.834031 0.27735848E+03  0.56823961E+04                                 6.848759                            5.266271       0.196684       2.194171                    0.999397      20.660637      51.058646       0.797296       0.374970      -1.120391       0.033148      -0.058571      -0.007519       0.067719      -0.000551       0.078906       0.054441      -0.079086      -0.324639      -0.156555       0.044300       0.112254              7.981640      10.854771       2.191640       3.370174       7.403139       1.863105       5.687009           0.137494
          143              N       4.918499      11.033128       3.750233      -0.295756      39.419277 0.55052837E+03  0.13498712E+05                                 9.670789                            7.575919      -0.048372       1.995382                    0.998176      28.952689      80.416640       0.638956       0.390951      -1.099639       0.090424       0.052892       0.030578       0.109129      -0.010886      -0.013207      -0.025416      -0.004056       0.190482      -0.049249      -0.021717       0.070966             11.212949      15.507431       4.441792       2.722090       7.461106       0.478193      10.670310          -0.005180
          144              N       6.851497      12.144043       3.593868      -0.249353      26.377976 0.35685142E+03  0.79035273E+04                                 7.447026                            6.125912       0.137764       2.095601                    0.999067      26.055802      70.295083       0.701273       0.394353      -1.089972      -0.057881      -0.045276       0.054136       0.091273       0.075199       0.039665      -0.083235       0.065423       0.302063      -0.163979       0.030386       0.133593              8.025291      10.124107       2.636467       1.060974       5.612395      -0.171221       8.339372           0.182199
          145              N       6.684587      11.651299       4.840882       0.177162      23.834158 0.27736031E+03  0.56824370E+04                                 6.848740                            5.266255       0.196680       2.194169                    0.999397      20.660738      51.058736       0.797306       0.374965      -1.120396       0.033140       0.023350      -0.054244       0.067719       0.068205       0.039707      -0.062261       0.118174       0.267108      -0.156578       0.044313       0.112265              7.981615      10.854728       1.784608       3.602271       4.498990       0.144937       8.591127           0.137474
          146              N       9.436609       9.569912       1.184443      -0.295752      39.419358 0.55052932E+03  0.13498741E+05                                 9.670795                            7.575920      -0.048368       1.995382                    0.998177      28.952741      80.416790       0.638957       0.390950      -1.099639      -0.090424       0.000617      -0.061092       0.109129      -0.005823      -0.016093       0.028613      -0.095376      -0.083487      -0.049248      -0.021718       0.070966             11.212961      15.507454       0.081090       5.208922       9.419141       1.636614       8.712289          -0.005183
          147              N       7.503611      10.270150       0.307945      -0.249356      26.378099 0.35685335E+03  0.79035816E+04                                 7.447047                            6.125926       0.137765       2.095599                    0.999067      26.055901      70.295429       0.701273       0.394353      -1.089972       0.057884      -0.069646       0.011404       0.091275      -0.004153       0.084921       0.040450      -0.143638      -0.325121      -0.163985       0.030387       0.133598              8.025315      10.124136      -0.429315       2.809336       7.782445       1.112623       6.169365           0.182222
          148              N       7.670521       8.946001       0.097067       0.177159      23.834341 0.27736238E+03  0.56824928E+04                                 6.848783                            5.266281       0.196665       2.194163                    0.999397      20.660832      51.059105       0.797302       0.374966      -1.120394      -0.033139       0.058576       0.007524       0.067720      -0.000556       0.078921       0.054446      -0.079092      -0.324695      -0.156582       0.044315       0.112267              7.981672      10.854812       2.191652       3.370191       7.403175       1.863115       5.687029           0.137493
          149              O       5.693414      -2.185689       7.144302      -0.564367      37.155993 0.59081797E+03  0.14503652E+05                                 8.789666                            7.529027       0.390599       2.184469                    0.993556      27.566296      72.595770       0.693469       0.359795      -1.141364       0.001314       0.007952       0.006706       0.010485       0.009139       0.007163       0.040350      -0.011927      -0.212586      -0.084004       0.025506       0.058498              9.734073       6.364173      -0.039249      -0.413518      14.266022       2.009191       8.572023           0.002945
          150              O       5.553115      -1.032518       8.997638      -0.575052      34.075500 0.56714518E+03  0.13813287E+05                                 8.291033                            7.352697       0.423427       2.182003                    0.995968      27.989624      73.985725       0.703514       0.357462      -1.140542       0.013571       0.007928      -0.025973       0.030359       0.005993       0.000158      -0.025497       0.050553       0.165608      -0.059199      -0.001737       0.060937              8.920706       5.428654       0.232506      -0.381288       8.282020      -1.262190      13.051445           0.000536
          151              O       6.046974       3.772281       4.900306      -0.233934      34.013434 0.40390529E+03  0.90453304E+04                                 8.538858                            6.257374       0.066649       2.145455                    0.995460      23.276355      59.173835       0.752359       0.363526      -1.134722       0.026736      -0.101785      -0.072506       0.127797       0.022706      -0.049864      -0.083980      -0.094469       0.228893      -0.099542      -0.046252       0.145794             10.742391       6.174609       1.308439      -2.798026      10.387233      -5.786111      15.665331           0.000660
          152              O       5.477367      -3.249868      11.213811      -0.579936      41.076405 0.57257251E+03  0.14016096E+05                                 9.547285                            7.453873       0.237284       2.123585                    0.995902      28.146254      75.241351       0.687614       0.363885      -1.132448       0.037272       0.006270       0.010129       0.039129      -0.019076       0.055383       0.016506      -0.049447       0.042183      -0.075508       0.024080       0.051428             11.347784       9.331870       0.841333       3.987518       5.915670       1.449045      18.795814           0.004203
          153              O       7.475982      -2.587100      11.943009      -0.559039      39.358069 0.55269325E+03  0.13395084E+05                                 9.201296                            7.288941       0.311965       2.151958                    0.997376      27.644863      73.257788       0.701082       0.360476      -1.136420      -0.023973      -0.006454       0.001481       0.024871       0.007901      -0.025162       0.003006      -0.011448      -0.190270      -0.070243       0.027794       0.042449             10.681218      15.421028       2.951091      -4.779808       6.428867      -1.297730      10.193760           0.003402
          154              O       8.661694      -0.082047      10.833097      -0.564368      37.156013 0.59081835E+03  0.14503664E+05                                 8.789670                            7.529030       0.390597       2.184469                    0.993556      27.566301      72.595795       0.693469       0.359795      -1.141364      -0.001315      -0.001723      -0.010259       0.010485       0.001511       0.011513      -0.029768       0.106590       0.142966      -0.084004       0.025506       0.058498              9.734077       6.364176      -0.335914      -0.244339       8.287317      -1.527957      14.550737           0.002942
          155              O       8.801993      -1.089955       8.896920      -0.575052      34.075503 0.56714520E+03  0.13813287E+05                                 8.291033                            7.352697       0.423427       2.182003                    0.995968      27.989626      73.985734       0.703514       0.357462      -1.140542      -0.013571       0.026391       0.006401       0.030359      -0.002916       0.005239       0.035089      -0.051853      -0.141610      -0.059200      -0.001737       0.060937              8.920706       5.428654      -0.446548       0.005961      12.921142       1.482430       8.412321           0.000536
          156              O       8.308134       4.882976       6.847939      -0.233935      34.013443 0.40390562E+03  0.90453396E+04                                 8.538860                            6.257377       0.066649       2.145455                    0.995460      23.276359      59.173852       0.752359       0.363526      -1.134721      -0.026736       0.010576       0.124521       0.127797      -0.054477      -0.005848      -0.010978      -0.217861      -0.141284      -0.099542      -0.046252       0.145794             10.742393       6.174612      -3.074379      -0.298599      19.368218      -0.472735       6.684348           0.000660
          157              O       8.877741      -4.126362       9.676855      -0.579937      41.076434 0.57257286E+03  0.14016107E+05                                 9.547290                            7.453875       0.237284       2.123585                    0.995902      28.146259      75.241372       0.687614       0.363885      -1.132448      -0.037272      -0.005526      -0.010554       0.039129       0.057378       0.011783       0.006356      -0.032289       0.093653      -0.075508       0.024080       0.051428             11.347792       9.331875       3.003493       2.754491      14.186350       6.342181      10.525153           0.004203
          158              O       6.879126      -4.416479       8.735142      -0.559039      39.358101 0.55269349E+03  0.13395091E+05                                 9.201300                            7.288942       0.311964       2.151957                    0.997376      27.644874      73.257823       0.701082       0.360476      -1.136420       0.023973      -0.004561       0.004801       0.024871      -0.025679      -0.006012      -0.042752       0.065896       0.041761      -0.070243       0.027794       0.042448             10.681225      15.421040      -5.616434       0.106066      10.355062       1.025100       6.267573           0.003402
          159              O       2.968194       9.365355       5.445442      -0.564367      37.155904 0.59081669E+03  0.14503614E+05                                 8.789653                            7.529021       0.390592       2.184469                    0.993555      27.566257      72.595662       0.693469       0.359795      -1.141364      -0.001316      -0.007951      -0.006704       0.010483       0.009140       0.007164       0.040351      -0.011929      -0.212578      -0.084002       0.025503       0.058499              9.734050       6.364181      -0.039230      -0.413517      14.265985       2.009184       8.571986           0.002943
          160              O       3.108493       8.212184       3.592106      -0.575053      34.075586 0.56714777E+03  0.13813367E+05                                 8.291049                            7.352717       0.423418       2.182000                    0.995968      27.989658      73.985896       0.703513       0.357463      -1.140542      -0.013572      -0.007929       0.025973       0.030359       0.005995       0.000156      -0.025496       0.050552       0.165607      -0.059199      -0.001738       0.060937              8.920714       5.428674       0.232517      -0.381288       8.282027      -1.262180      13.051441           0.000538
          161              O       2.614634       3.407385       7.689438      -0.233937      34.013115 0.40390258E+03  0.90452548E+04                                 8.538812                            6.257356       0.066620       2.145450                    0.995459      23.276260      59.173553       0.752360       0.363527      -1.134721      -0.026734       0.101782       0.072504       0.127793       0.022701      -0.049866      -0.083982      -0.094480       0.228894      -0.099548      -0.046248       0.145796             10.742308       6.174580       1.308426      -2.797990      10.387177      -5.786064      15.665167           0.000660
          162              O       3.184241      10.429534       1.375933      -0.579946      41.075324 0.57255734E+03  0.14015619E+05                                 9.547091                            7.453746       0.237351       2.123612                    0.995902      28.145929      75.239966       0.687624       0.363883      -1.132451      -0.037265      -0.006267      -0.010120       0.039120      -0.019083       0.055390       0.016511      -0.049473       0.042183      -0.075527       0.024096       0.051431             11.347519       9.331739       0.841325       3.987484       5.915566       1.449014      18.795252           0.004209
          163              O       1.185626       9.766766       0.646735      -0.559049      39.357279 0.55268222E+03  0.13394741E+05                                 9.201156                            7.288848       0.312030       2.151983                    0.997376      27.644601      73.256716       0.701090       0.360474      -1.136423       0.023962       0.006450      -0.001479       0.024859       0.007892      -0.025171       0.003004      -0.011460      -0.190319      -0.070262       0.027810       0.042452             10.681036      15.420818       2.951048      -4.779659       6.428777      -1.297699      10.193514           0.003402
          164              O      -0.000086       7.261713       1.756647      -0.564367      37.155939 0.59081736E+03  0.14503634E+05                                 8.789659                            7.529025       0.390590       2.184468                    0.993555      27.566268      72.595709       0.693469       0.359795      -1.141364       0.001316       0.001722       0.010257       0.010484       0.001512       0.011514      -0.029766       0.106587       0.142969      -0.084002       0.025503       0.058499              9.734058       6.364186      -0.335923      -0.244322       8.287289      -1.527961      14.550699           0.002942
          165              O      -0.140385       8.269621       3.692824      -0.575053      34.075612 0.56714827E+03  0.13813383E+05                                 8.291054                            7.352721       0.423415       2.181999                    0.995968      27.989668      73.985943       0.703513       0.357463      -1.140542       0.013572      -0.026391      -0.006400       0.030359      -0.002918       0.005239       0.035089      -0.051853      -0.141607      -0.059199      -0.001738       0.060937              8.920719       5.428677      -0.446553       0.005971      12.921141       1.482431       8.412341           0.000536
          166              O       0.353474       2.296690       5.741805      -0.233937      34.013120 0.40390287E+03  0.90452629E+04                                 8.538813                            6.257359       0.066620       2.145449                    0.995459      23.276263      59.173565       0.752360       0.363527      -1.134721       0.026734      -0.010575      -0.124518       0.127793      -0.054476      -0.005854      -0.010982      -0.217870      -0.141277      -0.099548      -0.046248       0.145796             10.742308       6.174582      -3.074341      -0.298593      19.368038      -0.472760       6.684304           0.000660
          167              O      -0.216133      11.306028       2.912889      -0.579946      41.075348 0.57255758E+03  0.14015626E+05                                 9.547095                            7.453748       0.237352       2.123612                    0.995902      28.145931      75.239976       0.687624       0.363883      -1.132451       0.037264       0.005519       0.010547       0.039119       0.057389       0.011780       0.006352      -0.032302       0.093695      -0.075527       0.024095       0.051431             11.347526       9.331744       3.003469       2.754466      14.185931       6.341965      10.524903           0.004206
          168              O       1.782482      11.596145       3.854602      -0.559050      39.357297 0.55268229E+03  0.13394743E+05                                 9.201158                            7.288848       0.312030       2.151983                    0.997376      27.644608      73.256737       0.701090       0.360474      -1.136423      -0.023962       0.004557      -0.004798       0.024859      -0.025683      -0.006024      -0.042767       0.065904       0.041774      -0.070262       0.027810       0.042452             10.681040      15.420824      -5.616282       0.106105      10.354826       1.025047       6.267469           0.003403

******************************************************
Auxiliary information for the entire system
The total spin magnetic moment of the unit cell is   3.363262
The total net atomic charge of the unit cell is   -0.000001
Accuracy of reproducing the electrostatic potential in the unit cell:
  The inner radius (bohr) =    5.0000
  The outer radius (bohr) =   12.0000
  Valid grid points have density less than (e/(bohr^3)) =    0.0001
  The number of valid grid points were=        41328
  The rms potential error without charges in kcal/mol is=      6.14890
  The rms potential error with partial charges in kcal/mol is=      1.60509
  The RRMSE value at monopole order=      0.26104
  The rms potential error with partial charges and cloud penetration in kcal/mol is=      1.62236
  The RRMSE value at monopole order with cloud penetration is=      0.26385
  The rms potential error with partial charges and atomic dipoles in kcal/mol is=      0.69890
  The RRMSE value at dipole order=      0.11366
  The rms potential error with partial charges, atomic dipoles and cloud penetration in kcal/mol is=      0.70418
  The RRMSE value at dipole order with cloud penetration=      0.11452

******************************************************
The electron densities and ab initio electrostatic potential were computed in VASP using the PBE functional and
projector augmented wave method. See the main text of the journal article for a description of computational details.
The atomic charges, dipoles, and quadrupoles were computed with the DDEC6 method as described in
(a) T. A. Manz and N. Gabaldon Limas, RSC Adv. 6 (2016) 47771-47801 DOI: 10.1039/c6ra04656h
(b) N. Gabaldon Limas and T. A. Manz, RSC Adv. 8 (2018) 2678-2707 DOI: 10.1039/c7ra11829e.
For each atom in the material, the electron cloud parameters were fit to the spherically averaged atom-in-material
electron density using radial positions for which this density was between 10^-4 and 10^-2 electrons per cubic bohr.
The polarizabilities, dispersion coefficients, and quantum Drude oscillator (QDO) parameters were fit using the MCLF method.
The magnetic structure of the system was optimized in VASP from the default ferromagnetic initial guess using spin polarization.
The atomic spin moments (ASMs) were computed on this optimized magnetic structure using the DDEC6 partition as inputs
to the method of T. A. Manz and D. S. Sholl, J. Chem. Theory Comput. 7 (2011) 4146-4164 DOI: 10.1021/ct200539n.
The RMSE and RRMSE were computed using a uniform grid with Ewald summation.
