# Supplementary material for: A collection of forcefield precursors for metal–organic frameworks
Source: RSC Adv. 2019 Nov 13;9(63):36492–507. doi: 10.1039/c9ra07327b (PMC9075174; doi:10.1039/c9ra07327b)
Supplement: RA-009-C9RA07327B-s5680 [file RA-009-C9RA07327B-s5680.xyz]

  156
jmolscript: load "" {1 1 1} spacegroup "x,y,z" unitcell [{     10.184100     0.000000     0.000000 }, {      0.000000    12.038600     0.000000 }, {     -2.997261     0.000000    18.589925 }]
Zn     6.937021    10.825230    12.521058     0.870260
Zn     3.843238     4.805930    15.363829     0.870258
Zn     0.249818     1.213370     6.068867     0.870262
Zn     3.343601     7.232670     3.226096     0.870264
H      0.752133     2.366789    13.728660     0.120618
H     -0.962565     1.390458    10.233754     0.133966
H      2.189346     3.874021    10.309972     0.128973
H      3.751965    11.809867    17.028371     0.110800
H      2.655102    10.715558    16.788561     0.100629
H      4.068933     9.332323    12.403198     0.130191
H      2.084258     1.226733    17.890944     0.096744
H      1.012972     0.101124    17.688314     0.100769
H      1.602408     0.107144    15.232585     0.115188
H      2.753250     1.153298    15.440792     0.115730
H      2.199461     9.937864    13.847635     0.133798
H      6.263892     0.952253    14.258472     0.185404
H      5.190192     1.200248    15.372009     0.196043
H      5.006727     1.835886    13.951739     0.189999
H     -0.155974     8.386089    14.156228     0.120620
H      1.558724     7.409758    17.651134     0.133966
H     -1.593187     9.893321    17.574915     0.128972
H      7.028294     5.790567    10.856516     0.110801
H      8.125156     4.696258    11.096326     0.100629
H      6.711326     3.313023    15.481690     0.130191
H     -1.488100     7.246033     9.993944     0.096743
H     -0.416814     6.120424    10.196574     0.100768
H     -1.006250     6.126444    12.652303     0.115188
H      8.027009     7.172598    12.444096     0.115730
H     -1.603302     3.918564    14.037252     0.133799
H      4.516366     6.971553    13.626415     0.185403
H      5.590066     7.219548    12.512879     0.196043
H      5.773532     7.855186    13.933149     0.189998
H      6.434706     9.671811     4.861265     0.120618
H      8.149404    10.648142     8.356171     0.133964
H      4.997493     8.164579     8.279953     0.128972
H      3.434874     0.228733     1.561554     0.110801
H      4.531737     1.323042     1.801364     0.100629
H      3.117906     2.706277     6.186727     0.130193
H      5.102581    10.811867     0.698981     0.096745
H      6.173867    11.937476     0.901611     0.100769
H      5.584431    11.931456     3.357340     0.115188
H      4.433589    10.885302     3.149133     0.115731
H      4.987378     2.100736     4.742290     0.133800
H      0.922947    11.086347     4.331453     0.185404
H      1.996647    10.838352     3.217916     0.196044
H      2.180112    10.202713     4.638186     0.189998
H      7.342813     3.652511     4.433697     0.120619
H      5.628115     4.628842     0.938791     0.133965
H      8.780026     2.145279     1.015010     0.128972
H      0.158545     6.248033     7.733409     0.110800
H     -0.938317     7.342342     7.493599     0.100629
H      0.475513     8.725577     3.108235     0.130193
H      8.674939     4.792567     8.595981     0.096744
H      7.603653     5.918176     8.393351     0.100769
H      8.193089     5.912156     5.937622     0.115188
H     -0.840170     4.866002     6.145829     0.115731
H      8.790141     8.120036     4.552673     0.133801
H      2.670473     5.067047     4.963510     0.185403
H      1.596773     4.819052     6.077046     0.196043
H      1.413307     4.183413     4.656776     0.189998
C     -1.312334     0.964292    12.864228     0.557394
C      2.778136     3.895691    12.905126     0.560753
C      0.711882     2.447447    12.803439    -0.138395
C     -0.315446     1.857556    10.711143    -0.106979
C      0.626804     2.624415    10.033912    -0.016130
C     -0.294653     1.786528    12.104458    -0.027252
C      1.658293     3.225141    12.144612    -0.008360
C      4.594057    11.910991    13.990963     0.402906
C      1.586190     3.327469    10.760034    -0.122972
C      2.816997    11.671423    16.807709    -0.200743
C      4.301495     3.381643    17.814167     0.567395
C      4.033110    10.075104    12.960152    -0.004975
C      1.946054     0.266053    17.895405    -0.167946
C      2.545824     0.205860    15.438747    -0.087172
C      2.996826    10.407370    13.753198    -0.075857
C      5.327596     1.069028    14.431359    -0.587121
C      1.908492     6.983592    15.020659     0.557384
C     -2.181977     9.914991    14.979762     0.560751
C     -0.115724     8.466747    15.081448    -0.138396
C      0.911604     7.876856    17.173745    -0.106979
C     -0.030646     8.643715    17.850975    -0.016133
C      0.890812     7.805828    15.780430    -0.027250
C     -1.062135     9.244441    15.740275    -0.008358
C      6.186201     5.891691    13.893924     0.402904
C     -0.990032     9.346769    17.124853    -0.122973
C      7.963261     5.652123    11.077179    -0.200743
C      6.478764     9.400943    10.070720     0.567395
C      6.747148     4.055804    14.924735    -0.004977
C     -1.349895     6.285353     9.989482    -0.167945
C     -1.949665     6.225160    12.446141    -0.087171
C      7.783433     4.388070    14.131689    -0.075858
C      5.452663     7.088328    13.453529    -0.587120
C      8.499173    11.074308     5.725697     0.557393
C      4.408703     8.142909     5.684799     0.560758
C      6.474957     9.591153     5.786486    -0.138394
C      7.502285    10.181044     7.878782    -0.106976
C      6.560035     9.414185     8.556013    -0.016135
C      7.481492    10.252072     6.485467    -0.027253
C      5.528546     8.813459     6.445313    -0.008362
C      2.592782     0.127609     4.598962     0.402901
C      5.600649     8.711131     7.829891    -0.122971
C      4.369842     0.367177     1.782216    -0.200742
C      2.885344     8.656957     0.775758     0.567401
C      3.153729     1.963496     5.629773    -0.004980
C      5.240785    11.772547     0.694520    -0.167946
C      4.641015    11.832740     3.151178    -0.087170
C      4.190013     1.631230     4.836727    -0.075865
C      1.859243    10.969572     4.158566    -0.587118
C      5.278347     5.055008     3.569266     0.557386
C      9.368816     2.123609     3.610163     0.560754
C      7.302563     3.571853     3.508477    -0.138395
C      6.275235     4.161744     1.416180    -0.106979
C      7.217485     3.394885     0.738950    -0.016135
C      6.296027     4.232772     2.809495    -0.027250
C      8.248974     2.794159     2.849650    -0.008360
C      1.000638     6.146909     4.696001     0.402902
C      8.176871     2.691831     1.465072    -0.122972
C     -0.776422     6.386477     7.512746    -0.200742
C      0.708075     2.637657     8.519205     0.567386
C      0.439691     7.982796     3.665190    -0.004979
C      8.536734     5.753247     8.600443    -0.167946
C      9.136504     5.813440     6.143784    -0.087171
C     -0.596594     7.650530     4.458236    -0.075864
C      1.734176     4.950272     5.136396    -0.587118
N      5.029999    11.012550    13.106269    -0.374441
N      3.344336    11.574392    14.396038     0.002553
N      5.750260     4.993250    14.778619    -0.374440
N      7.435923     5.555092    13.488850     0.002554
N      2.156840     1.026050     5.483656    -0.374438
N      3.842503     0.464208     4.193887     0.002557
N      1.436579     7.045350     3.811306    -0.374439
N     -0.249084     6.483508     5.101075     0.002557
O      7.941851     0.453976    12.166920    -0.517374
O      2.744173     3.709695    14.185786    -0.559293
O      3.588639     4.256006    17.229700    -0.526570
O     -1.181057     0.830061    14.090234    -0.430987
O      5.052031     2.596726    17.258515    -0.448960
O      0.037877     1.479905     3.002273    -0.418581
O      2.838408     6.473276    15.717967    -0.517374
O     -2.148014     9.728995    13.699102    -0.559292
O      7.191620    10.275306    10.655187    -0.526572
O      1.777215     6.849361    13.794654    -0.430971
O      5.728228     8.616026    10.626373    -0.448960
O      3.555542     7.499205     6.292690    -0.418587
O     -0.755012    11.584624     6.423005    -0.517375
O      4.442666     8.328905     4.404139    -0.559293
O      3.598200     7.782594     1.360225    -0.526576
O      8.367896    11.208539     4.499691    -0.430984
O      2.134808     9.441874     1.331410    -0.448979
O      7.148962    10.558695    15.587652    -0.418576
O      4.348431     5.565324     2.871958    -0.517373
O      9.334853     2.309605     4.890823    -0.559294
O     -0.004781     1.763294     7.934738    -0.526573
O      5.409624     5.189239     4.795271    -0.430974
O      1.458611     3.422574     7.963552    -0.448958
O      3.631297     4.539395    12.297235    -0.418576

The following XYZ coordinates are in angstroms. Other properties are in atomic units.
The sperically averaged electron density of each atom fit to a function of the form exp(a - br)
eigen_1, eigen_2 and eigen_3 are the three eigenvalues of traceless quadrupole moment tensor
  atom number  atomic symbol              X              Y              Z     net charge C6 coefficient C8 coefficient C10 coefficient fluctuating dipole atomic polarizability isotropic forcefield polarizability              a              b squared Pearson coefficient          <r^3>          <r^4>         wp_QDO          m_QDO          q_QDO       dipole_x       dipole_y       dipole_z         dipole            Qxy            Qxz            Qyz     Q(x^2-y^2)  Q(3z^2 - R^2)        eigen_1        eigen_2        eigen_3 static polarizability      alpha(xx)      alpha(xy)      alpha(xz)      alpha(yy)      alpha(yz)      alpha(zz) atomic spin moment
            1             Zn       6.937021      10.825230      12.521058       0.870260      90.878563 0.18502662E+04  0.58741881E+05                                16.640909                           14.197437       0.214665       1.932041                    0.997302      46.328674     126.530896       0.472254       0.408523      -1.137336       0.074555       0.004835      -0.048329       0.088981      -0.010313      -0.000962      -0.016370      -0.039097      -0.011734      -0.022003      -0.009143       0.031146             18.967488      20.309072       1.285975      -0.463757      16.678796       0.378657      19.914597           0.003199
            2             Zn       3.843238       4.805930      15.363829       0.870258      90.878542 0.18502661E+04  0.58741876E+05                                16.640901                           14.197432       0.214674       1.932044                    0.997302      46.328687     126.530912       0.472254       0.408523      -1.137337      -0.074553       0.004834       0.048330       0.088980       0.010315      -0.000961       0.016370      -0.039096      -0.011723      -0.022004      -0.009141       0.031145             18.967477      20.309078      -1.285965      -0.463760      16.678784      -0.378651      19.914567           0.003199
            3             Zn       0.249818       1.213370       6.068867       0.870262      90.878522 0.18502636E+04  0.58741775E+05                                16.640899                           14.197422       0.214672       1.932043                    0.997302      46.328654     126.530795       0.472254       0.408523      -1.137337      -0.074553      -0.004836       0.048328       0.088978      -0.010313      -0.000962      -0.016371      -0.039095      -0.011737      -0.022002      -0.009144       0.031146             18.967484      20.309098       1.285976      -0.463773      16.678788       0.378650      19.914566           0.003201
            4             Zn       3.343601       7.232670       3.226096       0.870264      90.878722 0.18502686E+04  0.58741986E+05                                16.640938                           14.197454       0.214646       1.932035                    0.997302      46.328690     126.531042       0.472253       0.408524      -1.137336       0.074553      -0.004835      -0.048331       0.088980       0.010315      -0.000960       0.016372      -0.039094      -0.011727      -0.022003      -0.009143       0.031146             18.967531      20.309160      -1.285966      -0.463762      16.678819      -0.378653      19.914615           0.003202
            5              H       0.752133       2.366789      13.728660       0.120618       1.159065 0.88479741E+01  0.89156539E+02                                 1.818715                            1.735611      -1.337592       2.245415                    0.994695       3.675926      10.455869       0.476107       1.276710      -0.708724       0.003477      -0.002045       0.039220       0.039427      -0.001297      -0.001311       0.001267      -0.000486       0.046835      -0.009127      -0.006634       0.015761              1.848358       1.696245       0.042269       0.166240       1.575073      -0.137953       2.273755           0.001033
            6              H      -0.962565       1.390458      10.233754       0.133966       1.093852 0.80785339E+01  0.79188828E+02                                 1.727818                            1.643804      -1.165239       2.341927                    0.996923       3.391703       9.366170       0.498168       1.254293      -0.715320      -0.028717      -0.022367      -0.021969       0.042515       0.006000       0.011227       0.005058       0.004222      -0.009175      -0.011452      -0.004311       0.015763              1.752426       1.776750       0.375652       0.221009       1.679278       0.177468       1.801249          -0.000045
            7              H       2.189346       3.874021      10.309972       0.128973       1.178540 0.89727786E+01  0.89802805E+02                                 1.774979                            1.700180      -1.303194       2.271168                    0.995148       3.457575       9.477632       0.506581       1.208076      -0.726011       0.025525       0.025217      -0.017950       0.040120       0.007600      -0.007978      -0.005634      -0.003200      -0.017472      -0.011029      -0.003968       0.014997              1.788743       1.824519       0.343793      -0.156544       1.687052      -0.196149       1.854658           0.001539
            8              H       3.751965      11.809867      17.028371       0.110800       1.107710 0.89582133E+01  0.89891864E+02                                 1.737653                            1.724672      -0.737888       2.518466                    0.999053       3.473178       9.627428       0.490212       1.245153      -0.718371       0.026230       0.007856       0.009839       0.029095       0.000305       0.001986      -0.001513       0.018051       0.002180      -0.009629       0.000498       0.009132              1.728089       2.103848       0.158604       0.033586       1.447764       0.038341       1.632656           0.000003
            9              H       2.655102      10.715558      16.788561       0.100629       1.119840 0.89580594E+01  0.90024306E+02                                 1.752673                            1.724930      -0.814529       2.474278                    0.998235       3.576878       9.970796       0.489328       1.245548      -0.717242      -0.008564      -0.024337       0.002947       0.025968       0.000215       0.001920      -0.001830      -0.010019       0.001154      -0.005852       0.000358       0.005495              1.752966       1.436239       0.211188      -0.068516       2.244306       0.061236       1.578353           0.000078
           10              H       4.068933       9.332323      12.403198       0.130191       1.155695 0.80207394E+01  0.78677997E+02                                 1.815626                            1.655193      -0.995996       2.423073                    0.998084       3.389503       9.440280       0.487476       1.280897      -0.709797      -0.004853      -0.041306      -0.026458       0.049293       0.013190       0.000790       0.013980      -0.011372      -0.030749      -0.019072      -0.004899       0.023971              1.897510       1.523405      -0.167361      -0.152363       2.282223       0.576055       1.886901           0.000117
           11              H       2.084258       1.226733      17.890944       0.096744       1.131588 0.89798248E+01  0.89973977E+02                                 1.741468                            1.708899      -0.662773       2.541278                    0.999372       3.522636       9.690552       0.501258       1.219540      -0.723631       0.008619       0.025077       0.001591       0.026565       0.001092      -0.002738      -0.000549      -0.012763       0.002830      -0.007775       0.001642       0.006133              1.744786       1.403177       0.195930      -0.051601       2.208085       0.015803       1.623096          -0.000020
           12              H       1.012972       0.101124      17.688314       0.100769       1.095081 0.87091032E+01  0.86212221E+02                                 1.678661                            1.663943      -0.611213       2.567863                    0.999923       3.390954       9.138425       0.519010       1.192160      -0.730992      -0.024999      -0.010147      -0.003129       0.027161       0.002468      -0.000009       0.001128       0.015100       0.003795      -0.008701       0.001385       0.007315              1.669622       2.002477       0.183757       0.114198       1.401675       0.044638       1.604715          -0.000022
           13              H       1.602408       0.107144      15.232585       0.115188       0.975585 0.73585524E+01  0.70932376E+02                                 1.646156                            1.600088      -0.767209       2.512780                    0.998984       3.470580       9.710353       0.486998       1.304748      -0.703660      -0.034591      -0.004678       0.002524       0.034997      -0.000110      -0.001809       0.005593       0.009069      -0.001387      -0.008367       0.002519       0.005848              1.664431       2.121160       0.031846       0.180896       1.374883      -0.020551       1.497250           0.000070
           14              H       2.753250       1.153298      15.440792       0.115730       0.985746 0.74589368E+01  0.72542578E+02                                 1.689150                            1.635340      -0.977817       2.415368                    0.996546       3.606130      10.318637       0.468403       1.344529      -0.694559       0.006317       0.034436       0.009273       0.036218       0.000614      -0.007185       0.004571      -0.011489      -0.005884      -0.011339       0.002155       0.009184              1.713311       1.460468       0.146195      -0.034177       2.183384      -0.071817       1.496083           0.000008
           15              H       2.199461       9.937864      13.847635       0.133798       1.073530 0.74494698E+01  0.71927696E+02                                 1.738423                            1.601963      -1.036572       2.401623                    0.997785       3.403387       9.486284       0.491049       1.291846      -0.706409      -0.035965      -0.027438      -0.002551       0.045308       0.008961      -0.004038       0.016822       0.005708      -0.025953      -0.023601       0.006689       0.016911              1.800547       2.275467       0.537384      -0.164072       1.752413      -0.054065       1.373761           0.000300
           16              H       6.263892       0.952253      14.258472       0.185404       0.973176 0.69736182E+01  0.67504144E+02                                 1.749400                            1.633303      -1.567294       2.163320                    0.992918       3.700640      10.990577       0.441090       1.434519      -0.675171       0.013443       0.000527       0.002698       0.013721       0.004538       0.003280       0.001822       0.004934       0.005435      -0.006073      -0.000909       0.006981              1.820357       2.518783      -0.102194      -0.286716       1.549524       0.051200       1.392763           0.000341
           17              H       5.190192       1.200248      15.372009       0.196043       0.888451 0.64228852E+01  0.60864443E+02                                 1.655226                            1.577675      -1.234022       2.332640                    0.996028       3.440781      10.087400       0.444771       1.453236      -0.673462       0.003886      -0.002002       0.017093       0.017643       0.004334       0.002866      -0.004504       0.006995       0.010194      -0.009458       0.003688       0.005770              1.694044       1.451758       0.024061      -0.228840       1.493447       0.214820       2.136927           0.001376
           18              H       5.006727       1.835886      13.951739       0.189999       0.912437 0.66975187E+01  0.63579317E+02                                 1.637351                            1.575662      -0.956016       2.461276                    0.998383       3.281521       9.359280       0.464153       1.390091      -0.686932      -0.003052       0.010736      -0.010493       0.015319      -0.001096       0.004947      -0.004941      -0.003421       0.016258      -0.006677      -0.003112       0.009788              1.673184       1.479637      -0.204353       0.111177       2.100357      -0.323378       1.439559           0.002488
           19              H      -0.155974       8.386089      14.156228       0.120620       1.159027 0.88476133E+01  0.89152069E+02                                 1.818685                            1.735584      -1.337536       2.245448                    0.994695       3.675858      10.455655       0.476107       1.276722      -0.708721      -0.003475      -0.002047      -0.039221       0.039427       0.001295      -0.001312      -0.001266      -0.000486       0.046835      -0.009125      -0.006636       0.015761              1.848327       1.696217      -0.042268       0.166234       1.575049       0.137950       2.273715           0.001032
           20              H       1.558724       7.409758      17.651134       0.133966       1.093857 0.80785810E+01  0.79189413E+02                                 1.727824                            1.643809      -1.165247       2.341923                    0.996923       3.391712       9.366205       0.498167       1.254293      -0.715320       0.028717      -0.022367       0.021968       0.042515      -0.006000       0.011227      -0.005058       0.004222      -0.009178      -0.011452      -0.004311       0.015763              1.752431       1.776757      -0.375654       0.221010       1.679284      -0.177469       1.801254          -0.000044
           21              H      -1.593187       9.893321      17.574915       0.128972       1.178582 0.89731925E+01  0.89807966E+02                                 1.775016                            1.700215      -1.303260       2.271131                    0.995148       3.457653       9.477894       0.506578       1.208069      -0.726013      -0.025526       0.025217       0.017948       0.040120      -0.007600      -0.007978       0.005633      -0.003200      -0.017483      -0.011031      -0.003966       0.014997              1.788781       1.824557      -0.343804      -0.156547       1.687087       0.196154       1.854700           0.001540
           22              H       7.028294       5.790567      10.856516       0.110801       1.107708 0.89581882E+01  0.89891524E+02                                 1.737648                            1.724667      -0.737887       2.518467                    0.999053       3.473173       9.627401       0.490214       1.245150      -0.718372      -0.026230       0.007856      -0.009839       0.029095      -0.000305       0.001987       0.001513       0.018051       0.002180      -0.009630       0.000498       0.009132              1.728085       2.103841      -0.158603       0.033586       1.447761      -0.038341       1.632652           0.000002
           23              H       8.125156       4.696258      11.096326       0.100629       1.119840 0.89580580E+01  0.90024281E+02                                 1.752673                            1.724930      -0.814528       2.474279                    0.998235       3.576877       9.970790       0.489328       1.245547      -0.717242       0.008564      -0.024337      -0.002947       0.025968      -0.000215       0.001920       0.001830      -0.010019       0.001154      -0.005852       0.000358       0.005495              1.752965       1.436239      -0.211187      -0.068516       2.244305      -0.061235       1.578352           0.000077
           24              H       6.711326       3.313023      15.481690       0.130191       1.155699 0.80207799E+01  0.78678529E+02                                 1.815634                            1.655200      -0.996003       2.423070                    0.998084       3.389510       9.440321       0.487473       1.280901      -0.709797       0.004853      -0.041306       0.026458       0.049293      -0.013190       0.000789      -0.013980      -0.011372      -0.030749      -0.019072      -0.004899       0.023971              1.897519       1.523411       0.167362      -0.152364       2.282234      -0.576059       1.886910           0.000118
           25              H      -1.488100       7.246033       9.993944       0.096743       1.131590 0.89798430E+01  0.89974195E+02                                 1.741470                            1.708900      -0.662776       2.541276                    0.999372       3.522638       9.690556       0.501258       1.219539      -0.723631      -0.008619       0.025077      -0.001592       0.026565      -0.001092      -0.002738       0.000549      -0.012763       0.002830      -0.007775       0.001642       0.006133              1.744788       1.403178      -0.195931      -0.051602       2.208087      -0.015802       1.623097          -0.000020
           26              H      -0.416814       6.120424      10.196574       0.100768       1.095081 0.87091048E+01  0.86212243E+02                                 1.678662                            1.663944      -0.611215       2.567862                    0.999923       3.390954       9.138426       0.519010       1.192161      -0.730992       0.024999      -0.010147       0.003129       0.027161      -0.002467      -0.000009      -0.001128       0.015100       0.003795      -0.008701       0.001385       0.007315              1.669623       2.002477      -0.183757       0.114199       1.401676      -0.044638       1.604716          -0.000022
           27              H      -1.006250       6.126444      12.652303       0.115188       0.975575 0.73584576E+01  0.70931207E+02                                 1.646144                            1.600077      -0.767194       2.512788                    0.998985       3.470555       9.710254       0.487001       1.304746      -0.703660       0.034591      -0.004678      -0.002524       0.034997       0.000110      -0.001808      -0.005593       0.009069      -0.001388      -0.008367       0.002519       0.005849              1.664419       2.121142      -0.031846       0.180894       1.374874       0.020550       1.497239           0.000070
           28              H       8.027009       7.172598      12.444096       0.115730       0.985747 0.74589394E+01  0.72542608E+02                                 1.689150                            1.635340      -0.977819       2.415367                    0.996546       3.606130      10.318637       0.468403       1.344529      -0.694559      -0.006317       0.034436      -0.009273       0.036218      -0.000614      -0.007185      -0.004571      -0.011489      -0.005884      -0.011339       0.002155       0.009184              1.713312       1.460468      -0.146195      -0.034177       2.183385       0.071817       1.496083           0.000009
           29              H      -1.603302       3.918564      14.037252       0.133799       1.073531 0.74494854E+01  0.71927923E+02                                 1.738429                            1.601967      -1.036576       2.401621                    0.997785       3.403393       9.486323       0.491046       1.291851      -0.706408       0.035965      -0.027438       0.002551       0.045308      -0.008961      -0.004038      -0.016822       0.005708      -0.025953      -0.023601       0.006690       0.016911              1.800553       2.275476      -0.537387      -0.164073       1.752419       0.054066       1.373764           0.000300
           30              H       4.516366       6.971553      13.626415       0.185403       0.973167 0.69735434E+01  0.67503253E+02                                 1.749392                            1.633296      -1.567281       2.163328                    0.992918       3.700621      10.990514       0.441090       1.434524      -0.675171      -0.013443       0.000527      -0.002698       0.013722      -0.004538       0.003281      -0.001822       0.004935       0.005432      -0.006072      -0.000909       0.006982              1.820348       2.518770       0.102193      -0.286714       1.549518      -0.051200       1.392757           0.000341
           31              H       5.590066       7.219548      12.512879       0.196043       0.888448 0.64228576E+01  0.60864106E+02                                 1.655222                            1.577671      -1.234017       2.332642                    0.996028       3.440772      10.087361       0.444772       1.453235      -0.673463      -0.003886      -0.002002      -0.017093       0.017643      -0.004333       0.002866       0.004504       0.006994       0.010193      -0.009457       0.003688       0.005770              1.694039       1.451753      -0.024061      -0.228838       1.493443      -0.214820       2.136920           0.001376
           32              H       5.773532       7.855186      13.933149       0.189998       0.912437 0.66975098E+01  0.63579208E+02                                 1.637350                            1.575660      -0.956012       2.461277                    0.998383       3.281519       9.359271       0.464153       1.390091      -0.686932       0.003052       0.010736       0.010493       0.015319       0.001096       0.004947       0.004941      -0.003421       0.016258      -0.006677      -0.003112       0.009788              1.673183       1.479636       0.204352       0.111177       2.100356       0.323378       1.439558           0.002488
           33              H       6.434706       9.671811       4.861265       0.120618       1.159067 0.88479906E+01  0.89156750E+02                                 1.818717                            1.735612      -1.337594       2.245414                    0.994695       3.675930      10.455884       0.476107       1.276710      -0.708724      -0.003476       0.002046      -0.039220       0.039427      -0.001297      -0.001311       0.001267      -0.000486       0.046835      -0.009127      -0.006634       0.015761              1.848359       1.696247       0.042269       0.166240       1.575074      -0.137953       2.273757           0.001033
           34              H       8.149404      10.648142       8.356171       0.133964       1.093855 0.80785588E+01  0.79189134E+02                                 1.727821                            1.643807      -1.165242       2.341925                    0.996923       3.391708       9.366188       0.498167       1.254293      -0.715320       0.028717       0.022367       0.021969       0.042516       0.006000       0.011227       0.005058       0.004222      -0.009176      -0.011452      -0.004311       0.015763              1.752429       1.776754       0.375654       0.221010       1.679281       0.177469       1.801252          -0.000044
           35              H       4.997493       8.164579       8.279953       0.128972       1.178571 0.89730784E+01  0.89806533E+02                                 1.775005                            1.700205      -1.303238       2.271143                    0.995148       3.457630       9.477813       0.506579       1.208070      -0.726013      -0.025525      -0.025216       0.017950       0.040120       0.007599      -0.007979      -0.005635      -0.003201      -0.017473      -0.011030      -0.003967       0.014997              1.788770       1.824546       0.343801      -0.156547       1.687076      -0.196153       1.854688           0.001538
           36              H       3.434874       0.228733       1.561554       0.110801       1.107710 0.89582091E+01  0.89891825E+02                                 1.737653                            1.724672      -0.737887       2.518467                    0.999053       3.473178       9.627433       0.490212       1.245154      -0.718371      -0.026230      -0.007856      -0.009839       0.029095       0.000305       0.001986      -0.001513       0.018051       0.002179      -0.009629       0.000498       0.009132              1.728090       2.103849       0.158604       0.033586       1.447764       0.038341       1.632656           0.000004
           37              H       4.531737       1.323042       1.801364       0.100629       1.119840 0.89580534E+01  0.90024235E+02                                 1.752673                            1.724930      -0.814529       2.474278                    0.998235       3.576877       9.970794       0.489328       1.245548      -0.717242       0.008564       0.024337      -0.002947       0.025968       0.000215       0.001920      -0.001830      -0.010019       0.001154      -0.005852       0.000358       0.005495              1.752966       1.436239       0.211188      -0.068516       2.244306       0.061236       1.578353           0.000077
           38              H       3.117906       2.706277       6.186727       0.130193       1.155705 0.80208341E+01  0.78679233E+02                                 1.815643                            1.655208      -0.996026       2.423060                    0.998083       3.389523       9.440383       0.487471       1.280905      -0.709796       0.004852       0.041306       0.026458       0.049293       0.013191       0.000789       0.013980      -0.011371      -0.030752      -0.019073      -0.004898       0.023971              1.897529       1.523419      -0.167364      -0.152366       2.282248       0.576064       1.886920           0.000118
           39              H       5.102581      10.811867       0.698981       0.096745       1.131586 0.89797995E+01  0.89973659E+02                                 1.741466                            1.708896      -0.662768       2.541280                    0.999372       3.522632       9.690537       0.501258       1.219540      -0.723631      -0.008619      -0.025077      -0.001592       0.026565       0.001092      -0.002738      -0.000549      -0.012763       0.002830      -0.007775       0.001642       0.006133              1.744783       1.403175       0.195930      -0.051601       2.208081       0.015803       1.623094          -0.000019
           40              H       6.173867      11.937476       0.901611       0.100769       1.095082 0.87091086E+01  0.86212287E+02                                 1.678661                            1.663943      -0.611214       2.567862                    0.999923       3.390955       9.138428       0.519010       1.192160      -0.730992       0.024999       0.010147       0.003129       0.027161       0.002468      -0.000009       0.001128       0.015100       0.003795      -0.008701       0.001385       0.007315              1.669623       2.002477       0.183757       0.114198       1.401675       0.044638       1.604716          -0.000021
           41              H       5.584431      11.931456       3.357340       0.115188       0.975582 0.73585279E+01  0.70932082E+02                                 1.646154                            1.600086      -0.767206       2.512782                    0.998984       3.470574       9.710333       0.486998       1.304749      -0.703659       0.034591       0.004679      -0.002524       0.034997      -0.000110      -0.001809       0.005593       0.009068      -0.001387      -0.008368       0.002519       0.005848              1.664429       2.121157       0.031845       0.180896       1.374882      -0.020551       1.497248           0.000071
           42              H       4.433589      10.885302       3.149133       0.115731       0.985746 0.74589393E+01  0.72542609E+02                                 1.689150                            1.635340      -0.977818       2.415368                    0.996546       3.606131      10.318641       0.468403       1.344529      -0.694559      -0.006317      -0.034436      -0.009273       0.036218       0.000614      -0.007185       0.004571      -0.011489      -0.005883      -0.011339       0.002155       0.009184              1.713312       1.460468       0.146195      -0.034177       2.183385      -0.071817       1.496083           0.000010
           43              H       4.987378       2.100736       4.742290       0.133800       1.073543 0.74495918E+01  0.71929241E+02                                 1.738444                            1.601980      -1.036612       2.401604                    0.997784       3.403419       9.486429       0.491043       1.291853      -0.706407       0.035965       0.027438       0.002551       0.045308       0.008961      -0.004039       0.016823       0.005707      -0.025954      -0.023602       0.006690       0.016912              1.800570       2.275499       0.537394      -0.164075       1.752435      -0.054067       1.373775           0.000301
           44              H       0.922947      11.086347       4.331453       0.185404       0.973177 0.69736267E+01  0.67504271E+02                                 1.749403                            1.633305      -1.567301       2.163317                    0.992918       3.700648      10.990617       0.441089       1.434523      -0.675171      -0.013443      -0.000527      -0.002697       0.013721       0.004538       0.003281       0.001822       0.004934       0.005435      -0.006073      -0.000909       0.006982              1.820360       2.518787      -0.102194      -0.286717       1.549528       0.051200       1.392765           0.000342
           45              H       1.996647      10.838352       3.217916       0.196044       0.888452 0.64228930E+01  0.60864545E+02                                 1.655227                            1.577676      -1.234022       2.332640                    0.996027       3.440787      10.087424       0.444771       1.453236      -0.673462      -0.003886       0.002002      -0.017094       0.017644       0.004334       0.002866      -0.004504       0.006995       0.010195      -0.009458       0.003688       0.005770              1.694045       1.451759       0.024062      -0.228840       1.493449       0.214821       2.136927           0.001377
           46              H       2.180112      10.202713       4.638186       0.189998       0.912439 0.66975378E+01  0.63579537E+02                                 1.637353                            1.575663      -0.956011       2.461277                    0.998383       3.281527       9.359297       0.464153       1.390090      -0.686933       0.003052      -0.010736       0.010494       0.015320      -0.001097       0.004947      -0.004941      -0.003421       0.016259      -0.006677      -0.003112       0.009789              1.673186       1.479638      -0.204353       0.111177       2.100360      -0.323378       1.439560           0.002489
           47              H       7.342813       3.652511       4.433697       0.120619       1.159041 0.88477466E+01  0.89153733E+02                                 1.818697                            1.735595      -1.337557       2.245436                    0.994695       3.675885      10.455745       0.476106       1.276719      -0.708722       0.003476       0.002046       0.039220       0.039427       0.001295      -0.001312      -0.001267      -0.000486       0.046835      -0.009126      -0.006635       0.015761              1.848339       1.696228      -0.042268       0.166236       1.575059       0.137951       2.273730           0.001032
           48              H       5.628115       4.628842       0.938791       0.133965       1.093857 0.80785830E+01  0.79189445E+02                                 1.727825                            1.643810      -1.165246       2.341923                    0.996923       3.391712       9.366209       0.498166       1.254294      -0.715320      -0.028717       0.022367      -0.021968       0.042516      -0.006000       0.011227      -0.005058       0.004222      -0.009177      -0.011452      -0.004311       0.015763              1.752433       1.776759      -0.375655       0.221011       1.679285      -0.177470       1.801255          -0.000045
           49              H       8.780026       2.145279       1.015010       0.128972       1.178568 0.89730549E+01  0.89806254E+02                                 1.775004                            1.700204      -1.303236       2.271144                    0.995148       3.457627       9.477808       0.506579       1.208072      -0.726012       0.025526      -0.025217      -0.017949       0.040120      -0.007600      -0.007978       0.005634      -0.003200      -0.017478      -0.011030      -0.003967       0.014997              1.788769       1.824545      -0.343800      -0.156546       1.687076       0.196153       1.854686           0.001539
           50              H       0.158545       6.248033       7.733409       0.110800       1.107706 0.89581706E+01  0.89891326E+02                                 1.737649                            1.724668      -0.737886       2.518468                    0.999053       3.473171       9.627402       0.490213       1.245153      -0.718371       0.026230      -0.007856       0.009839       0.029095      -0.000306       0.001987       0.001513       0.018051       0.002180      -0.009630       0.000498       0.009132              1.728085       2.103842      -0.158603       0.033586       1.447761      -0.038342       1.632652           0.000002
           51              H      -0.938317       7.342342       7.493599       0.100629       1.119840 0.89580593E+01  0.90024302E+02                                 1.752673                            1.724930      -0.814528       2.474279                    0.998235       3.576878       9.970795       0.489328       1.245547      -0.717242      -0.008564       0.024337       0.002947       0.025968      -0.000215       0.001920       0.001830      -0.010019       0.001154      -0.005852       0.000358       0.005495              1.752966       1.436239      -0.211187      -0.068516       2.244305      -0.061235       1.578352           0.000077
           52              H       0.475513       8.725577       3.108235       0.130193       1.155710 0.80208852E+01  0.78679884E+02                                 1.815651                            1.655215      -0.996025       2.423060                    0.998083       3.389534       9.440432       0.487469       1.280907      -0.709795      -0.004853       0.041307      -0.026458       0.049293      -0.013191       0.000789      -0.013981      -0.011373      -0.030749      -0.019073      -0.004899       0.023972              1.897538       1.523425       0.167365      -0.152367       2.282259      -0.576068       1.886929           0.000119
           53              H       8.674939       4.792567       8.595981       0.096744       1.131590 0.89798404E+01  0.89974159E+02                                 1.741469                            1.708899      -0.662778       2.541276                    0.999372       3.522638       9.690554       0.501258       1.219538      -0.723631       0.008619      -0.025077       0.001592       0.026565      -0.001092      -0.002738       0.000549      -0.012763       0.002830      -0.007775       0.001642       0.006133              1.744787       1.403178      -0.195931      -0.051602       2.208086      -0.015802       1.623097          -0.000020
           54              H       7.603653       5.918176       8.393351       0.100769       1.095081 0.87090944E+01  0.86212104E+02                                 1.678660                            1.663941      -0.611212       2.567863                    0.999923       3.390953       9.138418       0.519011       1.192160      -0.730992      -0.024999       0.010147      -0.003129       0.027161      -0.002467      -0.000009      -0.001128       0.015100       0.003795      -0.008701       0.001385       0.007315              1.669621       2.002475      -0.183757       0.114199       1.401674      -0.044638       1.604714          -0.000023
           55              H       8.193089       5.912156       5.937622       0.115188       0.975578 0.73584860E+01  0.70931556E+02                                 1.646148                            1.600080      -0.767198       2.512786                    0.998984       3.470563       9.710285       0.487000       1.304746      -0.703660      -0.034591       0.004678       0.002524       0.034997       0.000110      -0.001809      -0.005593       0.009068      -0.001387      -0.008367       0.002519       0.005848              1.664422       2.121148      -0.031845       0.180894       1.374877       0.020550       1.497242           0.000069
           56              H      -0.840170       4.866002       6.145829       0.115731       0.985746 0.74589346E+01  0.72542546E+02                                 1.689149                            1.635339      -0.977818       2.415368                    0.996546       3.606129      10.318631       0.468404       1.344528      -0.694559       0.006317      -0.034436       0.009273       0.036218      -0.000614      -0.007185      -0.004571      -0.011489      -0.005884      -0.011339       0.002155       0.009184              1.713311       1.460467      -0.146195      -0.034177       2.183384       0.071817       1.496082           0.000009
           57              H       8.790141       8.120036       4.552673       0.133801       1.073546 0.74496140E+01  0.71929526E+02                                 1.738448                            1.601984      -1.036613       2.401604                    0.997784       3.403425       9.486458       0.491042       1.291855      -0.706407      -0.035965       0.027438      -0.002550       0.045308      -0.008961      -0.004039      -0.016823       0.005707      -0.025954      -0.023602       0.006690       0.016912              1.800574       2.275506      -0.537396      -0.164076       1.752439       0.054067       1.373778           0.000301
           58              H       2.670473       5.067047       4.963510       0.185403       0.973175 0.69736150E+01  0.67504124E+02                                 1.749401                            1.633304      -1.567296       2.163320                    0.992918       3.700642      10.990593       0.441089       1.434523      -0.675171       0.013443      -0.000527       0.002698       0.013721      -0.004538       0.003281      -0.001822       0.004935       0.005434      -0.006073      -0.000909       0.006982              1.820358       2.518784       0.102193      -0.286715       1.549526      -0.051200       1.392763           0.000341
           59              H       1.596773       4.819052       6.077046       0.196043       0.888444 0.64228253E+01  0.60863720E+02                                 1.655217                            1.577667      -1.234011       2.332645                    0.996028       3.440765      10.087332       0.444773       1.453235      -0.673463       0.003886       0.002002       0.017093       0.017643      -0.004333       0.002866       0.004504       0.006994       0.010192      -0.009457       0.003688       0.005770              1.694034       1.451750      -0.024061      -0.228837       1.493440      -0.214819       2.136912           0.001376
           60              H       1.413307       4.183413       4.656776       0.189998       0.912440 0.66975427E+01  0.63579590E+02                                 1.637353                            1.575663      -0.956012       2.461277                    0.998383       3.281528       9.359298       0.464153       1.390089      -0.686933      -0.003052      -0.010736      -0.010493       0.015320       0.001096       0.004947       0.004941      -0.003421       0.016259      -0.006677      -0.003112       0.009789              1.673186       1.479638       0.204353       0.111177       2.100361       0.323378       1.439560           0.002489
           61              C      -1.312334       0.964292      12.864228       0.557394      24.052416 0.27106932E+03  0.57050998E+04                                 7.633955                            5.813674      -0.021292       2.039579                    0.999512      22.723977      63.326431       0.622402       0.467576      -1.026177      -0.045147      -0.040176       0.007389       0.060885      -0.068038      -0.002818       0.028445      -0.042424      -0.108818      -0.062636      -0.031456       0.094092              8.855953       9.934333       4.369849      -0.715356       8.103073      -1.490704       8.530453          -0.000883
           62              C       2.778136       3.895691      12.905126       0.560753      24.324136 0.27733641E+03  0.58742354E+04                                 7.715842                            5.887782      -0.128615       2.001098                    0.999445      22.949579      64.294024       0.616927       0.468735      -1.024881       0.025767       0.016915       0.048267       0.057269      -0.067309      -0.016342      -0.000870      -0.063168      -0.086751      -0.065513      -0.023848       0.089361              9.050323      10.306890       3.732774       2.579108       6.993937       0.983136       9.850141          -0.001762
           63              C       0.711882       2.447447      12.803439      -0.138395      34.802772 0.46967173E+03  0.11327641E+05                                 9.439057                            7.379099      -0.130302       1.920379                    0.999542      30.700063      91.229302       0.584141       0.434754      -1.046263       0.007993      -0.000531      -0.022456       0.023842      -0.047800      -0.003302       0.009547      -0.037112       0.039571      -0.057972       0.010516       0.047456             10.732615      13.002657       5.143624       1.335173       9.081990      -0.161083      10.113200           0.003710
           64              C      -0.315446       1.857556      10.711143      -0.106979      33.449302 0.43894517E+03  0.10384379E+05                                 9.128006                            7.098387      -0.103220       1.938581                    0.999445      29.660922      86.622730       0.601444       0.430467      -1.051346       0.019390      -0.002061       0.009173       0.021549      -0.025256       0.019806       0.020744      -0.014483      -0.115286      -0.055261       0.009460       0.045800             10.314704       8.638810       3.257132      -1.604778       7.697307      -1.887360      14.607994           0.009059
           65              C       0.626804       2.624415      10.033912      -0.016130      37.959139 0.43389969E+03  0.10097969E+05                                 9.710446                            6.869234       0.132932       2.049704                    0.999429      26.898276      74.547593       0.645361       0.407811      -1.080156       0.002297      -0.008957       0.042516       0.043510       0.006945       0.005584       0.002006      -0.016965      -0.039713      -0.015543      -0.002507       0.018049             12.109831       8.802187       2.974058       0.199096       7.537525      -0.010064      19.989779           0.017801
           66              C      -0.294653       1.786528      12.104458      -0.027252      38.185015 0.44840262E+03  0.10539384E+05                                 9.755474                            6.999699       0.064666       2.019808                    0.999403      27.428241      76.816000       0.635971       0.409753      -1.077055       0.032793       0.012965      -0.025951       0.043783       0.007761       0.012108       0.004773      -0.001275       0.012198      -0.013082      -0.004140       0.017222             11.854726      12.774732       5.862490      -1.328992       9.821137      -1.924405      12.968309           0.023488
           67              C       1.658293       3.225141      12.144612      -0.008360      37.553444 0.43153619E+03  0.10045549E+05                                 9.679054                            6.872962       0.115807       2.044997                    0.999305      26.897687      74.951836       0.640985       0.410489      -1.076640      -0.029728      -0.018631      -0.017553       0.039230      -0.004549      -0.009927      -0.005852      -0.017848       0.023586      -0.018615       0.004880       0.013735             11.978768      13.138831       5.124396       3.934075       8.552767       1.340339      14.244707           0.019036
           68              C       4.594057      11.910991      13.990963       0.402906      26.370795 0.30926702E+03  0.67039364E+04                                 8.122417                            6.163883       0.079758       2.077359                    0.999489      23.195510      64.865209       0.613343       0.460687      -1.033556       0.029125       0.019118      -0.001040       0.034855       0.020085       0.021423      -0.005772      -0.038501       0.031836      -0.042278       0.017955       0.024323              9.343343       9.993995       2.520505      -1.517107      11.619357       2.911775       6.416676           0.050896
           69              C       1.586190       3.327469      10.760034      -0.122972      33.882469 0.44054420E+03  0.10434371E+05                                 9.221376                            7.106881      -0.075163       1.944107                    0.999478      29.903290      87.454957       0.601491       0.429932      -1.051402      -0.010282      -0.012478       0.011371       0.019767      -0.029659      -0.029925      -0.005674      -0.023312      -0.142876      -0.063050       0.005779       0.057271             10.628530       8.982887       2.821794       3.100652       7.090468       1.065471      15.812235          -0.001379
           70              C       2.816997      11.671423      16.807709      -0.200743      26.005441 0.40830636E+03  0.94889648E+04                                 7.726610                            6.716018       0.014333       1.998709                    0.998734      29.152790      84.458934       0.636216       0.414256      -1.061194      -0.064042       0.063401      -0.001792       0.090135      -0.012911       0.001401      -0.016250       0.001005       0.133487      -0.036693      -0.011788       0.048481              8.621446       6.522733      -0.049513      -2.289505       6.422518       0.411038      12.919088           0.000542
           71              C       4.301495       3.381643      17.814167       0.567395      24.371106 0.25820292E+03  0.53611737E+04                                 7.671751                            5.646746       0.102080       2.084193                    0.999458      22.289752      61.417156       0.637002       0.463091      -1.030085      -0.004078       0.017555      -0.052791       0.055783       0.062147       0.015215       0.005449       0.031275      -0.194335      -0.066946      -0.030978       0.097923              9.224649       5.828944      -2.063119      -0.175256       7.225177      -0.619713      14.619827          -0.001375
           72              C       4.033110      10.075104      12.960152      -0.004975      28.717637 0.36985992E+03  0.83854656E+04                                 8.259436                            6.480172       0.094631       2.020856                    0.999610      27.812216      79.581393       0.634525       0.425762      -1.053964       0.061439       0.040633      -0.004189       0.073779       0.033043       0.008656       0.000551      -0.022750      -0.044871      -0.030465      -0.012483       0.042948              9.246425       9.351670       0.006131      -2.391595      10.473628       3.721063       7.913978           0.042281
           73              C       1.946054       0.266053      17.895405      -0.167946      26.057037 0.39682025E+03  0.91472062E+04                                 7.751587                            6.626115       0.012472       2.004273                    0.998595      28.623674      82.316082       0.640407       0.414911      -1.061850       0.064572      -0.062761       0.016538       0.091553      -0.009438      -0.019937       0.003060       0.008584       0.137367      -0.034310      -0.017543       0.051853              8.800166       6.270556       0.074749      -1.964462       6.320461       0.319651      13.809481           0.000156
           74              C       2.545824       0.205860      15.438747      -0.087172      25.514598 0.37615333E+03  0.85629561E+04                                 7.666552                            6.518985      -0.002477       2.023048                    0.997709      27.348922      78.378103       0.635069       0.423669      -1.055417       0.054860      -0.066159       0.014805       0.087212      -0.019589      -0.045031       0.039301       0.002363       0.060364      -0.045265      -0.029563       0.074828              8.507285       7.348790      -0.788045      -1.856988       6.914619       0.284891      11.258447           0.000073
           75              C       2.996826      10.407370      13.753198      -0.075857      28.421907 0.37377773E+03  0.84440103E+04                                 8.043739                            6.402479       0.516584       2.159067                    0.999850      27.528858      77.049861       0.659260       0.411258      -1.069763      -0.003074       0.040417       0.036038       0.054238       0.018321      -0.003490       0.041270      -0.024770      -0.034385      -0.045378      -0.004854       0.050231              8.905222      11.075477       1.876404      -2.300200       8.988347       2.029451       6.651842           0.061261
           76              C       5.327596       1.069028      14.431359      -0.587121      30.697736 0.47794493E+03  0.11544875E+05                                 8.359648                            7.060614      -0.178133       1.907743                    0.996082      33.190790      97.797908       0.648271       0.391146      -1.077325      -0.007192      -0.030070      -0.011386       0.032948       0.030970       0.029565       0.001497      -0.006858       0.048342      -0.046986       0.003841       0.043145              9.151607       8.923115       1.474732      -0.419564      11.811300       1.128944       6.720404           0.003646
           77              C       1.908492       6.983592      15.020659       0.557384      24.051915 0.27106280E+03  0.57049279E+04                                 7.633856                            5.813606      -0.021312       2.039581                    0.999512      22.723656      63.325320       0.622405       0.467576      -1.026177       0.045147      -0.040174      -0.007380       0.060883       0.068021      -0.002817      -0.028441      -0.042409      -0.108794      -0.062622      -0.031447       0.094069              8.855830       9.934180      -4.369764      -0.715338       8.102949       1.490683       8.530361          -0.000885
           78              C      -2.181977       9.914991      14.979762       0.560751      24.324213 0.27733719E+03  0.58742572E+04                                 7.715861                            5.887791      -0.128626       2.001093                    0.999445      22.949640      64.294265       0.616926       0.468736      -1.024881      -0.025768       0.016913      -0.048266       0.057269       0.067311      -0.016342       0.000870      -0.063167      -0.086750      -0.065514      -0.023848       0.089362              9.050349      10.306914      -3.732785       2.579129       6.993952      -0.983148       9.850179          -0.001762
           79              C      -0.115724       8.466747      15.081448      -0.138396      34.802497 0.46966817E+03  0.11327527E+05                                 9.438996                            7.379062      -0.130274       1.920391                    0.999542      30.699860      91.228412       0.584144       0.434753      -1.046264      -0.007993      -0.000532       0.022454       0.023840       0.047795      -0.003306      -0.009542      -0.037112       0.039581      -0.057969       0.010519       0.047450             10.732538      13.002557      -5.143579       1.335145       9.081930       0.161093      10.113127           0.003709
           80              C       0.911604       7.876856      17.173745      -0.106979      33.449344 0.43894570E+03  0.10384393E+05                                 9.128007                            7.098386      -0.103219       1.938581                    0.999445      29.660956      86.622824       0.601445       0.430467      -1.051346      -0.019387      -0.002059      -0.009175       0.021547       0.025253       0.019805      -0.020743      -0.014483      -0.115297      -0.055261       0.009461       0.045800             10.314704       8.638827      -3.257145      -1.604786       7.697316       1.887364      14.607969           0.009059
           81              C      -0.030646       8.643715      17.850975      -0.016133      37.959523 0.43390432E+03  0.10098102E+05                                 9.710491                            6.869257       0.132918       2.049697                    0.999429      26.898465      74.548189       0.645362       0.407809      -1.080157      -0.002299      -0.008959      -0.042523       0.043517      -0.006941       0.005581      -0.002010      -0.016961      -0.039722      -0.015542      -0.002505       0.018048             12.109891       8.802242      -2.974086       0.199108       7.537565       0.010054      19.989867           0.017802
           82              C       0.890812       7.805828      15.780430      -0.027250      38.184820 0.44840045E+03  0.10539322E+05                                 9.755460                            6.999695       0.064675       2.019812                    0.999403      27.428129      76.815680       0.635969       0.409754      -1.077054      -0.032790       0.012961       0.025949       0.043778      -0.007766       0.012109      -0.004771      -0.001275       0.012204      -0.013087      -0.004138       0.017224             11.854704      12.774694      -5.862469      -1.329013       9.821119       1.924421      12.968300           0.023487
           83              C      -1.062135       9.244441      15.740275      -0.008358      37.553448 0.43153573E+03  0.10045536E+05                                 9.679053                            6.872957       0.115808       2.044998                    0.999305      26.897681      74.951813       0.640985       0.410489      -1.076640       0.029727      -0.018631       0.017554       0.039230       0.004549      -0.009927       0.005852      -0.017848       0.023584      -0.018615       0.004880       0.013734             11.978773      13.138825      -5.124392       3.934089       8.552762      -1.340347      14.244731           0.019036
           84              C       6.186201       5.891691      13.893924       0.402904      26.370862 0.30926794E+03  0.67039601E+04                                 8.122421                            6.163884       0.079763       2.077360                    0.999489      23.195551      64.865300       0.613344       0.460686      -1.033556      -0.029125       0.019119       0.001040       0.034855      -0.020086       0.021422       0.005770      -0.038500       0.031834      -0.042277       0.017952       0.024324              9.343347       9.993992      -2.520509      -1.517102      11.619372      -2.911780       6.416678           0.050897
           85              C      -0.990032       9.346769      17.124853      -0.122973      33.882815 0.44054873E+03  0.10434511E+05                                 9.221446                            7.106922      -0.075190       1.944095                    0.999478      29.903544      87.456015       0.601489       0.429933      -1.051401       0.010282      -0.012480      -0.011373       0.019769       0.029659      -0.029923       0.005669      -0.023312      -0.142899      -0.063052       0.005777       0.057276             10.628620       8.982965      -2.821829       3.100690       7.090525      -1.065488      15.812370          -0.001378
           86              C       7.963261       5.652123      11.077179      -0.200743      26.005439 0.40830658E+03  0.94889703E+04                                 7.726609                            6.716020       0.014333       1.998708                    0.998734      29.152791      84.458915       0.636216       0.414256      -1.061194       0.064042       0.063401       0.001792       0.090135       0.012911       0.001401       0.016250       0.001005       0.133488      -0.036693      -0.011789       0.048481              8.621444       6.522727       0.049512      -2.289500       6.422518      -0.411035      12.919086           0.000542
           87              C       6.478764       9.400943      10.070720       0.567395      24.370855 0.25819975E+03  0.53610907E+04                                 7.671699                            5.646710       0.102077       2.084196                    0.999458      22.289590      61.416584       0.637004       0.463091      -1.030086       0.004080       0.017556       0.052790       0.055782      -0.062141       0.015214      -0.005448       0.031275      -0.194321      -0.066941      -0.030974       0.097915              9.224586       5.828908       2.063106      -0.175256       7.225131       0.619705      14.619720          -0.001376
           88              C       6.747148       4.055804      14.924735      -0.004977      28.717754 0.36986176E+03  0.83855164E+04                                 8.259445                            6.480177       0.094640       2.020858                    0.999610      27.812311      79.581659       0.634527       0.425761      -1.053965      -0.061440       0.040634       0.004190       0.073780      -0.033045       0.008655      -0.000553      -0.022750      -0.044874      -0.030464      -0.012486       0.042950              9.246438       9.351681      -0.006136      -2.391597      10.473646      -3.721069       7.913985           0.042283
           89              C      -1.349895       6.285353       9.989482      -0.167945      26.057003 0.39681973E+03  0.91471909E+04                                 7.751579                            6.626110       0.012469       2.004273                    0.998595      28.623660      82.316020       0.640407       0.414911      -1.061850      -0.064572      -0.062761      -0.016538       0.091553       0.009439      -0.019937      -0.003060       0.008584       0.137367      -0.034310      -0.017543       0.051853              8.800155       6.270547      -0.074752      -1.964449       6.320457      -0.319643      13.809461           0.000156
           90              C      -1.949665       6.225160      12.446141      -0.087171      25.514565 0.37615282E+03  0.85629405E+04                                 7.666544                            6.518980      -0.002473       2.023050                    0.997709      27.348896      78.377983       0.635069       0.423669      -1.055417      -0.054860      -0.066159      -0.014805       0.087211       0.019590      -0.045031      -0.039301       0.002364       0.060362      -0.045265      -0.029563       0.074828              8.507275       7.348774       0.788046      -1.856984       6.914618      -0.284894      11.258433           0.000073
           91              C       7.783433       4.388070      14.131689      -0.075858      28.421981 0.37377894E+03  0.84440422E+04                                 8.043740                            6.402477       0.516600       2.159071                    0.999850      27.528926      77.050011       0.659262       0.411256      -1.069765       0.003074       0.040418      -0.036039       0.054239      -0.018323      -0.003493      -0.041272      -0.024770      -0.034391      -0.045383      -0.004851       0.050234              8.905224      11.075483      -1.876411      -2.300200       8.988349      -2.029448       6.651838           0.061262
           92              C       5.452663       7.088328      13.453529      -0.587120      30.697738 0.47794486E+03  0.11544871E+05                                 8.359646                            7.060613      -0.178128       1.907745                    0.996082      33.190763      97.797780       0.648271       0.391145      -1.077325       0.007192      -0.030070       0.011386       0.032948      -0.030970       0.029565      -0.001498      -0.006859       0.048337      -0.046985       0.003840       0.043145              9.151605       8.923104      -1.474736      -0.419556      11.811309      -1.128946       6.720400           0.003646
           93              C       8.499173      11.074308       5.725697       0.557393      24.052449 0.27106975E+03  0.57051116E+04                                 7.633961                            5.813678      -0.021296       2.039577                    0.999512      22.724003      63.326525       0.622402       0.467576      -1.026177       0.045148       0.040176      -0.007389       0.060885      -0.068037      -0.002817       0.028445      -0.042423      -0.108817      -0.062636      -0.031455       0.094091              8.855962       9.934348       4.369858      -0.715358       8.103085      -1.490705       8.530453          -0.000883
           94              C       4.408703       8.142909       5.684799       0.560758      24.324434 0.27734032E+03  0.58743388E+04                                 7.715894                            5.887816      -0.128599       2.001098                    0.999445      22.949788      64.294716       0.616927       0.468734      -1.024882      -0.025772      -0.016917      -0.048266       0.057271      -0.067317      -0.016345      -0.000870      -0.063174      -0.086768      -0.065521      -0.023852       0.089373              9.050389      10.306971       3.732806       2.579145       6.993984       0.983153       9.850212          -0.001762
           95              C       6.474957       9.591153       5.786486      -0.138394      34.802752 0.46967114E+03  0.11327623E+05                                 9.439051                            7.379092      -0.130298       1.920381                    0.999542      30.700050      91.229239       0.584141       0.434754      -1.046263      -0.007993       0.000531       0.022456       0.023842      -0.047800      -0.003303       0.009547      -0.037112       0.039570      -0.057972       0.010516       0.047457             10.732612      13.002662       5.143626       1.335167       9.081988      -0.161085      10.113187           0.003709
           96              C       7.502285      10.181044       7.878782      -0.106976      33.449213 0.43894375E+03  0.10384336E+05                                 9.127988                            7.098374      -0.103218       1.938582                    0.999445      29.660878      86.622559       0.601445       0.430467      -1.051346      -0.019390       0.002061      -0.009174       0.021549      -0.025256       0.019806       0.020744      -0.014484      -0.115290      -0.055261       0.009460       0.045801             10.314681       8.638803       3.257132      -1.604771       7.697296      -1.887351      14.607945           0.009059
           97              C       6.560035       9.414185       8.556013      -0.016135      37.959243 0.43390098E+03  0.10098005E+05                                 9.710458                            6.869241       0.132934       2.049704                    0.999429      26.898327      74.547746       0.645361       0.407810      -1.080156      -0.002297       0.008957      -0.042518       0.043512       0.006943       0.005584       0.002007      -0.016964      -0.039716      -0.015543      -0.002506       0.018049             12.109845       8.802207       2.974070       0.199105       7.537538      -0.010059      19.989789           0.017801
           98              C       7.481492      10.252072       6.485467      -0.027253      38.185063 0.44840315E+03  0.10539400E+05                                 9.755485                            6.999705       0.064665       2.019808                    0.999403      27.428255      76.816068       0.635970       0.409753      -1.077055      -0.032793      -0.012965       0.025951       0.043783       0.007761       0.012108       0.004773      -0.001275       0.012197      -0.013082      -0.004140       0.017222             11.854742      12.774760       5.862506      -1.328997       9.821155      -1.924407      12.968309           0.023489
           99              C       5.528546       8.813459       6.445313      -0.008362      37.553615 0.43153799E+03  0.10045601E+05                                 9.679071                            6.872969       0.115804       2.044996                    0.999305      26.897764      74.952062       0.640986       0.410488      -1.076641       0.029731       0.018634       0.017556       0.039235      -0.004553      -0.009929      -0.005852      -0.017851       0.023582      -0.018618       0.004885       0.013734             11.978797      13.138866       5.124411       3.934089       8.552782       1.340343      14.244743           0.019036
          100              C       2.592782       0.127609       4.598962       0.402901      26.371071 0.30927068E+03  0.67040304E+04                                 8.122432                            6.163887       0.079783       2.077365                    0.999489      23.195692      64.865628       0.613348       0.460683      -1.033559      -0.029126      -0.019120       0.001040       0.034857       0.020090       0.021418      -0.005764      -0.038500       0.031821      -0.042274       0.017944       0.024330              9.343365       9.994019       2.520521      -1.517106      11.619393       2.911781       6.416683           0.050896
          101              C       5.600649       8.711131       7.829891      -0.122971      33.882662 0.44054666E+03  0.10434449E+05                                 9.221420                            7.106908      -0.075186       1.944098                    0.999478      29.903431      87.455590       0.601489       0.429933      -1.051401       0.010283       0.012479      -0.011372       0.019769      -0.029663      -0.029926      -0.005674      -0.023315      -0.142876      -0.063051       0.005776       0.057275             10.628585       8.982937       2.821816       3.100668       7.090503       1.065474      15.812314          -0.001381
          102              C       4.369842       0.367177       1.782216      -0.200742      26.005429 0.40830610E+03  0.94889568E+04                                 7.726607                            6.716015       0.014337       1.998710                    0.998734      29.152776      84.458877       0.636216       0.414256      -1.061194       0.064042      -0.063401       0.001792       0.090135      -0.012911       0.001401      -0.016250       0.001004       0.133487      -0.036692      -0.011789       0.048481              8.621443       6.522731      -0.049513      -2.289506       6.422514       0.411040      12.919084           0.000542
          103              C       2.885344       8.656957       0.775758       0.567401      24.371278 0.25820482E+03  0.53612247E+04                                 7.671791                            5.646770       0.102084       2.084191                    0.999458      22.289871      61.417614       0.637000       0.463092      -1.030085       0.004075      -0.017553       0.052794       0.055784       0.062155       0.015216       0.005451       0.031277      -0.194358      -0.066953      -0.030982       0.097935              9.224704       5.828971      -2.063128      -0.175256       7.225211      -0.619721      14.619931          -0.001376
          104              C       3.153729       1.963496       5.629773      -0.004980      28.718080 0.36986667E+03  0.83856521E+04                                 8.259474                            6.480193       0.094655       2.020859                    0.999610      27.812592      79.582470       0.634530       0.425757      -1.053968      -0.061446      -0.040635       0.004192       0.073786       0.033049       0.008647       0.000563      -0.022749      -0.044892      -0.030457      -0.012501       0.042958              9.246474       9.351719       0.006127      -2.391612      10.473688       3.721089       7.914016           0.042283
          105              C       5.240785      11.772547       0.694520      -0.167946      26.057045 0.39682038E+03  0.91472095E+04                                 7.751587                            6.626116       0.012475       2.004274                    0.998595      28.623675      82.316073       0.640407       0.414911      -1.061850      -0.064572       0.062761      -0.016538       0.091553      -0.009438      -0.019937       0.003060       0.008584       0.137366      -0.034310      -0.017543       0.051853              8.800167       6.270557       0.074748      -1.964463       6.320460       0.319651      13.809484           0.000158
          106              C       4.641015      11.832740       3.151178      -0.087170      25.514581 0.37615281E+03  0.85629416E+04                                 7.666550                            6.518982      -0.002479       2.023048                    0.997709      27.348906      78.378058       0.635069       0.423669      -1.055417      -0.054860       0.066159      -0.014805       0.087211      -0.019588      -0.045030       0.039301       0.002362       0.060364      -0.045265      -0.029562       0.074828              8.507284       7.348790      -0.788050      -1.856992       6.914621       0.284899      11.258443           0.000073
          107              C       4.190013       1.631230       4.836727      -0.075865      28.422448 0.37378624E+03  0.84442442E+04                                 8.043788                            6.402507       0.516612       2.159070                    0.999850      27.529307      77.051121       0.659266       0.411252      -1.069768       0.003076      -0.040422      -0.036043       0.054244       0.018329      -0.003501       0.041283      -0.024766      -0.034413      -0.045402      -0.004841       0.050243              8.905282      11.075564       1.876425      -2.300219       8.988406       2.029463       6.651876           0.061261
          108              C       1.859243      10.969572       4.158566      -0.587118      30.697865 0.47794699E+03  0.11544940E+05                                 8.359680                            7.060636      -0.178140       1.907740                    0.996082      33.190872      97.798293       0.648268       0.391146      -1.077324       0.007193       0.030071       0.011387       0.032950       0.030970       0.029564       0.001498      -0.006857       0.048343      -0.046986       0.003841       0.043145              9.151646       8.923148       1.474751      -0.419563      11.811372       1.128954       6.720420           0.003648
          109              C       5.278347       5.055008       3.569266       0.557386      24.052154 0.27106593E+03  0.57050110E+04                                 7.633907                            5.813641      -0.021308       2.039578                    0.999512      22.723810      63.325878       0.622403       0.467577      -1.026177      -0.045148       0.040175       0.007383       0.060884       0.068027      -0.002817      -0.028443      -0.042415      -0.108803      -0.062627      -0.031450       0.094077              8.855894       9.934262      -4.369809      -0.715347       8.103016       1.490695       8.530405          -0.000884
          110              C       9.368816       2.123609       3.610163       0.560754      24.324242 0.27733760E+03  0.58742676E+04                                 7.715859                            5.887790      -0.128619       2.001094                    0.999445      22.949673      64.294342       0.616927       0.468735      -1.024882       0.025769      -0.016914       0.048267       0.057269       0.067311      -0.016342       0.000871      -0.063167      -0.086752      -0.065515      -0.023848       0.089363              9.050347      10.306923      -3.732790       2.579125       6.993956      -0.983145       9.850162          -0.001763
          111              C       7.302563       3.571853       3.508477      -0.138395      34.802588 0.46966932E+03  0.11327564E+05                                 9.439017                            7.379074      -0.130282       1.920387                    0.999542      30.699930      91.228723       0.584143       0.434753      -1.046264       0.007993       0.000531      -0.022455       0.023841       0.047797      -0.003304      -0.009544      -0.037111       0.039577      -0.057970       0.010517       0.047453             10.732567      13.002605      -5.143599       1.335153       9.081955       0.161089      10.113142           0.003708
          112              C       6.275235       4.161744       1.416180      -0.106979      33.449301 0.43894515E+03  0.10384378E+05                                 9.128002                            7.098383      -0.103218       1.938582                    0.999445      29.660932      86.622758       0.601445       0.430467      -1.051346       0.019389       0.002060       0.009174       0.021548       0.025254       0.019805      -0.020743      -0.014483      -0.115292      -0.055261       0.009461       0.045799             10.314697       8.638823      -3.257143      -1.604780       7.697312       1.887358      14.607955           0.009059
          113              C       7.217485       3.394885       0.738950      -0.016135      37.959402 0.43390312E+03  0.10098068E+05                                 9.710479                            6.869254       0.132926       2.049700                    0.999429      26.898412      74.548036       0.645361       0.407810      -1.080156       0.002298       0.008958       0.042520       0.043514      -0.006943       0.005583      -0.002008      -0.016963      -0.039717      -0.015542      -0.002506       0.018048             12.109870       8.802232      -2.974082       0.199108       7.537557       0.010056      19.989820           0.017801
          114              C       6.296027       4.232772       2.809495      -0.027250      38.184891 0.44840129E+03  0.10539345E+05                                 9.755465                            6.999697       0.064673       2.019811                    0.999403      27.428167      76.815786       0.635970       0.409754      -1.077054       0.032791      -0.012962      -0.025949       0.043780      -0.007765       0.012109      -0.004772      -0.001275       0.012202      -0.013085      -0.004139       0.017224             11.854713      12.774715      -5.862480      -1.329007       9.821129       1.924415      12.968295           0.023488
          115              C       8.248974       2.794159       2.849650      -0.008360      37.553482 0.43153617E+03  0.10045549E+05                                 9.679058                            6.872960       0.115807       2.044997                    0.999305      26.897697      74.951866       0.640985       0.410489      -1.076640      -0.029728       0.018632      -0.017554       0.039231       0.004550      -0.009928       0.005852      -0.017849       0.023584      -0.018616       0.004881       0.013734             11.978780      13.138850      -5.124405       3.934089       8.552773      -1.340347      14.244716           0.019035
          116              C       1.000638       6.146909       4.696001       0.402902      26.371118 0.30927125E+03  0.67040458E+04                                 8.122440                            6.163892       0.079772       2.077362                    0.999489      23.195718      64.865719       0.613348       0.460683      -1.033559       0.029126      -0.019120      -0.001039       0.034857      -0.020090       0.021418       0.005764      -0.038500       0.031822      -0.042274       0.017944       0.024330              9.343375       9.994025      -2.520527      -1.517104      11.619413      -2.911785       6.416687           0.050901
          117              C       8.176871       2.691831       1.465072      -0.122972      33.882664 0.44054673E+03  0.10434450E+05                                 9.221418                            7.106906      -0.075183       1.944098                    0.999478      29.903444      87.455620       0.601490       0.429933      -1.051401      -0.010282       0.012480       0.011372       0.019768       0.029659      -0.029924       0.005671      -0.023312      -0.142888      -0.063051       0.005777       0.057274             10.628582       8.982940      -2.821819       3.100677       7.090505      -1.065482      15.812302          -0.001381
          118              C      -0.776422       6.386477       7.512746      -0.200742      26.005429 0.40830636E+03  0.94889642E+04                                 7.726608                            6.716018       0.014332       1.998708                    0.998734      29.152781      84.458892       0.636216       0.414256      -1.061194      -0.064042      -0.063401      -0.001792       0.090135       0.012911       0.001401       0.016250       0.001005       0.133488      -0.036693      -0.011789       0.048481              8.621443       6.522726       0.049513      -2.289501       6.422516      -0.411037      12.919087           0.000542
          119              C       0.708075       2.637657       8.519205       0.567386      24.370812 0.25819918E+03  0.53610772E+04                                 7.671702                            5.646712       0.102064       2.084193                    0.999458      22.289559      61.416543       0.637003       0.463092      -1.030085      -0.004081      -0.017557      -0.052788       0.055781      -0.062139       0.015213      -0.005447       0.031274      -0.194315      -0.066939      -0.030973       0.097912              9.224590       5.828911       2.063106      -0.175263       7.225134       0.619700      14.619725          -0.001377
          120              C       0.439691       7.982796       3.665190      -0.004979      28.718156 0.36986779E+03  0.83856838E+04                                 8.259486                            6.480200       0.094656       2.020858                    0.999610      27.812647      79.582662       0.634531       0.425757      -1.053968       0.061445      -0.040635      -0.004192       0.073786      -0.033050       0.008648      -0.000563      -0.022751      -0.044888      -0.030460      -0.012499       0.042959              9.246489       9.351733      -0.006131      -2.391616      10.473707      -3.721097       7.914027           0.042288
          121              C       8.536734       5.753247       8.600443      -0.167946      26.057040 0.39682039E+03  0.91472098E+04                                 7.751586                            6.626115       0.012471       2.004273                    0.998595      28.623683      82.316096       0.640407       0.414911      -1.061850       0.064572       0.062761       0.016539       0.091553       0.009439      -0.019937      -0.003060       0.008585       0.137366      -0.034310      -0.017543       0.051853              8.800164       6.270552      -0.074751      -1.964453       6.320461      -0.319645      13.809479           0.000156
          122              C       9.136504       5.813440       6.143784      -0.087171      25.514566 0.37615258E+03  0.85629349E+04                                 7.666547                            6.518980      -0.002478       2.023049                    0.997709      27.348901      78.378030       0.635069       0.423669      -1.055417       0.054859       0.066159       0.014805       0.087211       0.019589      -0.045030      -0.039301       0.002363       0.060363      -0.045265      -0.029563       0.074828              8.507281       7.348783       0.788051      -1.856990       6.914622      -0.284901      11.258438           0.000072
          123              C      -0.596594       7.650530       4.458236      -0.075864      28.422462 0.37378638E+03  0.84442477E+04                                 8.043786                            6.402504       0.516619       2.159072                    0.999850      27.529320      77.051142       0.659267       0.411252      -1.069768      -0.003076      -0.040422       0.036043       0.054244      -0.018330      -0.003502      -0.041284      -0.024766      -0.034414      -0.045403      -0.004841       0.050244              8.905282      11.075568      -1.876430      -2.300220       8.988405      -2.029460       6.651872           0.061266
          124              C       1.734176       4.950272       5.136396      -0.587118      30.697877 0.47794705E+03  0.11544940E+05                                 8.359681                            7.060637      -0.178138       1.907740                    0.996082      33.190857      97.798215       0.648268       0.391146      -1.077324      -0.007193       0.030071      -0.011386       0.032949      -0.030969       0.029564      -0.001499      -0.006858       0.048339      -0.046984       0.003840       0.043145              9.151649       8.923146      -1.474756      -0.419555      11.811388      -1.128955       6.720413           0.003646
          125              N       5.029999      11.012550      13.106269      -0.374441      38.060820 0.54895133E+03  0.13403580E+05                                 9.256491                            7.414743       0.202033       2.064527                    0.998957      29.336819      80.391681       0.667928       0.375569      -1.114609      -0.115978      -0.043404       0.019220       0.125316       0.030267       0.033872       0.028025      -0.097740      -0.053523      -0.065171      -0.015273       0.080443             10.509789      13.206588       0.214723      -3.082703      10.313173       3.082419       8.009607           0.006389
          126              N       3.344336      11.574392      14.396038       0.002553      27.705790 0.33773389E+03  0.72707975E+04                                 7.516932                            5.784529       0.439641       2.239166                    0.999315      22.771902      57.745938       0.765784       0.371529      -1.122629      -0.056018      -0.020818       0.044662       0.074606       0.013973      -0.047228       0.070307      -0.010989      -0.011552      -0.091659       0.012525       0.079134              8.708160       9.437056      -0.549420      -3.844744       7.932419       3.266634       8.755006           0.000381
          127              N       5.750260       4.993250      14.778619      -0.374440      38.060913 0.54895273E+03  0.13403625E+05                                 9.256511                            7.414756       0.202023       2.064524                    0.998957      29.336865      80.391886       0.667927       0.375569      -1.114608       0.115978      -0.043404      -0.019219       0.125316      -0.030267       0.033872      -0.028025      -0.097740      -0.053521      -0.065170      -0.015273       0.080443             10.509814      13.206619      -0.214729      -3.082711      10.313199      -3.082426       8.009623           0.006390
          128              N       7.435923       5.555092      13.488850       0.002554      27.705833 0.33773457E+03  0.72708167E+04                                 7.516943                            5.784537       0.439633       2.239162                    0.999315      22.771929      57.746048       0.765782       0.371529      -1.122629       0.056018      -0.020818      -0.044661       0.074606      -0.013973      -0.047229      -0.070307      -0.010989      -0.011553      -0.091659       0.012525       0.079134              8.708173       9.437065       0.549419      -3.844744       7.932437      -3.266641       8.755016           0.000381
          129              N       2.156840       1.026050       5.483656      -0.374438      38.061174 0.54895670E+03  0.13403750E+05                                 9.256562                            7.414790       0.202016       2.064520                    0.998957      29.336982      80.392371       0.667924       0.375570      -1.114607       0.115979       0.043407      -0.019217       0.125318       0.030268       0.033871       0.028027      -0.097741      -0.053522      -0.065170      -0.015276       0.080445             10.509880      13.206721       0.214727      -3.082739      10.313254       3.082443       8.009664           0.006390
          130              N       3.842503       0.464208       4.193887       0.002557      27.706029 0.33773686E+03  0.72708816E+04                                 7.516988                            5.784564       0.439614       2.239154                    0.999315      22.772023      57.746430       0.765779       0.371530      -1.122628       0.056020       0.020821      -0.044660       0.074607       0.013974      -0.047230       0.070309      -0.010988      -0.011556      -0.091661       0.012526       0.079135              8.708231       9.437133      -0.549427      -3.844780       7.932488       3.266668       8.755074           0.000382
          131              N       1.436579       7.045350       3.811306      -0.374439      38.061313 0.54895901E+03  0.13403822E+05                                 9.256583                            7.414804       0.201997       2.064512                    0.998957      29.337061      80.392654       0.667923       0.375570      -1.114607      -0.115980       0.043407       0.019217       0.125319      -0.030269       0.033870      -0.028027      -0.097740      -0.053519      -0.065169      -0.015276       0.080445             10.509905      13.206752      -0.214731      -3.082746      10.313281      -3.082451       8.009682           0.006390
          132              N      -0.249084       6.483508       5.101075       0.002557      27.706058 0.33773727E+03  0.72708936E+04                                 7.516997                            5.784570       0.439609       2.239152                    0.999315      22.772037      57.746500       0.765778       0.371530      -1.122627      -0.056020       0.020821       0.044660       0.074607      -0.013973      -0.047229      -0.070309      -0.010988      -0.011556      -0.091661       0.012526       0.079135              8.708242       9.437143       0.549428      -3.844782       7.932501      -3.266673       8.755082           0.000381
          133              O       7.941851       0.453976      12.166920      -0.517374      33.122103 0.46260396E+03  0.10705715E+05                                 8.160263                            6.601213       0.427583       2.204701                    0.997354      26.556428      68.387487       0.749256       0.353240      -1.144134       0.024941       0.001895       0.003722       0.025288       0.012565       0.038490       0.038331       0.003110      -0.102338      -0.065230       0.004463       0.060767              9.380570      11.450855       5.549207       1.116949      10.342224       0.797832       6.348632           0.052754
          134              O       2.744173       3.709695      14.185786      -0.559293      34.352554 0.54632322E+03  0.13176086E+05                                 8.353372                            7.199433       0.329170       2.156630                    0.996428      27.623628      72.548658       0.713824       0.355777      -1.142429      -0.010711       0.008360      -0.025047       0.028495      -0.013620       0.001919       0.010674      -0.027311       0.216848      -0.055700      -0.017771       0.073471              9.198449       7.390169       1.171205       3.188121       7.260405       1.208352      12.944773           0.032457
          135              O       3.588639       4.256006      17.229700      -0.526570      33.919878 0.46310196E+03  0.10695542E+05                                 8.216260                            6.548873       0.511010       2.225804                    0.998385      26.528171      67.735702       0.763646       0.347286      -1.151647       0.006243      -0.009044       0.011792       0.016119      -0.013343       0.033851      -0.044419      -0.017354      -0.035296      -0.053755      -0.009302       0.063057              9.531915       6.332423      -2.361631       2.106256       8.998676      -4.561566      13.264645           0.046994
          136              O      -1.181057       0.830061      14.090234      -0.430987      24.712436 0.38927157E+03  0.86063781E+04                                 6.572463                            6.023289       1.113008       2.433057                    0.999563      25.382597      63.362517       0.792670       0.349499      -1.150091      -0.010316      -0.005081      -0.027316       0.029637      -0.005320      -0.002591       0.003544      -0.010419       0.038219      -0.013856      -0.000313       0.014169              6.780167       5.760628       0.300848       0.245514       5.747537      -1.445158       8.832336           0.228796
          137              O       5.052031       2.596726      17.258515      -0.448960      26.632315 0.38740554E+03  0.85447260E+04                                 6.954066                            6.000629       1.197657       2.474567                    0.998971      25.103741      62.350385       0.796737       0.348545      -1.152239      -0.012031       0.020138       0.015034       0.027862       0.007523      -0.014572       0.018278       0.004302      -0.066416      -0.036044       0.017088       0.018956              7.565326       6.243207      -1.617241      -2.179977       7.262784       2.204021       9.189987           0.174436
          138              O       0.037877       1.479905       3.002273      -0.418581      24.872417 0.37016763E+03  0.80841580E+04                                 6.620944                            5.860657       0.916429       2.372636                    0.999301      25.121604      62.389260       0.806017       0.347957      -1.151013      -0.023435      -0.000340       0.006374       0.024289      -0.005202      -0.008450       0.010258      -0.016028      -0.060526      -0.024627       0.001436       0.023191              7.105297       8.950626      -3.186037      -0.845830       6.772856       0.628581       5.592410           0.204423
          139              O       2.838408       6.473276      15.717967      -0.517374      33.122023 0.46260280E+03  0.10705689E+05                                 8.160292                            6.601238       0.427578       2.204701                    0.997353      26.556245      68.387163       0.749249       0.353243      -1.144130      -0.024943       0.001898      -0.003711       0.025289      -0.012572       0.038496      -0.038325       0.003114      -0.102246      -0.065210       0.004441       0.060769              9.380604      11.450896      -5.549228       1.116950      10.342260      -0.797830       6.348655           0.052756
          140              O      -2.148014       9.728995      13.699102      -0.559292      34.352567 0.54632329E+03  0.13176088E+05                                 8.353373                            7.199431       0.329165       2.156628                    0.996428      27.623643      72.548695       0.713824       0.355777      -1.142430       0.010711       0.008359       0.025047       0.028495       0.013622       0.001919      -0.010675      -0.027312       0.216849      -0.055702      -0.017770       0.073472              9.198451       7.390160      -1.171198       3.188119       7.260402      -1.208349      12.944792           0.032460
          141              O       7.191620      10.275306      10.655187      -0.526572      33.919888 0.46310191E+03  0.10695544E+05                                 8.216280                            6.548887       0.510998       2.225800                    0.998385      26.528112      67.735633       0.763643       0.347288      -1.151645      -0.006240      -0.009042      -0.011796       0.016119       0.013353       0.033845       0.044413      -0.017356      -0.035296      -0.053743      -0.009312       0.063055              9.531942       6.332437       2.361638       2.106263       8.998699       4.561581      13.264690           0.046993
          142              O       1.777215       6.849361      13.794654      -0.430971      24.711840 0.38925988E+03  0.86060827E+04                                 6.572523                            6.023341       1.112887       2.433028                    0.999563      25.381548      63.360431       0.792636       0.349516      -1.150074       0.010312      -0.005075       0.027328       0.029647       0.005228      -0.002586      -0.003546      -0.010331       0.038039      -0.013730      -0.000377       0.014108              6.780232       5.760681      -0.300854       0.245520       5.747590       1.445174       8.832424           0.228795
          143              O       5.728228       8.616026      10.626373      -0.448960      26.632141 0.38740226E+03  0.85446459E+04                                 6.954098                            6.000656       1.197615       2.474557                    0.998971      25.103403      62.349760       0.796723       0.348551      -1.152233       0.012031       0.020138      -0.015039       0.027865      -0.007512      -0.014556      -0.018253       0.004294      -0.066339      -0.035999       0.017067       0.018932              7.565364       6.243234       1.617249      -2.179989       7.262818      -2.204034       9.190041           0.174426
          144              O       3.555542       7.499205       6.292690      -0.418587      24.872555 0.37017041E+03  0.80842216E+04                                 6.620892                            5.860615       0.916489       2.372652                    0.999301      25.122023      62.390002       0.806034       0.347949      -1.151021       0.023430      -0.000344      -0.006375       0.024284       0.005193      -0.008485      -0.010270      -0.016045      -0.060647      -0.024684       0.001464       0.023219              7.105238       8.950546       3.186001      -0.845826       6.772799      -0.628579       5.592370           0.204427
          145              O      -0.755012      11.584624       6.423005      -0.517375      33.122202 0.46260544E+03  0.10705759E+05                                 8.160283                            6.601227       0.427585       2.204701                    0.997354      26.556452      68.387599       0.749255       0.353240      -1.144134      -0.024941      -0.001895      -0.003721       0.025288       0.012565       0.038491       0.038332       0.003111      -0.102337      -0.065231       0.004463       0.060768              9.380598      11.450894       5.549231       1.116949      10.342258       0.797832       6.348643           0.052754
          146              O       4.442666       8.328905       4.404139      -0.559293      34.352741 0.54632668E+03  0.13176188E+05                                 8.353389                            7.199445       0.329170       2.156628                    0.996428      27.623751      72.548996       0.713825       0.355776      -1.142430       0.010708      -0.008361       0.025050       0.028497      -0.013628       0.001925       0.010680      -0.027316       0.216834      -0.055706      -0.017762       0.073468              9.198470       7.390190       1.171209       3.188137       7.260420       1.208358      12.944801           0.032456
          147              O       3.598200       7.782594       1.360225      -0.526576      33.920099 0.46310546E+03  0.10695640E+05                                 8.216275                            6.548881       0.511007       2.225801                    0.998385      26.528325      67.736083       0.763649       0.347285      -1.151649      -0.006246       0.009047      -0.011788       0.016119      -0.013331       0.033857      -0.044426      -0.017348      -0.035295      -0.053768      -0.009289       0.063057              9.531935       6.332434      -2.361637       2.106262       8.998693      -4.561579      13.264677           0.046982
          148              O       8.367896      11.208539       4.499691      -0.430984      24.712420 0.38927135E+03  0.86063725E+04                                 6.572462                            6.023289       1.113015       2.433059                    0.999563      25.382578      63.362478       0.792670       0.349499      -1.150091       0.010315       0.005081       0.027316       0.029638      -0.005318      -0.002590       0.003544      -0.010417       0.038212      -0.013853      -0.000314       0.014168              6.780166       5.760630       0.300847       0.245514       5.747539      -1.445157       8.832328           0.228807
          149              O       2.134808       9.441874       1.331410      -0.448979      26.632875 0.38741576E+03  0.85449962E+04                                 6.954091                            6.000648       1.197700       2.474575                    0.998971      25.104307      62.351677       0.796748       0.348538      -1.152247       0.012029      -0.020137      -0.015027       0.027857       0.007538      -0.014595       0.018312       0.004313      -0.066530      -0.036108       0.017117       0.018991              7.565355       6.243227      -1.617246      -2.179988       7.262808       2.204030       9.190030           0.174401
          150              O       7.148962      10.558695      15.587652      -0.418576      24.872214 0.37016391E+03  0.80840577E+04                                 6.620919                            5.860637       0.916425       2.372637                    0.999301      25.121445      62.388822       0.806017       0.347958      -1.151012       0.023437       0.000339      -0.006376       0.024291      -0.005205      -0.008442       0.010255      -0.016024      -0.060501      -0.024615       0.001430       0.023185              7.105268       8.950584      -3.186018      -0.845827       6.772827       0.628578       5.592392           0.204435
          151              O       4.348431       5.565324       2.871958      -0.517373      33.122075 0.46260354E+03  0.10705707E+05                                 8.160282                            6.601229       0.427579       2.204701                    0.997353      26.556324      68.387304       0.749252       0.353242      -1.144132       0.024943      -0.001897       0.003716       0.025289      -0.012569       0.038495      -0.038328       0.003114      -0.102287      -0.065220       0.004450       0.060770              9.380595      11.450890      -5.549225       1.116948      10.342252      -0.797830       6.348644           0.052758
          152              O       9.334853       2.309605       4.890823      -0.559294      34.352674 0.54632558E+03  0.13176157E+05                                 8.353389                            7.199446       0.329165       2.156627                    0.996428      27.623700      72.548884       0.713824       0.355777      -1.142430      -0.010710      -0.008359      -0.025048       0.028496       0.013622       0.001920      -0.010676      -0.027311       0.216845      -0.055701      -0.017769       0.073471              9.198468       7.390182      -1.171205       3.188128       7.260420      -1.208354      12.944803           0.032455
          153              O      -0.004781       1.763294       7.934738      -0.526573      33.919899 0.46310211E+03  0.10695552E+05                                 8.216294                            6.548897       0.510999       2.225800                    0.998385      26.528074      67.735599       0.763640       0.347289      -1.151644       0.006240       0.009040       0.011800       0.016121       0.013359       0.033842       0.044410      -0.017359      -0.035294      -0.053736      -0.009318       0.063054              9.531958       6.332447       2.361642       2.106263       8.998715       4.561588      13.264713           0.046993
          154              O       5.409624       5.189239       4.795271      -0.430974      24.712024 0.38926353E+03  0.86061730E+04                                 6.572492                            6.023315       1.112944       2.433043                    0.999563      25.381926      63.361157       0.792649       0.349509      -1.150080      -0.010314       0.005078      -0.027323       0.029643       0.005262      -0.002589      -0.003545      -0.010367       0.038103      -0.013778      -0.000352       0.014130              6.780198       5.760656      -0.300850       0.245518       5.747566       1.445166       8.832372           0.228806
          155              O       1.458611       3.422574       7.963552      -0.448958      26.631998 0.38739951E+03  0.85445758E+04                                 6.954107                            6.000662       1.197596       2.474553                    0.998971      25.103190      62.349330       0.796717       0.348554      -1.152229      -0.012032      -0.020139       0.015042       0.027868      -0.007505      -0.014547      -0.018239       0.004288      -0.066292      -0.035973       0.017056       0.018917              7.565375       6.243244       1.617252      -2.179996       7.262830      -2.204037       9.190051           0.174419
          156              O       3.631297       4.539395      12.297235      -0.418576      24.872077 0.37016140E+03  0.80839886E+04                                 6.620893                            5.860616       0.916441       2.372643                    0.999301      25.121378      62.388583       0.806018       0.347958      -1.151012      -0.023438       0.000340       0.006377       0.024292       0.005204      -0.008443      -0.010253      -0.016026      -0.060497      -0.024614       0.001429       0.023184              7.105239       8.950543       3.186000      -0.845832       6.772799      -0.628582       5.592374           0.204432

******************************************************
Auxiliary information for the entire system
The total spin magnetic moment of the unit cell is   3.934582
The total net atomic charge of the unit cell is   0.000004
Accuracy of reproducing the electrostatic potential in the unit cell:
  The inner radius (bohr) =    5.0000
  The outer radius (bohr) =   12.0000
  Valid grid points have density less than (e/(bohr^3)) =    0.0001
  The number of valid grid points were=        62392
  The rms potential error without charges in kcal/mol is=      2.96130
  The rms potential error with partial charges in kcal/mol is=      0.67804
  The RRMSE value at monopole order=      0.22897
  The rms potential error with partial charges and cloud penetration in kcal/mol is=      0.67092
  The RRMSE value at monopole order with cloud penetration is=      0.22656
  The rms potential error with partial charges and atomic dipoles in kcal/mol is=      0.35971
  The RRMSE value at dipole order=      0.12147
  The rms potential error with partial charges, atomic dipoles and cloud penetration in kcal/mol is=      0.34775
  The RRMSE value at dipole order with cloud penetration=      0.11743

******************************************************
The electron densities and ab initio electrostatic potential were computed in VASP using the PBE functional and
projector augmented wave method. See the main text of the journal article for a description of computational details.
The atomic charges, dipoles, and quadrupoles were computed with the DDEC6 method as described in
(a) T. A. Manz and N. Gabaldon Limas, RSC Adv. 6 (2016) 47771-47801 DOI: 10.1039/c6ra04656h
(b) N. Gabaldon Limas and T. A. Manz, RSC Adv. 8 (2018) 2678-2707 DOI: 10.1039/c7ra11829e.
For each atom in the material, the electron cloud parameters were fit to the spherically averaged atom-in-material
electron density using radial positions for which this density was between 10^-4 and 10^-2 electrons per cubic bohr.
The polarizabilities, dispersion coefficients, and quantum Drude oscillator (QDO) parameters were fit using the MCLF method.
The magnetic structure of the system was optimized in VASP from the default ferromagnetic initial guess using spin polarization.
The atomic spin moments (ASMs) were computed on this optimized magnetic structure using the DDEC6 partition as inputs
to the method of T. A. Manz and D. S. Sholl, J. Chem. Theory Comput. 7 (2011) 4146-4164 DOI: 10.1021/ct200539n.
The RMSE and RRMSE were computed using a uniform grid with Ewald summation.
