# Supplementary material for: A collection of forcefield precursors for metal–organic frameworks
Source: RSC Adv. 2019 Nov 13;9(63):36492–507. doi: 10.1039/c9ra07327b (PMC9075174; doi:10.1039/c9ra07327b)
Supplement: RA-009-C9RA07327B-s5681 [file RA-009-C9RA07327B-s5681.xyz]

  624
jmolscript: load "" {1 1 1} spacegroup "x,y,z" unitcell [{     26.900700     0.000000     0.000000 }, {     -8.966802    25.362258     0.000000 }, {     -8.966802   -12.680922    21.964479 }]
In    -4.483297    12.681276    15.569301     1.218633
In    -4.483358    12.681189     6.395178     1.218632
In    17.195708    -2.648223    10.982240     1.218671
In     9.705139     2.648430    10.982240     1.218634
In     4.483548    19.823932     3.197589     1.218671
In     4.483548    11.878994     7.784651     1.218635
In     8.228863    -1.845942    18.766890     1.218632
In     0.738233    -4.494312    14.179828     1.218631
In    13.450393     5.538386     3.197589     1.218632
In    13.450454    13.483411     7.784651     1.218631
In    -0.738043     4.494579    14.179828     1.218634
In    -8.228612     1.846296    18.766890     1.218672
In    13.450393     0.000060     6.395178     1.218633
In    13.450454     0.000147    15.569301     1.218633
In    -8.228612    15.329559    10.982240     1.218671
In    -0.738043    10.032906    10.982240     1.218636
In     4.483548    -7.142596    18.766890     1.218672
In     4.483548     0.802342    14.179828     1.218635
In     0.738233    14.527278     3.197589     1.218634
In     8.228863    17.175648     7.784651     1.218633
In    -4.483297     7.142950    18.766890     1.218633
In    -4.483358    -0.802075    14.179828     1.218633
In     9.705139     8.186757     7.784651     1.218635
In    17.195708    10.835040     3.197589     1.218672
H      3.138492    -9.911409    17.167437     0.095827
H     -1.423864    12.336248     4.797042     0.095746
H     17.643309    -4.783244     8.285001     0.095827
H      7.543057     2.358819    13.679478     0.095759
H      3.138492    19.823141     0.000000     0.095827
H      7.543057    10.667449     8.882435     0.095759
H     17.643309     9.566644     0.000000     0.095827
H     -1.423864    -2.013640    13.082044     0.095747
H     12.105358     2.769604     4.797042     0.095746
H    -10.390730    15.039897     8.285001     0.095827
H     -0.290405     7.897936    13.679478     0.095759
H    -10.390730    -0.344765    17.167437     0.095827
H     -7.542874    13.026101     4.797042     0.095827
H     -3.138262     9.911732    17.167437     0.095747
H     -7.542874    -2.358561    13.679478     0.095827
H      9.257501     4.783400     8.285001     0.095759
H      0.290589    15.795614     0.000000     0.095827
H      1.424039     2.013887    13.082044     0.095759
H     14.795406     5.539117     0.000000     0.095827
H     10.390960    14.694976     8.882435     0.095746
H     10.390960     0.345089    17.167437     0.095747
H      0.290589    -7.897678    13.679478     0.095827
H      1.424039    10.322517     8.285001     0.095759
H     14.795406    -2.769513     4.797042     0.095827
H     -5.690279     8.832522    12.218840     0.338629
H     -1.599557    11.821479    13.833229     0.106625
H     -7.709636    10.260393     9.745639     0.338637
H     -6.255197    15.113446     8.131250     0.106619
H     16.676732     2.420943    12.218840     0.338637
H     15.222293    -2.432110    13.833229     0.106619
H     14.657375     3.848814     9.745639     0.338629
H     10.566653     0.859857     8.131250     0.106625
H      3.276633    18.846771     8.205929     0.338637
H      7.367310    18.750363     4.810221     0.106619
H      1.257276    15.990981     8.205929     0.338629
H      2.711670    12.166320     4.810221     0.106625
H      7.709820    -3.309645    13.758550     0.338629
H      6.255426     0.515016    17.154258     0.106625
H      5.690463    -6.165435    13.758550     0.338637
H      1.599786    -6.069027    17.154258     0.106618
H     12.243456    10.364301     1.539710     0.338637
H     16.334156     7.471753     3.321029     0.106618
H     10.224132    11.792220     4.012910     0.338629
H     11.678593    10.763827     9.023008     0.106625
H     -1.257036     0.889116    17.951569     0.338629
H     -2.711497     1.917509    12.941471     0.106625
H     -3.276360     2.317035    20.424769     0.338637
H     -7.367060     5.209583    18.643450     0.106619
H     -1.257036    15.102048     9.745639     0.338629
H     -2.711497    10.248965     8.131250     0.106625
H     -3.276360    16.529967    12.218840     0.338637
H     -7.367060    13.541040    13.833229     0.106619
H     12.243456    -3.848631     9.745639     0.338637
H     16.334156    -0.859704     8.131250     0.106619
H     10.224132    -2.420712    12.218840     0.338629
H     11.678593     2.432371    13.833229     0.106625
H     -7.709636     3.309904    13.758550     0.338637
H     -6.255197    -0.514692    17.154258     0.106619
H     -5.690279     6.165695    13.758550     0.338629
H     -1.599557     6.069350    17.154258     0.106625
H     14.657375     6.515641     8.205929     0.338630
H     10.566653     6.611986     4.810221     0.106625
H     16.676732     9.371432     8.205929     0.338638
H     15.222293    13.196028     4.810221     0.106619
H      3.276633    -2.316650    20.424769     0.338637
H      7.367310    -5.209232    18.643450     0.106618
H      1.257276    -0.888778    17.951569     0.338629
H      2.711670    -1.917265    12.941471     0.106625
H      7.709820    13.570114     4.012910     0.338629
H      6.255426    14.598601     9.023008     0.106625
H      5.690463    14.997986     1.539710     0.338637
H      1.599786    17.890568     3.321029     0.106619
C     -1.959997    13.328029    17.281652     0.518679
C     -3.039606    14.384370    17.547422     0.048420
C     -5.740478    10.393582    13.701442     0.555903
C     -4.275288    10.514050    13.343421    -0.028641
C     -4.714706    15.275732     4.682827     0.518707
C     -3.358915    14.609970     4.417057     0.048399
C     -6.221138    10.733385     8.263037     0.555913
C     -6.595947    12.154943     8.621058    -0.028596
C     17.447858    -5.257477    12.669111     0.518694
C     17.526756    -5.606222    11.177723     0.048408
C     17.168104     0.547931    11.276564     0.555884
C     16.330601    -0.016369    12.403341    -0.028538
C      7.161036     2.016387     9.295368     0.518695
C      6.805957     1.974553    10.786756     0.048413
C     12.727704     3.687773    10.687915     0.555912
C     12.474826     2.710047     9.561138    -0.028588
C      7.006829    20.983481     1.781319     0.518695
C      5.927206    20.685465     0.733614     0.048407
C      3.226406    19.350192     6.112715     0.555884
C      4.691597    18.979904     6.187394    -0.028538
C      4.252182     9.098770     6.393860     0.518694
C      5.607982     9.201494     7.103313     0.048414
C      2.745778    14.470517     8.537593     0.555912
C      2.370950    14.069780     7.127473    -0.028588
C      8.481033     0.919572    20.183160     0.518678
C      8.559944    -0.197626    21.230865     0.048420
C      8.201221    -3.189155    15.851764     0.555902
C      7.363716    -1.931187    15.777085    -0.028640
C     -1.805851    -5.639151    15.570619     0.518706
C     -2.160940    -4.326661    14.861166     0.048399
C      3.760787    -5.268883    13.426886     0.555913
C      3.507928    -5.755825    14.837006    -0.028596
C     15.973669     3.732084     2.901508     0.518706
C     14.894057     2.973759     3.683443     0.048399
C     12.193237     8.299819     2.150322     0.555913
C     13.658431     8.549640     2.433664    -0.028596
C     13.219130    13.669092    10.887792     0.518678
C     14.574924    14.232130    10.444110     0.048421
C     11.712649    12.839692     5.163849     0.555903
C     11.337836    11.818871     6.215948    -0.028641
C     -0.485915     4.338319    11.076687     0.518695
C     -0.406998     5.804261    11.520369     0.048413
C     -0.765651     2.641638    16.800630     0.555912
C     -1.603169     1.947970    15.748531    -0.028588
C    -10.772692     3.623178    19.062971     0.518695
C    -11.127791     2.352522    18.281036     0.048406
C     -5.206043     1.581524    19.814157     0.555884
C     -5.458906     3.046191    19.530815    -0.028538
C     -4.252034    10.086614     4.682827     0.518678
C     -5.607828    10.752371     4.417057     0.048421
C     -2.745553    14.629028     8.263037     0.555903
C     -2.370740    13.207477     8.621058    -0.028641
C     -7.006573    12.034554    17.281652     0.518707
C     -5.926961    10.978219    17.547422     0.048398
C     -3.226141    14.968934    13.701442     0.555913
C     -4.691335    14.848460    13.343421    -0.028596
C     19.739788    -2.016212     9.295368     0.518694
C     20.094887    -1.974350    10.786756     0.048407
C     14.173139    -3.687572    10.687915     0.555884
C     14.426002    -2.709867     9.561138    -0.028538
C      9.453011     5.257715    12.669111     0.518694
C      9.374094     5.606432    11.177723     0.048413
C      9.732747    -0.547718    11.276564     0.555912
C     10.570265     0.016602    12.403341    -0.028588
C     -8.480762    -0.919192    20.183160     0.518695
C     -8.559660     0.198026    21.230865     0.048407
C     -8.201008     3.189453    15.851764     0.555884
C     -7.363505     1.931485    15.777085    -0.028538
C      1.806060     5.639445    15.570619     0.518695
C      2.161139     4.326941    14.861166     0.048414
C     -3.760608     5.269136    13.426886     0.555912
C     -3.507730     5.756104    14.837006    -0.028588
C     10.927093     4.378811     1.781319     0.518679
C     12.006702     4.676807     0.733614     0.048420
C     14.707574     6.012181     6.112715     0.555902
C     13.242384     6.382471     6.187394    -0.028641
C     13.681802    16.263608     6.393860     0.518706
C     12.326011    16.160898     7.103313     0.048400
C     15.188234    10.891902     8.537593     0.555913
C     15.563043    11.292613     7.127473    -0.028596
C     10.772947    -3.622819    19.062971     0.518706
C     11.128036    -2.352177    18.281036     0.048399
C      5.206309    -1.581150    19.814157     0.555913
C      5.459168    -3.045823    19.530815    -0.028596
C      0.486063    -4.338110    11.076687     0.518680
C      0.407152    -5.804044    11.520369     0.048421
C      0.765875    -2.641321    16.800630     0.555902
C      1.603380    -1.947673    15.748531    -0.028641
C      4.714914    11.693372    10.887792     0.518695
C      3.359114    11.130325    10.444110     0.048412
C      6.221318    12.522664     5.163849     0.555912
C      6.596146    13.543504     6.215948    -0.028588
C      1.960267    21.630229     2.901508     0.518695
C      3.039890    22.388568     3.683443     0.048408
C      5.740690    17.062479     2.150322     0.555884
C      4.275499    16.812664     2.433664    -0.028538
C     10.927093    -0.646693     4.682827     0.518679
C     12.006702    -1.703034     4.417057     0.048420
C     14.707574     2.287754     8.263037     0.555898
C     13.242384     2.167286     8.621058    -0.028598
C     13.681802    -2.594396    17.281652     0.518707
C     12.326011    -1.928634    17.547422     0.048399
C     15.188234     1.947951    13.701442     0.555909
C     15.563043     0.526393    13.343421    -0.028553
C     -8.480762    17.938813     9.295368     0.518694
C     -8.559660    18.287558    10.786756     0.048409
C     -8.201008    12.133405    10.687915     0.555879
C     -7.363505    12.697705     9.561138    -0.028496
C      1.806060    10.664949    12.669111     0.518695
C      2.161139    10.706783    11.177723     0.048412
C     -3.760608     8.993563    11.276564     0.555907
C     -3.507730     9.971289    12.403341    -0.028546
C      1.960267    -8.302145    20.183160     0.518695
C      3.039890    -8.004129    21.230865     0.048408
C      5.740690    -6.668856    15.851764     0.555879
C      4.275499    -6.298568    15.777085    -0.028496
C      4.714914     3.582566    15.570619     0.518695
C      3.359114     3.479842    14.861166     0.048414
C      6.221318    -1.789181    13.426886     0.555907
C      6.596146    -1.388444    14.837006    -0.028545
C      0.486063    11.761764     1.781319     0.518679
C      0.407152    12.878962     0.733614     0.048420
C      0.765875    15.870491     6.112715     0.555898
C      1.603380    14.612523     6.187394    -0.028598
C     10.772947    18.320487     6.393860     0.518707
C     11.128036    17.007997     7.103313     0.048400
C      5.206309    17.950219     8.537593     0.555908
C      5.459168    18.437161     7.127473    -0.028554
C     -7.006573     8.949252    19.062971     0.518707
C     -5.926961     9.707577    18.281036     0.048398
C     -3.226141     4.381517    19.814157     0.555908
C     -4.691335     4.131696    19.530815    -0.028554
C     -4.252034    -0.987756    11.076687     0.518678
C     -5.607828    -1.550794    11.520369     0.048420
C     -2.745553    -0.158356    16.800630     0.555898
C     -2.370740     0.862465    15.748531    -0.028598
C      9.453011     8.343017    10.887792     0.518695
C      9.374094     6.877075    10.444110     0.048414
C      9.732747    10.039698     5.163849     0.555908
C     10.570265    10.733366     6.215948    -0.028546
C     19.739788     9.058158     2.901508     0.518694
C     20.094887    10.328814     3.683443     0.048409
C     14.173139    11.099812     2.150322     0.555879
C     14.426002     9.635145     2.433664    -0.028496
C     13.219130     2.594722    17.281652     0.518679
C     14.574924     1.928965    17.547422     0.048419
C     11.712649    -1.947692    13.701442     0.555898
C     11.337836    -0.526141    13.343421    -0.028598
C     15.973669     0.646782     4.682827     0.518706
C     14.894057     1.703117     4.417057     0.048400
C     12.193237    -2.287598     8.263037     0.555908
C     13.658431    -2.167124     8.621058    -0.028553
C    -10.772692    14.697548    12.669111     0.518694
C    -11.127791    14.655686    11.177723     0.048409
C     -5.206043    16.368908    11.276564     0.555879
C     -5.458906    15.391203    12.403341    -0.028496
C     -0.485915     7.423621     9.295368     0.518695
C     -0.406998     7.074904    10.786756     0.048413
C     -0.765651    13.229054    10.687915     0.555908
C     -1.603169    12.664734     9.561138    -0.028546
C     17.447858    13.600528     1.781319     0.518695
C     17.526756    12.483310     0.733614     0.048408
C     17.168104     9.491883     6.112715     0.555879
C     16.330601    10.749851     6.187394    -0.028496
C      7.161036     7.041891     6.393860     0.518694
C      6.805957     8.354395     7.103313     0.048414
C     12.727704     7.412200     8.537593     0.555907
C     12.474826     6.925232     7.127473    -0.028546
C     -1.959997     8.302525    20.183160     0.518679
C     -3.039606     8.004529    21.230865     0.048420
C     -5.740478     6.669155    15.851764     0.555898
C     -4.275288     6.298865    15.777085    -0.028598
C     -4.714706    -3.582272    15.570619     0.518706
C     -3.358915    -3.479562    14.861166     0.048399
C     -6.221138     1.789434    13.426886     0.555908
C     -6.595947     1.388723    14.837006    -0.028554
C     -1.805851    16.304155     2.901508     0.518707
C     -2.160940    15.033513     3.683443     0.048399
C      3.760787    14.262486     2.150322     0.555909
C      3.507928    15.727159     2.433664    -0.028554
C      8.481033    17.019446    10.887792     0.518680
C      8.559944    18.485380    10.444110     0.048420
C      8.201221    15.322657     5.163849     0.555898
C      7.363716    14.629009     6.215948    -0.028598
C      4.252182     0.987964    11.076687     0.518695
C      5.607982     1.551011    11.520369     0.048414
C      2.745778     0.158672    16.800630     0.555907
C      2.370950    -0.862168    15.748531    -0.028546
C      7.006829    -8.948893    19.062971     0.518695
C      5.927206    -9.707232    18.281036     0.048408
C      3.226406    -4.381143    19.814157     0.555879
C      4.691597    -4.131328    19.530815    -0.028496
C      4.051323   -10.047095    17.402457     0.276219
C     -1.856067    13.151642     4.562022     0.276342
C     17.594892    -5.258778     9.108669     0.276219
C      7.110846     2.154645    12.855810     0.276326
C      4.051323    20.094517     0.000000     0.276219
C      7.110846    10.056213     8.293787     0.276326
C     17.594892    10.517728     0.000000     0.276219
C     -1.856067    -2.624865    13.670692     0.276342
C     13.018186     2.633913     4.562022     0.276343
C    -10.822930    14.835739     9.108669     0.276219
C     -0.338834     7.422386    12.855810     0.276326
C    -10.822930     0.470634    17.402457     0.276217
C     -7.110674    12.210702     4.562022     0.276219
C     -4.051090    10.047423    17.402457     0.276342
C     -7.110674    -2.154403    12.855810     0.276218
C      9.305930     5.258950     9.108669     0.276326
C      0.339006    14.844530     0.000000     0.276218
C      1.856250     2.625123    13.670692     0.276326
C     13.882575     5.267741     0.000000     0.276218
C     10.823163    15.306201     8.293787     0.276343
C     10.823163    -0.470306    17.402457     0.276342
C      0.339006    -7.422144    12.855810     0.276220
C      1.856250    10.526691     9.108669     0.276325
C     13.882575    -2.633827     4.562022     0.276219
C     -2.338433    11.312963    13.523530     0.238707
C     -6.488337    14.247328     8.440949     0.238685
C     15.455433    -1.565992    13.523530     0.238685
C     11.305529     1.368373     8.440949     0.238707
C      6.628441    18.736419     5.405458     0.238685
C      2.478537    12.867593     5.405458     0.238707
C      6.488559    -0.186257    16.559021     0.238707
C      2.338655    -6.055083    16.559021     0.238686
C     15.595284     7.994212     3.035491     0.238685
C     11.445448    10.928673     8.118071     0.238707
C     -2.478352     1.752663    13.846408     0.238707
C     -6.628188     4.687124    18.928988     0.238685
C     -2.478352    11.115089     8.440949     0.238707
C     -6.628188    14.049550    13.523530     0.238685
C     15.595284    -1.368214     8.440949     0.238685
C     11.445448     1.566247    13.523530     0.238707
C     -6.488337     0.186569    16.559021     0.238685
C     -2.338433     6.055395    16.559021     0.238707
C     11.305529     6.625941     5.405458     0.238707
C     15.455433    12.494767     5.405458     0.238685
C      6.628441    -4.686767    18.928988     0.238685
C      2.478537    -1.752402    13.846408     0.238707
C      6.488559    14.433738     8.118071     0.238707
C      2.338655    17.368103     3.035491     0.238685
N     -4.286009    14.246141    17.004900    -0.320629
N     -3.532820    11.400468    14.096803    -0.333068
N     -3.073768    13.388783     4.959579    -0.320667
N     -6.007720    13.150405     7.867676    -0.333094
N     17.564414    -4.613298    10.239840    -0.320661
N     16.280382    -1.392270    12.497789    -0.333138
N      7.729555     2.341047    11.724639    -0.320659
N     11.194350     2.204069     9.466690    -0.333109
N      4.680808    20.284745     1.124581    -0.320661
N      5.434049    19.189132     5.043044    -0.333138
N      5.893139    10.281934     7.889641    -0.320659
N      2.959171    12.919597     6.642058    -0.333108
N      8.597597    -1.506322    20.839898    -0.320629
N      7.313512    -1.161432    16.921435    -0.333068
N     -1.237352    -3.697685    14.074838    -0.320666
N      2.227459    -5.584625    15.322421    -0.333094
N     13.647661     3.512709     3.834998    -0.320667
N     14.400889     7.453994     2.824632    -0.333094
N     14.860063    14.372878     9.115259    -0.320630
N     11.926073    11.973592     7.454744    -0.333068
N     -0.369327     6.120034    12.849220    -0.320658
N     -1.653389     2.554116    14.509735    -0.333109
N    -10.204206     1.357052    18.129481    -0.320661
N     -6.739381     3.380969    19.139847    -0.333138
N     -5.892967    11.973569     4.959579    -0.320629
N     -2.958977    12.212001     7.867676    -0.333068
N     -4.680565    11.116438    17.004900    -0.320666
N     -5.433793    13.962056    14.096803    -0.333094
N     19.171302    -2.340826    11.724639    -0.320661
N     15.706477    -2.203891     9.466690    -0.333138
N      9.336423     4.613491    10.239840    -0.320659
N     10.620485     1.392506    12.497789    -0.333109
N     -8.597318     1.506715    20.839898    -0.320661
N     -7.313286     1.161751    16.921435    -0.333138
N      1.237541     3.697950    14.074838    -0.320659
N     -2.227254     5.584914    15.322421    -0.333108
N     13.253105     5.077535     1.124581    -0.320629
N     12.499916     6.173221     5.043044    -0.333068
N     12.040864    15.080473     7.889641    -0.320667
N     14.974816    12.442786     6.642058    -0.333094
N     10.204448    -1.356710    18.129481    -0.320666
N      6.739637    -3.380609    19.139847    -0.333094
N      0.369499    -6.119792    12.849220    -0.320629
N      1.653584    -2.553843    14.509735    -0.333068
N      3.073957    10.989552     9.115259    -0.320658
N      6.007925    13.388806     7.454744    -0.333108
N      4.286288    21.849621     3.834998    -0.320661
N      3.533047    17.908317     2.824632    -0.333138
N     13.253105    -1.564805     4.959579    -0.320629
N     12.499916     1.280868     7.867676    -0.333073
N     12.040864    -0.707447    17.004900    -0.320666
N     14.974816    -0.469069    14.096803    -0.333098
N     -8.597318    17.294634    11.724639    -0.320662
N     -7.313286    14.073606     9.466690    -0.333142
N      1.237541    10.340289    10.239840    -0.320658
N     -2.227254    10.477267    12.497789    -0.333113
N      4.286288    -7.603409    20.839898    -0.320661
N      3.533047    -6.507796    16.921435    -0.333142
N      3.073957     2.399402    14.074838    -0.320659
N      6.007925    -0.238261    15.322421    -0.333113
N      0.369499    14.187658     1.124581    -0.320629
N      1.653584    13.842768     5.043044    -0.333072
N     10.204448    16.379021     7.889641    -0.320667
N      6.739637    18.265961     6.642058    -0.333098
N     -4.680565     9.168627    18.129481    -0.320666
N     -5.433793     5.227342    19.139847    -0.333099
N     -5.892967    -1.691542    12.849220    -0.320629
N     -2.958977     0.707744    14.509735    -0.333072
N      9.336423     6.561302     9.115259    -0.320659
N     10.620485    10.127220     7.454744    -0.333113
N     19.171302    11.324284     3.834998    -0.320661
N     15.706477     9.300367     2.824632    -0.333142
N     14.860063     0.707767    17.004900    -0.320628
N     11.926073     0.469335    14.096803    -0.333073
N     13.647661     1.564898     4.959579    -0.320667
N     14.400889    -1.280720     7.867676    -0.333099
N    -10.204206    15.022162    10.239840    -0.320662
N     -6.739381    14.885227    12.497789    -0.333142
N     -0.369327     8.067845    11.724639    -0.320659
N     -1.653389    11.288830     9.466690    -0.333113
N     17.564414    11.174621     1.124581    -0.320661
N     16.280382    11.519585     5.043044    -0.333142
N      7.729555     8.983386     7.889641    -0.320659
N     11.194350     7.096422     6.642058    -0.333113
N     -4.286009     7.603801    20.839898    -0.320629
N     -3.532820     6.508115    16.921435    -0.333072
N     -3.073768    -2.399137    14.074838    -0.320667
N     -6.007720     0.238550    15.322421    -0.333098
N     -1.237352    14.038046     3.834998    -0.320667
N      2.227459    16.061945     2.824632    -0.333098
N      8.597597    18.801128     9.115259    -0.320629
N      7.313512    15.235179     7.454744    -0.333072
N      5.893139     1.691784    12.849220    -0.320659
N      2.959171    -0.707470    14.509735    -0.333113
N      4.680808    -9.168285    18.129481    -0.320661
N      5.434049    -5.226981    19.139847    -0.333142
O     -2.207312    12.411050    16.589551    -0.441706
O     -0.771340    13.583179    17.864150    -0.257016
O     -6.213383    11.119078    14.530601    -0.472091
O     -6.406368     9.501332    13.005168    -0.407189
O     -5.496796    14.736917     5.374928    -0.441715
O     -4.870370    16.481448     4.100329    -0.257007
O     -5.379512    10.529338     7.433878    -0.472083
O     -6.840391     9.808177     8.959311    -0.407201
O     17.397471    -4.129994    12.996602    -0.441700
O     17.406971    -6.324205    13.492340    -0.257016
O     17.660738    -0.191513    10.471565    -0.472072
O     17.242176     1.858652    11.248010    -0.407222
O      8.240830     2.344698     8.967877    -0.441704
O      6.168931     1.622250     8.472139    -0.257028
O     11.866349     3.905769    11.492914    -0.472082
O     13.938775     4.194511    10.716469    -0.407199
O      6.759529    20.842604     2.921495    -0.441700
O      8.195479    21.360359     1.269108    -0.257017
O      2.753486    19.705508     5.069841    -0.472072
O      2.560531    19.193337     7.233562    -0.407220
O      3.470093     9.967556     6.514445    -0.441704
O      4.096507     7.991447     5.640917    -0.257028
O      3.587413    13.854473     9.128877    -0.472082
O      2.126531    15.536116     8.990720    -0.407199
O      8.430630     0.639435    19.042984    -0.441706
O      8.440152     2.165878    20.695371    -0.257015
O      8.693868    -3.516571    16.894638    -0.472091
O      8.275277    -3.869254    14.730917    -0.407188
O     -0.726060    -6.086923    15.450034    -0.441715
O     -2.797946    -6.155013    16.323562    -0.257007
O      2.899425    -4.680737    12.835602    -0.472083
O      4.971853    -5.497528    12.973759    -0.407201
O     15.726363     4.789939     2.453432    -0.441715
O     17.162319     3.100055     2.831221    -0.257007
O     11.720320     7.219009     2.364037    -0.472083
O     11.527356     9.348925     1.725749    -0.407201
O     12.437030    13.339121    10.075107    -0.441706
O     13.063473    13.570699    12.223233    -0.257015
O     12.554287    13.659783     5.401724    -0.472091
O     11.093387    12.699301     4.014448    -0.407189
O     -0.536307     3.490973    11.889372    -0.441704
O     -0.526814     4.158741     9.741246    -0.257028
O     -0.273007     3.708499    16.562755    -0.472082
O     -0.691579     2.011016    17.950031    -0.407199
O     -9.692895     3.742639    19.511047    -0.441700
O    -11.764786     4.533177    19.133258    -0.257018
O     -6.067408     0.775382    19.600442    -0.472072
O     -3.994972     1.303430    20.238730    -0.407220
O     -3.469934    10.625442     5.374928    -0.441706
O     -4.096377     8.880887     4.100329    -0.257015
O     -3.587191    14.833060     7.433878    -0.472091
O     -2.126291    15.554250     8.959311    -0.407189
O     -6.759267    12.951520    16.589551    -0.441715
O     -8.195223    11.779415    17.864150    -0.257007
O     -2.753224    14.243454    14.530601    -0.472083
O     -2.560260    15.861171    13.005168    -0.407201
O     18.659991    -2.344529     8.967877    -0.441700
O     20.731882    -1.622090     8.472139    -0.257017
O     15.034504    -3.905553    11.492914    -0.472072
O     12.962068    -4.194309    10.716469    -0.407220
O      9.503403     4.130239    12.996602    -0.441705
O      9.493910     6.324460    13.492340    -0.257027
O      9.240103     0.191711    10.471565    -0.472082
O      9.658675    -1.858440    11.248010    -0.407199
O     -8.430375    -0.639076    19.042984    -0.441699
O     -8.439875    -2.165488    20.695371    -0.257017
O     -8.693642     3.516890    16.894638    -0.472072
O     -8.275080     3.869532    14.730917    -0.407220
O      0.726266     6.087214    15.450034    -0.441705
O      2.798165     6.155320    16.323562    -0.257029
O     -2.899253     4.680979    12.835602    -0.472082
O     -4.971679     5.497772    12.973759    -0.407199
O     11.174408     4.519709     2.921495    -0.441706
O      9.738436     4.001923     1.269108    -0.257016
O     15.180479     5.656846     5.069841    -0.472091
O     15.373464     6.169057     7.233562    -0.407189
O     14.463892    15.394825     6.514445    -0.441715
O     13.837466    17.370917     5.640917    -0.257007
O     14.346608    11.507957     9.128877    -0.472083
O     15.807487     9.826311     8.990720    -0.407201
O      9.693156    -3.742271    19.511047    -0.441715
O     11.765042    -4.532816    19.133258    -0.257007
O      6.067671    -0.775013    19.600442    -0.472083
O      3.995243    -1.303049    20.238730    -0.407200
O      0.536466    -3.490749    11.889372    -0.441707
O      0.526944    -4.158558     9.741246    -0.257015
O      0.273228    -3.708186    16.562755    -0.472090
O      0.691819    -2.010677    17.950031    -0.407188
O      5.497003    12.023327    10.075107    -0.441704
O      4.870589    11.791790    12.223233    -0.257028
O      5.379683    11.702577     5.401724    -0.472082
O      6.840565    12.663033     4.014448    -0.407200
O      2.207567    20.572365     2.453432    -0.441700
O      0.771617    22.262256     2.831221    -0.257017
O      6.213610    18.143294     2.364037    -0.472072
O      6.406565    16.013366     1.725749    -0.407221
O     11.174408     0.270286     5.374928    -0.441706
O      9.738436    -0.901843     4.100329    -0.257015
O     15.180479     1.562258     7.433878    -0.472090
O     15.373464     3.180004     8.959311    -0.407188
O     14.463892    -2.055581    16.589551    -0.441715
O     13.837466    -3.800112    17.864150    -0.257007
O     14.346608     2.151998    14.530601    -0.472083
O     15.807487     2.873159    13.005168    -0.407201
O     -8.430375    16.811330     8.967877    -0.441700
O     -8.439875    19.005541     8.472139    -0.257017
O     -8.693642    12.872849    11.492914    -0.472071
O     -8.275080    10.822684    10.716469    -0.407219
O      0.726266    10.336638    12.996602    -0.441704
O      2.798165    11.059086    13.492340    -0.257028
O     -2.899253     8.775567    10.471565    -0.472082
O     -4.971679     8.486825    11.248010    -0.407198
O      2.207567    -8.161268    19.042984    -0.441700
O      0.771617    -8.679023    20.695371    -0.257017
O      6.213610    -7.024172    16.894638    -0.472071
O      6.406565    -6.512001    14.730917    -0.407219
O      5.497003     2.713780    15.450034    -0.441704
O      4.870589     4.689889    16.323562    -0.257029
O      5.379683    -1.173137    12.835602    -0.472082
O      6.840565    -2.854780    12.973759    -0.407198
O      0.536466    12.041901     2.921495    -0.441706
O      0.526944    10.515458     1.269108    -0.257016
O      0.273228    16.197907     5.069841    -0.472090
O      0.691819    16.550590     7.233562    -0.407188
O      9.693156    18.768259     6.514445    -0.441715
O     11.765042    18.836349     5.640917    -0.257007
O      6.067671    17.362073     9.128877    -0.472082
O      3.995243    18.178864     8.990720    -0.407200
O     -6.759267     7.891397    19.511047    -0.441715
O     -8.195223     9.581281    19.133258    -0.257008
O     -2.753224     5.462327    19.600442    -0.472082
O     -2.560260     3.332411    20.238730    -0.407200
O     -3.469934    -0.657785    11.889372    -0.441706
O     -4.096377    -0.889363     9.741246    -0.257015
O     -3.587191    -0.978447    16.562755    -0.472090
O     -2.126291    -0.017965    17.950031    -0.407188
O      9.503403     9.190363    10.075107    -0.441705
O      9.493910     8.522595    12.223233    -0.257028
O      9.240103     8.972837     5.401724    -0.472081
O      9.658675    10.670320     4.014448    -0.407198
O     18.659991     8.938697     2.453432    -0.441700
O     20.731882     8.148159     2.831221    -0.257017
O     15.034504    11.905954     2.364037    -0.472071
O     12.962068    11.377906     1.725749    -0.407219
O     12.437030     2.055894    16.589551    -0.441706
O     13.063473     3.800449    17.864150    -0.257015
O     12.554287    -2.151724    14.530601    -0.472090
O     11.093387    -2.872914    13.005168    -0.407188
O     15.726363    -0.270184     5.374928    -0.441715
O     17.162319     0.901921     4.100329    -0.257007
O     11.720320    -1.562118     7.433878    -0.472082
O     11.527356    -3.179835     8.959311    -0.407200
O     -9.692895    15.025865    12.996602    -0.441700
O    -11.764786    14.303426    13.492340    -0.257017
O     -6.067408    16.586889    10.471565    -0.472071
O     -3.994972    16.875645    11.248010    -0.407219
O     -0.536307     8.551097     8.967877    -0.441704
O     -0.526814     6.356876     8.472139    -0.257028
O     -0.273007    12.489625    11.492914    -0.472081
O     -0.691579    14.539776    10.716469    -0.407198
O     17.397471    13.320412     2.921495    -0.441700
O     17.406971    14.846824     1.269108    -0.257017
O     17.660738     9.164446     5.069841    -0.472071
O     17.242176     8.811804     7.233562    -0.407219
O      8.240830     6.594122     6.514445    -0.441704
O      6.168931     6.526016     5.640917    -0.257028
O     11.866349     8.000357     9.128877    -0.472081
O     13.938775     7.183564     8.990720    -0.407198
O     -2.207312     8.161627    19.042984    -0.441706
O     -0.771340     8.679413    20.695371    -0.257016
O     -6.213383     7.024490    16.894638    -0.472090
O     -6.406368     6.512279    14.730917    -0.407188
O     -5.496796    -2.713489    15.450034    -0.441715
O     -4.870370    -4.689581    16.323562    -0.257007
O     -5.379512     1.173379    12.835602    -0.472082
O     -6.840391     2.855025    12.973759    -0.407200
O     -0.726060    16.423607     2.453432    -0.441715
O     -2.797946    17.214152     2.831221    -0.257008
O      2.899425    13.456349     2.364037    -0.472082
O      4.971853    13.984385     1.725749    -0.407200
O      8.430630    16.172085    10.075107    -0.441707
O      8.440152    16.839894    12.223233    -0.257015
O      8.693868    16.389522     5.401724    -0.472090
O      8.275277    14.692013     4.014448    -0.407189
O      3.470093     0.658009    11.889372    -0.441704
O      4.096507     0.889546     9.741246    -0.257029
O      3.587413     0.978759    16.562755    -0.472081
O      2.126531     0.018303    17.950031    -0.407198
O      6.759529    -7.891029    19.511047    -0.441699
O      8.195479    -9.580920    19.133258    -0.257017
O      2.753486    -5.461958    19.600442    -0.472071
O      2.560531    -3.332030    20.238730    -0.407219

The following XYZ coordinates are in angstroms. Other properties are in atomic units.
The sperically averaged electron density of each atom fit to a function of the form exp(a - br)
eigen_1, eigen_2 and eigen_3 are the three eigenvalues of traceless quadrupole moment tensor
  atom number  atomic symbol              X              Y              Z     net charge C6 coefficient C8 coefficient C10 coefficient fluctuating dipole atomic polarizability isotropic forcefield polarizability              a              b squared Pearson coefficient          <r^3>          <r^4>         wp_QDO          m_QDO          q_QDO       dipole_x       dipole_y       dipole_z         dipole            Qxy            Qxz            Qyz     Q(x^2-y^2)  Q(3z^2 - R^2)        eigen_1        eigen_2        eigen_3 static polarizability      alpha(xx)      alpha(xy)      alpha(xz)      alpha(yy)      alpha(yz)      alpha(zz) atomic spin moment
            1             In      -4.483297      12.681276      15.569301       1.218633     195.068982 0.39672719E+04  0.14718514E+06                                23.277298                           17.608354       1.534892       2.159266                    0.995424      77.715311     204.727246       0.563323       0.293074      -1.279691      -0.000018      -0.000050       0.000407       0.000411       0.079481       0.000092       0.000135       0.218655      -0.257245      -0.092293      -0.085747       0.178040             32.815896      14.414444      -0.796505       0.000348      42.620857      -0.000337      41.412387           0.000791
            2             In      -4.483358      12.681189       6.395178       1.218632     195.068971 0.39672736E+04  0.14718522E+06                                23.277293                           17.608355       1.534892       2.159266                    0.995424      77.715314     204.727246       0.563323       0.293074      -1.279691       0.000041       0.000034      -0.000408       0.000411      -0.006897       0.000096       0.000132      -0.269979      -0.257246      -0.092292      -0.085747       0.178040             32.815879      39.987486       8.244816      -0.000415      17.047784       0.000222      41.412369           0.000791
            3             In      17.195708      -2.648223      10.982240       1.218671     195.197294 0.39705840E+04  0.14733342E+06                                23.280228                           17.610519       1.535201       2.159353                    0.995425      77.713395     204.715614       0.563557       0.292901      -1.279926       0.000337      -0.000238       0.000000       0.000413       0.078863      -0.074670      -0.105598      -0.055764       0.013538      -0.091971      -0.085903       0.177874             32.820280      38.435373      -4.216112       7.831619      35.454180      11.075548      24.571286           0.000789
            4             In       9.705139       2.648430      10.982240       1.218634     195.168279 0.39697676E+04  0.14729887E+06                                23.281492                           17.611397       1.535187       2.159345                    0.995428      77.715871     204.734246       0.563401       0.292991      -1.279799      -0.000346       0.000245       0.000000       0.000424       0.078882       0.074928       0.105965      -0.055778       0.013479      -0.092403      -0.085914       0.178317             32.822097      38.437610      -4.216812      -7.832095      35.455883     -11.076219      24.572797           0.000790
            5             In       4.483548      19.823932       3.197589       1.218671     195.197325 0.39705831E+04  0.14733337E+06                                23.280229                           17.610517       1.535201       2.159353                    0.995425      77.713387     204.715591       0.563557       0.292901      -1.279926       0.000000       0.000358      -0.000207       0.000413      -0.039677      -0.068722       0.008546       0.233041      -0.213305      -0.091970      -0.085904       0.177874             32.820284      14.416225       0.398493       0.690208      41.719494       0.524528      42.325133           0.000792
            6             In       4.483548      11.878994       7.784651       1.218635     195.168284 0.39697651E+04  0.14729876E+06                                23.281497                           17.611394       1.535187       2.159345                    0.995428      77.715861     204.734221       0.563401       0.292991      -1.279799      -0.000000      -0.000368       0.000212       0.000425       0.003499       0.006060       0.114337      -0.072321       0.336367      -0.092403      -0.085914       0.178317             32.822114      39.996167      -4.123430      -7.141950      35.327123     -10.551959      23.143050           0.000792
            7             In       8.228863      -1.845942      18.766890       1.218632     195.069091 0.39672742E+04  0.14718524E+06                                23.277303                           17.608356       1.534892       2.159266                    0.995424      77.715324     204.727279       0.563323       0.293074      -1.279691       0.000363       0.000109       0.000161       0.000411      -0.104148      -0.030774       0.062178      -0.131558      -0.213479      -0.092293      -0.085748       0.178041             32.815901      38.430991       8.889575      -0.263641      17.698252      -0.824666      42.318462           0.000789
            8             In       0.738233      -4.494312      14.179828       1.218631     195.069135 0.39672762E+04  0.14718533E+06                                23.277304                           17.608359       1.534892       2.159266                    0.995424      77.715339     204.727324       0.563323       0.293074      -1.279691      -0.000363      -0.000085      -0.000174       0.000411       0.025422      -0.105582      -0.043612       0.051680       0.336232      -0.092293      -0.085747       0.178040             32.815901      38.430992      -4.673033       7.566822      36.877780      10.248400      23.138930           0.000789
            9             In      13.450393       5.538386       3.197589       1.218632     195.069040 0.39672735E+04  0.14718521E+06                                23.277297                           17.608354       1.534891       2.159265                    0.995424      77.715312     204.727241       0.563323       0.293074      -1.279691       0.000018      -0.000378      -0.000161       0.000411      -0.039660       0.068879      -0.008287       0.233243      -0.213479      -0.092293      -0.085747       0.178040             32.815891      14.414442       0.398544      -0.689622      41.714776      -0.523443      42.318457           0.000788
           10             In      13.450454      13.483411       7.784651       1.218631     195.069068 0.39672764E+04  0.14718534E+06                                23.277298                           17.608359       1.534892       2.159266                    0.995424      77.715336     204.727309       0.563323       0.293074      -1.279691      -0.000041       0.000369       0.000174       0.000410       0.003532      -0.005925      -0.114081      -0.072153       0.336233      -0.092293      -0.085748       0.178041             32.815886      39.987492      -4.122712       7.140059      35.321234      10.550171      23.138932           0.000789
           11             In      -0.738043       4.494579      14.179828       1.218634     195.168276 0.39697665E+04  0.14729882E+06                                23.281494                           17.611396       1.535187       2.159345                    0.995428      77.715866     204.734232       0.563401       0.292991      -1.279799       0.000347       0.000123      -0.000212       0.000425       0.025450       0.105778       0.043826       0.051852       0.336367      -0.092403      -0.085914       0.178317             32.822104      38.437615      -4.674459      -7.567871      36.885672     -10.250762      23.143025           0.000791
           12             In      -8.228612       1.846296      18.766890       1.218672     195.197285 0.39705816E+04  0.14733331E+06                                23.280231                           17.610516       1.535200       2.159353                    0.995425      77.713384     204.715589       0.563557       0.292901      -1.279925      -0.000337      -0.000119       0.000207       0.000413      -0.104097       0.030964      -0.061943      -0.131378      -0.213305      -0.091970      -0.085903       0.177874             32.820294      38.435402       8.890453       0.264471      17.700325       0.825575      42.325153           0.000790
           13             In      13.450393       0.000060       6.395178       1.218633     195.068943 0.39672703E+04  0.14718507E+06                                23.277300                           17.608354       1.534888       2.159265                    0.995424      77.715307     204.727250       0.563323       0.293074      -1.279691       0.000018       0.000050      -0.000407       0.000411       0.079480       0.000092       0.000135       0.218655      -0.257245      -0.092293      -0.085747       0.178040             32.815898      14.414449      -0.796507       0.000351      42.620851      -0.000317      41.412393           0.000789
           14             In      13.450454       0.000147      15.569301       1.218633     195.068923 0.39672684E+04  0.14718498E+06                                23.277304                           17.608354       1.534888       2.159265                    0.995424      77.715305     204.727253       0.563322       0.293074      -1.279690      -0.000041      -0.000034       0.000407       0.000411      -0.006897       0.000096       0.000132      -0.269978      -0.257246      -0.092293      -0.085747       0.178040             32.815912      39.987529       8.244832      -0.000401      17.047801       0.000229      41.412406           0.000788
           15             In      -8.228612      15.329559      10.982240       1.218671     195.197251 0.39705828E+04  0.14733336E+06                                23.280229                           17.610520       1.535198       2.159352                    0.995425      77.713389     204.715611       0.563557       0.292901      -1.279925      -0.000336       0.000238       0.000000       0.000411       0.078863      -0.074670      -0.105598      -0.055764       0.013542      -0.091970      -0.085904       0.177874             32.820274      38.435375      -4.216120       7.831623      35.454163      11.075530      24.571286           0.000791
           16             In      -0.738043      10.032906      10.982240       1.218636     195.168142 0.39697605E+04  0.14729855E+06                                23.281497                           17.611392       1.535183       2.159344                    0.995428      77.715838     204.734179       0.563401       0.292991      -1.279799       0.000346      -0.000245      -0.000000       0.000424       0.078882       0.074928       0.105964      -0.055777       0.013481      -0.092403      -0.085913       0.178316             32.822117      38.437640      -4.216807      -7.832115      35.455900     -11.076221      24.572812           0.000792
           17             In       4.483548      -7.142596      18.766890       1.218672     195.197277 0.39705804E+04  0.14733326E+06                                23.280234                           17.610517       1.535197       2.159352                    0.995425      77.713380     204.715596       0.563557       0.292901      -1.279925       0.000000      -0.000357       0.000207       0.000413      -0.039677      -0.068721       0.008546       0.233041      -0.213305      -0.091970      -0.085904       0.177874             32.820293      14.416232       0.398492       0.690209      41.719512       0.524527      42.325135           0.000790
           18             In       4.483548       0.802342      14.179828       1.218635     195.168281 0.39697641E+04  0.14729872E+06                                23.281502                           17.611396       1.535183       2.159344                    0.995428      77.715865     204.734253       0.563401       0.292991      -1.279799      -0.000000       0.000367      -0.000212       0.000424       0.003499       0.006061       0.114337      -0.072321       0.336366      -0.092403      -0.085914       0.178317             32.822121      39.996177      -4.123441      -7.141941      35.327136     -10.551957      23.143051           0.000790
           19             In       0.738233      14.527278       3.197589       1.218634     195.068978 0.39672685E+04  0.14718499E+06                                23.277307                           17.608353       1.534888       2.159265                    0.995424      77.715300     204.727234       0.563322       0.293074      -1.279691      -0.000362      -0.000109      -0.000161       0.000411      -0.104147      -0.030773       0.062177      -0.131558      -0.213479      -0.092292      -0.085747       0.178040             32.815917      38.430982       8.889572      -0.263626      17.698257      -0.824661      42.318511           0.000791
           20             In       8.228863      17.175648       7.784651       1.218633     195.069063 0.39672720E+04  0.14718515E+06                                23.277308                           17.608357       1.534889       2.159265                    0.995424      77.715327     204.727311       0.563323       0.293074      -1.279691       0.000361       0.000084       0.000174       0.000410       0.025422      -0.105581      -0.043612       0.051679       0.336232      -0.092293      -0.085747       0.178040             32.815914      38.430985      -4.673016       7.566827      36.877807      10.248421      23.138951           0.000790
           21             In      -4.483297       7.142950      18.766890       1.218633     195.068990 0.39672690E+04  0.14718501E+06                                23.277306                           17.608353       1.534888       2.159265                    0.995424      77.715308     204.727256       0.563322       0.293074      -1.279691      -0.000018       0.000377       0.000160       0.000410      -0.039660       0.068879      -0.008287       0.233244      -0.213480      -0.092293      -0.085747       0.178040             32.815917      14.414450       0.398545      -0.689620      41.714820      -0.523450      42.318482           0.000791
           22             In      -4.483358      -0.802075      14.179828       1.218633     195.068950 0.39672698E+04  0.14718505E+06                                23.277303                           17.608355       1.534889       2.159265                    0.995424      77.715307     204.727251       0.563322       0.293074      -1.279691       0.000041      -0.000369      -0.000174       0.000410       0.003532      -0.005925      -0.114080      -0.072152       0.336231      -0.092292      -0.085747       0.178039             32.815908      39.987519      -4.122715       7.140068      35.321258      10.550178      23.138946           0.000788
           23             In       9.705139       8.186757       7.784651       1.218635     195.168224 0.39697639E+04  0.14729870E+06                                23.281498                           17.611396       1.535183       2.159344                    0.995428      77.715858     204.734230       0.563401       0.292991      -1.279799      -0.000346      -0.000122       0.000212       0.000423       0.025450       0.105778       0.043827       0.051851       0.336366      -0.092403      -0.085914       0.178316             32.822110      38.437625      -4.674463      -7.567873      36.885676     -10.250759      23.143031           0.000790
           24             In      17.195708      10.835040       3.197589       1.218672     195.197235 0.39705812E+04  0.14733329E+06                                23.280229                           17.610517       1.535197       2.159352                    0.995425      77.713376     204.715574       0.563557       0.292901      -1.279925       0.000336       0.000119      -0.000206       0.000412      -0.104097       0.030964      -0.061942      -0.131379      -0.213306      -0.091970      -0.085904       0.177873             32.820278      38.435379       8.890444       0.264457      17.700326       0.825576      42.325128           0.000790
           25              H       3.138492      -9.911409      17.167437       0.095827       1.187533 0.88843106E+01  0.88726865E+02                                 1.797902                            1.703296      -0.928151       2.438873                    0.998257       3.430885       9.404589       0.500826       1.224582      -0.723312      -0.061068       0.007437      -0.012887       0.062854      -0.006590       0.011437       0.001047       0.024309      -0.026657      -0.015011      -0.007098       0.022109              1.784137       2.113759      -0.133837       0.231811       1.663561       0.076609       1.575090           0.000867
           26              H      -1.423864      12.336248       4.797042       0.095746       1.187569 0.88843645E+01  0.88725121E+02                                 1.797696                            1.703105      -0.927290       2.439160                    0.998265       3.431065       9.404125       0.500954       1.224300      -0.723374       0.027390      -0.055130       0.012898       0.062896      -0.012764       0.002841      -0.011101      -0.010623      -0.026668      -0.014980      -0.007119       0.022099              1.783931       1.797478      -0.245555       0.005051       1.979397      -0.244050       1.574918           0.000869
           27              H      17.643309      -4.783244       8.285001       0.095827       1.187527 0.88842459E+01  0.88725943E+02                                 1.797886                            1.703282      -0.928151       2.438873                    0.998257       3.430870       9.404494       0.500832       1.224570      -0.723315       0.006328       0.031265      -0.054158       0.062854      -0.001023       0.001794      -0.012589      -0.015057       0.044205      -0.015011      -0.007098       0.022109              1.784121       1.427375      -0.012504       0.021655       1.835132      -0.220593       2.089855           0.000866
           28              H       7.543057       2.358819      13.679478       0.095759       1.187598 0.88846392E+01  0.88728159E+02                                 1.797713                            1.703126      -0.927133       2.439238                    0.998269       3.430880       9.403498       0.500956       1.224292      -0.723378       0.027389       0.016398       0.054193       0.062897       0.003939       0.012485       0.002539       0.012996       0.044197      -0.015008      -0.007121       0.022130              1.783947       1.797501       0.118406       0.215176       1.464699       0.053122       2.089641           0.000866
           29              H       3.138492      19.823141       0.000000       0.095827       1.187533 0.88843115E+01  0.88726881E+02                                 1.797903                            1.703296      -0.928151       2.438873                    0.998257       3.430885       9.404591       0.500826       1.224582      -0.723312      -0.061068      -0.014879      -0.000003       0.062854       0.013200       0.000011       0.000015       0.026097      -0.021294      -0.015011      -0.007098       0.022109              1.784137       2.113760       0.267673      -0.000003       1.530862      -0.000002       1.707789           0.000867
           30              H       7.543057      10.667449       8.882435       0.095759       1.187597 0.88846378E+01  0.88728144E+02                                 1.797713                            1.703126      -0.927133       2.439238                    0.998269       3.430880       9.403499       0.500956       1.224292      -0.723378       0.027389       0.038734       0.041298       0.062897       0.008843       0.009654       0.013652      -0.006253      -0.013548      -0.015008      -0.007121       0.022130              1.783947       1.797501       0.127147       0.210130       1.887407       0.297167       1.666934           0.000868
           31              H      17.643309       9.566644       0.000000       0.095827       1.187526 0.88842389E+01  0.88725857E+02                                 1.797885                            1.703281      -0.928150       2.438873                    0.998257       3.430869       9.404491       0.500832       1.224570      -0.723315       0.006328      -0.062535      -0.000003       0.062854       0.002065       0.000011       0.000016      -0.036890      -0.021294      -0.015011      -0.007098       0.022109              1.784120       1.427374       0.025006      -0.000001       2.217213      -0.000003       1.707773           0.000866
           32              H      -1.423864      -2.013640      13.082044       0.095747       1.187569 0.88843658E+01  0.88725131E+02                                 1.797695                            1.703104      -0.927291       2.439160                    0.998265       3.431065       9.404123       0.500955       1.224299      -0.723374       0.027390       0.038735      -0.041295       0.062896       0.008842      -0.009634      -0.013624      -0.006252      -0.013557      -0.014980      -0.007119       0.022099              1.783930       1.797477       0.127150      -0.210133       1.887385      -0.297171       1.666929           0.000867
           33              H      12.105358       2.769604       4.797042       0.095746       1.187569 0.88843581E+01  0.88725035E+02                                 1.797695                            1.703104      -0.927289       2.439161                    0.998265       3.431064       9.404119       0.500955       1.224299      -0.723374      -0.061107       0.007447       0.012898       0.062896      -0.006590      -0.011413      -0.001022       0.024308      -0.026668      -0.014980      -0.007119       0.022099              1.783930       2.113522      -0.133818      -0.231776       1.663350      -0.076587       1.574917           0.000867
           34              H     -10.390730      15.039897       8.285001       0.095827       1.187527 0.88842454E+01  0.88725932E+02                                 1.797885                            1.703281      -0.928148       2.438874                    0.998257       3.430869       9.404489       0.500833       1.224570      -0.723315       0.027368       0.016387      -0.054158       0.062854       0.003936      -0.012467      -0.002505       0.012997       0.044205      -0.015011      -0.007098       0.022109              1.784120       1.797685       0.118419      -0.215196       1.464821      -0.053113       2.089854           0.000867
           35              H      -0.290405       7.897936      13.679478       0.095759       1.187598 0.88846397E+01  0.88728165E+02                                 1.797713                            1.703126      -0.927134       2.439238                    0.998269       3.430881       9.403501       0.500956       1.224292      -0.723378       0.006331       0.031289       0.054193       0.062897      -0.001020      -0.001768       0.012617      -0.015059       0.044197      -0.015008      -0.007121       0.022130              1.783947       1.427254      -0.012494      -0.021640       1.834946       0.220577       2.089641           0.000869
           36              H     -10.390730      -0.344765      17.167437       0.095827       1.187529 0.88842668E+01  0.88726206E+02                                 1.797888                            1.703284      -0.928155       2.438871                    0.998257       3.430873       9.404506       0.500832       1.224570      -0.723315       0.027368      -0.055096      -0.012887       0.062854      -0.012765      -0.002825       0.011132      -0.010623      -0.026658      -0.015012      -0.007098       0.022109              1.784123       1.797688      -0.245575      -0.005042       1.979601       0.244087       1.575079           0.000865
           37              H      -7.542874      13.026101       4.797042       0.095827       1.187527 0.88842473E+01  0.88725954E+02                                 1.797886                            1.703282      -0.928150       2.438874                    0.998257       3.430869       9.404489       0.500833       1.224570      -0.723315      -0.027368       0.055096       0.012887       0.062854      -0.012765      -0.002825       0.011132      -0.010623      -0.026657      -0.015011      -0.007098       0.022109              1.784120       1.797686      -0.245575      -0.005042       1.979598       0.244087       1.575077           0.000867
           38              H      -3.138262       9.911732      17.167437       0.095747       1.187570 0.88843722E+01  0.88725218E+02                                 1.797697                            1.703105      -0.927293       2.439159                    0.998265       3.431067       9.404132       0.500954       1.224299      -0.723374       0.061107      -0.007447      -0.012898       0.062896      -0.006590      -0.011413      -0.001022       0.024308      -0.026668      -0.014980      -0.007119       0.022099              1.783932       2.113524      -0.133818      -0.231776       1.663352      -0.076587       1.574918           0.000869
           39              H      -7.542874      -2.358561      13.679478       0.095827       1.187528 0.88842565E+01  0.88726078E+02                                 1.797887                            1.703283      -0.928153       2.438872                    0.998257       3.430871       9.404499       0.500832       1.224571      -0.723315      -0.027368      -0.016387       0.054158       0.062854       0.003936      -0.012467      -0.002505       0.012998       0.044205      -0.015011      -0.007098       0.022109              1.784122       1.797687       0.118419      -0.215196       1.464822      -0.053113       2.089856           0.000865
           40              H       9.257501       4.783400       8.285001       0.095759       1.187597 0.88846384E+01  0.88728152E+02                                 1.797713                            1.703126      -0.927132       2.439239                    0.998269       3.430880       9.403499       0.500956       1.224292      -0.723378      -0.006331      -0.031289      -0.054193       0.062897      -0.001020      -0.001768       0.012617      -0.015059       0.044197      -0.015008      -0.007121       0.022130              1.783947       1.427254      -0.012494      -0.021640       1.834946       0.220577       2.089642           0.000867
           41              H       0.290589      15.795614       0.000000       0.095827       1.187528 0.88842528E+01  0.88726031E+02                                 1.797887                            1.703282      -0.928154       2.438872                    0.998257       3.430872       9.404501       0.500832       1.224570      -0.723315      -0.006328       0.062535       0.000003       0.062854       0.002065       0.000011       0.000016      -0.036890      -0.021294      -0.015011      -0.007098       0.022109              1.784121       1.427375       0.025006      -0.000001       2.217215      -0.000003       1.707774           0.000867
           42              H       1.424039       2.013887      13.082044       0.095759       1.187597 0.88846377E+01  0.88728141E+02                                 1.797713                            1.703126      -0.927132       2.439239                    0.998269       3.430880       9.403498       0.500956       1.224292      -0.723378      -0.027389      -0.038734      -0.041298       0.062897       0.008843       0.009654       0.013652      -0.006253      -0.013548      -0.015008      -0.007121       0.022130              1.783947       1.797501       0.127147       0.210130       1.887406       0.297167       1.666934           0.000867
           43              H      14.795406       5.539117       0.000000       0.095827       1.187532 0.88843059E+01  0.88726809E+02                                 1.797902                            1.703296      -0.928151       2.438873                    0.998257       3.430884       9.404587       0.500826       1.224582      -0.723312       0.061068       0.014879       0.000003       0.062854       0.013200       0.000011       0.000015       0.026097      -0.021294      -0.015011      -0.007098       0.022109              1.784137       2.113759       0.267673      -0.000003       1.530862      -0.000002       1.707789           0.000866
           44              H      10.390960      14.694976       8.882435       0.095746       1.187569 0.88843602E+01  0.88725063E+02                                 1.797695                            1.703104      -0.927289       2.439161                    0.998265       3.431064       9.404120       0.500955       1.224299      -0.723374      -0.027390      -0.038735       0.041295       0.062896       0.008842      -0.009634      -0.013624      -0.006252      -0.013557      -0.014980      -0.007119       0.022099              1.783930       1.797477       0.127150      -0.210133       1.887385      -0.297171       1.666929           0.000868
           45              H      10.390960       0.345089      17.167437       0.095747       1.187570 0.88843709E+01  0.88725197E+02                                 1.797696                            1.703105      -0.927291       2.439160                    0.998265       3.431065       9.404124       0.500955       1.224299      -0.723374      -0.027390       0.055130      -0.012899       0.062896      -0.012764       0.002841      -0.011101      -0.010623      -0.026668      -0.014980      -0.007119       0.022099              1.783931       1.797478      -0.245555       0.005051       1.979397      -0.244050       1.574918           0.000866
           46              H       0.290589      -7.897678      13.679478       0.095827       1.187526 0.88842362E+01  0.88725819E+02                                 1.797885                            1.703281      -0.928149       2.438874                    0.998257       3.430868       9.404486       0.500833       1.224570      -0.723315      -0.006328      -0.031265       0.054158       0.062854      -0.001023       0.001794      -0.012589      -0.015057       0.044205      -0.015011      -0.007098       0.022109              1.784119       1.427374      -0.012504       0.021655       1.835130      -0.220593       2.089854           0.000866
           47              H       1.424039      10.322517       8.285001       0.095759       1.187599 0.88846490E+01  0.88728292E+02                                 1.797715                            1.703127      -0.927136       2.439236                    0.998269       3.430882       9.403509       0.500955       1.224293      -0.723378      -0.027389      -0.016398      -0.054193       0.062897       0.003939       0.012485       0.002539       0.012996       0.044197      -0.015009      -0.007121       0.022130              1.783949       1.797503       0.118406       0.215176       1.464701       0.053122       2.089644           0.000869
           48              H      14.795406      -2.769513       4.797042       0.095827       1.187533 0.88843121E+01  0.88726888E+02                                 1.797903                            1.703297      -0.928151       2.438873                    0.998257       3.430885       9.404591       0.500826       1.224582      -0.723312       0.061068      -0.007437       0.012887       0.062854      -0.006590       0.011437       0.001047       0.024309      -0.026657      -0.015011      -0.007098       0.022109              1.784137       2.113760      -0.133837       0.231811       1.663561       0.076610       1.575091           0.000866
           49              H      -5.690279       8.832522      12.218840       0.338629       1.035978 0.74683498E+01  0.72868802E+02                                 1.733218                            1.617297      -1.647790       2.140091                    0.994321       3.424957       9.909810       0.477973       1.313367      -0.696612      -0.017826      -0.016060      -0.005273       0.024566       0.018873       0.011625       0.003479       0.006886      -0.033253      -0.018577      -0.009383       0.027960              1.740581       1.709261      -0.222058      -0.421160       1.622706       0.257135       1.889778          -0.001075
           50              H      -1.599557      11.821479      13.833229       0.106625       1.177217 0.87578677E+01  0.87822267E+02                                 1.837573                            1.729993      -1.068341       2.381611                    0.996684       3.520820       9.916221       0.476626       1.281509      -0.709678       0.050549       0.033630       0.021862       0.064530       0.014698       0.006427       0.011252       0.016933      -0.022015      -0.018584      -0.006103       0.024687              1.840770       2.054540       0.354400       0.097381       1.824155       0.208837       1.643615          -0.000259
           51              H      -7.709636      10.260393       9.745639       0.338637       1.036200 0.74700586E+01  0.72887043E+02                                 1.733199                            1.617273      -1.648084       2.139965                    0.994312       3.424881       9.908542       0.478086       1.313028      -0.696682      -0.009212      -0.022140       0.005296       0.024558       0.012509       0.000611      -0.012096      -0.029098      -0.033248      -0.018574      -0.009373       0.027947              1.740565       1.771863      -0.199926      -0.382823       1.560063       0.311385       1.889770          -0.001076
           52              H      -6.255197      15.113446       8.131250       0.106619       1.177143 0.87572110E+01  0.87814161E+02                                 1.837504                            1.729935      -1.068265       2.381637                    0.996684       3.520778       9.916063       0.476631       1.281520      -0.709675       0.014854       0.058872      -0.021856       0.064531       0.006110      -0.008442      -0.009782      -0.031644      -0.022008      -0.018558      -0.006106       0.024663              1.840700       1.626950       0.203227      -0.164424       2.251591      -0.161412       1.643558          -0.000260
           53              H      16.676732       2.420943      12.218840       0.338637       1.036200 0.74700598E+01  0.72887069E+02                                 1.733200                            1.617274      -1.648078       2.139967                    0.994312       3.424883       9.908554       0.478085       1.313029      -0.696681       0.009212       0.022140      -0.005296       0.024558       0.012509       0.000611      -0.012096      -0.029098      -0.033248      -0.018575      -0.009372       0.027947              1.740567       1.771864      -0.199926      -0.382823       1.560064       0.311385       1.889771          -0.001077
           54              H      15.222293      -2.432110      13.833229       0.106619       1.177143 0.87572155E+01  0.87814214E+02                                 1.837504                            1.729936      -1.068266       2.381637                    0.996684       3.520779       9.916065       0.476631       1.281519      -0.709675      -0.014854      -0.058872       0.021856       0.064531       0.006110      -0.008442      -0.009782      -0.031644      -0.022008      -0.018558      -0.006106       0.024663              1.840700       1.626951       0.203227      -0.164424       2.251591      -0.161412       1.643558          -0.000262
           55              H      14.657375       3.848814       9.745639       0.338629       1.035976 0.74683295E+01  0.72868558E+02                                 1.733216                            1.617295      -1.647792       2.140090                    0.994321       3.424953       9.909797       0.477973       1.313368      -0.696612       0.017825       0.016060       0.005273       0.024566       0.018873       0.011625       0.003479       0.006886      -0.033253      -0.018577      -0.009383       0.027959              1.740579       1.709259      -0.222057      -0.421159       1.622704       0.257134       1.889776          -0.001076
           56              H      10.566653       0.859857       8.131250       0.106625       1.177217 0.87578690E+01  0.87822286E+02                                 1.837573                            1.729993      -1.068340       2.381611                    0.996684       3.520820       9.916222       0.476626       1.281509      -0.709678      -0.050549      -0.033630      -0.021862       0.064530       0.014698       0.006427       0.011252       0.016933      -0.022015      -0.018584      -0.006103       0.024687              1.840770       2.054540       0.354401       0.097381       1.824156       0.208837       1.643615          -0.000261
           57              H       3.276633      18.846771       8.205929       0.338637       1.036201 0.74700652E+01  0.72887128E+02                                 1.733200                            1.617274      -1.648082       2.139965                    0.994312       3.424883       9.908551       0.478085       1.313028      -0.696682      -0.017832       0.003467       0.016526       0.024558       0.000636      -0.022141       0.003986       0.019792       0.005467      -0.018575      -0.009372       0.027947              1.740567       1.709255      -0.253710       0.402911       1.600291      -0.244215       1.912153          -0.001075
           58              H       7.367310      18.750363       4.810221       0.106619       1.177143 0.87572129E+01  0.87814182E+02                                 1.837503                            1.729935      -1.068266       2.381637                    0.996684       3.520778       9.916062       0.476631       1.281519      -0.709675       0.050548       0.002117      -0.040057       0.064531      -0.001779      -0.015920      -0.004493       0.028583       0.012938      -0.018558      -0.006106       0.024663              1.840700       2.054449      -0.092867      -0.355582       1.507849      -0.026236       1.959801          -0.000260
           59              H       1.257276      15.990981       8.205929       0.338629       1.035977 0.74683416E+01  0.72868712E+02                                 1.733218                            1.617297      -1.647789       2.140091                    0.994321       3.424956       9.909811       0.477972       1.313369      -0.696612      -0.009207       0.015652       0.016545       0.024566      -0.005727      -0.011128       0.019567      -0.016183       0.005450      -0.018577      -0.009383       0.027960              1.740582       1.771898      -0.231565       0.364543       1.537692      -0.298440       1.912155          -0.001074
           60              H       2.711670      12.166320       4.810221       0.106625       1.177216 0.87578657E+01  0.87822239E+02                                 1.837572                            1.729993      -1.068340       2.381611                    0.996684       3.520820       9.916219       0.476627       1.281509      -0.709678       0.014852      -0.048365      -0.040055       0.064530      -0.010370      -0.001047       0.016539      -0.019991       0.012937      -0.018584      -0.006103       0.024687              1.840769       1.626997      -0.244020      -0.093790       1.935435       0.344022       1.959876          -0.000260
           61              H       7.709820      -3.309645      13.758550       0.338629       1.035977 0.74683391E+01  0.72868676E+02                                 1.733217                            1.617296      -1.647794       2.140089                    0.994321       3.424955       9.909805       0.477972       1.313368      -0.696612       0.009207      -0.015652      -0.016545       0.024566      -0.005728      -0.011127       0.019567      -0.016183       0.005450      -0.018577      -0.009383       0.027959              1.740581       1.771897      -0.231565       0.364543       1.537691      -0.298440       1.912153          -0.001075
           62              H       6.255426       0.515016      17.154258       0.106625       1.177216 0.87578622E+01  0.87822203E+02                                 1.837572                            1.729993      -1.068339       2.381612                    0.996684       3.520819       9.916219       0.476626       1.281510      -0.709678      -0.014852       0.048365       0.040055       0.064530      -0.010369      -0.001047       0.016539      -0.019990       0.012937      -0.018584      -0.006103       0.024687              1.840770       1.626997      -0.244020      -0.093790       1.935436       0.344022       1.959876          -0.000262
           63              H       5.690463      -6.165435      13.758550       0.338637       1.036199 0.74700521E+01  0.72886964E+02                                 1.733198                            1.617272      -1.648083       2.139965                    0.994312       3.424880       9.908538       0.478086       1.313028      -0.696682       0.017831      -0.003466      -0.016526       0.024558       0.000636      -0.022141       0.003986       0.019792       0.005467      -0.018574      -0.009373       0.027947              1.740565       1.709253      -0.253710       0.402910       1.600290      -0.244215       1.912151          -0.001075
           64              H       1.599786      -6.069027      17.154258       0.106618       1.177143 0.87572140E+01  0.87814196E+02                                 1.837504                            1.729936      -1.068265       2.381637                    0.996684       3.520778       9.916062       0.476631       1.281520      -0.709675      -0.050548      -0.002117       0.040057       0.064531      -0.001779      -0.015920      -0.004493       0.028583       0.012937      -0.018558      -0.006106       0.024663              1.840700       2.054449      -0.092867      -0.355582       1.507849      -0.026236       1.959802          -0.000261
           65              H      12.243456      10.364301       1.539710       0.338637       1.036198 0.74700454E+01  0.72886890E+02                                 1.733198                            1.617272      -1.648083       2.139965                    0.994312       3.424879       9.908538       0.478085       1.313029      -0.696682      -0.017803       0.012619      -0.011265       0.024558      -0.019489       0.010542      -0.007431       0.013792      -0.012593      -0.018574      -0.009373       0.027947              1.740564       1.709255       0.475785       0.018277       2.045680      -0.012915       1.466759          -0.001076
           66              H      16.334156       7.471753       3.321029       0.106618       1.177142 0.87572081E+01  0.87814123E+02                                 1.837503                            1.729935      -1.068266       2.381637                    0.996684       3.520778       9.916062       0.476631       1.281520      -0.709675       0.050554      -0.035741       0.018195       0.064531      -0.012898       0.009524      -0.006709       0.009119      -0.045447      -0.018558      -0.006106       0.024663              1.840699       2.054452      -0.261511       0.258209       1.869534      -0.182587       1.598112          -0.000261
           67              H      10.224132      11.792220       4.012910       0.338629       1.035977 0.74683386E+01  0.72868671E+02                                 1.733217                            1.617296      -1.647786       2.140093                    0.994321       3.424955       9.909805       0.477972       1.313368      -0.696612      -0.009200       0.006513      -0.021827       0.024566      -0.006773       0.010541      -0.007435       0.004791       0.068361      -0.018577      -0.009382       0.027960              1.740580       1.771892       0.431483       0.018273       2.076999      -0.012921       1.372850          -0.001075
           68              H      11.678593      10.763827       9.023008       0.106625       1.177217 0.87578684E+01  0.87822280E+02                                 1.837573                            1.729994      -1.068340       2.381611                    0.996684       3.520820       9.916223       0.476626       1.281510      -0.709678       0.014857      -0.010501       0.061912       0.064530       0.004277       0.009525      -0.006713      -0.003027       0.063842      -0.018584      -0.006103       0.024687              1.840771       1.627001       0.040784       0.258231       1.655835      -0.182589       2.239475          -0.000261
           69              H      -1.257036       0.889116      17.951569       0.338629       1.035976 0.74683360E+01  0.72868637E+02                                 1.733217                            1.617296      -1.647791       2.140090                    0.994321       3.424954       9.909801       0.477972       1.313368      -0.696612       0.009200      -0.006513       0.021827       0.024566      -0.006772       0.010541      -0.007435       0.004791       0.068361      -0.018577      -0.009383       0.027960              1.740580       1.771892       0.431483       0.018273       2.076998      -0.012921       1.372850          -0.001076
           70              H      -2.711497       1.917509      12.941471       0.106625       1.177216 0.87578614E+01  0.87822193E+02                                 1.837572                            1.729993      -1.068340       2.381612                    0.996684       3.520819       9.916219       0.476626       1.281510      -0.709678      -0.014857       0.010501      -0.061912       0.064530       0.004277       0.009525      -0.006713      -0.003027       0.063842      -0.018584      -0.006103       0.024687              1.840770       1.627000       0.040784       0.258231       1.655835      -0.182589       2.239474          -0.000261
           71              H      -3.276360       2.317035      20.424769       0.338637       1.036199 0.74700506E+01  0.72886952E+02                                 1.733198                            1.617273      -1.648082       2.139965                    0.994312       3.424880       9.908541       0.478085       1.313029      -0.696682       0.017803      -0.012619       0.011265       0.024558      -0.019489       0.010541      -0.007431       0.013792      -0.012593      -0.018574      -0.009372       0.027947              1.740565       1.709255       0.475786       0.018277       2.045680      -0.012915       1.466759          -0.001076
           72              H      -7.367060       5.209583      18.643450       0.106619       1.177141 0.87572000E+01  0.87814022E+02                                 1.837502                            1.729934      -1.068265       2.381637                    0.996684       3.520777       9.916058       0.476631       1.281519      -0.709675      -0.050554       0.035741      -0.018195       0.064531      -0.012898       0.009524      -0.006709       0.009119      -0.045447      -0.018558      -0.006106       0.024663              1.840698       2.054451      -0.261510       0.258209       1.869532      -0.182587       1.598111          -0.000261
           73              H      -1.257036      15.102048       9.745639       0.338629       1.035977 0.74683412E+01  0.72868699E+02                                 1.733217                            1.617296      -1.647789       2.140091                    0.994321       3.424955       9.909804       0.477972       1.313368      -0.696612       0.009200       0.022160       0.005273       0.024566       0.012515      -0.000595       0.012120      -0.029080      -0.033253      -0.018577      -0.009383       0.027960              1.740580       1.771892      -0.199914       0.382814       1.560072      -0.311363       1.889777          -0.001074
           74              H      -2.711497      10.248965       8.131250       0.106625       1.177216 0.87578623E+01  0.87822200E+02                                 1.837572                            1.729993      -1.068341       2.381611                    0.996684       3.520820       9.916220       0.476627       1.281509      -0.709678      -0.014857      -0.058868      -0.021862       0.064530       0.006110       0.008466       0.009810      -0.031647      -0.022015      -0.018584      -0.006103       0.024687              1.840769       1.627000       0.203244       0.164433       2.251694       0.161423       1.643614          -0.000260
           75              H      -3.276360      16.529967      12.218840       0.338637       1.036199 0.74700534E+01  0.72886977E+02                                 1.733198                            1.617272      -1.648081       2.139966                    0.994312       3.424880       9.908537       0.478086       1.313028      -0.696682       0.017803       0.016065      -0.005296       0.024558       0.018874      -0.011608      -0.003456       0.006907      -0.033248      -0.018575      -0.009372       0.027947              1.740565       1.709255      -0.222060       0.421183       1.622669      -0.257135       1.889769          -0.001075
           76              H      -7.367060      13.541040      13.833229       0.106619       1.177142 0.87572094E+01  0.87814139E+02                                 1.837503                            1.729935      -1.068266       2.381637                    0.996684       3.520778       9.916062       0.476631       1.281519      -0.709675      -0.050554      -0.033628       0.021856       0.064531       0.014697      -0.006408      -0.011220       0.016931      -0.022008      -0.018558      -0.006106       0.024663              1.840699       2.054452       0.354370      -0.097374       1.824088      -0.208825       1.643557          -0.000260
           77              H      12.243456      -3.848631       9.745639       0.338637       1.036199 0.74700476E+01  0.72886911E+02                                 1.733198                            1.617272      -1.648084       2.139965                    0.994312       3.424879       9.908535       0.478086       1.313028      -0.696682      -0.017803      -0.016065       0.005296       0.024558       0.018874      -0.011607      -0.003456       0.006907      -0.033248      -0.018574      -0.009373       0.027947              1.740564       1.709255      -0.222060       0.421183       1.622669      -0.257135       1.889769          -0.001076
           78              H      16.334156      -0.859704       8.131250       0.106619       1.177142 0.87572082E+01  0.87814123E+02                                 1.837503                            1.729935      -1.068265       2.381637                    0.996684       3.520778       9.916061       0.476631       1.281519      -0.709675       0.050554       0.033628      -0.021856       0.064531       0.014697      -0.006408      -0.011220       0.016931      -0.022008      -0.018558      -0.006106       0.024663              1.840699       2.054451       0.354370      -0.097374       1.824088      -0.208824       1.643557          -0.000262
           79              H      10.224132      -2.420712      12.218840       0.338629       1.035976 0.74683324E+01  0.72868589E+02                                 1.733216                            1.617295      -1.647792       2.140090                    0.994321       3.424953       9.909795       0.477973       1.313367      -0.696612      -0.009200      -0.022159      -0.005273       0.024566       0.012515      -0.000595       0.012120      -0.029080      -0.033253      -0.018577      -0.009383       0.027959              1.740579       1.771891      -0.199913       0.382813       1.560071      -0.311363       1.889775          -0.001075
           80              H      11.678593       2.432371      13.833229       0.106625       1.177216 0.87578581E+01  0.87822148E+02                                 1.837571                            1.729992      -1.068339       2.381612                    0.996684       3.520819       9.916217       0.476627       1.281509      -0.709678       0.014857       0.058868       0.021862       0.064530       0.006110       0.008466       0.009810      -0.031647      -0.022015      -0.018584      -0.006103       0.024687              1.840769       1.627000       0.203244       0.164433       2.251693       0.161423       1.643614          -0.000262
           81              H      -7.709636       3.309904      13.758550       0.338637       1.036199 0.74700517E+01  0.72886969E+02                                 1.733199                            1.617273      -1.648080       2.139966                    0.994312       3.424881       9.908546       0.478085       1.313029      -0.696682      -0.009212       0.015656      -0.016526       0.024558      -0.005725       0.011139      -0.019546      -0.016193       0.005467      -0.018575      -0.009372       0.027947              1.740565       1.771863      -0.231575      -0.364550       1.537682       0.298463       1.912151          -0.001077
           82              H      -6.255197      -0.514692      17.154258       0.106619       1.177143 0.87572155E+01  0.87814210E+02                                 1.837503                            1.729935      -1.068266       2.381637                    0.996684       3.520779       9.916063       0.476631       1.281519      -0.709675       0.014854      -0.048363       0.040057       0.064531      -0.010366       0.001070      -0.016507      -0.019995       0.012938      -0.018558      -0.006106       0.024663              1.840699       1.626950      -0.244008       0.093790       1.935347      -0.343992       1.959801          -0.000261
           83              H      -5.690279       6.165695      13.758550       0.338629       1.035976 0.74683364E+01  0.72868644E+02                                 1.733217                            1.617296      -1.647788       2.140092                    0.994321       3.424955       9.909805       0.477972       1.313368      -0.696612      -0.017826       0.003463      -0.016545       0.024566       0.000631       0.022157      -0.003969       0.019787       0.005450      -0.018577      -0.009383       0.027960              1.740580       1.709259      -0.253710      -0.402885       1.600329       0.244216       1.912153          -0.001075
           84              H      -1.599557       6.069350      17.154258       0.106625       1.177217 0.87578683E+01  0.87822277E+02                                 1.837573                            1.729993      -1.068340       2.381611                    0.996684       3.520820       9.916222       0.476626       1.281509      -0.709678       0.050549       0.002118       0.040055       0.064530      -0.001783       0.015942       0.004526       0.028583       0.012936      -0.018584      -0.006103       0.024687              1.840770       2.054540      -0.092862       0.355611       1.507893       0.026246       1.959878          -0.000260
           85              H      14.657375       6.515641       8.205929       0.338630       1.035975 0.74683223E+01  0.72868471E+02                                 1.733215                            1.617294      -1.647794       2.140090                    0.994321       3.424951       9.909790       0.477973       1.313368      -0.696612       0.017825      -0.003463       0.016545       0.024566       0.000631       0.022157      -0.003969       0.019787       0.005450      -0.018577      -0.009383       0.027959              1.740578       1.709257      -0.253709      -0.402884       1.600327       0.244215       1.912150          -0.001076
           86              H      10.566653       6.611986       4.810221       0.106625       1.177217 0.87578685E+01  0.87822278E+02                                 1.837573                            1.729993      -1.068340       2.381611                    0.996684       3.520820       9.916221       0.476626       1.281509      -0.709678      -0.050549      -0.002118      -0.040055       0.064530      -0.001783       0.015942       0.004526       0.028583       0.012937      -0.018584      -0.006103       0.024687              1.840770       2.054540      -0.092862       0.355611       1.507893       0.026246       1.959878          -0.000261
           87              H      16.676732       9.371432       8.205929       0.338638       1.036197 0.74700346E+01  0.72886755E+02                                 1.733196                            1.617271      -1.648086       2.139964                    0.994312       3.424876       9.908526       0.478086       1.313028      -0.696682       0.009212      -0.015656       0.016526       0.024557      -0.005725       0.011138      -0.019546      -0.016193       0.005467      -0.018574      -0.009373       0.027947              1.740563       1.771860      -0.231574      -0.364549       1.537679       0.298463       1.912148          -0.001076
           88              H      15.222293      13.196028       4.810221       0.106619       1.177143 0.87572124E+01  0.87814174E+02                                 1.837503                            1.729935      -1.068265       2.381637                    0.996684       3.520778       9.916061       0.476631       1.281519      -0.709675      -0.014854       0.048363      -0.040057       0.064531      -0.010366       0.001070      -0.016507      -0.019995       0.012937      -0.018558      -0.006106       0.024663              1.840699       1.626950      -0.244008       0.093790       1.935347      -0.343992       1.959801          -0.000261
           89              H       3.276633      -2.316650      20.424769       0.338637       1.036199 0.74700486E+01  0.72886924E+02                                 1.733198                            1.617272      -1.648084       2.139965                    0.994312       3.424879       9.908536       0.478086       1.313028      -0.696682      -0.017831       0.012579       0.011265       0.024558      -0.019493      -0.010520       0.007462       0.013772      -0.012593      -0.018574      -0.009373       0.027947              1.740565       1.709253       0.475785      -0.018269       2.045682       0.012927       1.466759          -0.001076
           90              H       7.367310      -5.209232      18.643450       0.106618       1.177143 0.87572135E+01  0.87814185E+02                                 1.837503                            1.729935      -1.068265       2.381637                    0.996684       3.520778       9.916060       0.476631       1.281519      -0.709675       0.050548      -0.035749      -0.018195       0.064531      -0.012897      -0.009500       0.006743       0.009121      -0.045447      -0.018558      -0.006106       0.024663              1.840699       2.054449      -0.261512      -0.258214       1.869538       0.182581       1.598112          -0.000261
           91              H       1.257276      -0.888778      17.951569       0.338629       1.035975 0.74683261E+01  0.72868524E+02                                 1.733216                            1.617296      -1.647792       2.140090                    0.994321       3.424953       9.909800       0.477972       1.313369      -0.696612      -0.009207       0.006503       0.021827       0.024566      -0.006773      -0.010524       0.007460       0.004787       0.068360      -0.018577      -0.009383       0.027959              1.740580       1.771897       0.431485      -0.018273       2.076993       0.012920       1.372849          -0.001076
           92              H       2.711670      -1.917265      12.941471       0.106625       1.177216 0.87578658E+01  0.87822247E+02                                 1.837572                            1.729993      -1.068340       2.381611                    0.996684       3.520820       9.916222       0.476626       1.281509      -0.709678       0.014852      -0.010507      -0.061912       0.064530       0.004278      -0.009504       0.006743      -0.003022       0.063842      -0.018584      -0.006103       0.024687              1.840770       1.626997       0.040783      -0.258223       1.655838       0.182600       2.239475          -0.000261
           93              H       7.709820      13.570114       4.012910       0.338629       1.035978 0.74683439E+01  0.72868740E+02                                 1.733218                            1.617297      -1.647783       2.140094                    0.994321       3.424957       9.909814       0.477972       1.313369      -0.696612       0.009207      -0.006503      -0.021827       0.024566      -0.006773      -0.010524       0.007460       0.004787       0.068361      -0.018577      -0.009382       0.027960              1.740582       1.771899       0.431486      -0.018273       2.076996       0.012920       1.372851          -0.001075
           94              H       6.255426      14.598601       9.023008       0.106625       1.177216 0.87578655E+01  0.87822245E+02                                 1.837573                            1.729993      -1.068341       2.381611                    0.996684       3.520820       9.916223       0.476626       1.281510      -0.709678      -0.014852       0.010507       0.061912       0.064530       0.004278      -0.009504       0.006743      -0.003022       0.063843      -0.018584      -0.006103       0.024687              1.840770       1.626998       0.040783      -0.258223       1.655838       0.182600       2.239475          -0.000260
           95              H       5.690463      14.997986       1.539710       0.338637       1.036198 0.74700433E+01  0.72886867E+02                                 1.733198                            1.617272      -1.648081       2.139966                    0.994312       3.424879       9.908539       0.478085       1.313030      -0.696681       0.017832      -0.012579      -0.011265       0.024558      -0.019493      -0.010520       0.007462       0.013772      -0.012593      -0.018575      -0.009372       0.027947              1.740565       1.709253       0.475785      -0.018269       2.045682       0.012927       1.466759          -0.001075
           96              H       1.599786      17.890568       3.321029       0.106619       1.177143 0.87572136E+01  0.87814188E+02                                 1.837503                            1.729935      -1.068266       2.381637                    0.996684       3.520778       9.916061       0.476631       1.281519      -0.709675      -0.050548       0.035749       0.018195       0.064531      -0.012897      -0.009500       0.006743       0.009121      -0.045447      -0.018558      -0.006106       0.024663              1.840699       2.054449      -0.261512      -0.258214       1.869538       0.182580       1.598112          -0.000259
           97              C      -1.959997      13.328029      17.281652       0.518679      25.119760 0.28093813E+03  0.59636818E+04                                 7.810662                            5.940780      -0.111439       2.015873                    0.998815      22.955403      64.167904       0.612484       0.471094      -1.024638       0.050924      -0.042979      -0.028105       0.072321       0.011370      -0.049241      -0.079449      -0.010565       0.113717      -0.080321      -0.031485       0.111806              8.999658       7.653793      -0.787439       1.261287      11.746141       3.908593       7.599039          -0.012557
           98              C      -3.039606      14.384370      17.547422       0.048420      36.965612 0.45756455E+03  0.10846044E+05                                 9.763895                            7.191611       0.019592       2.003635                    0.999426      27.604182      78.502847       0.609615       0.423869      -1.064350      -0.061786       0.019001      -0.026672       0.069928       0.029636      -0.023221      -0.048236       0.016114       0.068436      -0.054682      -0.016895       0.071578             12.772485       8.884057      -3.521136      -0.155900      19.837997       7.011901       9.595403           0.157987
           99              C      -5.740478      10.393582      13.701442       0.555903      21.912661 0.26770346E+03  0.56182730E+04                                 7.125263                            5.794624       0.118577       2.093203                    0.999705      22.521877      62.731922       0.620482       0.470357      -1.024368      -0.089302      -0.005453       0.013186       0.090435      -0.005282       0.029941      -0.080796      -0.026993       0.051973      -0.075446      -0.022199       0.097644              7.572418       7.595797       0.257352      -0.951517       7.525584       2.881466       7.595874          -0.001116
          100              C      -4.275288      10.514050      13.343421      -0.028641      32.437307 0.43687914E+03  0.10244375E+05                                 8.719621                            6.923491       0.156951       2.032251                    0.999332      28.169406      79.875196       0.634836       0.411453      -1.071481       0.064034       0.051713       0.026598       0.086499       0.011932       0.034603      -0.020687      -0.020589      -0.010328      -0.049290       0.016869       0.032420              9.583987      12.346865      -0.086671      -3.586959       7.270569       2.680825       9.134529           0.020841
          101              C      -4.714706      15.275732       4.682827       0.518707      25.117678 0.28091262E+03  0.59629372E+04                                 7.809957                            5.940306      -0.111584       2.015840                    0.998816      22.953963      64.160404       0.612547       0.471062      -1.024667      -0.057484       0.033691       0.028094       0.072310       0.012159       0.058562       0.073018      -0.006061       0.113721      -0.080451      -0.031479       0.111930              8.998893      11.785623       0.673507      -3.264467       7.612617      -2.491596       7.598438          -0.012557
          102              C      -3.358915      14.609970       4.417057       0.048399      36.970493 0.45761672E+03  0.10847880E+05                                 9.765847                            7.192789       0.019763       2.003692                    0.999427      27.605392      78.515317       0.609451       0.423959      -1.064265       0.038516      -0.051923       0.026671       0.069935       0.018008       0.037858       0.038139      -0.049797       0.068468      -0.054785      -0.017011       0.071796             12.775584      20.839250       0.704544      -6.665194       7.889458      -2.191018       9.598044           0.157970
          103              C      -6.221138      10.733385       8.263037       0.555913      21.912874 0.26770561E+03  0.56182793E+04                                 7.125108                            5.794520       0.118746       2.093247                    0.999705      22.521470      62.728745       0.620514       0.470336      -1.024388       0.024605      -0.086033      -0.013193       0.090449       0.004383       0.086252      -0.001190       0.027679       0.051973      -0.075519      -0.022234       0.097753              7.572250       7.371386       0.178050      -3.033746       7.749601      -0.063340       7.595763          -0.001116
          104              C      -6.595947      12.154943       8.621058      -0.028596      32.436422 0.43686368E+03  0.10243928E+05                                 8.719520                            6.923427       0.156986       2.032264                    0.999331      28.168855      79.873463       0.634831       0.411460      -1.071476       0.027432       0.077624      -0.026613       0.086523       0.015767       0.031150      -0.025574       0.001012      -0.010358      -0.049278       0.016837       0.032441              9.583875       7.888929      -1.662674      -3.723042      11.728266       2.488186       9.134432           0.020840
          105              C      17.447858      -5.257477      12.669111       0.518694      25.118505 0.28092739E+03  0.59633465E+04                                 7.810274                            5.940593      -0.111298       2.015929                    0.998816      22.954314      64.162514       0.612510       0.471082      -1.024653      -0.019681       0.020859       0.066399       0.072328       0.010248       0.005324      -0.002242       0.190821      -0.093915      -0.080437      -0.031364       0.111800              8.999179       4.583680      -0.344570       0.263687      12.654126       2.497710       9.759730          -0.012561
          106              C      17.526756      -5.606222      11.177723       0.048408      36.963537 0.45754633E+03  0.10845414E+05                                 9.763198                            7.191224       0.019674       2.003660                    0.999426      27.603776      78.498848       0.609668       0.423840      -1.064377      -0.010143       0.031845      -0.061395       0.069902       0.013465      -0.002787      -0.019325       0.102678      -0.109599      -0.054615      -0.016989       0.071604             12.771474       5.372725      -0.336250       0.249517      17.088375       7.584479      15.853321           0.157971
          107              C      17.168104       0.547931      11.276564       0.555884      21.913577 0.26772092E+03  0.56187168E+04                                 7.125430                            5.794803       0.118808       2.093266                    0.999706      22.522061      62.732339       0.620476       0.470356      -1.024371       0.043117       0.038157      -0.069765       0.090456       0.003844       0.066500      -0.029130       0.100703      -0.024250      -0.075454      -0.022272       0.097726              7.572584       5.961069      -0.508863      -2.061388       9.426649       1.311982       7.330034          -0.001119
          108              C      16.330601      -0.016369      12.403341      -0.028538      32.435590 0.43685055E+03  0.10243548E+05                                 8.719399                            6.923328       0.156995       2.032268                    0.999331      28.168451      79.872162       0.634834       0.411461      -1.071475      -0.024002      -0.080066       0.022428       0.086543       0.008437       0.036182      -0.018430      -0.012338      -0.038481      -0.049275       0.016866       0.032410              9.583745       8.938526      -0.158947      -5.019851       9.076345       0.654333      10.736365           0.020837
          109              C       7.161036       2.016387       9.295368       0.518695      25.119234 0.28093848E+03  0.59636342E+04                                 7.810414                            5.940708      -0.111429       2.015889                    0.998815      22.954402      64.162812       0.612505       0.471082      -1.024654       0.026231      -0.011595      -0.066403       0.072331      -0.051993       0.003978      -0.004175      -0.161288      -0.093997      -0.080427      -0.031374       0.111801              8.999387      11.974061       2.268239      -2.267316       5.263872      -1.081215       9.760227          -0.012560
          110              C       6.805957       1.974553      10.786756       0.048413      36.968937 0.45760460E+03  0.10847247E+05                                 9.764625                            7.192045       0.019667       2.003668                    0.999426      27.603874      78.503273       0.609581       0.423883      -1.064340       0.033397       0.001081       0.061395       0.069899      -0.021804       0.017412       0.009217      -0.096806      -0.109637      -0.054779      -0.016855       0.071633             12.773753      16.001056       3.421028      -7.069490       6.464044      -2.763989      15.856158           0.157964
          111              C      12.727704       3.687773      10.687915       0.555912      21.913058 0.26771192E+03  0.56185190E+04                                 7.125529                            5.794851       0.118580       2.093205                    0.999705      22.521931      62.733325       0.620446       0.470379      -1.024352       0.021583       0.053360       0.069758       0.090440      -0.028665       0.049711      -0.052833      -0.083148      -0.024294      -0.075511      -0.022121       0.097633              7.572700       9.361669       0.693420      -1.924129       6.026372       1.506160       7.330059          -0.001119
          112              C      12.474826       2.710047       9.561138      -0.028588      32.436667 0.43687114E+03  0.10244191E+05                                 8.719737                            6.923600       0.156889       2.032234                    0.999332      28.169064      79.875535       0.634804       0.411473      -1.071462      -0.067438      -0.049317      -0.022436       0.086507       0.010446       0.029557      -0.027797      -0.001069      -0.038403      -0.049239       0.016859       0.032380              9.584108       9.161337      -0.080152      -2.290138       8.854381       4.514812      10.736605           0.020832
          113              C       7.006829      20.983481       1.781319       0.518695      25.118485 0.28092702E+03  0.59633370E+04                                 7.810270                            5.940589      -0.111298       2.015929                    0.998816      22.954316      64.162526       0.612510       0.471082      -1.024653       0.050942      -0.002864       0.051264       0.072328      -0.048337       0.014878       0.017497      -0.117998      -0.208759      -0.080437      -0.031364       0.111801              8.999173       7.653266       1.485892       0.051370       5.250660      -0.158510      14.093592          -0.012559
          114              C       5.927206      20.685465       0.733614       0.048407      36.963553 0.45754679E+03  0.10845427E+05                                 9.763200                            7.191227       0.019676       2.003660                    0.999426      27.603789      78.498886       0.609668       0.423840      -1.064377      -0.061760      -0.032593      -0.003118       0.069902      -0.034938      -0.013946       0.005960      -0.057365      -0.152019      -0.054614      -0.016988       0.071603             12.771472       8.883315       1.625376       3.126769       6.083213       0.928921      23.347888           0.157974
          115              C       3.226406      19.350192       6.112715       0.555884      21.913577 0.26772094E+03  0.56187172E+04                                 7.125431                            5.794804       0.118807       2.093266                    0.999706      22.522053      62.732311       0.620476       0.470356      -1.024371      -0.089323       0.014153      -0.001837       0.090456       0.028589      -0.010319       0.035149      -0.106385      -0.185941      -0.075454      -0.022272       0.097726              7.572584       7.596025      -0.952754       0.253013       5.083012      -1.471169      10.038716          -0.001116
          116              C       4.691597      18.979904       6.187394      -0.028538      32.435593 0.43685068E+03  0.10243552E+05                                 8.719399                            6.923329       0.156994       2.032267                    0.999331      28.168452      79.872165       0.634834       0.411461      -1.071475       0.064056      -0.002811      -0.058126       0.086543       0.023995      -0.027528       0.017206      -0.026898      -0.029192      -0.049275       0.016866       0.032409              9.583745      12.346521      -3.062976       1.868667       6.346714      -2.147470      10.058002           0.020841
          117              C       4.252182       9.098770       6.393860       0.518694      25.119227 0.28093842E+03  0.59636327E+04                                 7.810412                            5.940707      -0.111430       2.015889                    0.998815      22.954404      64.162817       0.612505       0.471082      -1.024654      -0.057496       0.007494      -0.043242       0.072332       0.044637      -0.039732      -0.059696       0.016790       0.182356      -0.080428      -0.031374       0.111802              8.999383      11.786330      -3.164028       1.048997       9.760242       1.251991       5.451576          -0.012559
          118              C       5.607982       9.201494       7.103313       0.048414      36.968914 0.45760452E+03  0.10847244E+05                                 9.764621                            7.192045       0.019667       2.003669                    0.999426      27.603863      78.503234       0.609581       0.423883      -1.064340       0.038488       0.049030       0.031633       0.069899       0.023793      -0.034403      -0.022957      -0.023788       0.146560      -0.054779      -0.016855       0.071634             12.773746      20.836102      -6.123442       2.721932      11.066801       0.355665       6.418335           0.157965
          119              C       2.745778      14.470517       8.537593       0.555912      21.913081 0.26771226E+03  0.56185281E+04                                 7.125534                            5.794855       0.118581       2.093205                    0.999705      22.521952      62.733401       0.620446       0.470379      -1.024352       0.024610       0.031593       0.081090       0.090440       0.072479      -0.046848      -0.016531      -0.003215      -0.040684      -0.075511      -0.022122       0.097633              7.572705       7.371937      -2.716531       1.362770       7.689534       0.098345       7.656645          -0.001116
          120              C       2.370950      14.069780       7.127473      -0.028588      32.436685 0.43687133E+03  0.10244196E+05                                 8.719738                            6.923600       0.156889       2.032234                    0.999332      28.169084      79.875596       0.634805       0.411473      -1.071462       0.027408      -0.061839      -0.053928       0.086507       0.019096      -0.029103       0.014981      -0.017570      -0.066215      -0.049239       0.016860       0.032380              9.584110       7.889246      -2.393004       3.301604       7.628260      -0.120861      13.234823           0.020837
          121              C       8.481033       0.919572      20.183160       0.518678      25.119732 0.28093781E+03  0.59636732E+04                                 7.810656                            5.940776      -0.111439       2.015874                    0.998815      22.955393      64.167864       0.612484       0.471094      -1.024638      -0.019662       0.047061      -0.051273       0.072321      -0.000490      -0.011474      -0.019726       0.152572      -0.208744      -0.080321      -0.031485       0.111806              8.999648       4.583841       0.400648       0.166663       8.320823       0.004499      14.094280          -0.012561
          122              C       8.559944      -0.197626      21.230865       0.048420      36.965550 0.45756391E+03  0.10846025E+05                                 9.763888                            7.191609       0.019589       2.003635                    0.999426      27.604151      78.502759       0.609615       0.423869      -1.064350      -0.010139      -0.069118       0.003120       0.069928      -0.009138      -0.010167       0.011314       0.088528      -0.152006      -0.054683      -0.016896       0.071579             12.772472       5.373010       0.384201       0.166513       9.594588      -3.258190      23.349819           0.157984
          123              C       8.201221      -3.189155      15.851764       0.555902      21.912645 0.26770323E+03  0.56182668E+04                                 7.125260                            5.794622       0.118576       2.093203                    0.999705      22.521859      62.731858       0.620482       0.470357      -1.024368       0.043104      -0.079480       0.001871       0.090435       0.055638      -0.036455      -0.001862       0.046787      -0.186043      -0.075446      -0.022198       0.097644              7.572415       5.960924      -1.530723       1.471371       6.717774       0.251985      10.038548          -0.001118
          124              C       7.363716      -1.931187      15.777085      -0.028640      32.437268 0.43687841E+03  0.10244354E+05                                 8.719619                            6.923489       0.156949       2.032251                    0.999332      28.169385      79.875149       0.634836       0.411453      -1.071480      -0.024004       0.059432       0.058084       0.086499       0.027125      -0.025275       0.020375      -0.009240      -0.029292      -0.049290       0.016869       0.032421              9.583984       8.938807      -4.267993       2.647576       9.754966      -1.045803      10.058179           0.020837
          125              C      -1.805851      -5.639151      15.570619       0.518706      25.117675 0.28091267E+03  0.59629384E+04                                 7.809957                            5.940307      -0.111584       2.015840                    0.998816      22.953961      64.160401       0.612547       0.471062      -1.024667       0.026218      -0.051701       0.043225       0.072310       0.029438       0.043128       0.057473      -0.069179       0.182306      -0.080451      -0.031479       0.111930              8.998894      11.973432      -3.097478      -0.830735       9.571938      -1.406266       5.451312          -0.012559
          126              C      -2.160940      -4.326661      14.861166       0.048399      36.970505 0.45761670E+03  0.10847879E+05                                 9.765848                            7.192788       0.019764       2.003692                    0.999427      27.605395      78.515324       0.609452       0.423959      -1.064265       0.033415       0.052666      -0.031632       0.069935       0.025967       0.010283       0.040253      -0.011408       0.146550      -0.054785      -0.017011       0.071795             12.775588      16.003480      -7.834218       0.572082      15.904150      -2.685262       6.419134           0.157967
          127              C       3.760787      -5.268883      13.426886       0.555913      21.912890 0.26770601E+03  0.56182897E+04                                 7.125112                            5.794525       0.118746       2.093247                    0.999705      22.521467      62.728741       0.620514       0.470337      -1.024388       0.021582       0.033728      -0.081103       0.090450       0.057406       0.000057       0.049788      -0.088638      -0.040729      -0.075519      -0.022234       0.097753              7.572255       9.361087      -2.012884       0.361548       5.699381      -1.317485       7.656298          -0.001117
          128              C       3.507928      -5.755825      14.837006      -0.028596      32.436391 0.43686298E+03  0.10243908E+05                                 8.719516                            6.923422       0.156985       2.032264                    0.999331      28.168849      79.873451       0.634831       0.411460      -1.071476      -0.067465       0.005244       0.053919       0.086523       0.020391      -0.023707       0.022621      -0.010289      -0.066285      -0.049278       0.016837       0.032442              9.583872       9.161091      -1.943175       1.214526       6.355897      -3.072279      13.234627           0.020837
          129              C      15.973669       3.732084       2.901508       0.518706      25.117659 0.28091242E+03  0.59629314E+04                                 7.809953                            5.940303      -0.111582       2.015841                    0.998816      22.953949      64.160348       0.612547       0.471061      -1.024667       0.050925       0.045813      -0.023163       0.072310       0.037033       0.034499       0.062110       0.019642       0.204355      -0.080451      -0.031479       0.111930              8.998890       7.652944      -0.698232      -1.312550      12.019761      -3.749835       7.323964          -0.012560
          130              C      14.894057       2.973759       3.683443       0.048399      36.970470 0.45761614E+03  0.10847864E+05                                 9.765848                            7.192788       0.019761       2.003692                    0.999427      27.605363      78.515242       0.609451       0.423960      -1.064265      -0.061792       0.013595       0.029795       0.069934       0.005385       0.037352       0.042513       0.026303       0.099096      -0.054785      -0.017012       0.071797             12.775590       8.885457       1.895915      -2.971904      18.233813      -7.943551      11.207499           0.157967
          131              C      12.193237       8.299819       2.150322       0.555913      21.912870 0.26770563E+03  0.56182800E+04                                 7.125108                            5.794520       0.118747       2.093248                    0.999705      22.521467      62.728741       0.620514       0.470337      -1.024388      -0.089314      -0.008686      -0.011341       0.090450      -0.023226      -0.019517       0.045861       0.033691       0.234161      -0.075519      -0.022234       0.097753              7.572250       7.595671       0.695375       0.698621      10.073452      -1.410225       5.047627          -0.001118
          132              C      13.658431       8.549640       2.433664      -0.028596      32.436421 0.43686353E+03  0.10243923E+05                                 8.719520                            6.923425       0.156986       2.032264                    0.999331      28.168853      79.873458       0.634831       0.411460      -1.071476       0.064041      -0.048916       0.031500       0.086523      -0.035846      -0.006902       0.003718       0.009056       0.078633      -0.049278       0.016837       0.032442              9.583876      12.346724       3.149665       1.718396      10.990021      -0.533302       5.414883           0.020836
          133              C      13.219130      13.669092      10.887792       0.518678      25.119728 0.28093774E+03  0.59636711E+04                                 7.810655                            5.940775      -0.111438       2.015874                    0.998815      22.955383      64.167824       0.612484       0.471094      -1.024638      -0.057496      -0.041182       0.015121       0.072321      -0.056738      -0.018712      -0.013150      -0.109581      -0.196799      -0.080322      -0.031485       0.111806              8.999650      11.786373       2.490464       2.215676       5.444549       1.239755       9.768029          -0.012559
          134              C      14.574924      14.232130      10.444110       0.048421      36.965509 0.45756293E+03  0.10845997E+05                                 9.763887                            7.191605       0.019585       2.003634                    0.999426      27.604115      78.502663       0.609614       0.423869      -1.064350       0.038510       0.002861      -0.058298       0.069927      -0.041677      -0.003292      -0.014949      -0.089669      -0.051201      -0.054684      -0.016897       0.071581             12.772474      20.834057       5.418346       3.940867       7.271728       1.834504      10.211638           0.157986
          135              C      11.712649      12.839692       5.163849       0.555903      21.912667 0.26770356E+03  0.56182756E+04                                 7.125263                            5.794624       0.118578       2.093204                    0.999705      22.521881      62.731929       0.620482       0.470357      -1.024368       0.024626       0.054425      -0.067897       0.090435      -0.076801      -0.039289       0.017884      -0.001095      -0.034216      -0.075446      -0.022199       0.097645              7.572418       7.371628       2.538353       1.671131       7.579459      -0.034945       7.766168          -0.001118
          136              C      11.337836      11.818871       6.215948      -0.028641      32.437286 0.43687871E+03  0.10244362E+05                                 8.719618                            6.923488       0.156951       2.032251                    0.999332      28.169398      79.875168       0.634836       0.411453      -1.071481       0.027411      -0.015769       0.080511       0.086499      -0.034756      -0.001878       0.010848       0.026789       0.066994      -0.049290       0.016869       0.032421              9.583982       7.889058       4.055700       0.421575      11.937799      -2.367311       8.925090           0.020838
          137              C      -0.485915       4.338319      11.076687       0.518695      25.119220 0.28093821E+03  0.59636271E+04                                 7.810410                            5.940705      -0.111429       2.015889                    0.998815      22.954401      64.162807       0.612506       0.471082      -1.024654      -0.019675      -0.067940      -0.015130       0.072331      -0.009681       0.006244       0.022139       0.156545      -0.196777      -0.080427      -0.031374       0.111801              8.999384       4.583768      -0.056009      -0.430232      12.647039      -2.502161       9.767344          -0.012560
          138              C      -0.406998       5.804261      11.520369       0.048413      36.968979 0.45760520E+03  0.10847264E+05                                 9.764629                            7.192047       0.019669       2.003669                    0.999426      27.603891      78.503315       0.609581       0.423882      -1.064340      -0.010113       0.037247       0.058278       0.069899      -0.004233       0.013104       0.008243       0.122179      -0.051201      -0.054778      -0.016854       0.071633             12.773759       5.373462      -0.047857      -0.416010      22.735075      -4.328350      10.212739           0.157964
          139              C      -0.765651       2.641638      16.800630       0.555912      21.913076 0.26771228E+03  0.56185282E+04                                 7.125535                            5.794857       0.118580       2.093205                    0.999705      22.521936      62.733346       0.620445       0.470380      -1.024351       0.043114       0.041346       0.067905       0.090440      -0.059406      -0.029869       0.031172       0.097388      -0.034245      -0.075511      -0.022122       0.097633              7.572706       5.961118       2.039647       0.590005       8.990517      -1.564002       7.766482          -0.001118
          140              C      -1.603169       1.947970      15.748531      -0.028588      32.436670 0.43687131E+03  0.10244196E+05                                 8.719736                            6.923600       0.156889       2.032234                    0.999332      28.169072      79.875558       0.634805       0.411473      -1.071462      -0.024018       0.020580      -0.080518       0.086507      -0.035459      -0.010703      -0.001677       0.022823       0.066965      -0.049239       0.016859       0.032380              9.584107       8.938861       4.426855       2.372414      10.888267       0.391546       8.925192           0.020833
          141              C     -10.772692       3.623178      19.062971       0.518695      25.118510 0.28092735E+03  0.59633459E+04                                 7.810276                            5.940593      -0.111299       2.015928                    0.998816      22.954327      64.162568       0.612510       0.471082      -1.024653       0.026227       0.063305       0.023151       0.072327       0.022631      -0.046976      -0.053119      -0.061893       0.204303      -0.080437      -0.031364       0.111800              8.999181      11.974000       0.829151       3.097860       7.699481       2.487378       7.324061          -0.012560
          142              C     -11.127791       2.352522      18.281036       0.048406      36.963646 0.45754799E+03  0.10845461E+05                                 9.763205                            7.191228       0.019681       2.003661                    0.999426      27.603848      78.499038       0.609669       0.423839      -1.064378       0.033406      -0.053696      -0.029785       0.069902      -0.004078      -0.027519      -0.049216      -0.027246       0.099020      -0.054613      -0.016987       0.071600             12.771482      15.998008       4.410595       6.495811      11.112727       5.447789      11.203711           0.157970
          143              C      -5.206043       1.581524      19.814157       0.555884      21.913557 0.26772064E+03  0.56187094E+04                                 7.125426                            5.794801       0.118807       2.093266                    0.999706      22.522045      62.732282       0.620476       0.470356      -1.024371       0.021602      -0.087104       0.011338       0.090456      -0.028653      -0.049633       0.003240       0.003009       0.234246      -0.075454      -0.022271       0.097725              7.572580       9.361426       1.319643       1.562466       8.308473      -0.188579       5.047839          -0.001117
          144              C      -5.458906       3.046191      19.530815      -0.028538      32.435599 0.43685072E+03  0.10243553E+05                                 8.719401                            6.923330       0.156993       2.032267                    0.999331      28.168446      79.872153       0.634834       0.411461      -1.071475      -0.067486       0.044081      -0.031497       0.086543      -0.030713      -0.005677       0.005435       0.038021       0.078612      -0.049275       0.016865       0.032410              9.583749       9.160937       2.023525       1.075515      14.175546      -1.442297       5.414764           0.020839
          145              C      -4.252034      10.086614       4.682827       0.518678      25.119726 0.28093775E+03  0.59636713E+04                                 7.810654                            5.940775      -0.111438       2.015874                    0.998815      22.955381      64.167814       0.612485       0.471094      -1.024638       0.057495      -0.033685       0.028105       0.072321       0.012163      -0.058492      -0.072908      -0.006076       0.113717      -0.080321      -0.031484       0.111806              8.999647      11.786360       0.673629       3.264631       7.613551       2.492002       7.599030          -0.012558
          146              C      -5.607828      10.752371       4.417057       0.048421      36.965511 0.45756325E+03  0.10846006E+05                                 9.763886                            7.191607       0.019587       2.003634                    0.999426      27.604121      78.502677       0.609615       0.423869      -1.064350      -0.038510       0.051918       0.026671       0.069927       0.017987      -0.037739      -0.037973      -0.049788       0.068441      -0.054684      -0.016897       0.071580             12.772471      20.834045       0.703778       6.662850       7.887976       2.190287       9.595393           0.157985
          147              C      -2.745553      14.629028       8.263037       0.555903      21.912664 0.26770354E+03  0.56182752E+04                                 7.125263                            5.794625       0.118577       2.093203                    0.999705      22.521879      62.731926       0.620482       0.470357      -1.024368      -0.024626       0.086013      -0.013186       0.090435       0.004375      -0.086156       0.001297       0.027634       0.051973      -0.075446      -0.022199       0.097645              7.572418       7.371628       0.178091       3.033843       7.749755       0.063370       7.595871          -0.001115
          148              C      -2.370740      13.207477       8.621058      -0.028641      32.437314 0.43687904E+03  0.10244372E+05                                 8.719622                            6.923490       0.156951       2.032251                    0.999332      28.169407      79.875199       0.634836       0.411453      -1.071481      -0.027411      -0.077610      -0.026598       0.086499       0.015751      -0.031038       0.025729       0.001014      -0.010328      -0.049290       0.016869       0.032421              9.583988       7.889065      -1.662723       3.723150      11.728371      -2.488222       9.134528           0.020841
          149              C      -7.006573      12.034554      17.281652       0.518707      25.117708 0.28091297E+03  0.59629466E+04                                 7.809963                            5.940310      -0.111585       2.015840                    0.998816      22.953977      64.160459       0.612547       0.471062      -1.024667      -0.050925       0.042966      -0.028094       0.072310       0.011362       0.049321       0.079552      -0.010570       0.113721      -0.080451      -0.031479       0.111930              8.998903       7.652958      -0.787603      -1.260954      11.745307      -3.908302       7.598443          -0.012557
          150              C      -5.926961      10.978219      17.547422       0.048398      36.970613 0.45761797E+03  0.10847916E+05                                 9.765859                            7.192792       0.019767       2.003693                    0.999427      27.605452      78.515487       0.609452       0.423958      -1.064266       0.061792      -0.019005      -0.026671       0.069935       0.029655       0.023338       0.048404       0.016096       0.068463      -0.054784      -0.017009       0.071793             12.775606       8.885471      -3.521712       0.155996      19.843287      -7.014365       9.598061           0.157969
          151              C      -3.226141      14.968934      13.701442       0.555913      21.912893 0.26770598E+03  0.56182892E+04                                 7.125112                            5.794524       0.118747       2.093247                    0.999705      22.521480      62.728786       0.620514       0.470337      -1.024388       0.089314       0.005479       0.013193       0.090450      -0.005290      -0.029873       0.080922      -0.027039       0.051973      -0.075519      -0.022235       0.097754              7.572255       7.595677       0.257347       0.951520       7.525324      -2.881360       7.595764          -0.001116
          152              C      -4.691335      14.848460      13.343421      -0.028596      32.436419 0.43686352E+03  0.10243923E+05                                 8.719519                            6.923425       0.156986       2.032264                    0.999331      28.168856      79.873467       0.634831       0.411460      -1.071476      -0.064041      -0.051738       0.026613       0.086523       0.011946      -0.034494       0.020844      -0.020608      -0.010358      -0.049278       0.016837       0.032442              9.583875      12.346723      -0.086624       3.586888       7.270468      -2.680738       9.134433           0.020840
          153              C      19.739788      -2.016212       9.295368       0.518694      25.118492 0.28092716E+03  0.59633406E+04                                 7.810272                            5.940591      -0.111298       2.015929                    0.998816      22.954316      64.162527       0.612510       0.471082      -1.024652      -0.026227       0.011603      -0.066399       0.072328      -0.051998      -0.003888       0.004272      -0.161299      -0.093915      -0.080437      -0.031364       0.111800              8.999177      11.974000       2.268270       2.266974       5.263802       1.081168       9.759728          -0.012562
          154              C      20.094887      -1.974350      10.786756       0.048407      36.963547 0.45754648E+03  0.10845418E+05                                 9.763197                            7.191223       0.019677       2.003660                    0.999426      27.603790      78.498883       0.609668       0.423840      -1.064377      -0.033405      -0.001053       0.061394       0.069902      -0.021795      -0.017291      -0.009069      -0.096786      -0.109598      -0.054614      -0.016988       0.071602             12.771472      15.998005       3.420304       7.067553       6.463088       2.763374      15.853323           0.157970
          155              C      14.173139      -3.687572      10.687915       0.555884      21.913549 0.26772049E+03  0.56187052E+04                                 7.125425                            5.794799       0.118806       2.093266                    0.999706      22.522036      62.732250       0.620476       0.470356      -1.024371      -0.021602      -0.053370       0.069765       0.090456      -0.028658      -0.049630       0.052986      -0.083157      -0.024250      -0.075454      -0.022271       0.097725              7.572578       9.361427       0.693330       1.924073       6.026281      -1.506171       7.330026          -0.001118
          156              C      14.426002      -2.709867       9.561138      -0.028538      32.435575 0.43685046E+03  0.10243545E+05                                 8.719399                            6.923329       0.156992       2.032267                    0.999331      28.168435      79.872120       0.634834       0.411461      -1.071475       0.067486       0.049318      -0.022427       0.086542       0.010440      -0.029437       0.027969      -0.001010      -0.038480      -0.049276       0.016865       0.032410              9.583745       9.160934      -0.080315       2.290178       8.853936      -4.514657      10.736364           0.020838
          157              C       9.453011       5.257715      12.669111       0.518694      25.119222 0.28093836E+03  0.59636311E+04                                 7.810412                            5.940707      -0.111430       2.015889                    0.998815      22.954399      64.162803       0.612505       0.471082      -1.024654       0.019675      -0.020866       0.066403       0.072331       0.010248      -0.005262       0.002359       0.190805      -0.093998      -0.080427      -0.031374       0.111802              8.999385       4.583769      -0.344590      -0.263618      12.654164      -2.498051       9.760222          -0.012562
          158              C       9.374094       5.606432      11.177723       0.048413      36.968887 0.45760403E+03  0.10847230E+05                                 9.764619                            7.192042       0.019665       2.003668                    0.999426      27.603847      78.503187       0.609581       0.423883      -1.064340       0.010113      -0.031847      -0.061395       0.069899       0.013465       0.002886       0.019489       0.102704      -0.109639      -0.054779      -0.016855       0.071635             12.773745       5.373458      -0.336349      -0.249447      17.091634      -7.586503      15.856142           0.157962
          159              C       9.732747      -0.547718      11.276564       0.555912      21.913085 0.26771237E+03  0.56185307E+04                                 7.125537                            5.794858       0.118580       2.093205                    0.999705      22.521936      62.733347       0.620445       0.470380      -1.024351      -0.043114      -0.038135      -0.069758       0.090440       0.003835      -0.066382       0.029257       0.100705      -0.024294      -0.075511      -0.022122       0.097633              7.572708       5.961123      -0.508843       2.061398       9.426929      -1.312043       7.330073          -0.001119
          160              C      10.570265       0.016602      12.403341      -0.028588      32.436677 0.43687123E+03  0.10244193E+05                                 8.719738                            6.923600       0.156888       2.032234                    0.999332      28.169065      79.875541       0.634804       0.411473      -1.071462       0.024018       0.080020       0.022436       0.086507       0.008460      -0.036060       0.018601      -0.012300      -0.038403      -0.049239       0.016859       0.032380              9.584110       8.938867      -0.158810       5.019984       9.076855      -0.654246      10.736608           0.020832
          161              C      -8.480762      -0.919192      20.183160       0.518695      25.118504 0.28092733E+03  0.59633453E+04                                 7.810274                            5.940592      -0.111299       2.015928                    0.998816      22.954327      64.162563       0.612510       0.471082      -1.024653       0.019681      -0.047074      -0.051264       0.072328      -0.000513       0.011537       0.019860       0.152540      -0.208759      -0.080437      -0.031364       0.111800              8.999175       4.583679       0.400643      -0.166566       8.320253      -0.004408      14.093593          -0.012561
          162              C      -8.559660       0.198026      21.230865       0.048407      36.963596 0.45754761E+03  0.10845451E+05                                 9.763201                            7.191229       0.019679       2.003661                    0.999426      27.603819      78.498960       0.609668       0.423839      -1.064378       0.010143       0.069092       0.003117       0.069902      -0.009146       0.010268      -0.011161       0.088534      -0.152017      -0.054614      -0.016988       0.071601             12.771474       5.372727       0.384212      -0.166446       9.593802       3.257585      23.347892           0.157974
          163              C      -8.201008       3.189453      15.851764       0.555884      21.913574 0.26772089E+03  0.56187158E+04                                 7.125430                            5.794803       0.118808       2.093266                    0.999706      22.522054      62.732319       0.620476       0.470356      -1.024371      -0.043118       0.079497       0.001837       0.090456       0.055669       0.036578       0.001987       0.046806      -0.185941      -0.075454      -0.022272       0.097726              7.572584       5.961070      -1.530796      -1.471369       6.717973      -0.251840      10.038709          -0.001118
          164              C      -7.363505       1.931485      15.777085      -0.028538      32.435598 0.43685063E+03  0.10243550E+05                                 8.719401                            6.923329       0.156995       2.032268                    0.999331      28.168449      79.872160       0.634834       0.411461      -1.071475       0.024002      -0.059455       0.058126       0.086543       0.027116       0.025398      -0.020218      -0.009242      -0.029192      -0.049275       0.016866       0.032410              9.583748       8.938533      -4.267876      -2.647539       9.754715       1.045985      10.057997           0.020838
          165              C       1.806060       5.639445      15.570619       0.518695      25.119220 0.28093835E+03  0.59636308E+04                                 7.810410                            5.940706      -0.111428       2.015890                    0.998815      22.954398      64.162795       0.612506       0.471082      -1.024654      -0.026231       0.051710       0.043242       0.072332       0.029441      -0.043038      -0.057358      -0.069171       0.182355      -0.080427      -0.031374       0.111801              8.999381      11.974057      -3.097658       0.830730       9.572512       1.406329       5.451574          -0.012559
          166              C       2.161139       4.326941      14.861166       0.048414      36.968900 0.45760434E+03  0.10847239E+05                                 9.764620                            7.192044       0.019667       2.003668                    0.999426      27.603860      78.503233       0.609581       0.423883      -1.064340      -0.033396      -0.052630      -0.031633       0.069899       0.025981      -0.010177      -0.040088      -0.011407       0.146561      -0.054779      -0.016855       0.071634             12.773745      16.001044      -7.832869      -0.571972      15.901856       2.684818       6.418335           0.157965
          167              C      -3.760608       5.269136      13.426886       0.555912      21.913078 0.26771224E+03  0.56185274E+04                                 7.125533                            5.794854       0.118582       2.093205                    0.999705      22.521948      62.733384       0.620446       0.470379      -1.024352      -0.021583      -0.033733      -0.081090       0.090440       0.057384       0.000030      -0.049679      -0.088611      -0.040684      -0.075511      -0.022122       0.097633              7.572704       9.361676      -2.013059      -0.361528       5.699792       1.317612       7.656645          -0.001118
          168              C      -3.507730       5.756104      14.837006      -0.028588      32.436683 0.43687131E+03  0.10244196E+05                                 8.719737                            6.923599       0.156889       2.032234                    0.999332      28.169080      79.875580       0.634805       0.411473      -1.071462       0.067438      -0.005228       0.053928       0.086507       0.020374       0.023825      -0.022445      -0.010339      -0.066215      -0.049239       0.016859       0.032380              9.584109       9.161343      -1.943255      -1.214469       6.356165       3.072498      13.234819           0.020834
          169              C      10.927093       4.378811       1.781319       0.518679      25.119732 0.28093774E+03  0.59636713E+04                                 7.810656                            5.940775      -0.111438       2.015874                    0.998815      22.955395      64.167870       0.612484       0.471094      -1.024638      -0.050924       0.002850       0.051273       0.072321      -0.048329      -0.014773      -0.017393      -0.118051      -0.208744      -0.080321      -0.031484       0.111806              8.999649       7.653791       1.486025      -0.051316       5.250871       0.158632      14.094285          -0.012559
          170              C      12.006702       4.676807       0.733614       0.048420      36.965608 0.45756456E+03  0.10846044E+05                                 9.763894                            7.191611       0.019591       2.003635                    0.999426      27.604178      78.502835       0.609615       0.423869      -1.064350       0.061786       0.032599      -0.003120       0.069928      -0.034928       0.014056      -0.005814      -0.057366      -0.152004      -0.054682      -0.016896       0.071578             12.772482       8.884058       1.625526      -3.127363       6.083549      -0.929060      23.349839           0.157984
          171              C      14.707574       6.012181       6.112715       0.555902      21.912631 0.26770302E+03  0.56182611E+04                                 7.125256                            5.794619       0.118576       2.093203                    0.999705      22.521851      62.731824       0.620483       0.470357      -1.024368       0.089302      -0.014146      -0.001871       0.090435       0.028570       0.010396      -0.034991      -0.106329      -0.186043      -0.075446      -0.022197       0.097643              7.572411       7.595791      -0.952716      -0.252877       5.082901       1.471214      10.038542          -0.001119
          172              C      13.242384       6.382471       6.187394      -0.028641      32.437289 0.43687881E+03  0.10244365E+05                                 8.719620                            6.923490       0.156950       2.032251                    0.999332      28.169395      79.875166       0.634836       0.411453      -1.071481      -0.064034       0.002821      -0.058084       0.086499       0.024001       0.027635      -0.017038      -0.026911      -0.029291      -0.049290       0.016869       0.032421              9.583985      12.346863      -3.063078      -1.868511       6.346914       2.147565      10.058178           0.020837
          173              C      13.681802      16.263608       6.393860       0.518706      25.117652 0.28091230E+03  0.59629284E+04                                 7.809952                            5.940303      -0.111583       2.015841                    0.998816      22.953947      64.160346       0.612547       0.471062      -1.024667       0.057484      -0.007485      -0.043225       0.072310       0.044637       0.039810       0.059819       0.016801       0.182305      -0.080451      -0.031479       0.111930              8.998888      11.785618      -3.163875      -1.048929       9.759736      -1.251977       5.451309          -0.012558
          174              C      12.326011      16.160898       7.103313       0.048400      36.970446 0.45761594E+03  0.10847858E+05                                 9.765846                            7.192788       0.019760       2.003692                    0.999427      27.605352      78.515211       0.609451       0.423960      -1.064264      -0.038516      -0.049059       0.031631       0.069934       0.023783       0.034525       0.023114      -0.023770       0.146554      -0.054786      -0.017012       0.071798             12.775583      20.839251      -6.124527      -2.722385      11.068366      -0.355712       6.419132           0.157968
          175              C      15.188234      10.891902       8.537593       0.555913      21.912860 0.26770552E+03  0.56182767E+04                                 7.125105                            5.794519       0.118745       2.093247                    0.999705      22.521454      62.728689       0.620514       0.470337      -1.024388      -0.024606      -0.031590       0.081103       0.090449       0.072505       0.046921       0.016649      -0.003222      -0.040728      -0.075519      -0.022234       0.097753              7.572247       7.371381      -2.716336      -1.362651       7.689071      -0.098285       7.656289          -0.001118
          176              C      15.563043      11.292613       7.127473      -0.028596      32.436394 0.43686308E+03  0.10243911E+05                                 8.719516                            6.923422       0.156986       2.032264                    0.999331      28.168852      79.873457       0.634831       0.411460      -1.071476      -0.027432       0.061859      -0.053918       0.086523       0.019093       0.029230      -0.014811      -0.017630      -0.066285      -0.049278       0.016837       0.032441              9.583871       7.888928      -2.392947      -3.301411       7.628061       0.120984      13.234623           0.020838
          177              C      10.772947      -3.622819      19.062971       0.518706      25.117686 0.28091273E+03  0.59629403E+04                                 7.809959                            5.940308      -0.111585       2.015840                    0.998816      22.953969      64.160432       0.612547       0.471062      -1.024667      -0.026218      -0.063284       0.023163       0.072310       0.022631       0.047058       0.053230      -0.061830       0.204355      -0.080451      -0.031479       0.111930              8.998897      11.973437       0.829272      -3.097870       7.699284      -2.487421       7.323969          -0.012559
          178              C      11.128036      -2.352177      18.281036       0.048399      36.970558 0.45761759E+03  0.10847905E+05                                 9.765853                            7.192792       0.019766       2.003693                    0.999427      27.605422      78.515398       0.609452       0.423959      -1.064265      -0.033415       0.053727      -0.029795       0.069935      -0.004079       0.027629       0.049385      -0.027227       0.099091      -0.054784      -0.017010       0.071794             12.775594      16.003482       4.412489      -6.498635      11.115799      -5.449769      11.207502           0.157967
          179              C       5.206309      -1.581150      19.814157       0.555913      21.912875 0.26770571E+03  0.56182818E+04                                 7.125109                            5.794521       0.118746       2.093247                    0.999705      22.521464      62.728728       0.620514       0.470337      -1.024388      -0.021582       0.087102       0.011341       0.090450      -0.028653       0.049743      -0.003114       0.002992       0.234160      -0.075519      -0.022234       0.097753              7.572251       9.361086       1.319535      -1.562447       8.308040       0.188597       5.047628          -0.001118
          180              C       5.459168      -3.045823      19.530815      -0.028596      32.436403 0.43686332E+03  0.10243918E+05                                 8.719519                            6.923425       0.156984       2.032264                    0.999331      28.168849      79.873457       0.634831       0.411460      -1.071476       0.067465      -0.044073      -0.031500       0.086523      -0.030726       0.005806      -0.005268       0.038017       0.078634      -0.049279       0.016837       0.032442              9.583875       9.161088       2.023385      -1.075595      14.175653       1.442358       5.414883           0.020836
          181              C       0.486063      -4.338110      11.076687       0.518680      25.119713 0.28093750E+03  0.59636652E+04                                 7.810656                            5.940775      -0.111437       2.015874                    0.998815      22.955373      64.167814       0.612484       0.471094      -1.024637       0.019663       0.067935      -0.015121       0.072322      -0.009690      -0.006162      -0.022026       0.156553      -0.196801      -0.080323      -0.031484       0.111806              8.999651       4.583841      -0.055985       0.430303      12.647081       2.502211       9.768031          -0.012560
          182              C       0.407152      -5.804044      11.520369       0.048421      36.965516 0.45756304E+03  0.10846000E+05                                 9.763887                            7.191605       0.019587       2.003634                    0.999426      27.604120      78.502673       0.609615       0.423869      -1.064350       0.010139      -0.037261       0.058298       0.069928      -0.004236      -0.012997      -0.008086       0.122134      -0.051201      -0.054684      -0.016897       0.071581             12.772474       5.373009      -0.047892       0.415984      22.732775       4.326985      10.211638           0.157986
          183              C       0.765875      -2.641321      16.800630       0.555902      21.912637 0.26770312E+03  0.56182642E+04                                 7.125258                            5.794621       0.118576       2.093203                    0.999705      22.521860      62.731861       0.620482       0.470357      -1.024368      -0.043104      -0.041360       0.067896       0.090435      -0.059390       0.029956      -0.031080       0.097396      -0.034215      -0.075446      -0.022198       0.097644              7.572413       5.960924       2.039602      -0.589981       8.990158       1.563912       7.766157          -0.001118
          184              C       1.603380      -1.947673      15.748531      -0.028641      32.437289 0.43687869E+03  0.10244362E+05                                 8.719621                            6.923490       0.156950       2.032251                    0.999332      28.169394      79.875173       0.634836       0.411453      -1.071481       0.024004      -0.020587      -0.080511       0.086499      -0.035451       0.010854       0.001846       0.022855       0.066994      -0.049290       0.016869       0.032421              9.583988       8.938809       4.426843      -2.372445      10.888066      -0.391625       8.925088           0.020837
          185              C       4.714914      11.693372      10.887792       0.518695      25.119235 0.28093838E+03  0.59636321E+04                                 7.810414                            5.940707      -0.111431       2.015888                    0.998815      22.954414      64.162862       0.612505       0.471082      -1.024654       0.057496       0.041196       0.015130       0.072331      -0.056727       0.018791       0.013267      -0.109587      -0.196778      -0.080427      -0.031374       0.111801              8.999388      11.786346       2.490456      -2.215659       5.444467      -1.239674       9.767352          -0.012558
          186              C       3.359114      11.130325      10.444110       0.048412      36.969052 0.45760618E+03  0.10847292E+05                                 9.764636                            7.192051       0.019671       2.003669                    0.999426      27.603934      78.503445       0.609581       0.423882      -1.064340      -0.038487      -0.002880      -0.058278       0.069899      -0.041688       0.003404       0.015102      -0.089705      -0.051197      -0.054777      -0.016853       0.071630             12.773772      20.836150       5.418960      -3.942158       7.272414      -1.834991      10.212753           0.157962
          187              C       6.221318      12.522664       5.163849       0.555912      21.913100 0.26771257E+03  0.56185361E+04                                 7.125537                            5.794857       0.118583       2.093205                    0.999705      22.521967      62.733450       0.620446       0.470379      -1.024352      -0.024609      -0.054430      -0.067905       0.090440      -0.076811       0.039346      -0.017771      -0.001068      -0.034247      -0.075511      -0.022123       0.097634              7.572709       7.371939       2.538443      -1.671223       7.579701       0.034936       7.766486          -0.001117
          188              C       6.596146      13.543504       6.215948      -0.028588      32.436683 0.43687121E+03  0.10244193E+05                                 8.719737                            6.923598       0.156890       2.032234                    0.999332      28.169079      79.875571       0.634805       0.411473      -1.071462      -0.027408       0.015785       0.080518       0.086507      -0.034752       0.001986      -0.010649       0.026823       0.066965      -0.049239       0.016860       0.032380              9.584109       7.889244       4.055768      -0.421639      11.937893       2.367255       8.925190           0.020836
          189              C       1.960267      21.630229       2.901508       0.518695      25.118501 0.28092730E+03  0.59633443E+04                                 7.810273                            5.940592      -0.111298       2.015929                    0.998816      22.954318      64.162529       0.612510       0.471082      -1.024653      -0.050942      -0.045828      -0.023151       0.072328       0.037053      -0.034423      -0.061996       0.019690       0.204304      -0.080437      -0.031364       0.111801              8.999177       7.653265      -0.698446       1.312513      12.020209       3.749807       7.324056          -0.012558
          190              C       3.039890      22.388568       3.683443       0.048408      36.963557 0.45754680E+03  0.10845427E+05                                 9.763199                            7.191226       0.019676       2.003660                    0.999426      27.603790      78.498882       0.609668       0.423840      -1.064377       0.061760      -0.013596       0.029785       0.069902       0.005391      -0.037230      -0.042353       0.026316       0.099025      -0.054614      -0.016988       0.071603             12.771472       8.883310       1.895197       2.970980      18.227404       7.940220      11.203703           0.157974
          191              C       5.740690      17.062479       2.150322       0.555884      21.913559 0.26772065E+03  0.56187096E+04                                 7.125427                            5.794801       0.118808       2.093266                    0.999706      22.522048      62.732294       0.620476       0.470356      -1.024371       0.089323       0.008668      -0.011338       0.090456      -0.023231       0.019599      -0.045715       0.033678       0.234246      -0.075454      -0.022271       0.097726              7.572580       7.596021       0.695483      -0.698610      10.073879       1.410253       5.047841          -0.001116
          192              C       4.275499      16.812664       2.433664      -0.028538      32.435596 0.43685084E+03  0.10243556E+05                                 8.719400                            6.923330       0.156994       2.032267                    0.999331      28.168453      79.872172       0.634834       0.411461      -1.071475      -0.064056       0.048933       0.031497       0.086543      -0.035837       0.007016      -0.003541       0.009036       0.078611      -0.049275       0.016866       0.032410              9.583747      12.346522       3.149782      -1.718314      10.989954       0.533248       5.414764           0.020842
          193              C      10.927093      -0.646693       4.682827       0.518679      25.119759 0.28093814E+03  0.59636817E+04                                 7.810661                            5.940779      -0.111439       2.015873                    0.998815      22.955401      64.167888       0.612484       0.471094      -1.024638      -0.050924       0.042979       0.028105       0.072321       0.011370      -0.049241      -0.079449      -0.010564       0.113717      -0.080321      -0.031484       0.111806              8.999656       7.653792      -0.787440       1.261287      11.746139       3.908593       7.599038          -0.012559
          194              C      12.006702      -1.703034       4.417057       0.048420      36.965628 0.45756477E+03  0.10846050E+05                                 9.763896                            7.191612       0.019592       2.003635                    0.999426      27.604191      78.502875       0.609615       0.423869      -1.064350       0.061786      -0.019001       0.026671       0.069928       0.029636      -0.023221      -0.048236       0.016114       0.068435      -0.054682      -0.016895       0.071577             12.772488       8.884058      -3.521137      -0.155900      19.838000       7.011904       9.595407           0.157986
          195              C      14.707574       2.287754       8.263037       0.555898      21.912727 0.26770453E+03  0.56182999E+04                                 7.125270                            5.794631       0.118583       2.093204                    0.999705      22.521922      62.732032       0.620483       0.470356      -1.024369       0.089303       0.005453      -0.013187       0.090436      -0.005282       0.029941      -0.080796      -0.026992       0.051973      -0.075446      -0.022198       0.097644              7.572425       7.595802       0.257352      -0.951517       7.525592       2.881470       7.595881          -0.001119
          196              C      13.242384       2.167286       8.621058      -0.028598      32.436805 0.43687105E+03  0.10244136E+05                                 8.719533                            6.923427       0.156955       2.032257                    0.999332      28.169107      79.874136       0.634839       0.411453      -1.071481      -0.064035      -0.051712      -0.026598       0.086499       0.011932       0.034602      -0.020685      -0.020589      -0.010328      -0.049288       0.016869       0.032419              9.583886      12.346727      -0.086668      -3.586908       7.270498       2.680795       9.134432           0.020836
          197              C      13.681802      -2.594396      17.281652       0.518707      25.117691 0.28091277E+03  0.59629413E+04                                 7.809960                            5.940308      -0.111585       2.015840                    0.998816      22.953971      64.160436       0.612547       0.471062      -1.024667       0.057484      -0.033691      -0.028095       0.072310       0.012159       0.058562       0.073018      -0.006061       0.113720      -0.080451      -0.031479       0.111930              8.998897      11.785629       0.673508      -3.264469       7.612620      -2.491597       7.598441          -0.012560
          198              C      12.326011      -1.928634      17.547422       0.048399      36.970543 0.45761742E+03  0.10847900E+05                                 9.765851                            7.192791       0.019766       2.003693                    0.999427      27.605422      78.515397       0.609452       0.423959      -1.064265      -0.038516       0.051923      -0.026671       0.069935       0.018007       0.037857       0.038138      -0.049798       0.068465      -0.054784      -0.017010       0.071794             12.775591      20.839263       0.704546      -6.665199       7.889461      -2.191019       9.598048           0.157967
          199              C      15.188234       1.947951      13.701442       0.555909      21.912984 0.26770731E+03  0.56183235E+04                                 7.125125                            5.794533       0.118755       2.093248                    0.999705      22.521554      62.729005       0.620514       0.470336      -1.024389      -0.024606       0.086034       0.013193       0.090451       0.004383       0.086252      -0.001191       0.027681       0.051974      -0.075519      -0.022236       0.097755              7.572268       7.371404       0.178051      -3.033755       7.749618      -0.063340       7.595783          -0.001119
          200              C      15.563043       0.526393      13.343421      -0.028553      32.435967 0.43685623E+03  0.10243708E+05                                 8.719437                            6.923365       0.156991       2.032270                    0.999331      28.168585      79.872489       0.634834       0.411460      -1.071476      -0.027431      -0.077625       0.026612       0.086523       0.015767       0.031148      -0.025574       0.001010      -0.010359      -0.049277       0.016838       0.032439              9.583781       7.888853      -1.662654      -3.723001      11.728147       2.488155       9.134343           0.020835
          201              C      -8.480762      17.938813       9.295368       0.518694      25.118476 0.28092704E+03  0.59633369E+04                                 7.810268                            5.940589      -0.111296       2.015930                    0.998816      22.954296      64.162445       0.612511       0.471082      -1.024653       0.019681      -0.020859      -0.066399       0.072328       0.010248       0.005324      -0.002241       0.190822      -0.093915      -0.080437      -0.031364       0.111801              8.999171       4.583677      -0.344571       0.263687      12.654115       2.497705       9.759720          -0.012559
          202              C      -8.559660      18.287558      10.786756       0.048409      36.963419 0.45754473E+03  0.10845368E+05                                 9.763186                            7.191218       0.019669       2.003659                    0.999426      27.603710      78.498657       0.609667       0.423841      -1.064377       0.010142      -0.031844       0.061395       0.069902       0.013465      -0.002787      -0.019325       0.102683      -0.109605      -0.054616      -0.016990       0.071607             12.771453       5.372720      -0.336252       0.249515      17.088345       7.584460      15.853295           0.157974
          203              C      -8.201008      12.133405      10.687915       0.555879      21.913647 0.26772206E+03  0.56187455E+04                                 7.125438                            5.794811       0.118813       2.093267                    0.999706      22.522103      62.732437       0.620476       0.470355      -1.024372      -0.043118      -0.038157       0.069766       0.090457       0.003844       0.066500      -0.029130       0.100703      -0.024251      -0.075454      -0.022271       0.097726              7.572592       5.961075      -0.508864      -2.061389       9.426659       1.311985       7.330041          -0.001116
          204              C      -7.363505      12.697705       9.561138      -0.028496      32.435098 0.43684264E+03  0.10243315E+05                                 8.719311                            6.923264       0.156999       2.032273                    0.999331      28.168160      79.871122       0.634838       0.411460      -1.071475       0.024003       0.080065      -0.022428       0.086542       0.008437       0.036180      -0.018430      -0.012340      -0.038481      -0.049274       0.016866       0.032408              9.583644       8.938430      -0.158945      -5.019787       9.076256       0.654324      10.736248           0.020841
          205              C       1.806060      10.664949      12.669111       0.518695      25.119254 0.28093868E+03  0.59636400E+04                                 7.810419                            5.940711      -0.111431       2.015888                    0.998815      22.954414      64.162868       0.612505       0.471082      -1.024654      -0.026231       0.011595       0.066402       0.072331      -0.051993       0.003978      -0.004175      -0.161287      -0.093997      -0.080427      -0.031374       0.111801              8.999394      11.974071       2.268241      -2.267319       5.263876      -1.081217       9.760236          -0.012558
          206              C       2.161139      10.706783      11.177723       0.048412      36.969044 0.45760604E+03  0.10847288E+05                                 9.764635                            7.192050       0.019672       2.003669                    0.999426      27.603934      78.503446       0.609581       0.423882      -1.064340      -0.033397      -0.001081      -0.061395       0.069899      -0.021802       0.017413       0.009217      -0.096802      -0.109632      -0.054777      -0.016853       0.071630             12.773771      16.001080       3.421034      -7.069505       6.464051      -2.763994      15.856180           0.157963
          207              C      -3.760608       8.993563      11.276564       0.555907      21.913168 0.26771365E+03  0.56185634E+04                                 7.125546                            5.794865       0.118588       2.093206                    0.999705      22.522010      62.733560       0.620446       0.470378      -1.024352      -0.021583      -0.053361      -0.069759       0.090441      -0.028665       0.049711      -0.052834      -0.083148      -0.024295      -0.075512      -0.022122       0.097634              7.572718       9.361692       0.693422      -1.924135       6.026385       1.506162       7.330076          -0.001117
          208              C      -3.507730       9.971289      12.403341      -0.028546      32.436218 0.43686382E+03  0.10243975E+05                                 8.719653                            6.923538       0.156894       2.032240                    0.999332      28.168800      79.874572       0.634808       0.411473      -1.071463       0.067437       0.049318       0.022436       0.086507       0.010446       0.029556      -0.027795      -0.001066      -0.038404      -0.049237       0.016860       0.032378              9.584013       9.161253      -0.080149      -2.290112       8.854290       4.514758      10.736495           0.020837
          209              C       1.960267      -8.302145      20.183160       0.518695      25.118473 0.28092687E+03  0.59633328E+04                                 7.810267                            5.940587      -0.111297       2.015929                    0.998816      22.954308      64.162491       0.612511       0.471082      -1.024653      -0.050942       0.002865      -0.051264       0.072328      -0.048337       0.014878       0.017497      -0.117998      -0.208759      -0.080437      -0.031364       0.111801              8.999168       7.653263       1.485891       0.051369       5.250658      -0.158511      14.093584          -0.012560
          210              C       3.039890      -8.004129      21.230865       0.048408      36.963522 0.45754642E+03  0.10845416E+05                                 9.763194                            7.191224       0.019675       2.003660                    0.999426      27.603775      78.498834       0.609668       0.423840      -1.064377       0.061760       0.032593       0.003118       0.069902      -0.034938      -0.013946       0.005960      -0.057366      -0.152020      -0.054615      -0.016989       0.071603             12.771462       8.883311       1.625375       3.126765       6.083210       0.928920      23.347866           0.157972
          211              C       5.740690      -6.668856      15.851764       0.555879      21.913649 0.26772210E+03  0.56187467E+04                                 7.125440                            5.794812       0.118813       2.093267                    0.999706      22.522102      62.732442       0.620476       0.470355      -1.024372       0.089324      -0.014153       0.001837       0.090457       0.028589      -0.010320       0.035149      -0.106385      -0.185942      -0.075454      -0.022271       0.097726              7.572594       7.596033      -0.952755       0.253013       5.083018      -1.471171      10.038730          -0.001117
          212              C       4.275499      -6.298568      15.777085      -0.028496      32.435099 0.43684268E+03  0.10243316E+05                                 8.719313                            6.923266       0.156996       2.032273                    0.999331      28.168157      79.871125       0.634837       0.411461      -1.071475      -0.064056       0.002812       0.058125       0.086542       0.023994      -0.027527       0.017205      -0.026896      -0.029188      -0.049274       0.016866       0.032408              9.583647      12.346389      -3.062938       1.868641       6.346653      -2.147445      10.057900           0.020839
          213              C       4.714914       3.582566      15.570619       0.518695      25.119209 0.28093818E+03  0.59636259E+04                                 7.810407                            5.940703      -0.111428       2.015890                    0.998815      22.954392      64.162763       0.612506       0.471082      -1.024654       0.057496      -0.007495       0.043242       0.072332       0.044637      -0.039732      -0.059696       0.016790       0.182355      -0.080427      -0.031374       0.111801              8.999376      11.786321      -3.164025       1.048997       9.760236       1.251990       5.451572          -0.012561
          214              C       3.359114       3.479842      14.861166       0.048414      36.968906 0.45760440E+03  0.10847241E+05                                 9.764621                            7.192045       0.019667       2.003668                    0.999426      27.603857      78.503222       0.609581       0.423883      -1.064340      -0.038488      -0.049030      -0.031633       0.069899       0.023792      -0.034403      -0.022957      -0.023788       0.146561      -0.054779      -0.016855       0.071634             12.773746      20.836101      -6.123441       2.721933      11.066803       0.355665       6.418335           0.157965
          215              C       6.221318      -1.789181      13.426886       0.555907      21.913144 0.26771328E+03  0.56185538E+04                                 7.125541                            5.794861       0.118587       2.093206                    0.999705      22.521993      62.733502       0.620446       0.470378      -1.024352      -0.024610      -0.031593      -0.081091       0.090441       0.072479      -0.046848      -0.016531      -0.003215      -0.040683      -0.075512      -0.022121       0.097633              7.572713       7.371946      -2.716535       1.362771       7.689542       0.098344       7.656650          -0.001118
          216              C       6.596146      -1.388444      14.837006      -0.028545      32.436175 0.43686308E+03  0.10243954E+05                                 8.719650                            6.923535       0.156892       2.032239                    0.999332      28.168778      79.874522       0.634808       0.411473      -1.071462      -0.027408       0.061838       0.053929       0.086507       0.019095      -0.029102       0.014981      -0.017570      -0.066214      -0.049238       0.016860       0.032378              9.584009       7.889168      -2.392977       3.301561       7.628188      -0.120856      13.234670           0.020832
          217              C       0.486063      11.761764       1.781319       0.518679      25.119754 0.28093804E+03  0.59636795E+04                                 7.810660                            5.940778      -0.111440       2.015873                    0.998815      22.955408      64.167921       0.612484       0.471094      -1.024638       0.019662      -0.047061       0.051273       0.072321      -0.000490      -0.011474      -0.019726       0.152571      -0.208743      -0.080321      -0.031485       0.111806              8.999654       4.583843       0.400649       0.166664       8.320828       0.004498      14.094291          -0.012558
          218              C       0.407152      12.878962       0.733614       0.048420      36.965672 0.45756556E+03  0.10846073E+05                                 9.763898                            7.191614       0.019595       2.003635                    0.999426      27.604221      78.502952       0.609616       0.423868      -1.064351       0.010139       0.069118      -0.003119       0.069928      -0.009138      -0.010167       0.011314       0.088522      -0.152002      -0.054681      -0.016894       0.071576             12.772490       5.373015       0.384201       0.166516       9.594597      -3.258195      23.349857           0.157987
          219              C       0.765875      15.870491       6.112715       0.555898      21.912759 0.26770500E+03  0.56183124E+04                                 7.125277                            5.794636       0.118584       2.093204                    0.999705      22.521941      62.732100       0.620483       0.470356      -1.024369      -0.043105       0.079481      -0.001871       0.090436       0.055639      -0.036455      -0.001862       0.046788      -0.186043      -0.075446      -0.022199       0.097645              7.572433       5.960936      -1.530726       1.471375       6.717788       0.251985      10.038574          -0.001116
          220              C       1.603380      14.612523       6.187394      -0.028598      32.436828 0.43687123E+03  0.10244142E+05                                 8.719534                            6.923426       0.156956       2.032257                    0.999332      28.169127      79.874195       0.634840       0.411453      -1.071481       0.024005      -0.059432      -0.058083       0.086499       0.027123      -0.025274       0.020376      -0.009242      -0.029287      -0.049288       0.016870       0.032418              9.583889       8.938714      -4.267941       2.647545       9.754868      -1.045789      10.058083           0.020841
          221              C      10.772947      18.320487       6.393860       0.518707      25.117658 0.28091247E+03  0.59629331E+04                                 7.809954                            5.940305      -0.111582       2.015841                    0.998816      22.953950      64.160358       0.612547       0.471062      -1.024667      -0.026218       0.051701      -0.043225       0.072311       0.029438       0.043128       0.057473      -0.069180       0.182305      -0.080451      -0.031479       0.111930              8.998889      11.973426      -3.097475      -0.830735       9.571932      -1.406265       5.451310          -0.012558
          222              C      11.128036      17.007997       7.103313       0.048400      36.970426 0.45761564E+03  0.10847849E+05                                 9.765842                            7.192785       0.019760       2.003692                    0.999427      27.605350      78.515204       0.609451       0.423960      -1.064264      -0.033415      -0.052666       0.031631       0.069934       0.025968       0.010284       0.040255      -0.011408       0.146553      -0.054786      -0.017012       0.071798             12.775577      16.003466      -7.834208       0.572080      15.904136      -2.685259       6.419131           0.157968
          223              C       5.206309      17.950219       8.537593       0.555908      21.912996 0.26770769E+03  0.56183328E+04                                 7.125128                            5.794538       0.118754       2.093248                    0.999705      22.521544      62.728965       0.620514       0.470336      -1.024389      -0.021582      -0.033728       0.081104       0.090451       0.057406       0.000057       0.049788      -0.088639      -0.040731      -0.075519      -0.022235       0.097754              7.572271       9.361108      -2.012889       0.361550       5.699393      -1.317488       7.656313          -0.001116
          224              C       5.459168      18.437161       7.127473      -0.028554      32.435937 0.43685561E+03  0.10243690E+05                                 8.719431                            6.923359       0.156991       2.032270                    0.999331      28.168582      79.872476       0.634834       0.411460      -1.071476       0.067465      -0.005243      -0.053919       0.086523       0.020390      -0.023707       0.022620      -0.010286      -0.066283      -0.049277       0.016838       0.032439              9.583775       9.161002      -1.943152       1.214510       6.355837      -3.072243      13.234485           0.020839
          225              C      -7.006573       8.949252      19.062971       0.518707      25.117705 0.28091298E+03  0.59629467E+04                                 7.809963                            5.940310      -0.111585       2.015839                    0.998816      22.953977      64.160458       0.612547       0.471062      -1.024667      -0.050925      -0.045813       0.023163       0.072310       0.037033       0.034500       0.062110       0.019642       0.204355      -0.080451      -0.031479       0.111930              8.998902       7.652954      -0.698230      -1.312553      12.019779      -3.749842       7.323974          -0.012558
          226              C      -5.926961       9.707577      18.281036       0.048398      36.970625 0.45761828E+03  0.10847925E+05                                 9.765861                            7.192795       0.019768       2.003693                    0.999427      27.605453      78.515492       0.609452       0.423958      -1.064266       0.061792      -0.013596      -0.029795       0.069935       0.005384       0.037351       0.042510       0.026305       0.099089      -0.054784      -0.017009       0.071793             12.775611       8.885468       1.895921      -2.971909      18.233849      -7.943568      11.207517           0.157968
          227              C      -3.226141       4.381517      19.814157       0.555908      21.912970 0.26770720E+03  0.56183201E+04                                 7.125122                            5.794532       0.118754       2.093248                    0.999705      22.521537      62.728942       0.620514       0.470336      -1.024389       0.089316       0.008686       0.011342       0.090451      -0.023226      -0.019517       0.045861       0.033691       0.234162      -0.075519      -0.022235       0.097754              7.572265       7.595684       0.695377       0.698622      10.073474      -1.410229       5.047637          -0.001117
          228              C      -4.691335       4.131696      19.530815      -0.028554      32.435956 0.43685595E+03  0.10243700E+05                                 8.719436                            6.923363       0.156990       2.032270                    0.999331      28.168577      79.872466       0.634834       0.411460      -1.071476      -0.064042       0.048915      -0.031500       0.086523      -0.035845      -0.006901       0.003717       0.009055       0.078626      -0.049277       0.016837       0.032439              9.583781      12.346595       3.149626       1.718376      10.989913      -0.533298       5.414835           0.020838
          229              C      -4.252034      -0.987756      11.076687       0.518678      25.119753 0.28093803E+03  0.59636789E+04                                 7.810661                            5.940779      -0.111440       2.015873                    0.998815      22.955398      64.167883       0.612484       0.471094      -1.024638       0.057495       0.041182      -0.015120       0.072320      -0.056737      -0.018712      -0.013151      -0.109581      -0.196798      -0.080321      -0.031484       0.111805              8.999657      11.786384       2.490467       2.215677       5.444553       1.239757       9.768035          -0.012561
          230              C      -5.607828      -1.550794      11.520369       0.048420      36.965638 0.45756473E+03  0.10846049E+05                                 9.763897                            7.191611       0.019593       2.003635                    0.999426      27.604191      78.502872       0.609615       0.423868      -1.064350      -0.038509      -0.002861       0.058299       0.069928      -0.041675      -0.003292      -0.014949      -0.089664      -0.051194      -0.054682      -0.016895       0.071577             12.772492      20.834088       5.418357       3.940875       7.271738       1.834509      10.211650           0.157983
          231              C      -2.745553      -0.158356      16.800630       0.555898      21.912734 0.26770466E+03  0.56183033E+04                                 7.125272                            5.794632       0.118584       2.093204                    0.999705      22.521926      62.732046       0.620483       0.470356      -1.024369      -0.024627      -0.054426       0.067897       0.090436      -0.076801      -0.039289       0.017884      -0.001096      -0.034216      -0.075446      -0.022198       0.097645              7.572427       7.371638       2.538357       1.671134       7.579467      -0.034944       7.766176          -0.001118
          232              C      -2.370740       0.862465      15.748531      -0.028598      32.436808 0.43687097E+03  0.10244134E+05                                 8.719533                            6.923425       0.156955       2.032257                    0.999332      28.169114      79.874157       0.634839       0.411453      -1.071481      -0.027410       0.015770      -0.080511       0.086499      -0.034754      -0.001877       0.010848       0.026788       0.066996      -0.049289       0.016869       0.032419              9.583886       7.888982       4.055653       0.421572      11.937670      -2.367280       8.925004           0.020837
          233              C       9.453011       8.343017      10.887792       0.518695      25.119215 0.28093818E+03  0.59636264E+04                                 7.810410                            5.940705      -0.111429       2.015889                    0.998815      22.954396      64.162793       0.612505       0.471082      -1.024654       0.019675       0.067940       0.015131       0.072331      -0.009681       0.006244       0.022139       0.156545      -0.196778      -0.080427      -0.031374       0.111802              8.999384       4.583768      -0.056009      -0.430232      12.647039      -2.502162       9.767344          -0.012561
          234              C       9.374094       6.877075      10.444110       0.048414      36.968906 0.45760415E+03  0.10847234E+05                                 9.764624                            7.192045       0.019665       2.003668                    0.999426      27.603847      78.503202       0.609580       0.423883      -1.064340       0.010113      -0.037247      -0.058277       0.069899      -0.004233       0.013103       0.008243       0.122182      -0.051204      -0.054779      -0.016855       0.071635             12.773752       5.373460      -0.047858      -0.416010      22.735060      -4.328348      10.212734           0.157962
          235              C       9.732747      10.039698       5.163849       0.555908      21.913186 0.26771400E+03  0.56185726E+04                                 7.125551                            5.794871       0.118589       2.093206                    0.999705      22.522015      62.733579       0.620445       0.470379      -1.024352      -0.043115      -0.041346      -0.067906       0.090441      -0.059407      -0.029870       0.031172       0.097388      -0.034246      -0.075512      -0.022123       0.097634              7.572722       5.961130       2.039651       0.590006       8.990538      -1.564007       7.766498          -0.001118
          236              C      10.570265      10.733366       6.215948      -0.028546      32.436199 0.43686365E+03  0.10243970E+05                                 8.719650                            6.923537       0.156894       2.032240                    0.999332      28.168793      79.874551       0.634808       0.411473      -1.071463       0.024019      -0.020579       0.080518       0.086507      -0.035457      -0.010702      -0.001677       0.022821       0.066966      -0.049238       0.016860       0.032378              9.584008       8.938766       4.426801       2.372384      10.888153       0.391539       8.925106           0.020834
          237              C      19.739788       9.058158       2.901508       0.518694      25.118461 0.28092677E+03  0.59633299E+04                                 7.810265                            5.940586      -0.111296       2.015930                    0.998816      22.954294      64.162435       0.612511       0.471082      -1.024653      -0.026227      -0.063305      -0.023151       0.072328       0.022632      -0.046976      -0.053119      -0.061893       0.204304      -0.080437      -0.031364       0.111801              8.999167      11.973984       0.829148       3.097854       7.699468       2.487371       7.324049          -0.012560
          238              C      20.094887      10.328814       3.683443       0.048409      36.963418 0.45754484E+03  0.10845371E+05                                 9.763185                            7.191218       0.019670       2.003659                    0.999426      27.603716      78.498670       0.609667       0.423841      -1.064377      -0.033404       0.053696       0.029785       0.069902      -0.004076      -0.027522      -0.049220      -0.027245       0.099031      -0.054616      -0.016990       0.071606             12.771450      15.997967       4.410579       6.495788      11.112702       5.447772      11.203681           0.157972
          239              C      14.173139      11.099812       2.150322       0.555879      21.913634 0.26772188E+03  0.56187408E+04                                 7.125436                            5.794809       0.118814       2.093267                    0.999706      22.522099      62.732427       0.620476       0.470355      -1.024372      -0.021602       0.087105      -0.011339       0.090457      -0.028653      -0.049633       0.003240       0.003009       0.234247      -0.075455      -0.022271       0.097726              7.572589       9.361440       1.319645       1.562469       8.308482      -0.188578       5.047846          -0.001118
          240              C      14.426002       9.635145       2.433664      -0.028496      32.435115 0.43684290E+03  0.10243322E+05                                 8.719314                            6.923267       0.156998       2.032273                    0.999331      28.168159      79.871123       0.634837       0.411460      -1.071475       0.067485      -0.044082       0.031497       0.086542      -0.030712      -0.005676       0.005435       0.038021       0.078606      -0.049274       0.016866       0.032408              9.583649       9.160847       2.023496       1.075504      14.175386      -1.442278       5.414714           0.020838
          241              C      13.219130       2.594722      17.281652       0.518679      25.119771 0.28093827E+03  0.59636855E+04                                 7.810663                            5.940780      -0.111440       2.015873                    0.998815      22.955409      64.167920       0.612484       0.471094      -1.024638      -0.057495       0.033685      -0.028105       0.072320       0.012163      -0.058492      -0.072908      -0.006076       0.113716      -0.080321      -0.031484       0.111805              8.999658      11.786378       0.673629       3.264637       7.613558       2.492005       7.599039          -0.012561
          242              C      14.574924       1.928965      17.547422       0.048419      36.965734 0.45756634E+03  0.10846095E+05                                 9.763905                            7.191617       0.019597       2.003636                    0.999426      27.604251      78.503037       0.609616       0.423868      -1.064351       0.038509      -0.051919      -0.026672       0.069928       0.017985      -0.037736      -0.037969      -0.049788       0.068430      -0.054681      -0.016893       0.071574             12.772502      20.834100       0.703782       6.662873       7.887990       2.190292       9.595416           0.157983
          243              C      11.712649      -1.947692      13.701442       0.555898      21.912734 0.26770467E+03  0.56183037E+04                                 7.125272                            5.794632       0.118583       2.093204                    0.999705      22.521926      62.732048       0.620483       0.470356      -1.024369       0.024627      -0.086014       0.013187       0.090436       0.004375      -0.086156       0.001297       0.027634       0.051973      -0.075446      -0.022198       0.097645              7.572427       7.371638       0.178093       3.033847       7.749762       0.063372       7.595881          -0.001119
          244              C      11.337836      -0.526141      13.343421      -0.028598      32.436813 0.43687093E+03  0.10244133E+05                                 8.719535                            6.923426       0.156954       2.032257                    0.999332      28.169107      79.874141       0.634839       0.411453      -1.071481       0.027410       0.077610       0.026598       0.086499       0.015751      -0.031037       0.025729       0.001014      -0.010328      -0.049289       0.016869       0.032419              9.583889       7.888988      -1.662701       3.723107      11.728245      -2.488186       9.134434           0.020836
          245              C      15.973669       0.646782       4.682827       0.518706      25.117672 0.28091255E+03  0.59629351E+04                                 7.809956                            5.940305      -0.111583       2.015841                    0.998816      22.953953      64.160366       0.612547       0.471062      -1.024667       0.050925      -0.042966       0.028095       0.072310       0.011361       0.049321       0.079552      -0.010570       0.113720      -0.080451      -0.031479       0.111930              8.998893       7.652951      -0.787600      -1.260954      11.745293      -3.908298       7.598436          -0.012560
          246              C      14.894057       1.703117       4.417057       0.048400      36.970455 0.45761581E+03  0.10847854E+05                                 9.765845                            7.192785       0.019761       2.003692                    0.999427      27.605361      78.515236       0.609451       0.423960      -1.064265      -0.061792       0.019006       0.026671       0.069934       0.029656       0.023339       0.048406       0.016094       0.068470      -0.054785      -0.017012       0.071797             12.775584       8.885460      -3.521705       0.155995      19.843247      -7.014350       9.598046           0.157967
          247              C      12.193237      -2.287598       8.263037       0.555908      21.912964 0.26770712E+03  0.56183182E+04                                 7.125121                            5.794532       0.118753       2.093248                    0.999705      22.521529      62.728914       0.620514       0.470336      -1.024389      -0.089315      -0.005479      -0.013193       0.090451      -0.005289      -0.029873       0.080922      -0.027038       0.051973      -0.075519      -0.022234       0.097754              7.572263       7.595683       0.257346       0.951521       7.525334      -2.881364       7.595774          -0.001117
          248              C      13.658431      -2.167124       8.621058      -0.028553      32.435931 0.43685564E+03  0.10243691E+05                                 8.719432                            6.923361       0.156989       2.032270                    0.999331      28.168566      79.872434       0.634834       0.411460      -1.071476       0.064042       0.051737      -0.026612       0.086523       0.011946      -0.034494       0.020842      -0.020607      -0.010359      -0.049277       0.016837       0.032440              9.583775      12.346590      -0.086621       3.586840       7.270398      -2.680708       9.134339           0.020836
          249              C     -10.772692      14.697548      12.669111       0.518694      25.118466 0.28092684E+03  0.59633317E+04                                 7.810266                            5.940587      -0.111296       2.015930                    0.998816      22.954299      64.162453       0.612511       0.471082      -1.024653       0.026227      -0.011603       0.066399       0.072328      -0.051998      -0.003888       0.004272      -0.161300      -0.093915      -0.080437      -0.031364       0.111801              8.999168      11.973991       2.268268       2.266970       5.263797       1.081166       9.759717          -0.012559
          250              C     -11.127791      14.655686      11.177723       0.048409      36.963408 0.45754455E+03  0.10845363E+05                                 9.763185                            7.191217       0.019669       2.003659                    0.999426      27.603710      78.498657       0.609667       0.423841      -1.064377       0.033404       0.001052      -0.061395       0.069902      -0.021797      -0.017291      -0.009069      -0.096791      -0.109604      -0.054616      -0.016990       0.071607             12.771451      15.997979       3.420296       7.067537       6.463079       2.763367      15.853297           0.157973
          251              C      -5.206043      16.368908      11.276564       0.555879      21.913655 0.26772215E+03  0.56187479E+04                                 7.125440                            5.794812       0.118814       2.093267                    0.999706      22.522111      62.732466       0.620476       0.470355      -1.024372       0.021602       0.053371      -0.069766       0.090457      -0.028658      -0.049630       0.052987      -0.083157      -0.024251      -0.075454      -0.022272       0.097726              7.572594       9.361447       0.693331       1.924078       6.026293      -1.506174       7.330042          -0.001116
          252              C      -5.458906      15.391203      12.403341      -0.028496      32.435111 0.43684289E+03  0.10243322E+05                                 8.719314                            6.923266       0.156997       2.032273                    0.999331      28.168160      79.871125       0.634837       0.411460      -1.071475      -0.067486      -0.049318       0.022428       0.086543       0.010440      -0.029436       0.027968      -0.001008      -0.038481      -0.049274       0.016866       0.032408              9.583648       9.160846      -0.080312       2.290150       8.853845      -4.514604      10.736252           0.020841
          253              C      -0.485915       7.423621       9.295368       0.518695      25.119224 0.28093835E+03  0.59636308E+04                                 7.810411                            5.940706      -0.111429       2.015889                    0.998815      22.954402      64.162809       0.612506       0.471082      -1.024654      -0.019675       0.020866      -0.066403       0.072331       0.010248      -0.005262       0.002359       0.190805      -0.093997      -0.080427      -0.031374       0.111801              8.999384       4.583769      -0.344590      -0.263618      12.654163      -2.498050       9.760220          -0.012558
          254              C      -0.406998       7.074904      10.786756       0.048413      36.968947 0.45760490E+03  0.10847255E+05                                 9.764621                            7.192044       0.019669       2.003669                    0.999426      27.603885      78.503280       0.609581       0.423882      -1.064340      -0.010113       0.031847       0.061395       0.069899       0.013465       0.002886       0.019489       0.102701      -0.109636      -0.054778      -0.016854       0.071632             12.773749       5.373459      -0.336349      -0.249448      17.091640      -7.586505      15.856147           0.157965
          255              C      -0.765651      13.229054      10.687915       0.555908      21.913194 0.26771407E+03  0.56185744E+04                                 7.125554                            5.794872       0.118588       2.093206                    0.999705      22.522014      62.733580       0.620445       0.470379      -1.024352       0.043115       0.038136       0.069759       0.090441       0.003835      -0.066382       0.029257       0.100705      -0.024295      -0.075512      -0.022122       0.097634              7.572725       5.961135      -0.508846       2.061403       9.426951      -1.312048       7.330089          -0.001115
          256              C      -1.603169      12.664734       9.561138      -0.028546      32.436229 0.43686396E+03  0.10243979E+05                                 8.719655                            6.923539       0.156894       2.032240                    0.999332      28.168803      79.874587       0.634808       0.411473      -1.071463      -0.024019      -0.080020      -0.022436       0.086507       0.008460      -0.036058       0.018601      -0.012303      -0.038403      -0.049238       0.016860       0.032378              9.584014       8.938775      -0.158809       5.019924       9.076770      -0.654239      10.736497           0.020837
          257              C      17.447858      13.600528       1.781319       0.518695      25.118472 0.28092695E+03  0.59633349E+04                                 7.810267                            5.940588      -0.111297       2.015929                    0.998816      22.954306      64.162485       0.612511       0.471082      -1.024653      -0.019681       0.047074       0.051264       0.072328      -0.000513       0.011537       0.019860       0.152541      -0.208759      -0.080437      -0.031364       0.111801              8.999167       4.583676       0.400643      -0.166567       8.320246      -0.004410      14.093578          -0.012560
          258              C      17.526756      12.483310       0.733614       0.048408      36.963471 0.45754591E+03  0.10845402E+05                                 9.763190                            7.191223       0.019673       2.003660                    0.999426      27.603748      78.498759       0.609667       0.423840      -1.064377      -0.010142      -0.069092      -0.003118       0.069902      -0.009146       0.010268      -0.011161       0.088540      -0.152022      -0.054615      -0.016989       0.071605             12.771454       5.372722       0.384211      -0.166449       9.593792       3.257579      23.347849           0.157972
          259              C      17.168104       9.491883       6.112715       0.555879      21.913630 0.26772182E+03  0.56187389E+04                                 7.125435                            5.794809       0.118812       2.093267                    0.999706      22.522087      62.732382       0.620476       0.470355      -1.024372       0.043118      -0.079498      -0.001838       0.090457       0.055668       0.036578       0.001987       0.046806      -0.185942      -0.075454      -0.022271       0.097725              7.572589       5.961073      -1.530797      -1.471369       6.717976      -0.251840      10.038717          -0.001118
          260              C      16.330601      10.749851       6.187394      -0.028496      32.435107 0.43684272E+03  0.10243317E+05                                 8.719314                            6.923266       0.156999       2.032273                    0.999331      28.168157      79.871120       0.634837       0.411461      -1.071475      -0.024003       0.059455      -0.058125       0.086542       0.027115       0.025396      -0.020218      -0.009243      -0.029188      -0.049274       0.016866       0.032408              9.583648       8.938437      -4.267822      -2.647505       9.754614       1.045967      10.057894           0.020839
          261              C       7.161036       7.041891       6.393860       0.518694      25.119230 0.28093849E+03  0.59636344E+04                                 7.810413                            5.940708      -0.111430       2.015889                    0.998815      22.954402      64.162814       0.612505       0.471082      -1.024654       0.026231      -0.051710      -0.043242       0.072331       0.029441      -0.043038      -0.057358      -0.069170       0.182356      -0.080428      -0.031374       0.111802              8.999385      11.974062      -3.097660       0.830729       9.572516       1.406330       5.451576          -0.012560
          262              C       6.805957       8.354395       7.103313       0.048414      36.968896 0.45760429E+03  0.10847238E+05                                 9.764619                            7.192044       0.019667       2.003668                    0.999426      27.603859      78.503225       0.609581       0.423883      -1.064340       0.033396       0.052630       0.031633       0.069899       0.025981      -0.010177      -0.040088      -0.011407       0.146560      -0.054779      -0.016855       0.071634             12.773743      16.001043      -7.832868      -0.571973      15.901853       2.684818       6.418334           0.157964
          263              C      12.727704       7.412200       8.537593       0.555907      21.913138 0.26771322E+03  0.56185519E+04                                 7.125539                            5.794860       0.118587       2.093206                    0.999705      22.521985      62.733467       0.620446       0.470378      -1.024352       0.021583       0.033734       0.081091       0.090441       0.057384       0.000031      -0.049679      -0.088611      -0.040682      -0.075512      -0.022121       0.097633              7.572710       9.361685      -2.013062      -0.361528       5.699797       1.317613       7.656649          -0.001119
          264              C      12.474826       6.925232       7.127473      -0.028546      32.436193 0.43686339E+03  0.10243963E+05                                 8.719651                            6.923536       0.156893       2.032240                    0.999332      28.168788      79.874543       0.634808       0.411473      -1.071462      -0.067437       0.005228      -0.053928       0.086507       0.020373       0.023824      -0.022444      -0.010337      -0.066214      -0.049237       0.016860       0.032378              9.584010       9.161254      -1.943232      -1.214450       6.356104       3.072460      13.234671           0.020832
          265              C      -1.959997       8.302525      20.183160       0.518679      25.119746 0.28093790E+03  0.59636758E+04                                 7.810658                            5.940777      -0.111439       2.015873                    0.998815      22.955403      64.167900       0.612484       0.471094      -1.024638       0.050924      -0.002850      -0.051273       0.072321      -0.048329      -0.014773      -0.017393      -0.118051      -0.208744      -0.080321      -0.031485       0.111806              8.999653       7.653793       1.486025      -0.051316       5.250873       0.158632      14.094292          -0.012558
          266              C      -3.039606       8.004529      21.230865       0.048420      36.965632 0.45756486E+03  0.10846053E+05                                 9.763898                            7.191613       0.019592       2.003635                    0.999426      27.604190      78.502877       0.609615       0.423869      -1.064350      -0.061786      -0.032599       0.003120       0.069928      -0.034928       0.014056      -0.005814      -0.057366      -0.152004      -0.054682      -0.016895       0.071577             12.772490       8.884061       1.625526      -3.127364       6.083551      -0.929060      23.349857           0.157987
          267              C      -5.740478       6.669155      15.851764       0.555898      21.912751 0.26770489E+03  0.56183096E+04                                 7.125275                            5.794635       0.118585       2.093204                    0.999705      22.521940      62.732098       0.620483       0.470356      -1.024369      -0.089303       0.014146       0.001871       0.090436       0.028571       0.010396      -0.034991      -0.106332      -0.186043      -0.075446      -0.022199       0.097645              7.572431       7.595808      -0.952718      -0.252878       5.082914       1.471219      10.038570          -0.001117
          268              C      -4.275288       6.298865      15.777085      -0.028598      32.436831 0.43687135E+03  0.10244145E+05                                 8.719535                            6.923427       0.156956       2.032257                    0.999332      28.169125      79.874186       0.634840       0.411453      -1.071481       0.064035      -0.002821       0.058083       0.086499       0.024001       0.027635      -0.017036      -0.026908      -0.029287      -0.049288       0.016870       0.032419              9.583888      12.346733      -3.063040      -1.868487       6.346854       2.147541      10.058079           0.020839
          269              C      -4.714706      -3.582272      15.570619       0.518706      25.117678 0.28091264E+03  0.59629374E+04                                 7.809957                            5.940306      -0.111585       2.015840                    0.998816      22.953963      64.160401       0.612547       0.471062      -1.024667      -0.057484       0.007485       0.043225       0.072310       0.044637       0.039810       0.059819       0.016801       0.182306      -0.080451      -0.031479       0.111930              8.998894      11.785627      -3.163878      -1.048930       9.759741      -1.251977       5.451312          -0.012560
          270              C      -3.358915      -3.479562      14.861166       0.048399      36.970516 0.45761690E+03  0.10847885E+05                                 9.765850                            7.192790       0.019764       2.003692                    0.999427      27.605394      78.515319       0.609451       0.423959      -1.064265       0.038516       0.049059      -0.031632       0.069935       0.023782       0.034524       0.023112      -0.023770       0.146551      -0.054785      -0.017011       0.071795             12.775591      20.839266      -6.124534      -2.722386      11.068373      -0.355711       6.419135           0.157967
          271              C      -6.221138       1.789434      13.426886       0.555908      21.912979 0.26770736E+03  0.56183245E+04                                 7.125124                            5.794534       0.118755       2.093248                    0.999705      22.521544      62.728968       0.620514       0.470336      -1.024389       0.024606       0.031591      -0.081105       0.090451       0.072505       0.046921       0.016650      -0.003221      -0.040731      -0.075519      -0.022235       0.097754              7.572267       7.371402      -2.716344      -1.362655       7.689092      -0.098284       7.656308          -0.001119
          272              C      -6.595947       1.388723      14.837006      -0.028554      32.435935 0.43685559E+03  0.10243690E+05                                 8.719431                            6.923359       0.156991       2.032270                    0.999331      28.168581      79.872475       0.634834       0.411460      -1.071476       0.027431      -0.061859       0.053920       0.086523       0.019091       0.029229      -0.014811      -0.017631      -0.066283      -0.049277       0.016837       0.032439              9.583775       7.888852      -2.392921      -3.301373       7.627992       0.120981      13.234482           0.020836
          273              C      -1.805851      16.304155       2.901508       0.518707      25.117676 0.28091263E+03  0.59629373E+04                                 7.809957                            5.940306      -0.111584       2.015840                    0.998816      22.953963      64.160404       0.612547       0.471062      -1.024667       0.026218       0.063284      -0.023163       0.072310       0.022631       0.047058       0.053230      -0.061830       0.204355      -0.080451      -0.031479       0.111930              8.998893      11.973432       0.829270      -3.097869       7.699281      -2.487419       7.323966          -0.012557
          274              C      -2.160940      15.033513       3.683443       0.048399      36.970502 0.45761683E+03  0.10847883E+05                                 9.765849                            7.192790       0.019763       2.003692                    0.999427      27.605390      78.515313       0.609451       0.423959      -1.064265       0.033415      -0.053727       0.029795       0.069935      -0.004078       0.027630       0.049386      -0.027227       0.099094      -0.054785      -0.017011       0.071796             12.775587      16.003471       4.412484      -6.498629      11.115793      -5.449765      11.207496           0.157970
          275              C       3.760787      14.262486       2.150322       0.555909      21.912981 0.26770737E+03  0.56183246E+04                                 7.125124                            5.794534       0.118754       2.093248                    0.999705      22.521541      62.728957       0.620514       0.470336      -1.024389       0.021582      -0.087103      -0.011342       0.090451      -0.028653       0.049744      -0.003114       0.002993       0.234163      -0.075519      -0.022235       0.097754              7.572267       9.361107       1.319540      -1.562450       8.308057       0.188597       5.047639          -0.001116
          276              C       3.507928      15.727159       2.433664      -0.028554      32.435952 0.43685601E+03  0.10243702E+05                                 8.719434                            6.923362       0.156991       2.032270                    0.999331      28.168585      79.872487       0.634834       0.411460      -1.071476      -0.067465       0.044074       0.031500       0.086523      -0.030726       0.005805      -0.005267       0.038017       0.078625      -0.049277       0.016838       0.032439              9.583778       9.161000       2.023359      -1.075584      14.175499       1.442340       5.414834           0.020840
          277              C       8.481033      17.019446      10.887792       0.518680      25.119738 0.28093780E+03  0.59636734E+04                                 7.810661                            5.940779      -0.111439       2.015873                    0.998815      22.955388      64.167872       0.612484       0.471094      -1.024637      -0.019663      -0.067935       0.015121       0.072322      -0.009690      -0.006162      -0.022026       0.156553      -0.196800      -0.080322      -0.031484       0.111806              8.999658       4.583844      -0.055985       0.430305      12.647094       2.502213       9.768037          -0.012558
          278              C       8.559944      18.485380      10.444110       0.048420      36.965626 0.45756451E+03  0.10846043E+05                                 9.763896                            7.191610       0.019591       2.003635                    0.999426      27.604182      78.502849       0.609615       0.423869      -1.064350      -0.010139       0.037261      -0.058299       0.069928      -0.004236      -0.012997      -0.008086       0.122129      -0.051196      -0.054683      -0.016896       0.071578             12.772492       5.373015      -0.047889       0.415986      22.732810       4.326996      10.211650           0.157984
          279              C       8.201221      15.322657       5.163849       0.555898      21.912769 0.26770515E+03  0.56183166E+04                                 7.125279                            5.794637       0.118586       2.093204                    0.999705      22.521956      62.732152       0.620483       0.470356      -1.024369       0.043105       0.041360      -0.067898       0.090436      -0.059391       0.029958      -0.031080       0.097396      -0.034218      -0.075446      -0.022200       0.097646              7.572434       5.960940       2.039608      -0.589982       8.990185       1.563919       7.766178          -0.001117
          280              C       7.363716      14.629009       6.215948      -0.028598      32.436828 0.43687116E+03  0.10244140E+05                                 8.719534                            6.923425       0.156956       2.032257                    0.999332      28.169122      79.874172       0.634840       0.411453      -1.071481      -0.024005       0.020586       0.080511       0.086499      -0.035449       0.010853       0.001847       0.022853       0.066996      -0.049289       0.016870       0.032419              9.583889       8.938714       4.426789      -2.372416      10.887953      -0.391618       8.925001           0.020840
          281              C       4.252182       0.987964      11.076687       0.518695      25.119203 0.28093798E+03  0.59636209E+04                                 7.810406                            5.940701      -0.111428       2.015889                    0.998815      22.954395      64.162777       0.612506       0.471082      -1.024654      -0.057496      -0.041196      -0.015130       0.072332      -0.056727       0.018791       0.013267      -0.109588      -0.196778      -0.080427      -0.031374       0.111801              8.999378      11.786328       2.490452      -2.215656       5.444461      -1.239672       9.767343          -0.012560
          282              C       5.607982       1.551011      11.520369       0.048414      36.968939 0.45760465E+03  0.10847248E+05                                 9.764625                            7.192045       0.019668       2.003669                    0.999426      27.603871      78.503260       0.609581       0.423883      -1.064340       0.038488       0.002881       0.058277       0.069899      -0.041690       0.003404       0.015102      -0.089709      -0.051202      -0.054779      -0.016855       0.071633             12.773753      20.836114       5.418950      -3.942147       7.272405      -1.834986      10.212740           0.157964
          283              C       2.745778       0.158672      16.800630       0.555907      21.913145 0.26771333E+03  0.56185549E+04                                 7.125541                            5.794861       0.118587       2.093206                    0.999705      22.521995      62.733507       0.620446       0.470378      -1.024352       0.024610       0.054431       0.067906       0.090441      -0.076811       0.039346      -0.017770      -0.001069      -0.034245      -0.075512      -0.022122       0.097633              7.572712       7.371944       2.538444      -1.671225       7.579703       0.034935       7.766489          -0.001118
          284              C       2.370950      -0.862168      15.748531      -0.028546      32.436195 0.43686333E+03  0.10243961E+05                                 8.719652                            6.923536       0.156893       2.032240                    0.999332      28.168788      79.874549       0.634808       0.411473      -1.071462       0.027408      -0.015785      -0.080517       0.086507      -0.034750       0.001986      -0.010649       0.026823       0.066966      -0.049238       0.016860       0.032378              9.584012       7.889168       4.055720      -0.421636      11.937762       2.367225       8.925105           0.020833
          285              C       7.006829      -8.948893      19.062971       0.518695      25.118495 0.28092721E+03  0.59633418E+04                                 7.810272                            5.940591      -0.111298       2.015929                    0.998816      22.954314      64.162515       0.612510       0.471082      -1.024653       0.050942       0.045828       0.023151       0.072328       0.037053      -0.034423      -0.061996       0.019690       0.204304      -0.080437      -0.031364       0.111801              8.999175       7.653264      -0.698446       1.312512      12.020208       3.749806       7.324053          -0.012560
          286              C       5.927206      -9.707232      18.281036       0.048408      36.963535 0.45754650E+03  0.10845419E+05                                 9.763196                            7.191224       0.019675       2.003660                    0.999426      27.603778      78.498845       0.609668       0.423840      -1.064377      -0.061760       0.013596      -0.029785       0.069902       0.005391      -0.037230      -0.042353       0.026316       0.099026      -0.054615      -0.016989       0.071603             12.771468       8.883308       1.895197       2.970979      18.227400       7.940216      11.203697           0.157974
          287              C       3.226406      -4.381143      19.814157       0.555879      21.913633 0.26772184E+03  0.56187399E+04                                 7.125436                            5.794809       0.118813       2.093267                    0.999706      22.522097      62.732422       0.620476       0.470355      -1.024372      -0.089324      -0.008668       0.011339       0.090457      -0.023231       0.019599      -0.045715       0.033679       0.234247      -0.075454      -0.022271       0.097726              7.572590       7.596029       0.695484      -0.698610      10.073893       1.410256       5.047847          -0.001118
          288              C       4.691597      -4.131328      19.530815      -0.028496      32.435099 0.43684280E+03  0.10243320E+05                                 8.719314                            6.923267       0.156996       2.032273                    0.999331      28.168156      79.871127       0.634837       0.411461      -1.071475       0.064056      -0.048932      -0.031497       0.086542      -0.035836       0.007016      -0.003540       0.009036       0.078607      -0.049274       0.016866       0.032408              9.583648      12.346390       3.149739      -1.718293      10.989841       0.533243       5.414715           0.020838
          289              C       4.051323     -10.047095      17.402457       0.276219      22.696046 0.25584299E+03  0.53127980E+04                                 7.138414                            5.450303       0.239959       2.129691                    0.999776      23.632399      65.635821       0.677419       0.435411      -1.043559       0.057562      -0.015163       0.026278       0.065067       0.016312      -0.028157      -0.065339       0.025900       0.125361      -0.071521      -0.018727       0.090249              8.735038       6.992228      -0.552548       0.957018      12.178286       4.454380       7.034599           0.126989
          290              C      -1.856067      13.151642       4.562022       0.276342      22.693271 0.25580618E+03  0.53118144E+04                                 7.137774                            5.449900       0.239818       2.129678                    0.999776      23.630269      65.627414       0.677450       0.435409      -1.043566      -0.033480       0.049170      -0.026285       0.065035       0.004528       0.052349       0.048474      -0.040697       0.125332      -0.071694      -0.018731       0.090425              8.734080      11.947762       1.199713      -3.880072       7.220534      -2.386775       7.033943           0.126978
          291              C      17.594892      -5.258778       9.108669       0.276219      22.696059 0.25584324E+03  0.53128043E+04                                 7.138421                            5.450311       0.239959       2.129691                    0.999776      23.632396      65.635816       0.677417       0.435411      -1.043559       0.009417      -0.032185       0.055761       0.065067      -0.001030       0.001899      -0.022843       0.148581      -0.095495      -0.071522      -0.018727       0.090249              8.735048       4.049372      -0.032302       0.055981      12.914013       3.180100       9.241760           0.126987
          292              C       7.110846       2.154645      12.855810       0.276326      22.694061 0.25581644E+03  0.53120753E+04                                 7.137936                            5.450014       0.239934       2.129713                    0.999776      23.630460      65.628032       0.677442       0.435410      -1.043566      -0.033480      -0.001812      -0.055719       0.065029      -0.047505       0.022331       0.005996      -0.114281      -0.095367      -0.071716      -0.018519       0.090236              8.734364      11.948270       2.760449      -2.979323       5.013667      -1.112647       9.241155           0.126968
          293              C       4.051323      20.094517       0.000000       0.276219      22.696051 0.25584304E+03  0.53127991E+04                                 7.138414                            5.450303       0.239960       2.129691                    0.999776      23.632405      65.635839       0.677419       0.435411      -1.043559       0.057562       0.030339       0.000007       0.065067      -0.032541       0.000048       0.000078      -0.087408      -0.214563      -0.071521      -0.018727       0.090248              8.735038       6.992230       1.105078      -0.000019       4.462916       0.000010      14.749968           0.126990
          294              C       7.110846      10.056213       8.293787       0.276326      22.694055 0.25581619E+03  0.53120690E+04                                 7.137935                            5.450011       0.239935       2.129713                    0.999776      23.630454      65.628008       0.677442       0.435410      -1.043566      -0.033480      -0.047348      -0.029428       0.065029       0.043091      -0.029976      -0.042392      -0.030470       0.156068      -0.071716      -0.018519       0.090236              8.734365      11.948272      -3.960391       0.900993       9.147890       1.274194       5.106932           0.126970
          295              C      17.594892      10.517728       0.000000       0.276219      22.696036 0.25584281E+03  0.53127934E+04                                 7.138418                            5.450307       0.239958       2.129691                    0.999776      23.632385      65.635787       0.677417       0.435412      -1.043559       0.009416       0.064382       0.000007       0.065067       0.002160       0.000057       0.000071       0.108892      -0.214565      -0.071522      -0.018728       0.090250              8.735045       4.049370       0.064632       0.000013       7.405772      -0.000017      14.749993           0.126987
          296              C      -1.856067      -2.624865      13.670692       0.276342      22.693282 0.25580633E+03  0.53118181E+04                                 7.137776                            5.449901       0.239818       2.129678                    0.999776      23.630271      65.627417       0.677450       0.435409      -1.043566      -0.033480      -0.047348       0.029441       0.065035       0.043072       0.030096       0.042561      -0.030456       0.156053      -0.071694      -0.018731       0.090425              8.734084      11.947769      -3.960111      -0.901015       9.147581      -1.274222       5.106902           0.126974
          297              C      13.018186       2.633913       4.562022       0.276343      22.693249 0.25580594E+03  0.53118082E+04                                 7.137772                            5.449899       0.239818       2.129678                    0.999776      23.630247      65.627346       0.677449       0.435409      -1.043566       0.057518      -0.015176      -0.026285       0.065035       0.016312       0.028252       0.065514       0.025960       0.125334      -0.071694      -0.018732       0.090426              8.734076       6.991707      -0.552496      -0.956932      12.176582      -4.453752       7.033939           0.126974
          298              C     -10.822930      14.835739       9.108669       0.276219      22.696024 0.25584275E+03  0.53127920E+04                                 7.138419                            5.450310       0.239957       2.129691                    0.999776      23.632363      65.635730       0.677417       0.435412      -1.043558      -0.033483      -0.001850       0.055760       0.065067      -0.047496      -0.022170      -0.005824      -0.114271      -0.095498      -0.071522      -0.018729       0.090251              8.735046      11.949375       2.760734       2.979568       5.014004       1.112799       9.241757           0.126988
          299              C      -0.338834       7.422386      12.855810       0.276326      22.694079 0.25581665E+03  0.53120808E+04                                 7.137938                            5.450016       0.239935       2.129713                    0.999776      23.630472      65.628065       0.677442       0.435410      -1.043567       0.009452      -0.032170      -0.055719       0.065029      -0.001034      -0.001791       0.023052       0.148603      -0.095366      -0.071716      -0.018519       0.090235              8.734367       4.049128      -0.032284      -0.055917      12.912816      -3.179818       9.241158           0.126970
          300              C     -10.822930       0.470634      17.402457       0.276217      22.696126 0.25584402E+03  0.53128240E+04                                 7.138428                            5.450314       0.239961       2.129691                    0.999776      23.632444      65.635949       0.677418       0.435411      -1.043559      -0.033483       0.049216       0.026278       0.065068       0.004547      -0.052216      -0.048325      -0.040650       0.125357      -0.071521      -0.018726       0.090247              8.735061      11.949398       1.200058       3.880651       7.221161       2.387073       7.034623           0.126985
          301              C      -7.110674      12.210702       4.562022       0.276219      22.696038 0.25584285E+03  0.53127944E+04                                 7.138420                            5.450310       0.239958       2.129691                    0.999776      23.632369      65.635740       0.677417       0.435412      -1.043558       0.033483      -0.049215      -0.026277       0.065067       0.004548      -0.052218      -0.048328      -0.040650       0.125364      -0.071522      -0.018728       0.090251              8.735049      11.949382       1.200055       3.880644       7.221153       2.387069       7.034613           0.126988
          302              C      -4.051090      10.047423      17.402457       0.276342      22.693310 0.25580676E+03  0.53118289E+04                                 7.137777                            5.449902       0.239820       2.129678                    0.999776      23.630299      65.627488       0.677450       0.435408      -1.043566      -0.057518       0.015176       0.026285       0.065035       0.016311       0.028251       0.065512       0.025961       0.125329      -0.071693      -0.018730       0.090423              8.734084       6.991713      -0.552496      -0.956933      12.176594      -4.453756       7.033945           0.126976
          303              C      -7.110674      -2.154403      12.855810       0.276218      22.696078 0.25584349E+03  0.53128106E+04                                 7.138423                            5.450312       0.239959       2.129691                    0.999776      23.632410      65.635854       0.677418       0.435411      -1.043559       0.033483       0.001850      -0.055761       0.065068      -0.047495      -0.022170      -0.005824      -0.114268      -0.095494      -0.071521      -0.018727       0.090248              8.735051      11.949383       2.760737       2.979571       5.014008       1.112800       9.241763           0.126986
          304              C       9.305930       5.258950       9.108669       0.276326      22.694054 0.25581632E+03  0.53120724E+04                                 7.137937                            5.450015       0.239933       2.129712                    0.999776      23.630451      65.628014       0.677442       0.435410      -1.043566      -0.009452       0.032170       0.055719       0.065029      -0.001034      -0.001791       0.023052       0.148605      -0.095369      -0.071717      -0.018519       0.090236              8.734365       4.049128      -0.032284      -0.055917      12.912811      -3.179816       9.241156           0.126967
          305              C       0.339006      14.844530       0.000000       0.276218      22.696078 0.25584334E+03  0.53128069E+04                                 7.138421                            5.450309       0.239961       2.129691                    0.999776      23.632421      65.635882       0.677418       0.435411      -1.043559      -0.009417      -0.064383      -0.000007       0.065068       0.002160       0.000057       0.000071       0.108888      -0.214562      -0.071521      -0.018727       0.090247              8.735050       4.049372       0.064632       0.000016       7.405775      -0.000016      14.750003           0.126990
          306              C       1.856250       2.625123      13.670692       0.276326      22.694051 0.25581612E+03  0.53120674E+04                                 7.137935                            5.450012       0.239934       2.129713                    0.999776      23.630450      65.628005       0.677442       0.435410      -1.043566       0.033480       0.047348       0.029428       0.065029       0.043091      -0.029976      -0.042392      -0.030470       0.156068      -0.071717      -0.018519       0.090236              8.734366      11.948272      -3.960392       0.900994       9.147892       1.274194       5.106932           0.126969
          307              C      13.882575       5.267741       0.000000       0.276218      22.696044 0.25584295E+03  0.53127970E+04                                 7.138414                            5.450304       0.239959       2.129691                    0.999776      23.632399      65.635824       0.677419       0.435411      -1.043559      -0.057562      -0.030339      -0.000007       0.065067      -0.032541       0.000048       0.000078      -0.087408      -0.214564      -0.071521      -0.018728       0.090249              8.735037       6.992230       1.105077      -0.000019       4.462916       0.000009      14.749966           0.126986
          308              C      10.823163      15.306201       8.293787       0.276343      22.693254 0.25580596E+03  0.53118087E+04                                 7.137774                            5.449900       0.239816       2.129678                    0.999776      23.630247      65.627356       0.677449       0.435409      -1.043566       0.033480       0.047348      -0.029441       0.065035       0.043072       0.030096       0.042562      -0.030456       0.156055      -0.071694      -0.018732       0.090426              8.734081      11.947764      -3.960108      -0.901015       9.147577      -1.274221       5.106901           0.126975
          309              C      10.823163      -0.470306      17.402457       0.276342      22.693303 0.25580662E+03  0.53118253E+04                                 7.137778                            5.449902       0.239819       2.129678                    0.999776      23.630284      65.627449       0.677450       0.435409      -1.043566       0.033480      -0.049170       0.026285       0.065035       0.004528       0.052349       0.048473      -0.040697       0.125330      -0.071693      -0.018730       0.090424              8.734086      11.947772       1.199716      -3.880076       7.220539      -2.386777       7.033947           0.126973
          310              C       0.339006      -7.422144      12.855810       0.276220      22.696014 0.25584266E+03  0.53127896E+04                                 7.138417                            5.450309       0.239957       2.129691                    0.999776      23.632359      65.635713       0.677417       0.435412      -1.043558      -0.009416       0.032185      -0.055760       0.065067      -0.001030       0.001899      -0.022843       0.148584      -0.095498      -0.071522      -0.018729       0.090251              8.735042       4.049370      -0.032304       0.055980      12.914004       3.180095       9.241752           0.126989
          311              C       1.856250      10.526691       9.108669       0.276325      22.694112 0.25581711E+03  0.53120924E+04                                 7.137941                            5.450017       0.239936       2.129713                    0.999776      23.630502      65.628151       0.677443       0.435409      -1.043567       0.033481       0.001812       0.055719       0.065030      -0.047504       0.022331       0.005996      -0.114279      -0.095364      -0.071716      -0.018518       0.090234              8.734371      11.948280       2.760452      -2.979326       5.013670      -1.112648       9.241163           0.126969
          312              C      13.882575      -2.633827       4.562022       0.276219      22.696050 0.25584305E+03  0.53127996E+04                                 7.138414                            5.450304       0.239960       2.129691                    0.999776      23.632403      65.635832       0.677419       0.435411      -1.043559      -0.057562       0.015163      -0.026278       0.065067       0.016312      -0.028157      -0.065339       0.025900       0.125360      -0.071521      -0.018727       0.090249              8.735038       6.992229      -0.552548       0.957018      12.178284       4.454380       7.034601           0.126988
          313              C      -2.338433      11.312963      13.523530       0.238707      22.136772 0.27764037E+03  0.58784158E+04                                 6.965007                            5.643301       0.172939       2.094507                    0.999611      24.393276      68.178802       0.672532       0.430145      -1.047822      -0.050446      -0.041386      -0.017350       0.067517       0.002061       0.040689      -0.050428      -0.039312      -0.016663      -0.067974       0.000119       0.067855              7.594305       8.514576       0.393060      -1.985633       6.721838       2.599581       7.546500           0.015873
          314              C      -6.488337      14.247328       8.440949       0.238685      22.137282 0.27764757E+03  0.58786360E+04                                 6.965282                            5.643510       0.172929       2.094506                    0.999610      24.393675      68.181428       0.672492       0.430166      -1.047804      -0.022164      -0.061348       0.017309       0.067486       0.013939       0.061272      -0.021357       0.027967      -0.016722      -0.067992      -0.000008       0.068000              7.594642       6.674337      -0.257800      -3.113003       8.562713       1.005713       7.546876           0.015874
          315              C      15.455433      -1.565992      13.523530       0.238685      22.137289 0.27764765E+03  0.58786381E+04                                 6.965284                            5.643511       0.172929       2.094506                    0.999610      24.393680      68.181449       0.672492       0.430166      -1.047804       0.022163       0.061348      -0.017308       0.067486       0.013939       0.061272      -0.021357       0.027967      -0.016721      -0.067992      -0.000008       0.068000              7.594644       6.674342      -0.257798      -3.113007       8.562709       1.005711       7.546882           0.015869
          316              C      11.305529       1.368373       8.440949       0.238707      22.136758 0.27764017E+03  0.58784107E+04                                 6.965006                            5.643301       0.172938       2.094507                    0.999611      24.393265      68.178774       0.672532       0.430145      -1.047822       0.050446       0.041385       0.017349       0.067517       0.002061       0.040689      -0.050428      -0.039313      -0.016662      -0.067974       0.000119       0.067855              7.594303       8.514567       0.393060      -1.985628       6.721841       2.599585       7.546500           0.015868
          317              C       6.628441      18.736419       5.405458       0.238685      22.137292 0.27764775E+03  0.58786406E+04                                 6.965283                            5.643512       0.172930       2.094506                    0.999610      24.393678      68.181434       0.672492       0.430166      -1.047804      -0.050439       0.005675       0.044475       0.067486       0.034199      -0.022008       0.037516      -0.062029      -0.084859      -0.067992      -0.000007       0.067999              7.594643       8.514959      -1.916311       0.652647       5.089249      -1.656954       9.179722           0.015874
          318              C       2.478537      12.867593       5.405458       0.238707      22.136780 0.27764051E+03  0.58784193E+04                                 6.965009                            5.643303       0.172939       2.094507                    0.999611      24.393276      68.178803       0.672532       0.430145      -1.047822      -0.022159       0.045672       0.044515       0.067517       0.046089      -0.042575       0.008419       0.005216      -0.084704      -0.067974       0.000119       0.067855              7.594307       6.674026      -2.566868       1.779625       6.929612      -0.062790       9.179282           0.015873
          319              C       6.488559      -0.186257      16.559021       0.238707      22.136764 0.27764027E+03  0.58784134E+04                                 6.965008                            5.643303       0.172937       2.094506                    0.999611      24.393262      68.178772       0.672532       0.430146      -1.047822       0.022158      -0.045672      -0.044516       0.067517       0.046089      -0.042575       0.008419       0.005216      -0.084706      -0.067974       0.000118       0.067856              7.594306       6.674030      -2.566872       1.779623       6.929616      -0.062791       9.179272           0.015868
          320              C       2.338655      -6.055083      16.559021       0.238686      22.137282 0.27764761E+03  0.58786369E+04                                 6.965283                            5.643511       0.172928       2.094506                    0.999610      24.393670      68.181420       0.672492       0.430166      -1.047804       0.050440      -0.005676      -0.044475       0.067486       0.034200      -0.022008       0.037516      -0.062030      -0.084858      -0.067992      -0.000008       0.068000              7.594643       8.514953      -1.916308       0.652645       5.089249      -1.656956       9.179728           0.015872
          321              C      15.595284       7.994212       3.035491       0.238685      22.137284 0.27764769E+03  0.58786390E+04                                 6.965283                            5.643512       0.172929       2.094506                    0.999610      24.393675      68.181432       0.672492       0.430166      -1.047804      -0.050451       0.035662      -0.027152       0.067486      -0.036151      -0.018502       0.013202       0.025587       0.177863      -0.067992      -0.000008       0.068000              7.594643       8.514936       1.523344       1.333209       9.592107      -0.942782       4.676886           0.015870
          322              C      11.445448      10.928673       8.118071       0.238707      22.136783 0.27764054E+03  0.58784202E+04                                 6.965011                            5.643304       0.172938       2.094507                    0.999611      24.393270      68.178792       0.672532       0.430145      -1.047822      -0.022204       0.015652      -0.061811       0.067517      -0.059899      -0.018466       0.013228       0.042405       0.026594      -0.067974       0.000119       0.067855              7.594309       6.673979       2.824603       1.333205       8.671310      -0.942710       7.437638           0.015870
          323              C      -2.478352       1.752663      13.846408       0.238707      22.136780 0.27764049E+03  0.58784190E+04                                 6.965010                            5.643304       0.172939       2.094507                    0.999611      24.393267      68.178777       0.672532       0.430145      -1.047822       0.022203      -0.015653       0.061811       0.067517      -0.059899      -0.018465       0.013229       0.042405       0.026594      -0.067974       0.000119       0.067855              7.594308       6.673982       2.824604       1.333209       8.671307      -0.942703       7.437636           0.015868
          324              C      -6.628188       4.687124      18.928988       0.238685      22.137287 0.27764775E+03  0.58786404E+04                                 6.965283                            5.643512       0.172929       2.094506                    0.999610      24.393677      68.181433       0.672492       0.430166      -1.047804       0.050452      -0.035662       0.027152       0.067486      -0.036152      -0.018502       0.013202       0.025587       0.177862      -0.067992      -0.000008       0.068000              7.594643       8.514929       1.523344       1.333207       9.592115      -0.942785       4.676886           0.015872
          325              C      -2.478352      11.115089       8.440949       0.238707      22.136781 0.27764051E+03  0.58784194E+04                                 6.965010                            5.643304       0.172939       2.094507                    0.999611      24.393274      68.178800       0.672532       0.430145      -1.047822       0.022204       0.061356       0.017350       0.067517       0.013957      -0.061107       0.021553       0.027986      -0.016663      -0.067974       0.000119       0.067855              7.594308       6.673979      -0.257685       3.112783       8.562444      -1.005563       7.546501           0.015873
          326              C      -6.628188      14.049550      13.523530       0.238685      22.137282 0.27764762E+03  0.58786371E+04                                 6.965282                            5.643511       0.172929       2.094506                    0.999610      24.393674      68.181423       0.672492       0.430166      -1.047804       0.050451       0.041346      -0.017309       0.067486       0.002052      -0.040559       0.050649      -0.039274      -0.016722      -0.067992      -0.000008       0.068000              7.594642       8.514932       0.392940       1.985854       6.722117      -2.599738       7.546877           0.015874
          327              C      15.595284      -1.368214       8.440949       0.238685      22.137276 0.27764753E+03  0.58786351E+04                                 6.965282                            5.643511       0.172928       2.094506                    0.999610      24.393669      68.181416       0.672492       0.430166      -1.047804      -0.050452      -0.041345       0.017308       0.067486       0.002052      -0.040559       0.050649      -0.039275      -0.016721      -0.067992      -0.000008       0.068000              7.594642       8.514926       0.392940       1.985851       6.722121      -2.599742       7.546880           0.015870
          328              C      11.445448       1.566247      13.523530       0.238707      22.136770 0.27764033E+03  0.58784148E+04                                 6.965009                            5.643303       0.172938       2.094507                    0.999611      24.393263      68.178770       0.672532       0.430146      -1.047822      -0.022203      -0.061356      -0.017349       0.067517       0.013958      -0.061108       0.021553       0.027987      -0.016662      -0.067974       0.000119       0.067856              7.594307       6.673982      -0.257682       3.112787       8.562436      -1.005558       7.546504           0.015867
          329              C      -6.488337       0.186569      16.559021       0.238685      22.137284 0.27764759E+03  0.58786365E+04                                 6.965283                            5.643511       0.172929       2.094506                    0.999610      24.393678      68.181442       0.672492       0.430166      -1.047804      -0.022164       0.045663      -0.044475       0.067486       0.046094       0.042707      -0.008244       0.005254      -0.084859      -0.067992      -0.000007       0.068000              7.594643       6.674339      -2.567059      -1.779739       6.929867       0.063009       9.179723           0.015870
          330              C      -2.338433       6.055395      16.559021       0.238707      22.136765 0.27764028E+03  0.58784137E+04                                 6.965006                            5.643301       0.172939       2.094507                    0.999611      24.393274      68.178802       0.672532       0.430145      -1.047822      -0.050447       0.005667      -0.044515       0.067517       0.034208       0.022129      -0.037334      -0.061993      -0.084704      -0.067974       0.000119       0.067855              7.594303       8.514567      -1.916140      -0.652396       5.089060       1.656918       9.179282           0.015871
          331              C      11.305529       6.625941       5.405458       0.238707      22.136760 0.27764022E+03  0.58784119E+04                                 6.965006                            5.643301       0.172939       2.094507                    0.999611      24.393270      68.178791       0.672532       0.430145      -1.047822       0.050446      -0.005667       0.044516       0.067517       0.034208       0.022129      -0.037334      -0.061993      -0.084705      -0.067974       0.000119       0.067855              7.594303       8.514573      -1.916143      -0.652397       5.089061       1.656916       9.179274           0.015868
          332              C      15.455433      12.494767       5.405458       0.238685      22.137278 0.27764751E+03  0.58786344E+04                                 6.965282                            5.643510       0.172929       2.094506                    0.999610      24.393673      68.181425       0.672492       0.430166      -1.047804       0.022164      -0.045663       0.044475       0.067486       0.046094       0.042707      -0.008244       0.005255      -0.084858      -0.067992      -0.000008       0.068000              7.594641       6.674335      -2.567054      -1.779739       6.929861       0.063007       9.179728           0.015872
          333              C       6.628441      -4.686767      18.928988       0.238685      22.137284 0.27764759E+03  0.58786365E+04                                 6.965284                            5.643512       0.172928       2.094506                    0.999610      24.393669      68.181419       0.672492       0.430166      -1.047804      -0.050440       0.035679       0.027152       0.067486      -0.036159       0.018614      -0.013043       0.025543       0.177863      -0.067992      -0.000008       0.068000              7.594645       8.514956       1.523350      -1.333264       9.592093       0.942705       4.676886           0.015870
          334              C       2.478537      -1.752402      13.846408       0.238707      22.136779 0.27764048E+03  0.58784188E+04                                 6.965011                            5.643304       0.172937       2.094506                    0.999611      24.393267      68.178786       0.672532       0.430146      -1.047822      -0.022158       0.015717       0.061811       0.067517      -0.059915       0.018627      -0.013000       0.042316       0.026594      -0.067974       0.000119       0.067855              7.594309       6.674032       2.824623      -1.333193       8.671259       0.942725       7.437637           0.015869
          335              C       6.488559      14.433738       8.118071       0.238707      22.136788 0.27764060E+03  0.58784219E+04                                 6.965011                            5.643304       0.172938       2.094507                    0.999611      24.393274      68.178800       0.672532       0.430145      -1.047822       0.022159      -0.015716      -0.061811       0.067517      -0.059915       0.018627      -0.013000       0.042316       0.026595      -0.067974       0.000119       0.067855              7.594310       6.674029       2.824622      -1.333189       8.671264       0.942731       7.437637           0.015872
          336              C       2.338655      17.368103       3.035491       0.238685      22.137296 0.27764778E+03  0.58786413E+04                                 6.965284                            5.643512       0.172929       2.094506                    0.999610      24.393680      68.181441       0.672492       0.430166      -1.047804       0.050439      -0.035680      -0.027152       0.067486      -0.036159       0.018614      -0.013043       0.025544       0.177862      -0.067992      -0.000007       0.068000              7.594645       8.514962       1.523353      -1.333266       9.592086       0.942703       4.676886           0.015875
          337              N      -4.286009      14.246141      17.004900      -0.320629      40.367904 0.54556673E+03  0.13360980E+05                                 9.932369                            7.569404      -0.163955       1.955158                    0.998957      29.024180      80.846450       0.635051       0.393828      -1.096461       0.040986       0.080026       0.064895       0.110885      -0.028361      -0.014032      -0.031791       0.057666      -0.004484      -0.060240       0.019017       0.041223             13.445127       8.082739      -0.248051       1.012056      20.431179       8.419512      11.821463          -0.006168
          338              N      -3.532820      11.400468      14.096803      -0.333068      39.169737 0.58730252E+03  0.14635893E+05                                 9.667740                            7.855111      -0.123442       1.961179                    0.998868      29.570751      82.817238       0.623842       0.393980      -1.097458       0.025424      -0.074831      -0.094059       0.122855       0.026134       0.023910      -0.008872       0.043136      -0.074848      -0.043511      -0.007322       0.050833             11.300915      10.432701      -1.030547      -3.811017      10.585723       5.062887      12.884321           0.004841
          339              N      -3.073768      13.388783       4.959579      -0.320667      40.367952 0.54557090E+03  0.13361043E+05                                 9.932067                            7.569194      -0.164085       1.955107                    0.998955      29.024331      80.845458       0.635093       0.393803      -1.096483       0.061796       0.065318      -0.064891       0.110887      -0.040180       0.025472       0.024044      -0.009246      -0.004614      -0.060479       0.019229       0.041250             13.444696      19.213930       3.687758      -7.600517       9.298682      -3.760683      11.821476          -0.006164
          340              N      -6.007720      13.150405       7.867676      -0.333094      39.169829 0.58729928E+03  0.14635772E+05                                 9.667665                            7.855017      -0.123592       1.961138                    0.998868      29.570818      82.816945       0.623855       0.393973      -1.097464      -0.079012      -0.000941       0.094033       0.122825       0.006744       0.016481      -0.019329      -0.066353      -0.074899      -0.043556      -0.007136       0.050693             11.300883      11.216488      -0.753494      -6.043695       9.801860       1.905525      12.884300           0.004843
          341              N      17.564414      -4.613298      10.239840      -0.320661      40.369395 0.54558649E+03  0.13361550E+05                                 9.932478                            7.569453      -0.163881       1.955163                    0.998955      29.024915      80.848049       0.635062       0.393819      -1.096470       0.001599      -0.110161      -0.012727       0.110905      -0.004563      -0.004526      -0.018381       0.075796       0.111812      -0.060363       0.019025       0.041338             13.445371       6.209233      -0.478356       0.114217      21.694155       7.149958      12.432724          -0.006164
          342              N      16.280382      -1.392270      12.497789      -0.333138      39.170535 0.58731315E+03  0.14636145E+05                                 9.667567                            7.854969      -0.123378       1.961191                    0.998868      29.571226      82.817057       0.623877       0.393958      -1.097479      -0.050020       0.092140       0.063973       0.122818       0.023806       0.003443      -0.037816      -0.030402      -0.014282      -0.043545      -0.007116       0.050661             11.300727       9.954117      -2.210055      -4.687336      12.492778       3.823499      11.455285           0.004840
          343              N       7.729555       2.341047      11.724639      -0.320659      40.368398 0.54557581E+03  0.13361160E+05                                 9.932083                            7.569215      -0.164178       1.955084                    0.998955      29.024258      80.844600       0.635096       0.393802      -1.096487      -0.104384      -0.035220       0.012739       0.110900      -0.027370       0.015959       0.010609      -0.053169       0.111872      -0.060435       0.018960       0.041475             13.444732      20.273193       4.494049      -6.702698       7.628755      -2.490825      12.432248          -0.006165
          344              N      11.194350       2.204069       9.466690      -0.333109      39.170299 0.58730901E+03  0.14636059E+05                                 9.667677                            7.855046      -0.123658       1.961109                    0.998867      29.570975      82.817215       0.623859       0.393969      -1.097468       0.103570      -0.016381      -0.063940       0.122815       0.028093       0.036947       0.009600      -0.006266      -0.014395      -0.043598      -0.007321       0.050919             11.300843      13.600020      -0.921028      -5.167299       8.847161       3.144729      11.455349           0.004842
          345              N       4.680808      20.284745       1.124581      -0.320661      40.369399 0.54558657E+03  0.13361553E+05                                 9.932479                            7.569454      -0.163882       1.955163                    0.998955      29.024925      80.848091       0.635062       0.393819      -1.096470       0.041005       0.016193      -0.101766       0.110905       0.002018       0.031701       0.004617       0.010207      -0.147003      -0.060363       0.019024       0.041338             13.445370       8.082784       1.000482      -0.291225       6.682481      -0.481789      25.570844          -0.006163
          346              N       5.434049      19.189132       5.043044      -0.333138      39.170565 0.58731375E+03  0.14636164E+05                                 9.667574                            7.854974      -0.123379       1.961191                    0.998868      29.571231      82.817088       0.623876       0.393959      -1.097479       0.025472      -0.044049       0.111782       0.122819       0.007641      -0.034394       0.011533       0.047300      -0.062260      -0.043545      -0.007116       0.050661             11.300736      10.432648      -2.785181       2.798120       7.924913      -3.526600      15.544648           0.004842
          347              N       5.893139      10.281934       7.889641      -0.320659      40.368416 0.54557595E+03  0.13361164E+05                                 9.932086                            7.569216      -0.164177       1.955084                    0.998955      29.024257      80.844595       0.635096       0.393802      -1.096487       0.061798      -0.088867      -0.024132       0.110899       0.042133       0.022225      -0.008820       0.016754       0.073393      -0.060435       0.018960       0.041475             13.444740      19.214249      -8.426131       0.606543      14.447476       0.787926       6.672496          -0.006164
          348              N       2.959171      12.919597       6.642058      -0.333108      39.170318 0.58730929E+03  0.14636069E+05                                 9.667681                            7.855049      -0.123660       1.961108                    0.998867      29.570986      82.817260       0.623859       0.393969      -1.097468      -0.079008       0.081920      -0.046156       0.122815       0.010883      -0.013959       0.040464      -0.030185       0.033792      -0.043598      -0.007321       0.050919             11.300849      11.216540      -4.857218       3.674341      10.463432      -2.287297      12.222576           0.004843
          349              N       8.597597      -1.506322      20.839898      -0.320629      40.367865 0.54556621E+03  0.13360964E+05                                 9.932361                            7.569400      -0.163955       1.955158                    0.998957      29.024158      80.846361       0.635052       0.393828      -1.096461       0.001601       0.044038       0.101752       0.110885      -0.001625       0.006395      -0.031231      -0.010476      -0.146908      -0.060240       0.019017       0.041222             13.445114       6.209133       0.338086       0.357198       8.555984       0.435154      25.570227          -0.006169
          350              N       7.313512      -1.161432      16.921435      -0.333068      39.169719 0.58730199E+03  0.14635877E+05                                 9.667736                            7.855106      -0.123440       1.961180                    0.998868      29.570743      82.817203       0.623842       0.393980      -1.097458      -0.049999       0.009290      -0.111835       0.122855      -0.008936      -0.022185       0.028843      -0.046429      -0.062222      -0.043512      -0.007322       0.050833             11.300910       9.954339      -2.954311       4.257782       8.403500      -1.462352      15.544891           0.004840
          351              N      -1.237352      -3.697685      14.074838      -0.320666      40.367984 0.54557134E+03  0.13361056E+05                                 9.932072                            7.569197      -0.164085       1.955107                    0.998955      29.024334      80.845470       0.635093       0.393803      -1.096483      -0.104373       0.028644       0.024122       0.110887       0.027511       0.015859      -0.017793      -0.066030       0.073446      -0.060479       0.019229       0.041250             13.444709      20.273321      -8.051601      -0.540791      13.388253      -0.834464       6.672552          -0.006165
          352              N       2.227459      -5.584625      15.322421      -0.333094      39.169821 0.58729893E+03  0.14635762E+05                                 9.667664                            7.855015      -0.123592       1.961138                    0.998868      29.570814      82.816936       0.623855       0.393973      -1.097464       0.103559      -0.047191       0.046201       0.122825       0.017945      -0.042639      -0.000139       0.009725       0.033793      -0.043556      -0.007136       0.050693             11.300884      13.600127      -4.014553       3.381462       8.079865      -2.701717      12.222659           0.004842
          353              N      13.647661       3.512709       3.834998      -0.320667      40.367954 0.54557105E+03  0.13361046E+05                                 9.932066                            7.569194      -0.164083       1.955108                    0.998955      29.024316      80.845397       0.635094       0.393803      -1.096484       0.040983      -0.096214       0.036868       0.110887       0.026451      -0.017459       0.027509       0.065531       0.018877      -0.060479       0.019229       0.041250             13.444697       8.082469      -0.752666      -0.720618      21.264911      -7.937454      10.986712          -0.006165
          354              N      14.400889       7.453994       2.824632      -0.333094      39.169846 0.58729957E+03  0.14635781E+05                                 9.667668                            7.855019      -0.123592       1.961138                    0.998868      29.570817      82.816945       0.623855       0.393973      -1.097464       0.025450       0.118838      -0.017769       0.122825      -0.033589       0.010743      -0.002330       0.062921      -0.015528      -0.043556      -0.007136       0.050693             11.300888      10.432635       3.815825       1.012962      16.694224      -1.536227       6.775803           0.004841
          355              N      14.860063      14.372878       9.115259      -0.320630      40.367847 0.54556614E+03  0.13360961E+05                                 9.932357                            7.569398      -0.163952       1.955160                    0.998957      29.024146      80.846308       0.635052       0.393828      -1.096461       0.061788       0.023543       0.089014       0.110885      -0.001816      -0.047446      -0.014876      -0.024703      -0.050990      -0.060240       0.019017       0.041223             13.445107      19.215034       4.738525       6.993981       7.934034       2.972693      13.186253          -0.006169
          356              N      11.926073      11.973592       7.454744      -0.333068      39.169691 0.58730171E+03  0.14635868E+05                                 9.667732                            7.855105      -0.123441       1.961180                    0.998868      29.570743      82.817209       0.623842       0.393980      -1.097458      -0.079026      -0.080971      -0.047872       0.122855      -0.017531      -0.002304      -0.020788       0.003529       0.134946      -0.043512      -0.007322       0.050833             11.300903      11.216439       5.610707       2.369269      13.763898       0.381920       8.922373           0.004840
          357              N      -0.369327       6.120034      12.849220      -0.320658      40.368415 0.54557614E+03  0.13361171E+05                                 9.932086                            7.569217      -0.164179       1.955084                    0.998955      29.024267      80.844634       0.635096       0.393802      -1.096487       0.001588       0.066108      -0.089028       0.110900       0.006344      -0.001624       0.049914       0.021489      -0.050937      -0.060434       0.018960       0.041475             13.444736       6.209006       0.140293      -0.471334      20.939059      -7.584890      13.186142          -0.006164
          358              N      -1.653389       2.554116      14.509735      -0.333109      39.170295 0.58730874E+03  0.14636051E+05                                 9.667676                            7.855044      -0.123658       1.961109                    0.998867      29.570979      82.817229       0.623859       0.393969      -1.097468      -0.049967      -0.101466       0.047867       0.122815      -0.014736       0.018996       0.009310       0.019311       0.134861      -0.043598      -0.007321       0.050919             11.300844       9.954143       5.164336       0.429656      15.026025      -2.361177       8.922366           0.004842
          359              N     -10.204206       1.357052      18.129481      -0.320661      40.369458 0.54558726E+03  0.13361575E+05                                 9.932490                            7.569460      -0.163884       1.955162                    0.998955      29.024957      80.848219       0.635062       0.393819      -1.096470      -0.104394       0.006584      -0.036858       0.110906      -0.000017      -0.031612       0.007489      -0.084192       0.018889      -0.060363       0.019024       0.041338             13.445392      20.274340       3.557863       7.243683       9.074642       3.325555      10.987194          -0.006164
          360              N      -6.739381       3.380969      19.139847      -0.333138      39.170566 0.58731391E+03  0.14636168E+05                                 9.667574                            7.854976      -0.123338       1.961204                    0.998868      29.571228      82.817079       0.623876       0.393959      -1.097479       0.103544       0.063626       0.017743       0.122819      -0.045906       0.005910      -0.009132      -0.006674      -0.015467      -0.043545      -0.007116       0.050662             11.300737      13.599817       4.935570       1.785871      13.526699      -0.443071       6.775694           0.004841
          361              N      -5.892967      11.973569       4.959579      -0.320629      40.367856 0.54556618E+03  0.13360962E+05                                 9.932359                            7.569399      -0.163952       1.955160                    0.998957      29.024148      80.846318       0.635052       0.393828      -1.096461      -0.061788      -0.065317      -0.064895       0.110885      -0.040181      -0.025295      -0.023826      -0.009201      -0.004483      -0.060240       0.019017       0.041223             13.445111      19.215040       3.687778       7.600644       9.298843       3.760649      11.821452          -0.006168
          362              N      -2.958977      12.212001       7.867676      -0.333068      39.169728 0.58730222E+03  0.14635884E+05                                 9.667738                            7.855109      -0.123442       1.961180                    0.998868      29.570750      82.817236       0.623842       0.393980      -1.097458       0.079026       0.000973       0.094059       0.122855       0.006770      -0.016335       0.019586      -0.066403      -0.074848      -0.043511      -0.007322       0.050833             11.300912      11.216449      -0.753452       6.043664       9.801970      -1.905455      12.884318           0.004841
          363              N      -4.680565      11.116438      17.004900      -0.320666      40.368027 0.54557191E+03  0.13361074E+05                                 9.932081                            7.569202      -0.164087       1.955106                    0.998955      29.024359      80.845571       0.635093       0.393803      -1.096483      -0.040984      -0.080035       0.064891       0.110888      -0.028346       0.014178       0.032030       0.057701      -0.004615      -0.060479       0.019228       0.041250             13.444721       8.082484      -0.247754      -1.012135      20.430182      -8.419414      11.821497          -0.006163
          364              N      -5.433793      13.962056      14.096803      -0.333094      39.169853 0.58729965E+03  0.14635784E+05                                 9.667669                            7.855020      -0.123592       1.961138                    0.998868      29.570819      82.816950       0.623855       0.393973      -1.097464      -0.025450       0.074806      -0.094033       0.122825       0.026098      -0.023718       0.009096       0.043130      -0.074899      -0.043556      -0.007136       0.050693             11.300890      10.432635      -1.030626       3.811093      10.585726      -5.062897      12.884307           0.004842
          365              N      19.171302      -2.340826      11.724639      -0.320661      40.369388 0.54558639E+03  0.13361547E+05                                 9.932477                            7.569452      -0.163881       1.955163                    0.998955      29.024926      80.848096       0.635062       0.393819      -1.096470       0.104394       0.035212       0.012727       0.110905      -0.027369      -0.015821      -0.010394      -0.053217       0.111812      -0.060363       0.019024       0.041338             13.445369      20.274303       4.494336       6.702980       7.629077       2.490976      12.432726          -0.006164
          366              N      15.706477      -2.203891       9.466690      -0.333138      39.170535 0.58731337E+03  0.14636151E+05                                 9.667569                            7.854972      -0.123337       1.961204                    0.998868      29.571219      82.817044       0.623876       0.393959      -1.097479      -0.103544       0.016446      -0.063973       0.122818       0.028070      -0.036801      -0.009360      -0.006279      -0.014282      -0.043545      -0.007116       0.050662             11.300728      13.599803      -0.921125       5.167263       8.847093      -3.144781      11.455287           0.004841
          367              N       9.336423       4.613491      10.239840      -0.320659      40.368372 0.54557552E+03  0.13361151E+05                                 9.932078                            7.569212      -0.164177       1.955085                    0.998955      29.024245      80.844546       0.635096       0.393802      -1.096487      -0.001588       0.110154      -0.012739       0.110900      -0.004578       0.004683       0.018582       0.075759       0.111872      -0.060435       0.018960       0.041475             13.444723       6.209001      -0.478335      -0.114165      21.692925      -7.149634      12.432243          -0.006165
          368              N      10.620485       1.392506      12.497789      -0.333109      39.170319 0.58730929E+03  0.14636068E+05                                 9.667681                            7.855048      -0.123658       1.961109                    0.998867      29.570974      82.817212       0.623859       0.393969      -1.097468       0.049968      -0.092187       0.063940       0.122815       0.023819      -0.003264       0.038034      -0.030441      -0.014395      -0.043598      -0.007321       0.050919             11.300850       9.954150      -2.210034       4.687300      12.493050      -3.823561      11.455351           0.004842
          369              N      -8.597318       1.506715      20.839898      -0.320661      40.369442 0.54558705E+03  0.13361568E+05                                 9.932487                            7.569458      -0.163884       1.955162                    0.998955      29.024943      80.848168       0.635062       0.393819      -1.096470      -0.001599      -0.044058       0.101766       0.110905      -0.001638      -0.006214       0.031427      -0.010476      -0.147002      -0.060363       0.019024       0.041338             13.445388       6.209238       0.338090      -0.357164       8.556036      -0.435175      25.570889          -0.006164
          370              N      -7.313286       1.161751      16.921435      -0.333138      39.170560 0.58731376E+03  0.14636163E+05                                 9.667571                            7.854973      -0.123378       1.961191                    0.998868      29.571229      82.817067       0.623876       0.393958      -1.097479       0.050020      -0.009333      -0.111782       0.122819      -0.008921       0.022338      -0.028583      -0.046395      -0.062260      -0.043545      -0.007116       0.050661             11.300732       9.954122      -2.954364      -4.257609       8.403437       1.462575      15.544638           0.004841
          371              N       1.237541       3.697950      14.074838      -0.320659      40.368379 0.54557530E+03  0.13361145E+05                                 9.932080                            7.569211      -0.164178       1.955084                    0.998955      29.024254      80.844583       0.635096       0.393802      -1.096487       0.104384      -0.028642       0.024132       0.110900       0.027505      -0.015724       0.018014      -0.065995       0.073393      -0.060435       0.018960       0.041475             13.444729      20.273185      -8.051727       0.540687      13.388509       0.834497       6.672492          -0.006165
          372              N      -2.227254       5.584914      15.322421      -0.333108      39.170308 0.58730907E+03  0.14636062E+05                                 9.667679                            7.855047      -0.123659       1.961109                    0.998867      29.570981      82.817240       0.623859       0.393969      -1.097468      -0.103570       0.047183       0.046156       0.122815       0.017951       0.042802       0.000327       0.009796       0.033792      -0.043598      -0.007321       0.050919             11.300846      13.600025      -4.014531      -3.381248       8.079937       2.701782      12.222576           0.004843
          373              N      13.253105       5.077535       1.124581      -0.320629      40.367899 0.54556675E+03  0.13360981E+05                                 9.932368                            7.569404      -0.163957       1.955158                    0.998957      29.024173      80.846421       0.635051       0.393828      -1.096461      -0.040986      -0.016189      -0.101752       0.110885       0.002028      -0.031577      -0.004381       0.010191      -0.146908      -0.060240       0.019017       0.041222             13.445123       8.082738       1.000496       0.291201       6.682390       0.481821      25.570242          -0.006169
          374              N      12.499916       6.173221       5.043044      -0.333068      39.169735 0.58730255E+03  0.14635894E+05                                 9.667739                            7.855111      -0.123441       1.961180                    0.998868      29.570745      82.817212       0.623842       0.393980      -1.097458      -0.025424       0.044043       0.111835       0.122855       0.007640       0.034588      -0.011302       0.047345      -0.062221      -0.043511      -0.007322       0.050833             11.300914      10.432697      -2.785189      -2.797964       7.925149       3.526838      15.544895           0.004840
          375              N      12.040864      15.080473       7.889641      -0.320667      40.367920 0.54557044E+03  0.13361028E+05                                 9.932060                            7.569189      -0.164083       1.955108                    0.998955      29.024310      80.845370       0.635094       0.393803      -1.096484      -0.061797       0.088856      -0.024122       0.110887       0.042149      -0.022062       0.009021       0.016773       0.073446      -0.060479       0.019229       0.041250             13.444686      19.213916      -8.426120      -0.606484      14.447599      -0.788011       6.672543          -0.006164
          376              N      14.974816      12.442786       6.642058      -0.333094      39.169808 0.58729868E+03  0.14635754E+05                                 9.667662                            7.855014      -0.123593       1.961138                    0.998868      29.570814      82.816937       0.623855       0.393973      -1.097464       0.079011      -0.081906      -0.046201       0.122825       0.010901       0.014081      -0.040247      -0.030122       0.033793      -0.043556      -0.007137       0.050693             11.300879      11.216485      -4.857281      -3.674343      10.463497       2.287511      12.222657           0.004842
          377              N      10.204448      -1.356710      18.129481      -0.320666      40.368007 0.54557165E+03  0.13361066E+05                                 9.932077                            7.569200      -0.164086       1.955106                    0.998955      29.024345      80.845517       0.635093       0.393803      -1.096483       0.104373      -0.006569      -0.036867       0.110887      -0.000021       0.031755      -0.007291      -0.084220       0.018877      -0.060479       0.019229       0.041250             13.444716      20.273334       3.557399      -7.243323       9.074088      -3.325200      10.986726          -0.006165
          378              N       6.739637      -3.380609      19.139847      -0.333094      39.169817 0.58729895E+03  0.14635762E+05                                 9.667663                            7.855015      -0.123592       1.961138                    0.998868      29.570814      82.816934       0.623855       0.393973      -1.097464      -0.103559      -0.063607       0.017769       0.122825      -0.045899      -0.005778       0.009352      -0.006715      -0.015528      -0.043556      -0.007136       0.050693             11.300882      13.600123       4.935689      -1.786020      13.526724       0.442961       6.775799           0.004841
          379              N       0.369499      -6.119792      12.849220      -0.320629      40.367835 0.54556599E+03  0.13360956E+05                                 9.932355                            7.569397      -0.163954       1.955159                    0.998957      29.024140      80.846287       0.635052       0.393828      -1.096461      -0.001601      -0.066102      -0.089014       0.110885       0.006351       0.001790      -0.049691       0.021498      -0.050990      -0.060240       0.019018       0.041222             13.445104       6.209130       0.140304       0.471388      20.939934       7.584879      13.186248          -0.006169
          380              N       1.653584      -2.553843      14.509735      -0.333068      39.169708 0.58730183E+03  0.14635872E+05                                 9.667734                            7.855106      -0.123441       1.961180                    0.998868      29.570747      82.817222       0.623842       0.393980      -1.097458       0.049999       0.101497       0.047872       0.122855      -0.014745      -0.018831      -0.009101       0.019294       0.134946      -0.043512      -0.007322       0.050833             11.300908       9.954336       5.164496      -0.429667      15.026017       2.361080       8.922371           0.004840
          381              N       3.073957      10.989552       9.115259      -0.320658      40.368467 0.54557673E+03  0.13361189E+05                                 9.932097                            7.569222      -0.164181       1.955083                    0.998955      29.024288      80.844725       0.635095       0.393802      -1.096487      -0.061798      -0.023533       0.089028       0.110900      -0.001818       0.047601       0.015107      -0.024689      -0.050937      -0.060434       0.018960       0.041475             13.444756      19.214274       4.738288      -6.994023       7.933828      -2.972654      13.186166          -0.006163
          382              N       6.007925      13.388806       7.454744      -0.333108      39.170318 0.58730919E+03  0.14636065E+05                                 9.667680                            7.855047      -0.123659       1.961109                    0.998867      29.570984      82.817248       0.623859       0.393969      -1.097468       0.079008       0.080932      -0.047867       0.122815      -0.017531       0.002446       0.021013       0.003505       0.134860      -0.043598      -0.007321       0.050919             11.300850      11.216542       5.610659      -2.369359      13.763639      -0.381965       8.922369           0.004843
          383              N       4.286288      21.849621       3.834998      -0.320661      40.369423 0.54558692E+03  0.13361563E+05                                 9.932483                            7.569456      -0.163881       1.955163                    0.998955      29.024924      80.848087       0.635062       0.393819      -1.096470      -0.041005       0.096229       0.036858       0.110905       0.026445       0.017598      -0.027308       0.065504       0.018889      -0.060363       0.019025       0.041338             13.445379       8.082782      -0.752448       0.720832      21.266174       7.937914      10.987182          -0.006163
          384              N       3.533047      17.908317       2.824632      -0.333138      39.170553 0.58731350E+03  0.14636156E+05                                 9.667572                            7.854973      -0.123380       1.961190                    0.998868      29.571232      82.817096       0.623876       0.393959      -1.097479      -0.025472      -0.118831      -0.017743       0.122818      -0.033607      -0.010579       0.002528       0.062898      -0.015466      -0.043545      -0.007116       0.050661             11.300734      10.432650       3.815821      -1.013014      16.693860       1.536049       6.775692           0.004842
          385              N      13.253105      -1.564805       4.959579      -0.320629      40.367913 0.54556685E+03  0.13360984E+05                                 9.932371                            7.569406      -0.163956       1.955158                    0.998957      29.024184      80.846471       0.635051       0.393828      -1.096461      -0.040986      -0.080026      -0.064895       0.110885      -0.028361      -0.014032      -0.031791       0.057667      -0.004483      -0.060240       0.019017       0.041223             13.445131       8.082741      -0.248051       1.012057      20.431181       8.419518      11.821471          -0.006168
          386              N      12.499916       1.280868       7.867676      -0.333073      39.169936 0.58730603E+03  0.14636002E+05                                 9.667771                            7.855133      -0.123441       1.961178                    0.998868      29.570834      82.817526       0.623841       0.393980      -1.097458      -0.025425       0.074830       0.094059       0.122854       0.026134       0.023911      -0.008872       0.043136      -0.074847      -0.043511      -0.007322       0.050833             11.300955      10.432727      -1.030557      -3.811032      10.585767       5.062916      12.884373           0.004840
          387              N      12.040864      -0.707447      17.004900      -0.320666      40.367987 0.54557134E+03  0.13361057E+05                                 9.932074                            7.569198      -0.164086       1.955107                    0.998955      29.024346      80.845520       0.635093       0.393803      -1.096483      -0.061796      -0.065318       0.064891       0.110887      -0.040180       0.025472       0.024044      -0.009246      -0.004615      -0.060479       0.019229       0.041250             13.444710      19.213952       3.687766      -7.600527       9.298691      -3.760687      11.821486          -0.006165
          388              N      14.974816      -0.469069      14.096803      -0.333098      39.170056 0.58730318E+03  0.14635894E+05                                 9.667702                            7.855043      -0.123593       1.961136                    0.998868      29.570913      82.817285       0.623854       0.393973      -1.097464       0.079011       0.000940      -0.094033       0.122824       0.006744       0.016481      -0.019329      -0.066353      -0.074898      -0.043556      -0.007137       0.050692             11.300931      11.216540      -0.753498      -6.043732       9.801889       1.905535      12.884364           0.004841
          389              N      -8.597318      17.294634      11.724639      -0.320662      40.369336 0.54558572E+03  0.13361525E+05                                 9.932466                            7.569446      -0.163879       1.955164                    0.998955      29.024889      80.847941       0.635063       0.393819      -1.096470      -0.001599       0.110161       0.012728       0.110905      -0.004563      -0.004526      -0.018381       0.075796       0.111812      -0.060363       0.019025       0.041338             13.445349       6.209226      -0.478361       0.114215      21.694117       7.149939      12.432704          -0.006164
          390              N      -7.313286      14.073606       9.466690      -0.333142      39.170732 0.58731671E+03  0.14636256E+05                                 9.667599                            7.854992      -0.123379       1.961190                    0.998868      29.571309      82.817351       0.623876       0.393958      -1.097479       0.050020      -0.092139      -0.063973       0.122818       0.023805       0.003443      -0.037816      -0.030402      -0.014282      -0.043545      -0.007116       0.050661             11.300766       9.954148      -2.210069      -4.687353      12.492825       3.823522      11.455326           0.004842
          391              N       1.237541      10.340289      10.239840      -0.320658      40.368469 0.54557673E+03  0.13361189E+05                                 9.932097                            7.569222      -0.164181       1.955083                    0.998955      29.024289      80.844727       0.635095       0.393802      -1.096487       0.104384       0.035220      -0.012738       0.110900      -0.027369       0.015958       0.010609      -0.053168       0.111873      -0.060434       0.018959       0.041475             13.444757      20.273234       4.494060      -6.702717       7.628767      -2.490831      12.432271          -0.006163
          392              N      -2.227254      10.477267      12.497789      -0.333113      39.170534 0.58731296E+03  0.14636183E+05                                 9.667715                            7.855073      -0.123659       1.961107                    0.998867      29.571074      82.817571       0.623858       0.393969      -1.097468      -0.103569       0.016382       0.063940       0.122814       0.028093       0.036947       0.009600      -0.006265      -0.014396      -0.043597      -0.007321       0.050918             11.300895      13.600094      -0.921037      -5.167340       8.847190       3.144741      11.455401           0.004844
          393              N       4.286288      -7.603409      20.839898      -0.320661      40.369383 0.54558636E+03  0.13361546E+05                                 9.932476                            7.569452      -0.163882       1.955163                    0.998955      29.024918      80.848063       0.635062       0.393819      -1.096470      -0.041005      -0.016193       0.101766       0.110905       0.002018       0.031701       0.004617       0.010207      -0.147003      -0.060363       0.019024       0.041338             13.445364       8.082782       1.000482      -0.291225       6.682480      -0.481790      25.570829          -0.006164
          394              N       3.533047      -6.507796      16.921435      -0.333142      39.170775 0.58731741E+03  0.14636278E+05                                 9.667608                            7.854998      -0.123379       1.961189                    0.998868      29.571318      82.817396       0.623875       0.393959      -1.097479      -0.025474       0.044049      -0.111781       0.122818       0.007642      -0.034394       0.011533       0.047299      -0.062260      -0.043545      -0.007116       0.050661             11.300780      10.432678      -2.785192       2.798138       7.924941      -3.526621      15.544719           0.004841
          395              N       3.073957       2.399402      14.074838      -0.320659      40.368416 0.54557592E+03  0.13361164E+05                                 9.932087                            7.569216      -0.164178       1.955084                    0.998955      29.024256      80.844595       0.635096       0.393802      -1.096487      -0.061798       0.088867       0.024132       0.110899       0.042133       0.022225      -0.008820       0.016754       0.073393      -0.060435       0.018960       0.041475             13.444741      19.214248      -8.426133       0.606545      14.447480       0.787925       6.672496          -0.006165
          396              N       6.007925      -0.238261      15.322421      -0.333113      39.170507 0.58731260E+03  0.14636171E+05                                 9.667710                            7.855070      -0.123658       1.961108                    0.998867      29.571063      82.817526       0.623858       0.393969      -1.097468       0.079007      -0.081918       0.046157       0.122814       0.010883      -0.013959       0.040463      -0.030185       0.033791      -0.043598      -0.007321       0.050918             11.300888      11.216587      -4.857244       3.674359      10.463470      -2.287312      12.222607           0.004842
          397              N       0.369499      14.187658       1.124581      -0.320629      40.367964 0.54556752E+03  0.13361005E+05                                 9.932380                            7.569411      -0.163959       1.955156                    0.998957      29.024201      80.846537       0.635051       0.393828      -1.096461      -0.001601      -0.044039      -0.101752       0.110885      -0.001625       0.006395      -0.031231      -0.010476      -0.146908      -0.060240       0.019017       0.041222             13.445149       6.209145       0.338087       0.357204       8.555998       0.435159      25.570304          -0.006168
          398              N       1.653584      13.842768       5.043044      -0.333072      39.169952 0.58730599E+03  0.14636002E+05                                 9.667774                            7.855133      -0.123442       1.961178                    0.998868      29.570842      82.817561       0.623841       0.393980      -1.097458       0.049999      -0.009290       0.111834       0.122854      -0.008936      -0.022185       0.028843      -0.046428      -0.062221      -0.043511      -0.007322       0.050833             11.300962       9.954377      -2.954321       4.257812       8.403526      -1.462364      15.544982           0.004841
          399              N      10.204448      16.379021       7.889641      -0.320667      40.367944 0.54557082E+03  0.13361039E+05                                 9.932064                            7.569192      -0.164082       1.955108                    0.998955      29.024316      80.845390       0.635094       0.393803      -1.096484       0.104373      -0.028644      -0.024122       0.110887       0.027512       0.015859      -0.017793      -0.066030       0.073446      -0.060479       0.019229       0.041250             13.444693      20.273294      -8.051588      -0.540791      13.388239      -0.834464       6.672547          -0.006164
          400              N       6.739637      18.265961       6.642058      -0.333098      39.170038 0.58730274E+03  0.14635881E+05                                 9.667699                            7.855040      -0.123593       1.961136                    0.998868      29.570907      82.817265       0.623854       0.393973      -1.097464      -0.103557       0.047191      -0.046202       0.122824       0.017945      -0.042638      -0.000140       0.009726       0.033793      -0.043556      -0.007137       0.050692             11.300928      13.600188      -4.014576       3.381485       8.079896      -2.701730      12.222701           0.004842
          401              N      -4.680565       9.168627      18.129481      -0.320666      40.368050 0.54557233E+03  0.13361087E+05                                 9.932085                            7.569205      -0.164087       1.955106                    0.998955      29.024360      80.845576       0.635093       0.393803      -1.096483      -0.040984       0.096214      -0.036867       0.110888       0.026451      -0.017459       0.027509       0.065531       0.018877      -0.060479       0.019228       0.041250             13.444730       8.082482      -0.752668      -0.720619      21.264972      -7.937478      10.986736          -0.006163
          402              N      -5.433793       5.227342      19.139847      -0.333099      39.170068 0.58730338E+03  0.14635900E+05                                 9.667704                            7.855044      -0.123593       1.961136                    0.998868      29.570910      82.817274       0.623854       0.393973      -1.097464      -0.025451      -0.118837       0.017768       0.122824      -0.033589       0.010743      -0.002330       0.062920      -0.015528      -0.043556      -0.007136       0.050692             11.300936      10.432667       3.815849       1.012962      16.694313      -1.536238       6.775827           0.004842
          403              N      -5.892967      -1.691542      12.849220      -0.320629      40.367939 0.54556737E+03  0.13361000E+05                                 9.932375                            7.569409      -0.163956       1.955158                    0.998957      29.024187      80.846479       0.635051       0.393828      -1.096461      -0.061788      -0.023543      -0.089014       0.110885      -0.001816      -0.047446      -0.014876      -0.024703      -0.050990      -0.060240       0.019017       0.041223             13.445139      19.215082       4.738540       6.994005       7.934052       2.972704      13.186284          -0.006169
          404              N      -2.958977       0.707744      14.509735      -0.333072      39.169907 0.58730545E+03  0.14635985E+05                                 9.667767                            7.855130      -0.123441       1.961178                    0.998868      29.570833      82.817525       0.623841       0.393980      -1.097458       0.079026       0.080972       0.047870       0.122854      -0.017531      -0.002304      -0.020788       0.003529       0.134945      -0.043511      -0.007322       0.050833             11.300949      11.216492       5.610741       2.369285      13.763955       0.381932       8.922400           0.004840
          405              N       9.336423       6.561302       9.115259      -0.320659      40.368377 0.54557562E+03  0.13361154E+05                                 9.932078                            7.569212      -0.164177       1.955085                    0.998955      29.024249      80.844559       0.635096       0.393802      -1.096487      -0.001588      -0.066109       0.089027       0.110900       0.006344      -0.001624       0.049914       0.021489      -0.050937      -0.060435       0.018960       0.041475             13.444722       6.209001       0.140293      -0.471334      20.939036      -7.584879      13.186129          -0.006165
          406              N      10.620485      10.127220       7.454744      -0.333113      39.170504 0.58731239E+03  0.14636165E+05                                 9.667710                            7.855069      -0.123659       1.961107                    0.998867      29.571067      82.817543       0.623858       0.393969      -1.097468       0.049968       0.101466      -0.047866       0.122814      -0.014736       0.018996       0.009310       0.019311       0.134860      -0.043598      -0.007321       0.050918             11.300888       9.954177       5.164362       0.429651      15.026093      -2.361194       8.922394           0.004842
          407              N      19.171302      11.324284       3.834998      -0.320661      40.369315 0.54558533E+03  0.13361513E+05                                 9.932462                            7.569443      -0.163878       1.955165                    0.998955      29.024891      80.847949       0.635063       0.393819      -1.096470       0.104394      -0.006583       0.036859       0.110905      -0.000017      -0.031613       0.007489      -0.084191       0.018888      -0.060363       0.019025       0.041338             13.445343      20.274259       3.557846       7.243645       9.074617       3.325542      10.987153          -0.006163
          408              N      15.706477       9.300367       2.824632      -0.333142      39.170772 0.58731754E+03  0.14636282E+05                                 9.667608                            7.855000      -0.123338       1.961203                    0.998868      29.571315      82.817389       0.623875       0.393959      -1.097479      -0.103543      -0.063626      -0.017742       0.122818      -0.045905       0.005909      -0.009131      -0.006674      -0.015468      -0.043545      -0.007116       0.050661             11.300778      13.599874       4.935598       1.785879      13.526746      -0.443068       6.775715           0.004841
          409              N      14.860063       0.707767      17.004900      -0.320628      40.368002 0.54556812E+03  0.13361024E+05                                 9.932388                            7.569416      -0.163959       1.955156                    0.998957      29.024214      80.846592       0.635051       0.393828      -1.096461       0.061788       0.065318       0.064895       0.110885      -0.040181      -0.025295      -0.023826      -0.009201      -0.004484      -0.060240       0.019017       0.041223             13.445162      19.215115       3.687800       7.600684       9.298873       3.760668      11.821499          -0.006169
          410              N      11.926073       0.469335      14.096803      -0.333073      39.169928 0.58730567E+03  0.14635991E+05                                 9.667770                            7.855131      -0.123441       1.961179                    0.998868      29.570831      82.817516       0.623841       0.393980      -1.097458      -0.079026      -0.000972      -0.094059       0.122854       0.006770      -0.016335       0.019586      -0.066402      -0.074847      -0.043511      -0.007322       0.050833             11.300955      11.216499      -0.753454       6.043699       9.801993      -1.905460      12.884373           0.004839
          411              N      13.647661       1.564898       4.959579      -0.320667      40.367937 0.54557070E+03  0.13361036E+05                                 9.932064                            7.569192      -0.164083       1.955108                    0.998955      29.024317      80.845401       0.635094       0.393803      -1.096484       0.040983       0.080035      -0.064891       0.110887      -0.028345       0.014178       0.032030       0.057701      -0.004614      -0.060479       0.019229       0.041250             13.444691       8.082471      -0.247757      -1.012131      20.430129      -8.419389      11.821473          -0.006165
          412              N      14.400889      -1.280720       7.867676      -0.333099      39.170053 0.58730318E+03  0.14635894E+05                                 9.667701                            7.855043      -0.123592       1.961136                    0.998868      29.570903      82.817247       0.623854       0.393973      -1.097464       0.025451      -0.074806       0.094033       0.122824       0.026098      -0.023718       0.009096       0.043130      -0.074898      -0.043556      -0.007136       0.050692             11.300931      10.432664      -1.030636       3.811111      10.585767      -5.062924      12.884362           0.004841
          413              N     -10.204206      15.022162      10.239840      -0.320662      40.369312 0.54558537E+03  0.13361514E+05                                 9.932462                            7.569443      -0.163878       1.955165                    0.998955      29.024890      80.847942       0.635063       0.393819      -1.096470      -0.104394      -0.035212      -0.012728       0.110905      -0.027369      -0.015821      -0.010394      -0.053217       0.111812      -0.060363       0.019025       0.041338             13.445341      20.274256       4.494321       6.702962       7.629062       2.490967      12.432705          -0.006164
          414              N      -6.739381      14.885227      12.497789      -0.333142      39.170759 0.58731717E+03  0.14636270E+05                                 9.667605                            7.854997      -0.123339       1.961202                    0.998868      29.571313      82.817380       0.623875       0.393959      -1.097479       0.103543      -0.016447       0.063973       0.122818       0.028070      -0.036801      -0.009360      -0.006279      -0.014282      -0.043545      -0.007116       0.050661             11.300776      13.599870      -0.921135       5.167298       8.847121      -3.144794      11.455335           0.004842
          415              N      -0.369327       8.067845      11.724639      -0.320659      40.368428 0.54557627E+03  0.13361175E+05                                 9.932089                            7.569218      -0.164179       1.955084                    0.998955      29.024270      80.844647       0.635096       0.393802      -1.096487       0.001589      -0.110154       0.012739       0.110900      -0.004578       0.004683       0.018582       0.075759       0.111872      -0.060435       0.018960       0.041475             13.444742       6.209008      -0.478335      -0.114165      21.692962      -7.149646      12.432255          -0.006164
          416              N      -1.653389      11.288830       9.466690      -0.333113      39.170550 0.58731340E+03  0.14636196E+05                                 9.667718                            7.855076      -0.123660       1.961107                    0.998867      29.571074      82.817572       0.623858       0.393969      -1.097468      -0.049968       0.092185      -0.063940       0.122814       0.023819      -0.003264       0.038034      -0.030441      -0.014395      -0.043597      -0.007321       0.050918             11.300899       9.954187      -2.210051       4.687321      12.493108      -3.823590      11.455400           0.004844
          417              N      17.564414      11.174621       1.124581      -0.320661      40.369365 0.54558606E+03  0.13361536E+05                                 9.932471                            7.569449      -0.163881       1.955163                    0.998955      29.024910      80.848025       0.635062       0.393819      -1.096470       0.001599       0.044057      -0.101767       0.110905      -0.001638      -0.006214       0.031427      -0.010476      -0.147003      -0.060363       0.019025       0.041338             13.445358       6.209228       0.338090      -0.357170       8.556024      -0.435173      25.570821          -0.006164
          418              N      16.280382      11.519585       5.043044      -0.333142      39.170758 0.58731725E+03  0.14636272E+05                                 9.667603                            7.854996      -0.123378       1.961190                    0.998868      29.571312      82.817361       0.623876       0.393958      -1.097479      -0.050021       0.009334       0.111781       0.122818      -0.008921       0.022338      -0.028583      -0.046395      -0.062260      -0.043545      -0.007116       0.050661             11.300773       9.954152      -2.954372      -4.257631       8.403459       1.462585      15.544708           0.004841
          419              N       7.729555       8.983386       7.889641      -0.320659      40.368384 0.54557535E+03  0.13361146E+05                                 9.932080                            7.569211      -0.164178       1.955084                    0.998955      29.024256      80.844588       0.635096       0.393802      -1.096487      -0.104384       0.028642      -0.024132       0.110900       0.027505      -0.015724       0.018014      -0.065995       0.073393      -0.060435       0.018960       0.041475             13.444730      20.273188      -8.051727       0.540685      13.388508       0.834499       6.672492          -0.006165
          420              N      11.194350       7.096422       6.642058      -0.333113      39.170512 0.58731263E+03  0.14636173E+05                                 9.667712                            7.855070      -0.123659       1.961107                    0.998867      29.571066      82.817539       0.623858       0.393969      -1.097468       0.103569      -0.047183      -0.046157       0.122814       0.017951       0.042802       0.000327       0.009797       0.033791      -0.043597      -0.007321       0.050918             11.300889      13.600086      -4.014556      -3.381270       8.079968       2.701795      12.222612           0.004842
          421              N      -4.286009       7.603801      20.839898      -0.320629      40.367920 0.54556701E+03  0.13360989E+05                                 9.932372                            7.569407      -0.163957       1.955157                    0.998957      29.024181      80.846456       0.635051       0.393828      -1.096461       0.040986       0.016189       0.101752       0.110885       0.002028      -0.031577      -0.004381       0.010191      -0.146909      -0.060240       0.019017       0.041222             13.445132       8.082741       1.000496       0.291202       6.682393       0.481822      25.570263          -0.006168
          422              N      -3.532820       6.508115      16.921435      -0.333072      39.169958 0.58730645E+03  0.14636015E+05                                 9.667775                            7.855136      -0.123442       1.961178                    0.998868      29.570840      82.817551       0.623841       0.393980      -1.097458       0.025425      -0.044043      -0.111834       0.122854       0.007641       0.034588      -0.011302       0.047345      -0.062220      -0.043511      -0.007322       0.050833             11.300961      10.432729      -2.785201      -2.797983       7.925180       3.526861      15.544974           0.004841
          423              N      -3.073768      -2.399137      14.074838      -0.320667      40.367977 0.54557117E+03  0.13361051E+05                                 9.932071                            7.569196      -0.164085       1.955107                    0.998955      29.024334      80.845468       0.635093       0.393803      -1.096483       0.061796      -0.088856       0.024122       0.110887       0.042149      -0.022061       0.009021       0.016774       0.073446      -0.060479       0.019229       0.041250             13.444706      19.213947      -8.426138      -0.606483      14.447621      -0.788013       6.672550          -0.006165
          424              N      -6.007720       0.238550      15.322421      -0.333098      39.170035 0.58730262E+03  0.14635877E+05                                 9.667699                            7.855039      -0.123593       1.961136                    0.998868      29.570910      82.817278       0.623854       0.393973      -1.097464      -0.079011       0.081905       0.046202       0.122824       0.010901       0.014081      -0.040246      -0.030122       0.033793      -0.043556      -0.007137       0.050692             11.300928      11.216538      -4.857312      -3.674365      10.463544       2.287530      12.222701           0.004841
          425              N      -1.237352      14.038046       3.834998      -0.320667      40.367978 0.54557131E+03  0.13361055E+05                                 9.932071                            7.569197      -0.164084       1.955107                    0.998955      29.024332      80.845463       0.635093       0.393803      -1.096483      -0.104373       0.006569       0.036867       0.110887      -0.000021       0.031755      -0.007291      -0.084220       0.018877      -0.060479       0.019229       0.041250             13.444706      20.273313       3.557395      -7.243316       9.074083      -3.325198      10.986721          -0.006164
          426              N       2.227459      16.061945       2.824632      -0.333098      39.170047 0.58730297E+03  0.14635888E+05                                 9.667701                            7.855042      -0.123593       1.961136                    0.998868      29.570913      82.817288       0.623854       0.393973      -1.097464       0.103558       0.063607      -0.017768       0.122824      -0.045899      -0.005778       0.009352      -0.006715      -0.015528      -0.043556      -0.007136       0.050692             11.300930      13.600188       4.935723      -1.786029      13.526778       0.442959       6.775823           0.004843
          427              N       8.597597      18.801128       9.115259      -0.320629      40.367913 0.54556702E+03  0.13360989E+05                                 9.932370                            7.569406      -0.163957       1.955158                    0.998957      29.024175      80.846430       0.635051       0.393828      -1.096461       0.001601       0.066102       0.089014       0.110885       0.006351       0.001790      -0.049691       0.021497      -0.050989      -0.060240       0.019017       0.041222             13.445131       6.209139       0.140309       0.471392      20.939978       7.584903      13.186276          -0.006169
          428              N       7.313512      15.235179       7.454744      -0.333072      39.169931 0.58730568E+03  0.14635992E+05                                 9.667771                            7.855131      -0.123442       1.961178                    0.998868      29.570841      82.817556       0.623841       0.393980      -1.097458      -0.049999      -0.101497      -0.047870       0.122854      -0.014744      -0.018831      -0.009101       0.019294       0.134945      -0.043511      -0.007322       0.050833             11.300956       9.954373       5.164524      -0.429662      15.026095       2.361099       8.922401           0.004840
          429              N       5.893139       1.691784      12.849220      -0.320659      40.368414 0.54557604E+03  0.13361167E+05                                 9.932086                            7.569216      -0.164179       1.955084                    0.998955      29.024263      80.844621       0.635096       0.393802      -1.096487       0.061798       0.023534      -0.089027       0.110900      -0.001819       0.047601       0.015107      -0.024689      -0.050937      -0.060435       0.018960       0.041475             13.444737      19.214245       4.738280      -6.994007       7.933820      -2.972648      13.186147          -0.006165
          430              N       2.959171      -0.707470      14.509735      -0.333113      39.170516 0.58731266E+03  0.14636174E+05                                 9.667712                            7.855071      -0.123659       1.961107                    0.998867      29.571066      82.817541       0.623858       0.393969      -1.097468      -0.079007      -0.080932       0.047866       0.122814      -0.017530       0.002446       0.021013       0.003505       0.134860      -0.043598      -0.007321       0.050918             11.300891      11.216589       5.610688      -2.369373      13.763690      -0.381975       8.922394           0.004842
          431              N       4.680808      -9.168285      18.129481      -0.320661      40.369421 0.54558688E+03  0.13361562E+05                                 9.932483                            7.569456      -0.163882       1.955163                    0.998955      29.024922      80.848080       0.635062       0.393819      -1.096470       0.041005      -0.096229      -0.036858       0.110905       0.026445       0.017598      -0.027308       0.065505       0.018889      -0.060363       0.019024       0.041338             13.445379       8.082782      -0.752448       0.720832      21.266177       7.937912      10.987179          -0.006164
          432              N       5.434049      -5.226981      19.139847      -0.333142      39.170755 0.58731702E+03  0.14636266E+05                                 9.667604                            7.854996      -0.123379       1.961189                    0.998868      29.571315      82.817387       0.623875       0.393959      -1.097479       0.025474       0.118830       0.017742       0.122818      -0.033607      -0.010579       0.002528       0.062897      -0.015467      -0.043545      -0.007116       0.050661             11.300776      10.432678       3.815841      -1.013015      16.693936       1.536059       6.775712           0.004841
          433              O      -2.207312      12.411050      16.589551      -0.441706      30.512087 0.41431356E+03  0.93701636E+04                                 7.857313                            6.393157       0.118149       2.129747                    0.994762      25.592362      66.129687       0.732074       0.369941      -1.125847       0.039934       0.022987       0.006245       0.046498       0.051991      -0.005761      -0.029638      -0.026416       0.139567      -0.078477       0.011073       0.067405              9.362811       5.580248       0.898798       0.829673      13.235115       4.397243       9.273069           0.024280
          434              O      -0.771340      13.583179      17.864150      -0.257016      21.960244 0.32223537E+03  0.67952396E+04                                 6.121581                            5.481793       0.810349       2.353744                    0.999208      23.897016      58.253061       0.830560       0.349706      -1.149964      -0.005825      -0.006941      -0.029013       0.030395       0.011547       0.042326       0.070848      -0.003688      -0.094994      -0.090012       0.004720       0.085292              6.109466       7.284650       0.450810       1.764764       5.459958       0.864050       5.583792           0.575596
          435              O      -6.213383      11.119078      14.530601      -0.472091      29.915556 0.44853866E+03  0.10339552E+05                                 7.723745                            6.661053       0.249372       2.163563                    0.996265      26.098095      67.911950       0.716287       0.370951      -1.125945      -0.030553      -0.023853      -0.023107       0.045126      -0.028229       0.010940      -0.011915      -0.095026       0.091366      -0.071042       0.020476       0.050566              8.307218       5.948729      -1.446916      -1.577695       8.657964       2.922486      10.314962           0.018217
          436              O      -6.406368       9.501332      13.005168      -0.407189      23.731494 0.36066087E+03  0.78303385E+04                                 6.418848                            5.755306       0.675002       2.315119                    0.998852      24.617783      61.082378       0.819135       0.344405      -1.153252      -0.023664       0.023188       0.012139       0.035285       0.020688       0.008958       0.087867      -0.085053       0.076874      -0.067137      -0.050985       0.118122              6.605331       5.874440       0.779965       0.721986       7.367323       1.823778       6.574232           0.128784
          437              O      -5.496796      14.736917       5.374928      -0.441715      30.509267 0.41426888E+03  0.93688282E+04                                 7.856548                            6.392572       0.117645       2.129570                    0.994752      25.592103      66.126202       0.732155       0.369914      -1.125877       0.008368       0.045313      -0.006248       0.046501       0.048735       0.026114       0.015452      -0.044793       0.139573      -0.078472       0.010909       0.067563              9.361936      11.818805       3.104283      -3.868877       6.994794      -2.247525       9.272209           0.024281
          438              O      -4.870370      16.481448       4.100329      -0.257007      21.952499 0.32209388E+03  0.67913793E+04                                 6.119525                            5.480084       0.810432       2.353783                    0.999209      23.895029      58.240789       0.830821       0.349642      -1.150039      -0.004606      -0.007804       0.029040       0.030422       0.010153      -0.052659      -0.063423      -0.011679      -0.094986      -0.089919       0.004706       0.085213              6.107380       5.377551      -0.222847      -0.226188       7.362651      -1.950964       5.581938           0.575589
          439              O      -5.379512      10.529338       7.433878      -0.472083      29.907769 0.44839077E+03  0.10335197E+05                                 7.721940                            6.659556       0.249397       2.163579                    0.996265      26.097028      67.904055       0.716438       0.370907      -1.125989      -0.012299      -0.036755       0.023106       0.045123       0.007932       0.014995      -0.006185       0.109389       0.091302      -0.071012       0.020333       0.050679              8.305228       9.264078      -0.273981      -3.280394       5.339161       0.513297      10.312445           0.018215
          440              O      -6.840391       9.808177       8.959311      -0.407201      23.729432 0.36061752E+03  0.78291039E+04                                 6.418185                            5.754739       0.674873       2.315072                    0.998850      24.617752      61.079676       0.819229       0.344378      -1.153283       0.029742      -0.014592      -0.012114       0.035274       0.042808      -0.079778      -0.037596       0.040129       0.076839      -0.067130      -0.050847       0.117977              6.604644       6.710445       1.075648      -1.478587       6.529908      -1.288468       6.573579           0.128773
          441              O      17.397471      -4.129994      12.996602      -0.441700      30.508690 0.41426424E+03  0.93686726E+04                                 7.856372                            6.392494       0.117804       2.129640                    0.994755      25.591588      66.124131       0.732168       0.369909      -1.125883      -0.019039      -0.037750       0.019325       0.046486       0.001530       0.007358      -0.011082       0.057471      -0.229622      -0.078331       0.010932       0.067398              9.361574       6.188451      -0.292020       0.390640      14.612677       3.775804       7.283595           0.024279
          442              O      17.406971      -6.324205      13.492340      -0.257016      21.951885 0.32208632E+03  0.67912966E+04                                 6.119738                            5.480261       0.810409       2.353766                    0.999207      23.895971      58.246679       0.830738       0.349673      -1.149994      -0.018477       0.024136      -0.000751       0.030405       0.000427      -0.006384       0.002006      -0.174745       0.013292      -0.090021       0.004814       0.085207              6.107623       4.260071      -0.146041       0.185742       7.813332      -1.368388       6.249467           0.575578
          443              O      17.660738      -0.191513      10.471565      -0.472072      29.916465 0.44856114E+03  0.10340225E+05                                 7.724025                            6.661340       0.249543       2.163623                    0.996266      26.097926      67.912558       0.716250       0.370965      -1.125932       0.002562       0.043650      -0.011175       0.045131      -0.025358       0.044282       0.035223       0.025409      -0.012990      -0.071083       0.020365       0.050719              8.307504       7.616249      -2.341694      -1.413698       9.089910       3.154509       8.216354           0.018210
          444              O      17.242176       1.858652      11.248010      -0.407222      23.715348 0.36035809E+03  0.78224145E+04                                 6.416368                            5.753128       0.674960       2.315091                    0.998850      24.618619      61.086639       0.819208       0.344433      -1.153185       0.006865      -0.011297      -0.032730       0.035299      -0.027806      -0.016221       0.052258      -0.143358      -0.139183      -0.067063      -0.051004       0.118067              6.602768       5.118940      -0.149424      -0.122258       9.054711       0.629767       5.634654           0.128764
          445              O       8.240830       2.344698       8.967877      -0.441704      30.510974 0.41430263E+03  0.93697848E+04                                 7.856870                            6.392889       0.117416       2.129495                    0.994749      25.592065      66.126845       0.732127       0.369920      -1.125871      -0.029257      -0.030535      -0.019331       0.046498      -0.016846       0.012997      -0.003099      -0.046642      -0.229636      -0.078360       0.010977       0.067382              9.362234      13.861043       2.420398      -3.430202       6.941257      -1.627071       7.284402           0.024279
          446              O       6.168931       1.622250       8.472139      -0.257028      21.945078 0.32196566E+03  0.67880598E+04                                 6.118009                            5.478815       0.810216       2.353700                    0.999207      23.895975      58.242126       0.830950       0.349619      -1.150048       0.028903      -0.009381       0.000737       0.030396       0.055243      -0.003947       0.005443       0.135368       0.013234      -0.090013       0.004808       0.085205              6.105862       7.507934       1.002693       1.351708       4.561938       0.280996       6.247714           0.575600
          447              O      11.866349       3.905769      11.492914      -0.472082      29.907267 0.44838993E+03  0.10335441E+05                                 7.722640                            6.660137       0.249495       2.163601                    0.996266      26.098144      67.913576       0.716294       0.370972      -1.125910       0.040306       0.016968       0.011182       0.045139      -0.027714      -0.018328      -0.053299       0.012166      -0.012906      -0.070870       0.020309       0.050561              8.305996      10.396161      -1.357885      -3.444771       6.306935       0.281292       8.214892           0.018215
          448              O      13.938775       4.194511      10.716469      -0.407199      23.730090 0.36063658E+03  0.78297065E+04                                 6.418614                            5.755113       0.674993       2.315115                    0.998852      24.618055      61.083341       0.819146       0.344405      -1.153248      -0.012929       0.002706       0.032724       0.035289       0.023417      -0.054594      -0.001966       0.146432      -0.139133      -0.067103      -0.050884       0.117987              6.605087       8.714406       1.121183      -0.634582       5.464305      -0.094741       5.636551           0.128771
          449              O       6.759529      20.842604       2.921495      -0.441700      30.508681 0.41426394E+03  0.93686642E+04                                 7.856370                            6.392491       0.117804       2.129640                    0.994755      25.591587      66.124128       0.732169       0.369909      -1.125883       0.039920      -0.006080      -0.023030       0.046486      -0.030973      -0.042032      -0.009553      -0.094495      -0.064741      -0.078331       0.010933       0.067398              9.361572       5.579552       0.269040      -1.192872       6.454795      -0.482818      16.050369           0.024282
          450              O       8.195479      21.360359       1.269108      -0.257017      21.951954 0.32208749E+03  0.67913277E+04                                 6.119752                            5.480273       0.810409       2.353766                    0.999207      23.895997      58.246780       0.830737       0.349673      -1.149994      -0.005832      -0.021659       0.020526       0.030405       0.030877      -0.031071      -0.013978       0.094690       0.200137      -0.090021       0.004813       0.085208              6.107638       7.282340       1.302394      -1.272328       4.803226      -0.485475       6.237348           0.575579
          451              O       2.753486      19.705508       5.069841      -0.472072      29.916418 0.44856019E+03  0.10340197E+05                                 7.724014                            6.661331       0.249544       2.163624                    0.996266      26.097913      67.912488       0.716251       0.370965      -1.125932      -0.030555      -0.008086       0.032215       0.045131       0.023581       0.019079       0.006936      -0.104010       0.064550      -0.071083       0.020365       0.050718              8.307492       5.949073      -0.642899       2.042064       7.370035      -2.178731      11.603367           0.018217
          452              O       2.560531      19.193337       7.233562      -0.407220      23.715278 0.36035666E+03  0.78223759E+04                                 6.416356                            5.753118       0.674960       2.315091                    0.998850      24.618577      61.086507       0.819209       0.344433      -1.153185      -0.023688      -0.001093      -0.026149       0.035300      -0.002583      -0.022306      -0.042031      -0.005922       0.314444      -0.067064      -0.051002       0.118066              6.602756       5.872133       0.235126      -1.035819       5.191040      -0.568307       8.745096           0.128781
          453              O       3.470093       9.967556       6.514445      -0.441704      30.510971 0.41430258E+03  0.93697834E+04                                 7.856868                            6.392888       0.117416       2.129495                    0.994749      25.592068      66.126850       0.732127       0.369920      -1.125871       0.008363      -0.028075      -0.036109       0.046498      -0.001753      -0.055159      -0.028083      -0.066955       0.073128      -0.078360       0.010977       0.067382              9.362231      11.819171      -4.902733      -0.753972      10.649551       0.137618       5.617972           0.024282
          454              O       4.096507       7.991447       5.640917      -0.257028      21.945104 0.32196608E+03  0.67880707E+04                                 6.118013                            5.478818       0.810214       2.353700                    0.999207      23.895991      58.242174       0.830950       0.349619      -1.150048      -0.004611       0.029026      -0.007756       0.030396      -0.050652       0.017609       0.054876      -0.026594      -0.139800      -0.090012       0.004807       0.085205              6.105866       5.376157      -0.084407       0.305947       7.714721       1.746045       5.226721           0.575599
          455              O       3.587413      13.854473       9.128877      -0.472082      29.907302 0.44839046E+03  0.10335457E+05                                 7.722647                            6.660142       0.249490       2.163600                    0.996266      26.098161      67.913648       0.716293       0.370973      -1.125910      -0.012303       0.038401       0.020285       0.045139       0.009028      -0.014222      -0.040205       0.028756      -0.150548      -0.070870       0.020309       0.050561              8.306004       9.265097      -2.704235       1.877621       8.625393      -2.410310       7.027520           0.018220
          456              O       2.126531      15.536116       8.990720      -0.407199      23.730111 0.36063697E+03  0.78297159E+04                                 6.418612                            5.755110       0.674993       2.315115                    0.998852      24.618097      61.083422       0.819147       0.344404      -1.153249       0.029752      -0.003193       0.018703       0.035287      -0.090504       0.002900      -0.006416      -0.036288      -0.152464      -0.067101      -0.050888       0.117989              6.605084       6.710947      -1.818471      -0.192238       7.678991       0.625376       5.425315           0.128780
          457              O       8.430630       0.639435      19.042984      -0.441706      30.512058 0.41431316E+03  0.93701521E+04                                 7.857306                            6.393153       0.118150       2.129748                    0.994762      25.592359      66.129665       0.732075       0.369941      -1.125847      -0.019048       0.035621       0.023030       0.046498       0.005604      -0.004924       0.042961       0.112462      -0.064729      -0.078478       0.011073       0.067405              9.362801       6.189058       0.484376       0.057732       5.846646       1.286006      16.052699           0.024275
          458              O       8.440152       2.165878      20.695371      -0.257015      21.960210 0.32223470E+03  0.67952221E+04                                 6.121575                            5.481788       0.810349       2.353744                    0.999208      23.896993      58.252993       0.830561       0.349706      -1.149964      -0.018476      -0.012711      -0.020518       0.030396      -0.005733       0.002869       0.034066      -0.112456       0.200093      -0.090013       0.004720       0.085292              6.109461       4.261171       0.233990       0.033629       7.828024       1.361876       6.239187           0.575586
          459              O       8.693868      -3.516571      16.894638      -0.472091      29.915539 0.44853837E+03  0.10339543E+05                                 7.723742                            6.661051       0.249375       2.163564                    0.996265      26.098086      67.911919       0.716287       0.370952      -1.125945       0.002561      -0.031500      -0.032211       0.045126       0.051022      -0.000039      -0.020141       0.051215       0.064531      -0.071042       0.020476       0.050566              8.307215       7.615988      -0.053428       2.734809       5.702545      -1.198876      11.603111           0.018215
          460              O       8.275277      -3.869254      14.730917      -0.407188      23.731455 0.36066013E+03  0.78303191E+04                                 6.418846                            5.755304       0.675000       2.315119                    0.998852      24.617738      61.082276       0.819134       0.344405      -1.153252       0.006870      -0.022672       0.026152       0.035286      -0.000164       0.032289       0.035168       0.007834       0.314352      -0.067139      -0.050981       0.118120              6.605330       5.120897      -0.031129       0.190510       5.946616       1.166683       8.748476           0.128785
          461              O      -0.726060      -6.086923      15.450034      -0.441715      30.509195 0.41426778E+03  0.93687962E+04                                 7.856531                            6.392560       0.117646       2.129571                    0.994752      25.592093      66.126133       0.732156       0.369913      -1.125877      -0.029251      -0.001466       0.036118       0.046501       0.019679       0.008211       0.061517       0.054278       0.073090      -0.078472       0.010909       0.067563              9.361915      13.860675      -4.180760      -0.381116       8.607346       0.664987       5.617725           0.024279
          462              O      -2.797946      -6.155013      16.323562      -0.257007      21.952525 0.32209457E+03  0.67913981E+04                                 6.119534                            5.480094       0.810429       2.353782                    0.999209      23.895021      58.240802       0.830819       0.349642      -1.150039       0.028926       0.005341       0.007761       0.030422      -0.031058      -0.045826      -0.034802       0.084401      -0.139762      -0.089919       0.004706       0.085213              6.107388       7.509866       0.669413      -1.544664       5.584369      -0.870768       5.227930           0.575582
          463              O       2.899425      -4.680737      12.835602      -0.472083      29.907784 0.44839131E+03  0.10335212E+05                                 7.721944                            6.659560       0.249397       2.163579                    0.996265      26.097027      67.904057       0.716438       0.370907      -1.125989       0.040292       0.001201      -0.020278       0.045123      -0.002027       0.033261       0.026998      -0.033718      -0.150546      -0.071011       0.020333       0.050679              8.305232      10.395199      -2.304026       2.898101       7.493529      -0.966709       7.026967           0.018214
          464              O       4.971853      -5.497528      12.973759      -0.407201      23.729438 0.36061780E+03  0.78291115E+04                                 6.418187                            5.754742       0.674872       2.315071                    0.998850      24.617753      61.079687       0.819228       0.344378      -1.153283      -0.012927       0.026976      -0.018694       0.035274      -0.058979       0.007091      -0.000480       0.141986      -0.152426      -0.067130      -0.050847       0.117977              6.604646       8.713808      -1.110027      -0.653667       5.675133      -0.027179       5.424997           0.128773
          465              O      15.726363       4.789939       2.453432      -0.441715      30.509257 0.41426877E+03  0.93688249E+04                                 7.856546                            6.392571       0.117647       2.129571                    0.994752      25.592102      66.126195       0.732155       0.369913      -1.125877       0.039932      -0.016908       0.016789       0.046501      -0.020912       0.047950       0.039383      -0.043073       0.089625      -0.078471       0.010909       0.067562              9.361934       5.579636      -1.167474       0.363388      14.070292      -3.913939       8.435874           0.024278
          466              O      17.162319       3.100055       2.831221      -0.257007      21.952509 0.32209429E+03  0.67913907E+04                                 6.119533                            5.480093       0.810428       2.353782                    0.999209      23.894999      58.240749       0.830819       0.349642      -1.150038      -0.005823       0.028622       0.008506       0.030422      -0.042366      -0.011104      -0.056757      -0.027984      -0.167894      -0.089919       0.004706       0.085213              6.107388       7.282164      -1.752930      -0.491817       6.298837      -0.378152       4.741163           0.575581
          467              O      11.720320       7.219009       2.364037      -0.472083      29.907780 0.44839110E+03  0.10335206E+05                                 7.721944                            6.659560       0.249397       2.163579                    0.996265      26.097027      67.904065       0.716438       0.370907      -1.125989      -0.030553       0.031934      -0.009099       0.045123       0.004725      -0.029843       0.005226      -0.083188       0.126894      -0.071012       0.020333       0.050679              8.305232       5.947464       2.089345      -0.464090      12.428527      -0.743548       6.539705           0.018213
          468              O      11.527356       9.348925       1.725749      -0.407201      23.729452 0.36061808E+03  0.78291195E+04                                 6.418191                            5.754746       0.674872       2.315072                    0.998850      24.617749      61.079692       0.819227       0.344379      -1.153282      -0.023671      -0.022080       0.014015       0.035274      -0.018009       0.013487      -0.045647      -0.157945      -0.141926      -0.067130      -0.050847       0.117977              6.604651       5.873896      -1.015146       0.314448       8.350989      -1.255111       5.589067           0.128769
          469              O      12.437030      13.339121      10.075107      -0.441706      30.512064 0.41431325E+03  0.93701547E+04                                 7.857308                            6.393154       0.118150       2.129748                    0.994762      25.592361      66.129677       0.732075       0.369941      -1.125847       0.008362      -0.017247       0.042364       0.046498      -0.046906       0.029199       0.012860      -0.093604      -0.006814      -0.078478       0.011073       0.067405              9.362804      11.819665       1.798509       4.623367       6.756973       2.110133       9.511775           0.024278
          470              O      13.063473      13.570699      12.223233      -0.257015      21.960187 0.32223445E+03  0.67952152E+04                                 6.121569                            5.481784       0.810350       2.353745                    0.999208      23.896991      58.252968       0.830561       0.349706      -1.149964      -0.004602      -0.021224      -0.021266       0.030396       0.040559       0.035125       0.008674       0.083355       0.190008      -0.090012       0.004720       0.085292              6.109455       5.379338       0.307459      -0.079767       4.338804       0.204567       8.610223           0.575590
          471              O      12.554287      13.659783       5.401724      -0.472091      29.915551 0.44853867E+03  0.10339552E+05                                 7.723744                            6.661053       0.249372       2.163563                    0.996265      26.098093      67.911947       0.716287       0.370952      -1.125945      -0.012304      -0.001634      -0.043385       0.045126      -0.016841      -0.000592       0.046637       0.039602      -0.118013      -0.071043       0.020476       0.050567              8.307216       9.266375       2.978633       1.403328       9.515882       1.897392       6.139392           0.018215
          472              O      11.093387      12.699301       4.014448      -0.407189      23.731510 0.36066124E+03  0.78303481E+04                                 6.418849                            5.755307       0.675003       2.315120                    0.998852      24.617799      61.082415       0.819135       0.344404      -1.153252       0.029749       0.017802      -0.006559       0.035284       0.047746       0.077012       0.044205       0.028944       0.043262      -0.067136      -0.050987       0.118123              6.605332       6.711219       0.742806       1.671079       5.447349       0.663246       7.657429           0.128782
          473              O      -0.536307       3.490973      11.889372      -0.441704      30.510949 0.41430209E+03  0.93697696E+04                                 7.856864                            6.392884       0.117416       2.129495                    0.994749      25.592063      66.126830       0.732127       0.369920      -1.125871      -0.019036       0.002140      -0.042369       0.046498      -0.007060      -0.002280      -0.031668       0.131740      -0.006778      -0.078360       0.010977       0.067382              9.362228       6.188801      -0.192247      -0.448290      12.387015      -5.061803       9.510867           0.024279
          474              O      -0.526814       4.158741       9.741246      -0.257028      21.945093 0.32196597E+03  0.67880682E+04                                 6.118015                            5.478820       0.810215       2.353700                    0.999207      23.895968      58.242125       0.830949       0.349619      -1.150047      -0.018478      -0.011424       0.021260       0.030396       0.005371       0.003592      -0.035919      -0.115821       0.189963      -0.090013       0.004808       0.085205              6.105867       4.259041      -0.087794      -0.219215       5.453716       0.007215       8.604844           0.575595
          475              O      -0.273007       3.708499      16.562755      -0.472082      29.906937 0.44838358E+03  0.10335252E+05                                 7.722560                            6.660070       0.249491       2.163600                    0.996266      26.098068      67.913117       0.716301       0.370970      -1.125912       0.002562      -0.012144       0.043399       0.045139      -0.025539      -0.044050      -0.014824      -0.009651      -0.117986      -0.070870       0.020309       0.050561              8.305906       7.614677       2.394667      -1.320859      11.164543      -1.955234       6.138500           0.018217
          476              O      -0.691579       2.011016      17.950031      -0.407199      23.730094 0.36063680E+03  0.78297123E+04                                 6.418613                            5.755113       0.674993       2.315115                    0.998852      24.618068      61.083370       0.819146       0.344405      -1.153248       0.006860       0.033983       0.006586       0.035288       0.028056      -0.015909      -0.087219      -0.082548       0.043214      -0.067102      -0.050886       0.117988              6.605085       5.120718       0.180509      -0.068252       7.037360      -1.796455       7.657178           0.128774
          477              O      -9.692895       3.742639      19.511047      -0.441700      30.508666 0.41426369E+03  0.93686573E+04                                 7.856367                            6.392489       0.117802       2.129640                    0.994755      25.591585      66.124119       0.732169       0.369909      -1.125883      -0.029244       0.032002      -0.016780       0.046486      -0.002737      -0.021061      -0.058187       0.059777       0.089583      -0.078330       0.010932       0.067398              9.361569      13.860207       1.760043       3.810875       5.789015       0.961857       8.435486           0.024281
          478              O     -11.764786       4.533177      19.133258      -0.257018      21.951968 0.32208791E+03  0.67913386E+04                                 6.119755                            5.480276       0.810407       2.353765                    0.999207      23.896005      58.246805       0.830737       0.349673      -1.149994       0.028914       0.004037      -0.008495       0.030405      -0.024144       0.049857       0.029513       0.074992      -0.167864      -0.090022       0.004814       0.085208              6.107640       7.510346      -1.672449       0.192691       6.071255       0.589716       4.741319           0.575574
          479              O      -6.067408       0.775382      19.600442      -0.472072      29.916421 0.44856032E+03  0.10340201E+05                                 7.724016                            6.661333       0.249545       2.163624                    0.996266      26.097912      67.912495       0.716251       0.370965      -1.125932       0.040300      -0.018160       0.009105       0.045131       0.029830      -0.014772       0.026556       0.058766       0.126964      -0.071083       0.020365       0.050718              8.307494      10.397993       3.662846       0.546392       7.982968       0.685585       6.541521           0.018214
          480              O      -3.994972       1.303430      20.238730      -0.407220      23.715272 0.36035666E+03  0.78223762E+04                                 6.416358                            5.753121       0.674959       2.315091                    0.998850      24.618559      61.086475       0.819208       0.344434      -1.153185      -0.012940      -0.029701      -0.014021       0.035301       0.035640       0.047624       0.002636       0.145562      -0.141847      -0.067065      -0.051001       0.118065              6.602758       8.711316      -0.010826       1.287769       5.509594       0.121949       5.587366           0.128776
          481              O      -3.469934      10.625442       5.374928      -0.441706      30.512076 0.41431351E+03  0.93701616E+04                                 7.857309                            6.393155       0.118151       2.129748                    0.994762      25.592364      66.129678       0.732075       0.369941      -1.125847      -0.008362      -0.045312      -0.006245       0.046499       0.048739      -0.026022      -0.015311      -0.044810       0.139567      -0.078478       0.011073       0.067404              9.362805      11.819661       3.104737       3.869207       6.995692       2.247955       9.273063           0.024280
          482              O      -4.096377       8.880887       4.100329      -0.257015      21.960184 0.32223426E+03  0.67952106E+04                                 6.121572                            5.481785       0.810347       2.353744                    0.999208      23.896970      58.252931       0.830561       0.349706      -1.149964       0.004602       0.007806       0.029014       0.030396       0.010140       0.052688       0.063520      -0.011644      -0.094993      -0.090012       0.004721       0.085292              6.109458       5.379339      -0.222808       0.226386       7.365250       1.951848       5.583784           0.575593
          483              O      -3.587191      14.833060       7.433878      -0.472091      29.915547 0.44853861E+03  0.10339550E+05                                 7.723743                            6.661052       0.249372       2.163563                    0.996265      26.098094      67.911947       0.716287       0.370952      -1.125945       0.012304       0.036756       0.023107       0.045126       0.007908      -0.014880       0.006343       0.109395       0.091366      -0.071043       0.020476       0.050567              8.307215       9.266374      -0.273969       3.281239       5.340314      -0.513321      10.314958           0.018219
          484              O      -2.126291      15.554250       8.959311      -0.407189      23.731483 0.36066085E+03  0.78303376E+04                                 6.418845                            5.755305       0.675002       2.315119                    0.998852      24.617784      61.082370       0.819135       0.344405      -1.153252      -0.029749       0.014581      -0.012139       0.035284       0.042821       0.079856       0.037734       0.040147       0.076874      -0.067137      -0.050985       0.118122              6.605328       6.711213       1.075805       1.478815       6.530543       1.288614       6.574227           0.128790
          485              O      -6.759267      12.951520      16.589551      -0.441715      30.509277 0.41426902E+03  0.93688323E+04                                 7.856550                            6.392574       0.117644       2.129570                    0.994752      25.592101      66.126201       0.732155       0.369914      -1.125877      -0.039932      -0.022994       0.006248       0.046501       0.051982       0.005864       0.029771      -0.026423       0.139573      -0.078471       0.010909       0.067563              9.361942       5.579639       0.898430      -0.829376      13.233975      -4.396788       9.272212           0.024280
          486              O      -8.195223      11.779415      17.864150      -0.257007      21.952536 0.32209471E+03  0.67914012E+04                                 6.119532                            5.480092       0.810431       2.353783                    0.999209      23.895046      58.240851       0.830820       0.349642      -1.150039       0.005822       0.006944      -0.029040       0.030421       0.011567      -0.042243      -0.070788      -0.003678      -0.094986      -0.089919       0.004706       0.085213              6.107387       7.282165       0.450523      -1.763994       5.458052      -0.863567       5.581943           0.575585
          487              O      -2.753224      14.243454      14.530601      -0.472083      29.907800 0.44839154E+03  0.10335219E+05                                 7.721947                            6.659562       0.249395       2.163578                    0.996265      26.097035      67.904089       0.716438       0.370907      -1.125989       0.030553       0.023847      -0.023106       0.045123      -0.028208      -0.010829       0.012076      -0.095052       0.091303      -0.071012       0.020333       0.050679              8.305235       5.947465      -1.446570       1.577394       8.655790      -2.921693      10.312451           0.018217
          488              O      -2.560260      15.861171      13.005168      -0.407201      23.729445 0.36061786E+03  0.78291125E+04                                 6.418184                            5.754739       0.674873       2.315072                    0.998850      24.617775      61.079723       0.819229       0.344378      -1.153283       0.023670      -0.023177       0.012113       0.035273       0.020684      -0.008856      -0.087747      -0.085027       0.076840      -0.067128      -0.050849       0.117978              6.604643       5.873890       0.779885      -0.721926       7.366463      -1.823509       6.573577           0.128776
          489              O      18.659991      -2.344529       8.967877      -0.441700      30.508669 0.41426372E+03  0.93686584E+04                                 7.856368                            6.392490       0.117804       2.129640                    0.994755      25.591589      66.124133       0.732169       0.369909      -1.125883       0.029244       0.030533      -0.019325       0.046486      -0.016871      -0.012900       0.003243      -0.046624      -0.229622      -0.078331       0.010932       0.067398              9.361569      13.860210       2.420321       3.429656       6.940904       1.626886       7.283594           0.024279
          490              O      20.731882      -1.622090       8.472139      -0.257017      21.951915 0.32208693E+03  0.67913127E+04                                 6.119745                            5.480268       0.810406       2.353765                    0.999207      23.895974      58.246706       0.830737       0.349673      -1.149994      -0.028914       0.009375       0.000751       0.030405       0.055249       0.004019      -0.005350       0.135378       0.013295      -0.090022       0.004815       0.085208              6.107631       7.510337       1.003086      -1.352044       4.563083      -0.281005       6.249473           0.575571
          491              O      15.034504      -3.905553      11.492914      -0.472072      29.916414 0.44856013E+03  0.10340195E+05                                 7.724015                            6.661331       0.249546       2.163624                    0.996266      26.097906      67.912475       0.716251       0.370965      -1.125932      -0.040300      -0.016965       0.011175       0.045131      -0.027707       0.018448       0.053490       0.012115      -0.012991      -0.071083       0.020365       0.050718              8.307493      10.397992      -1.358202       3.445327       6.308143      -0.281355       8.216344           0.018213
          492              O      12.962068      -4.194309      10.716469      -0.407220      23.715263 0.36035641E+03  0.78223698E+04                                 6.416359                            5.753121       0.674957       2.315090                    0.998850      24.618546      61.086451       0.819208       0.344434      -1.153184       0.012941      -0.002708       0.032732       0.035302       0.023424       0.054678       0.002120       0.146450      -0.139176      -0.067065      -0.050999       0.118064              6.602759       8.711318       1.120659       0.634502       5.462311       0.094653       5.634647           0.128776
          493              O       9.503403       4.130239      12.996602      -0.441705      30.510951 0.41430219E+03  0.93697723E+04                                 7.856864                            6.392885       0.117416       2.129495                    0.994749      25.592065      66.126837       0.732127       0.369920      -1.125871       0.019036       0.037762       0.019331       0.046498       0.001555      -0.007254       0.011220       0.057454      -0.229637      -0.078360       0.010977       0.067382              9.362228       6.188802      -0.292111      -0.390633      14.613483      -3.776377       7.284397           0.024277
          494              O       9.493910       6.324460      13.492340      -0.257027      21.945055 0.32196528E+03  0.67880496E+04                                 6.118004                            5.478811       0.810216       2.353701                    0.999207      23.895968      58.242092       0.830951       0.349619      -1.150048       0.018478      -0.024124      -0.000737       0.030397       0.000426       0.006448      -0.001907      -0.174731       0.013234      -0.090013       0.004808       0.085205              6.105857       4.259035      -0.145950      -0.185638       7.810828       1.368067       6.247706           0.575592
          495              O       9.240103       0.191711      10.471565      -0.472082      29.906954 0.44838394E+03  0.10335262E+05                                 7.722564                            6.660073       0.249491       2.163600                    0.996266      26.098069      67.913124       0.716301       0.370970      -1.125912      -0.002562      -0.043656      -0.011182       0.045138      -0.025379      -0.044142      -0.035046       0.025376      -0.012906      -0.070870       0.020310       0.050561              8.305911       7.614682      -2.341219       1.413437       9.088235      -3.153968       8.214816           0.018217
          496              O       9.658675      -1.858440      11.248010      -0.407199      23.730079 0.36063661E+03  0.78297069E+04                                 6.418610                            5.755111       0.674993       2.315115                    0.998852      24.618065      61.083355       0.819146       0.344405      -1.153248      -0.006860       0.011288      -0.032723       0.035289      -0.027806       0.016343      -0.052127      -0.143330      -0.139133      -0.067102      -0.050886       0.117988              6.605082       5.120717      -0.149360       0.122201       9.057979      -0.629867       5.636549           0.128776
          497              O      -8.430375      -0.639076      19.042984      -0.441699      30.508676 0.41426387E+03  0.93686626E+04                                 7.856369                            6.392491       0.117802       2.129640                    0.994755      25.591586      66.124127       0.732169       0.369909      -1.125883       0.019039      -0.035610       0.023030       0.046486       0.005606       0.005004      -0.042812       0.112431      -0.064741      -0.078330       0.010932       0.067398              9.361570       6.188447       0.484313      -0.057582       5.845899      -1.285591      16.050364           0.024279
          498              O      -8.439875      -2.165488      20.695371      -0.257017      21.951927 0.32208696E+03  0.67913136E+04                                 6.119745                            5.480267       0.810410       2.353766                    0.999207      23.895992      58.246747       0.830738       0.349673      -1.149994       0.018477       0.012718      -0.020526       0.030405      -0.005742      -0.002822      -0.033953      -0.112463       0.200139      -0.090021       0.004814       0.085208              6.107631       4.260075       0.233878      -0.033607       7.825477      -1.361386       6.237341           0.575577
          499              O      -8.693642       3.516890      16.894638      -0.472072      29.916453 0.44856094E+03  0.10340219E+05                                 7.724023                            6.661339       0.249543       2.163623                    0.996266      26.097919      67.912533       0.716251       0.370965      -1.125932      -0.002562       0.031503      -0.032215       0.045131       0.051028       0.000180       0.020300       0.051255       0.064550      -0.071083       0.020365       0.050718              8.307502       7.616248      -0.053476      -2.734815       5.702878       1.199046      11.603380           0.018212
          500              O      -8.275080       3.869532      14.730917      -0.407220      23.715309 0.36035741E+03  0.78223964E+04                                 6.416364                            5.753125       0.674960       2.315091                    0.998850      24.618585      61.086551       0.819208       0.344434      -1.153185      -0.006866       0.022698       0.026149       0.035300      -0.000147      -0.032192      -0.035040       0.007853       0.314445      -0.067064      -0.051002       0.118066              6.602764       5.118938      -0.031168      -0.190533       5.944251      -1.166018       8.745102           0.128773
          501              O       0.726266       6.087214      15.450034      -0.441705      30.510978 0.41430265E+03  0.93697854E+04                                 7.856870                            6.392889       0.117416       2.129495                    0.994749      25.592068      66.126854       0.732127       0.369920      -1.125871       0.029257       0.001474       0.036109       0.046498       0.019678      -0.008091      -0.061365       0.054280       0.073127      -0.078360       0.010977       0.067382              9.362234      13.861046      -4.180835       0.381069       8.607684      -0.664979       5.617972           0.024282
          502              O       2.798165       6.155320      16.323562      -0.257029      21.945119 0.32196637E+03  0.67880788E+04                                 6.118019                            5.478822       0.810213       2.353700                    0.999207      23.895986      58.242178       0.830949       0.349619      -1.150047      -0.028903      -0.005328       0.007756       0.030396      -0.031039       0.045869       0.034894       0.084355      -0.139802      -0.090013       0.004807       0.085205              6.105872       7.507947       0.669281       1.544210       5.582943       0.870458       5.226725           0.575599
          503              O      -2.899253       4.680979      12.835602      -0.472082      29.907299 0.44839050E+03  0.10335457E+05                                 7.722647                            6.660142       0.249492       2.163600                    0.996266      26.098157      67.913629       0.716293       0.370973      -1.125910      -0.040306      -0.001200      -0.020285       0.045139      -0.002015      -0.033166      -0.026811      -0.033715      -0.150548      -0.070870       0.020309       0.050561              8.306003      10.396171      -2.304345      -2.898330       7.494319       0.966811       7.027518           0.018217
          504              O      -4.971679       5.497772      12.973759      -0.407199      23.730123 0.36063720E+03  0.78297224E+04                                 6.418615                            5.755113       0.674994       2.315115                    0.998852      24.618098      61.083436       0.819147       0.344404      -1.153249       0.012928      -0.026986      -0.018703       0.035287      -0.058988      -0.007015       0.000595       0.141993      -0.152465      -0.067101      -0.050888       0.117989              6.605088       8.714408      -1.110149       0.653692       5.675538       0.027213       5.425317           0.128774
          505              O      11.174408       4.519709       2.921495      -0.441706      30.512066 0.41431321E+03  0.93701535E+04                                 7.857308                            6.393153       0.118150       2.129748                    0.994762      25.592360      66.129670       0.732075       0.369941      -1.125847      -0.039934       0.006085      -0.023030       0.046499      -0.030984       0.042145       0.009678      -0.094515      -0.064729      -0.078477       0.011073       0.067404              9.362804       5.580245       0.269130       1.193214       6.455459       0.483094      16.052709           0.024277
          506              O       9.738436       4.001923       1.269108      -0.257016      21.960232 0.32223512E+03  0.67952335E+04                                 6.121582                            5.481793       0.810349       2.353745                    0.999208      23.896991      58.253009       0.830560       0.349707      -1.149963       0.005825       0.021656       0.020518       0.030396       0.030883       0.031161       0.014060       0.094674       0.200094      -0.090013       0.004721       0.085292              6.109468       7.284654       1.302938       1.272782       4.804554       0.485660       6.239194           0.575589
          507              O      15.180479       5.656846       5.069841      -0.472091      29.915519 0.44853800E+03  0.10339532E+05                                 7.723738                            6.661047       0.249377       2.163565                    0.996265      26.098080      67.911888       0.716288       0.370951      -1.125945       0.030552       0.008086       0.032211       0.045126       0.023589      -0.018976      -0.006750      -0.103971       0.064532      -0.071042       0.020476       0.050566              8.307210       5.948723      -0.642885      -2.041905       7.369799       2.178782      11.603107           0.018213
          508              O      15.373464       6.169057       7.233562      -0.407189      23.731464 0.36066038E+03  0.78303265E+04                                 6.418851                            5.755310       0.674999       2.315119                    0.998852      24.617728      61.082271       0.819133       0.344406      -1.153251       0.023666       0.001080      -0.026152       0.035287      -0.002590       0.022393       0.042165      -0.005886       0.314350      -0.067139      -0.050980       0.118119              6.605335       5.874443       0.235285       1.036461       5.193080       0.568502       8.748481           0.128779
          509              O      14.463892      15.394825       6.514445      -0.441715      30.509247 0.41426859E+03  0.93688198E+04                                 7.856544                            6.392569       0.117647       2.129571                    0.994752      25.592100      66.126186       0.732155       0.369913      -1.125877      -0.008368       0.028067      -0.036118       0.046501      -0.001752       0.055262       0.028247      -0.066954       0.073089      -0.078472       0.010909       0.067563              9.361931      11.818800      -4.902677       0.753996      10.649258      -0.137661       5.617734           0.024279
          510              O      13.837466      17.370917       5.640917      -0.257007      21.952503 0.32209406E+03  0.67913844E+04                                 6.119529                            5.480088       0.810430       2.353783                    0.999209      23.895014      58.240768       0.830820       0.349642      -1.150039       0.004607      -0.029052      -0.007761       0.030422      -0.050680      -0.017536      -0.054806      -0.026603      -0.139763      -0.089919       0.004706       0.085213              6.107384       5.377555      -0.084465      -0.306084       7.716670      -1.746578       5.227926           0.575582
          511              O      14.346608      11.507957       9.128877      -0.472083      29.907742 0.44839041E+03  0.10335186E+05                                 7.721936                            6.659553       0.249399       2.163580                    0.996265      26.097016      67.904009       0.716439       0.370907      -1.125989       0.012299      -0.038388       0.020278       0.045123       0.009019       0.014367       0.040358       0.028773      -0.150546      -0.071011       0.020333       0.050678              8.305222       9.264069      -2.703928      -1.877444       8.624636       2.410127       7.026962           0.018213
          512              O      15.807487       9.826311       8.990720      -0.407201      23.729415 0.36061735E+03  0.78291001E+04                                 6.418188                            5.754743       0.674871       2.315071                    0.998850      24.617717      61.079611       0.819227       0.344379      -1.153282      -0.029743       0.003196       0.018695       0.035276      -0.090494      -0.002818       0.006526      -0.036293      -0.152415      -0.067131      -0.050844       0.117975              6.604647       6.710446      -1.818313       0.192263       7.678499      -0.625347       5.424996           0.128768
          513              O       9.693156      -3.742271      19.511047      -0.441715      30.509206 0.41426791E+03  0.93688000E+04                                 7.856534                            6.392562       0.117645       2.129570                    0.994752      25.592092      66.126136       0.732156       0.369913      -1.125877       0.029251      -0.032012      -0.016789       0.046501      -0.002729       0.021148       0.058335       0.059789       0.089625      -0.078472       0.010909       0.067563              9.361919      13.860679       1.760288      -3.811222       5.789218      -0.962026       8.435859           0.024278
          514              O      11.765042      -4.532816      19.133258      -0.257007      21.952522 0.32209440E+03  0.67913934E+04                                 6.119531                            5.480091       0.810430       2.353782                    0.999209      23.895029      58.240813       0.830820       0.349642      -1.150039      -0.028926      -0.004051      -0.008506       0.030422      -0.024158      -0.049810      -0.029388       0.075023      -0.167897      -0.089919       0.004706       0.085213              6.107386       7.509866      -1.672427      -0.192587       6.071132      -0.589739       4.741161           0.575586
          515              O       6.067671      -0.775013      19.600442      -0.472083      29.907776 0.44839104E+03  0.10335205E+05                                 7.721943                            6.659559       0.249397       2.163579                    0.996265      26.097024      67.904052       0.716438       0.370907      -1.125989      -0.040292       0.018162       0.009099       0.045123       0.029818       0.014875      -0.026395       0.058763       0.126894      -0.071011       0.020333       0.050678              8.305231      10.395201       3.661837      -0.546330       7.980788      -0.685395       6.539706           0.018212
          516              O       3.995243      -1.303049      20.238730      -0.407200      23.729435 0.36061770E+03  0.78291092E+04                                 6.418189                            5.754744       0.674872       2.315072                    0.998850      24.617736      61.079653       0.819228       0.344379      -1.153282       0.012927       0.029678      -0.014015       0.035275       0.035630      -0.047532      -0.002500       0.145484      -0.141928      -0.067130      -0.050846       0.117976              6.604648       8.713812      -0.011093      -1.288146       5.511067      -0.121901       5.589065           0.128769
          517              O       0.536466      -3.490749      11.889372      -0.441707      30.512104 0.41431390E+03  0.93701728E+04                                 7.857313                            6.393157       0.118139       2.129745                    0.994762      25.592384      66.129743       0.732075       0.369941      -1.125847       0.019046      -0.002134      -0.042361       0.046495      -0.007065       0.002396       0.031815       0.131764      -0.006824      -0.078475       0.011070       0.067405              9.362811       6.189063      -0.192187       0.448350      12.387586       5.062332       9.511782           0.024277
          518              O       0.526944      -4.158558       9.741246      -0.257015      21.960196 0.32223461E+03  0.67952198E+04                                 6.121575                            5.481789       0.810339       2.353742                    0.999208      23.896973      58.252946       0.830560       0.349706      -1.149964       0.018477       0.011414       0.021267       0.030397       0.005351      -0.003529       0.036008      -0.115817       0.190007      -0.090012       0.004719       0.085293              6.109461       4.261171      -0.087869       0.219456       5.456979      -0.007016       8.610232           0.575590
          519              O       0.273228      -3.708186      16.562755      -0.472090      29.915517 0.44853793E+03  0.10339531E+05                                 7.723738                            6.661047       0.249375       2.163564                    0.996265      26.098083      67.911908       0.716287       0.370951      -1.125945      -0.002561       0.012145       0.043385       0.045126      -0.025544       0.044167       0.014989      -0.009633      -0.118011      -0.071042       0.020476       0.050566              8.307209       7.615983       2.395140       1.321109      11.166259       1.955528       6.139386           0.018214
          520              O       0.691819      -2.010677      17.950031      -0.407188      23.731473 0.36066056E+03  0.78303309E+04                                 6.418850                            5.755309       0.675001       2.315119                    0.998852      24.617742      61.082295       0.819134       0.344405      -1.153251      -0.006870      -0.033984       0.006559       0.035286       0.028045       0.016003       0.087339      -0.082531       0.043257      -0.067139      -0.050981       0.118120              6.605334       5.120901       0.180551       0.068296       7.037674       1.796590       7.657426           0.128782
          521              O       5.497003      12.023327      10.075107      -0.441704      30.510964 0.41430223E+03  0.93697740E+04                                 7.856868                            6.392886       0.117416       2.129495                    0.994749      25.592067      66.126856       0.732127       0.369920      -1.125871      -0.008363       0.017234       0.042368       0.046498      -0.046893      -0.029097      -0.012705      -0.093590      -0.006778      -0.078360       0.010977       0.067382              9.362233      11.819180       1.798367      -4.622896       6.756645      -2.109902       9.510873           0.024281
          522              O       4.870589      11.791790      12.223233      -0.257028      21.945086 0.32196581E+03  0.67880636E+04                                 6.118011                            5.478816       0.810212       2.353699                    0.999207      23.895979      58.242136       0.830950       0.349619      -1.150048       0.004611       0.021229      -0.021260       0.030396       0.040577      -0.035062      -0.008586       0.083332       0.189965      -0.090014       0.004808       0.085206              6.105863       5.376155       0.307161       0.079872       4.336596      -0.204275       8.604839           0.575604
          523              O       5.379683      11.702577       5.401724      -0.472082      29.907302 0.44839055E+03  0.10335459E+05                                 7.722647                            6.660142       0.249489       2.163599                    0.996266      26.098165      67.913657       0.716293       0.370973      -1.125910       0.012303       0.001632      -0.043399       0.045139      -0.016831       0.000709      -0.046472       0.039610      -0.117988      -0.070870       0.020309       0.050562              8.306003       9.265098       2.978172      -1.403152       9.514340      -1.897083       6.138570           0.018218
          524              O       6.840565      12.663033       4.014448      -0.407200      23.730144 0.36063759E+03  0.78297317E+04                                 6.418610                            5.755109       0.674997       2.315116                    0.998852      24.618144      61.083518       0.819149       0.344403      -1.153250      -0.029751      -0.017792      -0.006585       0.035285       0.047759      -0.076930      -0.044077       0.028945       0.043221      -0.067099      -0.050893       0.117991              6.605083       6.710947       0.742737      -1.670968       5.447128      -0.663162       7.657175           0.128774
          525              O       2.207567      20.572365       2.453432      -0.441700      30.508680 0.41426401E+03  0.93686663E+04                                 7.856370                            6.392492       0.117803       2.129640                    0.994755      25.591588      66.124129       0.732169       0.369909      -1.125883      -0.039920       0.016905       0.016780       0.046486      -0.020915      -0.047839      -0.039252      -0.043054       0.089583      -0.078331       0.010932       0.067398              9.361571       5.579551      -1.167579      -0.363431      14.069674       3.913545       8.435487           0.024284
          526              O       0.771617      22.262256       2.831221      -0.257017      21.951931 0.32208715E+03  0.67913183E+04                                 6.119746                            5.480268       0.810410       2.353766                    0.999207      23.895996      58.246758       0.830738       0.349673      -1.149994       0.005832      -0.028606       0.008495       0.030405      -0.042347       0.011205       0.056842      -0.027977      -0.167862      -0.090021       0.004813       0.085208              6.107632       7.282329      -1.753059       0.491759       6.299254       0.378240       4.741313           0.575586
          527              O       6.213610      18.143294       2.364037      -0.472072      29.916417 0.44856018E+03  0.10340196E+05                                 7.724014                            6.661331       0.249545       2.163624                    0.996266      26.097911      67.912485       0.716251       0.370965      -1.125932       0.030555      -0.031942      -0.009105       0.045131       0.004733       0.029961      -0.005075      -0.083206       0.126964      -0.071083       0.020365       0.050718              8.307492       5.949073       2.089934       0.464247      12.431884       0.743671       6.541520           0.018216
          528              O       6.406565      16.013366       1.725749      -0.407221      23.715307 0.36035722E+03  0.78223915E+04                                 6.416364                            5.753125       0.674959       2.315091                    0.998850      24.618580      61.086543       0.819208       0.344434      -1.153185       0.023688       0.022100       0.014021       0.035300      -0.018026      -0.013390       0.045780      -0.158018      -0.141846      -0.067065      -0.051001       0.118066              6.602765       5.872140      -1.014617      -0.314277       8.348784       1.254775       5.587371           0.128776
          529              O      11.174408       0.270286       5.374928      -0.441706      30.512069 0.41431325E+03  0.93701547E+04                                 7.857309                            6.393154       0.118150       2.129748                    0.994762      25.592357      66.129663       0.732075       0.369941      -1.125847      -0.039934      -0.022987      -0.006245       0.046498       0.051991      -0.005761      -0.029638      -0.026416       0.139568      -0.078477       0.011073       0.067404              9.362806       5.580245       0.898796       0.829672      13.235107       4.397241       9.273065           0.024277
          530              O       9.738436      -0.901843       4.100329      -0.257015      21.960205 0.32223466E+03  0.67952210E+04                                 6.121574                            5.481787       0.810349       2.353744                    0.999208      23.896992      58.252987       0.830561       0.349706      -1.149964       0.005825       0.006941       0.029013       0.030395       0.011546       0.042326       0.070848      -0.003689      -0.094994      -0.090013       0.004720       0.085292              6.109460       7.284642       0.450809       1.764761       5.459952       0.864048       5.583786           0.575594
          531              O      15.180479       1.562258       7.433878      -0.472090      29.915548 0.44853857E+03  0.10339550E+05                                 7.723746                            6.661054       0.249372       2.163563                    0.996265      26.098087      67.911942       0.716287       0.370952      -1.125945       0.030553       0.023853       0.023108       0.045127      -0.028228       0.010941      -0.011914      -0.095027       0.091365      -0.071043       0.020476       0.050566              8.307218       5.948726      -1.446913      -1.577691       8.657968       2.922486      10.314961           0.018213
          532              O      15.373464       3.180004       8.959311      -0.407188      23.731489 0.36066079E+03  0.78303376E+04                                 6.418854                            5.755312       0.674997       2.315118                    0.998852      24.617746      61.082325       0.819133       0.344406      -1.153251       0.023665      -0.023189      -0.012140       0.035287       0.020688       0.008954       0.087867      -0.085049       0.076874      -0.067139      -0.050982       0.118120              6.605338       5.874444       0.779965       0.721987       7.367331       1.823780       6.574240           0.128779
          533              O      14.463892      -2.055581      16.589551      -0.441715      30.509269 0.41426885E+03  0.93688275E+04                                 7.856549                            6.392572       0.117644       2.129570                    0.994752      25.592099      66.126195       0.732155       0.369914      -1.125877      -0.008368      -0.045313       0.006248       0.046501       0.048735       0.026114       0.015452      -0.044793       0.139573      -0.078472       0.010909       0.067562              9.361938      11.818808       3.104286      -3.868879       6.994796      -2.247525       9.272211           0.024277
          534              O      13.837466      -3.800112      17.864150      -0.257007      21.952505 0.32209399E+03  0.67913823E+04                                 6.119526                            5.480085       0.810430       2.353782                    0.999209      23.895031      58.240798       0.830821       0.349642      -1.150039       0.004606       0.007804      -0.029040       0.030422       0.010152      -0.052659      -0.063423      -0.011679      -0.094986      -0.089919       0.004706       0.085213              6.107381       5.377552      -0.222846      -0.226189       7.362653      -1.950964       5.581939           0.575583
          535              O      14.346608       2.151998      14.530601      -0.472083      29.907849 0.44839225E+03  0.10335241E+05                                 7.721959                            6.659571       0.249387       2.163576                    0.996265      26.097052      67.904184       0.716437       0.370908      -1.125988       0.012299       0.036755      -0.023106       0.045123       0.007932       0.014996      -0.006185       0.109390       0.091304      -0.071012       0.020333       0.050680              8.305248       9.264100      -0.273979      -3.280402       5.339172       0.513296      10.312473           0.018210
          536              O      15.807487       2.873159      13.005168      -0.407201      23.729516 0.36061911E+03  0.78291467E+04                                 6.418195                            5.754748       0.674871       2.315070                    0.998850      24.617819      61.079864       0.819229       0.344378      -1.153283      -0.029741       0.014590       0.012112       0.035272       0.042811      -0.079777      -0.037600       0.040135       0.076842      -0.067127      -0.050852       0.117980              6.604655       6.710457       1.075649      -1.478591       6.529916      -1.288470       6.573592           0.128759
          537              O      -8.430375      16.811330       8.967877      -0.441700      30.508672 0.41426399E+03  0.93686652E+04                                 7.856368                            6.392491       0.117806       2.129641                    0.994755      25.591583      66.124106       0.732169       0.369909      -1.125883       0.019039       0.037749      -0.019325       0.046486       0.001530       0.007358      -0.011082       0.057471      -0.229623      -0.078331       0.010933       0.067398              9.361569       6.188448      -0.292021       0.390639      14.612668       3.775799       7.283590           0.024282
          538              O      -8.439875      19.005541       8.472139      -0.257017      21.951906 0.32208671E+03  0.67913069E+04                                 6.119741                            5.480265       0.810410       2.353766                    0.999207      23.895984      58.246719       0.830738       0.349673      -1.149994       0.018477      -0.024136       0.000751       0.030405       0.000427      -0.006384       0.002005      -0.174744       0.013291      -0.090021       0.004813       0.085207              6.107627       4.260073      -0.146042       0.185743       7.813338      -1.368388       6.249471           0.575580
          539              O      -8.693642      12.872849      11.492914      -0.472071      29.916417 0.44856029E+03  0.10340200E+05                                 7.724017                            6.661334       0.249543       2.163623                    0.996266      26.097908      67.912496       0.716251       0.370965      -1.125932      -0.002562      -0.043651       0.011175       0.045131      -0.025357       0.044282       0.035223       0.025407      -0.012992      -0.071083       0.020365       0.050718              8.307494       7.616239      -2.341689      -1.413692       9.089901       3.154504       8.216342           0.018215
          540              O      -8.275080      10.822684      10.716469      -0.407219      23.715270 0.36035657E+03  0.78223741E+04                                 6.416360                            5.753121       0.674955       2.315090                    0.998850      24.618552      61.086466       0.819208       0.344434      -1.153184      -0.006867       0.011298       0.032732       0.035302      -0.027806      -0.016226       0.052258      -0.143352      -0.139178      -0.067065      -0.051000       0.118065              6.602759       5.118934      -0.149425      -0.122258       9.054697       0.629768       5.634647           0.128777
          541              O       0.726266      10.336638      12.996602      -0.441704      30.510981 0.41430264E+03  0.93697852E+04                                 7.856871                            6.392889       0.117416       2.129495                    0.994749      25.592063      66.126842       0.732127       0.369920      -1.125871       0.029257       0.030535       0.019331       0.046498      -0.016846       0.012996      -0.003099      -0.046641      -0.229636      -0.078360       0.010977       0.067382              9.362237      13.861049       2.420399      -3.430204       6.941258      -1.627071       7.284404           0.024282
          542              O       2.798165      11.059086      13.492340      -0.257028      21.945109 0.32196621E+03  0.67880744E+04                                 6.118016                            5.478820       0.810213       2.353699                    0.999207      23.895986      58.242172       0.830950       0.349619      -1.150048      -0.028903       0.009381      -0.000737       0.030396       0.055243      -0.003948       0.005444       0.135369       0.013236      -0.090014       0.004809       0.085206              6.105869       7.507942       1.002694       1.351710       4.561942       0.280996       6.247721           0.575604
          543              O      -2.899253       8.775567      10.471565      -0.472082      29.907308 0.44839072E+03  0.10335464E+05                                 7.722650                            6.660145       0.249487       2.163599                    0.996266      26.098160      67.913655       0.716293       0.370973      -1.125910      -0.040307      -0.016968      -0.011182       0.045139      -0.027715      -0.018328      -0.053300       0.012166      -0.012905      -0.070870       0.020309       0.050561              8.306006      10.396175      -1.357885      -3.444774       6.306943       0.281290       8.214900           0.018219
          544              O      -4.971679       8.486825      11.248010      -0.407198      23.730107 0.36063684E+03  0.78297129E+04                                 6.418612                            5.755110       0.674991       2.315114                    0.998852      24.618090      61.083412       0.819147       0.344404      -1.153249       0.012929      -0.002705      -0.032722       0.035288       0.023418      -0.054593      -0.001969       0.146436      -0.139136      -0.067101      -0.050888       0.117989              6.605085       8.714404       1.121181      -0.634585       5.464302      -0.094741       5.636549           0.128775
          545              O       2.207567      -8.161268      19.042984      -0.441700      30.508662 0.41426362E+03  0.93686551E+04                                 7.856366                            6.392488       0.117804       2.129640                    0.994755      25.591581      66.124100       0.732169       0.369909      -1.125883      -0.039920       0.006080       0.023030       0.046486      -0.030973      -0.042032      -0.009553      -0.094495      -0.064740      -0.078331       0.010933       0.067398              9.361566       5.579549       0.269039      -1.192873       6.454792      -0.482819      16.050358           0.024280
          546              O       0.771617      -8.679023      20.695371      -0.257017      21.951954 0.32208750E+03  0.67913283E+04                                 6.119753                            5.480274       0.810410       2.353767                    0.999207      23.895993      58.246774       0.830737       0.349673      -1.149994       0.005832       0.021659      -0.020527       0.030405       0.030878      -0.031071      -0.013978       0.094690       0.200139      -0.090022       0.004814       0.085208              6.107639       7.282341       1.302394      -1.272329       4.803227      -0.485475       6.237349           0.575576
          547              O       6.213610      -7.024172      16.894638      -0.472071      29.916414 0.44856017E+03  0.10340196E+05                                 7.724015                            6.661332       0.249542       2.163623                    0.996266      26.097908      67.912489       0.716251       0.370965      -1.125932       0.030555       0.008086      -0.032216       0.045131       0.023581       0.019079       0.006937      -0.104011       0.064552      -0.071083       0.020365       0.050718              8.307492       5.949071      -0.642897       2.042061       7.370036      -2.178729      11.603369           0.018214
          548              O       6.406565      -6.512001      14.730917      -0.407219      23.715267 0.36035646E+03  0.78223713E+04                                 6.416359                            5.753121       0.674955       2.315090                    0.998850      24.618550      61.086463       0.819208       0.344434      -1.153184       0.023689       0.001092       0.026151       0.035302      -0.002585      -0.022304      -0.042032      -0.005920       0.314441      -0.067066      -0.050999       0.118065              6.602759       5.872134       0.235126      -1.035819       5.191043      -0.568307       8.745100           0.128778
          549              O       5.497003       2.713780      15.450034      -0.441704      30.510948 0.41430219E+03  0.93697721E+04                                 7.856864                            6.392885       0.117418       2.129496                    0.994749      25.592058      66.126812       0.732127       0.369920      -1.125872      -0.008363       0.028075       0.036109       0.046498      -0.001753      -0.055159      -0.028083      -0.066955       0.073127      -0.078360       0.010978       0.067382              9.362227      11.819164      -4.902731      -0.753971      10.649547       0.137617       5.617969           0.024278
          550              O       4.870589       4.689889      16.323562      -0.257029      21.945102 0.32196605E+03  0.67880703E+04                                 6.118016                            5.478820       0.810213       2.353700                    0.999207      23.895973      58.242142       0.830949       0.349619      -1.150047       0.004611      -0.029026       0.007755       0.030396      -0.050652       0.017609       0.054876      -0.026591      -0.139803      -0.090012       0.004807       0.085205              6.105869       5.376160      -0.084407       0.305947       7.714724       1.746046       5.226723           0.575594
          551              O       5.379683      -1.173137      12.835602      -0.472082      29.907288 0.44839024E+03  0.10335451E+05                                 7.722647                            6.660142       0.249490       2.163600                    0.996266      26.098152      67.913631       0.716293       0.370973      -1.125910       0.012304      -0.038401      -0.020285       0.045139       0.009028      -0.014223      -0.040205       0.028756      -0.150549      -0.070870       0.020309       0.050561              8.306002       9.265099      -2.704236       1.877617       8.625393      -2.410307       7.027515           0.018218
          552              O       6.840565      -2.854780      12.973759      -0.407198      23.730085 0.36063645E+03  0.78297033E+04                                 6.418615                            5.755113       0.674989       2.315114                    0.998852      24.618048      61.083329       0.819146       0.344405      -1.153248      -0.029754       0.003195      -0.018705       0.035290      -0.090504       0.002903      -0.006416      -0.036287      -0.152451      -0.067103      -0.050884       0.117987              6.605088       6.710952      -1.818473      -0.192237       7.678995       0.625375       5.425316           0.128777
          553              O       0.536466      12.041901       2.921495      -0.441706      30.512071 0.41431327E+03  0.93701554E+04                                 7.857310                            6.393154       0.118150       2.129748                    0.994762      25.592358      66.129670       0.732075       0.369941      -1.125847       0.019048      -0.035622      -0.023030       0.046499       0.005604      -0.004923       0.042961       0.112462      -0.064729      -0.078478       0.011073       0.067405              9.362807       6.189060       0.484377       0.057733       5.846648       1.286007      16.052712           0.024280
          554              O       0.526944      10.515458       1.269108      -0.257016      21.960249 0.32223539E+03  0.67952407E+04                                 6.121584                            5.481795       0.810347       2.353744                    0.999208      23.897006      58.253049       0.830560       0.349706      -1.149964       0.018476       0.012710       0.020517       0.030395      -0.005733       0.002869       0.034066      -0.112457       0.200094      -0.090013       0.004721       0.085292              6.109469       4.261176       0.233990       0.033629       7.828036       1.361878       6.239196           0.575594
          555              O       0.273228      16.197907       5.069841      -0.472090      29.915573 0.44853899E+03  0.10339562E+05                                 7.723749                            6.661057       0.249368       2.163562                    0.996265      26.098100      67.911986       0.716286       0.370952      -1.125945      -0.002561       0.031501       0.032211       0.045127       0.051022      -0.000039      -0.020141       0.051215       0.064529      -0.071043       0.020476       0.050567              8.307223       7.615993      -0.053425       2.734809       5.702549      -1.198875      11.603126           0.018219
[truncated: 47,811 more chars]
