# Supplementary material for: A collection of forcefield precursors for metal–organic frameworks
Source: RSC Adv. 2019 Nov 13;9(63):36492–507. doi: 10.1039/c9ra07327b (PMC9075174; doi:10.1039/c9ra07327b)
Supplement: RA-009-C9RA07327B-s5682 [file RA-009-C9RA07327B-s5682.xyz]

  600
jmolscript: load "" {1 1 1} spacegroup "x,y,z" unitcell [{     25.486600     0.000000     0.000000 }, {     12.743300    22.072043     0.000000 }, {     12.743300     7.357348    20.809722 }]
In    22.122879    12.772650    20.519218     1.201551
In    35.221971    20.335415    10.695365     1.201551
In    28.494529    16.862158    15.607292     1.201552
In    16.107021    23.603254     5.202431     1.201552
In    25.486600    25.545300    10.695365     1.201552
In    38.229900    18.598787    20.519218     1.201552
In    25.130807    18.393369     5.202431     1.201552
In    13.099093    11.036022    15.607292     1.201551
In    16.107021    13.183484     5.202431     1.201551
In    41.237829    27.281928    15.607292     1.201552
In    22.122879     9.299393    10.695365     1.201552
In    22.478671    23.808672    20.519218     1.201551
In    28.850321    16.656741     0.290504     1.201551
In    15.751229     9.093976    10.114357     1.201552
In    22.478671    12.567233     5.202431     1.201551
In    34.866179     5.826137    15.607292     1.201552
In    25.486600     3.884091    10.114357     1.201551
In    12.743300    10.830604     0.290504     1.201552
In    25.842393    11.036022    15.607292     1.201552
In    37.874107    18.393369     5.202431     1.201551
In    34.866179    16.245907    15.607292     1.201552
In     9.735371     2.147463     5.202431     1.201552
In    28.850321    20.129998    10.114357     1.201552
In    28.494529     5.620719     0.290504     1.201550
H     18.931446    12.575179    19.673511     0.117522
H     35.798478    19.023158    13.676149     0.117522
H     27.918022    19.235050    13.376489     0.117523
H     19.298454    22.740090     5.298155     0.117522
H     24.061899    25.702159    13.676149     0.117523
H     39.654601    21.461383    19.673511     0.117522
H     22.787569    16.061090     5.298155     0.117522
H     15.442331    10.348845    13.376489     0.117522
H     15.258827    16.378927     5.298155     0.117522
H     39.471097    25.596213    13.376489     0.117522
H     22.971073    10.454791    13.676149     0.117522
H     24.245403    21.143546    19.673511     0.117523
H     36.988703    23.000540    11.541072     0.117522
H     22.971073    11.617252    17.538434     0.117522
H     26.727797    18.547874    17.838094     0.117523
H     15.258827    20.407811     5.106706     0.117523
H     23.055178    25.120928    17.538434     0.117522
H     18.931446     9.496865    11.541072     0.117522
H     19.298454    14.046648     5.106706     0.117522
H     40.661322    24.909037    17.838094     0.117523
H     22.787569    20.725648     5.106706     0.117523
H     15.442331    11.723198    17.838094     0.117522
H     36.805199    18.441928    17.538434     0.117522
H     26.911301    22.682703    11.541072     0.117523
H     32.041754    16.854212     1.136211     0.117522
H     15.174722    10.406233     7.133573     0.117522
H     23.055178    10.194341     7.433233     0.117522
H     31.674746     6.689301    15.511567     0.117522
H     26.911301     3.727232     7.133573     0.117523
H     11.318599     7.968008     1.136211     0.117522
H     28.185631    13.368301    15.511567     0.117522
H     35.530869    19.080546     7.433233     0.117522
H     35.714373    13.050464    15.511567     0.117522
H     11.502103     3.833178     7.433233     0.117522
H     28.002127    18.974600     7.133573     0.117522
H     26.727797     8.285845     1.136211     0.117523
H     13.984497     6.428851     9.268650     0.117523
H     28.002127    17.812139     3.271288     0.117522
H     24.245403    10.881517     2.971628     0.117523
H     35.714373     9.021580    15.703016     0.117522
H     27.918022     4.308463     3.271288     0.117523
H     32.041754    19.932526     9.268650     0.117523
H     31.674746    15.382743    15.703016     0.117522
H     10.311878     4.520354     2.971628     0.117522
H     28.185631     8.703743    15.703016     0.117522
H     35.530869    17.706193     2.971628     0.117522
H     14.168001    10.987463     3.271288     0.117522
H     24.061899     6.746688     9.268650     0.117523
C      6.934904     6.520082     1.523272     0.043268
C      7.990049     6.996838     2.484681     0.485918
C     18.959482    12.988662    20.505900     0.255595
C      5.566273     6.506838     1.554486     0.024882
C     30.010471     6.993895     2.545029     0.537390
C     34.378875    17.332440    11.566043     0.043268
C     33.869143    17.170578    10.159306     0.485919
C     35.357560    18.371297    13.180878     0.255594
C     34.345742    16.536375    12.679364     0.024881
C     33.818170    15.142893    12.970700     0.537390
C     29.337625    16.682050    12.485833     0.043266
C     29.847357    15.301812    12.802141     0.485919
C     28.358940    18.550817    12.926999     0.255593
C     29.370758    17.466344    11.364189     0.024879
C     29.898330    17.276524     9.953290     0.537390
C      5.808396     3.609515     5.639435     0.043267
C     30.239851     4.674859     5.768455     0.485919
C     19.270418    23.662702     5.410528     0.255594
C      7.177027     3.634530     5.616544     0.024881
C      8.219428     4.730775     5.745564     0.537390
C     10.564196     5.704888    11.566043     0.043266
C     10.678885     6.227259    10.159306     0.485920
C     23.717830    26.409935    13.180878     0.255593
C      9.891349     6.131614    12.679364     0.024879
C     34.434945     7.285246    12.970700     0.537391
C     27.665704    12.806199     1.523272     0.043267
C     27.551015    11.654039     2.484681     0.485919
C     39.998670    21.230363    20.505900     0.255594
C     28.338551    13.998090     1.554486     0.024882
C     29.281555    14.657308     2.545029     0.537390
C     25.708333    15.237067     5.639435     0.043267
C     27.158521    15.618178     5.768455     0.485919
C     23.600592    15.624064     5.410528     0.255594
C     25.045682    14.039291     5.616544     0.024881
C     25.473857    12.588422     5.745564     0.537390
C     12.521567    10.395932    12.485833     0.043267
C     36.557979    10.644611    12.802141     0.485920
C     14.629308    10.309116    12.926999     0.255594
C     13.184218     9.975092    11.364189     0.024881
C     12.756043     9.613111     9.953290     0.537391
C     13.084820    14.261483     5.639435     0.043267
C     12.689778    12.815028     5.768455     0.485919
C     14.473840    15.893343     5.410528     0.255594
C     12.378842    15.434244     5.616544     0.024881
C     36.394865    15.788868     5.745564     0.537390
C     28.228958     6.030082    12.485833     0.043267
C     29.169414     7.161642    12.802141     0.485919
C     39.843202    26.320176    12.926999     0.255594
C     27.533174     5.666629    11.364189     0.024881
C     27.433776     6.218430     9.953290     0.537390
C     25.145080    10.070738    11.566043     0.043267
C     25.540122     9.710228    10.159306     0.485919
C     23.756060    10.398875    13.180878     0.255593
C     25.851058    10.440077    12.679364     0.024881
C     27.321635    10.679926    12.970700     0.537390
C     10.000942    13.781784     1.523272     0.043266
C     34.547086    14.457188     2.484681     0.485919
C     23.873298    20.961084    20.505900     0.255593
C     10.696726    12.603137     1.554486     0.024879
C     10.796124    11.456862     2.545029     0.537390
C     35.487542    23.004955     8.881589     0.043267
C     34.547086    22.329550     7.920180     0.485919
C     36.616598    23.183003    10.708683     0.255594
C     36.183326    24.183602     8.850375     0.024881
C     23.539424     3.257834     7.859832     0.537390
C     25.145080    12.001306    19.648540     0.043267
C     12.796822     5.004468     0.245555     0.485920
C     23.756060    11.673168    18.033705     0.255594
C     25.851058    11.631967    18.535219     0.024881
C     27.321635    11.392117    18.243883     0.537390
C     28.228958    16.041961    18.728750     0.043266
C     29.169414    14.910401    18.412442     0.485919
C     27.099902    17.823911    18.287584     0.255594
C     27.533174    16.405414    19.850394     0.024880
C     14.690476     8.496265     0.451571     0.537390
C     38.571420    22.525256     4.765426     0.043267
C     25.433078     1.899667     4.636406     0.485919
C     14.473840    20.893396     4.994333     0.255594
C     37.865442    21.352494     4.788317     0.024881
C     36.394865    20.997870     4.659297     0.537390
C     47.122175    26.811647    19.648540     0.043266
C     33.869143    19.616160     0.245555     0.485919
C     22.614260    25.772789    18.033705     0.255594
C     47.089042    27.607712    18.535219     0.024880
C     33.818170     6.929150    18.243883     0.537390
C     19.678204     8.194614     8.881589     0.043267
C     20.733349     7.717858     7.920180     0.485918
C     18.959482     9.083382    10.708683     0.255594
C     18.309573     8.207857     8.850375     0.024881
C     17.267171     7.720801     7.859832     0.537390
C     18.551696    11.105181     4.765426     0.043267
C     17.496551    10.039837     4.636406     0.485919
C     19.270418    13.124037     4.994333     0.255594
C     19.920327    11.080166     4.788317     0.024881
C     20.962728     9.983921     4.659297     0.537390
C     42.080925    27.462036    18.728750     0.043267
C     29.847357     6.770232    18.412442     0.485919
C     41.102240    25.593270    18.287584     0.255593
C     42.114058    26.677743    19.850394     0.024881
C     29.898330    19.510215     0.451571     0.537390
C     25.708333    21.549671     4.765426     0.043267
C     27.158521    21.168561     4.636406     0.485919
C     23.600592    21.162675     4.994333     0.255593
C     25.045682    22.747448     4.788317     0.024880
C     12.730557     2.126274     4.659297     0.537391
C     38.008167    11.676111    18.728750     0.043268
C     36.557979    11.427433    18.412442     0.485918
C     14.629308    11.762928    18.287584     0.255595
C     38.670818    12.096951    19.850394     0.024882
C     25.499343     5.101585     0.451571     0.537390
C     36.050796    16.367156    19.648540     0.043267
C     23.422185     8.487436     0.245555     0.485919
C     36.461130    17.734151    18.033705     0.255594
C     35.377949    15.940430    18.535219     0.024881
C     34.434945    14.786798    18.243883     0.537390
C     27.665704    23.980539     8.881589     0.043266
C     14.807715     3.060657     7.920180     0.485919
C     27.255370    22.913724    10.708683     0.255593
C     28.338551    22.788649     8.850375     0.024880
C     29.281555    22.129430     7.859832     0.537390
C     44.038296    22.909309    19.286450     0.043267
C     42.983151    22.432553    18.325041     0.485919
C     32.013718    16.440729     0.303822     0.255594
C     45.406927    22.922553    19.255236     0.024881
C     20.962728    22.435496    18.264693     0.537390
C     16.594325    12.096951     9.243679     0.043268
C     17.104057    12.258813    10.650416     0.485919
C     15.615640    11.058094     7.628844     0.255594
C     16.627458    12.893016     8.130358     0.024881
C     17.155030    14.286498     7.839022     0.537390
C     21.635575    12.747341     8.323889     0.043266
C     21.125843    14.127579     8.007581     0.485919
C     22.614260    10.878574     7.882723     0.255594
C     21.602442    11.963047     9.445533     0.024880
C     21.074870    12.152867    10.856432     0.537390
C     45.164804    25.819876    15.170287     0.043267
C     20.733349    24.754532    15.041267     0.485919
C     31.702782     5.766689    15.399194     0.255593
C     43.796173    25.794861    15.193178     0.024880
C     42.753771    24.698616    15.064158     0.537390
C     40.409004    23.724503     9.243679     0.043265
C     40.294315    23.202132    10.650416     0.485920
C     27.255370     3.019456     7.628844     0.255593
C     41.081851    23.297777     8.130358     0.024879
C     16.538255    22.144145     7.839022     0.537390
C     23.307496    16.623192    19.286450     0.043267
C     23.422185    17.775352    18.325041     0.485919
C     10.974530     8.199028     0.303822     0.255594
C     22.634649    15.431301    19.255236     0.024881
C     21.691645    14.772083    18.264693     0.537390
C     25.264867    14.192324    15.170287     0.043267
C     23.814679    13.811213    15.041267     0.485919
C     27.372608    13.805327    15.399194     0.255594
C     25.927518    15.390100    15.193178     0.024881
C     25.499343    16.840969    15.064158     0.537390
C     38.451633    19.033459     8.323889     0.043268
C     14.415221    18.784780     8.007581     0.485919
C     36.343892    19.120275     7.882723     0.255595
C     37.788982    19.454299     9.445533     0.024882
C     38.217157    19.816280    10.856432     0.537390
C     37.888380    15.167908    15.170287     0.043268
C     38.283422    16.614363    15.041267     0.485919
C     36.499360    13.536048    15.399194     0.255594
C     38.594358    13.995147    15.193178     0.024881
C     14.578335    13.640523    15.064158     0.537390
C     22.744242    23.399309     8.323889     0.043267
C     21.803786    22.267749     8.007581     0.485919
C     11.129998     3.109215     7.882723     0.255594
C     23.440026    23.762762     9.445533     0.024881
C     23.539424    23.210961    10.856432     0.537390
C     25.828120    19.358653     9.243679     0.043268
C     25.433078    19.719163    10.650416     0.485918
C     27.217140    19.030516     7.628844     0.255594
C     25.122142    18.989314     8.130358     0.024881
C     23.651565    18.749465     7.839022     0.537390
C     40.972258    15.647607    19.286450     0.043266
C     16.426114    14.972203    18.325041     0.485919
C     27.099902     8.468307     0.303822     0.255594
C     40.276474    16.826254    19.255236     0.024879
C     40.177076    17.972529    18.264693     0.537391
C     15.485658     6.424436    11.928133     0.043267
C     16.426114     7.099841    12.889542     0.485919
C     14.356602     6.246388    10.101039     0.255593
C     14.789874     5.245789    11.959347     0.024880
C     27.433776    26.171557    12.949890     0.537391
C     25.828120    17.428085     1.161182     0.043269
C     38.176378    24.424923    20.564167     0.485919
C     27.217140    17.756223     2.776017     0.255595
C     25.122142    17.797424     2.274503     0.024882
C     23.651565    18.037274     2.565839     0.537390
C     22.744242    13.387430     2.080972     0.043265
C     21.803786    14.518990     2.397280     0.485920
C     23.873298    11.605480     2.522138     0.255592
C     23.440026    13.023977     0.959328     0.024878
C     36.282724    20.933126    20.358151     0.537391
C     12.401780     6.904135    16.044296     0.043268
C     25.540122    27.529724    16.173316     0.485918
C     36.499360     8.535995    15.815389     0.255595
C     13.107758     8.076897    16.021405     0.024882
C     14.578335     8.431521    16.150425     0.537390
C      3.851025     2.617744     1.161182     0.043266
C     17.104057     9.813231    20.564167     0.485919
C     28.358940     3.656602     2.776017     0.255594
C      3.884158     1.821679     2.274503     0.024880
C     17.155030    22.500241     2.565839     0.537391
C     31.294996    21.234777    11.928133     0.043267
C     30.239851    21.711533    12.889542     0.485919
C     32.013718    20.346009    10.101039     0.255594
C     32.663627    21.221534    11.959347     0.024881
C     33.706028    21.708590    12.949890     0.537390
C     32.421504    18.324210    16.044296     0.043267
C     33.476649    19.389554    16.173316     0.485919
C     31.702782    16.305354    15.815389     0.255594
C     31.052873    18.349225    16.021405     0.024881
C     30.010471    19.445470    16.150425     0.537390
C      8.892275     1.967355     2.080972     0.043268
C     21.125843    22.659159     2.397280     0.485919
C      9.870960     3.836121     2.522138     0.255594
C      8.859142     2.751648     0.959328     0.024881
C     21.074870     9.919176    20.358151     0.537390
C     25.264867     7.879720    16.044296     0.043268
C     23.814679     8.260830    16.173316     0.485919
C     27.372608     8.266716    15.815389     0.255594
C     25.927518     6.681943    16.021405     0.024881
C     38.242643    27.303117    16.150425     0.537390
C     12.965033    17.753280     2.080972     0.043267
C     14.415221    18.001958     2.397280     0.485919
C     36.343892    17.666463     2.522138     0.255594
C     12.302382    17.332440     0.959328     0.024882
C     25.473857    24.327806    20.358151     0.537390
C     14.922404    13.062235     1.161182     0.043267
C     27.551015    20.941955    20.564167     0.485919
C     14.512070    11.695240     2.776017     0.255594
C     15.595251    13.488961     2.274503     0.024881
C     16.538255    14.642593     2.565839     0.537390
C     23.307496     5.448852    11.928133     0.043266
C     36.165485    26.368734    12.889542     0.485919
C     23.717830     6.515667    10.101039     0.255594
C     22.634649     6.640742    11.959347     0.024879
C     21.691645     7.299961    12.949890     0.537391
N      7.345238     5.971223     0.332956    -0.339232
N      5.148293     5.959452     0.405790    -0.327345
N     35.033880    18.496372    11.886513    -0.339232
N     34.967615    17.201479    13.661582    -0.327345
N     28.682620    17.372170    13.476376    -0.339232
N     28.748885    18.614090    11.663849    -0.327345
N      5.398062     2.304321     5.518738    -0.339231
N      7.595007     2.369066     5.483362    -0.327345
N     11.244688     4.555670    11.886513    -0.339232
N     10.156410     5.260504    13.661582    -0.327345
N     26.985212    12.725269     0.332956    -0.339232
N     28.073490    14.633765     0.405790    -0.327345
N     24.783170    16.245024     5.518738    -0.339232
N     23.740768    14.310041     5.483362    -0.327344
N     13.446730    10.618124    13.476376    -0.339232
N     14.489132     9.939777    11.663849    -0.327345
N     14.420318    14.558720     5.518738    -0.339232
N     13.265775    16.428957     5.483362    -0.327345
N     27.958800     5.117771    13.476376    -0.339232
N     26.850133     4.554198    11.663849    -0.327344
N     23.809582    10.056023    11.886513    -0.339231
N     24.964125    10.646082    13.661582    -0.327345
N     10.271100    14.411573     0.332956    -0.339232
N     11.379767    12.514848     0.405790    -0.327345
N     35.757700    22.375166    10.071905    -0.339232
N     36.866367    24.271890     9.999071    -0.327345
N     23.809582    12.016021    19.328070    -0.339232
N     24.964125    11.425961    17.553001    -0.327345
N     27.958800    16.954272    17.738207    -0.339232
N     26.850133    17.517845    19.550734    -0.327345
N     39.906918    22.228019     4.886123    -0.339231
N     38.752375    20.357781     4.921499    -0.327345
N     47.777180    25.647714    19.328070    -0.339232
N     47.710915    26.942607    17.553001    -0.327345
N     20.088538     8.743472    10.071905    -0.339232
N     17.891593     8.755244     9.999071    -0.327345
N     18.141362    12.410374     4.886123    -0.339232
N     20.338307    12.345629     4.921499    -0.327345
N     41.425920    26.771917    17.738207    -0.339232
N     41.492185    25.529997    19.550734    -0.327345
N     24.783170    20.541715     4.886123    -0.339231
N     23.740768    22.476697     4.921499    -0.327344
N     38.933330    11.453919    17.738207    -0.339232
N     39.975732    12.132267    19.550734    -0.327345
N     36.731288    17.516374    19.328070    -0.339231
N     35.643010    16.811540    17.553001    -0.327345
N     26.985212    24.061470    10.071905    -0.339232
N     28.073490    22.152974     9.999071    -0.327345
N     43.627962    23.458168    20.476766    -0.339232
N     45.824907    23.469939    20.403932    -0.327345
N     15.939320    10.933019     8.923209    -0.339232
N     16.005585    12.227912     7.148140    -0.327345
N     22.290580    12.057221     7.333346    -0.339232
N     22.224315    10.815301     9.145873    -0.327345
N     45.575138    27.125070    15.290984    -0.339231
N     43.378193    27.060325    15.326360    -0.327345
N     39.728512    24.873721     8.923209    -0.339232
N     40.816790    24.168887     7.148140    -0.327345
N     23.987988    16.704122    20.476766    -0.339232
N     22.899710    14.795626    20.403932    -0.327345
N     26.190030    13.184367    15.290984    -0.339232
N     27.232432    15.119350    15.326360    -0.327345
N     37.526470    18.811267     7.333346    -0.339232
N     36.484068    19.489614     9.145873    -0.327345
N     36.552882    14.870671    15.290984    -0.339232
N     37.707425    13.000434    15.326360    -0.327345
N     23.014400    24.311620     7.333346    -0.339232
N     24.123067    24.875193     9.145873    -0.327345
N     27.163618    19.373368     8.923209    -0.339232
N     26.009075    18.783309     7.148140    -0.327345
N     40.702100    15.017818    20.476766    -0.339232
N     39.593433    16.914543    20.403932    -0.327345
N     15.215500     7.054225    10.737817    -0.339232
N     14.106833     5.157501    10.810651    -0.327344
N     27.163618    17.413370     1.481652    -0.339232
N     26.009075    18.003430     3.256721    -0.327345
N     23.014400    12.475119     3.071515    -0.339232
N     24.123067    11.911546     1.258988    -0.327345
N     11.066282     7.201372    15.923599    -0.339232
N     12.220825     9.071610    15.888223    -0.327345
N      3.196020     3.781677     1.481652    -0.339232
N      3.262285     2.486784     3.256721    -0.327345
N     30.884662    20.685919    10.737817    -0.339231
N     33.081607    20.674147    10.810651    -0.327345
N     32.831838    17.019017    15.923599    -0.339232
N     30.634893    17.083762    15.888223    -0.327345
N      9.547280     2.657474     3.071515    -0.339232
N      9.481015     3.899394     1.258988    -0.327345
N     26.190030     8.887676    15.923599    -0.339232
N     27.232432     6.952694    15.888223    -0.327345
N     12.039870    17.975472     3.071515    -0.339232
N     10.997468    17.297124     1.258988    -0.327345
N     14.241912    11.913017     1.481652    -0.339231
N     15.330190    12.617851     3.256721    -0.327345
N     23.987988     5.367921    10.737817    -0.339232
N     22.899710     7.276417    10.810651    -0.327345
O      9.159884     6.792303     2.293231    -0.430744
O      7.467574     7.645756     3.521005    -0.211609
O     28.838088     6.702544     2.282827    -0.493277
O     30.451390     7.607498     3.506438    -0.263142
O     33.907373    18.072589     9.364375    -0.430744
O     33.397641    15.947787     9.934561    -0.211610
O     33.864045    14.783855    14.152692    -0.493277
O     33.387446    14.535176    12.000967    -0.263142
O     29.809127    14.853014    13.917542    -0.430744
O     30.318859    14.682323    11.724197    -0.211609
O     29.852455    18.271237     9.220788    -0.493277
O     30.329054    16.159679     9.703573    -0.263142
O     29.070016     4.426180     5.639435    -0.430743
O     30.762326     5.868221     6.034819    -0.211609
O      9.391812     4.386451     5.558277    -0.493277
O      7.778510     5.841734     6.003605    -0.263143
O     11.440935     5.743146     9.364375    -0.430744
O      9.855668     7.246988     9.934561    -0.211610
O     34.101071     7.425035    14.152692    -0.493277
O     34.124009     7.962122    12.000967    -0.263142
O     26.788965    10.743199     2.293231    -0.430744
O     28.374232    11.782057     3.521005    -0.211609
O     29.615429    15.818298     2.282827    -0.493277
O     29.592491    13.968660     3.506438    -0.263142
O     27.528077    16.755624     5.639435    -0.430744
O     27.930765    14.569020     6.034819    -0.211609
O     24.589472    11.745270     5.558277    -0.493277
O     26.656435    12.414789     6.003605    -0.263142
O     36.188423    10.902118    13.917542    -0.430744
O     35.785735    10.546022    11.724197    -0.211610
O     13.640428     9.155484     9.220788    -0.493277
O     11.573465     9.798516     9.703573    -0.263143
O     13.490057    11.926261     5.639435    -0.430744
O     11.395059    12.670824     6.034819    -0.211610
O     36.106866    16.976344     5.558277    -0.493277
O     35.653205    14.851542     6.003605    -0.263142
O     29.577199     7.352933    13.917542    -0.430744
O     29.470156     7.879720    11.724197    -0.211609
O     26.595267     5.681344     9.220788    -0.493277
O     28.185631     7.149871     9.703573    -0.263142
O     24.739843     9.292330     9.364375    -0.430743
O     26.834841     9.913290     9.934561    -0.211609
O     27.609634    10.899175    14.152692    -0.493277
O     28.063295    10.610767    12.000967    -0.263142
O     34.139301    15.572562     2.293231    -0.430744
O     34.246344    13.680252     3.521005    -0.211609
O     11.634633    10.587223     2.282827    -0.493277
O     10.044269    11.531907     3.506438    -0.263142
O     34.139301    21.214176     8.111630    -0.430744
O     34.246344    23.106486     6.883856    -0.211608
O     24.377933     4.127472     8.122034    -0.493277
O     22.787569     3.182789     6.898423    -0.263142
O     11.996543     5.422365     1.040486    -0.430744
O     14.091541     4.801405     0.470300    -0.211610
O     27.609634    11.172868    17.061891    -0.493277
O     28.063295    11.461277    19.213616    -0.263142
O     29.577199    14.719110    17.297041    -0.430744
O     29.470156    14.192324    19.490386    -0.211609
O     13.851967     9.033351     1.184073    -0.493277
O     15.442331     7.564825     0.701288    -0.263142
O     26.233357     2.788435     4.765426    -0.430743
O     24.138359     2.043871     4.370042    -0.211609
O     36.106866    19.810394     4.846584    -0.493277
O     35.653205    21.935196     4.401256    -0.263142
O     33.907373    18.714150     1.040486    -0.430744
O     33.397641    20.838952     0.470300    -0.211609
O     33.864045     7.288189    17.061891    -0.493277
O     33.387446     7.536867    19.213616    -0.263142
O     21.903184     7.922392     8.111630    -0.430743
O     20.210874     7.068940     6.883856    -0.211609
O     16.094788     8.012152     8.122034    -0.493277
O     17.708090     7.107198     6.898423    -0.263143
O     16.326716    10.288515     4.765426    -0.430744
O     18.019026     8.846475     4.370042    -0.211609
O     22.135112    10.328245     4.846584    -0.493277
O     20.521810     8.872961     4.401256    -0.263142
O     29.809127     7.219030    17.297041    -0.430744
O     30.318859     7.389720    19.490386    -0.211610
O     29.852455    18.515501     1.184073    -0.493277
O     30.329054    20.627060     0.701288    -0.263143
O     27.528077    20.031115     4.765426    -0.430743
O     27.930765    22.217719     4.370042    -0.211609
O     11.846172     2.969426     4.846584    -0.493277
O     13.913135     2.299907     4.401256    -0.263142
O     36.188423    11.169926    17.297041    -0.430744
O     35.785735    11.526021    19.490386    -0.211609
O     26.383728     5.559212     1.184073    -0.493277
O     24.316765     4.916180     0.701288    -0.263142
O     24.184235     8.971550     1.040486    -0.430743
O     22.598968     7.467708     0.470300    -0.211610
O     34.101071    14.647008    17.061891    -0.493277
O     34.124009    14.109922    19.213616    -0.263142
O     14.045665     3.971496     8.111630    -0.430744
O     15.630932     2.932639     6.883856    -0.211609
O     29.615429    20.968441     8.122034    -0.493277
O     29.592491    22.818078     6.898423    -0.263142
O     41.813316    22.637088    18.516491    -0.430744
O     43.505626    21.783635    17.288717    -0.211609
O     22.135112    22.726847    18.526895    -0.493277
O     20.521810    21.821893    17.303284    -0.263142
O     17.065827    11.356802    11.445347    -0.430744
O     17.575559    13.481604    10.875161    -0.211609
O     17.109155    14.645536     6.657030    -0.493277
O     17.585754    14.894215     8.808755    -0.263142
O     21.164073    14.576377     6.892180    -0.430744
O     20.654341    14.747068     9.085525    -0.211610
O     21.120745    11.158154    11.588934    -0.493277
O     20.644146    13.269712    11.106149    -0.263142
O     21.903184    25.003211    15.170287    -0.430743
O     20.210874    23.561170    14.774903    -0.211610
O     41.581388    25.042940    15.251445    -0.493277
O     43.194690    23.587657    14.806117    -0.263142
O     39.532265    23.686245    11.445347    -0.430744
O     41.117532    22.182403    10.875161    -0.211610
O     16.872129    22.004356     6.657030    -0.493277
O     16.849191    21.467269     8.808755    -0.263142
O     24.184235    18.686192    18.516491    -0.430744
O     22.598968    17.647334    17.288717    -0.211609
O     21.357771    13.611093    18.526895    -0.493277
O     21.380709    15.460731    17.303284    -0.263142
O     23.445123    12.673767    15.170287    -0.430744
O     23.042435    14.860371    14.774903    -0.211609
O     26.383728    17.684121    15.251445    -0.493277
O     24.316765    17.014602    14.806117    -0.263142
O     14.784777    18.527273     6.892180    -0.430744
O     15.187465    18.883369     9.085525    -0.211610
O     37.332772    20.273907    11.588934    -0.493277
O     39.399735    19.630875    11.106149    -0.263142
O     37.483143    17.503130    15.170287    -0.430744
O     39.578141    16.758567    14.774903    -0.211610
O     14.866334    12.453047    15.251445    -0.493277
O     15.319995    14.577849    14.806117    -0.263142
O     21.396001    22.076458     6.892180    -0.430744
O     21.503044    21.549671     9.085525    -0.211609
O     24.377933    23.748047    11.588934    -0.493277
O     22.787569    22.279520    11.106149    -0.263142
O     26.233357    20.137061    11.445347    -0.430743
O     24.138359    19.516101    10.875161    -0.211609
O     23.363566    18.530216     6.657030    -0.493277
O     22.909905    18.818624     8.808755    -0.263143
O     16.833899    13.856829    18.516491    -0.430744
O     16.726856    15.749139    17.288717    -0.211609
O     39.338567    18.842168    18.526895    -0.493277
O     40.928931    17.897484    17.303284    -0.263142
O     16.833899     8.215215    12.698092    -0.430744
O     16.726856     6.322905    13.925866    -0.211608
O     26.595267    25.301919    12.687688    -0.493277
O     28.185631    26.246602    13.911299    -0.263142
O     38.976657    24.007026    19.769236    -0.430744
O     36.881659    24.627986    20.339422    -0.211609
O     23.363566    18.256523     3.747831    -0.493277
O     22.909905    17.968114     1.596106    -0.263141
O     21.396001    14.710281     3.512681    -0.430744
O     21.503044    15.237067     1.319336    -0.211609
O     37.121233    20.396040    19.625649    -0.493277
O     35.530869    21.864566    20.108434    -0.263143
O     24.739843    26.640956    16.044296    -0.430743
O     26.834841    27.385520    16.439680    -0.211609
O     14.866334     9.618997    15.963138    -0.493277
O     15.319995     7.494195    16.408466    -0.263142
O     17.065827    10.715241    19.769236    -0.430744
O     17.575559     8.590439    20.339422    -0.211609
O     17.109155    22.141202     3.747831    -0.493277
O     17.585754    21.892524     1.596106    -0.263143
O     29.070016    21.506999    12.698092    -0.430743
O     30.762326    22.360451    13.925866    -0.211609
O     34.878412    21.417239    12.687688    -0.493277
O     33.265110    22.322193    13.911299    -0.263143
O     34.646484    19.140876    16.044296    -0.430744
O     32.954174    20.582916    16.439680    -0.211609
O     28.838088    19.101146    15.963138    -0.493277
O     30.451390    20.556430    16.408466    -0.263142
O     21.164073    22.210361     3.512681    -0.430744
O     20.654341    22.039671     1.319336    -0.211610
O     21.120745    10.913890    19.625649    -0.493277
O     20.644146     8.802331    20.108434    -0.263142
O     23.445123     9.398276    16.044296    -0.430744
O     23.042435     7.211672    16.439680    -0.211610
O     39.127028    26.459965    15.963138    -0.493277
O     37.060065    27.129484    16.408466    -0.263142
O     14.784777    18.259465     3.512681    -0.430744
O     15.187465    17.903370     1.319336    -0.211609
O     24.589472    23.870179    19.625649    -0.493277
O     26.656435    24.513211    20.108434    -0.263142
O     26.788965    20.457841    19.769236    -0.430743
O     28.374232    21.961683    20.339422    -0.211609
O     16.872129    14.782383     3.747831    -0.493277
O     16.849191    15.319469     1.596106    -0.263142
O     36.927535    25.457895    12.698092    -0.430744
O     35.342268    26.496752    13.925866    -0.211609
O     21.357771     8.460950    12.687688    -0.493276
O     21.380709     6.611313    13.911299    -0.263142

The following XYZ coordinates are in angstroms. Other properties are in atomic units.
The sperically averaged electron density of each atom fit to a function of the form exp(a - br)
eigen_1, eigen_2 and eigen_3 are the three eigenvalues of traceless quadrupole moment tensor
  atom number  atomic symbol              X              Y              Z     net charge C6 coefficient C8 coefficient C10 coefficient fluctuating dipole atomic polarizability isotropic forcefield polarizability              a              b squared Pearson coefficient          <r^3>          <r^4>         wp_QDO          m_QDO          q_QDO       dipole_x       dipole_y       dipole_z         dipole            Qxy            Qxz            Qyz     Q(x^2-y^2)  Q(3z^2 - R^2)        eigen_1        eigen_2        eigen_3 static polarizability      alpha(xx)      alpha(xy)      alpha(xz)      alpha(yy)      alpha(yz)      alpha(zz) atomic spin moment
            1             In      22.122879      12.772650      20.519218       1.201551     204.479576 0.42485053E+04  0.16008002E+06                                23.255871                           17.608875       1.410545       2.122629                    0.996446      78.092273     206.220556       0.593946       0.273690      -1.303892      -0.015088      -0.008711      -0.024638       0.030176       0.036923       0.138397       0.087496       0.064112       0.327398      -0.127457      -0.097358       0.224814             30.962542      33.595720       3.412806     -13.357159      34.078860      -9.275836      25.213046           0.003582
            2             In      35.221971      20.335415      10.695365       1.201551     204.479570 0.42485050E+04  0.16008001E+06                                23.255874                           17.608877       1.410544       2.122629                    0.996446      78.092264     206.220537       0.593946       0.273690      -1.303892       0.015087       0.008711       0.024639       0.030176       0.046223       0.144973       0.076107       0.031897       0.327395      -0.127457      -0.097357       0.224814             30.962544      36.913661       1.497198     -14.711687      30.760934      -6.929719      25.213038           0.003582
            3             In      28.494529      16.862158      15.607292       1.201552     204.480160 0.42485083E+04  0.16008019E+06                                23.255948                           17.608900       1.410543       2.122629                    0.996446      78.092279     206.220735       0.593944       0.273690      -1.303891      -0.015088       0.026133      -0.000000       0.030176      -0.152096       0.004741       0.002737      -0.175627      -0.295168      -0.127461      -0.097359       0.224820             30.962696      36.913779      13.371305      -6.315515      21.473926      -3.646261      34.500382           0.003581
            4             In      16.107021      23.603254       5.202431       1.201552     204.479972 0.42485028E+04  0.16007991E+06                                23.255919                           17.608872       1.410543       2.122629                    0.996446      78.092281     206.220600       0.593946       0.273690      -1.303892       0.015087      -0.026133       0.000001       0.030175      -0.142797       0.011316       0.006534      -0.164886      -0.359599      -0.127455      -0.097366       0.224820             30.962667      33.595801      11.455678      -7.670048      20.367921      -4.428301      38.924280           0.003582
            5             In      25.486600      25.545300      10.695365       1.201552     204.480178 0.42485083E+04  0.16008019E+06                                23.255950                           17.608901       1.410543       2.122629                    0.996446      78.092284     206.220751       0.593944       0.273690      -1.303891      -0.000000      -0.017422       0.024638       0.030176      -0.009304      -0.006578      -0.163608      -0.096020       0.327394      -0.127461      -0.097358       0.224820             30.962701      31.002697       1.915546       1.354492      36.672273      16.205662      25.213133           0.003582
            6             In      38.229900      18.598787      20.519218       1.201552     204.479950 0.42485004E+04  0.16007980E+06                                23.255920                           17.608869       1.410542       2.122629                    0.996446      78.092259     206.220543       0.593946       0.273690      -1.303892      -0.000000       0.017422      -0.024638       0.030175       0.009296       0.006573      -0.163608      -0.096020       0.327395      -0.127455      -0.097366       0.224820             30.962673      31.002681      -1.915714      -1.354614      36.672226      16.205648      25.213112           0.003582
            7             In      25.130807      18.393369       5.202431       1.201552     204.479569 0.42485054E+04  0.16008003E+06                                23.255873                           17.608877       1.410544       2.122629                    0.996446      78.092266     206.220540       0.593946       0.273690      -1.303892      -0.030176       0.000000       0.000000       0.030176      -0.000004      -0.000002      -0.013072       0.329762      -0.359602      -0.127458      -0.097357       0.224815             30.962543      13.753979      -0.000005       0.000004      40.209687       8.856546      38.923963           0.003582
            8             In      13.099093      11.036022      15.607292       1.201551     204.479658 0.42485074E+04  0.16008012E+06                                23.255873                           17.608876       1.410545       2.122630                    0.996446      78.092293     206.220604       0.593946       0.273690      -1.303893       0.030175       0.000001      -0.000000       0.030175      -0.000004      -0.000002      -0.005478       0.351241      -0.295172      -0.127458      -0.097358       0.224816             30.962544      13.753981      -0.000006      -0.000008      44.633537       7.292480      34.500115           0.003582
            9             In      16.107021      13.183484       5.202431       1.201551     204.479570 0.42485064E+04  0.16008007E+06                                23.255871                           17.608878       1.410545       2.122629                    0.996446      78.092276     206.220562       0.593946       0.273690      -1.303892       0.015087       0.026133       0.000000       0.030175       0.142790      -0.011321       0.006533      -0.164887      -0.359601      -0.127457      -0.097358       0.224815             30.962539      33.595716     -11.455647       7.670002      20.367908      -4.428280      38.923992           0.003582
           10             In      41.237829      27.281928      15.607292       1.201552     204.479560 0.42485040E+04  0.16007996E+06                                23.255873                           17.608875       1.410544       2.122629                    0.996446      78.092254     206.220506       0.593946       0.273690      -1.303892      -0.015088      -0.026133       0.000000       0.030176       0.152089      -0.004745       0.002737      -0.175627      -0.295170      -0.127457      -0.097358       0.224815             30.962546      36.913653     -13.371241       6.315464      21.473870      -3.646246      34.500115           0.003582
           11             In      22.122879       9.299393      10.695365       1.201552     204.479964 0.42485013E+04  0.16007985E+06                                23.255922                           17.608872       1.410543       2.122629                    0.996446      78.092265     206.220566       0.593945       0.273690      -1.303892      -0.015088       0.008711       0.024638       0.030176      -0.036930      -0.138402       0.087497       0.064111       0.327396      -0.127455      -0.097366       0.224820             30.962674      33.595798      -3.412838      13.357203      34.079116      -9.275944      25.213109           0.003582
           12             In      22.478671      23.808672      20.519218       1.201551     204.480222 0.42485101E+04  0.16008027E+06                                23.255948                           17.608900       1.410543       2.122629                    0.996446      78.092302     206.220793       0.593944       0.273690      -1.303892       0.015088      -0.008711      -0.024638       0.030176      -0.046229      -0.144978       0.076106       0.031897       0.327395      -0.127462      -0.097359       0.224820             30.962695      36.913766      -1.497232      14.711755      30.761186      -6.929816      25.213134           0.003581
           13             In      28.850321      16.656741       0.290504       1.201551     204.479542 0.42485059E+04  0.16008005E+06                                23.255866                           17.608874       1.410545       2.122629                    0.996446      78.092268     206.220537       0.593946       0.273690      -1.303893       0.015088       0.008712       0.024638       0.030175       0.036923       0.138397       0.087496       0.064112       0.327399      -0.127457      -0.097358       0.224815             30.962530      33.595701       3.412807     -13.357147      34.078851      -9.275836      25.213037           0.003582
           14             In      15.751229       9.093976      10.114357       1.201552     204.479593 0.42485047E+04  0.16007999E+06                                23.255875                           17.608876       1.410544       2.122629                    0.996446      78.092266     206.220536       0.593946       0.273690      -1.303892      -0.015087      -0.008711      -0.024638       0.030175       0.046223       0.144973       0.076107       0.031896       0.327396      -0.127457      -0.097357       0.224815             30.962549      36.913662       1.497200     -14.711691      30.760943      -6.929720      25.213043           0.003582
           15             In      22.478671      12.567233       5.202431       1.201551     204.480200 0.42485091E+04  0.16008023E+06                                23.255948                           17.608900       1.410543       2.122629                    0.996446      78.092294     206.220769       0.593944       0.273690      -1.303892       0.015089      -0.026133      -0.000000       0.030176      -0.152096       0.004741       0.002737      -0.175627      -0.295168      -0.127462      -0.097359       0.224820             30.962698      36.913772      13.371306      -6.315516      21.473930      -3.646264      34.500392           0.003582
           16             In      34.866179       5.826137      15.607292       1.201552     204.479933 0.42485015E+04  0.16007986E+06                                23.255919                           17.608872       1.410543       2.122629                    0.996446      78.092266     206.220566       0.593946       0.273690      -1.303892      -0.015088       0.026132      -0.000000       0.030175      -0.142797       0.011316       0.006533      -0.164886      -0.359599      -0.127455      -0.097366       0.224821             30.962668      33.595798      11.455679      -7.670046      20.367923      -4.428308      38.924284           0.003582
           17             In      25.486600       3.884091      10.114357       1.201551     204.480245 0.42485107E+04  0.16008030E+06                                23.255950                           17.608902       1.410544       2.122629                    0.996446      78.092312     206.220822       0.593944       0.273690      -1.303892       0.000000       0.017422      -0.024639       0.030176      -0.009304      -0.006579      -0.163608      -0.096019       0.327396      -0.127462      -0.097358       0.224820             30.962700      31.002696       1.915539       1.354490      36.672268      16.205661      25.213135           0.003582
           18             In      12.743300      10.830604       0.290504       1.201552     204.479946 0.42485008E+04  0.16007982E+06                                23.255920                           17.608870       1.410542       2.122629                    0.996446      78.092261     206.220553       0.593946       0.273690      -1.303892      -0.000000      -0.017422       0.024638       0.030176       0.009297       0.006573      -0.163608      -0.096020       0.327395      -0.127455      -0.097366       0.224821             30.962671      31.002677      -1.915701      -1.354604      36.672228      16.205646      25.213108           0.003582
           19             In      25.842393      11.036022      15.607292       1.201552     204.479510 0.42485032E+04  0.16007993E+06                                23.255872                           17.608876       1.410543       2.122629                    0.996446      78.092241     206.220475       0.593945       0.273690      -1.303892       0.030175       0.000000       0.000000       0.030175      -0.000004      -0.000003      -0.013071       0.329762      -0.359600      -0.127457      -0.097357       0.224814             30.962544      13.753980      -0.000009      -0.000005      40.209659       8.856556      38.923993           0.003581
           20             In      37.874107      18.393369       5.202431       1.201551     204.479617 0.42485058E+04  0.16008005E+06                                23.255874                           17.608876       1.410544       2.122629                    0.996446      78.092274     206.220557       0.593946       0.273690      -1.303892      -0.030175      -0.000001       0.000000       0.030175      -0.000004      -0.000003      -0.005478       0.351239      -0.295172      -0.127457      -0.097358       0.224815             30.962546      13.753981      -0.000009      -0.000012      44.633550       7.292475      34.500107           0.003582
           21             In      34.866179      16.245907      15.607292       1.201552     204.479541 0.42485056E+04  0.16008003E+06                                23.255870                           17.608877       1.410544       2.122629                    0.996446      78.092266     206.220535       0.593946       0.273690      -1.303892      -0.015088      -0.026133      -0.000001       0.030176       0.142790      -0.011321       0.006533      -0.164888      -0.359599      -0.127457      -0.097358       0.224815             30.962537      33.595716     -11.455643       7.670005      20.367902      -4.428275      38.923993           0.003582
           22             In       9.735371       2.147463       5.202431       1.201552     204.479576 0.42485044E+04  0.16007998E+06                                23.255874                           17.608875       1.410544       2.122629                    0.996446      78.092260     206.220519       0.593946       0.273690      -1.303892       0.015089       0.026132      -0.000000       0.030175       0.152089      -0.004745       0.002737      -0.175627      -0.295170      -0.127457      -0.097358       0.224814             30.962547      36.913656     -13.371244       6.315465      21.473873      -3.646241      34.500112           0.003582
           23             In      28.850321      20.129998      10.114357       1.201552     204.479907 0.42484998E+04  0.16007978E+06                                23.255921                           17.608872       1.410542       2.122629                    0.996446      78.092244     206.220512       0.593945       0.273690      -1.303892       0.015088      -0.008711      -0.024638       0.030176      -0.036930      -0.138401       0.087497       0.064110       0.327396      -0.127455      -0.097365       0.224820             30.962673      33.595795      -3.412840      13.357201      34.079116      -9.275947      25.213107           0.003581
           24             In      28.494529       5.620719       0.290504       1.201550     204.480306 0.42485124E+04  0.16008038E+06                                23.255949                           17.608901       1.410545       2.122629                    0.996446      78.092331     206.220862       0.593945       0.273690      -1.303892      -0.015087       0.008712       0.024638       0.030175      -0.046229      -0.144979       0.076106       0.031896       0.327394      -0.127462      -0.097358       0.224821             30.962697      36.913770      -1.497234      14.711755      30.761188      -6.929816      25.213133           0.003582
           25              H      18.931446      12.575179      19.673511       0.117522       1.147515 0.84392064E+01  0.84175548E+02                                 1.833008                            1.720424      -1.131756       2.361722                    0.996935       3.500946       9.960640       0.466897       1.315226      -0.702327      -0.002973      -0.025502      -0.059734       0.065018       0.000621       0.000118       0.017153       0.006936       0.055927      -0.020356      -0.005839       0.026194              1.841934       1.678992       0.008039       0.033131       1.656101       0.338319       2.190708          -0.000017
           26              H      35.798478      19.023158      13.676149       0.117522       1.147535 0.84393898E+01  0.84177778E+02                                 1.833024                            1.720438      -1.131758       2.361721                    0.996935       3.500965       9.960696       0.466897       1.315219      -0.702328       0.034048       0.043444       0.034360       0.065018       0.016916       0.011641       0.009484      -0.014754       0.003783      -0.020355      -0.005838       0.026193              1.841950       1.693550       0.284915       0.228912       1.970977       0.232146       1.861324          -0.000017
           27              H      27.918022      19.235050      13.376489       0.117523       1.147529 0.84393226E+01  0.84176869E+02                                 1.833011                            1.720426      -1.131757       2.361722                    0.996935       3.500949       9.960609       0.466902       1.315211      -0.702330      -0.034049       0.046877       0.029506       0.065018      -0.016616      -0.012070       0.009101      -0.015839       0.000526      -0.020357      -0.005838       0.026195              1.841937       1.693538      -0.310788      -0.192314       2.019405       0.215016       1.812867          -0.000017
           28              H      19.298454      22.740090       5.298155       0.117522       1.147525 0.84392961E+01  0.84176638E+02                                 1.833017                            1.720431      -1.131760       2.361720                    0.996935       3.500949       9.960649       0.466897       1.315224      -0.702327       0.002973      -0.064818      -0.004132       0.065018      -0.000319      -0.000546       0.003463      -0.031784      -0.060233      -0.020356      -0.005839       0.026194              1.841943       1.678999      -0.033916       0.003465       2.343967       0.095127       1.502862          -0.000017
           29              H      24.061899      25.702159      13.676149       0.117523       1.147528 0.84393186E+01  0.84176828E+02                                 1.833011                            1.720426      -1.131757       2.361722                    0.996935       3.500949       9.960612       0.466901       1.315212      -0.702330       0.020599      -0.051209       0.034360       0.065018      -0.014848       0.002393      -0.014825      -0.021926       0.003783      -0.020357      -0.005838       0.026195              1.841937       1.654865      -0.262584       0.086588       2.009635      -0.314313       1.861310          -0.000017
           30              H      39.654601      21.461383      19.673511       0.117522       1.147523 0.84392753E+01  0.84176377E+02                                 1.833014                            1.720429      -1.131758       2.361721                    0.996935       3.500946       9.960637       0.466897       1.315224      -0.702327      -0.020599       0.015325      -0.059734       0.065018       0.002692       0.014795      -0.008679      -0.004544       0.055926      -0.020356      -0.005839       0.026194              1.841940       1.654868       0.005893       0.276429       1.680236      -0.197851       2.190717          -0.000017
           31              H      22.787569      16.061090       5.298155       0.117522       1.147515 0.84392122E+01  0.84175632E+02                                 1.833010                            1.720425      -1.131759       2.361721                    0.996935       3.500947       9.960649       0.466897       1.315228      -0.702326      -0.057621       0.029835      -0.004133       0.065018      -0.013604       0.003272      -0.001259       0.016444      -0.060234      -0.020356      -0.005839       0.026194              1.841936       2.207087      -0.270980       0.080650       1.815862      -0.050564       1.502857          -0.000017
           32              H      15.442331      10.348845      13.376489       0.117522       1.147536 0.84393994E+01  0.84177894E+02                                 1.833025                            1.720439      -1.131758       2.361721                    0.996935       3.500966       9.960698       0.466897       1.315219      -0.702328       0.057620       0.006048       0.029506       0.065018       0.001449       0.013916       0.005901       0.036696       0.000527      -0.020355      -0.005838       0.026193              1.841951       2.207108       0.014290       0.282369       1.505865       0.059042       1.812881          -0.000017
           33              H      15.258827      16.378927       5.298155       0.117522       1.147535 0.84393880E+01  0.84177759E+02                                 1.833024                            1.720438      -1.131758       2.361721                    0.996935       3.500965       9.960697       0.466897       1.315220      -0.702328       0.054648       0.034983      -0.004133       0.065018       0.013921      -0.002727      -0.002205       0.015339      -0.060232      -0.020355      -0.005838       0.026193              1.841950       2.148364       0.304899      -0.084116       1.874620      -0.044563       1.502867          -0.000017
           34              H      39.471097      25.596213      13.376489       0.117522       1.147515 0.84392067E+01  0.84175556E+02                                 1.833008                            1.720424      -1.131758       2.361721                    0.996935       3.500946       9.960642       0.466897       1.315227      -0.702327      -0.023572      -0.052925       0.029506       0.065018       0.015166      -0.001847      -0.015003      -0.020859       0.000526      -0.020356      -0.005839       0.026194              1.841934       1.668786       0.296498      -0.090052       2.044152      -0.274056       1.812864          -0.000017
           35              H      22.971073      10.454791      13.676149       0.117522       1.147525 0.84392932E+01  0.84176613E+02                                 1.833017                            1.720432      -1.131762       2.361719                    0.996935       3.500950       9.960656       0.466897       1.315225      -0.702327      -0.054648       0.007765       0.034360       0.065018      -0.002071      -0.014035       0.005340       0.036678       0.003783      -0.020356      -0.005839       0.026194              1.841943       2.148355      -0.022328      -0.315498       1.516158       0.082170       1.861317          -0.000017
           36              H      24.245403      21.143546      19.673511       0.117523       1.147529 0.84393270E+01  0.84176925E+02                                 1.833011                            1.720426      -1.131757       2.361722                    0.996935       3.500949       9.960610       0.466901       1.315212      -0.702330       0.023572       0.010177      -0.059734       0.065018      -0.003314      -0.014915      -0.008474      -0.002393       0.055928      -0.020357      -0.005838       0.026195              1.841937       1.668788      -0.013931      -0.309559       1.666310      -0.140468       2.190713          -0.000017
           37              H      36.988703      23.000540      11.541072       0.117522       1.147514 0.84392033E+01  0.84175513E+02                                 1.833008                            1.720424      -1.131757       2.361722                    0.996935       3.500945       9.960638       0.466897       1.315227      -0.702327       0.023572      -0.010177       0.059734       0.065018       0.003314       0.014914      -0.008474      -0.002392       0.055927      -0.020356      -0.005839       0.026194              1.841934       1.668786       0.013931       0.309558       1.666308      -0.140468       2.190708          -0.000017
           38              H      22.971073      11.617252      17.538434       0.117522       1.147535 0.84393885E+01  0.84177763E+02                                 1.833024                            1.720438      -1.131758       2.361721                    0.996935       3.500965       9.960696       0.466897       1.315219      -0.702328      -0.054648      -0.007765      -0.034360       0.065018       0.002070       0.014034       0.005339       0.036677       0.003783      -0.020355      -0.005838       0.026193              1.841950       2.148364       0.022329       0.315500       1.516163       0.082171       1.861324          -0.000017
           39              H      26.727797      18.547874      17.838094       0.117523       1.147529 0.84393221E+01  0.84176868E+02                                 1.833011                            1.720426      -1.131756       2.361722                    0.996935       3.500948       9.960608       0.466901       1.315212      -0.702330      -0.023572       0.052925      -0.029506       0.065018      -0.015166       0.001847      -0.015003      -0.020860       0.000526      -0.020357      -0.005838       0.026195              1.841937       1.668788      -0.296499       0.090052       2.044156      -0.274057       1.812867          -0.000017
           40              H      15.258827      20.407811       5.106706       0.117523       1.147524 0.84392907E+01  0.84176577E+02                                 1.833016                            1.720431      -1.131761       2.361720                    0.996935       3.500949       9.960651       0.466897       1.315224      -0.702327       0.054648      -0.034983       0.004132       0.065018      -0.013923       0.002726      -0.002205       0.015339      -0.060233      -0.020356      -0.005839       0.026194              1.841942       2.148353      -0.304897       0.084115       1.874612      -0.044563       1.502862          -0.000017
           41              H      23.055178      25.120928      17.538434       0.117522       1.147529 0.84393222E+01  0.84176867E+02                                 1.833011                            1.720426      -1.131756       2.361722                    0.996935       3.500949       9.960610       0.466901       1.315212      -0.702330       0.034049      -0.043444      -0.034360       0.065018      -0.016918      -0.011642       0.009485      -0.014754       0.003783      -0.020357      -0.005838       0.026195              1.841937       1.693539      -0.284912      -0.228909       1.970962       0.232143       1.861310          -0.000017
           42              H      18.931446       9.496865      11.541072       0.117522       1.147525 0.84392960E+01  0.84176637E+02                                 1.833017                            1.720431      -1.131760       2.361720                    0.996935       3.500950       9.960652       0.466897       1.315224      -0.702327      -0.002973       0.025502       0.059734       0.065018      -0.000622      -0.000119       0.017153       0.006936       0.055926      -0.020356      -0.005839       0.026194              1.841943       1.678999      -0.008039      -0.033131       1.656109       0.338321       2.190720          -0.000017
           43              H      19.298454      14.046648       5.106706       0.117522       1.147514 0.84391974E+01  0.84175436E+02                                 1.833007                            1.720423      -1.131756       2.361722                    0.996935       3.500945       9.960636       0.466897       1.315226      -0.702327       0.002973       0.064818       0.004133       0.065018       0.000319       0.000546       0.003463      -0.031785      -0.060233      -0.020356      -0.005839       0.026194              1.841933       1.678991       0.033916      -0.003465       2.343953       0.095126       1.502855          -0.000017
           44              H      40.661322      24.909037      17.838094       0.117523       1.147535 0.84393848E+01  0.84177713E+02                                 1.833023                            1.720437      -1.131757       2.361722                    0.996935       3.500964       9.960691       0.466898       1.315219      -0.702328      -0.034048      -0.046876      -0.029506       0.065018       0.016614       0.012069       0.009100      -0.015839       0.000527      -0.020355      -0.005838       0.026193              1.841949       1.693549       0.310792       0.192316       2.019419       0.215018       1.812879          -0.000017
           45              H      22.787569      20.725648       5.106706       0.117523       1.147537 0.84394072E+01  0.84177995E+02                                 1.833026                            1.720439      -1.131761       2.361720                    0.996935       3.500967       9.960704       0.466897       1.315219      -0.702328      -0.057620      -0.029835       0.004133       0.065018       0.013602      -0.003273      -0.001259       0.016443      -0.060232      -0.020355      -0.005838       0.026193              1.841952       2.207108       0.270984      -0.080651       1.815880      -0.050565       1.502868          -0.000017
           46              H      15.442331      11.723198      17.838094       0.117522       1.147514 0.84391999E+01  0.84175471E+02                                 1.833008                            1.720423      -1.131755       2.361722                    0.996935       3.500944       9.960635       0.466897       1.315227      -0.702327       0.057621      -0.006049      -0.029506       0.065018      -0.001450      -0.013917       0.005902       0.036697       0.000526      -0.020356      -0.005839       0.026194              1.841933       2.207084      -0.014290      -0.282365       1.505853       0.059041       1.812863          -0.000017
           47              H      36.805199      18.441928      17.538434       0.117522       1.147524 0.84392904E+01  0.84176575E+02                                 1.833017                            1.720431      -1.131760       2.361720                    0.996935       3.500949       9.960652       0.466897       1.315225      -0.702327       0.020599       0.051209      -0.034360       0.065018       0.014847      -0.002393      -0.014824      -0.021925       0.003783      -0.020356      -0.005839       0.026194              1.841943       1.654870       0.262585      -0.086587       2.009642      -0.314314       1.861316          -0.000017
           48              H      26.911301      22.682703      11.541072       0.117523       1.147528 0.84393207E+01  0.84176844E+02                                 1.833010                            1.720426      -1.131756       2.361722                    0.996935       3.500948       9.960605       0.466902       1.315211      -0.702330      -0.020599      -0.015325       0.059734       0.065018      -0.002693      -0.014796      -0.008679      -0.004544       0.055928      -0.020357      -0.005838       0.026195              1.841936       1.654864      -0.005892      -0.276428       1.680232      -0.197852       2.190712          -0.000017
           49              H      32.041754      16.854212       1.136211       0.117522       1.147514 0.84392018E+01  0.84175495E+02                                 1.833008                            1.720424      -1.131757       2.361722                    0.996935       3.500945       9.960638       0.466897       1.315227      -0.702327       0.002973       0.025502       0.059734       0.065018       0.000621       0.000118       0.017153       0.006936       0.055927      -0.020356      -0.005839       0.026194              1.841934       1.678991       0.008039       0.033131       1.656101       0.338319       2.190708          -0.000017
           50              H      15.174722      10.406233       7.133573       0.117522       1.147535 0.84393851E+01  0.84177714E+02                                 1.833023                            1.720437      -1.131756       2.361722                    0.996935       3.500964       9.960690       0.466898       1.315219      -0.702328      -0.034048      -0.043444      -0.034360       0.065018       0.016916       0.011641       0.009484      -0.014753       0.003783      -0.020355      -0.005838       0.026193              1.841949       1.693549       0.284915       0.228912       1.970976       0.232145       1.861323          -0.000017
           51              H      23.055178      10.194341       7.433233       0.117522       1.147528 0.84393166E+01  0.84176796E+02                                 1.833010                            1.720426      -1.131755       2.361723                    0.996935       3.500948       9.960606       0.466901       1.315212      -0.702330       0.034049      -0.046877      -0.029506       0.065018      -0.016616      -0.012070       0.009101      -0.015839       0.000526      -0.020357      -0.005838       0.026195              1.841936       1.693538      -0.310788      -0.192314       2.019404       0.215016       1.812866          -0.000017
           52              H      31.674746       6.689301      15.511567       0.117522       1.147526 0.84393053E+01  0.84176755E+02                                 1.833018                            1.720432      -1.131762       2.361719                    0.996935       3.500951       9.960657       0.466897       1.315224      -0.702327      -0.002973       0.064818       0.004133       0.065018      -0.000319      -0.000546       0.003463      -0.031784      -0.060233      -0.020356      -0.005839       0.026194              1.841944       1.679000      -0.033916       0.003465       2.343968       0.095127       1.502863          -0.000017
           53              H      26.911301       3.727232       7.133573       0.117523       1.147528 0.84393132E+01  0.84176760E+02                                 1.833010                            1.720425      -1.131757       2.361722                    0.996935       3.500948       9.960608       0.466901       1.315212      -0.702330      -0.020599       0.051209      -0.034360       0.065018      -0.014848       0.002393      -0.014825      -0.021926       0.003783      -0.020357      -0.005838       0.026195              1.841936       1.654865      -0.262584       0.086587       2.009634      -0.314313       1.861310          -0.000017
           54              H      11.318599       7.968008       1.136211       0.117522       1.147524 0.84392910E+01  0.84176578E+02                                 1.833016                            1.720431      -1.131760       2.361720                    0.996935       3.500949       9.960650       0.466897       1.315224      -0.702327       0.020599      -0.015325       0.059734       0.065018       0.002692       0.014795      -0.008679      -0.004544       0.055926      -0.020356      -0.005839       0.026194              1.841943       1.654870       0.005893       0.276430       1.680237      -0.197852       2.190720          -0.000017
           55              H      28.185631      13.368301      15.511567       0.117522       1.147515 0.84392075E+01  0.84175569E+02                                 1.833009                            1.720424      -1.131758       2.361721                    0.996935       3.500946       9.960643       0.466897       1.315227      -0.702327       0.057621      -0.029835       0.004133       0.065018      -0.013604       0.003272      -0.001259       0.016444      -0.060234      -0.020356      -0.005839       0.026194              1.841934       2.207086      -0.270979       0.080650       1.815861      -0.050564       1.502856          -0.000017
           56              H      35.530869      19.080546       7.433233       0.117522       1.147535 0.84393861E+01  0.84177726E+02                                 1.833023                            1.720437      -1.131756       2.361722                    0.996935       3.500963       9.960687       0.466898       1.315219      -0.702328      -0.057620      -0.006049      -0.029506       0.065018       0.001449       0.013916       0.005901       0.036696       0.000526      -0.020355      -0.005838       0.026193              1.841949       2.207106       0.014290       0.282369       1.505864       0.059042       1.812879          -0.000017
           57              H      35.714373      13.050464      15.511567       0.117522       1.147535 0.84393827E+01  0.84177692E+02                                 1.833024                            1.720437      -1.131757       2.361722                    0.996935       3.500964       9.960693       0.466897       1.315220      -0.702328      -0.054648      -0.034983       0.004133       0.065018       0.013921      -0.002727      -0.002205       0.015339      -0.060231      -0.020355      -0.005838       0.026193              1.841950       2.148363       0.304899      -0.084116       1.874619      -0.044563       1.502866          -0.000017
           58              H      11.502103       3.833178       7.433233       0.117522       1.147514 0.84392017E+01  0.84175491E+02                                 1.833007                            1.720423      -1.131756       2.361722                    0.996935       3.500945       9.960637       0.466897       1.315226      -0.702327       0.023572       0.052925      -0.029506       0.065018       0.015166      -0.001847      -0.015003      -0.020859       0.000526      -0.020356      -0.005839       0.026194              1.841933       1.668786       0.296498      -0.090052       2.044151      -0.274056       1.812863          -0.000017
           59              H      28.002127      18.974600       7.133573       0.117522       1.147524 0.84392844E+01  0.84176498E+02                                 1.833016                            1.720431      -1.131759       2.361721                    0.996935       3.500948       9.960647       0.466897       1.315225      -0.702327       0.054648      -0.007765      -0.034360       0.065018      -0.002071      -0.014035       0.005340       0.036678       0.003783      -0.020356      -0.005839       0.026194              1.841942       2.148353      -0.022328      -0.315498       1.516157       0.082170       1.861315          -0.000017
           60              H      26.727797       8.285845       1.136211       0.117523       1.147530 0.84393312E+01  0.84176977E+02                                 1.833012                            1.720427      -1.131757       2.361722                    0.996935       3.500950       9.960613       0.466901       1.315211      -0.702330      -0.023572      -0.010177       0.059734       0.065018      -0.003314      -0.014915      -0.008474      -0.002393       0.055928      -0.020357      -0.005838       0.026195              1.841937       1.668789      -0.013931      -0.309559       1.666310      -0.140468       2.190713          -0.000017
           61              H      13.984497       6.428851       9.268650       0.117523       1.147516 0.84392190E+01  0.84175715E+02                                 1.833010                            1.720426      -1.131760       2.361720                    0.996935       3.500948       9.960652       0.466897       1.315227      -0.702327      -0.023572       0.010177      -0.059734       0.065018       0.003314       0.014914      -0.008474      -0.002393       0.055927      -0.020356      -0.005839       0.026194              1.841936       1.668788       0.013931       0.309558       1.666309      -0.140468       2.190711          -0.000017
           62              H      28.002127      17.812139       3.271288       0.117522       1.147533 0.84393708E+01  0.84177533E+02                                 1.833021                            1.720435      -1.131754       2.361723                    0.996935       3.500961       9.960678       0.466898       1.315219      -0.702328       0.054648       0.007765       0.034360       0.065018       0.002070       0.014034       0.005339       0.036677       0.003783      -0.020355      -0.005838       0.026193              1.841947       2.148360       0.022329       0.315499       1.516161       0.082171       1.861321          -0.000017
           63              H      24.245403      10.881517       2.971628       0.117523       1.147530 0.84393354E+01  0.84177035E+02                                 1.833013                            1.720428      -1.131760       2.361721                    0.996935       3.500951       9.960619       0.466901       1.315212      -0.702330       0.023572      -0.052925       0.029506       0.065018      -0.015167       0.001847      -0.015003      -0.020860       0.000527      -0.020357      -0.005838       0.026195              1.841938       1.668790      -0.296499       0.090052       2.044158      -0.274057       1.812868          -0.000017
           64              H      35.714373       9.021580      15.703016       0.117522       1.147524 0.84392902E+01  0.84176562E+02                                 1.833016                            1.720430      -1.131759       2.361721                    0.996935       3.500949       9.960647       0.466897       1.315223      -0.702327      -0.054648       0.034983      -0.004132       0.065018      -0.013923       0.002726      -0.002205       0.015339      -0.060233      -0.020356      -0.005839       0.026194              1.841942       2.148352      -0.304897       0.084115       1.874612      -0.044563       1.502861          -0.000017
           65              H      27.918022       4.308463       3.271288       0.117523       1.147528 0.84393173E+01  0.84176805E+02                                 1.833010                            1.720425      -1.131756       2.361722                    0.996935       3.500948       9.960606       0.466902       1.315212      -0.702330      -0.034049       0.043444       0.034360       0.065018      -0.016918      -0.011642       0.009485      -0.014754       0.003783      -0.020357      -0.005838       0.026195              1.841936       1.693538      -0.284912      -0.228909       1.970961       0.232143       1.861309          -0.000017
           66              H      32.041754      19.932526       9.268650       0.117523       1.147525 0.84393025E+01  0.84176723E+02                                 1.833017                            1.720432      -1.131762       2.361719                    0.996935       3.500951       9.960658       0.466897       1.315224      -0.702327       0.002973      -0.025502      -0.059734       0.065018      -0.000622      -0.000119       0.017153       0.006936       0.055926      -0.020356      -0.005839       0.026194              1.841944       1.679000      -0.008039      -0.033131       1.656110       0.338322       2.190721          -0.000017
           67              H      31.674746      15.382743      15.703016       0.117522       1.147514 0.84391975E+01  0.84175447E+02                                 1.833008                            1.720424      -1.131757       2.361722                    0.996935       3.500945       9.960640       0.466897       1.315227      -0.702327      -0.002973      -0.064818      -0.004133       0.065018       0.000319       0.000546       0.003463      -0.031785      -0.060234      -0.020356      -0.005839       0.026194              1.841934       1.678991       0.033916      -0.003465       2.343954       0.095126       1.502856          -0.000017
           68              H      10.311878       4.520354       2.971628       0.117522       1.147535 0.84393838E+01  0.84177705E+02                                 1.833024                            1.720437      -1.131757       2.361722                    0.996935       3.500964       9.960693       0.466897       1.315220      -0.702328       0.034048       0.046876       0.029506       0.065018       0.016614       0.012069       0.009100      -0.015839       0.000527      -0.020355      -0.005838       0.026193              1.841950       1.693550       0.310792       0.192317       2.019420       0.215018       1.812880          -0.000017
           69              H      28.185631       8.703743      15.703016       0.117522       1.147536 0.84393930E+01  0.84177810E+02                                 1.833024                            1.720438      -1.131757       2.361722                    0.996935       3.500964       9.960690       0.466898       1.315219      -0.702328       0.057620       0.029835      -0.004133       0.065018       0.013603      -0.003273      -0.001259       0.016443      -0.060231      -0.020355      -0.005838       0.026193              1.841950       2.207106       0.270984      -0.080651       1.815878      -0.050564       1.502867          -0.000017
           70              H      35.530869      17.706193       2.971628       0.117522       1.147514 0.84392040E+01  0.84175521E+02                                 1.833008                            1.720424      -1.131756       2.361722                    0.996935       3.500945       9.960638       0.466897       1.315227      -0.702327      -0.057621       0.006049       0.029506       0.065018      -0.001450      -0.013917       0.005902       0.036697       0.000526      -0.020356      -0.005839       0.026194              1.841934       2.207085      -0.014290      -0.282365       1.505853       0.059041       1.812864          -0.000017
           71              H      14.168001      10.987463       3.271288       0.117522       1.147525 0.84392952E+01  0.84176629E+02                                 1.833017                            1.720431      -1.131761       2.361720                    0.996935       3.500950       9.960653       0.466897       1.315224      -0.702327      -0.020599      -0.051209       0.034360       0.065018       0.014847      -0.002393      -0.014824      -0.021925       0.003783      -0.020356      -0.005839       0.026194              1.841943       1.654870       0.262585      -0.086587       2.009642      -0.314314       1.861316          -0.000017
           72              H      24.061899       6.746688       9.268650       0.117523       1.147529 0.84393266E+01  0.84176925E+02                                 1.833012                            1.720427      -1.131757       2.361722                    0.996935       3.500949       9.960612       0.466901       1.315212      -0.702330       0.020599       0.015325      -0.059734       0.065018      -0.002693      -0.014796      -0.008679      -0.004544       0.055928      -0.020357      -0.005838       0.026195              1.841938       1.654866      -0.005892      -0.276428       1.680234      -0.197852       2.190714          -0.000017
           73              C       6.934904       6.520082       1.523272       0.043268      33.093426 0.41509485E+03  0.96103281E+04                                 8.958468                            6.807147       0.107551       2.033265                    0.999324      27.098605      76.362575       0.631977       0.418614      -1.066819       0.001887      -0.015344      -0.070606       0.072279      -0.004871      -0.007341      -0.019533      -0.092779       0.023117      -0.051752       0.000441       0.051312             10.423240      16.925259       1.282184       2.311897       5.490307       1.885303       8.854154           0.115535
           74              C       7.990049       6.996838       2.484681       0.485918      23.667837 0.28933817E+03  0.61774295E+04                                 7.450364                            5.990353       0.015282       2.049572                    0.999481      23.210740      64.726637       0.616842       0.465083      -1.029592       0.047585       0.025482       0.036807       0.065333       0.017478       0.006225      -0.066818      -0.130256       0.031121      -0.076579      -0.030507       0.107086              8.053178      11.454829       0.091290       0.149055       5.269252       1.565495       7.435452          -0.009432
           75              C      18.959482      12.988662      20.505900       0.255595      22.338651 0.28115654E+03  0.59896891E+04                                 7.122916                            5.762781       0.005978       2.042275                    0.999538      24.514428      69.410602       0.649087       0.442942      -1.037033      -0.002756       0.037701       0.043833       0.057882      -0.000442       0.000767      -0.040563      -0.117973       0.015452      -0.061571      -0.017196       0.078767              7.838694      11.115226      -0.013568      -0.131188       4.828615       1.666794       7.572240           0.108263
           76              C       5.566273       6.506838       1.554486       0.024882      32.676245 0.41326489E+03  0.95629263E+04                                 8.896406                            6.794400       0.136179       2.041498                    0.999528      27.234223      76.869610       0.631886       0.418895      -1.066024       0.000549      -0.009404      -0.067154       0.067812       0.001715       0.011166      -0.025021      -0.115494       0.016465      -0.062633      -0.002871       0.065504             10.351370      16.758796      -1.030386      -2.172849       5.469068       1.862008       8.826246           0.112972
           77              C      30.010471       6.993895       2.545029       0.537390      22.181360 0.25785140E+03  0.53643636E+04                                 7.177142                            5.686881       0.046495       2.074397                    0.999498      22.400771      62.248949       0.625961       0.470338      -1.023739      -0.064587       0.021061       0.034912       0.076380      -0.021918      -0.013717      -0.074172      -0.100417      -0.006750      -0.075918      -0.028161       0.104080              7.768752      10.182794       0.351251       0.501446       5.337169       1.919699       7.786292          -0.003144
           78              C      34.378875      17.332440      11.566043       0.043268      33.093075 0.41509041E+03  0.96101968E+04                                 8.958396                            6.807104       0.107567       2.033270                    0.999324      27.098553      76.362248       0.631980       0.418614      -1.066820       0.048789       0.044604       0.029228       0.072278      -0.016887      -0.015839       0.026842       0.038393      -0.111197      -0.051748       0.000437       0.051311             10.423147       5.955346       1.145407       2.215153       8.988944      -3.230086      16.325152           0.115534
           79              C      33.869143      17.170578      10.159306       0.485919      23.667679 0.28933620E+03  0.61773687E+04                                 7.450296                            5.990308       0.015290       2.049575                    0.999481      23.210626      64.725935       0.616848       0.465079      -1.029595      -0.015341      -0.006866      -0.063134       0.065333      -0.034374      -0.030441       0.029872       0.143227      -0.109666      -0.076579      -0.030507       0.107086              8.053101       5.237377       1.219993       0.947166       8.644971      -1.826202      10.276955          -0.009432
           80              C      35.357560      18.371297      13.180878       0.255594      22.338741 0.28115767E+03  0.59897143E+04                                 7.122901                            5.762766       0.005987       2.042277                    0.999538      24.514516      69.410683       0.649092       0.442938      -1.037036      -0.014023      -0.047388      -0.030133       0.057882      -0.031282      -0.021039       0.029557       0.080352      -0.121793      -0.061566      -0.017199       0.078765              7.838676       5.086218       1.566988       0.986430       8.663339      -1.820552       9.766471           0.108262
           81              C      34.345742      16.536375      12.679364       0.024881      32.676111 0.41326298E+03  0.95628673E+04                                 8.896369                            6.794375       0.136191       2.041502                    0.999528      27.234194      76.869368       0.631889       0.418894      -1.066025       0.049400       0.038244       0.026370       0.067811      -0.030562      -0.011656       0.038157       0.063206      -0.083865      -0.062630      -0.002873       0.065503             10.351324       5.951648       2.479779       0.309207      13.124601      -4.665514      11.977723           0.112971
           82              C      33.818170      15.142893      12.970700       0.537390      22.181311 0.25785065E+03  0.53643422E+04                                 7.177123                            5.686867       0.046494       2.074396                    0.999498      22.400735      62.248749       0.625963       0.470337      -1.023740      -0.016347      -0.067787       0.031170       0.076380      -0.041652      -0.027671      -0.002654       0.101865      -0.207633      -0.075917      -0.028162       0.104078              7.768732       5.159999       1.345844       1.204729       8.159874      -0.854097       9.986324          -0.003143
           83              C      29.337625      16.682050      12.485833       0.043266      33.093540 0.41509607E+03  0.96103749E+04                                 8.958524                            6.807179       0.107540       2.033261                    0.999324      27.098761      76.363393       0.631971       0.418617      -1.066816      -0.048788       0.042425       0.032310       0.072278       0.020556       0.010637       0.032316       0.053877      -0.064739      -0.051747       0.000443       0.051303             10.423317       5.955420      -2.470314      -0.341518      13.480017      -4.817937      11.834513           0.115532
           84              C      29.847357      15.301812      12.802141       0.485919      23.667866 0.28933842E+03  0.61774390E+04                                 7.450382                            5.990364       0.015285       2.049574                    0.999481      23.210764      64.726818       0.616840       0.465084      -1.029591       0.015341      -0.061812       0.014572       0.065333       0.040155       0.022258       0.017960       0.109532      -0.210739      -0.076578      -0.030504       0.107082              8.053202       5.237428      -1.299681      -0.834507       8.947902      -1.933295       9.974275          -0.009432
           85              C      28.358940      18.550817      12.926999       0.255593      22.338812 0.28115872E+03  0.59897420E+04                                 7.122911                            5.762774       0.005980       2.042275                    0.999538      24.514571      69.410855       0.649093       0.442938      -1.037036       0.014023      -0.044206      -0.034634       0.057882       0.030258       0.022475       0.029500       0.080195      -0.122273      -0.061566      -0.017194       0.078760              7.838689       5.086225      -1.452345      -1.148562       8.499626      -1.762671       9.930216           0.108260
           86              C      29.370758      17.466344      11.364189       0.024879      32.676589 0.41326889E+03  0.95630525E+04                                 8.896501                            6.794453       0.136162       2.041491                    0.999528      27.234403      76.870529       0.631880       0.418897      -1.066021      -0.049400       0.037610       0.027267       0.067811       0.021170       0.024924       0.032924       0.048403      -0.128266      -0.062629      -0.002866       0.065495             10.351498       5.951726      -1.118135      -2.234931       9.172849      -3.268377      15.929920           0.112969
           87              C      29.898330      17.276524       9.953290       0.537390      22.181393 0.25785128E+03  0.53643667E+04                                 7.177172                            5.686893       0.046485       2.074393                    0.999498      22.400854      62.249446       0.625957       0.470340      -1.023737       0.016347       0.006791      -0.074301       0.076380       0.039968       0.030045       0.014555       0.150539      -0.061602      -0.075914      -0.028160       0.104074              7.768791       5.160027      -1.584455      -0.867309       9.246624      -1.238308       8.899721          -0.003144
           88              C       5.808396       3.609515       5.639435       0.043267      33.093357 0.41509431E+03  0.96103143E+04                                 8.958460                            6.807146       0.107553       2.033266                    0.999324      27.098625      76.362677       0.631976       0.418615      -1.066818      -0.001888      -0.071683       0.009069       0.072279       0.008540       0.002142      -0.004246      -0.049542       0.152831      -0.051751       0.000440       0.051311             10.423226      16.925241      -2.607031      -0.438213       9.665359       0.409188       4.679079           0.115533
           89              C      30.239851       4.674859       5.768455       0.485919      23.667828 0.28933837E+03  0.61774318E+04                                 7.450352                            5.990349       0.015283       2.049573                    0.999481      23.210704      64.726415       0.616843       0.465082      -1.029593      -0.047585       0.043195       0.011756       0.065333      -0.011698      -0.014406      -0.036392      -0.044199       0.289295      -0.076582      -0.030505       0.107087              8.053162      11.454816      -0.170957      -0.036384       8.178711       0.536832       4.525960          -0.009432
           90              C      19.270418      23.662702       5.410528       0.255594      22.338682 0.28115675E+03  0.59896940E+04                                 7.122915                            5.762777       0.005979       2.042275                    0.999538      24.514459      69.410670       0.649088       0.442942      -1.037033       0.002756       0.053893       0.020934       0.057882      -0.000581       0.000669      -0.015439      -0.046913       0.228631      -0.061571      -0.017196       0.078766              7.838694      11.115228       0.128217      -0.030931       8.315041       0.434159       4.085814           0.108260
           91              C       7.177027       3.634530       5.616544       0.024881      32.676429 0.41326711E+03  0.95629902E+04                                 8.896439                            6.794417       0.136176       2.041497                    0.999528      27.234258      76.869755       0.631885       0.418895      -1.066024      -0.000549      -0.066448       0.013518       0.067812      -0.011104       0.002101      -0.003900      -0.055754       0.195680      -0.062635      -0.002868       0.065503             10.351413      16.758847       2.392097       0.247184       9.623635       0.393174       4.671756           0.112969
           92              C       8.219428       4.730775       5.745564       0.537390      22.181362 0.25785103E+03  0.53643568E+04                                 7.177149                            5.686880       0.046489       2.074394                    0.999498      22.400817      62.249185       0.625960       0.470338      -1.023739       0.064587       0.039936       0.008218       0.076380       0.020235       0.016090      -0.040849      -0.006167       0.275995      -0.075914      -0.028165       0.104079              7.768762      10.182794      -0.589844      -0.164011       8.720803       0.723416       4.402689          -0.003143
           93              C      10.564196       5.704888      11.566043       0.043266      33.093568 0.41509656E+03  0.96103885E+04                                 8.958526                            6.807181       0.107541       2.033261                    0.999324      27.098778      76.363435       0.631972       0.418617      -1.066816       0.014234      -0.064554       0.029228       0.072278       0.025064       0.031163       0.000292       0.010041      -0.111192      -0.051746       0.000444       0.051302             10.423318       7.238703      -1.886327      -3.904993       7.705806      -0.303342      16.325446           0.115533
           94              C      10.678885       6.227259      10.159306       0.485920      23.667875 0.28933857E+03  0.61774432E+04                                 7.450384                            5.990365       0.015285       2.049574                    0.999481      23.210772      64.726848       0.616839       0.465084      -1.029591       0.001725       0.016719      -0.063134       0.065333       0.079203       0.041090       0.011425      -0.012082      -0.109664      -0.076578      -0.030504       0.107083              8.053203       6.736611      -2.085561      -2.055153       7.145901       0.092830      10.277096          -0.009431
           95              C      23.717830      26.409935      13.180878       0.255593      22.338816 0.28115884E+03  0.59897450E+04                                 7.122910                            5.762774       0.005981       2.042276                    0.999538      24.514577      69.410864       0.649093       0.442938      -1.037036      -0.034028       0.035838      -0.030133       0.057882       0.050432       0.036114       0.003439       0.013994      -0.121794      -0.061566      -0.017194       0.078760              7.838687       6.412018      -2.332436      -2.069862       7.337559       0.056002       9.766484           0.108261
           96              C       9.891349       6.131614      12.679364       0.024879      32.676609 0.41326932E+03  0.95630644E+04                                 8.896502                            6.794455       0.136164       2.041492                    0.999528      27.234419      76.870570       0.631880       0.418897      -1.066021       0.008421      -0.061903       0.026370       0.067811       0.042645       0.038870      -0.008988       0.021321      -0.083863      -0.062628      -0.002866       0.065494             10.351499       9.183966      -4.345958      -4.195147       9.892594       2.065022      11.977936           0.112969
           97              C      34.434945       7.285246      12.970700       0.537391      22.181404 0.25785138E+03  0.53643691E+04                                 7.177174                            5.686895       0.046484       2.074393                    0.999498      22.400857      62.249458       0.625957       0.470340      -1.023737      -0.050532       0.048051       0.031170       0.076380       0.064933       0.011535       0.025287       0.021207      -0.207632      -0.075914      -0.028160       0.104074              7.768793       6.244414      -1.971926      -1.342048       7.075553      -0.616282       9.986413          -0.003143
           98              C      27.665704      12.806199       1.523272       0.043267      33.093288 0.41509331E+03  0.96102863E+04                                 8.958453                            6.807142       0.107551       2.033266                    0.999324      27.098588      76.362577       0.631976       0.418615      -1.066818      -0.014232       0.006037      -0.070606       0.072279      -0.037742      -0.013248       0.016121       0.054820       0.023115      -0.051752       0.000439       0.051313             10.423217       7.238645       4.310386       0.476781      15.176872      -2.944779       8.854134           0.115533
           99              C      27.551015      11.654039       2.484681       0.485919      23.667819 0.28933825E+03  0.61774283E+04                                 7.450350                            5.990348       0.015284       2.049573                    0.999481      23.210694      64.726379       0.616843       0.465082      -1.029593      -0.001724      -0.053951       0.036806       0.065333      -0.065143      -0.060980       0.028016       0.034850       0.031121      -0.076582      -0.030505       0.107087              8.053160       6.736577       2.632786       1.281225       9.987476      -0.911827       7.435428          -0.009432
          100              C      39.998670      21.230363      20.505900       0.255594      22.338653 0.28115646E+03  0.59896865E+04                                 7.122914                            5.762778       0.005977       2.042275                    0.999538      24.514437      69.410615       0.649087       0.442942      -1.037033       0.034028      -0.016464       0.043833       0.057882      -0.050865      -0.035514       0.019615       0.059745       0.015451      -0.061571      -0.017197       0.078768              7.838691       6.412023       2.728969       1.509087       9.531806      -0.719777       7.572244           0.108260
          101              C      28.338551      13.998090       1.554486       0.024882      32.676364 0.41326625E+03  0.95629661E+04                                 8.896434                            6.794415       0.136173       2.041496                    0.999528      27.234218      76.869646       0.631885       0.418895      -1.066023      -0.008418       0.004226      -0.067154       0.067812      -0.050870      -0.027254       0.002838       0.054768       0.016464      -0.062635      -0.002869       0.065505             10.351405       9.183887       5.403809       2.699007      13.044035       0.950763       8.826294           0.112969
          102              C      29.281555      14.657308       2.545029       0.537390      22.181345 0.25785086E+03  0.53643522E+04                                 7.177146                            5.686878       0.046490       2.074395                    0.999498      22.400802      62.249133       0.625960       0.470339      -1.023739       0.050532       0.045404       0.034912       0.076380      -0.032523      -0.057377       0.048963       0.088165      -0.006749      -0.075914      -0.028164       0.104078              7.768758       6.244387       1.922590       1.411794       9.275576      -1.394115       7.786311          -0.003144
          103              C      25.708333      15.237067       5.639435       0.043267      33.093481 0.41509553E+03  0.96103471E+04                                 8.958472                            6.807148       0.107555       2.033266                    0.999324      27.098647      76.362689       0.631977       0.418614      -1.066819      -0.061135       0.037476       0.009069       0.072279      -0.025724      -0.004750       0.000265       0.009970       0.152825      -0.051751       0.000442       0.051309             10.423246      13.738135       4.447156       0.573480      12.852521       0.174916       4.679082           0.115534
          104              C      27.158521      15.618178       5.768455       0.485919      23.667846 0.28933838E+03  0.61774352E+04                                 7.450366                            5.990356       0.015281       2.049572                    0.999481      23.210744      64.726653       0.616841       0.465083      -1.029592       0.061201       0.019612       0.011756       0.065333      -0.013291      -0.024315       0.030670       0.042355       0.289293      -0.076579      -0.030507       0.107086              8.053180       9.145819       1.504075       0.483105      10.487755      -0.236905       4.525966          -0.009432
          105              C      23.600592      15.624064       5.410528       0.255594      22.338685 0.28115707E+03  0.59897024E+04                                 7.122918                            5.762782       0.005981       2.042276                    0.999538      24.514459      69.410679       0.649088       0.442942      -1.037033       0.045295      -0.029333       0.020934       0.057882      -0.020026      -0.013707       0.007137       0.024453       0.228627      -0.061570      -0.017195       0.078765              7.838696       8.904056       1.148416       0.391462      10.526215      -0.190285       4.085817           0.108262
          106              C      25.045682      14.039291       5.616544       0.024881      32.676322 0.41326579E+03  0.95629517E+04                                 8.896413                            6.794403       0.136182       2.041498                    0.999528      27.234267      76.869734       0.631887       0.418894      -1.066024      -0.057272       0.033699       0.013518       0.067812      -0.018593      -0.004430       0.000127       0.047101       0.195679      -0.062633      -0.002870       0.065502             10.351381       9.335807       1.893621       0.216907      17.046590      -0.410644       4.671746           0.112971
          107              C      25.473857      12.588422       5.745564       0.537390      22.181376 0.25785155E+03  0.53643675E+04                                 7.177146                            5.686883       0.046494       2.074396                    0.999498      22.400780      62.248984       0.625961       0.470338      -1.023739       0.002292      -0.075902       0.008219       0.076380      -0.012790      -0.043423       0.006488      -0.031970       0.275997      -0.075918      -0.028161       0.104080              7.768757       9.597108       0.927997       0.708501       9.306472      -0.219668       4.402689          -0.003144
          108              C      12.521567      10.395932      12.485833       0.043267      33.093099 0.41509066E+03  0.96102038E+04                                 8.958398                            6.807104       0.107568       2.033270                    0.999324      27.098569      76.362290       0.631980       0.418613      -1.066820       0.061135       0.021041       0.032310       0.072278       0.013049       0.022667      -0.025374      -0.062552      -0.064739      -0.051748       0.000438       0.051310             10.423151      13.737981      -2.023040      -4.001614       5.697141       2.704683      11.834330           0.115534
          109              C      36.557979      10.644611      12.802141       0.485920      23.667687 0.28933641E+03  0.61773742E+04                                 7.450298                            5.990311       0.015290       2.049575                    0.999481      23.210625      64.725932       0.616848       0.465079      -1.029595      -0.061201       0.017620       0.014572       0.065333       0.027351       0.004424      -0.028259      -0.124322      -0.210742      -0.076579      -0.030507       0.107086              8.053103       9.145722      -0.956824      -1.257012       5.039442       1.689331       9.974146          -0.009431
          110              C      14.629308      10.309116      12.926999       0.255594      22.338758 0.28115794E+03  0.59897214E+04                                 7.122903                            5.762768       0.005986       2.042277                    0.999538      24.514526      69.410711       0.649093       0.442938      -1.037036      -0.045295       0.009959      -0.034634       0.057882       0.019593       0.014308      -0.034218      -0.092513      -0.122271      -0.061566      -0.017199       0.078764              7.838679       8.904037      -0.751873      -0.952239       4.681801       1.876016       9.930200           0.108262
          111              C      13.184218       9.975092      11.364189       0.024881      32.676141 0.41326327E+03  0.95628754E+04                                 8.896371                            6.794375       0.136193       2.041502                    0.999528      27.234212      76.869417       0.631889       0.418893      -1.066025       0.057271       0.023976       0.027267       0.067811       0.010371       0.016049      -0.038050      -0.060880      -0.128269      -0.062630      -0.002872       0.065502             10.351328       9.335749      -0.835695      -1.712990       5.788593       3.569624      15.929640           0.112971
          112              C      12.756043       9.613111       9.953290       0.537391      22.181320 0.25785073E+03  0.53643445E+04                                 7.177125                            5.686868       0.046494       2.074396                    0.999498      22.400742      62.248775       0.625963       0.470337      -1.023740      -0.002292      -0.017553      -0.074300       0.076380       0.045200      -0.002418      -0.033299      -0.144505      -0.061605      -0.075917      -0.028162       0.104079              7.768734       9.597084      -0.977306      -0.638745       4.809468       1.370249       8.899651          -0.003143
          113              C      13.084820      14.261483       5.639435       0.043267      33.093100 0.41509060E+03  0.96102022E+04                                 8.958398                            6.807105       0.107568       2.033270                    0.999324      27.098564      76.362276       0.631980       0.418613      -1.066820       0.063022       0.034206       0.009067       0.072278       0.017177       0.002604       0.003978       0.039564       0.152829      -0.051748       0.000437       0.051310             10.423152       9.222497      -1.840089      -0.135258      17.367908      -0.584095       4.679051           0.115534
          114              C      12.689778      12.815028       5.768455       0.485919      23.667680 0.28933614E+03  0.61773672E+04                                 7.450296                            5.990308       0.015290       2.049575                    0.999481      23.210629      64.725944       0.616848       0.465079      -1.029595      -0.013616      -0.062808       0.011756       0.065333       0.024985       0.038718       0.005719       0.001836       0.289296      -0.076579      -0.030507       0.107086              8.053102       8.849616      -1.333106      -0.446714      10.783759      -0.299923       4.525930          -0.009431
          115              C      14.473840      15.893343       5.410528       0.255594      22.338740 0.28115770E+03  0.59897152E+04                                 7.122899                            5.762766       0.005987       2.042277                    0.999538      24.514524      69.410707       0.649093       0.442938      -1.037036      -0.048051      -0.024560       0.020934       0.057882       0.020599       0.013032       0.008299       0.022451       0.228630      -0.061566      -0.017199       0.078765              7.838674       9.126110      -1.276613      -0.360526      10.304107      -0.243869       4.085805           0.108262
          116              C      12.378842      15.434244       5.616544       0.024881      32.676115 0.41326281E+03  0.95628624E+04                                 8.896368                            6.794372       0.136192       2.041502                    0.999528      27.234204      76.869396       0.631889       0.418893      -1.066025       0.057820       0.032749       0.013516       0.067811       0.029690       0.002324       0.003772       0.008644       0.195679      -0.062630      -0.002873       0.065502             10.351324      13.478909      -4.285643      -0.464083      12.903337       0.017478       4.671725           0.112971
          117              C      36.394865      15.788868       5.745564       0.537390      22.181321 0.25785080E+03  0.53643462E+04                                 7.177125                            5.686868       0.046494       2.074396                    0.999498      22.400739      62.248762       0.625963       0.470337      -1.023740      -0.066879       0.035966       0.008218       0.076380      -0.007450       0.027329       0.034360       0.038133       0.275996      -0.075917      -0.028162       0.104078              7.768735       8.575444      -0.338143      -0.544489      10.328083      -0.503742       4.402677          -0.003144
          118              C      28.228958       6.030082      12.485833       0.043267      33.093459 0.41509527E+03  0.96103399E+04                                 8.958471                            6.807148       0.107553       2.033265                    0.999324      27.098629      76.362645       0.631977       0.418614      -1.066819      -0.012345      -0.063466       0.032310       0.072279      -0.033612      -0.033311      -0.006945       0.008668      -0.064736      -0.051752       0.000442       0.051310             10.423245       9.459451       4.493370       4.343177       9.975871       2.113187      11.834414           0.115533
          119              C      29.169414       7.161642      12.802141       0.485919      23.667847 0.28933840E+03  0.61774357E+04                                 7.450366                            5.990356       0.015281       2.049572                    0.999481      23.210746      64.726659       0.616841       0.465083      -1.029592       0.045861       0.044191       0.014572       0.065333      -0.067510      -0.026686       0.010296       0.014781      -0.210736      -0.076579      -0.030507       0.107086              8.053180       6.894710       2.256513       2.091529       7.290592       0.243937       9.974239          -0.009431
          120              C      39.843202      26.320176      12.926999       0.255594      22.338667 0.28115667E+03  0.59896923E+04                                 7.122916                            5.762780       0.005980       2.042275                    0.999538      24.514448      69.410655       0.649087       0.442942      -1.037033       0.031272       0.034247      -0.034634       0.057882      -0.049859      -0.036789       0.004714       0.012311      -0.122272      -0.061570      -0.017196       0.078766              7.838695       6.388521       2.204223       2.100809       7.197346      -0.113338       9.930219           0.108261
          121              C      27.533174       5.666629      11.364189       0.024881      32.676296 0.41326543E+03  0.95629415E+04                                 8.896412                            6.794402       0.136179       2.041498                    0.999528      27.234245      76.869676       0.631886       0.418895      -1.066024      -0.007870      -0.061588       0.027266       0.067812      -0.031550      -0.040980       0.005123       0.012473      -0.128268      -0.062633      -0.002870       0.065504             10.351379       7.399164       1.953831       3.947916       7.725265      -0.301303      15.929710           0.112970
          122              C      27.433776       6.218430       9.953290       0.537390      22.181371 0.25785153E+03  0.53643670E+04                                 7.177145                            5.686883       0.046494       2.074396                    0.999498      22.400771      62.248954       0.625961       0.470338      -1.023739      -0.014054       0.010761      -0.074300       0.076380      -0.085174      -0.027629       0.018741      -0.006040      -0.061606      -0.075918      -0.028161       0.104079              7.768756       6.852767       2.561758       1.506057       7.553824      -0.131950       8.899678          -0.003143
          123              C      25.145080      10.070738      11.566043       0.043267      33.093380 0.41509448E+03  0.96103190E+04                                 8.958461                            6.807146       0.107555       2.033266                    0.999324      27.098640      76.362716       0.631976       0.418615      -1.066819      -0.063023       0.019952       0.029227       0.072279      -0.008184      -0.015331      -0.027137      -0.048445      -0.111195      -0.051751       0.000440       0.051311             10.423229       9.222570       0.740893       1.689780       5.721835       3.533457      16.325281           0.115533
          124              C      25.540122       9.710228      10.159306       0.485919      23.667832 0.28933835E+03  0.61774313E+04                                 7.450353                            5.990349       0.015283       2.049573                    0.999481      23.210712      64.726445       0.616843       0.465082      -1.029593       0.013616      -0.009852      -0.063134       0.065333      -0.044834      -0.010652      -0.041298      -0.131151      -0.109668      -0.076582      -0.030505       0.107087              8.053163       8.849682       0.865544       1.107966       5.032767       1.733391      10.277041          -0.009432
          125              C      23.756060      10.398875      13.180878       0.255593      22.338677 0.28115680E+03  0.59896951E+04                                 7.122912                            5.762776       0.005981       2.042276                    0.999538      24.514469      69.410690       0.649088       0.442941      -1.037033       0.048051       0.011550      -0.030134       0.057882      -0.019158      -0.015080      -0.032998      -0.094357      -0.121794      -0.061570      -0.017195       0.078766              7.838688       9.126129       0.765448       1.083431       4.623456       1.764553       9.766480           0.108261
          126              C      25.851058      10.440077      12.679364       0.024881      32.676437 0.41326706E+03  0.95629888E+04                                 8.896438                            6.794415       0.136177       2.041497                    0.999528      27.234273      76.869796       0.631886       0.418894      -1.066024      -0.057820       0.023661       0.026370       0.067812      -0.012092      -0.027221      -0.029174      -0.084535      -0.083861      -0.062634      -0.002868       0.065502             10.351413      13.479049       1.866111       3.885886       5.597373       2.600563      11.977816           0.112970
          127              C      27.321635      10.679926      12.970700       0.537390      22.181370 0.25785116E+03  0.53643602E+04                                 7.177151                            5.686882       0.046489       2.074394                    0.999498      22.400822      62.249205       0.625960       0.470339      -1.023739       0.066879       0.019737       0.031170       0.076380      -0.023286       0.016131      -0.022636      -0.123076      -0.207629      -0.075914      -0.028165       0.104079              7.768764       8.575482       0.626064       0.137307       4.744447       1.470382       9.986364          -0.003143
          128              C      10.000942      13.781784       1.523272       0.043266      33.093541 0.41509599E+03  0.96103726E+04                                 8.958522                            6.807177       0.107541       2.033261                    0.999324      27.098768      76.363405       0.631972       0.418617      -1.066816       0.012347       0.009308      -0.070605       0.072278       0.042603       0.020583       0.003408       0.037952       0.023125      -0.051746       0.000444       0.051303             10.423315       9.459509      -5.592620      -2.788682      12.956233       1.059504       8.854202           0.115533
          129              C      34.547086      14.457188       2.484681       0.485919      23.667864 0.28933839E+03  0.61774383E+04                                 7.450382                            5.990364       0.015286       2.049574                    0.999481      23.210764      64.726819       0.616839       0.465084      -1.029591      -0.045860       0.028469       0.036807       0.065333       0.047659       0.054751       0.038799       0.095404       0.031120      -0.076578      -0.030504       0.107082              8.053201       6.894725      -2.724090      -1.430292       9.829414      -0.653667       7.435464          -0.009431
          130              C      23.873298      20.961084      20.505900       0.255593      22.338831 0.28115913E+03  0.59897526E+04                                 7.122915                            5.762778       0.005980       2.042275                    0.999538      24.514574      69.410861       0.649092       0.442938      -1.037036      -0.031272      -0.021237       0.043833       0.057882       0.051300       0.034741       0.020945       0.058219       0.015454      -0.061566      -0.017194       0.078760              7.838693       6.388512      -2.715393      -1.377894       9.555322      -0.947015       7.572244           0.108260
          131              C      10.696726      12.603137       1.554486       0.024879      32.676586 0.41326888E+03  0.95630521E+04                                 8.896499                            6.794452       0.136163       2.041492                    0.999528      27.234410      76.870546       0.631880       0.418897      -1.066021       0.007872       0.005179      -0.067153       0.067811       0.049146       0.016082       0.022181       0.060712       0.016473      -0.062628      -0.002866       0.065495             10.351496       7.399235      -4.373463      -0.526126      14.828908      -2.812803       8.826346           0.112969
          132              C      10.796124      11.456862       2.545029       0.537390      22.181405 0.25785155E+03  0.53643733E+04                                 7.177175                            5.686896       0.046484       2.074393                    0.999498      22.400854      62.249445       0.625957       0.470340      -1.023737       0.014055      -0.066464       0.034913       0.076380       0.054437       0.071089       0.025206       0.012241      -0.006748      -0.075914      -0.028160       0.104074              7.768794       6.852801      -2.273856      -1.913245       8.667244      -0.525596       7.786336          -0.003143
          133              C      35.487542      23.004955       8.881589       0.043267      33.093427 0.41509484E+03  0.96103278E+04                                 8.958468                            6.807146       0.107552       2.033265                    0.999324      27.098612      76.362596       0.631977       0.418614      -1.066819       0.012345      -0.009307       0.070606       0.072279      -0.042610      -0.020587       0.003409       0.037952       0.023117      -0.051752       0.000441       0.051311             10.423240       9.459447       5.592573       2.788664      12.956123       1.059508       8.854151           0.115535
          134              C      34.547086      22.329550       7.920180       0.485919      23.667837 0.28933822E+03  0.61774309E+04                                 7.450363                            5.990354       0.015281       2.049572                    0.999481      23.210740      64.726635       0.616842       0.465083      -1.029592      -0.045861      -0.028469      -0.036806       0.065333      -0.047663      -0.054753       0.038800       0.095401       0.031122      -0.076579      -0.030507       0.107086              8.053177       6.894705       2.724080       1.430283       9.829378      -0.653663       7.435449          -0.009432
          135              C      36.616598      23.183003      10.708683       0.255594      22.338661 0.28115670E+03  0.59896930E+04                                 7.122917                            5.762782       0.005979       2.042275                    0.999538      24.514436      69.410620       0.649087       0.442942      -1.037033      -0.031272       0.021237      -0.043833       0.057882      -0.051305      -0.034745       0.020945       0.058220       0.015452      -0.061571      -0.017196       0.078767              7.838694       6.388518       2.715398       1.377891       9.555324      -0.947014       7.572240           0.108263
          136              C      36.183326      24.183602       8.850375       0.024881      32.676262 0.41326495E+03  0.95629280E+04                                 8.896408                            6.794399       0.136179       2.041498                    0.999528      27.234230      76.869629       0.631886       0.418895      -1.066024       0.007870      -0.005178       0.067154       0.067812      -0.049153      -0.016086       0.022180       0.060717       0.016465      -0.062633      -0.002871       0.065504             10.351373       7.399161       4.373404       0.526120      14.828713      -2.812750       8.826246           0.112972
          137              C      23.539424       3.257834       7.859832       0.537390      22.181362 0.25785138E+03  0.53643631E+04                                 7.177143                            5.686881       0.046495       2.074396                    0.999498      22.400771      62.248950       0.625961       0.470338      -1.023739       0.014054       0.066464      -0.034912       0.076380      -0.054441      -0.071093       0.025206       0.012245      -0.006750      -0.075918      -0.028161       0.104080              7.768753       6.852768       2.273843       1.913231       8.667198      -0.525587       7.786294          -0.003144
          138              C      25.145080      12.001306      19.648540       0.043267      33.093102 0.41509069E+03  0.96102047E+04                                 8.958399                            6.807105       0.107568       2.033270                    0.999324      27.098561      76.362265       0.631980       0.418613      -1.066820      -0.063022      -0.019951      -0.029228       0.072278       0.008181       0.015327      -0.027138      -0.048445      -0.111197      -0.051748       0.000437       0.051311             10.423152       9.222495      -0.740884      -1.689763       5.721798       3.533427      16.325164           0.115534
          139              C      12.796822       5.004468       0.245555       0.485920      23.667672 0.28933602E+03  0.61773641E+04                                 7.450294                            5.990306       0.015290       2.049575                    0.999481      23.210625      64.725931       0.616849       0.465079      -1.029595       0.013616       0.009853       0.063134       0.065333       0.044832       0.010650      -0.041299      -0.131151      -0.109665      -0.076579      -0.030507       0.107086              8.053100       8.849613      -0.865535      -1.107956       5.032730       1.733372      10.276956          -0.009431
          140              C      23.756060      11.673168      18.033705       0.255594      22.338750 0.28115785E+03  0.59897191E+04                                 7.122902                            5.762768       0.005987       2.042278                    0.999538      24.514522      69.410699       0.649093       0.442938      -1.037036       0.048051      -0.011550       0.030133       0.057882       0.019153       0.015077      -0.032999      -0.094357      -0.121793      -0.061566      -0.017199       0.078765              7.838677       9.126112      -0.765445      -1.083430       4.623448       1.764551       9.766472           0.108262
          141              C      25.851058      11.631967      18.535219       0.024881      32.676114 0.41326296E+03  0.95628664E+04                                 8.896368                            6.794373       0.136192       2.041502                    0.999528      27.234202      76.869386       0.631889       0.418893      -1.066025      -0.057820      -0.023660      -0.026370       0.067811       0.012088       0.027217      -0.029173      -0.084537      -0.083865      -0.062630      -0.002873       0.065503             10.351323      13.478906      -1.866089      -3.885847       5.597335       2.600541      11.977729           0.112971
          142              C      27.321635      11.392117      18.243883       0.537390      22.181322 0.25785083E+03  0.53643469E+04                                 7.177125                            5.686869       0.046494       2.074396                    0.999498      22.400742      62.248772       0.625963       0.470337      -1.023740       0.066879      -0.019737      -0.031170       0.076380       0.023283      -0.016134      -0.022636      -0.123077      -0.207633      -0.075917      -0.028162       0.104079              7.768735       8.575442      -0.626062      -0.137307       4.744435       1.470379       9.986327          -0.003143
          143              C      28.228958      16.041961      18.728750       0.043266      33.093528 0.41509588E+03  0.96103694E+04                                 8.958522                            6.807178       0.107540       2.033261                    0.999324      27.098757      76.363379       0.631971       0.418617      -1.066816      -0.012347       0.063464      -0.032310       0.072278       0.033607       0.033305      -0.006946       0.008665      -0.064739      -0.051747       0.000443       0.051303             10.423315       9.459507      -4.493398      -4.343214       9.975921       2.113203      11.834516           0.115533
          144              C      29.169414      14.910401      18.412442       0.485919      23.667866 0.28933847E+03  0.61774403E+04                                 7.450382                            5.990364       0.015286       2.049574                    0.999481      23.210766      64.726826       0.616839       0.465084      -1.029591       0.045860      -0.044192      -0.014572       0.065333       0.067507       0.026683       0.010295       0.014785      -0.210739      -0.076578      -0.030504       0.107082              8.053201       6.894725      -2.256521      -2.091535       7.290602       0.243942       9.974276          -0.009432
          145              C      27.099902      17.823911      18.287584       0.255594      22.338818 0.28115886E+03  0.59897456E+04                                 7.122913                            5.762776       0.005980       2.042275                    0.999538      24.514567      69.410841       0.649093       0.442938      -1.037036       0.031272      -0.034247       0.034634       0.057882       0.049855       0.036785       0.004714       0.012311      -0.122273      -0.061566      -0.017194       0.078761              7.838690       6.388510      -2.204220      -2.100800       7.197346      -0.113346       9.930215           0.108261
          146              C      27.533174      16.405414      19.850394       0.024880      32.676582 0.41326877E+03  0.95630490E+04                                 8.896499                            6.794452       0.136162       2.041492                    0.999528      27.234399      76.870513       0.631880       0.418897      -1.066021      -0.007871       0.061586      -0.027267       0.067811       0.031544       0.040975       0.005123       0.012466      -0.128266      -0.062629      -0.002866       0.065495             10.351497       7.399232      -1.953853      -3.947964       7.725338      -0.301316      15.929920           0.112969
          147              C      14.690476       8.496265       0.451571       0.537390      22.181399 0.25785136E+03  0.53643687E+04                                 7.177173                            5.686894       0.046484       2.074393                    0.999498      22.400853      62.249442       0.625957       0.470340      -1.023737      -0.014055      -0.010761       0.074301       0.076380       0.085169       0.027628       0.018742      -0.006044      -0.061602      -0.075915      -0.028160       0.104074              7.768793       6.852800      -2.561777      -1.506062       7.553856      -0.131956       8.899721          -0.003144
          148              C      38.571420      22.525256       4.765426       0.043267      33.093368 0.41509422E+03  0.96103118E+04                                 8.958461                            6.807144       0.107554       2.033266                    0.999324      27.098632      76.362696       0.631976       0.418615      -1.066818       0.063023      -0.034206      -0.009069       0.072279      -0.017182      -0.002606       0.003978       0.039563       0.152830      -0.051751       0.000440       0.051311             10.423228       9.222570       1.840104       0.135261      17.368035      -0.584098       4.679078           0.115533
          149              C      25.433078       1.899667       4.636406       0.485919      23.667835 0.28933836E+03  0.61774314E+04                                 7.450352                            5.990349       0.015283       2.049573                    0.999481      23.210710      64.726433       0.616843       0.465082      -1.029593      -0.013616       0.062807      -0.011756       0.065333      -0.024988      -0.038719       0.005720       0.001837       0.289295      -0.076582      -0.030505       0.107087              8.053164       8.849680       1.333116       0.446719      10.783852      -0.299925       4.525960          -0.009431
          150              C      14.473840      20.893396       4.994333       0.255594      22.338678 0.28115682E+03  0.59896957E+04                                 7.122913                            5.762777       0.005980       2.042275                    0.999538      24.514464      69.410679       0.649088       0.442941      -1.037033      -0.048051       0.024560      -0.020934       0.057882      -0.020604      -0.013036       0.008299       0.022451       0.228630      -0.061570      -0.017196       0.078766              7.838690       9.126128       1.276620       0.360528      10.304130      -0.243866       4.085813           0.108261
          151              C      37.865442      21.352494       4.788317       0.024881      32.676431 0.41326700E+03  0.95629872E+04                                 8.896439                            6.794416       0.136176       2.041497                    0.999528      27.234265      76.869776       0.631886       0.418895      -1.066024       0.057820      -0.032749      -0.013518       0.067812      -0.029694      -0.002327       0.003770       0.008644       0.195679      -0.062634      -0.002868       0.065502             10.351414      13.479047       4.285686       0.464091      12.903439       0.017481       4.671755           0.112969
          152              C      36.394865      20.997870       4.659297       0.537390      22.181366 0.25785115E+03  0.53643596E+04                                 7.177150                            5.686881       0.046489       2.074394                    0.999498      22.400818      62.249189       0.625960       0.470338      -1.023739      -0.066879      -0.035966      -0.008218       0.076380       0.007447      -0.027331       0.034359       0.038132       0.275994      -0.075914      -0.028165       0.104078              7.768763       8.575480       0.338142       0.544491      10.328120      -0.503745       4.402690          -0.003144
          153              C      47.122175      26.811647      19.648540       0.043266      33.093534 0.41509599E+03  0.96103727E+04                                 8.958523                            6.807179       0.107539       2.033261                    0.999324      27.098754      76.363369       0.631971       0.418617      -1.066816       0.048788      -0.044604      -0.029228       0.072278       0.016880       0.015834       0.026842       0.038392      -0.111193      -0.051747       0.000443       0.051303             10.423316       5.955420      -1.145426      -2.215193       8.989086      -3.230154      16.325443           0.115534
          154              C      33.869143      19.616160       0.245555       0.485919      23.667857 0.28933828E+03  0.61774352E+04                                 7.450380                            5.990362       0.015286       2.049574                    0.999481      23.210764      64.726818       0.616840       0.465084      -1.029591      -0.015341       0.006866       0.063134       0.065333       0.034370       0.030439       0.029872       0.143224      -0.109664      -0.076578      -0.030504       0.107082              8.053199       5.237427      -1.220007      -0.947181       8.645078      -1.826233      10.277093          -0.009432
          155              C      22.614260      25.772789      18.033705       0.255594      22.338804 0.28115858E+03  0.59897383E+04                                 7.122910                            5.762773       0.005979       2.042275                    0.999538      24.514564      69.410834       0.649093       0.442938      -1.037036      -0.014023       0.047388       0.030133       0.057882       0.031276       0.021036       0.029556       0.080354      -0.121795      -0.061566      -0.017194       0.078761              7.838688       5.086225      -1.566991      -0.986429       8.663355      -1.820556       9.766484           0.108262
          156              C      47.089042      27.607712      18.535219       0.024880      32.676585 0.41326876E+03  0.95630487E+04                                 8.896500                            6.794452       0.136162       2.041492                    0.999528      27.234398      76.870512       0.631880       0.418897      -1.066021       0.049399      -0.038244      -0.026370       0.067811       0.030556       0.011651       0.038156       0.063204      -0.083864      -0.062629      -0.002867       0.065495             10.351498       5.951726      -2.479828      -0.309208      13.124835      -4.665614      11.977932           0.112971
          157              C      33.818170       6.929150      18.243883       0.537390      22.181405 0.25785142E+03  0.53643701E+04                                 7.177174                            5.686894       0.046484       2.074393                    0.999498      22.400856      62.249450       0.625957       0.470340      -1.023737      -0.016347       0.067787      -0.031170       0.076380       0.041649       0.027667      -0.002655       0.101863      -0.207631      -0.075915      -0.028160       0.104074              7.768794       5.160028      -1.345859      -1.204734       8.159944      -0.854112       9.986409          -0.003144
          158              C      19.678204       8.194614       8.881589       0.043267      33.093354 0.41509410E+03  0.96103084E+04                                 8.958459                            6.807144       0.107554       2.033266                    0.999324      27.098627      76.362680       0.631976       0.418615      -1.066818       0.001888       0.015345       0.070606       0.072279       0.004866       0.007338      -0.019533      -0.092779       0.023118      -0.051751       0.000440       0.051311             10.423225      16.925241      -1.282161      -2.311864       5.490299       1.885294       8.854137           0.115535
          159              C      20.733349       7.717858       7.920180       0.485918      23.667837 0.28933843E+03  0.61774333E+04                                 7.450353                            5.990350       0.015284       2.049573                    0.999481      23.210711      64.726436       0.616843       0.465082      -1.029593       0.047585      -0.025482      -0.036806       0.065333      -0.017481      -0.006227      -0.066818      -0.130257       0.031120      -0.076582      -0.030505       0.107087              8.053164      11.454819      -0.091289      -0.149054       5.269243       1.565486       7.435431          -0.009432
          160              C      18.959482       9.083382      10.708683       0.255594      22.338682 0.28115693E+03  0.59896985E+04                                 7.122915                            5.762779       0.005980       2.042275                    0.999538      24.514460      69.410668       0.649088       0.442941      -1.037033      -0.002756      -0.037701      -0.043833       0.057882       0.000438      -0.000771      -0.040563      -0.117972       0.015452      -0.061570      -0.017196       0.078766              7.838692      11.115216       0.013576       0.131194       4.828615       1.666799       7.572244           0.108262
          161              C      18.309573       8.207857       8.850375       0.024881      32.676431 0.41326711E+03  0.95629901E+04                                 8.896439                            6.794417       0.136176       2.041497                    0.999528      27.234262      76.869763       0.631886       0.418895      -1.066024       0.000549       0.009405       0.067154       0.067812      -0.001720      -0.011170      -0.025021      -0.115492       0.016467      -0.062634      -0.002868       0.065503             10.351413      16.758854       1.030412       2.172891       5.469089       1.862026       8.826297           0.112971
          162              C      17.267171       7.720801       7.859832       0.537390      22.181365 0.25785108E+03  0.53643579E+04                                 7.177149                            5.686880       0.046490       2.074395                    0.999498      22.400821      62.249196       0.625960       0.470338      -1.023739      -0.064587      -0.021060      -0.034912       0.076380       0.021915       0.013714      -0.074171      -0.100415      -0.006750      -0.075914      -0.028165       0.104079              7.768762      10.182800      -0.351249      -0.501443       5.337174       1.919707       7.786313          -0.003144
          163              C      18.551696      11.105181       4.765426       0.043267      33.093420 0.41509468E+03  0.96103233E+04                                 8.958468                            6.807146       0.107551       2.033265                    0.999324      27.098604      76.362575       0.631977       0.418614      -1.066819      -0.001887       0.071683      -0.009069       0.072279      -0.008545      -0.002146      -0.004246      -0.049541       0.152832      -0.051753       0.000441       0.051312             10.423240      16.925260       2.607066       0.438222       9.665380       0.409191       4.679080           0.115534
          164              C      17.496551      10.039837       4.636406       0.485919      23.667829 0.28933808E+03  0.61774271E+04                                 7.450362                            5.990352       0.015282       2.049573                    0.999481      23.210737      64.726625       0.616842       0.465083      -1.029592      -0.047585      -0.043196      -0.011756       0.065333       0.011695       0.014403      -0.036392      -0.044199       0.289294      -0.076579      -0.030507       0.107086              8.053176      11.454830       0.170964       0.036387       8.178734       0.536834       4.525964          -0.009432
          165              C      19.270418      13.124037       4.994333       0.255594      22.338646 0.28115644E+03  0.59896865E+04                                 7.122916                            5.762781       0.005977       2.042275                    0.999538      24.514428      69.410604       0.649087       0.442943      -1.037033       0.002756      -0.053893      -0.020934       0.057882       0.000576      -0.000673      -0.015439      -0.046913       0.228633      -0.061571      -0.017196       0.078767              7.838693      11.115226      -0.128206       0.030938       8.315038       0.434159       4.085816           0.108262
          166              C      19.920327      11.080166       4.788317       0.024881      32.676244 0.41326469E+03  0.95629206E+04                                 8.896406                            6.794398       0.136178       2.041498                    0.999528      27.234220      76.869603       0.631886       0.418895      -1.066024      -0.000549       0.066448      -0.013518       0.067812       0.011099      -0.002105      -0.003900      -0.055754       0.195685      -0.062634      -0.002871       0.065505             10.351371      16.758796      -2.392050      -0.247175       9.623574       0.393169       4.671743           0.112971
          167              C      20.962728       9.983921       4.659297       0.537390      22.181370 0.25785155E+03  0.53643674E+04                                 7.177145                            5.686883       0.046495       2.074397                    0.999498      22.400769      62.248942       0.625961       0.470338      -1.023739       0.064587      -0.039936      -0.008219       0.076380      -0.020239      -0.016092      -0.040849      -0.006167       0.275998      -0.075918      -0.028161       0.104080              7.768755      10.182794       0.589845       0.164011       8.720783       0.723414       4.402688          -0.003144
          168              C      42.080925      27.462036      18.728750       0.043267      33.093078 0.41509044E+03  0.96101976E+04                                 8.958396                            6.807104       0.107567       2.033270                    0.999324      27.098556      76.362252       0.631980       0.418614      -1.066820      -0.048789      -0.042424      -0.032310       0.072278      -0.020562      -0.010642       0.032317       0.053879      -0.064740      -0.051748       0.000437       0.051311             10.423147       5.955344       2.470264       0.341518      13.479773      -4.817838      11.834325           0.115533
          169              C      29.847357       6.770232      18.412442       0.485919      23.667680 0.28933628E+03  0.61773707E+04                                 7.450296                            5.990310       0.015290       2.049575                    0.999481      23.210624      64.725928       0.616848       0.465079      -1.029595       0.015341       0.061812      -0.014572       0.065333      -0.040158      -0.022261       0.017960       0.109534      -0.210742      -0.076579      -0.030507       0.107086              8.053101       5.237376       1.299658       0.834499       8.947780      -1.933267       9.974148          -0.009431
          170              C      41.102240      25.593270      18.287584       0.255593      22.338748 0.28115780E+03  0.59897177E+04                                 7.122902                            5.762768       0.005987       2.042278                    0.999538      24.514522      69.410701       0.649092       0.442938      -1.037036       0.014023       0.044206       0.034634       0.057882      -0.030263      -0.022479       0.029500       0.080193      -0.122271      -0.061566      -0.017199       0.078765              7.838678       5.086219       1.452344       1.148560       8.499614      -1.762669       9.930201           0.108261
          171              C      42.114058      26.677743      19.850394       0.024881      32.676114 0.41326288E+03  0.95628643E+04                                 8.896368                            6.794373       0.136192       2.041502                    0.999528      27.234196      76.869369       0.631889       0.418894      -1.066025      -0.049400      -0.037610      -0.027267       0.067811      -0.021177      -0.024929       0.032924       0.048404      -0.128270      -0.062630      -0.002873       0.065503             10.351323       5.951647       1.118116       2.234890       9.172692      -3.268302      15.929631           0.112970
          172              C      29.898330      19.510215       0.451571       0.537390      22.181313 0.25785067E+03  0.53643426E+04                                 7.177124                            5.686867       0.046495       2.074396                    0.999498      22.400733      62.248741       0.625963       0.470337      -1.023740       0.016347      -0.006791       0.074300       0.076380      -0.039972      -0.030047       0.014555       0.150541      -0.061604      -0.075917      -0.028162       0.104078              7.768733       5.159999       1.584444       0.867300       9.246550      -1.238292       8.899649          -0.003143
          173              C      25.708333      21.549671       4.765426       0.043267      33.093140 0.41509136E+03  0.96102235E+04                                 8.958400                            6.807107       0.107570       2.033271                    0.999324      27.098601      76.362379       0.631980       0.418613      -1.066820      -0.061135      -0.037476      -0.009067       0.072278       0.025720       0.004747       0.000266       0.009970       0.152824      -0.051747       0.000438       0.051309             10.423153      13.737990      -4.447099      -0.573471      12.852416       0.174910       4.679052           0.115532
          174              C      27.158521      21.168561       4.636406       0.485919      23.667697 0.28933654E+03  0.61773777E+04                                 7.450300                            5.990312       0.015289       2.049574                    0.999481      23.210634      64.725965       0.616848       0.465079      -1.029595       0.061201      -0.019612      -0.011756       0.065333       0.013288       0.024312       0.030671       0.042357       0.289296      -0.076579      -0.030507       0.107086              8.053105       9.145728      -1.504061      -0.483098      10.487656      -0.236904       4.525932          -0.009431
          175              C      23.600592      21.162675       4.994333       0.255593      22.338793 0.28115840E+03  0.59897331E+04                                 7.122906                            5.762769       0.005990       2.042278                    0.999538      24.514550      69.410771       0.649093       0.442938      -1.037036       0.045295       0.029333      -0.020934       0.057882       0.020021       0.013702       0.007136       0.024453       0.228626      -0.061565      -0.017198       0.078763              7.838683       8.904040      -1.148402      -0.391460      10.526202      -0.190290       4.085807           0.108260
          176              C      25.045682      22.747448       4.788317       0.024880      32.676194 0.41326424E+03  0.95629026E+04                                 8.896377                            6.794380       0.136195       2.041502                    0.999528      27.234242      76.869499       0.631889       0.418893      -1.066025      -0.057272      -0.033699      -0.013516       0.067811       0.018588       0.004428       0.000127       0.047102       0.195674      -0.062629      -0.002872       0.065501             10.351334       9.335752      -1.893584      -0.216905      17.046519      -0.410648       4.671730           0.112969
          177              C      12.730557       2.126274       4.659297       0.537391      22.181331 0.25785087E+03  0.53643481E+04                                 7.177128                            5.686869       0.046493       2.074395                    0.999498      22.400749      62.248803       0.625963       0.470337      -1.023740       0.002292       0.075902      -0.008218       0.076380       0.012787       0.043421       0.006488      -0.031971       0.275996      -0.075917      -0.028162       0.104078              7.768737       9.597088      -0.927987      -0.708498       9.306445      -0.219670       4.402679          -0.003143
          178              C      38.008167      11.676111      18.728750       0.043268      33.093389 0.41509425E+03  0.96103111E+04                                 8.958464                            6.807143       0.107550       2.033265                    0.999324      27.098590      76.362536       0.631977       0.418615      -1.066819       0.061136      -0.021042      -0.032309       0.072279      -0.013053      -0.022670      -0.025376      -0.062554      -0.064737      -0.051753       0.000440       0.051312             10.423235      13.738121       2.023063       4.001653       5.697178       2.704706      11.834407           0.115534
          179              C      36.557979      11.427433      18.412442       0.485918      23.667829 0.28933819E+03  0.61774299E+04                                 7.450362                            5.990353       0.015282       2.049573                    0.999481      23.210735      64.726616       0.616842       0.465083      -1.029592      -0.061201      -0.017621      -0.014572       0.065333      -0.027354      -0.004426      -0.028259      -0.124321      -0.210737      -0.076579      -0.030507       0.107086              8.053175       9.145813       0.956833       1.257020       5.039479       1.689345       9.974234          -0.009432
          180              C      14.629308      11.762928      18.287584       0.255595      22.338639 0.28115632E+03  0.59896834E+04                                 7.122916                            5.762780       0.005976       2.042274                    0.999538      24.514419      69.410583       0.649086       0.442943      -1.037032      -0.045295      -0.009959       0.034634       0.057882      -0.019599      -0.014312      -0.034218      -0.092516      -0.122274      -0.061571      -0.017196       0.078768              7.838694       8.904051       0.751878       0.952249       4.681815       1.876024       9.930217           0.108262
          181              C      38.670818      12.096951      19.850394       0.024882      32.676238 0.41326457E+03  0.95629173E+04                                 8.896407                            6.794399       0.136177       2.041498                    0.999528      27.234208      76.869571       0.631886       0.418895      -1.066024       0.057271      -0.023979      -0.027266       0.067812      -0.010374      -0.016053      -0.038052      -0.060884      -0.128270      -0.062634      -0.002871       0.065505             10.351372       9.335799       0.835708       1.713018       5.788618       3.569644      15.929699           0.112971
          182              C      25.499343       5.101585       0.451571       0.537390      22.181358 0.25785132E+03  0.53643614E+04                                 7.177142                            5.686880       0.046495       2.074397                    0.999498      22.400767      62.248933       0.625961       0.470338      -1.023739      -0.002292       0.017552       0.074300       0.076380      -0.045203       0.002416      -0.033299      -0.144505      -0.061607      -0.075918      -0.028161       0.104080              7.768752       9.597104       0.977312       0.638754       4.809481       1.370257       8.899671          -0.003144
          183              C      36.050796      16.367156      19.648540       0.043267      33.093358 0.41509444E+03  0.96103180E+04                                 8.958460                            6.807147       0.107554       2.033266                    0.999324      27.098629      76.362689       0.631976       0.418615      -1.066818       0.014233       0.064556      -0.029227       0.072279      -0.025070      -0.031167       0.000292       0.010047      -0.111195      -0.051751       0.000440       0.051311             10.423225       7.238650       1.886311       3.904950       7.705756      -0.303336      16.325269           0.115533
          184              C      23.422185       8.487436       0.245555       0.485919      23.667829 0.28933842E+03  0.61774330E+04                                 7.450352                            5.990350       0.015283       2.049573                    0.999481      23.210708      64.726429       0.616843       0.465082      -1.029593       0.001724      -0.016718       0.063134       0.065333      -0.079207      -0.041091       0.011424      -0.012079      -0.109668      -0.076582      -0.030505       0.107087              8.053161       6.736580       2.085547       2.055139       7.145872       0.092832      10.277033          -0.009432
          185              C      36.461130      17.734151      18.033705       0.255594      22.338672 0.28115664E+03  0.59896909E+04                                 7.122912                            5.762775       0.005980       2.042275                    0.999538      24.514459      69.410663       0.649088       0.442941      -1.037033      -0.034028      -0.035838       0.030134       0.057882      -0.050437      -0.036118       0.003439       0.013995      -0.121794      -0.061570      -0.017196       0.078766              7.838690       6.412024       2.332440       2.069866       7.337563       0.056006       9.766482           0.108261
          186              C      35.377949      15.940430      18.535219       0.024881      32.676435 0.41326722E+03  0.95629934E+04                                 8.896440                            6.794418       0.136176       2.041496                    0.999528      27.234263      76.869772       0.631885       0.418895      -1.066024       0.008419       0.061904      -0.026370       0.067812      -0.042651      -0.038876      -0.008987       0.021324      -0.083861      -0.062635      -0.002868       0.065503             10.351414       9.183895       4.345924       4.195096       9.892536       2.064996      11.977811           0.112970
          187              C      34.434945      14.786798      18.243883       0.537390      22.181363 0.25785102E+03  0.53643565E+04                                 7.177149                            5.686880       0.046489       2.074394                    0.999498      22.400820      62.249197       0.625960       0.470338      -1.023739      -0.050532      -0.048050      -0.031170       0.076380      -0.064936      -0.011538       0.025288       0.021206      -0.207629      -0.075914      -0.028165       0.104079              7.768762       6.244390       1.971917       1.342040       7.075533      -0.616280       9.986363          -0.003144
          188              C      27.665704      23.980539       8.881589       0.043266      33.093526 0.41509587E+03  0.96103692E+04                                 8.958521                            6.807178       0.107540       2.033261                    0.999324      27.098759      76.363384       0.631971       0.418617      -1.066816      -0.014234      -0.006038       0.070605       0.072278       0.037736       0.013243       0.016121       0.054814       0.023124      -0.051747       0.000443       0.051303             10.423313       7.238701      -4.310437      -0.476782      15.177037      -2.944821       8.854202           0.115533
          189              C      14.807715       3.060657       7.920180       0.485919      23.667862 0.28933839E+03  0.61774383E+04                                 7.450382                            5.990364       0.015286       2.049574                    0.999481      23.210764      64.726823       0.616839       0.465084      -1.029590      -0.001725       0.053951      -0.036807       0.065333       0.065141       0.060977       0.028016       0.034846       0.031121      -0.076578      -0.030504       0.107082              8.053201       6.736611      -2.632803      -1.281238       9.987526      -0.911834       7.435464          -0.009432
          190              C      27.255370      22.913724      10.708683       0.255593      22.338819 0.28115891E+03  0.59897469E+04                                 7.122913                            5.762777       0.005980       2.042275                    0.999538      24.514567      69.410842       0.649092       0.442938      -1.037036       0.034028       0.016464      -0.043833       0.057882       0.050860       0.035510       0.019614       0.059744       0.015454      -0.061566      -0.017194       0.078761              7.838691       6.412019      -2.728965      -1.509086       9.531812      -0.719782       7.572243           0.108261
          191              C      28.338551      22.788649       8.850375       0.024880      32.676574 0.41326877E+03  0.95630489E+04                                 8.896498                            6.794452       0.136162       2.041492                    0.999528      27.234400      76.870517       0.631880       0.418897      -1.066021      -0.008420      -0.004227       0.067153       0.067811       0.050862       0.027250       0.002837       0.054768       0.016472      -0.062629      -0.002866       0.065495             10.351495       9.183961      -5.403874      -2.699023      13.044178       0.950765       8.826344           0.112969
          192              C      29.281555      22.129430       7.859832       0.537390      22.181388 0.25785122E+03  0.53643650E+04                                 7.177172                            5.686893       0.046484       2.074393                    0.999498      22.400848      62.249429       0.625957       0.470340      -1.023737       0.050532      -0.045404      -0.034913       0.076380       0.032519       0.057374       0.048962       0.088168      -0.006748      -0.075914      -0.028160       0.104074              7.768790       6.244411      -1.922603      -1.411799       9.275627      -1.394123       7.786333          -0.003144
          193              C      44.038296      22.909309      19.286450       0.043267      33.093428 0.41509491E+03  0.96103295E+04                                 8.958468                            6.807147       0.107552       2.033265                    0.999324      27.098607      76.362577       0.631977       0.418614      -1.066819      -0.001887       0.015344       0.070606       0.072279      -0.004871      -0.007341      -0.019533      -0.092779       0.023116      -0.051752       0.000441       0.051312             10.423239      16.925258       1.282184       2.311896       5.490307       1.885302       8.854154           0.115534
          194              C      42.983151      22.432553      18.325041       0.485919      23.667828 0.28933806E+03  0.61774266E+04                                 7.450361                            5.990352       0.015282       2.049572                    0.999481      23.210735      64.726617       0.616842       0.465083      -1.029592      -0.047585      -0.025482      -0.036806       0.065333       0.017478       0.006225      -0.066818      -0.130256       0.031122      -0.076579      -0.030507       0.107086              8.053175      11.454826       0.091290       0.149055       5.269250       1.565494       7.435450          -0.009432
          195              C      32.013718      16.440729       0.303822       0.255594      22.338654 0.28115660E+03  0.59896905E+04                                 7.122917                            5.762782       0.005978       2.042275                    0.999538      24.514430      69.410607       0.649087       0.442942      -1.037033       0.002756      -0.037701      -0.043833       0.057882      -0.000442       0.000767      -0.040563      -0.117973       0.015452      -0.061571      -0.017196       0.078767              7.838694      11.115227      -0.013568      -0.131188       4.828615       1.666795       7.572241           0.108262
          196              C      45.406927      22.922553      19.255236       0.024881      32.676246 0.41326482E+03  0.95629241E+04                                 8.896405                            6.794399       0.136179       2.041498                    0.999528      27.234225      76.869612       0.631886       0.418895      -1.066024      -0.000549       0.009404       0.067154       0.067812       0.001715       0.011166      -0.025021      -0.115495       0.016464      -0.062633      -0.002871       0.065505             10.351369      16.758789      -1.030387      -2.172850       5.469069       1.862009       8.826248           0.112970
          197              C      20.962728      22.435496      18.264693       0.537390      22.181359 0.25785141E+03  0.53643638E+04                                 7.177142                            5.686881       0.046496       2.074397                    0.999498      22.400768      62.248936       0.625961       0.470338      -1.023739       0.064587      -0.021061      -0.034912       0.076380      -0.021918      -0.013717      -0.074172      -0.100417      -0.006750      -0.075918      -0.028161       0.104080              7.768751      10.182789       0.351247       0.501440       5.337170       1.919701       7.786296          -0.003144
          198              C      16.594325      12.096951       9.243679       0.043268      33.093044 0.41508994E+03  0.96101835E+04                                 8.958393                            6.807102       0.107565       2.033270                    0.999324      27.098532      76.362188       0.631979       0.418614      -1.066819      -0.048789      -0.044603      -0.029228       0.072278      -0.016888      -0.015839       0.026842       0.038394      -0.111198      -0.051749       0.000436       0.051312             10.423144       5.955344       1.145406       2.215151       8.988942      -3.230085      16.325146           0.115535
          199              C      17.104057      12.258813      10.650416       0.485919      23.667673 0.28933613E+03  0.61773666E+04                                 7.450294                            5.990307       0.015291       2.049575                    0.999481      23.210622      64.725916       0.616849       0.465079      -1.029595       0.015341       0.006866       0.063134       0.065333      -0.034374      -0.030441       0.029872       0.143227      -0.109666      -0.076579      -0.030507       0.107086              8.053099       5.237376       1.219993       0.947165       8.644969      -1.826202      10.276952          -0.009431
          200              C      15.615640      11.058094       7.628844       0.255594      22.338728 0.28115744E+03  0.59897087E+04                                 7.122901                            5.762766       0.005985       2.042277                    0.999538      24.514503      69.410651       0.649092       0.442939      -1.037036       0.014023       0.047388       0.030133       0.057882      -0.031282      -0.021040       0.029557       0.080353      -0.121794      -0.061566      -0.017199       0.078766              7.838676       5.086218       1.566988       0.986430       8.663340      -1.820553       9.766472           0.108262
          201              C      16.627458      12.893016       8.130358       0.024881      32.676078 0.41326250E+03  0.95628537E+04                                 8.896367                            6.794373       0.136190       2.041501                    0.999528      27.234172      76.869307       0.631889       0.418894      -1.066025      -0.049400      -0.038244      -0.026370       0.067811      -0.030563      -0.011656       0.038157       0.063207      -0.083866      -0.062630      -0.002874       0.065504             10.351321       5.951647       2.479778       0.309207      13.124596      -4.665512      11.977720           0.112971
          202              C      17.155030      14.286498       7.839022       0.537390      22.181306 0.25785058E+03  0.53643403E+04                                 7.177122                            5.686866       0.046495       2.074396                    0.999498      22.400732      62.248734       0.625963       0.470337      -1.023740       0.016347       0.067787      -0.031170       0.076380      -0.041652      -0.027671      -0.002654       0.101865      -0.207633      -0.075917      -0.028162       0.104078              7.768730       5.159998       1.345844       1.204729       8.159872      -0.854096       9.986322          -0.003144
          203              C      21.635575      12.747341       8.323889       0.043266      33.093513 0.41509567E+03  0.96103634E+04                                 8.958521                            6.807178       0.107539       2.033261                    0.999324      27.098743      76.363338       0.631971       0.418617      -1.066816       0.048788      -0.042425      -0.032310       0.072278       0.020556       0.010637       0.032317       0.053878      -0.064740      -0.051747       0.000443       0.051304             10.423313       5.955419      -2.470313      -0.341519      13.480011      -4.817934      11.834510           0.115533
          204              C      21.125843      14.127579       8.007581       0.485919      23.667858 0.28933830E+03  0.61774358E+04                                 7.450380                            5.990363       0.015286       2.049574                    0.999481      23.210759      64.726801       0.616840       0.465084      -1.029591      -0.015341       0.061812      -0.014572       0.065333       0.040155       0.022258       0.017961       0.109532      -0.210740      -0.076578      -0.030504       0.107083              8.053200       5.237427      -1.299681      -0.834508       8.947899      -1.933294       9.974273          -0.009432
          205              C      22.614260      10.878574       7.882723       0.255594      22.338796 0.28115846E+03  0.59897354E+04                                 7.122910                            5.762773       0.005979       2.042275                    0.999538      24.514556      69.410813       0.649092       0.442938      -1.037036      -0.014023       0.044206       0.034634       0.057882       0.030258       0.022476       0.029500       0.080196      -0.122274      -0.061567      -0.017195       0.078761              7.838688       5.086224      -1.452345      -1.148562       8.499624      -1.762671       9.930214           0.108261
          206              C      21.602442      11.963047       9.445533       0.024880      32.676560 0.41326847E+03  0.95630406E+04                                 8.896497                            6.794451       0.136161       2.041491                    0.999528      27.234384      76.870472       0.631880       0.418898      -1.066021       0.049400      -0.037610      -0.027267       0.067811       0.021171       0.024925       0.032924       0.048404      -0.128266      -0.062629      -0.002867       0.065496             10.351494       5.951724      -1.118134      -2.234930       9.172845      -3.268376      15.929914           0.112970
          207              C      21.074870      12.152867      10.856432       0.537390      22.181388 0.25785122E+03  0.53643650E+04                                 7.177171                            5.686893       0.046484       2.074393                    0.999498      22.400850      62.249431       0.625957       0.470340      -1.023737      -0.016347      -0.006791       0.074301       0.076380       0.039968       0.030045       0.014555       0.150540      -0.061601      -0.075914      -0.028160       0.104074              7.768790       5.160027      -1.584455      -0.867309       9.246623      -1.238308       8.899719          -0.003144
          208              C      45.164804      25.819876      15.170287       0.043267      33.093388 0.41509475E+03  0.96103267E+04                                 8.958462                            6.807147       0.107555       2.033266                    0.999324      27.098646      76.362732       0.631976       0.418615      -1.066819       0.001888       0.071683      -0.009068       0.072279       0.008540       0.002142      -0.004246      -0.049542       0.152828      -0.051750       0.000440       0.051310             10.423228      16.925245      -2.607033      -0.438213       9.665361       0.409188       4.679079           0.115533
          209              C      20.733349      24.754532      15.041267       0.485919      23.667841 0.28933853E+03  0.61774361E+04                                 7.450354                            5.990351       0.015283       2.049573                    0.999481      23.210713      64.726448       0.616843       0.465082      -1.029593       0.047585      -0.043195      -0.011756       0.065333      -0.011698      -0.014406      -0.036392      -0.044199       0.289296      -0.076582      -0.030505       0.107087              8.053165      11.454820      -0.170958      -0.036384       8.178714       0.536833       4.525961          -0.009431
          210              C      31.702782       5.766689      15.399194       0.255593      22.338694 0.28115695E+03  0.59896991E+04                                 7.122915                            5.762777       0.005982       2.042276                    0.999538      24.514472      69.410699       0.649088       0.442941      -1.037034      -0.002756      -0.053893      -0.020934       0.057882      -0.000581       0.000669      -0.015439      -0.046913       0.228629      -0.061570      -0.017195       0.078766              7.838694      11.115226       0.128217      -0.030931       8.315042       0.434159       4.085813           0.108261
          211              C      43.796173      25.794861      15.193178       0.024880      32.676462 0.41326769E+03  0.95630066E+04                                 8.896443                            6.794420       0.136177       2.041497                    0.999528      27.234279      76.869815       0.631886       0.418894      -1.066024       0.000549       0.066448      -0.013518       0.067812      -0.011104       0.002101      -0.003901      -0.055755       0.195678      -0.062634      -0.002868       0.065502             10.351417      16.758859       2.392097       0.247184       9.623635       0.393174       4.671757           0.112970
          212              C      42.753771      24.698616      15.064158       0.537390      22.181367 0.25785107E+03  0.53643577E+04                                 7.177150                            5.686880       0.046489       2.074394                    0.999498      22.400824      62.249210       0.625960       0.470338      -1.023739      -0.064587      -0.039936      -0.008218       0.076380       0.020235       0.016090      -0.040849      -0.006167       0.275995      -0.075914      -0.028165       0.104079              7.768763      10.182800      -0.589851      -0.164012       8.720799       0.723415       4.402689          -0.003143
          213              C      40.409004      23.724503       9.243679       0.043265      33.093562 0.41509645E+03  0.96103856E+04                                 8.958526                            6.807181       0.107541       2.033261                    0.999324      27.098773      76.363421       0.631971       0.418617      -1.066816      -0.014234       0.064554      -0.029228       0.072278       0.025064       0.031163       0.000292       0.010041      -0.111193      -0.051747       0.000444       0.051303             10.423318       7.238703      -1.886327      -3.904992       7.705807      -0.303341      16.325446           0.115532
          214              C      40.294315      23.202132      10.650416       0.485920      23.667869 0.28933848E+03  0.61774407E+04                                 7.450382                            5.990364       0.015286       2.049574                    0.999481      23.210768      64.726833       0.616839       0.465084      -1.029591      -0.001725      -0.016719       0.063134       0.065333       0.079203       0.041090       0.011425      -0.012082      -0.109664      -0.076578      -0.030504       0.107083              8.053201       6.736610      -2.085561      -2.055153       7.145900       0.092830      10.277094          -0.009431
          215              C      27.255370       3.019456       7.628844       0.255593      22.338813 0.28115879E+03  0.59897439E+04                                 7.122911                            5.762774       0.005980       2.042275                    0.999538      24.514573      69.410858       0.649093       0.442938      -1.037036       0.034028      -0.035838       0.030133       0.057882       0.050432       0.036114       0.003439       0.013994      -0.121795      -0.061566      -0.017194       0.078760              7.838688       6.412018      -2.332436      -2.069862       7.337560       0.056004       9.766486           0.108260
          216              C      41.081851      23.297777       8.130358       0.024879      32.676600 0.41326919E+03  0.95630607E+04                                 8.896501                            6.794454       0.136163       2.041492                    0.999528      27.234413      76.870552       0.631880       0.418897      -1.066021      -0.008421       0.061903      -0.026370       0.067811       0.042646       0.038870      -0.008988       0.021321      -0.083863      -0.062628      -0.002866       0.065494             10.351498       9.183964      -4.345958      -4.195147       9.892593       2.065022      11.977936           0.112968
          217              C      16.538255      22.144145       7.839022       0.537390      22.181407 0.25785143E+03  0.53643705E+04                                 7.177175                            5.686895       0.046484       2.074392                    0.999498      22.400859      62.249467       0.625957       0.470340      -1.023737       0.050532      -0.048051      -0.031170       0.076380       0.064933       0.011535       0.025288       0.021207      -0.207632      -0.075915      -0.028160       0.104075              7.768795       6.244415      -1.971927      -1.342048       7.075554      -0.616283       9.986415          -0.003143
          218              C      23.307496      16.623192      19.286450       0.043267      33.093330 0.41509389E+03  0.96103023E+04                                 8.958456                            6.807143       0.107553       2.033266                    0.999324      27.098615      76.362647       0.631976       0.418615      -1.066818       0.014232      -0.006037       0.070606       0.072279      -0.037742      -0.013247       0.016121       0.054819       0.023117      -0.051751       0.000439       0.051312             10.423221       7.238647       4.310388       0.476782      15.176879      -2.944780       8.854136           0.115535
          219              C      23.422185      17.775352      18.325041       0.485919      23.667832 0.28933842E+03  0.61774328E+04                                 7.450352                            5.990349       0.015284       2.049573                    0.999481      23.210703      64.726406       0.616843       0.465082      -1.029593       0.001724       0.053951      -0.036806       0.065333      -0.065144      -0.060980       0.028016       0.034850       0.031120      -0.076582      -0.030505       0.107087              8.053162       6.736578       2.632787       1.281225       9.987479      -0.911828       7.435430          -0.009432
          220              C      10.974530       8.199028       0.303822       0.255594      22.338667 0.28115666E+03  0.59896914E+04                                 7.122913                            5.762777       0.005980       2.042275                    0.999538      24.514451      69.410643       0.649088       0.442942      -1.037033      -0.034028       0.016464      -0.043833       0.057882      -0.050865      -0.035514       0.019614       0.059744       0.015452      -0.061571      -0.017196       0.078767              7.838690       6.412022       2.728968       1.509088       9.531804      -0.719777       7.572244           0.108262
          221              C      22.634649      15.431301      19.255236       0.024881      32.676410 0.41326689E+03  0.95629842E+04                                 8.896437                            6.794417       0.136175       2.041496                    0.999528      27.234248      76.869727       0.631885       0.418895      -1.066024       0.008419      -0.004227       0.067154       0.067812      -0.050870      -0.027254       0.002837       0.054767       0.016466      -0.062635      -0.002869       0.065503             10.351410       9.183891       5.403813       2.699008      13.044043       0.950764       8.826297           0.112971
          222              C      21.691645      14.772083      18.264693       0.537390      22.181366 0.25785115E+03  0.53643597E+04                                 7.177149                            5.686881       0.046490       2.074395                    0.999498      22.400818      62.249186       0.625960       0.470338      -1.023739      -0.050532      -0.045404      -0.034912       0.076380      -0.032524      -0.057377       0.048962       0.088166      -0.006749      -0.075914      -0.028165       0.104079              7.768762       6.244390       1.922591       1.411795       9.275581      -1.394115       7.786315          -0.003144
          223              C      25.264867      14.192324      15.170287       0.043267      33.093441 0.41509497E+03  0.96103315E+04                                 8.958469                            6.807146       0.107552       2.033265                    0.999324      27.098621      76.362624       0.631977       0.418614      -1.066819       0.061136      -0.037476      -0.009069       0.072279      -0.025724      -0.004750       0.000265       0.009970       0.152830      -0.051752       0.000441       0.051311             10.423243      13.738131       4.447154       0.573480      12.852516       0.174916       4.679081           0.115534
          224              C      23.814679      13.811213      15.041267       0.485919      23.667847 0.28933841E+03  0.61774361E+04                                 7.450366                            5.990356       0.015281       2.049572                    0.999481      23.210746      64.726661       0.616841       0.465083      -1.029592      -0.061201      -0.019612      -0.011756       0.065333      -0.013291      -0.024315       0.030670       0.042355       0.289293      -0.076579      -0.030507       0.107086              8.053180       9.145819       1.504075       0.483105      10.487756      -0.236905       4.525967          -0.009432
          225              C      27.372608      13.805327      15.399194       0.255594      22.338665 0.28115677E+03  0.59896949E+04                                 7.122917                            5.762781       0.005980       2.042275                    0.999538      24.514442      69.410638       0.649087       0.442942      -1.037033      -0.045295       0.029333      -0.020934       0.057882      -0.020026      -0.013707       0.007137       0.024453       0.228631      -0.061570      -0.017196       0.078766              7.838695       8.904055       1.148416       0.391461      10.526213      -0.190286       4.085817           0.108262
          226              C      25.927518      15.390100      15.193178       0.024881      32.676279 0.41326518E+03  0.95629343E+04                                 8.896410                            6.794401       0.136180       2.041498                    0.999528      27.234239      76.869657       0.631886       0.418895      -1.066024       0.057271      -0.033700      -0.013518       0.067812      -0.018593      -0.004430       0.000127       0.047101       0.195683      -0.062633      -0.002871       0.065504             10.351376       9.335804       1.893621       0.216907      17.046580      -0.410644       4.671744           0.112971
          227              C      25.499343      16.840969      15.064158       0.537390      22.181367 0.25785143E+03  0.53643643E+04                                 7.177143                            5.686881       0.046495       2.074396                    0.999498      22.400774      62.248958       0.625961       0.470338      -1.023739      -0.002292       0.075902      -0.008219       0.076380      -0.012790      -0.043423       0.006488      -0.031970       0.275997      -0.075918      -0.028161       0.104080              7.768754       9.597106       0.927997       0.708501       9.306468      -0.219668       4.402687          -0.003144
          228              C      38.451633      19.033459       8.323889       0.043268      33.093026 0.41508963E+03  0.96101748E+04                                 8.958391                            6.807101       0.107565       2.033270                    0.999324      27.098522      76.362160       0.631979       0.418614      -1.066819      -0.061135      -0.021041      -0.032310       0.072278       0.013050       0.022667      -0.025375      -0.062556      -0.064741      -0.051749       0.000436       0.051313             10.423143      13.737970      -2.023037      -4.001609       5.697137       2.704681      11.834321           0.115536
          229              C      14.415221      18.784780       8.007581       0.485919      23.667673 0.28933624E+03  0.61773694E+04                                 7.450295                            5.990309       0.015291       2.049575                    0.999481      23.210616      64.725896       0.616848       0.465079      -1.029595       0.061201      -0.017621      -0.014572       0.065333       0.027351       0.004424      -0.028259      -0.124322      -0.210742      -0.076579      -0.030507       0.107086              8.053100       9.145717      -0.956823      -1.257011       5.039440       1.689330       9.974143          -0.009432
          230              C      36.343892      19.120275       7.882723       0.255595      22.338727 0.28115745E+03  0.59897090E+04                                 7.122901                            5.762767       0.005984       2.042277                    0.999538      24.514497      69.410636       0.649092       0.442939      -1.037035       0.045295      -0.009959       0.034634       0.057882       0.019593       0.014308      -0.034218      -0.092516      -0.122273      -0.061567      -0.017200       0.078766              7.838677       8.904034      -0.751873      -0.952240       4.681800       1.876016       9.930198           0.108263
          231              C      37.788982      19.454299       9.445533       0.024882      32.676067 0.41326220E+03  0.95628451E+04                                 8.896364                            6.794371       0.136190       2.041501                    0.999528      27.234164      76.869278       0.631889       0.418894      -1.066025      -0.057271      -0.023977      -0.027267       0.067811       0.010371       0.016048      -0.038052      -0.060883      -0.128271      -0.062631      -0.002874       0.065504             10.351318       9.335742      -0.835694      -1.712988       5.788588       3.569619      15.929624           0.112972
          232              C      38.217157      19.816280      10.856432       0.537390      22.181312 0.25785063E+03  0.53643417E+04                                 7.177123                            5.686867       0.046495       2.074396                    0.999498      22.400735      62.248748       0.625963       0.470337      -1.023740       0.002292       0.017553       0.074300       0.076380       0.045200      -0.002418      -0.033299      -0.144505      -0.061605      -0.075917      -0.028162       0.104079              7.768733       9.597083      -0.977306      -0.638745       4.809467       1.370248       8.899648          -0.003144
          233              C      37.888380      15.167908      15.170287       0.043268      33.093070 0.41509019E+03  0.96101906E+04                                 8.958396                            6.807103       0.107566       2.033270                    0.999324      27.098545      76.362223       0.631980       0.418614      -1.066820      -0.063022      -0.034206      -0.009067       0.072278       0.017177       0.002605       0.003978       0.039564       0.152832      -0.051748       0.000437       0.051311             10.423148       9.222494      -1.840088      -0.135258      17.367901      -0.584095       4.679050           0.115534
          234              C      38.283422      16.614363      15.041267       0.485919      23.667670 0.28933600E+03  0.61773634E+04                                 7.450294                            5.990306       0.015291       2.049575                    0.999481      23.210623      64.725922       0.616849       0.465079      -1.029595       0.013617       0.062808      -0.011756       0.065333       0.024985       0.038718       0.005719       0.001836       0.289297      -0.076579      -0.030507       0.107086              8.053099       8.849614      -1.333106      -0.446714      10.783755      -0.299923       4.525929          -0.009431
          235              C      36.499360      13.536048      15.399194       0.255594      22.338725 0.28115748E+03  0.59897096E+04                                 7.122899                            5.762765       0.005985       2.042277                    0.999538      24.514511      69.410673       0.649092       0.442939      -1.037036       0.048051       0.024560      -0.020934       0.057882       0.020599       0.013032       0.008299       0.022451       0.228632      -0.061566      -0.017199       0.078765              7.838673       9.126109      -1.276613      -0.360526      10.304105      -0.243869       4.085804           0.108262
          236              C      38.594358      13.995147      15.193178       0.024881      32.676084 0.41326237E+03  0.95628500E+04                                 8.896365                            6.794371       0.136191       2.041501                    0.999528      27.234184      76.869339       0.631889       0.418894      -1.066025      -0.057820      -0.032748      -0.013517       0.067811       0.029690       0.002324       0.003772       0.008644       0.195682      -0.062630      -0.002873       0.065503             10.351320      13.478904      -4.285641      -0.464083      12.903332       0.017478       4.671724           0.112970
          237              C      14.578335      13.640523      15.064158       0.537390      22.181313 0.25785071E+03  0.53643436E+04                                 7.177124                            5.686868       0.046495       2.074396                    0.999498      22.400733      62.248741       0.625963       0.470337      -1.023740       0.066879      -0.035966      -0.008218       0.076380      -0.007450       0.027329       0.034360       0.038133       0.275996      -0.075917      -0.028162       0.104078              7.768733       8.575442      -0.338142      -0.544488      10.328081      -0.503742       4.402677          -0.003143
          238              C      22.744242      23.399309       8.323889       0.043267      33.093429 0.41509484E+03  0.96103277E+04                                 8.958468                            6.807146       0.107552       2.033265                    0.999324      27.098610      76.362588       0.631977       0.418614      -1.066819       0.012345       0.063466      -0.032310       0.072279      -0.033613      -0.033311      -0.006945       0.008668      -0.064737      -0.051753       0.000441       0.051312             10.423241       9.459447       4.493368       4.343175       9.975867       2.113186      11.834410           0.115535
          239              C      21.803786      22.267749       8.007581       0.485919      23.667839 0.28933830E+03  0.61774329E+04                                 7.450364                            5.990354       0.015282       2.049572                    0.999481      23.210741      64.726638       0.616842       0.465083      -1.029592      -0.045861      -0.044191      -0.014571       0.065333      -0.067510      -0.026686       0.010296       0.014782      -0.210737      -0.076579      -0.030507       0.107086              8.053178       6.894707       2.256512       2.091528       7.290590       0.243937       9.974237          -0.009431
          240              C      11.129998       3.109215       7.882723       0.255594      22.338653 0.28115645E+03  0.59896866E+04                                 7.122915                            5.762779       0.005979       2.042275                    0.999538      24.514435      69.410620       0.649087       0.442942      -1.037033      -0.031272      -0.034247       0.034634       0.057882      -0.049860      -0.036789       0.004714       0.012312      -0.122273      -0.061571      -0.017196       0.078767              7.838694       6.388520       2.204223       2.100809       7.197345      -0.113337       9.930218           0.108262
          241              C      23.440026      23.762762       9.445533       0.024881      32.676267 0.41326501E+03  0.95629295E+04                                 8.896408                            6.794400       0.136179       2.041498                    0.999528      27.234227      76.869616       0.631886       0.418895      -1.066024       0.007870       0.061587      -0.027266       0.067811      -0.031551      -0.040980       0.005123       0.012473      -0.128270      -0.062634      -0.002871       0.065504             10.351375       7.399160       1.953830       3.947914       7.725262      -0.301303      15.929702           0.112971
          242              C      23.539424      23.210961      10.856432       0.537390      22.181371 0.25785153E+03  0.53643667E+04                                 7.177145                            5.686883       0.046495       2.074397                    0.999498      22.400770      62.248945       0.625961       0.470338      -1.023739       0.014054      -0.010761       0.074300       0.076380      -0.085174      -0.027630       0.018742      -0.006040      -0.061607      -0.075918      -0.028162       0.104080              7.768756       6.852767       2.561758       1.506057       7.553823      -0.131950       8.899677          -0.003143
          243              C      25.828120      19.358653       9.243679       0.043268      33.093313 0.41509353E+03  0.96102925E+04                                 8.958456                            6.807142       0.107551       2.033266                    0.999324      27.098597      76.362599       0.631976       0.418615      -1.066818       0.063023      -0.019952      -0.029228       0.072279      -0.008184      -0.015331      -0.027138      -0.048448      -0.111197      -0.051752       0.000439       0.051313             10.423221       9.222565       0.740893       1.689780       5.721831       3.533453      16.325268           0.115535
          244              C      25.433078      19.719163      10.650416       0.485918      23.667820 0.28933819E+03  0.61774268E+04                                 7.450350                            5.990347       0.015284       2.049573                    0.999481      23.210703      64.726407       0.616843       0.465082      -1.029593      -0.013616       0.009852       0.063134       0.065333      -0.044834      -0.010652      -0.041298      -0.131151      -0.109668      -0.076582      -0.030505       0.107087              8.053160       8.849679       0.865544       1.107966       5.032765       1.733390      10.277035          -0.009432
          245              C      27.217140      19.030516       7.628844       0.255594      22.338644 0.28115630E+03  0.59896823E+04                                 7.122910                            5.762775       0.005978       2.042275                    0.999538      24.514440      69.410620       0.649088       0.442942      -1.037033      -0.048051      -0.011550       0.030134       0.057882      -0.019159      -0.015080      -0.032999      -0.094359      -0.121796      -0.061571      -0.017196       0.078768              7.838687       9.126128       0.765448       1.083432       4.623455       1.764552       9.766478           0.108263
          246              C      25.122142      18.989314       8.130358       0.024881      32.676371 0.41326612E+03  0.95629625E+04                                 8.896433                            6.794412       0.136174       2.041496                    0.999528      27.234230      76.869679       0.631885       0.418895      -1.066023       0.057820      -0.023661      -0.026369       0.067811      -0.012092      -0.027220      -0.029175      -0.084538      -0.083863      -0.062635      -0.002869       0.065504             10.351406      13.479040       1.866109       3.885882       5.597370       2.600561      11.977808           0.112971
          247              C      23.651565      18.749465       7.839022       0.537390      22.181358 0.25785102E+03  0.53643564E+04                                 7.177148                            5.686880       0.046491       2.074395                    0.999498      22.400814      62.249173       0.625960       0.470338      -1.023739      -0.066879      -0.019737      -0.031170       0.076380      -0.023286       0.016132      -0.022636      -0.123077      -0.207629      -0.075914      -0.028165       0.104079              7.768761       8.575478       0.626064       0.137306       4.744445       1.470381       9.986360          -0.003144
          248              C      40.972258      15.647607      19.286450       0.043266      33.093558 0.41509622E+03  0.96103789E+04                                 8.958522                            6.807177       0.107542       2.033261                    0.999324      27.098779      76.363431       0.631972       0.418617      -1.066816      -0.012347      -0.009308       0.070605       0.072278       0.042602       0.020583       0.003408       0.037952       0.023126      -0.051746       0.000444       0.051302             10.423316       9.459510      -5.592622      -2.788682      12.956234       1.059505       8.854203           0.115534
          249              C      16.426114      14.972203      18.325041       0.485919      23.667871 0.28933848E+03  0.61774407E+04                                 7.450383                            5.990364       0.015285       2.049574                    0.999481      23.210768      64.726831       0.616839       0.465084      -1.029591       0.045860      -0.028469      -0.036807       0.065333       0.047659       0.054751       0.038799       0.095404       0.031120      -0.076578      -0.030504       0.107082              8.053202       6.894726      -2.724091      -1.430292       9.829415      -0.653666       7.435465          -0.009432
          250              C      27.099902       8.468307       0.303822       0.255594      22.338835 0.28115919E+03  0.59897540E+04                                 7.122915                            5.762777       0.005980       2.042275                    0.999538      24.514578      69.410869       0.649093       0.442938      -1.037036       0.031272       0.021237      -0.043833       0.057882       0.051299       0.034741       0.020945       0.058219       0.015454      -0.061566      -0.017194       0.078760              7.838692       6.388512      -2.715393      -1.377894       9.555321      -0.947015       7.572244           0.108261
          251              C      40.276474      16.826254      19.255236       0.024879      32.676607 0.41326918E+03  0.95630602E+04                                 8.896500                            6.794453       0.136165       2.041492                    0.999528      27.234424      76.870579       0.631881       0.418897      -1.066021      -0.007872      -0.005179       0.067153       0.067811       0.049146       0.016081       0.022181       0.060712       0.016474      -0.062628      -0.002866       0.065494             10.351498       7.399236      -4.373464      -0.526126      14.828910      -2.812803       8.826347           0.112970
          252              C      40.177076      17.972529      18.264693       0.537391      22.181413 0.25785165E+03  0.53643761E+04                                 7.177176                            5.686897       0.046484       2.074393                    0.999498      22.400860      62.249467       0.625957       0.470340      -1.023737      -0.014055       0.066464      -0.034913       0.076380       0.054438       0.071089       0.025207       0.012241      -0.006749      -0.075915      -0.028160       0.104075              7.768796       6.852802      -2.273857      -1.913246       8.667246      -0.525596       7.786338          -0.003144
          253              C      15.485658       6.424436      11.928133       0.043267      33.093519 0.41509616E+03  0.96103647E+04                                 8.958475                            6.807150       0.107556       2.033266                    0.999324      27.098672      76.362759       0.631978       0.418613      -1.066820      -0.012345       0.009307      -0.070606       0.072279      -0.042608      -0.020585       0.003408       0.037951       0.023120      -0.051751       0.000443       0.051308             10.423250       9.459455       5.592580       2.788667      12.956136       1.059510       8.854158           0.115534
          254              C      16.426114       7.099841      12.889542       0.485919      23.667860 0.28933854E+03  0.61774395E+04                                 7.450368                            5.990357       0.015280       2.049571                    0.999481      23.210756      64.726696       0.616841       0.465083      -1.029592       0.045861       0.028469       0.036806       0.065333      -0.047663      -0.054753       0.038800       0.095400       0.031122      -0.076579      -0.030507       0.107086              8.053183       6.894711       2.724082       1.430285       9.829384      -0.653662       7.435454          -0.009432
          255              C      14.356602       6.246388      10.101039       0.255593      22.338703 0.28115734E+03  0.59897094E+04                                 7.122919                            5.762783       0.005983       2.042276                    0.999538      24.514474      69.410718       0.649088       0.442941      -1.037033       0.031272      -0.021238       0.043833       0.057882      -0.051304      -0.034744       0.020945       0.058219       0.015454      -0.061570      -0.017195       0.078764              7.838697       6.388520       2.715399       1.377892       9.555327      -0.947014       7.572244           0.108262
          256              C      14.789874       5.245789      11.959347       0.024880      32.676357 0.41326632E+03  0.95629664E+04                                 8.896416                            6.794404       0.136184       2.041498                    0.999528      27.234292      76.869801       0.631887       0.418894      -1.066024      -0.007871       0.005177      -0.067154       0.067812      -0.049151      -0.016085       0.022180       0.060716       0.016468      -0.062632      -0.002869       0.065501             10.351384       7.399168       4.373410       0.526120      14.828731      -2.812754       8.826254           0.112971
          257              C      27.433776      26.171557      12.949890       0.537391      22.181378 0.25785159E+03  0.53643685E+04                                 7.177146                            5.686883       0.046494       2.074396                    0.999498      22.400783      62.248994       0.625961       0.470338      -1.023739      -0.014054      -0.066464       0.034912       0.076380      -0.054441      -0.071093       0.025207       0.012245      -0.006751      -0.075918      -0.028162       0.104080              7.768757       6.852770       2.273844       1.913231       8.667203      -0.525589       7.786298          -0.003143
          258              C      25.828120      17.428085       1.161182       0.043269      33.092988 0.41508909E+03  0.96101597E+04                                 8.958389                            6.807100       0.107563       2.033270                    0.999324      27.098488      76.362064       0.631979       0.418614      -1.066819       0.063022       0.019951       0.029228       0.072278       0.008181       0.015326      -0.027139      -0.048450      -0.111200      -0.051749       0.000435       0.051314             10.423139       9.222485      -0.740883      -1.689760       5.721792       3.533421      16.325140           0.115535
          259              C      38.176378      24.424923      20.564167       0.485919      23.667644 0.28933566E+03  0.61773541E+04                                 7.450288                            5.990303       0.015293       2.049576                    0.999481      23.210605      64.725855       0.616849       0.465079      -1.029595      -0.013617      -0.009853      -0.063134       0.065333       0.044832       0.010650      -0.041298      -0.131151      -0.109666      -0.076579      -0.030507       0.107086              8.053093       8.849607      -0.865535      -1.107956       5.032726       1.733370      10.276946          -0.009432
          260              C      27.217140      17.756223       2.776017       0.255595      22.338696 0.28115704E+03  0.59896985E+04                                 7.122899                            5.762766       0.005982       2.042276                    0.999538      24.514475      69.410581       0.649091       0.442939      -1.037035      -0.048051       0.011550      -0.030133       0.057882       0.019153       0.015077      -0.033000      -0.094361      -0.121797      -0.061567      -0.017200       0.078768              7.838674       9.126107      -0.765444      -1.083430       4.623447       1.764550       9.766467           0.108263
          261              C      25.122142      17.797424       2.274503       0.024882      32.675998 0.41326132E+03  0.95628204E+04                                 8.896358                            6.794368       0.136187       2.041501                    0.999528      27.234127      76.869182       0.631888       0.418895      -1.066024       0.057820       0.023661       0.026369       0.067811       0.012088       0.027217      -0.029174      -0.084542      -0.083868      -0.062631      -0.002875       0.065506             10.351310      13.478888      -1.866086      -3.885840       5.597330       2.600537      11.977712           0.112972
          262              C      23.651565      18.037274       2.565839       0.537390      22.181294 0.25785047E+03  0.53643374E+04                                 7.177120                            5.686865       0.046495       2.074396                    0.999498      22.400720      62.248696       0.625963       0.470337      -1.023740      -0.066879       0.019737       0.031170       0.076380       0.023283      -0.016134      -0.022636      -0.123075      -0.207633      -0.075917      -0.028161       0.104078              7.768729       8.575434      -0.626061      -0.137306       4.744432       1.470378       9.986320          -0.003144
          263              C      22.744242      13.387430       2.080972       0.043265      33.093620 0.41509719E+03  0.96104060E+04                                 8.958528                            6.807182       0.107545       2.033262                    0.999324      27.098817      76.363537       0.631972       0.418616      -1.066817       0.012347      -0.063464       0.032311       0.072278       0.033605       0.033304      -0.006947       0.008663      -0.064736      -0.051745       0.000445       0.051300             10.423324       9.459515      -4.493404      -4.343219       9.975930       2.113207      11.834526           0.115532
          264              C      21.803786      14.518990       2.397280       0.485920      23.667880 0.28933863E+03  0.61774448E+04                                 7.450385                            5.990366       0.015284       2.049573                    0.999481      23.210775      64.726861       0.616839       0.465084      -1.029591      -0.045860       0.044192       0.014572       0.065333       0.067506       0.026683       0.010295       0.014785      -0.210739      -0.076578      -0.030504       0.107082              8.053205       6.894728      -2.256523      -2.091536       7.290606       0.243943       9.974280          -0.009431
          265              C      23.873298      11.605480       2.522138       0.255592      22.338859 0.28115949E+03  0.59897616E+04                                 7.122915                            5.762777       0.005983       2.042276                    0.999538      24.514604      69.410934       0.649093       0.442937      -1.037037      -0.031272       0.034247      -0.034634       0.057882       0.049853       0.036785       0.004714       0.012310      -0.122270      -0.061565      -0.017193       0.078758              7.838693       6.388511      -2.204221      -2.100800       7.197349      -0.113347       9.930219           0.108260
          266              C      23.440026      13.023977       0.959328       0.024878      32.676675 0.41327010E+03  0.95630862E+04                                 8.896507                            6.794456       0.136167       2.041492                    0.999528      27.234460      76.870678       0.631881       0.418896      -1.066022       0.007873      -0.061586       0.027267       0.067811       0.031543       0.040974       0.005122       0.012464      -0.128264      -0.062628      -0.002865       0.065492             10.351507       7.399239      -1.953855      -3.947970       7.725344      -0.301316      15.929938           0.112969
          267              C      36.282724      20.933126      20.358151       0.537391      22.181417 0.25785158E+03  0.53643745E+04                                 7.177177                            5.686897       0.046484       2.074392                    0.999498      22.400866      62.249490       0.625957       0.470340      -1.023737       0.014055       0.010762      -0.074300       0.076380       0.085169       0.027628       0.018742      -0.006043      -0.061602      -0.075914      -0.028160       0.104075              7.768797       6.852803      -2.561778      -1.506063       7.553859      -0.131956       8.899727          -0.003143
          268              C      12.401780       6.904135      16.044296       0.043268      33.093324 0.41509360E+03  0.96102942E+04                                 8.958456                            6.807142       0.107552       2.033266                    0.999324      27.098604      76.362618       0.631976       0.418615      -1.066818      -0.063023       0.034207       0.009069       0.072279      -0.017182      -0.002606       0.003978       0.039563       0.152834      -0.051751       0.000439       0.051312             10.423222       9.222566       1.840103       0.135261      17.368024      -0.584098       4.679077           0.115534
          269              C      25.540122      27.529724      16.173316       0.485918      23.667827 0.28933826E+03  0.61774287E+04                                 7.450351                            5.990348       0.015284       2.049573                    0.999481      23.210705      64.726414       0.616843       0.465082      -1.029593       0.013616      -0.062808       0.011756       0.065333      -0.024988      -0.038719       0.005720       0.001837       0.289296      -0.076582      -0.030505       0.107087              8.053162       8.849678       1.333116       0.446719      10.783848      -0.299925       4.525959          -0.009432
          270              C      36.499360       8.535995      15.815389       0.255595      22.338652 0.28115641E+03  0.59896852E+04                                 7.122912                            5.762776       0.005978       2.042275                    0.999538      24.514442      69.410625       0.649088       0.442942      -1.037033       0.048051      -0.024560       0.020934       0.057882      -0.020604      -0.013036       0.008299       0.022451       0.228633      -0.061571      -0.017196       0.078767              7.838689       9.126126       1.276620       0.360527      10.304128      -0.243866       4.085812           0.108262
          271              C      13.107758       8.076897      16.021405       0.024882      32.676388 0.41326639E+03  0.95629703E+04                                 8.896435                            6.794414       0.136174       2.041496                    0.999528      27.234237      76.869702       0.631885       0.418895      -1.066024      -0.057820       0.032749       0.013519       0.067812      -0.029694      -0.002327       0.003770       0.008644       0.195683      -0.062635      -0.002869       0.065504             10.351409      13.479041       4.285684       0.464090      12.903433       0.017481       4.671754           0.112971
          272              C      14.578335       8.431521      16.150425       0.537390      22.181359 0.25785107E+03  0.53643576E+04                                 7.177148                            5.686880       0.046490       2.074395                    0.999498      22.400813      62.249168       0.625960       0.470338      -1.023739       0.066879       0.035966       0.008218       0.076380       0.007447      -0.027331       0.034359       0.038132       0.275994      -0.075914      -0.028165       0.104078              7.768761       8.575477       0.338142       0.544491      10.328117      -0.503745       4.402689          -0.003144
          273              C       3.851025       2.617744       1.161182       0.043266      33.093531 0.41509596E+03  0.96103719E+04                                 8.958523                            6.807179       0.107539       2.033261                    0.999324      27.098752      76.363366       0.631971       0.418617      -1.066816      -0.048789       0.044604       0.029228       0.072278       0.016881       0.015835       0.026842       0.038392      -0.111193      -0.051747       0.000443       0.051303             10.423316       5.955420      -1.145425      -2.215193       8.989086      -3.230153      16.325442           0.115532
          274              C      17.104057       9.813231      20.564167       0.485919      23.667853 0.28933823E+03  0.61774339E+04                                 7.450379                            5.990362       0.015285       2.049574                    0.999481      23.210761      64.726808       0.616840       0.465084      -1.029591       0.015341      -0.006866      -0.063134       0.065333       0.034370       0.030439       0.029872       0.143224      -0.109663      -0.076578      -0.030504       0.107082              8.053199       5.237426      -1.220007      -0.947181       8.645077      -1.826233      10.277092          -0.009432
          275              C      28.358940       3.656602       2.776017       0.255594      22.338805 0.28115860E+03  0.59897390E+04                                 7.122911                            5.762774       0.005978       2.042275                    0.999538      24.514564      69.410840       0.649092       0.442938      -1.037036       0.014023      -0.047388      -0.030133       0.057882       0.031276       0.021036       0.029556       0.080355      -0.121795      -0.061566      -0.017194       0.078761              7.838689       5.086225      -1.566991      -0.986429       8.663356      -1.820557       9.766486           0.108260
          276              C       3.884158       1.821679       2.274503       0.024880      32.676581 0.41326870E+03  0.95630470E+04                                 8.896500                            6.794452       0.136162       2.041491                    0.999528      27.234395      76.870504       0.631880       0.418897      -1.066021      -0.049400       0.038244       0.026370       0.067811       0.030556       0.011651       0.038156       0.063204      -0.083864      -0.062629      -0.002867       0.065495             10.351497       5.951726      -2.479828      -0.309208      13.124835      -4.665614      11.977931           0.112969
          277              C      17.155030      22.500241       2.565839       0.537391      22.181394 0.25785127E+03  0.53643662E+04                                 7.177172                            5.686893       0.046485       2.074393                    0.999498      22.400848      62.249423       0.625958       0.470340      -1.023737       0.016347      -0.067787       0.031170       0.076380       0.041649       0.027667      -0.002655       0.101863      -0.207631      -0.075915      -0.028160       0.104074              7.768792       5.160027      -1.345858      -1.204734       8.159942      -0.854112       9.986406          -0.003144
          278              C      31.294996      21.234777      11.928133       0.043267      33.093389 0.41509463E+03  0.96103231E+04                                 8.958461                            6.807145       0.107556       2.033266                    0.999324      27.098651      76.362743       0.631977       0.418614      -1.066819      -0.001888      -0.015345      -0.070606       0.072279       0.004866       0.007338      -0.019532      -0.092778       0.023119      -0.051750       0.000440       0.051310             10.423228      16.925246      -1.282161      -2.311863       5.490300       1.885294       8.854138           0.115535
          279              C      30.239851      21.711533      12.889542       0.485919      23.667845 0.28933856E+03  0.61774367E+04                                 7.450354                            5.990351       0.015283       2.049573                    0.999481      23.210717      64.726457       0.616843       0.465082      -1.029593      -0.047585       0.025482       0.036806       0.065333      -0.017481      -0.006227      -0.066818      -0.130257       0.031120      -0.076582      -0.030505       0.107087              8.053165      11.454821      -0.091289      -0.149054       5.269244       1.565487       7.435431          -0.009432
          280              C      32.013718      20.346009      10.101039       0.255594      22.338703 0.28115724E+03  0.59897065E+04                                 7.122916                            5.762779       0.005982       2.042276                    0.999538      24.514478      69.410712       0.649088       0.442941      -1.037034       0.002756       0.037701       0.043833       0.057882       0.000438      -0.000771      -0.040562      -0.117971       0.015453      -0.061570      -0.017195       0.078765              7.838693      11.115216       0.013575       0.131194       4.828616       1.666799       7.572246           0.108262
          281              C      32.663627      21.221534      11.959347       0.024881      32.676468 0.41326753E+03  0.95630020E+04                                 8.896441                            6.794417       0.136179       2.041497                    0.999528      27.234287      76.869831       0.631886       0.418894      -1.066024      -0.000549      -0.009405      -0.067154       0.067812      -0.001720      -0.011170      -0.025020      -0.115491       0.016469      -0.062634      -0.002868       0.065502             10.351416      16.758856       1.030413       2.172895       5.469091       1.862029       8.826302           0.112971
          282              C      33.706028      21.708590      12.949890       0.537390      22.181374 0.25785122E+03  0.53643617E+04                                 7.177151                            5.686882       0.046490       2.074394                    0.999498      22.400826      62.249216       0.625960       0.470338      -1.023739       0.064587       0.021060       0.034912       0.076380       0.021915       0.013714      -0.074171      -0.100416      -0.006750      -0.075914      -0.028165       0.104079              7.768764      10.182798      -0.351246      -0.501436       5.337176       1.919709       7.786319          -0.003143
          283              C      32.421504      18.324210      16.044296       0.043267      33.093446 0.41509506E+03  0.96103340E+04                                 8.958470                            6.807147       0.107552       2.033265                    0.999324      27.098621      76.362625       0.631977       0.418614      -1.066819       0.001887      -0.071683       0.009069       0.072279      -0.008545      -0.002146      -0.004246      -0.049541       0.152830      -0.051752       0.000441       0.051311             10.423244      16.925266       2.607069       0.438222       9.665384       0.409191       4.679082           0.115533
          284              C      33.476649      19.389554      16.173316       0.485919      23.667837 0.28933818E+03  0.61774299E+04                                 7.450363                            5.990353       0.015282       2.049572                    0.999481      23.210743      64.726647       0.616842       0.465083      -1.029592       0.047585       0.043196       0.011756       0.065333       0.011695       0.014403      -0.036392      -0.044199       0.289294      -0.076579      -0.030507       0.107086              8.053178      11.454832       0.170965       0.036387       8.178736       0.536834       4.525965          -0.009431
          285              C      31.702782      16.305354      15.815389       0.255594      22.338663 0.28115672E+03  0.59896938E+04                                 7.122917                            5.762781       0.005979       2.042275                    0.999538      24.514443      69.410645       0.649087       0.442942      -1.037033      -0.002756       0.053893       0.020934       0.057882       0.000576      -0.000673      -0.015439      -0.046913       0.228631      -0.061571      -0.017196       0.078766              7.838695      11.115228      -0.128206       0.030938       8.315040       0.434159       4.085817           0.108261
          286              C      31.052873      18.349225      16.021405       0.024881      32.676272 0.41326521E+03  0.95629355E+04                                 8.896409                            6.794401       0.136179       2.041498                    0.999528      27.234238      76.869657       0.631886       0.418895      -1.066024       0.000549      -0.066448       0.013518       0.067812       0.011099      -0.002105      -0.003900      -0.055755       0.195683      -0.062633      -0.002871       0.065504             10.351375      16.758807      -2.392049      -0.247174       9.623574       0.393169       4.671744           0.112970
          287              C      30.010471      19.445470      16.150425       0.537390      22.181369 0.25785151E+03  0.53643663E+04                                 7.177144                            5.686883       0.046495       2.074396                    0.999498      22.400771      62.248950       0.625961       0.470338      -1.023739      -0.064587       0.039936       0.008219       0.076380      -0.020239      -0.016092      -0.040849      -0.006167       0.275997      -0.075918      -0.028161       0.104080              7.768755      10.182798       0.589851       0.164012       8.720778       0.723413       4.402688          -0.003143
          288              C       8.892275       1.967355       2.080972       0.043268      33.093071 0.41509033E+03  0.96101945E+04                                 8.958395                            6.807104       0.107567       2.033270                    0.999324      27.098551      76.362240       0.631980       0.418614      -1.066820       0.048789       0.042424       0.032310       0.072278      -0.020562      -0.010642       0.032317       0.053879      -0.064740      -0.051748       0.000437       0.051311             10.423147       5.955344       2.470264       0.341517      13.479773      -4.817838      11.834325           0.115534
          289              C      21.125843      22.659159       2.397280       0.485919      23.667680 0.28933627E+03  0.61773703E+04                                 7.450296                            5.990309       0.015291       2.049575                    0.999481      23.210624      64.725926       0.616848       0.465079      -1.029595      -0.015341      -0.061812       0.014572       0.065333      -0.040158      -0.022261       0.017960       0.109534      -0.210742      -0.076579      -0.030507       0.107086              8.053101       5.237376       1.299657       0.834499       8.947780      -1.933267       9.974148          -0.009431
          290              C       9.870960       3.836121       2.522138       0.255594      22.338743 0.28115772E+03  0.59897158E+04                                 7.122901                            5.762767       0.005987       2.042277                    0.999538      24.514518      69.410690       0.649092       0.442938      -1.037036      -0.014023      -0.044206      -0.034634       0.057882      -0.030263      -0.022479       0.029500       0.080193      -0.122272      -0.061566      -0.017199       0.078765              7.838677       5.086218       1.452344       1.148560       8.499613      -1.762668       9.930199           0.108262
          291              C       8.859142       2.751648       0.959328       0.024881      32.676105 0.41326275E+03  0.95628608E+04                                 8.896368                            6.794373       0.136191       2.041502                    0.999528      27.234190      76.869357       0.631889       0.418894      -1.066025       0.049400       0.037610       0.027266       0.067811      -0.021177      -0.024929       0.032924       0.048404      -0.128269      -0.062630      -0.002873       0.065503             10.351323       5.951647       1.118116       2.234889       9.172692      -3.268303      15.929631           0.112971
          292              C      21.074870       9.919176      20.358151       0.537390      22.181311 0.25785064E+03  0.53643419E+04                                 7.177123                            5.686867       0.046494       2.074396                    0.999498      22.400732      62.248739       0.625963       0.470337      -1.023740      -0.016347       0.006792      -0.074300       0.076380      -0.039972      -0.030046       0.014555       0.150541      -0.061604      -0.075916      -0.028162       0.104078              7.768732       5.159999       1.584444       0.867300       9.246550      -1.238292       8.899648          -0.003144
          293              C      25.264867       7.879720      16.044296       0.043268      33.093046 0.41509003E+03  0.96101859E+04                                 8.958392                            6.807102       0.107566       2.033270                    0.999324      27.098541      76.362209       0.631980       0.418614      -1.066820       0.061135       0.037476       0.009067       0.072278       0.025720       0.004748       0.000266       0.009970       0.152833      -0.051748       0.000437       0.051311             10.423141      13.737974      -4.447093      -0.573470      12.852402       0.174910       4.679048           0.115535
          294              C      23.814679       8.260830      16.173316       0.485919      23.667678 0.28933629E+03  0.61773710E+04                                 7.450296                            5.990310       0.015291       2.049575                    0.999481      23.210622      64.725921       0.616848       0.465079      -1.029595      -0.061201       0.019612       0.011756       0.065333       0.013288       0.024312       0.030671       0.042357       0.289297      -0.076579      -0.030507       0.107086              8.053101       9.145721      -1.504059      -0.483098      10.487651      -0.236904       4.525930          -0.009431
          295              C      27.372608       8.266716      15.815389       0.255594      22.338747 0.28115771E+03  0.59897154E+04                                 7.122903                            5.762768       0.005986       2.042277                    0.999538      24.514510      69.410667       0.649092       0.442939      -1.037036      -0.045295      -0.029333       0.020934       0.057882       0.020021       0.013703       0.007136       0.024453       0.228633      -0.061566      -0.017199       0.078765              7.838680       8.904036      -1.148403      -0.391459      10.526198      -0.190289       4.085806           0.108262
          296              C      25.927518       6.681943      16.021405       0.024881      32.676100 0.41326290E+03  0.95628648E+04                                 8.896369                            6.794375       0.136191       2.041502                    0.999528      27.234181      76.869329       0.631889       0.418894      -1.066025       0.057271       0.033700       0.013517       0.067811       0.018588       0.004429       0.000127       0.047102       0.195683      -0.062630      -0.002873       0.065504             10.351323       9.335744      -1.893582      -0.216904      17.046498      -0.410647       4.671726           0.112971
          297              C      38.242643      27.303117      16.150425       0.537390      22.181311 0.25785060E+03  0.53643411E+04                                 7.177123                            5.686867       0.046494       2.074396                    0.999498      22.400734      62.248747       0.625963       0.470337      -1.023740      -0.002292      -0.075902       0.008218       0.076380       0.012787       0.043421       0.006488      -0.031971       0.275997      -0.075917      -0.028162       0.104078              7.768733       9.597084      -0.927987      -0.708498       9.306437      -0.219670       4.402677          -0.003144
          298              C      12.965033      17.753280       2.080972       0.043267      33.093417 0.41509466E+03  0.96103226E+04                                 8.958466                            6.807145       0.107551       2.033265                    0.999324      27.098609      76.362587       0.631977       0.418614      -1.066819      -0.061136       0.021042       0.032310       0.072279      -0.013053      -0.022670      -0.025376      -0.062553      -0.064736      -0.051752       0.000441       0.051311             10.423238      13.738125       2.023064       4.001655       5.697179       2.704706      11.834409           0.115534
          299              C      14.415221      18.001958       2.397280       0.485919      23.667838 0.28933831E+03  0.61774333E+04                                 7.450364                            5.990355       0.015282       2.049572                    0.999481      23.210741      64.726638       0.616842       0.465083      -1.029592       0.061201       0.017621       0.014572       0.065333      -0.027354      -0.004426      -0.028259      -0.124321      -0.210736      -0.076579      -0.030507       0.107086              8.053177       9.145816       0.956833       1.257021       5.039480       1.689346       9.974236          -0.009432
          300              C      36.343892      17.666463       2.522138       0.255594      22.338653 0.28115654E+03  0.59896891E+04                                 7.122916                            5.762781       0.005977       2.042275                    0.999538      24.514432      69.410613       0.649087       0.442942      -1.037033       0.045295       0.009959      -0.034634       0.057882      -0.019599      -0.014312      -0.034218      -0.092515      -0.122273      -0.061571      -0.017196       0.078767              7.838694       8.904051       0.751878       0.952249       4.681815       1.876024       9.930217           0.108262
          301              C      12.302382      17.332440       0.959328       0.024882      32.676265 0.41326496E+03  0.95629284E+04                                 8.896409                            6.794400       0.136178       2.041498                    0.999528      27.234226      76.869622       0.631886       0.418895      -1.066024      -0.057271       0.023978       0.027266       0.067812      -0.010374      -0.016053      -0.038052      -0.060883      -0.128269      -0.062634      -0.002871       0.065504             10.351375       9.335802       0.835709       1.713018       5.788619       3.569645      15.929704           0.112971
          302              C      25.473857      24.327806      20.358151       0.537390      22.181362 0.25785138E+03  0.53643630E+04                                 7.177143                            5.686881       0.046495       2.074396                    0.999498      22.400771      62.248948       0.625961       0.470338      -1.023739       0.002292      -0.017552      -0.074300       0.076380      -0.045202       0.002416      -0.033299      -0.144505      -0.061606      -0.075918      -0.028161       0.104080              7.768753       9.597105       0.977312       0.638754       4.809481       1.370257       8.899672          -0.003144
          303              C      14.922404      13.062235       1.161182       0.043267      33.093366 0.41509456E+03  0.96103214E+04                                 8.958460                            6.807147       0.107555       2.033266                    0.999324      27.098635      76.362704       0.631976       0.418615      -1.066819      -0.014233      -0.064556       0.029227       0.072279      -0.025070      -0.031167       0.000292       0.010047      -0.111195      -0.051751       0.000440       0.051311             10.423225       7.238650       1.886311       3.904949       7.705757      -0.303336      16.325268           0.115533
          304              C      27.551015      20.941955      20.564167       0.485919      23.667836 0.28933852E+03  0.61774356E+04                                 7.450353                            5.990351       0.015283       2.049573                    0.999481      23.210712      64.726443       0.616843       0.465082      -1.029593      -0.001724       0.016718      -0.063134       0.065333      -0.079207      -0.041091       0.011424      -0.012079      -0.109668      -0.076582      -0.030505       0.107087              8.053163       6.736581       2.085547       2.055140       7.145873       0.092832      10.277034          -0.009431
          305              C      14.512070      11.695240       2.776017       0.255594      22.338677 0.28115673E+03  0.59896934E+04                                 7.122913                            5.762776       0.005980       2.042275                    0.999538      24.514465      69.410683       0.649088       0.442941      -1.037033       0.034028       0.035838      -0.030134       0.057882      -0.050437      -0.036118       0.003439       0.013995      -0.121794      -0.061570      -0.017196       0.078766              7.838691       6.412024       2.332440       2.069866       7.337564       0.056006       9.766483           0.108261
          306              C      15.595251      13.488961       2.274503       0.024881      32.676444 0.41326735E+03  0.95629971E+04                                 8.896441                            6.794419       0.136177       2.041497                    0.999528      27.234269      76.869788       0.631886       0.418895      -1.066024      -0.008419      -0.061904       0.026370       0.067812      -0.042651      -0.038876      -0.008987       0.021323      -0.083861      -0.062634      -0.002868       0.065502             10.351414       9.183896       4.345925       4.195096       9.892537       2.064996      11.977810           0.112969
          307              C      16.538255      14.642593       2.565839       0.537390      22.181364 0.25785103E+03  0.53643567E+04                                 7.177149                            5.686880       0.046489       2.074394                    0.999498      22.400820      62.249197       0.625960       0.470338      -1.023739       0.050532       0.048050       0.031170       0.076380      -0.064936      -0.011538       0.025288       0.021206      -0.207629      -0.075914      -0.028165       0.104079              7.768763       6.244391       1.971918       1.342040       7.075534      -0.616280       9.986363          -0.003143
          308              C      23.307496       5.448852      11.928133       0.043266      33.093532 0.41509594E+03  0.96103711E+04                                 8.958521                            6.807177       0.107540       2.033261                    0.999324      27.098763      76.363393       0.631971       0.418617      -1.066816       0.014234       0.006039      -0.070605       0.072278       0.037735       0.013243       0.016121       0.054814       0.023125      -0.051746       0.000443       0.051303             10.423314       7.238701      -4.310437      -0.476783      15.177037      -2.944821       8.854202           0.115534
          309              C      36.165485      26.368734      12.889542       0.485919      23.667867 0.28933846E+03  0.61774399E+04                                 7.450382                            5.990364       0.015286       2.049574                    0.999481      23.210767      64.726827       0.616840       0.465084      -1.029591       0.001725      -0.053951       0.036807       0.065333       0.065141       0.060976       0.028017       0.034846       0.031120      -0.076578      -0.030504       0.107082              8.053201       6.736612      -2.632803      -1.281238       9.987526      -0.911835       7.435464          -0.009432
          310              C      23.717830       6.515667      10.101039       0.255594      22.338821 0.28115894E+03  0.59897477E+04                                 7.122913                            5.762776       0.005980       2.042275                    0.999538      24.514570      69.410848       0.649093       0.442938      -1.037036      -0.034028      -0.016464       0.043833       0.057882       0.050860       0.035510       0.019614       0.059744       0.015454      -0.061566      -0.017194       0.078760              7.838690       6.412018      -2.728964      -1.509086       9.531809      -0.719782       7.572243           0.108262
          311              C      22.634649       6.640742      11.959347       0.024879      32.676583 0.41326888E+03  0.95630521E+04                                 8.896498                            6.794452       0.136163       2.041492                    0.999528      27.234406      76.870532       0.631880       0.418897      -1.066021       0.008421       0.004228      -0.067153       0.067811       0.050862       0.027250       0.002837       0.054767       0.016473      -0.062629      -0.002866       0.065495             10.351496       9.183962      -5.403875      -2.699023      13.044179       0.950766       8.826345           0.112970
          312              C      21.691645       7.299961      12.949890       0.537391      22.181401 0.25785140E+03  0.53643697E+04                                 7.177173                            5.686895       0.046485       2.074393                    0.999498      22.400858      62.249460       0.625957       0.470340      -1.023737      -0.050532       0.045404       0.034913       0.076380       0.032519       0.057374       0.048962       0.088168      -0.006749      -0.075914      -0.028160       0.104075              7.768792       6.244413      -1.922604      -1.411800       9.275629      -1.394123       7.786335          -0.003144
          313              N       7.345238       5.971223       0.332956      -0.339232      38.911672 0.58028500E+03  0.14401344E+05                                 9.612267                            7.771958      -0.058095       1.981855                    0.999005      29.435834      81.966133       0.632257       0.390347      -1.101246      -0.113090       0.035175       0.044672       0.126579       0.006225       0.026285       0.015661      -0.060597       0.090924      -0.053703       0.006386       0.047317             11.343010      18.752300      -0.358819      -1.800937       6.216080       1.428568       9.060650          -0.000202
          314              N       5.148293       5.959452       0.405790      -0.327345      38.416050 0.56251941E+03  0.13890760E+05                                 9.564619                            7.683672      -0.111256       1.963787                    0.999152      29.472257      82.606413       0.630211       0.393578      -1.095939       0.117572       0.033056       0.031828       0.126210      -0.007417      -0.026474       0.006188      -0.072889       0.070054      -0.057179       0.019687       0.037492             11.254819      18.643400       0.073104       0.626956       6.252727       1.343673       8.868329           0.008846
          315              N      35.033880      18.496372      11.886513      -0.339232      38.911636 0.58028440E+03  0.14401323E+05                                 9.612256                            7.771952      -0.058096       1.981854                    0.999005      29.435837      81.966082       0.632258       0.390347      -1.101246      -0.016166      -0.109801       0.060865       0.126579      -0.000220       0.021728       0.044660       0.021427       0.001377      -0.053700       0.006385       0.047315             11.342997       6.765582       2.213035       0.017650      13.181367      -5.271978      14.082042          -0.000201
          316              N      34.967615      17.201479      13.661582      -0.327345      38.415981 0.56251820E+03  0.13890718E+05                                 9.564594                            7.683654      -0.111252       1.963788                    0.999152      29.472242      82.606236       0.630213       0.393578      -1.095940      -0.006902       0.030838      -0.122190       0.126211       0.011144      -0.013350       0.029772      -0.006180      -0.126449      -0.057173       0.019685       0.037488             11.254781       6.729615       1.101275       1.353963      11.411194      -4.692258      15.623535           0.008846
          317              N      28.682620      17.372170      13.476376      -0.339232      38.911884 0.58028789E+03  0.14401438E+05                                 9.612314                            7.771985      -0.058112       1.981849                    0.999005      29.435924      81.966546       0.632255       0.390348      -1.101245       0.016167       0.020784      -0.123809       0.126579      -0.020418       0.007444       0.031151      -0.016778      -0.113241      -0.053699       0.006379       0.047320             11.343083       6.765620      -0.754314      -2.080618      10.668374      -4.383518      16.595255          -0.000201
          318              N      28.748885      18.614090      11.663849      -0.327345      38.416222 0.56252154E+03  0.13890831E+05                                 9.564662                            7.683696      -0.111263       1.963784                    0.999152      29.472335      82.606802       0.630209       0.393579      -1.095938       0.006903      -0.104922       0.069805       0.126211       0.008865      -0.014961       0.043996       0.034055      -0.005748      -0.057172       0.019680       0.037491             11.254881       6.729658      -1.643641      -0.586960      12.206369      -4.973423      14.828616           0.008846
          319              N       5.398062       2.304321       5.518738      -0.339231      38.911761 0.58028611E+03  0.14401382E+05                                 9.612293                            7.771974      -0.058101       1.981853                    0.999005      29.435865      81.966325       0.632255       0.390348      -1.101245       0.113089       0.053842       0.018272       0.126578      -0.026862       0.002888       0.007415      -0.083920       0.020958      -0.053706       0.006386       0.047320             11.343049      18.752380       1.817574      -0.262007       9.642517       0.217147       5.634249          -0.000201
          320              N       7.595007       2.369066       5.483362      -0.327345      38.416044 0.56251904E+03  0.13890746E+05                                 9.564612                            7.683664      -0.111250       1.963788                    0.999152      29.472243      82.606314       0.630212       0.393578      -1.095939      -0.117572       0.041027       0.020557       0.126211       0.027427      -0.001837       0.005258      -0.075517       0.062165      -0.057175       0.019687       0.037488             11.254808      18.643378      -0.615446       0.140073       9.422259       0.223074       5.698788           0.008846
          321              N      11.244688       4.555670      11.886513      -0.339232      38.911901 0.58028820E+03  0.14401448E+05                                 9.612318                            7.771988      -0.058112       1.981848                    0.999005      29.435933      81.966583       0.632255       0.390348      -1.101245      -0.087006       0.068902       0.060866       0.126579       0.009385       0.027810      -0.041150      -0.010346       0.001378      -0.053699       0.006379       0.047320             11.343087       9.660962      -3.884690      -4.574540      10.286166       2.620749      14.082133          -0.000201
          322              N      10.156410       5.260504      13.661582      -0.327345      38.416233 0.56252187E+03  0.13890842E+05                                 9.564664                            7.683699      -0.111264       1.963784                    0.999152      29.472344      82.606840       0.630209       0.393580      -1.095938       0.030159      -0.009441      -0.122190       0.126211      -0.008250       0.032455      -0.003328      -0.016223      -0.126451      -0.057172       0.019680       0.037492             11.254883       9.287136      -2.577833      -4.740652       8.853795       1.173568      15.623718           0.008846
          323              N      26.985212      12.725269       0.332956      -0.339232      38.911711 0.58028557E+03  0.14401364E+05                                 9.612283                            7.771969      -0.058099       1.981854                    0.999005      29.435847      81.966248       0.632255       0.390348      -1.101245       0.087006       0.080351       0.044672       0.126578      -0.029355       0.000418      -0.030597       0.019506       0.090925      -0.053706       0.006386       0.047320             11.343033       9.660916       5.607773       2.137656      15.307518       0.845386       9.060664          -0.000201
          324              N      28.073490      14.633765       0.405790      -0.327345      38.415994 0.56251836E+03  0.13890724E+05                                 9.564602                            7.683659      -0.111250       1.963789                    0.999152      29.472221      82.606228       0.630213       0.393578      -1.095939      -0.030158      -0.118349       0.031828       0.126210      -0.027856       0.018594       0.019830       0.049280       0.070052      -0.057175       0.019687       0.037488             11.254794       9.287074       5.328756       0.850189      15.608986      -1.214783       8.868323           0.008846
          325              N      24.783170      16.245024       5.518738      -0.339232      38.911723 0.58028544E+03  0.14401358E+05                                 9.612276                            7.771962      -0.058097       1.981853                    0.999005      29.435856      81.966219       0.632257       0.390347      -1.101246      -0.009916      -0.124860       0.018272       0.126579      -0.022910       0.004976      -0.006212       0.088476       0.020957      -0.053703       0.006386       0.047317             11.343026      10.345911       3.035893       0.319062      18.048931       0.118341       5.634236          -0.000201
          326              N      23.740768      14.310041       5.483362      -0.327344      38.416117 0.56252051E+03  0.13890794E+05                                 9.564632                            7.683680      -0.111258       1.963786                    0.999152      29.472281      82.606510       0.630211       0.393579      -1.095939       0.094316       0.081307       0.020556       0.126210      -0.046416       0.005470      -0.001042      -0.009756       0.062164      -0.057179       0.019686       0.037492             11.254837      12.260574       4.300622       0.123157      15.805132      -0.232834       5.698806           0.008846
          327              N      13.446730      10.618124      13.476376      -0.339232      38.911666 0.58028470E+03  0.14401332E+05                                 9.612262                            7.771955      -0.058098       1.981853                    0.999005      29.435847      81.966126       0.632257       0.390347      -1.101246       0.009916      -0.024392      -0.123810       0.126579       0.002940       0.023254      -0.022028       0.043743      -0.113241      -0.053700       0.006386       0.047315             11.343007      10.345899      -1.312777      -2.755919       7.088014       3.993589      16.595108          -0.000201
          328              N      14.489132       9.939777      11.663849      -0.327345      38.416028 0.56251907E+03  0.13890744E+05                                 9.564602                            7.683661      -0.111252       1.963788                    0.999152      29.472254      82.606281       0.630213       0.393578      -1.095940      -0.094317       0.046484       0.069805       0.126211       0.010310       0.045581      -0.009046      -0.032394      -0.005751      -0.057173       0.019685       0.037488             11.254793      12.260507      -1.549638      -4.013571       6.675359       2.995008      14.828515           0.008846
          329              N      14.420318      14.558720       5.518738      -0.339232      38.911663 0.58028490E+03  0.14401338E+05                                 9.612261                            7.771955      -0.058097       1.981853                    0.999005      29.435845      81.966116       0.632257       0.390347      -1.101246      -0.103174       0.071017       0.018272       0.126579       0.049763      -0.007870      -0.001206      -0.004567       0.020959      -0.053700       0.006385       0.047315             11.343004      13.493973      -4.853439      -0.057051      14.900810      -0.335480       5.634229          -0.000201
          330              N      13.265775      16.428957       5.483362      -0.327345      38.416006 0.56251845E+03  0.13890725E+05                                 9.564598                            7.683656      -0.111253       1.963787                    0.999152      29.472248      82.606262       0.630213       0.393578      -1.095940       0.023256      -0.122335       0.020557       0.126211       0.018981      -0.003639      -0.004220       0.085263       0.062164      -0.057173       0.019685       0.037488             11.254789      11.194535      -3.685133      -0.263223      16.871050       0.009764       5.698781           0.008846
          331              N      27.958800       5.117771      13.476376      -0.339232      38.911692 0.58028504E+03  0.14401345E+05                                 9.612271                            7.771959      -0.058096       1.981854                    0.999005      29.435840      81.966159       0.632257       0.390347      -1.101246      -0.026083       0.003609      -0.123810       0.126579       0.017469      -0.030705      -0.009128      -0.026974      -0.113240      -0.053703       0.006386       0.047317             11.343019       9.039398       2.067095       4.836519       8.394537       0.389891      16.595121          -0.000201
          332              N      26.850133       4.554198      11.663849      -0.327344      38.416079 0.56251978E+03  0.13890772E+05                                 9.564625                            7.683675      -0.111257       1.963787                    0.999152      29.472267      82.606454       0.630211       0.393579      -1.095939       0.087414       0.058439       0.069805       0.126210      -0.019184      -0.030627      -0.034955      -0.001669      -0.005749      -0.057179       0.019686       0.037493             11.254827       9.413714       3.193280       4.600564       9.522226       1.978377      14.828542           0.008846
          333              N      23.809582      10.056023      11.886513      -0.339231      38.911783 0.58028679E+03  0.14401403E+05                                 9.612297                            7.771979      -0.058102       1.981852                    0.999005      29.435878      81.966374       0.632255       0.390348      -1.101245       0.103173       0.040899       0.060865       0.126578      -0.009174      -0.049545      -0.003514      -0.011093       0.001377      -0.053706       0.006386       0.047320             11.343052      13.494056       1.671614       4.556882       6.453011       2.651283      14.082090          -0.000201
          334              N      24.964125      10.646082      13.661582      -0.327345      38.416030 0.56251880E+03  0.13890740E+05                                 9.564610                            7.683663      -0.111252       1.963788                    0.999152      29.472252      82.606354       0.630212       0.393578      -1.095939      -0.023256      -0.021397      -0.122190       0.126210      -0.002901      -0.019113      -0.026448       0.022392      -0.126449      -0.057175       0.019687       0.037488             11.254805      11.194550       1.476548       3.386632       6.946292       3.518710      15.623573           0.008846
          335              N      10.271100      14.411573       0.332956      -0.339232      38.911891 0.58028789E+03  0.14401439E+05                                 9.612316                            7.771985      -0.058112       1.981849                    0.999005      29.435929      81.966568       0.632255       0.390348      -1.101245       0.026083      -0.115526       0.044673       0.126579       0.023120      -0.026708       0.014933       0.041081       0.090928      -0.053699       0.006379       0.047320             11.343086       9.039430      -5.248974      -0.336696      15.929132      -2.273983       9.060695          -0.000201
          336              N      11.379767      12.514848       0.405790      -0.327345      38.416241 0.56252202E+03  0.13890846E+05                                 9.564665                            7.683699      -0.111263       1.963784                    0.999152      29.472342      82.606829       0.630209       0.393579      -1.095938      -0.087414       0.085293       0.031828       0.126211       0.035263       0.007875      -0.026021       0.023596       0.070057      -0.057172       0.019680       0.037492             11.254886       9.413764      -5.401920      -1.477150      15.482524      -0.128869       8.868370           0.008846
          337              N      35.757700      22.375166      10.071905      -0.339232      38.911676 0.58028501E+03  0.14401344E+05                                 9.612268                            7.771958      -0.058095       1.981854                    0.999005      29.435835      81.966136       0.632257       0.390347      -1.101246       0.026083       0.115526      -0.044672       0.126579      -0.023126       0.026705       0.014933       0.041081       0.090923      -0.053703       0.006386       0.047317             11.343012       9.039391       5.248939       0.336704      15.928996      -2.273945       9.060650          -0.000202
          338              N      36.866367      24.271890       9.999071      -0.327345      38.416060 0.56251949E+03  0.13890763E+05                                 9.564621                            7.683672      -0.111255       1.963787                    0.999152      29.472264      82.606438       0.630211       0.393578      -1.095939      -0.087414      -0.085292      -0.031828       0.126210      -0.035270      -0.007878      -0.026022       0.023598       0.070054      -0.057179       0.019687       0.037493             11.254821       9.413711       5.401875       1.477133      15.482424      -0.128878       8.868329           0.008846
          339              N      23.809582      12.016021      19.328070      -0.339232      38.911661 0.58028490E+03  0.14401338E+05                                 9.612262                            7.771956      -0.058098       1.981853                    0.999005      29.435842      81.966108       0.632257       0.390347      -1.101246       0.103173      -0.040900      -0.060865       0.126579       0.009168       0.049541      -0.003514      -0.011094       0.001377      -0.053700       0.006385       0.047315             11.343004      13.493974      -1.671601      -4.556849       6.452988       2.651277      14.082050          -0.000201
          340              N      24.964125      11.425961      17.553001      -0.327345      38.415994 0.56251833E+03  0.13890722E+05                                 9.564596                            7.683656      -0.111252       1.963787                    0.999152      29.472246      82.606254       0.630213       0.393578      -1.095940      -0.023256       0.021397       0.122191       0.126211       0.002896       0.019108      -0.026448       0.022392      -0.126449      -0.057173       0.019685       0.037488             11.254785      11.194534      -1.476546      -3.386635       6.946279       3.518698      15.623543           0.008846
          341              N      27.958800      16.954272      17.738207      -0.339232      38.911887 0.58028779E+03  0.14401435E+05                                 9.612314                            7.771984      -0.058111       1.981849                    0.999005      29.435924      81.966543       0.632255       0.390348      -1.101245      -0.026084      -0.003609       0.123809       0.126579      -0.017474       0.030700      -0.009129      -0.026976      -0.113243      -0.053699       0.006379       0.047320             11.343084       9.039430      -2.067097      -4.836550       8.394564       0.389890      16.595260          -0.000201
          342              N      26.850133      17.517845      19.550734      -0.327345      38.416223 0.56252165E+03  0.13890835E+05                                 9.564662                            7.683697      -0.111262       1.963785                    0.999152      29.472333      82.606795       0.630209       0.393579      -1.095938       0.087414      -0.058439      -0.069805       0.126211       0.019179       0.030621      -0.034954      -0.001673      -0.005748      -0.057172       0.019680       0.037492             11.254882       9.413758      -3.193306      -4.600593       9.522272       1.978391      14.828616           0.008846
          343              N      39.906918      22.228019       4.886123      -0.339231      38.911778 0.58028663E+03  0.14401398E+05                                 9.612296                            7.771977      -0.058101       1.981853                    0.999005      29.435874      81.966358       0.632255       0.390348      -1.101245      -0.103173      -0.071017      -0.018272       0.126578      -0.049770       0.007866      -0.001206      -0.004567       0.020958      -0.053706       0.006386       0.047320             11.343051      13.494055       4.853474       0.057055      14.900848      -0.335475       5.634250          -0.000201
          344              N      38.752375      20.357781       4.921499      -0.327345      38.416034 0.56251888E+03  0.13890742E+05                                 9.564610                            7.683663      -0.111252       1.963788                    0.999152      29.472247      82.606332       0.630212       0.393578      -1.095939       0.023256       0.122334      -0.020557       0.126210      -0.018987       0.003636      -0.004220       0.085263       0.062164      -0.057175       0.019687       0.037488             11.254806      11.194545       3.685132       0.263224      16.871084       0.009768       5.698787           0.008846
          345              N      47.777180      25.647714      19.328070      -0.339232      38.911891 0.58028795E+03  0.14401440E+05                                 9.612315                            7.771985      -0.058112       1.981849                    0.999005      29.435925      81.966550       0.632255       0.390348      -1.101245      -0.016167       0.109800      -0.060866       0.126579       0.000213      -0.021731       0.044659       0.021429       0.001378      -0.053699       0.006379       0.047320             11.343085       6.765621      -2.213065      -0.017632      13.181505      -5.272045      14.082131          -0.000201
          346              N      47.710915      26.942607      17.553001      -0.327345      38.416222 0.56252149E+03  0.13890830E+05                                 9.564661                            7.683695      -0.111262       1.963784                    0.999152      29.472338      82.606812       0.630209       0.393579      -1.095938      -0.006902      -0.030839       0.122190       0.126211      -0.011150       0.013345       0.029771      -0.006179      -0.126452      -0.057172       0.019680       0.037492             11.254880       6.729657      -1.101275      -1.353983      11.411269      -4.692309      15.623713           0.008846
          347              N      20.088538       8.743472      10.071905      -0.339232      38.911772 0.58028653E+03  0.14401395E+05                                 9.612295                            7.771977      -0.058101       1.981853                    0.999005      29.435875      81.966361       0.632255       0.390348      -1.101245      -0.113090      -0.035174      -0.044672       0.126578      -0.006231      -0.026289       0.015661      -0.060598       0.090925      -0.053706       0.006386       0.047320             11.343049      18.752374       0.358833       1.800961       6.216099       1.428571       9.060675          -0.000201
          348              N      17.891593       8.755244       9.999071      -0.327345      38.416033 0.56251905E+03  0.13890747E+05                                 9.564610                            7.683665      -0.111251       1.963788                    0.999152      29.472244      82.606322       0.630212       0.393578      -1.095939       0.117572      -0.033057      -0.031828       0.126210       0.007411       0.026470       0.006188      -0.072887       0.070053      -0.057175       0.019687       0.037488             11.254806      18.643369      -0.073089      -0.626941       6.252719       1.343678       8.868330           0.008846
          349              N      18.141362      12.410374       4.886123      -0.339232      38.911654 0.58028453E+03  0.14401329E+05                                 9.612264                            7.771955      -0.058095       1.981855                    0.999005      29.435829      81.966112       0.632257       0.390347      -1.101246       0.113090      -0.053842      -0.018272       0.126579       0.026856      -0.002892       0.007415      -0.083919       0.020957      -0.053703       0.006386       0.047317             11.343006      18.752292      -1.817546       0.262015       9.642496       0.217146       5.634230          -0.000201
          350              N      20.338307      12.345629       4.921499      -0.327345      38.416050 0.56251939E+03  0.13890759E+05                                 9.564619                            7.683671      -0.111255       1.963788                    0.999152      29.472255      82.606401       0.630211       0.393578      -1.095939      -0.117572      -0.041026      -0.020556       0.126210      -0.027433       0.001832       0.005258      -0.075518       0.062166      -0.057179       0.019687       0.037493             11.254818      18.643399       0.615469      -0.140062       9.422258       0.223075       5.698798           0.008846
          351              N      41.425920      26.771917      17.738207      -0.339232      38.911646 0.58028441E+03  0.14401323E+05                                 9.612259                            7.771952      -0.058097       1.981854                    0.999005      29.435837      81.966087       0.632257       0.390347      -1.101246       0.016166      -0.020784       0.123810       0.126579       0.020412      -0.007450       0.031152      -0.016779      -0.113240      -0.053700       0.006385       0.047315             11.343001       6.765582       0.754317       2.080587      10.668321      -4.383486      16.595101          -0.000201
          352              N      41.492185      25.529997      19.550734      -0.327345      38.416000 0.56251851E+03  0.13890727E+05                                 9.564598                            7.683657      -0.111253       1.963787                    0.999152      29.472241      82.606236       0.630213       0.393578      -1.095940       0.006903       0.104923      -0.069805       0.126211      -0.008872       0.014957       0.043997       0.034053      -0.005750      -0.057173       0.019685       0.037488             11.254787       6.729616       1.643620       0.586969      12.206237      -4.973353      14.828509           0.008846
          353              N      24.783170      20.541715       4.886123      -0.339231      38.911682 0.58028483E+03  0.14401337E+05                                 9.612266                            7.771956      -0.058100       1.981852                    0.999005      29.435862      81.966188       0.632257       0.390347      -1.101246      -0.009916       0.124860      -0.018273       0.126579       0.022904      -0.004979      -0.006213       0.088476       0.020958      -0.053700       0.006385       0.047315             11.343011      10.345905      -3.035896      -0.319059      18.048896       0.118331       5.634231          -0.000201
          354              N      23.740768      22.476697       4.921499      -0.327344      38.416047 0.56251932E+03  0.13890753E+05                                 9.564606                            7.683663      -0.111254       1.963787                    0.999152      29.472266      82.606334       0.630213       0.393578      -1.095940       0.094317      -0.081307      -0.020557       0.126211       0.046410      -0.005474      -0.001042      -0.009756       0.062163      -0.057173       0.019685       0.037488             11.254799      12.260509      -4.300578      -0.123155      15.805101      -0.232839       5.698786           0.008847
          355              N      38.933330      11.453919      17.738207      -0.339232      38.911660 0.58028452E+03  0.14401328E+05                                 9.612265                            7.771954      -0.058094       1.981855                    0.999005      29.435823      81.966088       0.632257       0.390347      -1.101246       0.009916       0.024393       0.123810       0.126579      -0.002946      -0.023258      -0.022028       0.043744      -0.113241      -0.053703       0.006386       0.047317             11.343010      10.345897       1.312777       2.755908       7.088022       3.993600      16.595111          -0.000202
          356              N      39.975732      12.132267      19.550734      -0.327345      38.416048 0.56251936E+03  0.13890758E+05                                 9.564618                            7.683671      -0.111255       1.963788                    0.999152      29.472250      82.606381       0.630212       0.393578      -1.095939      -0.094316      -0.046483      -0.069805       0.126210      -0.010315      -0.045585      -0.009046      -0.032394      -0.005750      -0.057179       0.019687       0.037492             11.254818      12.260550       1.549652       4.013599       6.675377       2.995014      14.828527           0.008846
          357              N      36.731288      17.516374      19.328070      -0.339231      38.911773 0.58028655E+03  0.14401395E+05                                 9.612294                            7.771976      -0.058100       1.981853                    0.999005      29.435870      81.966340       0.632255       0.390348      -1.101245      -0.087006      -0.068901      -0.060865       0.126578      -0.009391      -0.027816      -0.041151      -0.010343       0.001377      -0.053706       0.006386       0.047320             11.343050       9.660929       3.884667       4.574520      10.286133       2.620736      14.082088          -0.000201
          358              N      35.643010      16.811540      17.553001      -0.327345      38.416025 0.56251870E+03  0.13890736E+05                                 9.564609                            7.683662      -0.111251       1.963788                    0.999152      29.472247      82.606331       0.630212       0.393578      -1.095939       0.030158       0.009442       0.122190       0.126211       0.008245      -0.032461      -0.003328      -0.016221      -0.126449      -0.057175       0.019687       0.037488             11.254802       9.287084       2.577825       4.740609       8.853757       1.173557      15.623566           0.008846
          359              N      26.985212      24.061470      10.071905      -0.339232      38.911872 0.58028757E+03  0.14401429E+05                                 9.612312                            7.771983      -0.058112       1.981849                    0.999005      29.435922      81.966538       0.632255       0.390348      -1.101245       0.087006      -0.080352      -0.044672       0.126578       0.029348      -0.000422      -0.030596       0.019504       0.090928      -0.053699       0.006379       0.047320             11.343080       9.660956      -5.607811      -2.137673      15.307594       0.845403       9.060691          -0.000201
          360              N      28.073490      22.152974       9.999071      -0.327345      38.416220 0.56252163E+03  0.13890834E+05                                 9.564661                            7.683696      -0.111262       1.963784                    0.999152      29.472334      82.606798       0.630209       0.393579      -1.095938      -0.030159       0.118349      -0.031828       0.126211       0.027849      -0.018597       0.019830       0.049280       0.070056      -0.057172       0.019680       0.037492             11.254881       9.287131      -5.328807      -0.850181      15.609146      -1.214812       8.868367           0.008846
          361              N      43.627962      23.458168      20.476766      -0.339232      38.911660 0.58028481E+03  0.14401338E+05                                 9.612265                            7.771957      -0.058095       1.981855                    0.999005      29.435829      81.966115       0.632257       0.390347      -1.101246       0.113090      -0.035175      -0.044672       0.126579       0.006225       0.026285       0.015661      -0.060597       0.090924      -0.053703       0.006386       0.047317             11.343007      18.752294      -0.358819      -1.800935       6.216078       1.428568       9.060649          -0.000201
          362              N      45.824907      23.469939      20.403932      -0.327345      38.416046 0.56251932E+03  0.13890757E+05                                 9.564619                            7.683671      -0.111256       1.963787                    0.999152      29.472254      82.606404       0.630211       0.393579      -1.095939      -0.117572      -0.033056      -0.031828       0.126210      -0.007417      -0.026474       0.006188      -0.072888       0.070053      -0.057179       0.019686       0.037492             11.254818      18.643397       0.073105       0.626957       6.252727       1.343674       8.868330           0.008846
          363              N      15.939320      10.933019       8.923209      -0.339232      38.911621 0.58028412E+03  0.14401314E+05                                 9.612253                            7.771949      -0.058095       1.981854                    0.999005      29.435828      81.966042       0.632258       0.390347      -1.101246       0.016166       0.109801      -0.060865       0.126579      -0.000220       0.021727       0.044660       0.021427       0.001377      -0.053700       0.006386       0.047315             11.342993       6.765580       2.213034       0.017649      13.181362      -5.271976      14.082037          -0.000202
          364              N      16.005585      12.227912       7.148140      -0.327345      38.415962 0.56251782E+03  0.13890706E+05                                 9.564590                            7.683651      -0.111251       1.963788                    0.999152      29.472231      82.606190       0.630214       0.393577      -1.095940       0.006902      -0.030839       0.122190       0.126211       0.011144      -0.013350       0.029772      -0.006180      -0.126449      -0.057173       0.019685       0.037488             11.254777       6.729612       1.101275       1.353962      11.411190      -4.692257      15.623528           0.008846
          365              N      22.290580      12.057221       7.333346      -0.339232      38.911869 0.58028754E+03  0.14401427E+05                                 9.612311                            7.771982      -0.058111       1.981849                    0.999005      29.435915      81.966505       0.632255       0.390348      -1.101245      -0.016167      -0.020785       0.123809       0.126578      -0.020418       0.007444       0.031151      -0.016778      -0.113242      -0.053699       0.006379       0.047320             11.343079       6.765618      -0.754314      -2.080618      10.668370      -4.383517      16.595251          -0.000201
          366              N      22.224315      10.815301       9.145873      -0.327345      38.416206 0.56252126E+03  0.13890823E+05                                 9.564659                            7.683693      -0.111262       1.963785                    0.999152      29.472325      82.606762       0.630209       0.393579      -1.095938      -0.006903       0.104922      -0.069805       0.126211       0.008865      -0.014961       0.043996       0.034056      -0.005749      -0.057172       0.019680       0.037491             11.254877       6.729656      -1.643640      -0.586959      12.206364      -4.973420      14.828612           0.008846
          367              N      45.575138      27.125070      15.290984      -0.339231      38.911785 0.58028655E+03  0.14401396E+05                                 9.612298                            7.771978      -0.058102       1.981852                    0.999005      29.435878      81.966379       0.632255       0.390348      -1.101245      -0.113089      -0.053842      -0.018272       0.126578      -0.026862       0.002888       0.007415      -0.083920       0.020957      -0.053705       0.006385       0.047320             11.343055      18.752391       1.817575      -0.262006       9.642522       0.217147       5.634251          -0.000201
          368              N      43.378193      27.060325      15.326360      -0.327345      38.416057 0.56251933E+03  0.13890755E+05                                 9.564615                            7.683667      -0.111252       1.963788                    0.999152      29.472253      82.606358       0.630212       0.393578      -1.095939       0.117572      -0.041027      -0.020557       0.126210       0.027427      -0.001837       0.005258      -0.075517       0.062164      -0.057175       0.019687       0.037488             11.254812      18.643386      -0.615446       0.140072       9.422261       0.223074       5.698790           0.008846
          369              N      39.728512      24.873721       8.923209      -0.339232      38.911889 0.58028797E+03  0.14401441E+05                                 9.612316                            7.771986      -0.058112       1.981849                    0.999005      29.435926      81.966558       0.632255       0.390348      -1.101245       0.087006      -0.068902      -0.060866       0.126579       0.009385       0.027810      -0.041150      -0.010346       0.001377      -0.053699       0.006379       0.047320             11.343085       9.660959      -3.884689      -4.574539      10.286165       2.620749      14.082130          -0.000201
          370              N      40.816790      24.168887       7.148140      -0.327345      38.416217 0.56252152E+03  0.13890831E+05                                 9.564662                            7.683696      -0.111264       1.963784                    0.999152      29.472335      82.606810       0.630209       0.393580      -1.095938      -0.030159       0.009442       0.122190       0.126210      -0.008251       0.032455      -0.003328      -0.016223      -0.126450      -0.057171       0.019680       0.037492             11.254880       9.287133      -2.577833      -4.740651       8.853793       1.173569      15.623714           0.008847
          371              N      23.987988      16.704122      20.476766      -0.339232      38.911752 0.58028620E+03  0.14401385E+05                                 9.612291                            7.771974      -0.058101       1.981853                    0.999005      29.435866      81.966326       0.632255       0.390348      -1.101245      -0.087006      -0.080351      -0.044672       0.126578      -0.029355       0.000418      -0.030597       0.019506       0.090925      -0.053706       0.006385       0.047320             11.343044       9.660924       5.607780       2.137658      15.307535       0.845389       9.060672          -0.000201
          372              N      22.899710      14.795626      20.403932      -0.327345      38.416028 0.56251890E+03  0.13890742E+05                                 9.564609                            7.683664      -0.111251       1.963788                    0.999152      29.472239      82.606302       0.630212       0.393578      -1.095939       0.030158       0.118349      -0.031828       0.126210      -0.027856       0.018594       0.019830       0.049280       0.070053      -0.057175       0.019687       0.037488             11.254803       9.287081       5.328761       0.850190      15.609001      -1.214783       8.868328           0.008846
          373              N      26.190030      13.184367      15.290984      -0.339232      38.911685 0.58028492E+03  0.14401342E+05                                 9.612270                            7.771958      -0.058096       1.981854                    0.999005      29.435839      81.966154       0.632257       0.390347      -1.101246       0.009916       0.124860      -0.018272       0.126579      -0.022910       0.004976      -0.006212       0.088476       0.020957      -0.053702       0.006386       0.047317             11.343016      10.345905       3.035889       0.319061      18.048910       0.118338       5.634233          -0.000201
          374              N      27.232432      15.119350      15.326360      -0.327345      38.416088 0.56252008E+03  0.13890781E+05                                 9.564626                            7.683677      -0.111257       1.963787                    0.999152      29.472266      82.606448       0.630211       0.393579      -1.095939      -0.094316      -0.081307      -0.020556       0.126210      -0.046416       0.005470      -0.001042      -0.009755       0.062164      -0.057179       0.019686       0.037492             11.254829      12.260566       4.300617       0.123158      15.805118      -0.232834       5.698803           0.008846
          375              N      37.526470      18.811267       7.333346      -0.339232      38.911620 0.58028389E+03  0.14401307E+05                                 9.612253                            7.771948      -0.058096       1.981854                    0.999005      29.435823      81.966029       0.632258       0.390347      -1.101246      -0.009916       0.024392       0.123809       0.126578       0.002940       0.023254      -0.022028       0.043743      -0.113241      -0.053701       0.006386       0.047315             11.342995      10.345889      -1.312776      -2.755916       7.088007       3.993584      16.595089          -0.000202
          376              N      36.484068      19.489614       9.145873      -0.327345      38.415983 0.56251836E+03  0.13890721E+05                                 9.564593                            7.683655      -0.111250       1.963789                    0.999152      29.472229      82.606180       0.630214       0.393577      -1.095940       0.094317      -0.046484      -0.069805       0.126211       0.010310       0.045581      -0.009046      -0.032394      -0.005750      -0.057173       0.019686       0.037488             11.254782      12.260494      -1.549635      -4.013564       6.675352       2.995004      14.828499           0.008846
          377              N      36.552882      14.870671      15.290984      -0.339232      38.911638 0.58028455E+03  0.14401327E+05                                 9.612257                            7.771953      -0.058096       1.981854                    0.999005      29.435834      81.966069       0.632258       0.390347      -1.101246       0.103174      -0.071018      -0.018272       0.126579       0.049764      -0.007870      -0.001206      -0.004567       0.020959      -0.053701       0.006385       0.047315             11.342997      13.493965      -4.853434      -0.057052      14.900800      -0.335479       5.634226          -0.000201
          378              N      37.707425      13.000434      15.326360      -0.327345      38.415979 0.56251807E+03  0.13890713E+05                                 9.564593                            7.683653      -0.111252       1.963788                    0.999152      29.472235      82.606209       0.630214       0.393578      -1.095940      -0.023256       0.122335      -0.020557       0.126211       0.018981      -0.003639      -0.004220       0.085263       0.062164      -0.057173       0.019685       0.037488             11.254781      11.194529      -3.685129      -0.263223      16.871036       0.009763       5.698778           0.008846
          379              N      23.014400      24.311620       7.333346      -0.339232      38.911675 0.58028471E+03  0.14401335E+05                                 9.612268                            7.771957      -0.058096       1.981854                    0.999005      29.435831      81.966125       0.632257       0.390347      -1.101246       0.026083      -0.003609       0.123810       0.126579       0.017469      -0.030706      -0.009128      -0.026974      -0.113240      -0.053703       0.006386       0.047317             11.343015       9.039395       2.067094       4.836517       8.394534       0.389892      16.595116          -0.000201
          380              N      24.123067      24.875193       9.145873      -0.327345      38.416064 0.56251953E+03  0.13890764E+05                                 9.564622                            7.683673      -0.111256       1.963787                    0.999152      29.472258      82.606416       0.630211       0.393579      -1.095939      -0.087414      -0.058439      -0.069805       0.126210      -0.019184      -0.030627      -0.034955      -0.001670      -0.005749      -0.057179       0.019686       0.037492             11.254824       9.413711       3.193279       4.600562       9.522223       1.978377      14.828538           0.008846
          381              N      27.163618      19.373368       8.923209      -0.339232      38.911743 0.58028615E+03  0.14401383E+05                                 9.612289                            7.771974      -0.058100       1.981853                    0.999005      29.435857      81.966290       0.632255       0.390348      -1.101245      -0.103173      -0.040899      -0.060865       0.126578      -0.009174      -0.049545      -0.003514      -0.011094       0.001377      -0.053706       0.006386       0.047320             11.343042      13.494043       1.671612       4.556877       6.453006       2.651280      14.082077          -0.000202
          382              N      26.009075      18.783309       7.148140      -0.327345      38.415981 0.56251799E+03  0.13890714E+05                                 9.564601                            7.683657      -0.111250       1.963789                    0.999152      29.472226      82.606253       0.630213       0.393578      -1.095939       0.023256       0.021396       0.122190       0.126210      -0.002901      -0.019112      -0.026448       0.022391      -0.126449      -0.057175       0.019687       0.037488             11.254792      11.194540       1.476547       3.386629       6.946285       3.518704      15.623552           0.008846
          383              N      40.702100      15.017818      20.476766      -0.339232      38.911908 0.58028813E+03  0.14401447E+05                                 9.612320                            7.771988      -0.058114       1.981848                    0.999005      29.435936      81.966600       0.632254       0.390348      -1.101245      -0.026083       0.115525      -0.044673       0.126578       0.023120      -0.026708       0.014933       0.041081       0.090928      -0.053699       0.006379       0.047320             11.343091       9.039435      -5.248978      -0.336695      15.929140      -2.273984       9.060698          -0.000201
          384              N      39.593433      16.914543      20.403932      -0.327345      38.416261 0.56252233E+03  0.13890856E+05                                 9.564669                            7.683702      -0.111263       1.963784                    0.999152      29.472352      82.606868       0.630209       0.393580      -1.095938       0.087414      -0.085293      -0.031829       0.126211       0.035263       0.007875      -0.026021       0.023596       0.070057      -0.057172       0.019680       0.037492             11.254892       9.413770      -5.401925      -1.477151      15.482532      -0.128868       8.868373           0.008846
          385              N      15.215500       7.054225      10.737817      -0.339232      38.911741 0.58028603E+03  0.14401377E+05                                 9.612281                            7.771967      -0.058099       1.981853                    0.999005      29.435867      81.966271       0.632256       0.390347      -1.101245      -0.026082      -0.115526       0.044673       0.126579      -0.023126       0.026705       0.014933       0.041080       0.090923      -0.053702       0.006386       0.047317             11.343031       9.039404       5.248950       0.336703      15.929026      -2.273949       9.060662          -0.000201
          386              N      14.106833       5.157501      10.810651      -0.327344      38.416123 0.56252047E+03  0.13890794E+05                                 9.564632                            7.683680      -0.111258       1.963786                    0.999152      29.472298      82.606572       0.630211       0.393579      -1.095939       0.087414       0.085292       0.031829       0.126210      -0.035270      -0.007878      -0.026022       0.023598       0.070054      -0.057179       0.019686       0.037493             11.254837       9.413724       5.401886       1.477135      15.482449      -0.128877       8.868338           0.008846
          387              N      27.163618      17.413370       1.481652      -0.339232      38.911583 0.58028370E+03  0.14401300E+05                                 9.612246                            7.771945      -0.058094       1.981855                    0.999005      29.435804      81.965948       0.632258       0.390347      -1.101246      -0.103173       0.040900       0.060865       0.126578       0.009168       0.049541      -0.003514      -0.011095       0.001377      -0.053700       0.006386       0.047315             11.342982      13.493947      -1.671596      -4.556834       6.452977       2.651270      14.082021          -0.000201
          388              N      26.009075      18.003430       3.256721      -0.327345      38.415917 0.56251726E+03  0.13890687E+05                                 9.564582                            7.683647      -0.111249       1.963789                    0.999152      29.472206      82.606094       0.630214       0.393577      -1.095940       0.023256      -0.021397      -0.122190       0.126211       0.002896       0.019108      -0.026448       0.022391      -0.126450      -0.057173       0.019686       0.037488             11.254765      11.194516      -1.476542      -3.386624       6.946269       3.518688      15.623508           0.008846
          389              N      23.014400      12.475119       3.071515      -0.339232      38.911948 0.58028880E+03  0.14401468E+05                                 9.612327                            7.771993      -0.058114       1.981847                    0.999005      29.435954      81.966670       0.632254       0.390348      -1.101245       0.026083       0.003609      -0.123810       0.126579      -0.017474       0.030700      -0.009129      -0.026976      -0.113242      -0.053699       0.006379       0.047320             11.343101       9.039442      -2.067100      -4.836559       8.394574       0.389892      16.595288          -0.000201
          390              N      24.123067      11.911546       1.258988      -0.327345      38.416289 0.56252266E+03  0.13890867E+05                                 9.564674                            7.683704      -0.111265       1.963783                    0.999152      29.472368      82.606932       0.630208       0.393580      -1.095938      -0.087414       0.058439       0.069805       0.126211       0.019179       0.030621      -0.034954      -0.001673      -0.005748      -0.057172       0.019680       0.037492             11.254899       9.413772      -3.193313      -4.600602       9.522284       1.978398      14.828640           0.008847
          391              N      11.066282       7.201372      15.923599      -0.339232      38.911757 0.58028629E+03  0.14401387E+05                                 9.612291                            7.771974      -0.058099       1.981854                    0.999005      29.435863      81.966309       0.632255       0.390348      -1.101245       0.103173       0.071017       0.018272       0.126578      -0.049770       0.007866      -0.001206      -0.004567       0.020959      -0.053706       0.006386       0.047320             11.343045      13.494048       4.853470       0.057053      14.900839      -0.335476       5.634247          -0.000202
          392              N      12.220825       9.071610      15.888223      -0.327345      38.416010 0.56251852E+03  0.13890730E+05                                 9.564606                            7.683661      -0.111251       1.963788                    0.999152      29.472234      82.606281       0.630213       0.393578      -1.095939      -0.023256      -0.122334       0.020557       0.126210      -0.018987       0.003636      -0.004220       0.085263       0.062165      -0.057175       0.019687       0.037488             11.254799      11.194540       3.685130       0.263224      16.871074       0.009769       5.698785           0.008846
          393              N       3.196020       3.781677       1.481652      -0.339232      38.911881 0.58028779E+03  0.14401435E+05                                 9.612313                            7.771984      -0.058111       1.981849                    0.999005      29.435921      81.966531       0.632255       0.390348      -1.101245       0.016167      -0.109800       0.060865       0.126579       0.000213      -0.021731       0.044659       0.021429       0.001378      -0.053699       0.006379       0.047320             11.343082       6.765619      -2.213064      -0.017633      13.181501      -5.272043      14.082126          -0.000201
          394              N       3.262285       2.486784       3.256721      -0.327345      38.416215 0.56252144E+03  0.13890828E+05                                 9.564659                            7.683694      -0.111261       1.963785                    0.999152      29.472335      82.606795       0.630209       0.393579      -1.095938       0.006902       0.030839      -0.122190       0.126211      -0.011150       0.013345       0.029771      -0.006179      -0.126453      -0.057172       0.019680       0.037492             11.254877       6.729657      -1.101275      -1.353983      11.411266      -4.692306      15.623707           0.008846
          395              N      30.884662      20.685919      10.737817      -0.339231      38.911796 0.58028691E+03  0.14401407E+05                                 9.612300                            7.771980      -0.058103       1.981852                    0.999005      29.435887      81.966413       0.632255       0.390348      -1.101245       0.113089       0.035174       0.044672       0.126578      -0.006231      -0.026289       0.015661      -0.060597       0.090925      -0.053706       0.006386       0.047320             11.343056      18.752386       0.358834       1.800963       6.216102       1.428572       9.060679          -0.000201
          396              N      33.081607      20.674147      10.810651      -0.327345      38.416065 0.56251953E+03  0.13890762E+05                                 9.564617                            7.683669      -0.111253       1.963787                    0.999152      29.472260      82.606388       0.630212       0.393578      -1.095939      -0.117572       0.033057       0.031829       0.126210       0.007410       0.026470       0.006188      -0.072887       0.070052      -0.057175       0.019687       0.037488             11.254814      18.643382      -0.073091      -0.626941       6.252722       1.343679       8.868336           0.008846
          397              N      32.831838      17.019017      15.923599      -0.339232      38.911667 0.58028472E+03  0.14401335E+05                                 9.612266                            7.771956      -0.058096       1.981854                    0.999005      29.435836      81.966141       0.632257       0.390347      -1.101246      -0.113090       0.053842       0.018272       0.126579       0.026856      -0.002892       0.007415      -0.083919       0.020957      -0.053702       0.006386       0.047317             11.343010      18.752300      -1.817547       0.262016       9.642498       0.217146       5.634231          -0.000201
          398              N      30.634893      17.083762      15.888223      -0.327345      38.416064 0.56251965E+03  0.13890767E+05                                 9.564621                            7.683673      -0.111256       1.963787                    0.999152      29.472265      82.606441       0.630211       0.393578      -1.095939       0.117572       0.041027       0.020556       0.126210      -0.027433       0.001832       0.005258      -0.075518       0.062165      -0.057179       0.019687       0.037493             11.254822      18.643409       0.615469      -0.140062       9.422259       0.223075       5.698799           0.008846
          399              N       9.547280       2.657474       3.071515      -0.339232      38.911646 0.58028449E+03  0.14401325E+05                                 9.612258                            7.771952      -0.058096       1.981854                    0.999005      29.435837      81.966083       0.632258       0.390347      -1.101246      -0.016166       0.020784      -0.123810       0.126579       0.020412      -0.007450       0.031152      -0.016779      -0.113241      -0.053700       0.006385       0.047315             11.343000       6.765582       0.754317       2.080587      10.668321      -4.383486      16.595098          -0.000201
          400              N       9.481015       3.899394       1.258988      -0.327345      38.416003 0.56251856E+03  0.13890728E+05                                 9.564597                            7.683657      -0.111252       1.963788                    0.999152      29.472242      82.606236       0.630213       0.393578      -1.095940      -0.006903      -0.104923       0.069805       0.126211      -0.008872       0.014957       0.043997       0.034053      -0.005750      -0.057173       0.019685       0.037488             11.254788       6.729616       1.643621       0.586969      12.206237      -4.973353      14.828509           0.008846
          401              N      26.190030       8.887676      15.923599      -0.339232      38.911623 0.58028390E+03  0.14401307E+05                                 9.612254                            7.771948      -0.058096       1.981854                    0.999005      29.435832      81.966063       0.632258       0.390347      -1.101246       0.009916      -0.124860       0.018272       0.126579       0.022904      -0.004979      -0.006213       0.088476       0.020959      -0.053700       0.006385       0.047315             11.342995      10.345894      -3.035891      -0.319059      18.048866       0.118333       5.634225          -0.000201
          402              N      27.232432       6.952694      15.888223      -0.327345      38.415995 0.56251851E+03  0.13890726E+05                                 9.564596                            7.683656      -0.111251       1.963788                    0.999152      29.472237      82.606215       0.630213       0.393578      -1.095940      -0.094317       0.081307       0.020557       0.126211       0.046410      -0.005474      -0.001042      -0.009755       0.062165      -0.057173       0.019685       0.037488             11.254785      12.260495      -4.300571      -0.123154      15.805080      -0.232840       5.698781           0.008846
          403              N      12.039870      17.975472       3.071515      -0.339232      38.911678 0.58028489E+03  0.14401340E+05                                 9.612268                            7.771957      -0.058095       1.981855                    0.999005      29.435833      81.966126       0.632257       0.390347      -1.101246      -0.009916      -0.024393      -0.123810       0.126579      -0.002945      -0.023258      -0.022028       0.043744      -0.113241      -0.053703       0.006386       0.047317             11.343013      10.345901       1.312777       2.755909       7.088024       3.993600      16.595115          -0.000201
          404              N      10.997468      17.297124       1.258988      -0.327345      38.416067 0.56251968E+03  0.13890768E+05                                 9.564622                            7.683673      -0.111255       1.963787                    0.999152      29.472261      82.606425       0.630211       0.393578      -1.095939       0.094316       0.046483       0.069805       0.126210      -0.010315      -0.045585      -0.009046      -0.032394      -0.005749      -0.057179       0.019687       0.037493             11.254823      12.260556       1.549653       4.013602       6.675379       2.995015      14.828533           0.008846
          405              N      14.241912      11.913017       1.481652      -0.339231      38.911782 0.58028670E+03  0.14401400E+05                                 9.612296                            7.771978      -0.058101       1.981853                    0.999005      29.435875      81.966361       0.632255       0.390348      -1.101245       0.087006       0.068901       0.060865       0.126578      -0.009391      -0.027816      -0.041151      -0.010343       0.001377      -0.053706       0.006386       0.047320             11.343052       9.660931       3.884668       4.574521      10.286136       2.620736      14.082090          -0.000201
          406              N      15.330190      12.617851       3.256721      -0.327345      38.416028 0.56251881E+03  0.13890740E+05                                 9.564609                            7.683663      -0.111252       1.963788                    0.999152      29.472249      82.606341       0.630212       0.393578      -1.095939      -0.030158      -0.009442      -0.122190       0.126210       0.008245      -0.032461      -0.003328      -0.016221      -0.126449      -0.057175       0.019687       0.037488             11.254803       9.287084       2.577825       4.740608       8.853758       1.173557      15.623566           0.008846
          407              N      23.987988       5.367921      10.737817      -0.339232      38.911886 0.58028782E+03  0.14401437E+05                                 9.612315                            7.771985      -0.058112       1.981849                    0.999005      29.435929      81.966568       0.632255       0.390348      -1.101245      -0.087006       0.080352       0.044672       0.126579       0.029348      -0.000421      -0.030596       0.019504       0.090928      -0.053699       0.006379       0.047320             11.343084       9.660960      -5.607814      -2.137674      15.307599       0.845403       9.060694          -0.000201
          408              N      22.899710       7.276417      10.810651      -0.327345      38.416231 0.56252182E+03  0.13890840E+05                                 9.564664                            7.683698      -0.111263       1.963784                    0.999152      29.472340      82.606822       0.630209       0.393579      -1.095938       0.030159      -0.118349       0.031828       0.126211       0.027849      -0.018597       0.019830       0.049280       0.070057      -0.057172       0.019680       0.037491             11.254884       9.287133      -5.328809      -0.850182      15.609149      -1.214811       8.868369           0.008846
          409              O       9.159884       6.792303       2.293231      -0.430744      27.851317 0.41056165E+03  0.92436152E+04                                 7.313605                            6.329217       0.585392       2.280307                    0.995954      25.474046      65.200141       0.743515       0.365892      -1.131465      -0.016501       0.020562       0.025314       0.036550      -0.027159      -0.038710      -0.052185      -0.000201      -0.132656      -0.092233       0.039359       0.052874              7.939608      12.062027      -0.158288      -1.643113       5.955416      -0.270332       5.801381           0.075862
          410              O       7.467574       7.645756       3.521005      -0.211609      20.665313 0.31432074E+03  0.65829328E+04                                 5.863879                            5.427602       0.833163       2.374469                    0.999389      23.281050      56.435663       0.832119       0.351459      -1.149282       0.022771      -0.018393      -0.007801       0.030293      -0.030263       0.003488       0.045329       0.167081       0.009218      -0.108721       0.021139       0.087582              5.884210       5.360176      -0.391115      -0.970517       5.355417       1.295397       6.937037           0.633476
          411              O      28.838088       6.702544       2.282827      -0.493277      31.226691 0.46204795E+03  0.10724677E+05                                 7.944046                            6.741004       0.213088       2.149584                    0.995414      26.356042      68.702967       0.715510       0.368802      -1.128170       0.009369       0.017852       0.026208       0.033066       0.042919       0.056454      -0.012572       0.013372      -0.068822      -0.078244       0.006951       0.071293              8.738037      12.722132       0.869925       2.527396       6.588230       0.179838       6.903749           0.037237
          412              O      30.451390       7.607498       3.506438      -0.263142      21.561614 0.30987538E+03  0.64883458E+04                                 6.063879                            5.415985       0.790110       2.365116                    0.999182      23.445100      57.448680       0.824062       0.354976      -1.142611      -0.021317      -0.012662      -0.005994       0.025508       0.025106       0.012879       0.006579       0.065474      -0.014451      -0.038985      -0.008591       0.047577              6.179389       5.396737       0.448358       1.182762       5.601889       1.668389       7.539542           0.411611
          413              O      33.907373      18.072589       9.364375      -0.430744      27.851364 0.41056276E+03  0.92436424E+04                                 7.313606                            6.329222       0.585390       2.280306                    0.995954      25.474009      65.199963       0.743516       0.365892      -1.131466      -0.008798      -0.035169      -0.004658       0.036551      -0.030578      -0.041125      -0.048378       0.010566      -0.131043      -0.092232       0.039358       0.052874              7.939605       6.107600       0.588942      -1.114740       8.803043      -3.382322       8.908173           0.075862
          414              O      33.397641      15.947787       9.934561      -0.211610      20.664604 0.31430696E+03  0.65825642E+04                                 5.863698                            5.427441       0.833171       2.374470                    0.999389      23.280933      56.434812       0.832142       0.351453      -1.149288      -0.004251       0.029087      -0.007322       0.030294       0.034534       0.049307      -0.052330      -0.109138       0.086868      -0.108721       0.021139       0.087582              5.884028       5.188362       1.288413       0.217111       7.351816       0.528769       5.111905           0.633475
          415              O      33.864045      14.783855      14.152692      -0.493277      31.226790 0.46204988E+03  0.10724730E+05                                 7.944059                            6.741016       0.213078       2.149581                    0.995414      26.356039      68.702934       0.715509       0.368802      -1.128170      -0.011093      -0.018847      -0.024802       0.033066      -0.026401       0.007438       0.006299       0.066746       0.211328      -0.078249       0.006950       0.071299              8.738050       6.629034      -0.731063       1.395334       6.770617      -2.038879      12.814499           0.037238
          416              O      33.387446      14.535176      12.000967      -0.263142      21.561560 0.30987431E+03  0.64883172E+04                                 6.063866                            5.415973       0.790113       2.365117                    0.999182      23.445090      57.448611       0.824064       0.354976      -1.142611      -0.002418      -0.001040       0.025373       0.025509       0.013909       0.004961      -0.014623       0.005509       0.133682      -0.038987      -0.008591       0.047578              6.179378       5.320682       0.791775       1.425594       6.023772       1.492341       7.193679           0.411609
          417              O      29.809127      14.853014      13.917542      -0.430744      27.851289 0.41056071E+03  0.92435881E+04                                 7.313600                            6.329207       0.585396       2.280308                    0.995954      25.474014      65.200023       0.743516       0.365892      -1.131465       0.008798      -0.016115      -0.031604       0.036550       0.048962       0.015118      -0.018698       0.094515       0.120817      -0.092228       0.039359       0.052869              7.939607       6.107585       0.854669      -0.926839       6.770561      -2.663744      10.940674           0.075862
          418              O      30.318859      14.682323      11.724197      -0.211609      20.665490 0.31432428E+03  0.65830277E+04                                 5.863926                            5.427644       0.833168       2.374471                    0.999389      23.281076      56.435873       0.832113       0.351460      -1.149280       0.004251       0.002793       0.029866       0.030295      -0.058001      -0.016127      -0.037204      -0.066354       0.215231      -0.108725       0.021142       0.087582              5.884257       5.188549      -0.634200      -1.142408       5.693370       1.115247       6.770851           0.633478
          419              O      29.852455      18.271237       9.220788      -0.493277      31.226898 0.46205086E+03  0.10724761E+05                                 7.944088                            6.741028       0.213081       2.149582                    0.995414      26.356046      68.703030       0.715508       0.368802      -1.128170       0.011092      -0.029666      -0.009502       0.033066       0.001784       0.027367      -0.038797      -0.060801      -0.171306      -0.078245       0.006946       0.071299              8.738093       6.629048      -1.071853       1.154367      10.861516      -3.485241       8.723715           0.037237
          420              O      30.329054      16.159679       9.703573      -0.263142      21.562454 0.30989041E+03  0.64887477E+04                                 6.064089                            5.416162       0.790096       2.365113                    0.999182      23.445262      57.449717       0.824037       0.354982      -1.142605       0.002418       0.023576      -0.009439       0.025510      -0.009318      -0.011461      -0.033244      -0.047163      -0.024328      -0.038990      -0.008587       0.047577              6.179607       5.320863      -1.608058      -0.271312       8.001989       0.793079       5.215968           0.411611
          421              O      29.070016       4.426180       5.639435      -0.430743      27.851076 0.41055732E+03  0.92434918E+04                                 7.313555                            6.329176       0.585396       2.280309                    0.995954      25.473993      65.199875       0.743519       0.365891      -1.131466       0.016501       0.030721       0.010948       0.036550       0.045544       0.012701      -0.019712       0.091647       0.142886      -0.092229       0.039356       0.052872              7.939550      12.061935       1.601886      -0.398467       5.648541      -0.161847       6.108176           0.075863
          422              O      30.762326       5.868221       6.034819      -0.211609      20.664856 0.31431199E+03  0.65826991E+04                                 5.863765                            5.427501       0.833161       2.374467                    0.999389      23.280968      56.435121       0.832133       0.351455      -1.149285      -0.022771      -0.013486      -0.014741       0.030294       0.006797       0.029693       0.007553       0.060234      -0.311317      -0.108719       0.021139       0.087581              5.884094       5.360078       1.045363       0.045241       7.575347       0.510464       4.716856           0.633476
          423              O       9.391812       4.386451       5.558277      -0.493277      31.226740 0.46204856E+03  0.10724692E+05                                 7.944048                            6.741002       0.213082       2.149582                    0.995414      26.356071      68.703008       0.715511       0.368801      -1.128171      -0.009369       0.030660       0.008095       0.033066      -0.067538      -0.021649      -0.001064       0.045921       0.028820      -0.078251       0.006951       0.071299              8.738041      12.722144      -2.672839       0.022294       6.981734       0.040715       6.510246           0.037238
          424              O       7.778510       5.841734       6.003605      -0.263143      21.562341 0.30988840E+03  0.64886941E+04                                 6.064060                            5.416138       0.790093       2.365112                    0.999182      23.445253      57.449608       0.824041       0.354981      -1.142605       0.021316      -0.009872      -0.009940       0.025508      -0.020515      -0.019378      -0.002899       0.038662      -0.094890      -0.038986      -0.008593       0.047580              6.179575       5.396887      -1.264605      -0.028458       8.373168       0.688713       4.768671           0.411610
          425              O      11.440935       5.743146       9.364375      -0.430744      27.851293 0.41056088E+03  0.92435928E+04                                 7.313601                            6.329208       0.585395       2.280308                    0.995954      25.474019      65.200037       0.743516       0.365892      -1.131465      -0.026058       0.025203      -0.004659       0.036550       0.019862      -0.021336       0.059803       0.047673      -0.131037      -0.092229       0.039359       0.052869              7.939607       7.619156      -1.461645      -2.371825       7.291491       2.656558       8.908173           0.075862
          426              O       9.855668       7.246988       9.934561      -0.211610      20.665503 0.31432452E+03  0.65830336E+04                                 5.863926                            5.427644       0.833168       2.374471                    0.999389      23.281095      56.435916       0.832114       0.351460      -1.149281       0.027316      -0.010863      -0.007322       0.030295      -0.064527      -0.069973      -0.016537      -0.005253       0.086878      -0.108724       0.021143       0.087582              5.884257       5.695368      -1.581085       0.349386       6.845291      -0.452435       5.112113           0.633475
          427              O      34.101071       7.425035      14.152692      -0.493277      31.226904 0.46205080E+03  0.10724759E+05                                 7.944089                            6.741028       0.213081       2.149582                    0.995414      26.356043      68.703023       0.715508       0.368802      -1.128170      -0.010776       0.019030      -0.024801       0.033066       0.042099       0.001733      -0.009592       0.012349       0.211325      -0.078244       0.006946       0.071299              8.738095       7.368362       0.304224      -2.463411       6.031325      -0.188958      12.814600           0.037238
          428              O      34.124009       7.962122      12.000967      -0.263142      21.562448 0.30989025E+03  0.64887436E+04                                 6.064087                            5.416160       0.790097       2.365113                    0.999182      23.445262      57.449709       0.824038       0.354982      -1.142605       0.000308       0.002614       0.025373       0.025510      -0.004572      -0.015146       0.003012      -0.026848       0.133679      -0.038990      -0.008588       0.047577              6.179605       5.162487      -0.700376       0.579628       6.182379      -1.980853       7.193950           0.411611
          429              O      26.788965      10.743199       2.293231      -0.430744      27.851092 0.41055773E+03  0.92435029E+04                                 7.313558                            6.329179       0.585396       2.280308                    0.995954      25.473997      65.199889       0.743519       0.365891      -1.131466       0.026058       0.004009       0.025315       0.036550       0.013491      -0.025841       0.059612       0.047135      -0.132654      -0.092228       0.039356       0.052872              7.939554       7.619101       2.723360       0.587433      10.398220       1.558126       5.801340           0.075863
          430              O      28.374232      11.782057       3.521005      -0.211609      20.664849 0.31431180E+03  0.65826944E+04                                 5.863764                            5.427500       0.833160       2.374467                    0.999389      23.280961      56.435102       0.832133       0.351455      -1.149285      -0.027315      -0.010524      -0.007801       0.030294       0.087478       0.037510      -0.025686      -0.031125       0.009219      -0.108719       0.021139       0.087581              5.884093       5.695214       0.197618       1.607068       5.020177       0.192793       6.936888           0.633475
          431              O      29.615429      15.818298       2.282827      -0.493277      31.226730 0.46204847E+03  0.10724690E+05                                 7.944046                            6.741001       0.213084       2.149583                    0.995414      26.356071      68.703003       0.715511       0.368801      -1.128171       0.010776      -0.017040       0.026208       0.033066      -0.015672      -0.039117      -0.042609      -0.081031      -0.068828      -0.078251       0.006951       0.071300              8.738038       7.368319       2.221096      -1.107954      11.942042      -2.278718       6.903753           0.037238
          432              O      29.592491      13.968660       3.506438      -0.263142      21.562330 0.30988826E+03  0.64886909E+04                                 6.064062                            5.416140       0.790092       2.365111                    0.999182      23.445227      57.449556       0.824040       0.354982      -1.142605      -0.000308       0.024792      -0.005994       0.025508       0.015798      -0.000742      -0.014445      -0.076228      -0.014454      -0.038987      -0.008593       0.047580              6.179577       5.162467      -0.313021       0.853520       5.836478      -1.858556       7.539787           0.411610
          433              O      27.528077      16.755624       5.639435      -0.430744      27.851302 0.41056138E+03  0.92436076E+04                                 7.313603                            6.329214       0.585393       2.280307                    0.995954      25.474041      65.200123       0.743515       0.365892      -1.131465       0.018354      -0.029651       0.010948       0.036550       0.016910      -0.023422      -0.001145      -0.124716       0.142888      -0.092233       0.039359       0.052874              7.939605       5.864654       1.976153       0.059070      11.845948       0.426014       6.108212           0.075863
          434              O      27.930765      14.569020       6.034819      -0.211609      20.665309 0.31432078E+03  0.65829339E+04                                 5.863880                            5.427603       0.833161       2.374469                    0.999389      23.281044      56.435653       0.832119       0.351459      -1.149282      -0.000294       0.026464      -0.014741       0.030293       0.022683      -0.008306      -0.029493      -0.041894      -0.311321      -0.108721       0.021139       0.087582              5.884210       6.116346      -1.481959       0.419463       6.819339      -0.294416       4.716944           0.633476
          435              O      24.589472      11.745270       5.558277      -0.493277      31.226703 0.46204815E+03  0.10724682E+05                                 7.944049                            6.741006       0.213087       2.149584                    0.995414      26.356040      68.702963       0.715510       0.368802      -1.128170       0.031237      -0.007217       0.008095       0.033066       0.053649       0.009901       0.019279       0.094009       0.028817      -0.078244       0.006951       0.071293              8.738041      10.731569       3.822085       0.024113       8.972300      -0.039666       6.510254           0.037238
          436              O      26.656435      12.414789       6.003605      -0.263142      21.561609 0.30987525E+03  0.64883423E+04                                 6.063877                            5.415983       0.790109       2.365116                    0.999182      23.445101      57.448681       0.824063       0.354976      -1.142611      -0.019207      -0.013525      -0.009940       0.025508       0.026997       0.007177       0.018231       0.016196      -0.094888      -0.038985      -0.008591       0.047577              6.179388       8.724003      -0.656431       0.610654       5.045626      -0.319697       4.768535           0.411611
          437              O      36.188423      10.902118      13.917542      -0.430744      27.851363 0.41056277E+03  0.92436427E+04                                 7.313606                            6.329222       0.585390       2.280306                    0.995954      25.474008      65.199961       0.743516       0.365892      -1.131466      -0.018355       0.000438      -0.031605       0.036550       0.016445      -0.023752      -0.003747      -0.132071       0.120816      -0.092231       0.039358       0.052874              7.939605       5.864660      -0.714411      -1.843443       7.013511       2.134534      10.940645           0.075862
          438              O      35.785735      10.546022      11.724197      -0.211610      20.664598 0.31430697E+03  0.65825644E+04                                 5.863697                            5.427442       0.833172       2.374470                    0.999389      23.280928      56.434800       0.832142       0.351453      -1.149288       0.000293      -0.005077       0.029864       0.030294       0.000268      -0.024156       0.032565       0.133631       0.215235      -0.108721       0.021139       0.087582              5.884027       6.116143       0.098510       1.536967       4.765353       0.431711       6.770584           0.633475
          439              O      13.640428       9.155484       9.220788      -0.493277      31.226798 0.46204999E+03  0.10724733E+05                                 7.944060                            6.741017       0.213077       2.149580                    0.995414      26.356040      68.702937       0.715509       0.368802      -1.128170      -0.031238       0.005226      -0.009502       0.033066      -0.027222      -0.047284      -0.004305       0.027303      -0.171314      -0.078249       0.006950       0.071299              8.738052      10.731588      -1.296761      -3.595459       6.758888       0.742892       8.723680           0.037238
          440              O      11.573465       9.798516       9.703573      -0.263143      21.561562 0.30987431E+03  0.64883167E+04                                 6.063864                            5.415970       0.790114       2.365117                    0.999182      23.445106      57.448640       0.824065       0.354975      -1.142612       0.019207      -0.013881      -0.009438       0.025508      -0.015765      -0.023061       0.026546       0.039714      -0.024337      -0.038986      -0.008591       0.047578              6.179375       8.723988      -0.356915       0.822444       4.598372      -0.161574       5.215765           0.411609
          441              O      13.490057      11.926261       5.639435      -0.430744      27.851361 0.41056258E+03  0.92436376E+04                                 7.313605                            6.329221       0.585389       2.280306                    0.995954      25.474009      65.199964       0.743516       0.365892      -1.131466      -0.034856      -0.001070       0.010948       0.036550      -0.062459       0.010719       0.020856       0.033065       0.142887      -0.092232       0.039358       0.052874              7.939605       8.639222      -3.578046       0.339403       9.071375      -0.264165       6.108218           0.075862
          442              O      11.395059      12.670824       6.034819      -0.211610      20.664603 0.31430694E+03  0.65825634E+04                                 5.863697                            5.427440       0.833172       2.374470                    0.999389      23.280936      56.434817       0.832142       0.351453      -1.149288       0.023065      -0.012978      -0.014742       0.030294      -0.029481      -0.021387       0.021938      -0.018346      -0.311325      -0.108721       0.021140       0.087582              5.884027       7.926750       0.436552      -0.464688       5.008523      -0.216047       4.716808           0.633474
          443              O      36.106866      16.976344       5.558277      -0.493277      31.226795 0.46205002E+03  0.10724734E+05                                 7.944060                            6.741017       0.213077       2.149580                    0.995414      26.356039      68.702933       0.715509       0.368802      -1.128170      -0.021868      -0.023445       0.008094       0.033066       0.013883       0.011745      -0.018217      -0.139937       0.028818      -0.078249       0.006950       0.071299              8.738052       6.102105      -1.149253      -0.046411      13.601789      -0.001044       6.510261           0.037238
          444              O      35.653205      14.851542       6.003605      -0.263142      21.561562 0.30987438E+03  0.64883187E+04                                 6.063865                            5.415972       0.790114       2.365117                    0.999182      23.445099      57.448631       0.824064       0.354976      -1.142611      -0.002110       0.023397      -0.009942       0.025509      -0.006487       0.012200      -0.015330      -0.054858      -0.094897      -0.038987      -0.008591       0.047578              6.179377       6.533695       1.921002      -0.582191       7.235906      -0.368991       4.768529           0.411610
          445              O      29.577199       7.352933      13.917542      -0.430744      27.851315 0.41056157E+03  0.92436130E+04                                 7.313604                            6.329215       0.585392       2.280307                    0.995954      25.474052      65.200157       0.743515       0.365892      -1.131465       0.009557       0.015676      -0.031604       0.036550      -0.065413       0.008631       0.022441       0.037551       0.120818      -0.092233       0.039359       0.052874              7.939607       7.344987      -0.140263       2.770287       5.533171       0.529201      10.940662           0.075862
          446              O      29.470156       7.879720      11.724197      -0.211609      20.665325 0.31432113E+03  0.65829428E+04                                 5.863881                            5.427605       0.833162       2.374469                    0.999389      23.281058      56.435686       0.832119       0.351459      -1.149282      -0.004543       0.002284       0.029863       0.030293       0.057727       0.040277       0.004636      -0.067282       0.215246      -0.108721       0.021139       0.087582              5.884212       5.017894       0.535681      -0.394626       5.863949      -1.546967       6.770793           0.633475
          447              O      26.595267       5.681344       9.220788      -0.493277      31.226692 0.46204796E+03  0.10724677E+05                                 7.944047                            6.741004       0.213089       2.149585                    0.995414      26.356040      68.702960       0.715510       0.368802      -1.128170       0.020145       0.024439      -0.009502       0.033066       0.025431       0.019912       0.043099       0.033492      -0.171304      -0.078244       0.006951       0.071293              8.738038       8.875083       2.368604       2.441095       8.615366       2.742309       8.723666           0.037238
          448              O      28.185631       7.149871       9.703573      -0.263142      21.561616 0.30987550E+03  0.64883489E+04                                 6.063881                            5.415987       0.790109       2.365116                    0.999182      23.445092      57.448667       0.824062       0.354976      -1.142611      -0.021624      -0.009694      -0.009438       0.025508       0.025078       0.034519       0.006698       0.007451      -0.024340      -0.038986      -0.008591       0.047577              6.179391       5.938890       1.964906      -0.551146       7.383502      -0.631470       5.215783           0.411611
          449              O      24.739843       9.292330       9.364375      -0.430743      27.851072 0.41055723E+03  0.92434890E+04                                 7.313553                            6.329175       0.585396       2.280309                    0.995954      25.473995      65.199879       0.743519       0.365891      -1.131466       0.034855       0.009965      -0.004658       0.036550       0.010711       0.062458      -0.011427      -0.058246      -0.131036      -0.092229       0.039356       0.052873              7.939548       8.639158       0.872692       3.486523       6.271381       0.725772       8.908106           0.075862
          450              O      26.834841       9.913290       9.934561      -0.211609      20.664867 0.31431214E+03  0.65827031E+04                                 5.863766                            5.427502       0.833161       2.374467                    0.999389      23.280978      56.435148       0.832133       0.351455      -1.149286      -0.023065      -0.018224      -0.007321       0.030293       0.029991       0.020666       0.068864       0.114383       0.086862      -0.108719       0.021139       0.087580              5.884095       7.926844       0.292600      -0.566490       4.613473      -0.076359       5.111968           0.633475
          451              O      27.609634      10.899175      14.152692      -0.493277      31.226735 0.46204839E+03  0.10724688E+05                                 7.944047                            6.741001       0.213082       2.149582                    0.995414      26.356070      68.703006       0.715511       0.368801      -1.128171       0.021868      -0.000182      -0.024802       0.033066      -0.015702      -0.009175       0.003292      -0.079103       0.211328      -0.078251       0.006951       0.071299              8.738041       6.102089       0.426836       1.068056       7.297534       2.227839      12.814500           0.037238
          452              O      28.063295      10.610767      12.000967      -0.263142      21.562350 0.30988862E+03  0.64886998E+04                                 6.064063                            5.416141       0.790093       2.365112                    0.999182      23.445250      57.449611       0.824040       0.354981      -1.142605       0.002109      -0.001573       0.025372       0.025508      -0.009340       0.010180       0.011607       0.021331       0.133692      -0.038986      -0.008594       0.047580              6.179579       6.533921      -0.091441      -2.005274       4.810904       0.488450       7.193910           0.411611
          453              O      34.139301      15.572562       2.293231      -0.430744      27.851289 0.41056073E+03  0.92435888E+04                                 7.313601                            6.329208       0.585396       2.280309                    0.995954      25.474011      65.200018       0.743516       0.365892      -1.131465      -0.009557      -0.024571       0.025315       0.036550       0.013662       0.064545      -0.007430      -0.046942      -0.132651      -0.092228       0.039359       0.052869              7.939607       7.344981      -2.565099       1.055666      10.672468      -1.287814       5.801373           0.075862
          454              O      34.246344      13.680252       3.521005      -0.211609      20.665501 0.31432441E+03  0.65830310E+04                                 5.863927                            5.427644       0.833168       2.374471                    0.999389      23.281085      56.435898       0.832113       0.351460      -1.149280       0.004544       0.028919      -0.007801       0.030295      -0.057222      -0.041003      -0.019643      -0.135952       0.009227      -0.108724       0.021143       0.087582              5.884259       5.017933       0.193495      -0.636601       5.697754      -1.488207       6.937089           0.633476
          455              O      11.634633      10.587223       2.282827      -0.493277      31.226903 0.46205102E+03  0.10724765E+05                                 7.944089                            6.741030       0.213081       2.149582                    0.995414      26.356043      68.703023       0.715508       0.368802      -1.128170      -0.020145      -0.000813       0.026209       0.033066      -0.027255      -0.017343       0.055177       0.067652      -0.068819      -0.078244       0.006946       0.071299              8.738094       8.875145      -3.091058      -1.419467      10.435349       2.098892       6.903788           0.037238
          456              O      10.044269      11.531907       3.506438      -0.263142      21.562448 0.30989038E+03  0.64887470E+04                                 6.064089                            5.416162       0.790096       2.365113                    0.999182      23.445259      57.449709       0.824037       0.354982      -1.142604       0.021626      -0.012130      -0.005993       0.025510      -0.040907      -0.012140       0.007861       0.010737      -0.014442      -0.038990      -0.008588       0.047578              6.179606       5.939090      -0.135350      -2.036333       5.059911       0.190105       7.539817           0.411611
          457              O      34.139301      21.214176       8.111630      -0.430744      27.851314 0.41056156E+03  0.92436126E+04                                 7.313604                            6.329215       0.585393       2.280307                    0.995954      25.474049      65.200146       0.743515       0.365892      -1.131465      -0.009557       0.024571      -0.025314       0.036550      -0.013666      -0.064548      -0.007431      -0.046940      -0.132656      -0.092233       0.039359       0.052874              7.939606       7.344986       2.565096      -1.055671      10.672453      -1.287812       5.801380           0.075862
          458              O      34.246344      23.106486       6.883856      -0.211608      20.665305 0.31432063E+03  0.65829301E+04                                 5.863880                            5.427603       0.833162       2.374469                    0.999389      23.281035      56.435632       0.832119       0.351459      -1.149282       0.004543      -0.028917       0.007801       0.030294       0.057217       0.041000      -0.019644      -0.135957       0.009217      -0.108720       0.021138       0.087582              5.884210       5.017892      -0.193497       0.636588       5.697702      -1.488191       6.937036           0.633476
          459              O      24.377933       4.127472       8.122034      -0.493277      31.226687 0.46204784E+03  0.10724673E+05                                 7.944045                            6.741003       0.213089       2.149585                    0.995414      26.356040      68.702955       0.715510       0.368802      -1.128170      -0.020145       0.000812      -0.026209       0.033066       0.027250       0.017339       0.055176       0.067652      -0.068823      -0.078244       0.006951       0.071293              8.738036       8.875083       3.091020       1.419443      10.435277       2.098870       6.903748           0.037238
          460              O      22.787569       3.182789       6.898423      -0.263142      21.561618 0.30987544E+03  0.64883472E+04                                 6.063879                            5.415985       0.790109       2.365116                    0.999182      23.445104      57.448692       0.824062       0.354976      -1.142611       0.021624       0.012129       0.005994       0.025508       0.040904       0.012138       0.007864       0.010748      -0.014451      -0.038985      -0.008592       0.047576              6.179390       5.938891       0.135344       2.036248       5.059735       0.190106       7.539544           0.411609
          461              O      11.996543       5.422365       1.040486      -0.430744      27.851363 0.41056266E+03  0.92436399E+04                                 7.313606                            6.329221       0.585389       2.280306                    0.995954      25.474010      65.199967       0.743516       0.365892      -1.131466       0.034856      -0.009965       0.004658       0.036551      -0.010714      -0.062459      -0.011427      -0.058245      -0.131043      -0.092232       0.039358       0.052874              7.939605       8.639220      -0.872690      -3.486548       6.271421       0.725769       8.908175           0.075862
          462              O      14.091541       4.801405       0.470300      -0.211610      20.664610 0.31430709E+03  0.65825675E+04                                 5.863699                            5.427442       0.833171       2.374470                    0.999389      23.280937      56.434825       0.832142       0.351453      -1.149288      -0.023065       0.018225       0.007322       0.030294      -0.029991      -0.020666       0.068865       0.114386       0.086871      -0.108721       0.021139       0.087582              5.884029       7.926752      -0.292597       0.566483       4.613428      -0.076361       5.111906           0.633473
          463              O      27.609634      11.172868      17.061891      -0.493277      31.226793 0.46204999E+03  0.10724733E+05                                 7.944059                            6.741017       0.213078       2.149581                    0.995414      26.356041      68.702938       0.715510       0.368802      -1.128170       0.021868       0.000183       0.024802       0.033066       0.015701       0.009174       0.003292      -0.079101       0.211327      -0.078249       0.006950       0.071299              8.738051       6.102104      -0.426841      -1.068055       7.297553       2.227840      12.814496           0.037238
          464              O      28.063295      11.461277      19.213616      -0.263142      21.561563 0.30987437E+03  0.64883184E+04                                 6.063864                            5.415972       0.790115       2.365118                    0.999182      23.445102      57.448635       0.824064       0.354976      -1.142611       0.002110       0.001574      -0.025372       0.025509       0.009340      -0.010182       0.011608       0.021335       0.133683      -0.038987      -0.008591       0.047578              6.179376       6.533694       0.091442       2.005201       4.810756       0.488432       7.193678           0.411609
          465              O      29.577199      14.719110      17.297041      -0.430744      27.851289 0.41056075E+03  0.92435893E+04                                 7.313600                            6.329208       0.585396       2.280308                    0.995954      25.474016      65.200031       0.743516       0.365892      -1.131465       0.009557      -0.015677       0.031604       0.036550       0.065408      -0.008634       0.022441       0.037547       0.120817      -0.092228       0.039359       0.052869              7.939606       7.344980       0.140258      -2.770287       5.533165       0.529206      10.940675           0.075862
          466              O      29.470156      14.192324      19.490386      -0.211609      20.665497 0.31432441E+03  0.65830310E+04                                 5.863926                            5.427644       0.833168       2.374471                    0.999389      23.281085      56.435895       0.832113       0.351460      -1.149281      -0.004544      -0.002285      -0.029865       0.030295      -0.057732      -0.040282       0.004635      -0.067283       0.215232      -0.108724       0.021143       0.087582              5.884257       5.017932      -0.535694       0.394628       5.863987      -1.546978       6.770853           0.633477
          467              O      13.851967       9.033351       1.184073      -0.493277      31.226898 0.46205079E+03  0.10724759E+05                                 7.944087                            6.741028       0.213081       2.149582                    0.995414      26.356044      68.703023       0.715508       0.368802      -1.128170       0.020145      -0.024439       0.009502       0.033066      -0.025436      -0.019915       0.043099       0.033490      -0.171307      -0.078244       0.006946       0.071299              8.738093       8.875146      -2.368640      -2.441123       8.615419       2.742333       8.723713           0.037238
          468              O      15.442331       7.564825       0.701288      -0.263142      21.562450 0.30989035E+03  0.64887462E+04                                 6.064089                            5.416162       0.790096       2.365113                    0.999182      23.445257      57.449703       0.824037       0.354982      -1.142604      -0.021626       0.009694       0.009439       0.025510      -0.025081      -0.034521       0.006696       0.007442      -0.024327      -0.038990      -0.008587       0.047578              6.179606       5.939090      -1.964990       0.551170       7.383761      -0.631502       5.215968           0.411612
          469              O      26.233357       2.788435       4.765426      -0.430743      27.851076 0.41055729E+03  0.92434908E+04                                 7.313554                            6.329175       0.585396       2.280309                    0.995954      25.473993      65.199874       0.743519       0.365891      -1.131466      -0.034855       0.001070      -0.010948       0.036550       0.062456      -0.010721       0.020855       0.033061       0.142886      -0.092229       0.039356       0.052872              7.939550       8.639157       3.578024      -0.339396       9.071318      -0.264158       6.108175           0.075863
          470              O      24.138359       2.043871       4.370042      -0.211609      20.664855 0.31431193E+03  0.65826977E+04                                 5.863764                            5.427500       0.833161       2.374467                    0.999389      23.280971      56.435126       0.832133       0.351455      -1.149285       0.023065       0.012977       0.014741       0.030293       0.029481       0.021388       0.021938      -0.018344      -0.311317      -0.108719       0.021139       0.087580              5.884093       7.926840      -0.436558       0.464696       5.008584      -0.216052       4.716854           0.633475
          471              O      36.106866      19.810394       4.846584      -0.493277      31.226734 0.46204842E+03  0.10724688E+05                                 7.944047                            6.741001       0.213082       2.149582                    0.995414      26.356069      68.703003       0.715511       0.368801      -1.128171      -0.021868       0.023444      -0.008095       0.033066      -0.013885      -0.011746      -0.018216      -0.139939       0.028819      -0.078250       0.006951       0.071300              8.738041       6.102089       1.149251       0.046407      13.601787      -0.001050       6.510246           0.037237
          472              O      35.653205      21.935196       4.401256      -0.263142      21.562346 0.30988858E+03  0.64886991E+04                                 6.064064                            5.416142       0.790093       2.365111                    0.999182      23.445243      57.449598       0.824040       0.354982      -1.142605      -0.002109      -0.023396       0.009940       0.025508       0.006484      -0.012200      -0.015332      -0.054863      -0.094891      -0.038986      -0.008593       0.047580              6.179579       6.533921      -1.921070       0.582214       7.236142      -0.369002       4.768674           0.411610
          473              O      33.907373      18.714150       1.040486      -0.430744      27.851275 0.41056040E+03  0.92435795E+04                                 7.313598                            6.329205       0.585396       2.280309                    0.995954      25.474012      65.200017       0.743516       0.365892      -1.131465      -0.008798       0.035168       0.004659       0.036550       0.030574       0.041123      -0.048379       0.010565      -0.131036      -0.092228       0.039359       0.052869              7.939604       6.107582      -0.588943       1.114736       8.803056      -3.382340       8.908174           0.075862
          474              O      33.397641      20.838952       0.470300      -0.211609      20.665502 0.31432456E+03  0.65830349E+04                                 5.863928                            5.427646       0.833168       2.374471                    0.999389      23.281083      56.435895       0.832113       0.351460      -1.149280      -0.004251      -0.029088       0.007322       0.030295      -0.034538      -0.049308      -0.052330      -0.109138       0.086878      -0.108724       0.021142       0.087582              5.884259       5.188551      -1.288473      -0.217126       7.352111       0.528794       5.112115           0.633477
          475              O      33.864045       7.288189      17.061891      -0.493277      31.226903 0.46205098E+03  0.10724764E+05                                 7.944089                            6.741029       0.213081       2.149582                    0.995414      26.356045      68.703029       0.715508       0.368802      -1.128170      -0.011092       0.018847       0.024802       0.033066       0.026396      -0.007441       0.006297       0.066743       0.211325      -0.078244       0.006946       0.071299              8.738094       6.629049       0.731064      -1.395341       6.770639      -2.038899      12.814595           0.037237
          476              O      33.387446       7.536867      19.213616      -0.263142      21.562456 0.30989048E+03  0.64887498E+04                                 6.064090                            5.416163       0.790096       2.365113                    0.999182      23.445261      57.449716       0.824037       0.354982      -1.142604      -0.002418       0.001040      -0.025373       0.025510      -0.013912      -0.004965      -0.014623       0.005506       0.133679      -0.038990      -0.008588       0.047577              6.179608       5.320864      -0.791815      -1.425654       6.024007       1.492400       7.193951           0.411612
          477              O      21.903184       7.922392       8.111630      -0.430743      27.851080 0.41055734E+03  0.92434921E+04                                 7.313555                            6.329175       0.585396       2.280309                    0.995954      25.473996      65.199881       0.743519       0.365891      -1.131466      -0.016501      -0.020562      -0.025314       0.036550       0.027156       0.038706      -0.052185      -0.000200      -0.132656      -0.092229       0.039356       0.052873              7.939551      12.061937       0.158284       1.643094       5.955378      -0.270331       5.801338           0.075862
          478              O      20.210874       7.068940       6.883856      -0.211609      20.664864 0.31431209E+03  0.65827017E+04                                 5.863765                            5.427501       0.833162       2.374468                    0.999389      23.280978      56.435144       0.832133       0.351455      -1.149286       0.022771       0.018393       0.007801       0.030293       0.030260      -0.003488       0.045329       0.167079       0.009217      -0.108719       0.021139       0.087580              5.884094       5.360079       0.391109       0.970498       5.355313       1.295366       6.936890           0.633475
          479              O      16.094788       8.012152       8.122034      -0.493277      31.226725 0.46204814E+03  0.10724680E+05                                 7.944045                            6.740999       0.213081       2.149582                    0.995414      26.356070      68.703005       0.715511       0.368801      -1.128171       0.009369      -0.017852      -0.026208       0.033066      -0.042923      -0.056459      -0.012572       0.013371      -0.068828      -0.078251       0.006951       0.071300              8.738038      12.722139      -0.869930      -2.527406       6.588222       0.179842       6.903752           0.037238
          480              O      17.708090       7.107198       6.898423      -0.263143      21.562359 0.30988881E+03  0.64887047E+04                                 6.064065                            5.416143       0.790093       2.365112                    0.999182      23.445253      57.449621       0.824040       0.354981      -1.142605      -0.021316       0.012662       0.005994       0.025507      -0.025108      -0.012883       0.006580       0.065474      -0.014454      -0.038986      -0.008594       0.047580              6.179581       5.396894      -0.448367      -1.182798       5.602057       1.668450       7.539791           0.411610
          481              O      16.326716      10.288515       4.765426      -0.430744      27.851315 0.41056161E+03  0.92436141E+04                                 7.313605                            6.329216       0.585393       2.280307                    0.995954      25.474050      65.200150       0.743515       0.365892      -1.131465       0.016501      -0.030721      -0.010948       0.036550      -0.045549      -0.012702      -0.019712       0.091647       0.142888      -0.092233       0.039359       0.052874              7.939607      12.062028      -1.601901       0.398474       5.648580      -0.161850       6.108214           0.075862
          482              O      18.019026       8.846475       4.370042      -0.211609      20.665315 0.31432087E+03  0.65829362E+04                                 5.863880                            5.427603       0.833163       2.374469                    0.999389      23.281050      56.435667       0.832119       0.351459      -1.149282      -0.022771       0.013486       0.014741       0.030293      -0.006800      -0.029695       0.007553       0.060234      -0.311320      -0.108720       0.021139       0.087582              5.884211       5.360177      -1.045385      -0.045240       7.575510       0.510474       4.716945           0.633476
          483              O      22.135112      10.328245       4.846584      -0.493277      31.226703 0.46204832E+03  0.10724687E+05                                 7.944049                            6.741007       0.213089       2.149585                    0.995414      26.356041      68.702965       0.715509       0.368802      -1.128170      -0.009369      -0.030660      -0.008095       0.033066       0.067532       0.021647      -0.001065       0.045919       0.028817      -0.078244       0.006951       0.071293              8.738041      12.722137       2.672828      -0.022297       6.981730       0.040715       6.510256           0.037238
          484              O      20.521810       8.872961       4.401256      -0.263142      21.561612 0.30987539E+03  0.64883459E+04                                 6.063879                            5.415985       0.790110       2.365116                    0.999182      23.445099      57.448676       0.824062       0.354976      -1.142611       0.021317       0.009872       0.009940       0.025508       0.020511       0.019377      -0.002900       0.038662      -0.094889      -0.038985      -0.008591       0.047577              6.179389       5.396733       1.264567       0.028461       8.372898       0.688690       4.768536           0.411611
          485              O      29.809127       7.219030      17.297041      -0.430744      27.851362 0.41056269E+03  0.92436406E+04                                 7.313606                            6.329221       0.585389       2.280306                    0.995954      25.474008      65.199959       0.743516       0.365892      -1.131466       0.008798       0.016115       0.031605       0.036551      -0.048966      -0.015120      -0.018696       0.094518       0.120816      -0.092231       0.039358       0.052874              7.939605       6.107600      -0.854673       0.926840       6.770569      -2.663734      10.940646           0.075862
          486              O      30.318859       7.389720      19.490386      -0.211610      20.664601 0.31430695E+03  0.65825637E+04                                 5.863697                            5.427441       0.833172       2.374470                    0.999389      23.280932      56.434808       0.832142       0.351453      -1.149288       0.004250      -0.002793      -0.029864       0.030294       0.057998       0.016124      -0.037202      -0.066350       0.215235      -0.108721       0.021139       0.087582              5.884027       5.188361       0.634164       1.142356       5.693133       1.115198       6.770586           0.633475
          487              O      29.852455      18.515501       1.184073      -0.493277      31.226794 0.46205008E+03  0.10724736E+05                                 7.944060                            6.741018       0.213078       2.149581                    0.995414      26.356038      68.702930       0.715509       0.368802      -1.128170       0.011093       0.029666       0.009502       0.033066      -0.001788      -0.027370      -0.038796      -0.060801      -0.171314      -0.078249       0.006950       0.071299              8.738051       6.629035       1.071846      -1.154363      10.861441      -3.485203       8.723676           0.037238
          488              O      30.329054      20.627060       0.701288      -0.263143      21.561565 0.30987438E+03  0.64883190E+04                                 6.063866                            5.415973       0.790114       2.365117                    0.999182      23.445097      57.448629       0.824064       0.354976      -1.142611       0.002418      -0.023575       0.009438       0.025509       0.009314       0.011459      -0.033245      -0.047163      -0.024335      -0.038987      -0.008591       0.047578              6.179378       5.320682       1.607988       0.271296       8.001684       0.793045       5.215768           0.411609
          489              O      27.528077      20.031115       4.765426      -0.430743      27.851351 0.41056255E+03  0.92436365E+04                                 7.313603                            6.329220       0.585391       2.280306                    0.995954      25.474003      65.199940       0.743516       0.365891      -1.131466       0.018355       0.029651      -0.010948       0.036551      -0.016912       0.023421      -0.001146      -0.124714       0.142887      -0.092231       0.039357       0.052874              7.939602       5.864658      -1.976151      -0.059073      11.845930       0.426015       6.108218           0.075863
          490              O      27.930765      22.217719       4.370042      -0.211609      20.664602 0.31430698E+03  0.65825647E+04                                 5.863698                            5.427442       0.833171       2.374470                    0.999389      23.280929      56.434805       0.832142       0.351453      -1.149288      -0.000293      -0.026464       0.014742       0.030294      -0.022685       0.008305      -0.029490      -0.041889      -0.311326      -0.108721       0.021139       0.087582              5.884028       6.116145       1.481905      -0.419446       6.819129      -0.294408       4.716810           0.633475
          491              O      11.846172       2.969426       4.846584      -0.493277      31.226802 0.46205004E+03  0.10724735E+05                                 7.944061                            6.741018       0.213077       2.149580                    0.995414      26.356039      68.702938       0.715509       0.368802      -1.128170       0.031238       0.007216      -0.008094       0.033066      -0.053653      -0.009904       0.019280       0.094014       0.028818      -0.078249       0.006950       0.071299              8.738053      10.731589      -3.822086      -0.024110       8.972309      -0.039671       6.510263           0.037238
          492              O      13.913135       2.299907       4.401256      -0.263142      21.561567 0.30987441E+03  0.64883195E+04                                 6.063865                            5.415972       0.790114       2.365117                    0.999182      23.445105      57.448644       0.824065       0.354975      -1.142612      -0.019207       0.013525       0.009941       0.025509      -0.026997      -0.007176       0.018230       0.016194      -0.094897      -0.038987      -0.008591       0.047578              6.179377       8.723990       0.656434      -0.610651       5.045612      -0.319696       4.768529           0.411610
          493              O      36.188423      11.169926      17.297041      -0.430744      27.851311 0.41056160E+03  0.92436140E+04                                 7.313605                            6.329216       0.585393       2.280307                    0.995954      25.474047      65.200146       0.743515       0.365892      -1.131465      -0.018354      -0.000439       0.031604       0.036550      -0.016446       0.023750      -0.003746      -0.132073       0.120818      -0.092233       0.039359       0.052874              7.939606       5.864655       0.714408       1.843445       7.013504       2.134537      10.940660           0.075862
          494              O      35.785735      11.526021      19.490386      -0.211609      20.665309 0.31432080E+03  0.65829344E+04                                 5.863879                            5.427603       0.833163       2.374469                    0.999389      23.281045      56.435653       0.832119       0.351459      -1.149282       0.000294       0.005076      -0.029864       0.030293      -0.000270       0.024154       0.032563       0.133627       0.215245      -0.108720       0.021138       0.087582              5.884210       6.116344      -0.098511      -1.537025       4.765491       0.431726       6.770793           0.633476
          495              O      26.383728       5.559212       1.184073      -0.493277      31.226701 0.46204817E+03  0.10724683E+05                                 7.944048                            6.741006       0.213089       2.149584                    0.995414      26.356042      68.702967       0.715510       0.368802      -1.128170      -0.031237      -0.005226       0.009502       0.033066       0.027218       0.047281      -0.004306       0.027302      -0.171305      -0.078244       0.006951       0.071293              8.738040      10.731570       1.296763       3.595457       6.758884       0.742895       8.723666           0.037238
          496              O      24.316765       4.916180       0.701288      -0.263142      21.561601 0.30987511E+03  0.64883386E+04                                 6.063876                            5.415982       0.790111       2.365117                    0.999182      23.445096      57.448664       0.824063       0.354976      -1.142611       0.019208       0.013880       0.009438       0.025508       0.015765       0.023061       0.026545       0.039711      -0.024342      -0.038985      -0.008591       0.047577              6.179387       8.724002       0.356918      -0.822442       4.598380      -0.161571       5.215778           0.411610
          497              O      24.184235       8.971550       1.040486      -0.430743      27.851084 0.41055754E+03  0.92434977E+04                                 7.313556                            6.329177       0.585395       2.280308                    0.995954      25.473996      65.199886       0.743519       0.365891      -1.131466      -0.026057      -0.025203       0.004658       0.036550      -0.019866       0.021333       0.059803       0.047675      -0.131036      -0.092229       0.039356       0.052872              7.939552       7.619100       1.461624       2.371797       7.291447       2.656535       8.908107           0.075862
          498              O      22.598968       7.467708       0.470300      -0.211610      20.664873 0.31431224E+03  0.65827058E+04                                 5.863767                            5.427503       0.833161       2.374467                    0.999389      23.280980      56.435156       0.832133       0.351455      -1.149285       0.027315       0.010863       0.007321       0.030293       0.064525       0.069971      -0.016535      -0.005245       0.086862      -0.108719       0.021139       0.087580              5.884096       5.695218       1.581033      -0.349374       6.845101      -0.452415       5.111969           0.633474
          499              O      34.101071      14.647008      17.061891      -0.493277      31.226735 0.46204840E+03  0.10724688E+05                                 7.944047                            6.741001       0.213081       2.149582                    0.995414      26.356071      68.703012       0.715511       0.368801      -1.128171      -0.010776      -0.019029       0.024802       0.033066      -0.042104      -0.001736      -0.009592       0.012355       0.211328      -0.078250       0.006951       0.071299              8.738041       7.368321      -0.304224       2.463390       6.031299      -0.188955      12.814501           0.037238
          500              O      34.124009      14.109922      19.213616      -0.263142      21.562350 0.30988858E+03  0.64886989E+04                                 6.064063                            5.416141       0.790093       2.365112                    0.999182      23.445247      57.449605       0.824040       0.354981      -1.142605       0.000308      -0.002613      -0.025372       0.025508       0.004566       0.015142       0.003013      -0.026843       0.133692      -0.038986      -0.008593       0.047580              6.179579       5.162467       0.700367      -0.579626       6.182358      -1.980844       7.193912           0.411611
          501              O      14.045665       3.971496       8.111630      -0.430744      27.851297 0.41056092E+03  0.92435939E+04                                 7.313602                            6.329209       0.585396       2.280308                    0.995954      25.474018      65.200036       0.743516       0.365892      -1.131465       0.026058      -0.004009      -0.025315       0.036550      -0.013496       0.025838       0.059612       0.047135      -0.132651      -0.092228       0.039359       0.052869              7.939608       7.619157      -2.723394      -0.587447      10.398293       1.558141       5.801374           0.075862
          502              O      15.630932       2.932639       6.883856      -0.211609      20.665502 0.31432441E+03  0.65830311E+04                                 5.863928                            5.427645       0.833166       2.374471                    0.999389      23.281081      56.435893       0.832113       0.351460      -1.149280      -0.027317       0.010524       0.007801       0.030295      -0.087481      -0.037511      -0.025689      -0.031135       0.009228      -0.108725       0.021143       0.087582              5.884259       5.695370      -0.197625      -1.607125       5.020317       0.192792       6.937091           0.633476
          503              O      29.615429      20.968441       8.122034      -0.493277      31.226891 0.46205066E+03  0.10724755E+05                                 7.944086                            6.741026       0.213082       2.149583                    0.995414      26.356044      68.703021       0.715508       0.368802      -1.128170       0.010776       0.017040      -0.026209       0.033066       0.015667       0.039113      -0.042608      -0.081033      -0.068819      -0.078245       0.006946       0.071299              8.738091       7.368357      -2.221115       1.107959      11.942130      -2.278740       6.903785           0.037237
          504              O      29.592491      22.818078       6.898423      -0.263142      21.562439 0.30989014E+03  0.64887410E+04                                 6.064088                            5.416161       0.790095       2.365113                    0.999182      23.445246      57.449677       0.824037       0.354982      -1.142604      -0.000308      -0.024794       0.005993       0.025510      -0.015805       0.000738      -0.014443      -0.076224      -0.014442      -0.038991      -0.008587       0.047578              6.179606       5.162487       0.313020      -0.853530       5.836512      -1.858570       7.539818           0.411613
          505              O      41.813316      22.637088      18.516491      -0.430744      27.851317 0.41056168E+03  0.92436160E+04                                 7.313606                            6.329217       0.585393       2.280307                    0.995954      25.474045      65.200141       0.743515       0.365892      -1.131465       0.016501      -0.020562      -0.025314       0.036550      -0.027159      -0.038710      -0.052185      -0.000201      -0.132656      -0.092233       0.039359       0.052874              7.939608      12.062028      -0.158287      -1.643113       5.955416      -0.270332       5.801381           0.075862
          506              O      43.505626      21.783635      17.288717      -0.211609      20.665306 0.31432062E+03  0.65829297E+04                                 5.863879                            5.427602       0.833163       2.374469                    0.999389      23.281041      56.435642       0.832119       0.351459      -1.149282      -0.022771       0.018393       0.007802       0.030294      -0.030263       0.003488       0.045329       0.167081       0.009218      -0.108721       0.021138       0.087582              5.884209       5.360175      -0.391115      -0.970517       5.355417       1.295397       6.937036           0.633476
          507              O      22.135112      22.726847      18.526895      -0.493277      31.226697 0.46204828E+03  0.10724686E+05                                 7.944047                            6.741007       0.213088       2.149584                    0.995414      26.356042      68.702964       0.715510       0.368802      -1.128170      -0.009369      -0.017852      -0.026208       0.033066       0.042919       0.056454      -0.012572       0.013372      -0.068822      -0.078244       0.006951       0.071293              8.738038      12.722133       0.869924       2.527395       6.588232       0.179838       6.903749           0.037238
          508              O      20.521810      21.821893      17.303284      -0.263142      21.561611 0.30987533E+03  0.64883445E+04                                 6.063878                            5.415984       0.790109       2.365116                    0.999182      23.445102      57.448685       0.824062       0.354976      -1.142611       0.021316       0.012662       0.005994       0.025508       0.025106       0.012879       0.006579       0.065474      -0.014451      -0.038985      -0.008591       0.047576              6.179388       5.396734       0.448357       1.182759       5.601889       1.668389       7.539543           0.411609
          509              O      17.065827      11.356802      11.445347      -0.430744      27.851368 0.41056284E+03  0.92436446E+04                                 7.313607                            6.329223       0.585389       2.280306                    0.995954      25.474011      65.199970       0.743516       0.365892      -1.131466       0.008798       0.035169       0.004658       0.036551      -0.030578      -0.041125      -0.048378       0.010565      -0.131043      -0.092232       0.039358       0.052874              7.939606       6.107601       0.588943      -1.114740       8.803044      -3.382323       8.908173           0.075862
          510              O      17.575559      13.481604      10.875161      -0.211609      20.664597 0.31430682E+03  0.65825603E+04                                 5.863696                            5.427439       0.833173       2.374471                    0.999389      23.280933      56.434805       0.832142       0.351453      -1.149288       0.004251      -0.029087       0.007322       0.030294       0.034535       0.049306      -0.052330      -0.109139       0.086870      -0.108721       0.021139       0.087582              5.884026       5.188361       1.288412       0.217111       7.351814       0.528768       5.111903           0.633475
          511              O      17.109155      14.645536       6.657030      -0.493277      31.226791 0.46204994E+03  0.10724732E+05                                 7.944059                            6.741017       0.213078       2.149581                    0.995414      26.356042      68.702942       0.715510       0.368802      -1.128170       0.011093       0.018847       0.024802       0.033066      -0.026401       0.007438       0.006299       0.066746       0.211328      -0.078249       0.006950       0.071299              8.738050       6.629034      -0.731062       1.395334       6.770617      -2.038878      12.814498           0.037238
          512              O      17.585754      14.894215       8.808755      -0.263142      21.561573 0.30987454E+03  0.64883232E+04                                 6.063869                            5.415975       0.790114       2.365117                    0.999182      23.445096      57.448633       0.824064       0.354976      -1.142611       0.002418       0.001040      -0.025373       0.025509       0.013909       0.004961      -0.014622       0.005510       0.133682      -0.038987      -0.008591       0.047578              6.179380       5.320684       0.791775       1.425595       6.023775       1.492342       7.193682           0.411609
          513              O      21.164073      14.576377       6.892180      -0.430744      27.851293 0.41056082E+03  0.92435911E+04                                 7.313601                            6.329208       0.585396       2.280308                    0.995954      25.474016      65.200031       0.743516       0.365892      -1.131465      -0.008798       0.016115       0.031604       0.036550       0.048962       0.015118      -0.018698       0.094516       0.120817      -0.092228       0.039359       0.052869              7.939608       6.107586       0.854669      -0.926840       6.770562      -2.663744      10.940676           0.075862
          514              O      20.654341      14.747068       9.085525      -0.211610      20.665506 0.31432459E+03  0.65830357E+04                                 5.863928                            5.427646       0.833168       2.374471                    0.999389      23.281088      56.435907       0.832113       0.351460      -1.149280      -0.004251      -0.002793      -0.029865       0.030295      -0.058001      -0.016127      -0.037203      -0.066353       0.215232      -0.108724       0.021143       0.087582              5.884259       5.188551      -0.634200      -1.142409       5.693372       1.115248       6.770855           0.633476
          515              O      21.120745      11.158154      11.588934      -0.493277      31.226899 0.46205088E+03  0.10724761E+05                                 7.944088                            6.741028       0.213082       2.149582                    0.995414      26.356046      68.703031       0.715508       0.368802      -1.128170      -0.011093       0.029666       0.009502       0.033066       0.001784       0.027367      -0.038797      -0.060801      -0.171307      -0.078245       0.006946       0.071299              8.738093       6.629048      -1.071853       1.154368      10.861516      -3.485242       8.723715           0.037237
          516              O      20.644146      13.269712      11.106149      -0.263142      21.562447 0.30989028E+03  0.64887446E+04                                 6.064089                            5.416162       0.790096       2.365113                    0.999182      23.445255      57.449699       0.824037       0.354982      -1.142604      -0.002418      -0.023576       0.009439       0.025510      -0.009318      -0.011462      -0.033245      -0.047163      -0.024326      -0.038990      -0.008587       0.047578              6.179606       5.320863      -1.608058      -0.271312       8.001988       0.793078       5.215967           0.411612
          517              O      21.903184      25.003211      15.170287      -0.430743      27.851082 0.41055741E+03  0.92434942E+04                                 7.313555                            6.329176       0.585395       2.280308                    0.995954      25.473998      65.199887       0.743519       0.365891      -1.131466      -0.016501      -0.030721      -0.010948       0.036550       0.045544       0.012701      -0.019712       0.091647       0.142887      -0.092229       0.039357       0.052873              7.939551      12.061936       1.601886      -0.398467       5.648541      -0.161847       6.108176           0.075862
          518              O      20.210874      23.561170      14.774903      -0.211610      20.664877 0.31431236E+03  0.65827088E+04                                 5.863767                            5.427504       0.833161       2.374467                    0.999389      23.280984      56.435165       0.832133       0.351455      -1.149286       0.022771       0.013486       0.014741       0.030293       0.006798       0.029693       0.007553       0.060234      -0.311318      -0.108719       0.021139       0.087580              5.884097       5.360081       1.045363       0.045241       7.575351       0.510464       4.716858           0.633475
          519              O      41.581388      25.042940      15.251445      -0.493277      31.226737 0.46204828E+03  0.10724685E+05                                 7.944048                            6.741000       0.213081       2.149582                    0.995414      26.356071      68.703013       0.715511       0.368801      -1.128171       0.009369      -0.030660      -0.008095       0.033066      -0.067538      -0.021649      -0.001064       0.045921       0.028820      -0.078251       0.006951       0.071299              8.738041      12.722145      -2.672841       0.022293       6.981734       0.040716       6.510244           0.037238
          520              O      43.194690      23.587657      14.806117      -0.263142      21.562359 0.30988875E+03  0.64887034E+04                                 6.064064                            5.416142       0.790094       2.365112                    0.999182      23.445257      57.449629       0.824040       0.354981      -1.142605      -0.021316       0.009872       0.009940       0.025507      -0.020515      -0.019377      -0.002899       0.038662      -0.094889      -0.038986      -0.008594       0.047580              6.179580       5.396894      -1.264608      -0.028459       8.373172       0.688713       4.768674           0.411610
          521              O      39.532265      23.686245      11.445347      -0.430744      27.851293 0.41056088E+03  0.92435927E+04                                 7.313601                            6.329209       0.585396       2.280308                    0.995954      25.474018      65.200035       0.743516       0.365892      -1.131465       0.026058      -0.025203       0.004659       0.036550       0.019862      -0.021336       0.059803       0.047673      -0.131036      -0.092228       0.039359       0.052869              7.939607       7.619156      -1.461645      -2.371826       7.291492       2.656558       8.908173           0.075862
          522              O      41.117532      22.182403      10.875161      -0.211610      20.665509 0.31432464E+03  0.65830367E+04                                 5.863928                            5.427645       0.833168       2.374471                    0.999389      23.281097      56.435925       0.832113       0.351460      -1.149281      -0.027316       0.010863       0.007322       0.030295      -0.064527      -0.069973      -0.016537      -0.005253       0.086878      -0.108725       0.021143       0.087582              5.884259       5.695369      -1.581085       0.349386       6.845293      -0.452435       5.112114           0.633476
          523              O      16.872129      22.004356       6.657030      -0.493277      31.226901 0.46205078E+03  0.10724759E+05                                 7.944088                            6.741028       0.213081       2.149582                    0.995414      26.356044      68.703025       0.715508       0.368802      -1.128170       0.010776      -0.019030       0.024801       0.033066       0.042099       0.001733      -0.009592       0.012348       0.211325      -0.078244       0.006946       0.071298              8.738094       7.368361       0.304223      -2.463410       6.031324      -0.188958      12.814597           0.037238
          524              O      16.849191      21.467269       8.808755      -0.263142      21.562444 0.30989018E+03  0.64887415E+04                                 6.064086                            5.416159       0.790098       2.365113                    0.999182      23.445264      57.449707       0.824038       0.354982      -1.142605      -0.000308      -0.002614      -0.025374       0.025510      -0.004572      -0.015146       0.003012      -0.026849       0.133680      -0.038990      -0.008588       0.047578              6.179603       5.162485      -0.700376       0.579628       6.182377      -1.980852       7.193948           0.411612
          525              O      24.184235      18.686192      18.516491      -0.430744      27.851092 0.41055768E+03  0.92435017E+04                                 7.313557                            6.329178       0.585396       2.280308                    0.995954      25.473998      65.199889       0.743519       0.365891      -1.131466      -0.026058      -0.004009      -0.025314       0.036550       0.013491      -0.025841       0.059612       0.047135      -0.132655      -0.092229       0.039356       0.052872              7.939553       7.619100       2.723360       0.587433      10.398220       1.558126       5.801340           0.075862
          526              O      22.598968      17.647334      17.288717      -0.211609      20.664857 0.31431196E+03  0.65826984E+04                                 5.863765                            5.427501       0.833161       2.374467                    0.999389      23.280969      56.435123       0.832133       0.351455      -1.149285       0.027315       0.010523       0.007801       0.030293       0.087477       0.037511      -0.025685      -0.031126       0.009217      -0.108719       0.021138       0.087580              5.884094       5.695215       0.197618       1.607068       5.020178       0.192793       6.936889           0.633474
          527              O      21.357771      13.611093      18.526895      -0.493277      31.226733 0.46204849E+03  0.10724690E+05                                 7.944047                            6.741002       0.213082       2.149582                    0.995414      26.356069      68.703003       0.715511       0.368801      -1.128171      -0.010776       0.017040      -0.026208       0.033066      -0.015672      -0.039117      -0.042609      -0.081031      -0.068828      -0.078251       0.006951       0.071300              8.738039       7.368321       2.221096      -1.107954      11.942044      -2.278718       6.903753           0.037238
          528              O      21.380709      15.460731      17.303284      -0.263142      21.562342 0.30988848E+03  0.64886962E+04                                 6.064062                            5.416140       0.790093       2.365112                    0.999182      23.445246      57.449598       0.824040       0.354981      -1.142605       0.000308      -0.024791       0.005994       0.025508       0.015797      -0.000742      -0.014446      -0.076226      -0.014454      -0.038986      -0.008594       0.047580              6.179577       5.162467      -0.313021       0.853521       5.836478      -1.858556       7.539787           0.411610
          529              O      23.445123      12.673767      15.170287      -0.430744      27.851320 0.41056173E+03  0.92436175E+04                                 7.313606                            6.329217       0.585392       2.280307                    0.995954      25.474049      65.200154       0.743515       0.365892      -1.131465      -0.018354       0.029650      -0.010948       0.036550       0.016910      -0.023422      -0.001145      -0.124717       0.142888      -0.092233       0.039359       0.052874              7.939609       5.864656       1.976154       0.059070      11.845954       0.426014       6.108215           0.075862
          530              O      23.042435      14.860371      14.774903      -0.211609      20.665314 0.31432086E+03  0.65829359E+04                                 5.863880                            5.427603       0.833163       2.374469                    0.999389      23.281051      56.435668       0.832119       0.351459      -1.149282       0.000294      -0.026463       0.014741       0.030293       0.022682      -0.008306      -0.029493      -0.041895      -0.311321      -0.108721       0.021139       0.087582              5.884210       6.116346      -1.481958       0.419463       6.819340      -0.294416       4.716944           0.633476
          531              O      26.383728      17.684121      15.251445      -0.493277      31.226706 0.46204818E+03  0.10724683E+05                                 7.944049                            6.741006       0.213088       2.149584                    0.995414      26.356042      68.702967       0.715510       0.368802      -1.128170      -0.031237       0.007217      -0.008095       0.033066       0.053649       0.009901       0.019279       0.094009       0.028817      -0.078244       0.006951       0.071293              8.738041      10.731570       3.822086       0.024113       8.972299      -0.039666       6.510254           0.037238
          532              O      24.316765      17.014602      14.806117      -0.263142      21.561616 0.30987538E+03  0.64883458E+04                                 6.063879                            5.415985       0.790109       2.365116                    0.999182      23.445102      57.448690       0.824062       0.354976      -1.142611       0.019207       0.013525       0.009940       0.025508       0.026997       0.007177       0.018231       0.016196      -0.094887      -0.038985      -0.008592       0.047576              6.179390       8.724006      -0.656431       0.610655       5.045627      -0.319697       4.768536           0.411610
          533              O      14.784777      18.527273       6.892180      -0.430744      27.851361 0.41056277E+03  0.92436428E+04                                 7.313606                            6.329222       0.585390       2.280306                    0.995954      25.474009      65.199962       0.743516       0.365892      -1.131466       0.018355      -0.000438       0.031605       0.036551       0.016445      -0.023752      -0.003747      -0.132071       0.120816      -0.092231       0.039358       0.052874              7.939604       5.864659      -0.714410      -1.843442       7.013511       2.134533      10.940643           0.075862
          534              O      15.187465      18.883369       9.085525      -0.211610      20.664597 0.31430695E+03  0.65825640E+04                                 5.863697                            5.427442       0.833171       2.374470                    0.999389      23.280926      56.434796       0.832142       0.351453      -1.149288      -0.000293       0.005077      -0.029865       0.030295       0.000269      -0.024156       0.032565       0.133631       0.215235      -0.108721       0.021139       0.087582              5.884027       6.116143       0.098510       1.536967       4.765354       0.431711       6.770585           0.633474
          535              O      37.332772      20.273907      11.588934      -0.493277      31.226797 0.46205000E+03  0.10724733E+05                                 7.944060                            6.741017       0.213078       2.149581                    0.995414      26.356040      68.702937       0.715509       0.368802      -1.128170       0.031238      -0.005226       0.009502       0.033066      -0.027222      -0.047284      -0.004306       0.027303      -0.171315      -0.078249       0.006950       0.071299              8.738052      10.731589      -1.296760      -3.595459       6.758888       0.742891       8.723679           0.037238
          536              O      39.399735      19.630875      11.106149      -0.263142      21.561552 0.30987413E+03  0.64883120E+04                                 6.063861                            5.415969       0.790115       2.365118                    0.999182      23.445102      57.448623       0.824065       0.354975      -1.142612      -0.019207       0.013881       0.009438       0.025509      -0.015765      -0.023061       0.026546       0.039714      -0.024338      -0.038987      -0.008591       0.047578              6.179373       8.723985      -0.356914       0.822443       4.598371      -0.161574       5.215763           0.411610
          537              O      37.483143      17.503130      15.170287      -0.430744      27.851368 0.41056273E+03  0.92436417E+04                                 7.313607                            6.329222       0.585389       2.280306                    0.995954      25.474011      65.199974       0.743516       0.365892      -1.131466       0.034856       0.001070      -0.010948       0.036551      -0.062459       0.010719       0.020856       0.033065       0.142887      -0.092232       0.039358       0.052874              7.939607       8.639224      -3.578047       0.339403       9.071376      -0.264166       6.108220           0.075862
          538              O      39.578141      16.758567      14.774903      -0.211610      20.664612 0.31430711E+03  0.65825681E+04                                 5.863699                            5.427442       0.833172       2.374470                    0.999389      23.280941      56.434834       0.832142       0.351453      -1.149288      -0.023065       0.012978       0.014742       0.030294      -0.029481      -0.021387       0.021937      -0.018345      -0.311324      -0.108721       0.021140       0.087581              5.884029       7.926753       0.436552      -0.464688       5.008524      -0.216047       4.716810           0.633473
          539              O      14.866334      12.453047      15.251445      -0.493277      31.226794 0.46205002E+03  0.10724734E+05                                 7.944060                            6.741018       0.213078       2.149581                    0.995414      26.356038      68.702931       0.715509       0.368802      -1.128170       0.021868       0.023445      -0.008094       0.033066       0.013883       0.011745      -0.018217      -0.139937       0.028818      -0.078249       0.006950       0.071299              8.738051       6.102104      -1.149253      -0.046411      13.601788      -0.001044       6.510262           0.037238
          540              O      15.319995      14.577849      14.806117      -0.263142      21.561551 0.30987419E+03  0.64883138E+04                                 6.063864                            5.415971       0.790115       2.365118                    0.999182      23.445091      57.448608       0.824064       0.354976      -1.142611       0.002110      -0.023397       0.009942       0.025509      -0.006487       0.012200      -0.015330      -0.054857      -0.094897      -0.038987      -0.008591       0.047578              6.179375       6.533693       1.921001      -0.582191       7.235904      -0.368991       4.768528           0.411609
          541              O      21.396001      22.076458       6.892180      -0.430744      27.851315 0.41056161E+03  0.92436142E+04                                 7.313605                            6.329216       0.585391       2.280307                    0.995954      25.474051      65.200158       0.743515       0.365892      -1.131465      -0.009557      -0.015676       0.031604       0.036550      -0.065413       0.008631       0.022441       0.037551       0.120818      -0.092233       0.039359       0.052874              7.939607       7.344987      -0.140263       2.770287       5.533171       0.529201      10.940663           0.075862
          542              O      21.503044      21.549671       9.085525      -0.211609      20.665327 0.31432116E+03  0.65829436E+04                                 5.863881                            5.427605       0.833164       2.374469                    0.999389      23.281064      56.435697       0.832119       0.351458      -1.149282       0.004543      -0.002284      -0.029863       0.030293       0.057727       0.040277       0.004635      -0.067281       0.215246      -0.108721       0.021139       0.087582              5.884211       5.017893       0.535681      -0.394626       5.863948      -1.546967       6.770792           0.633475
          543              O      24.377933      23.748047      11.588934      -0.493277      31.226688 0.46204788E+03  0.10724674E+05                                 7.944046                            6.741004       0.213089       2.149584                    0.995414      26.356039      68.702954       0.715510       0.368802      -1.128170      -0.020145      -0.024439       0.009502       0.033066       0.025431       0.019912       0.043099       0.033492      -0.171305      -0.078244       0.006951       0.071293              8.738037       8.875082       2.368604       2.441094       8.615366       2.742308       8.723664           0.037238
          544              O      22.787569      22.279520      11.106149      -0.263142      21.561621 0.30987558E+03  0.64883508E+04                                 6.063880                            5.415986       0.790110       2.365116                    0.999182      23.445105      57.448691       0.824062       0.354976      -1.142611       0.021624       0.009694       0.009438       0.025508       0.025078       0.034518       0.006699       0.007451      -0.024343      -0.038985      -0.008592       0.047576              6.179390       5.938889       1.964906      -0.551146       7.383501      -0.631470       5.215781           0.411610
          545              O      26.233357      20.137061      11.445347      -0.430743      27.851074 0.41055730E+03  0.92434911E+04                                 7.313554                            6.329175       0.585396       2.280308                    0.995954      25.473997      65.199886       0.743519       0.365891      -1.131466      -0.034855      -0.009965       0.004658       0.036550       0.010711       0.062458      -0.011427      -0.058246      -0.131036      -0.092229       0.039356       0.052873              7.939549       8.639159       0.872691       3.486523       6.271381       0.725772       8.908106           0.075863
          546              O      24.138359      19.516101      10.875161      -0.211609      20.664849 0.31431180E+03  0.65826939E+04                                 5.863762                            5.427498       0.833163       2.374468                    0.999389      23.280972      56.435120       0.832134       0.351455      -1.149286       0.023065       0.018224       0.007321       0.030293       0.029992       0.020666       0.068864       0.114384       0.086863      -0.108719       0.021139       0.087580              5.884091       7.926838       0.292600      -0.566489       4.613470      -0.076359       5.111964           0.633476
          547              O      23.363566      18.530216       6.657030      -0.493277      31.226735 0.46204847E+03  0.10724690E+05                                 7.944047                            6.741002       0.213082       2.149582                    0.995414      26.356072      68.703013       0.715511       0.368801      -1.128171      -0.021868       0.000182       0.024802       0.033066      -0.015702      -0.009175       0.003292      -0.079103       0.211328      -0.078251       0.006951       0.071300              8.738040       6.102089       0.426836       1.068056       7.297534       2.227838      12.814498           0.037238
          548              O      22.909905      18.818624       8.808755      -0.263143      21.562350 0.30988864E+03  0.64887003E+04                                 6.064063                            5.416141       0.790094       2.365112                    0.999182      23.445253      57.449616       0.824040       0.354981      -1.142605      -0.002109       0.001573      -0.025372       0.025508      -0.009341       0.010179       0.011606       0.021329       0.133692      -0.038986      -0.008594       0.047580              6.179578       6.533920      -0.091441      -2.005274       4.810904       0.488450       7.193910           0.411609
          549              O      16.833899      13.856829      18.516491      -0.430744      27.851285 0.41056065E+03  0.92435864E+04                                 7.313600                            6.329208       0.585396       2.280309                    0.995954      25.474009      65.200011       0.743516       0.365892      -1.131465       0.009557       0.024571      -0.025315       0.036550       0.013662       0.064545      -0.007430      -0.046942      -0.132651      -0.092228       0.039359       0.052869              7.939607       7.344981      -2.565100       1.055666      10.672467      -1.287813       5.801373           0.075862
          550              O      16.726856      15.749139      17.288717      -0.211609      20.665496 0.31432431E+03  0.65830283E+04                                 5.863926                            5.427643       0.833168       2.374471                    0.999389      23.281085      56.435893       0.832113       0.351460      -1.149281      -0.004544      -0.028919       0.007801       0.030295      -0.057223      -0.041003      -0.019643      -0.135952       0.009226      -0.108725       0.021143       0.087582              5.884257       5.017931       0.193495      -0.636600       5.697753      -1.488206       6.937087           0.633476
          551              O      39.338567      18.842168      18.526895      -0.493277      31.226910 0.46205112E+03  0.10724768E+05                                 7.944091                            6.741031       0.213080       2.149582                    0.995414      26.356044      68.703031       0.715508       0.368803      -1.128170       0.020145       0.000812      -0.026209       0.033066      -0.027255      -0.017343       0.055177       0.067652      -0.068819      -0.078244       0.006946       0.071299              8.738096       8.875148      -3.091059      -1.419467      10.435351       2.098892       6.903790           0.037237
          552              O      40.928931      17.897484      17.303284      -0.263142      21.562456 0.30989051E+03  0.64887502E+04                                 6.064089                            5.416162       0.790096       2.365113                    0.999182      23.445270      57.449733       0.824038       0.354982      -1.142605      -0.021626       0.012130       0.005993       0.025509      -0.040907      -0.012140       0.007862       0.010738      -0.014441      -0.038989      -0.008588       0.047577              6.179606       5.939090      -0.135350      -2.036333       5.059910       0.190105       7.539817           0.411612
          553              O      16.833899       8.215215      12.698092      -0.430744      27.851318 0.41056160E+03  0.92436141E+04                                 7.313606                            6.329216       0.585391       2.280307                    0.995954      25.474047      65.200148       0.743515       0.365892      -1.131465       0.009557      -0.024571       0.025314       0.036550      -0.013666      -0.064549      -0.007431      -0.046940      -0.132655      -0.092233       0.039359       0.052874              7.939608       7.344988       2.565097      -1.055671      10.672456      -1.287812       5.801381           0.075862
          554              O      16.726856       6.322905      13.925866      -0.211608      20.665309 0.31432070E+03  0.65829318E+04                                 5.863878                            5.427602       0.833163       2.374469                    0.999389      23.281048      56.435657       0.832119       0.351459      -1.149282      -0.004543       0.028917      -0.007802       0.030293       0.057217       0.041000      -0.019644      -0.135958       0.009218      -0.108721       0.021139       0.087583              5.884209       5.017891      -0.193497       0.636588       5.697701      -1.488191       6.937035           0.633476
          555              O      26.595267      25.301919      12.687688      -0.493277      31.226686 0.46204780E+03  0.10724672E+05                                 7.944045                            6.741003       0.213088       2.149584                    0.995414      26.356038      68.702952       0.715510       0.368802      -1.128170       0.020145      -0.000812       0.026208       0.033066       0.027250       0.017339       0.055176       0.067652      -0.068823      -0.078244       0.006951       0.071293              8.738037       8.875084       3.091021       1.419443      10.435278       2.098869       6.903748           0.037238
          556              O      28.185631      26.246602      13.911299      -0.263142      21.561626 0.30987558E+03  0.64883510E+04                                 6.063880                            5.415985       0.790108       2.365116                    0.999182      23.445116      57.448720       0.824063       0.354976      -1.142611      -0.021624      -0.012129      -0.005994       0.025507       0.040903       0.012138       0.007865       0.010748      -0.014451      -0.038984      -0.008592       0.047576              6.179390       5.938890       0.135344       2.036248       5.059735       0.190105       7.539544           0.411609
          557              O      38.976657      24.007026      19.769236      -0.430744      27.851361 0.41056268E+03  0.92436404E+04                                 7.313606                            6.329221       0.585390       2.280306                    0.995954      25.474011      65.199969       0.743516       0.365892      -1.131466      -0.034856       0.009965      -0.004658       0.036551      -0.010714      -0.062459      -0.011427      -0.058245      -0.131042      -0.092231       0.039357       0.052874              7.939605       8.639220      -0.872689      -3.486547       6.271420       0.725768       8.908173           0.075862
[truncated: 30,756 more chars]
