# Supplementary material for: A collection of forcefield precursors for metal–organic frameworks
Source: RSC Adv. 2019 Nov 13;9(63):36492–507. doi: 10.1039/c9ra07327b (PMC9075174; doi:10.1039/c9ra07327b)
Supplement: RA-009-C9RA07327B-s5683 [file RA-009-C9RA07327B-s5683.xyz]

  106
jmolscript: load "" {1 1 1} spacegroup "x,y,z" unitcell [{      8.773100     0.000000     0.000000 }, {     -2.262613    10.798503     0.000000 }, {      0.000000     0.000000    25.689000 }]
Nd     4.554993     7.415656    15.150345     2.047545
Nd     1.955494     3.382847     2.305845     2.047545
Nd     1.955494     3.382847    10.538655     2.047552
Nd     4.554993     7.415656    23.383155     2.047552
H      2.471975     1.718042    14.963842     0.112984
H      3.906082     0.329354    16.104434     0.121964
H      7.364022     5.586066    18.097900     0.109891
H      4.038512     9.080461     2.119342     0.112984
H      2.604405    10.469149     3.259934     0.121964
H     -0.853535     5.212437     5.253400     0.109891
H      4.038512     9.080461    10.725157     0.112984
H      2.604405    10.469149     9.584566     0.121964
H     -0.853535     5.212437     7.591099     0.109892
H      2.471975     1.718042    23.569658     0.112984
H      3.906082     0.329354    22.429066     0.121964
H      7.364022     5.586066    20.435599     0.109892
Ru     0.190187     3.937134    15.774844     0.205690
Ru     6.320300     6.861369     2.930344     0.205684
Ru     6.320300     6.861369     9.914156     0.205685
Ru     0.190187     3.937134    22.758656     0.205691
Ru     2.231771    10.482323    19.266750     0.253795
Ru     4.278716     0.316180     6.422250     0.253794
C      1.668353     2.538728    17.858993     0.098894
C      2.464393     1.737479    15.893784     0.041189
C      3.335790     0.882238    16.589956     0.063243
C      2.524300     1.698605    18.560302     0.096356
C      0.781987     3.402608    18.568009     0.102825
C     -0.837968     5.008346    18.552596     0.087572
C      3.150560     9.508082    17.820459     0.168731
C      7.562847     2.459899    15.644601    -0.056389
C      7.549515     5.253472    15.349177     0.154750
C      5.906124     7.264153    11.801527     0.144559
C      1.524823     5.421928    15.708823     0.091983
C      4.842134     8.259775     5.014493     0.098893
C      4.046094     9.061024     3.049284     0.041189
C      3.174697     9.916265     3.745456     0.063242
C      3.986187     9.099898     5.715802     0.096356
C      5.728500     7.395895     5.723509     0.102825
C      7.348455     5.790157     5.708096     0.087571
C      3.359927     1.290421     4.975959     0.168730
C     -1.052360     8.338604     2.800101    -0.056388
C     -1.039028     5.545031     2.504677     0.154750
C      0.604363     3.534350    24.646027     0.144560
C      4.985664     5.376575     2.864323     0.091983
C      4.842134     8.259775     7.830007     0.098893
C      4.046094     9.061024     9.795216     0.041189
C      3.174697     9.916265     9.099044     0.063242
C      3.986187     9.099898     7.128697     0.096356
C      5.728500     7.395895     7.120991     0.102826
C      7.348455     5.790157     7.136404     0.087573
C      3.359927     1.290421     7.868541     0.168732
C     -1.052360     8.338604    10.044399    -0.056389
C     -1.039028     5.545031    10.339822     0.154749
C      0.604363     3.534350    13.887473     0.144560
C      4.985664     5.376575     9.980176     0.091983
C      1.668353     2.538728    20.674507     0.098893
C      2.464393     1.737479    22.639716     0.041189
C      3.335790     0.882238    21.943544     0.063243
C      2.524300     1.698605    19.973197     0.096356
C      0.781987     3.402608    19.965491     0.102826
C     -0.837968     5.008346    19.980904     0.087574
C      3.150560     9.508082    20.713041     0.168732
C      7.562847     2.459899    22.888899    -0.056389
C      7.549515     5.253472    23.184322     0.154750
C      5.906124     7.264153     1.042973     0.144559
C      1.524823     5.421928    22.824676     0.091983
C      0.809892     9.030788    19.266750    -0.077718
C      5.905803     1.131683    19.266750    -0.065014
C      5.700595     1.767715     6.422250    -0.077718
C      0.604684     9.666820     6.422250    -0.065014
N      1.633265     2.572203    16.500045    -0.113717
N      3.367424     0.840124    17.918077    -0.097198
N     -0.046315     4.207097    17.853855    -0.105544
N      3.618914     8.947640    16.911069    -0.648858
N      6.749956     1.650011    15.462209    -0.426414
N      6.702532     6.029884    15.177061    -0.609200
N      5.643367     7.571910    12.877896    -0.622325
N      2.287661     6.307406    15.639463    -0.610660
N      4.877222     8.226300     3.655545    -0.113715
N      3.143063     9.958379     5.073577    -0.097197
N      6.556802     6.591406     5.009355    -0.105542
N      2.891573     1.850863     4.066569    -0.648857
N     -0.239469     9.148492     2.617709    -0.426414
N     -0.192045     4.768619     2.332561    -0.609199
N      0.867120     3.226593     0.033396    -0.622326
N      4.222826     4.491097     2.794963    -0.610660
N      4.877222     8.226300     9.188955    -0.113715
N      3.143063     9.958379     7.770922    -0.097197
N      6.556802     6.591406     7.835145    -0.105543
N      2.891573     1.850863     8.777931    -0.648858
N     -0.239469     9.148492    10.226791    -0.426413
N     -0.192045     4.768619    10.511939    -0.609199
N      0.867120     3.226593    12.811104    -0.622326
N      4.222826     4.491097    10.049537    -0.610660
N      1.633265     2.572203    22.033455    -0.113717
N      3.367424     0.840124    20.615423    -0.097198
N     -0.046315     4.207097    20.679645    -0.105545
N      3.618914     8.947640    21.622431    -0.648858
N      6.749956     1.650011    23.071291    -0.426415
N      6.702532     6.029884    23.356439    -0.609200
N      5.643367     7.571910    -0.033396    -0.622325
N      2.287661     6.307406    22.894037    -0.610661
N      0.030389     8.178786    19.266750    -0.424622
N      6.658284     2.024719    19.266750    -0.402192
N      6.480098     2.619717     6.422250    -0.424621
N     -0.147797     8.773784     6.422250    -0.402192

The following XYZ coordinates are in angstroms. Other properties are in atomic units.
The sperically averaged electron density of each atom fit to a function of the form exp(a - br)
eigen_1, eigen_2 and eigen_3 are the three eigenvalues of traceless quadrupole moment tensor
  atom number  atomic symbol              X              Y              Z     net charge C6 coefficient C8 coefficient C10 coefficient fluctuating dipole atomic polarizability isotropic forcefield polarizability              a              b squared Pearson coefficient          <r^3>          <r^4>         wp_QDO          m_QDO          q_QDO       dipole_x       dipole_y       dipole_z         dipole            Qxy            Qxz            Qyz     Q(x^2-y^2)  Q(3z^2 - R^2)        eigen_1        eigen_2        eigen_3 static polarizability      alpha(xx)      alpha(xy)      alpha(xz)      alpha(yy)      alpha(yz)      alpha(zz) atomic spin moment
            1             Nd       4.554993       7.415656      15.150345       2.047545     163.950714 0.36342985E+04  0.13006901E+06                                19.941769                           16.250675       2.128921       2.308464                    0.999339      87.946089     217.344040       0.628057       0.272492      -1.321636       0.010568       0.035088       0.006034       0.037138       0.088557       0.244860      -0.118292      -0.281112      -0.092933      -0.366966       0.147853       0.219113             23.299188      26.014684      -3.442409      -8.480076      18.776995       3.805992      25.105884           0.000108
            2             Nd       1.955494       3.382847       2.305845       2.047545     163.951030 0.36343068E+04  0.13006938E+06                                19.941795                           16.250694       2.128919       2.308463                    0.999339      87.946156     217.344283       0.628057       0.272492      -1.321636      -0.010568      -0.035090       0.006032       0.037140       0.088555      -0.244858       0.118294      -0.281111      -0.092919      -0.366963       0.147850       0.219114             23.299220      26.014737      -3.442421       8.480085      18.777028      -3.805999      25.105894           0.000106
            3             Nd       1.955494       3.382847      10.538655       2.047552     163.950391 0.36342888E+04  0.13006856E+06                                19.941732                           16.250641       2.128924       2.308464                    0.999339      87.946122     217.343998       0.628059       0.272491      -1.321636      -0.010568      -0.035090      -0.006031       0.037140       0.088555       0.244857      -0.118293      -0.281110      -0.092922      -0.366962       0.147850       0.219113             23.299148      26.014662      -3.442411      -8.480059      18.776970       3.805985      25.105814           0.000098
            4             Nd       4.554993       7.415656      23.383155       2.047552     163.949503 0.36342666E+04  0.13006757E+06                                19.941658                           16.250590       2.128930       2.308467                    0.999339      87.945957     217.343393       0.628060       0.272491      -1.321637       0.010568       0.035088      -0.006034       0.037138       0.088556      -0.244859       0.118292      -0.281111      -0.092930      -0.366964       0.147852       0.219112             23.299053      26.014529      -3.442385       8.480017      18.776892      -3.805964      25.105739           0.000101
            5              H       2.471975       1.718042      14.963842       0.112984       1.237148 0.88791489E+01  0.89284149E+02                                 1.907119                            1.746667      -0.912808       2.455209                    0.998781       3.438248       9.675413       0.472741       1.288487      -0.709199      -0.000835      -0.002954      -0.045316       0.045420      -0.011140      -0.002372       0.007299       0.001818       0.026217      -0.016162       0.001359       0.014804              1.987689       1.556250      -0.084666       0.045790       1.533230      -0.026721       2.873588           0.000011
            6              H       3.906082       0.329354      16.104434       0.121964       1.270390 0.91533224E+01  0.93166857E+02                                 1.974650                            1.798638      -1.078995       2.385998                    0.996824       3.514316      10.098884       0.454029       1.325379      -0.701012       0.032401      -0.027765      -0.023854       0.048885      -0.011482       0.000436       0.006087      -0.005615       0.035741      -0.018349       0.003616       0.014733              2.066250       2.165165      -0.571651      -0.401519       2.092756       0.368165       1.940827           0.000006
            7              H       7.364022       5.586066      18.097900       0.109891       1.271652 0.92873628E+01  0.95081791E+02                                 1.982702                            1.816507      -1.094474       2.369561                    0.996128       3.645005      10.579737       0.449043       1.332334      -0.698575      -0.026501       0.029895      -0.022107       0.045659      -0.012342      -0.003731      -0.000718       0.006816       0.002440      -0.013770       0.000830       0.012941              2.069426       2.057739      -0.515855       0.401340       2.149532      -0.394150       2.001008          -0.000007
            8              H       4.038512       9.080461       2.119342       0.112984       1.237153 0.88791915E+01  0.89284698E+02                                 1.907124                            1.746672      -0.912812       2.455207                    0.998781       3.438256       9.675447       0.472740       1.288488      -0.709199       0.000835       0.002954      -0.045316       0.045420      -0.011140       0.002372      -0.007299       0.001818       0.026217      -0.016163       0.001359       0.014804              1.987696       1.556254      -0.084667      -0.045790       1.533235       0.026722       2.873599           0.000011
            9              H       2.604405      10.469149       3.259934       0.121964       1.270392 0.91533357E+01  0.93167033E+02                                 1.974652                            1.798640      -1.078998       2.385997                    0.996824       3.514319      10.098897       0.454028       1.325379      -0.701012      -0.032401       0.027765      -0.023854       0.048885      -0.011482      -0.000436      -0.006087      -0.005615       0.035741      -0.018349       0.003616       0.014733              2.066252       2.165168      -0.571652       0.401519       2.092758      -0.368165       1.940829           0.000006
           10              H      -0.853535       5.212437       5.253400       0.109891       1.271653 0.92873766E+01  0.95081978E+02                                 1.982705                            1.816509      -1.094478       2.369560                    0.996128       3.645009      10.579755       0.449043       1.332334      -0.698575       0.026501      -0.029895      -0.022107       0.045659      -0.012342       0.003731       0.000718       0.006816       0.002441      -0.013770       0.000830       0.012941              2.069429       2.057741      -0.515856      -0.401341       2.149534       0.394151       2.001011          -0.000007
           11              H       4.038512       9.080461      10.725157       0.112984       1.237154 0.88791980E+01  0.89284787E+02                                 1.907125                            1.746672      -0.912814       2.455206                    0.998781       3.438260       9.675462       0.472740       1.288488      -0.709199       0.000835       0.002954       0.045316       0.045420      -0.011140      -0.002372       0.007299       0.001818       0.026216      -0.016163       0.001359       0.014804              1.987697       1.556255      -0.084667       0.045790       1.533235      -0.026722       2.873600           0.000011
           12              H       2.604405      10.469149       9.584566       0.121964       1.270390 0.91533253E+01  0.93166905E+02                                 1.974651                            1.798639      -1.078997       2.385998                    0.996824       3.514317      10.098892       0.454028       1.325380      -0.701011      -0.032401       0.027765       0.023854       0.048885      -0.011482       0.000436       0.006087      -0.005615       0.035741      -0.018349       0.003616       0.014733              2.066251       2.165167      -0.571652      -0.401519       2.092757       0.368164       1.940828           0.000005
           13              H      -0.853535       5.212437       7.591099       0.109892       1.271654 0.92873764E+01  0.95081973E+02                                 1.982704                            1.816508      -1.094478       2.369560                    0.996128       3.645009      10.579754       0.449043       1.332334      -0.698575       0.026501      -0.029895       0.022107       0.045659      -0.012342      -0.003731      -0.000718       0.006816       0.002441      -0.013770       0.000830       0.012941              2.069428       2.057741      -0.515857       0.401341       2.149534      -0.394150       2.001010          -0.000007
           14              H       2.471975       1.718042      23.569658       0.112984       1.237146 0.88791268E+01  0.89283860E+02                                 1.907115                            1.746664      -0.912807       2.455209                    0.998781       3.438244       9.675394       0.472741       1.288486      -0.709199      -0.000835      -0.002954       0.045316       0.045420      -0.011140       0.002372      -0.007299       0.001818       0.026217      -0.016162       0.001359       0.014804              1.987686       1.556247      -0.084666      -0.045790       1.533228       0.026721       2.873582           0.000011
           15              H       3.906082       0.329354      22.429066       0.121964       1.270390 0.91533165E+01  0.93166769E+02                                 1.974648                            1.798637      -1.078993       2.385999                    0.996824       3.514314      10.098872       0.454029       1.325378      -0.701012       0.032401      -0.027765       0.023854       0.048885      -0.011482      -0.000436      -0.006087      -0.005615       0.035741      -0.018349       0.003616       0.014733              2.066248       2.165163      -0.571651       0.401519       2.092754      -0.368164       1.940825           0.000006
           16              H       7.364022       5.586066      20.435599       0.109892       1.271652 0.92873592E+01  0.95081737E+02                                 1.982701                            1.816506      -1.094473       2.369562                    0.996128       3.645004      10.579730       0.449044       1.332332      -0.698575      -0.026501       0.029895       0.022107       0.045659      -0.012343       0.003731       0.000718       0.006816       0.002440      -0.013770       0.000830       0.012941              2.069425       2.057738      -0.515856      -0.401340       2.149531       0.394150       2.001006          -0.000007
           17             Ru       0.190187       3.937134      15.774844       0.205690     254.587919 0.44814248E+04  0.17232245E+06                                28.850447                           20.088429       2.326911       2.306162                    0.992740      99.864511     272.548715       0.471708       0.337681      -1.228570      -0.002859      -0.092903       0.128086       0.158257      -0.034988       0.020336      -0.021599      -0.030555       0.138637      -0.061563      -0.002338       0.063901             35.956579      33.632675       1.589897       4.837611      32.493523      -5.408590      41.743540           0.000001
           18             Ru       6.320300       6.861369       2.930344       0.205684     254.587806 0.44814183E+04  0.17232222E+06                                28.850501                           20.088461       2.326937       2.306167                    0.992740      99.864660     272.549573       0.471706       0.337683      -1.228568       0.002859       0.092905       0.128089       0.158260      -0.034986      -0.020338       0.021601      -0.030555       0.138638      -0.061561      -0.002341       0.063902             35.956650      33.632749       1.589898      -4.837622      32.493591       5.408601      41.743611           0.000003
           19             Ru       6.320300       6.861369       9.914156       0.205685     254.587602 0.44814122E+04  0.17232195E+06                                28.850502                           20.088459       2.326946       2.306169                    0.992740      99.864655     272.549632       0.471705       0.337683      -1.228567       0.002859       0.092905      -0.128089       0.158261      -0.034985       0.020338      -0.021602      -0.030556       0.138637      -0.061560      -0.002342       0.063903             35.956654      33.632763       1.589899       4.837625      32.493600      -5.408594      41.743600           0.000004
           20             Ru       0.190187       3.937134      22.758656       0.205691     254.587893 0.44814250E+04  0.17232244E+06                                28.850431                           20.088419       2.326907       2.306162                    0.992740      99.864469     272.548488       0.471709       0.337681      -1.228570      -0.002859      -0.092903      -0.128086       0.158256      -0.034989      -0.020336       0.021599      -0.030555       0.138638      -0.061564      -0.002337       0.063901             35.956559      33.632660       1.589897      -4.837612      32.493507       5.408580      41.743509           0.000002
           21             Ru       2.231771      10.482323      19.266750       0.253795     249.493343 0.43308966E+04  0.16514516E+06                                28.543038                           19.783991       2.402133       2.329623                    0.993179      98.642361     268.233061       0.473955       0.338908      -1.227254      -0.092215       0.101050      -0.000000       0.136802      -0.029408       0.000000      -0.000000      -0.023073      -0.018025      -0.028585      -0.006008       0.034594             35.972940      36.556436      -3.103159       0.000000      44.420956      -0.000000      26.941429          -0.000015
           22             Ru       4.278716       0.316180       6.422250       0.253794     249.493287 0.43308934E+04  0.16514503E+06                                28.543052                           19.783997       2.402138       2.329624                    0.993179      98.642401     268.233296       0.473954       0.338908      -1.227253       0.092216      -0.101051       0.000000       0.136803      -0.029408      -0.000000      -0.000000      -0.023073      -0.018028      -0.028585      -0.006009       0.034594             35.972966      36.556462      -3.103181       0.000000      44.420998       0.000000      26.941439          -0.000014
           23              C       1.668353       2.538728      17.858993       0.098894      35.828918 0.38320730E+03  0.87357592E+04                                 9.610672                            6.658558      -0.009560       2.020086                    0.999579      26.115747      74.106806       0.619272       0.433868      -1.052569      -0.019924      -0.004364      -0.061119       0.064432       0.035162      -0.007228       0.005661       0.004258      -0.069312      -0.032481      -0.014325       0.046806             11.800877      11.046586      -5.837463      -0.251035      10.122359       0.002243      14.233687          -0.000008
           24              C       2.464393       1.737479      15.893784       0.041189      27.325919 0.32914625E+03  0.72251918E+04                                 7.919076                            6.064716       0.408802       2.153317                    0.999818      25.885441      72.135715       0.665859       0.419047      -1.061498      -0.032295       0.027774       0.020869       0.047433       0.031858      -0.006620       0.013230       0.018466      -0.000119      -0.038649       0.005228       0.033421              8.908051       8.286805      -3.806040       0.342250       7.717195      -0.343499      10.720154           0.000008
           25              C       3.335790       0.882238      16.589956       0.063243      26.975411 0.32785906E+03  0.72026100E+04                                 7.920774                            6.100443       0.251154       2.111452                    0.999407      25.696418      72.052000       0.654993       0.425664      -1.055482       0.014490       0.003732       0.049111       0.051340       0.028827      -0.005856       0.010951       0.006402      -0.052495      -0.031077      -0.006840       0.037917              8.869813       8.333533      -3.724880       0.162092       7.749365      -0.354351      10.526540           0.000001
           26              C       2.524300       1.698605      18.560302       0.096356      35.617524 0.38266528E+03  0.87190668E+04                                 9.561068                            6.649741      -0.028454       2.013045                    0.999482      26.124273      74.077883       0.620345       0.433333      -1.053044       0.036562      -0.046350      -0.018073       0.061739       0.032684      -0.004874       0.001378       0.016897      -0.047746      -0.027278      -0.014595       0.041873             11.671517      10.450394      -5.404809       0.197757       9.750044      -0.237815      14.814113          -0.000010
           27              C       0.781987       3.402608      18.568009       0.102825      36.566312 0.39843632E+03  0.91915101E+04                                 9.799354                            6.829712      -0.263666       1.932205                    0.999072      26.662785      76.644118       0.604785       0.439013      -1.047227      -0.049098       0.017702      -0.043284       0.067805       0.026604       0.000829       0.004758      -0.026823      -0.084059      -0.028548      -0.015534       0.044082             11.986325      10.992703      -5.564965      -0.582438      10.269001       0.256343      14.697271          -0.000008
           28              C      -0.837968       5.008346      18.552596       0.087572      27.652969 0.34702749E+03  0.77724834E+04                                 8.224960                            6.405612      -0.105094       1.996063                    0.998449      26.292895      75.696055       0.616768       0.443393      -1.039432       0.025116      -0.023229      -0.024047       0.041817       0.033858       0.000482      -0.000994       0.015896      -0.124047      -0.041392      -0.014061       0.055454              9.177938       7.610523      -3.225788       0.012830       8.631874      -0.022372      11.291417          -0.000008
           29              C       3.150560       9.508082      17.820459       0.168731      39.576146 0.49688021E+03  0.12099341E+05                                10.336749                            7.825341       0.223400       2.037406                    0.999213      29.030369      85.420611       0.544264       0.462153      -1.035034       0.033734      -0.031839      -0.065045       0.079891       0.078165       0.097063      -0.118100       0.013306      -0.305991      -0.221970       0.091689       0.130281             11.841881       9.729416      -3.523872      -4.492607      12.130181       5.782228      13.666048          -0.000012
           30              C       7.562847       2.459899      15.644601      -0.056389      43.905736 0.63269155E+03  0.16320973E+05                                10.909930                            8.710879       0.294276       2.014361                    0.999695      32.685593      98.106500       0.527945       0.449742      -1.044964      -0.002279       0.008158       0.007181       0.011105      -0.112022      -0.037134      -0.043156       0.009603       0.295968      -0.173338       0.062614       0.110724             12.047246      14.998988       7.258897       0.540816      13.447998       0.180287       7.694753          -0.000002
           31              C       7.549515       5.253472      15.349177       0.154750      38.202368 0.47964326E+03  0.11524746E+05                                 9.924216                            7.567826       0.389978       2.088885                    0.999839      28.527034      82.158783       0.569296       0.447770      -1.047975      -0.037743       0.048565      -0.042877       0.074977       0.165077      -0.005793       0.005800      -0.075551       0.333480      -0.225121       0.111043       0.114078             11.315867      14.009317      -6.357892       2.901691      11.894896      -2.558350       8.043388           0.000005
           32              C       5.906124       7.264153      11.801527       0.144559      40.773878 0.49401359E+03  0.11999282E+05                                10.489350                            7.760210       0.306018       2.058013                    0.999696      29.156566      85.384531       0.551633       0.457130      -1.038979       0.040137       0.028384       0.072628       0.087701       0.026687       0.107047      -0.079891      -0.025119      -0.462314      -0.220576       0.104597       0.115979             12.441146       7.416901      -0.341953      -2.446816       7.064319       1.545179      22.842217           0.000011
           33              C       1.524823       5.421928      15.708823       0.091983      40.945557 0.53287296E+03  0.13144444E+05                                10.340800                            7.938321       0.426486       2.077570                    0.999924      30.075818      87.750479       0.559916       0.443471      -1.050557       0.010037       0.094098       0.010267       0.095187      -0.155069       0.037774       0.025222      -0.038775       0.306108      -0.213713       0.100620       0.113093             11.674666      13.199122       7.294001      -0.527701      14.714215      -0.896807       7.110662          -0.000002
           34              C       4.842134       8.259775       5.014493       0.098893      35.828953 0.38320765E+03  0.87357693E+04                                 9.610678                            6.658561      -0.009561       2.020086                    0.999579      26.115764      74.106865       0.619272       0.433868      -1.052569       0.019924       0.004364      -0.061119       0.064433       0.035161       0.007228      -0.005661       0.004258      -0.069312      -0.032481      -0.014324       0.046805             11.800885      11.046594      -5.837469       0.251037      10.122366      -0.002243      14.233695          -0.000009
           35              C       4.046094       9.061024       3.049284       0.041189      27.325969 0.32914691E+03  0.72252099E+04                                 7.919083                            6.064719       0.408801       2.153316                    0.999818      25.885479      72.135842       0.665859       0.419047      -1.061498       0.032295      -0.027775       0.020869       0.047433       0.031857       0.006620      -0.013230       0.018466      -0.000117      -0.038648       0.005228       0.033420              8.908060       8.286812      -3.806044      -0.342251       7.717202       0.343500      10.720167           0.000007
           36              C       3.174697       9.916265       3.745456       0.063242      26.975456 0.32785968E+03  0.72026270E+04                                 7.920783                            6.100448       0.251153       2.111451                    0.999407      25.696448      72.052112       0.654993       0.425664      -1.055482      -0.014490      -0.003732       0.049112       0.051341       0.028827       0.005856      -0.010951       0.006402      -0.052494      -0.031076      -0.006840       0.037916              8.869823       8.333544      -3.724886      -0.162094       7.749375       0.354353      10.526552           0.000001
           37              C       3.986187       9.099898       5.715802       0.096356      35.617560 0.38266568E+03  0.87190784E+04                                 9.561074                            6.649744      -0.028454       2.013044                    0.999482      26.124291      74.077948       0.620345       0.433333      -1.053044      -0.036562       0.046350      -0.018073       0.061739       0.032684       0.004874      -0.001378       0.016898      -0.047745      -0.027278      -0.014595       0.041873             11.671525      10.450402      -5.404814      -0.197758       9.750051       0.237816      14.814123          -0.000010
           38              C       5.728500       7.395895       5.723509       0.102825      36.566363 0.39843690E+03  0.91915268E+04                                 9.799361                            6.829715      -0.263666       1.932204                    0.999072      26.662811      76.644205       0.604785       0.439013      -1.047227       0.049099      -0.017702      -0.043285       0.067806       0.026603      -0.000829      -0.004758      -0.026823      -0.084057      -0.028548      -0.015534       0.044081             11.986335      10.992714      -5.564972       0.582439      10.269011      -0.256344      14.697281          -0.000008
           39              C       7.348455       5.790157       5.708096       0.087571      27.653034 0.34702845E+03  0.77725098E+04                                 8.224969                            6.405617      -0.105092       1.996063                    0.998449      26.292942      75.696206       0.616768       0.443392      -1.039433      -0.025117       0.023230      -0.024048       0.041818       0.033857      -0.000482       0.000994       0.015896      -0.124045      -0.041391      -0.014061       0.055452              9.177949       7.610531      -3.225793      -0.012830       8.631884       0.022372      11.291430          -0.000008
           40              C       3.359927       1.290421       4.975959       0.168730      39.576178 0.49688071E+03  0.12099356E+05                                10.336750                            7.825342       0.223403       2.037407                    0.999213      29.030391      85.420675       0.544265       0.462153      -1.035034      -0.033734       0.031839      -0.065046       0.079892       0.078165      -0.097063       0.118101       0.013306      -0.305991      -0.221971       0.091689       0.130282             11.841883       9.729418      -3.523873       4.492607      12.130185      -5.782228      13.666046          -0.000012
           41              C      -1.052360       8.338604       2.800101      -0.056388      43.905758 0.63269188E+03  0.16320983E+05                                10.909930                            8.710879       0.294279       2.014362                    0.999695      32.685612      98.106558       0.527946       0.449741      -1.044965       0.002280      -0.008158       0.007182       0.011105      -0.112023       0.037134       0.043156       0.009603       0.295969      -0.173338       0.062614       0.110724             12.047247      14.998989       7.258898      -0.540815      13.447999      -0.180286       7.694752          -0.000004
           42              C      -1.039028       5.545031       2.504677       0.154750      38.202488 0.47964502E+03  0.11524798E+05                                 9.924226                            7.567833       0.389985       2.088886                    0.999839      28.527104      82.158992       0.569296       0.447769      -1.047976       0.037745      -0.048567      -0.042877       0.074979       0.165078       0.005793      -0.005800      -0.075552       0.333481      -0.225123       0.111043       0.114079             11.315880      14.009335      -6.357900      -2.901694      11.894909       2.558352       8.043396           0.000005
           43              C       0.604363       3.534350      24.646027       0.144560      40.773680 0.49401068E+03  0.11999195E+05                                10.489333                            7.760198       0.306008       2.058011                    0.999696      29.156453      85.384187       0.551632       0.457131      -1.038978      -0.040138      -0.028382       0.072625       0.087698       0.026686      -0.107046       0.079889      -0.025119      -0.462311      -0.220574       0.104596       0.115978             12.441126       7.416888      -0.341953       2.446812       7.064307      -1.545176      22.842184           0.000012
           44              C       4.985664       5.376575       2.864323       0.091983      40.945653 0.53287443E+03  0.13144488E+05                                10.340808                            7.938326       0.426493       2.077571                    0.999924      30.075874      87.750649       0.559916       0.443470      -1.050557      -0.010039      -0.094099       0.010267       0.095188      -0.155070      -0.037774      -0.025222      -0.038776       0.306109      -0.213714       0.100620       0.113094             11.674676      13.199135       7.294008       0.527700      14.714227       0.896807       7.110667          -0.000002
           45              C       4.842134       8.259775       7.830007       0.098893      35.828958 0.38320781E+03  0.87357731E+04                                 9.610677                            6.658561      -0.009559       2.020086                    0.999579      26.115765      74.106854       0.619272       0.433868      -1.052569       0.019924       0.004364       0.061119       0.064433       0.035161      -0.007228       0.005661       0.004258      -0.069312      -0.032481      -0.014324       0.046805             11.800883      11.046589      -5.837464      -0.251035      10.122362       0.002242      14.233698          -0.000009
           46              C       4.046094       9.061024       9.795216       0.041189      27.325952 0.32914664E+03  0.72252028E+04                                 7.919079                            6.064716       0.408801       2.153316                    0.999818      25.885483      72.135856       0.665860       0.419047      -1.061498       0.032295      -0.027775      -0.020869       0.047433       0.031857      -0.006620       0.013230       0.018467      -0.000116      -0.038648       0.005228       0.033420              8.908056       8.286809      -3.806042       0.342249       7.717199      -0.343498      10.720160           0.000007
           47              C       3.174697       9.916265       9.099044       0.063242      26.975469 0.32785998E+03  0.72026351E+04                                 7.920785                            6.100451       0.251154       2.111452                    0.999407      25.696449      72.052112       0.654993       0.425664      -1.055482      -0.014490      -0.003732      -0.049112       0.051341       0.028827      -0.005857       0.010951       0.006402      -0.052494      -0.031077      -0.006840       0.037916              8.869826       8.333547      -3.724888       0.162097       7.749378      -0.354356      10.526552           0.000001
           48              C       3.986187       9.099898       7.128697       0.096356      35.617554 0.38266569E+03  0.87190783E+04                                 9.561072                            6.649744      -0.028453       2.013045                    0.999482      26.124287      74.077927       0.620345       0.433333      -1.053044      -0.036562       0.046350       0.018073       0.061739       0.032684      -0.004874       0.001378       0.016898      -0.047745      -0.027278      -0.014595       0.041873             11.671523      10.450398      -5.404811       0.197758       9.750047      -0.237816      14.814123          -0.000010
           49              C       5.728500       7.395895       7.120991       0.102826      36.566339 0.39843664E+03  0.91915193E+04                                 9.799356                            6.829713      -0.263665       1.932205                    0.999072      26.662802      76.644168       0.604785       0.439012      -1.047227       0.049099      -0.017702       0.043285       0.067806       0.026603       0.000829       0.004758      -0.026823      -0.084056      -0.028548      -0.015534       0.044081             11.986328      10.992706      -5.564967      -0.582437      10.269005       0.256342      14.697274          -0.000009
           50              C       7.348455       5.790157       7.136404       0.087573      27.652984 0.34702765E+03  0.77724869E+04                                 8.224955                            6.405607      -0.105088       1.996064                    0.998449      26.292918      75.696094       0.616769       0.443392      -1.039433      -0.025117       0.023230       0.024048       0.041818       0.033857       0.000482      -0.000994       0.015895      -0.124044      -0.041391      -0.014061       0.055452              9.177933       7.610521      -3.225789       0.012830       8.631871      -0.022372      11.291408          -0.000009
           51              C       3.359927       1.290421       7.868541       0.168732      39.576137 0.49688015E+03  0.12099339E+05                                10.336745                            7.825338       0.223404       2.037407                    0.999213      29.030375      85.420627       0.544265       0.462153      -1.035034      -0.033734       0.031839       0.065046       0.079892       0.078165       0.097063      -0.118100       0.013306      -0.305991      -0.221971       0.091689       0.130282             11.841876       9.729413      -3.523871      -4.492603      12.130179       5.782224      13.666037          -0.000013
           52              C      -1.052360       8.338604      10.044399      -0.056389      43.905818 0.63269291E+03  0.16321017E+05                                10.909940                            8.710886       0.294279       2.014361                    0.999695      32.685640      98.106670       0.527945       0.449741      -1.044964       0.002280      -0.008157      -0.007182       0.011105      -0.112023      -0.037133      -0.043156       0.009603       0.295970      -0.173338       0.062614       0.110724             12.047259      14.999004       7.258906       0.540814      13.448014       0.180286       7.694758          -0.000002
           53              C      -1.039028       5.545031      10.339822       0.154749      38.202537 0.47964570E+03  0.11524818E+05                                 9.924232                            7.567836       0.389987       2.088887                    0.999839      28.527130      82.159083       0.569296       0.447769      -1.047976       0.037745      -0.048567       0.042877       0.074980       0.165078      -0.005793       0.005800      -0.075553       0.333481      -0.225123       0.111043       0.114080             11.315888      14.009345      -6.357905       2.901701      11.894916      -2.558357       8.043403           0.000005
           54              C       0.604363       3.534350      13.887473       0.144560      40.773707 0.49401108E+03  0.11999208E+05                                10.489337                            7.760201       0.306009       2.058011                    0.999696      29.156472      85.384264       0.551632       0.457131      -1.038978      -0.040138      -0.028383      -0.072625       0.087699       0.026686       0.107047      -0.079890      -0.025119      -0.462311      -0.220574       0.104596       0.115978             12.441130       7.416891      -0.341953      -2.446810       7.064311       1.545176      22.842189           0.000012
           55              C       4.985664       5.376575       9.980176       0.091983      40.945672 0.53287472E+03  0.13144497E+05                                10.340810                            7.938327       0.426495       2.077572                    0.999924      30.075887      87.750696       0.559916       0.443470      -1.050557      -0.010039      -0.094099      -0.010267       0.095189      -0.155070       0.037774       0.025221      -0.038776       0.306109      -0.213714       0.100620       0.113094             11.674679      13.199138       7.294009      -0.527703      14.714230      -0.896810       7.110668          -0.000002
           56              C       1.668353       2.538728      20.674507       0.098893      35.828916 0.38320741E+03  0.87357621E+04                                 9.610673                            6.658560      -0.009560       2.020086                    0.999579      26.115746      74.106804       0.619272       0.433868      -1.052568      -0.019924      -0.004364       0.061119       0.064432       0.035162       0.007228      -0.005661       0.004258      -0.069312      -0.032482      -0.014325       0.046806             11.800876      11.046582      -5.837459       0.251035      10.122355      -0.002242      14.233691          -0.000008
           57              C       2.464393       1.737479      22.639716       0.041189      27.325914 0.32914620E+03  0.72251900E+04                                 7.919074                            6.064715       0.408802       2.153317                    0.999818      25.885436      72.135688       0.665859       0.419047      -1.061498      -0.032294       0.027774      -0.020869       0.047433       0.031858       0.006620      -0.013230       0.018466      -0.000120      -0.038649       0.005228       0.033422              8.908049       8.286804      -3.806039      -0.342249       7.717195       0.343498      10.720149           0.000008
           58              C       3.335790       0.882238      21.943544       0.063243      26.975396 0.32785886E+03  0.72026039E+04                                 7.920770                            6.100440       0.251155       2.111453                    0.999407      25.696409      72.051957       0.654993       0.425664      -1.055482       0.014490       0.003732      -0.049111       0.051340       0.028827       0.005856      -0.010951       0.006402      -0.052494      -0.031077      -0.006840       0.037917              8.869808       8.333529      -3.724878      -0.162093       7.749361       0.354352      10.526534           0.000002
           59              C       2.524300       1.698605      19.973197       0.096356      35.617524 0.38266540E+03  0.87190702E+04                                 9.561068                            6.649742      -0.028454       2.013045                    0.999482      26.124268      74.077863       0.620345       0.433333      -1.053044       0.036562      -0.046350       0.018073       0.061739       0.032684       0.004874      -0.001378       0.016897      -0.047746      -0.027278      -0.014595       0.041873             11.671516      10.450389      -5.404804      -0.197757       9.750039       0.237815      14.814121          -0.000010
           60              C       0.781987       3.402608      19.965491       0.102826      36.566286 0.39843606E+03  0.91915027E+04                                 9.799349                            6.829710      -0.263666       1.932205                    0.999072      26.662776      76.644086       0.604785       0.439013      -1.047227      -0.049098       0.017702       0.043284       0.067805       0.026604      -0.000829      -0.004758      -0.026823      -0.084059      -0.028548      -0.015534       0.044082             11.986319      10.992696      -5.564960       0.582436      10.268995      -0.256342      14.697265          -0.000008
           61              C      -0.837968       5.008346      19.980904       0.087574      27.652911 0.34702656E+03  0.77724568E+04                                 8.224946                            6.405601      -0.105090       1.996064                    0.998449      26.292865      75.695925       0.616768       0.443393      -1.039432       0.025116      -0.023230       0.024047       0.041817       0.033858      -0.000482       0.000994       0.015896      -0.124047      -0.041392      -0.014062       0.055454              9.177922       7.610512      -3.225784      -0.012829       8.631860       0.022371      11.291394          -0.000008
           62              C       3.150560       9.508082      20.713041       0.168732      39.576112 0.49687980E+03  0.12099329E+05                                10.336742                            7.825337       0.223402       2.037407                    0.999213      29.030358      85.420568       0.544265       0.462153      -1.035034       0.033734      -0.031839       0.065045       0.079891       0.078165      -0.097063       0.118100       0.013306      -0.305991      -0.221970       0.091689       0.130281             11.841873       9.729409      -3.523868       4.492602      12.130172      -5.782222      13.666038          -0.000011
           63              C       7.562847       2.459899      22.888899      -0.056389      43.905745 0.63269170E+03  0.16320978E+05                                10.909931                            8.710880       0.294276       2.014361                    0.999695      32.685597      98.106514       0.527945       0.449742      -1.044964      -0.002280       0.008159      -0.007181       0.011105      -0.112022       0.037134       0.043156       0.009603       0.295970      -0.173338       0.062613       0.110725             12.047248      14.998989       7.258898      -0.540816      13.448000      -0.180288       7.694754          -0.000004
           64              C       7.549515       5.253472      23.184322       0.154750      38.202348 0.47964293E+03  0.11524737E+05                                 9.924217                            7.567827       0.389975       2.088884                    0.999839      28.527019      82.158757       0.569295       0.447771      -1.047975      -0.037742       0.048565       0.042877       0.074976       0.165077       0.005793      -0.005800      -0.075551       0.333480      -0.225121       0.111043       0.114078             11.315869      14.009317      -6.357892      -2.901696      11.894897       2.558354       8.043393           0.000005
           65              C       5.906124       7.264153       1.042973       0.144559      40.773839 0.49401302E+03  0.11999265E+05                                10.489348                            7.760208       0.306015       2.058012                    0.999696      29.156546      85.384480       0.551633       0.457130      -1.038979       0.040137       0.028383      -0.072628       0.087701       0.026687      -0.107047       0.079891      -0.025119      -0.462313      -0.220576       0.104597       0.115979             12.441143       7.416899      -0.341953       2.446812       7.064318      -1.545178      22.842212           0.000011
           66              C       1.524823       5.421928      22.824676       0.091983      40.945528 0.53287254E+03  0.13144431E+05                                10.340797                            7.938319       0.426485       2.077570                    0.999924      30.075803      87.750437       0.559916       0.443471      -1.050556       0.010037       0.094097      -0.010267       0.095187      -0.155069      -0.037774      -0.025222      -0.038775       0.306107      -0.213713       0.100620       0.113094             11.674663      13.199116       7.293998       0.527704      14.714211       0.896811       7.110661          -0.000001
           67              C       0.809892       9.030788      19.266750      -0.077718      45.667272 0.62952368E+03  0.16168169E+05                                11.033737                            8.584001       0.370353       2.028336                    0.999873      32.793803      97.215911       0.543324       0.438933      -1.054637       0.013800      -0.021701       0.000000       0.025717      -0.138660      -0.000000       0.000000      -0.009831       0.265311      -0.182966       0.088437       0.094529             12.564945      12.503276       7.316358      -0.000000      18.501728      -0.000000       6.689832          -0.000011
           68              C       5.905803       1.131683      19.266750      -0.065014      47.193549 0.62294814E+03  0.15945848E+05                                11.261330                            8.513506       0.380176       2.034332                    0.999829      32.468044      95.863379       0.548421       0.436311      -1.056979       0.025003      -0.009775       0.000000       0.026846      -0.111395       0.000000      -0.000000       0.074613       0.313464      -0.169720       0.065232       0.104488             13.216012      17.278955       8.897493       0.000000      15.384775       0.000000       6.984306          -0.000011
           69              C       5.700595       1.767715       6.422250      -0.077718      45.667283 0.62952387E+03  0.16168174E+05                                11.033736                            8.584000       0.370355       2.028336                    0.999873      32.793812      97.215925       0.543324       0.438933      -1.054637      -0.013800       0.021701      -0.000000       0.025717      -0.138660       0.000000       0.000000      -0.009830       0.265312      -0.182966       0.088437       0.094529             12.564944      12.503273       7.316357       0.000000      18.501728       0.000000       6.689830          -0.000013
           70              C       0.604684       9.666820       6.422250      -0.065014      47.193561 0.62294833E+03  0.15945853E+05                                11.261328                            8.513504       0.380179       2.034333                    0.999829      32.468055      95.863394       0.548421       0.436311      -1.056980      -0.025003       0.009774       0.000000       0.026846      -0.111395       0.000000      -0.000000       0.074614       0.313464      -0.169720       0.065232       0.104488             13.216010      17.278953       8.897492      -0.000000      15.384772      -0.000000       6.984305          -0.000012
           71              N       1.633265       2.572203      16.500045      -0.113717      37.850880 0.48178572E+03  0.11448687E+05                                 9.556856                            7.205817      -0.064861       2.009546                    0.999104      26.824513      73.829010       0.637765       0.404151      -1.088364       0.027612      -0.046319       0.034813       0.064185       0.000790      -0.020720       0.021308       0.012039       0.032146      -0.029633      -0.003831       0.033464             11.138855       9.850424      -4.336635      -0.611641       9.250738       0.370326      14.315403          -0.000001
           72              N       3.367424       0.840124      17.918077      -0.097198      37.209056 0.47707227E+03  0.11314480E+05                                 9.497706                            7.198669      -0.083078       2.012108                    0.999374      26.553789      73.131088       0.634022       0.407335      -1.085690      -0.033638       0.043448      -0.031957       0.063565       0.011183      -0.022978       0.016566       0.013835       0.058901      -0.035710       0.000305       0.035405             11.090947       9.865454      -4.371355      -0.833187       9.574108       0.524602      13.833279          -0.000003
           73              N      -0.046315       4.207097      17.853855      -0.105544      37.959501 0.48655603E+03  0.11621180E+05                                 9.651420                            7.285407      -0.244910       1.955129                    0.999114      27.004201      75.158368       0.626878       0.409078      -1.082213      -0.003211      -0.010623       0.057782       0.058838      -0.011423       0.000514       0.009229      -0.014399      -0.102542      -0.035719       0.004180       0.031539             11.311882      10.444076      -4.930120      -0.115884      10.754407      -0.229839      12.737162          -0.000003
           74              N       3.618914       8.947640      16.911069      -0.648858      63.437963 0.90906301E+03  0.25278498E+05                                13.206693                            9.929261       0.133337       1.952787                    0.998730      36.951749     109.455715       0.541599       0.406697      -1.088358      -0.079550       0.081788       0.099367       0.151298       0.081167       0.086068      -0.074783      -0.011343      -0.242426      -0.176593       0.054693       0.121900             15.493660      11.999189      -4.569827      -5.795414      16.849464       8.635355      17.632328          -0.000018
           75              N       6.749956       1.650011      15.462209      -0.426414      44.496496 0.71889309E+03  0.18849033E+05                                10.377301                            8.800863       0.260380       2.007346                    0.999841      33.946405      97.603945       0.578181       0.404034      -1.090273       0.069870       0.083988       0.055003       0.122316      -0.120328      -0.057828      -0.077979       0.020964       0.341146      -0.206768       0.062797       0.143971             11.107451      13.786942       5.884029       0.144953      11.992238       0.250524       7.543173           0.000026
           76              N       6.702532       6.029884      15.177061      -0.609200      55.969268 0.80938655E+03  0.21795998E+05                                12.014015                            9.267791       0.364853       2.036002                    0.999515      35.316209     101.923576       0.571554       0.397949      -1.097639       0.139029      -0.052939      -0.080988       0.169383       0.116823      -0.014703      -0.007466      -0.042394       0.328721      -0.173667       0.059385       0.114283             13.777928      17.436782      -8.023767       3.594169      13.822522      -3.208044      10.074481           0.000002
           77              N       5.643367       7.571910      12.877896      -0.622325      59.646624 0.82844790E+03  0.22506749E+05                                12.665345                            9.456536       0.249870       1.996275                    0.999350      35.961684     105.268573       0.556966       0.404790      -1.089706       0.153365      -0.005149      -0.097278       0.181687       0.007436       0.073009      -0.085260      -0.009393      -0.376008      -0.178977       0.068653       0.110324             15.197132       9.010702      -0.623374      -3.442711       8.372223       0.980485      28.208471           0.000027
           78              N       2.287661       6.307406      15.639463      -0.610660      57.366914 0.86525564E+03  0.23744252E+05                                12.281574                            9.654361       0.201875       1.974924                    0.999384      36.356899     106.677953       0.552533       0.403956      -1.091156      -0.175124       0.000191       0.083205       0.193886      -0.123405       0.028334       0.037405       0.004961       0.216412      -0.168507       0.077637       0.090870             13.779217      16.222323       8.606590      -1.086514      16.944590      -0.687545       8.170738          -0.000001
           79              N       4.877222       8.226300       3.655545      -0.113715      37.850899 0.48178590E+03  0.11448692E+05                                 9.556858                            7.205818      -0.064863       2.009546                    0.999104      26.824522      73.829044       0.637765       0.404151      -1.088364      -0.027612       0.046319       0.034813       0.064186       0.000790       0.020720      -0.021308       0.012039       0.032146      -0.029633      -0.003831       0.033465             11.138859       9.850428      -4.336637       0.611643       9.250741      -0.370328      14.315408          -0.000002
           80              N       3.143063       9.958379       5.073577      -0.097197      37.209062 0.47707231E+03  0.11314481E+05                                 9.497705                            7.198668      -0.083079       2.012108                    0.999374      26.553793      73.131096       0.634022       0.407335      -1.085691       0.033638      -0.043448      -0.031957       0.063565       0.011182       0.022978      -0.016566       0.013835       0.058903      -0.035710       0.000304       0.035406             11.090948       9.865454      -4.371356       0.833187       9.574108      -0.524602      13.833280          -0.000003
           81              N       6.556802       6.591406       5.009355      -0.105542      37.959523 0.48655630E+03  0.11621188E+05                                 9.651422                            7.285407      -0.244913       1.955128                    0.999114      27.004214      75.158409       0.626878       0.409078      -1.082213       0.003211       0.010623       0.057782       0.058838      -0.011425      -0.000514      -0.009229      -0.014399      -0.102541      -0.035718       0.004179       0.031540             11.311885      10.444080      -4.930123       0.115885      10.754411       0.229839      12.737163          -0.000003
           82              N       2.891573       1.850863       4.066569      -0.648857      63.438113 0.90906552E+03  0.25278588E+05                                13.206718                            9.929279       0.133330       1.952785                    0.998730      36.951787     109.455905       0.541598       0.406697      -1.088358       0.079550      -0.081788       0.099367       0.151299       0.081167      -0.086068       0.074783      -0.011343      -0.242426      -0.176593       0.054693       0.121900             15.493691      11.999212      -4.569839       5.795426      16.849505      -8.635376      17.632357          -0.000020
           83              N      -0.239469       9.148492       2.617709      -0.426414      44.496605 0.71889531E+03  0.18849107E+05                                10.377319                            8.800878       0.260374       2.007343                    0.999841      33.946453      97.604134       0.578180       0.404034      -1.090273      -0.069871      -0.083989       0.055005       0.122317      -0.120328       0.057829       0.077981       0.020964       0.341147      -0.206768       0.062796       0.143972             11.107471      13.786969       5.884042      -0.144953      11.992260      -0.250524       7.543184           0.000027
           84              N      -0.192045       4.768619       2.332561      -0.609199      55.969467 0.80938982E+03  0.21796110E+05                                12.014047                            9.267814       0.364844       2.035999                    0.999515      35.316273     101.923853       0.571553       0.397950      -1.097639      -0.139031       0.052941      -0.080988       0.169385       0.116823       0.014703       0.007466      -0.042394       0.328720      -0.173667       0.059385       0.114282             13.777968      17.436838      -8.023795      -3.594179      13.822561       3.208053      10.074504           0.000001
           85              N       0.867120       3.226593       0.033396      -0.622326      59.646290 0.82844252E+03  0.22506563E+05                                12.665294                            9.456501       0.249881       1.996279                    0.999350      35.961575     105.268115       0.556967       0.404790      -1.089707      -0.153363       0.005147      -0.097274       0.181684       0.007435      -0.073009       0.085259      -0.009392      -0.376009      -0.178976       0.068652       0.110324             15.197068       9.010668      -0.623372       3.442694       8.372192      -0.980482      28.208345           0.000027
           86              N       4.222826       4.491097       2.794963      -0.610660      57.367074 0.86525842E+03  0.23744348E+05                                12.281597                            9.654377       0.201869       1.974922                    0.999384      36.356959     106.678188       0.552532       0.403956      -1.091156       0.175126      -0.000190       0.083205       0.193887      -0.123405      -0.028334      -0.037405       0.004960       0.216413      -0.168508       0.077637       0.090870             13.779244      16.222359       8.606611       1.086515      16.944624       0.687545       8.170750          -0.000002
           87              N       4.877222       8.226300       9.188955      -0.113715      37.850913 0.48178604E+03  0.11448696E+05                                 9.556860                            7.205819      -0.064863       2.009545                    0.999104      26.824526      73.829056       0.637765       0.404151      -1.088364      -0.027612       0.046319      -0.034813       0.064186       0.000790      -0.020720       0.021309       0.012039       0.032146      -0.029633      -0.003831       0.033465             11.138861       9.850430      -4.336639      -0.611645       9.250744       0.370331      14.315410          -0.000002
           88              N       3.143063       9.958379       7.770922      -0.097197      37.209076 0.47707266E+03  0.11314491E+05                                 9.497707                            7.198670      -0.083079       2.012108                    0.999374      26.553795      73.131097       0.634022       0.407335      -1.085691       0.033638      -0.043448       0.031957       0.063565       0.011182      -0.022978       0.016566       0.013835       0.058903      -0.035710       0.000303       0.035406             11.090949       9.865458      -4.371358      -0.833187       9.574112       0.524602      13.833278          -0.000003
           89              N       6.556802       6.591406       7.835145      -0.105543      37.959550 0.48655664E+03  0.11621198E+05                                 9.651427                            7.285411      -0.244914       1.955128                    0.999114      27.004222      75.158443       0.626877       0.409078      -1.082213       0.003211       0.010623      -0.057782       0.058839      -0.011424       0.000514       0.009229      -0.014399      -0.102542      -0.035719       0.004179       0.031540             11.311892      10.444085      -4.930124      -0.115884      10.754416      -0.229840      12.737175          -0.000003
           90              N       2.891573       1.850863       8.777931      -0.648858      63.438241 0.90906786E+03  0.25278670E+05                                13.206740                            9.929295       0.133327       1.952783                    0.998730      36.951821     109.456067       0.541597       0.406698      -1.088357       0.079550      -0.081788      -0.099367       0.151299       0.081167       0.086069      -0.074784      -0.011343      -0.242426      -0.176594       0.054694       0.121900             15.493718      11.999232      -4.569847      -5.795435      16.849537       8.635392      17.632384          -0.000019
           91              N      -0.239469       9.148492      10.226791      -0.426413      44.496592 0.71889502E+03  0.18849098E+05                                10.377319                            8.800878       0.260376       2.007344                    0.999841      33.946440      97.604104       0.578180       0.404034      -1.090273      -0.069871      -0.083989      -0.055004       0.122318      -0.120328      -0.057828      -0.077981       0.020964       0.341146      -0.206768       0.062796       0.143972             11.107471      13.786969       5.884043       0.144952      11.992262       0.250524       7.543183           0.000025
           92              N      -0.192045       4.768619      10.511939      -0.609199      55.969689 0.80939358E+03  0.21796240E+05                                12.014085                            9.267841       0.364836       2.035996                    0.999515      35.316332     101.924132       0.571552       0.397950      -1.097638      -0.139032       0.052941       0.080988       0.169386       0.116824      -0.014702      -0.007466      -0.042395       0.328720      -0.173668       0.059385       0.114282             13.778015      17.436898      -8.023825       3.594200      13.822605      -3.208071      10.074541           0.000001
           93              N       0.867120       3.226593      12.811104      -0.622326      59.646507 0.82844609E+03  0.22506688E+05                                12.665332                            9.456527       0.249873       1.996277                    0.999350      35.961629     105.268384       0.556966       0.404791      -1.089706      -0.153363       0.005147       0.097274       0.181684       0.007435       0.073009      -0.085259      -0.009392      -0.376009      -0.178977       0.068652       0.110324             15.197116       9.010693      -0.623374      -3.442702       8.372216       0.980480      28.208438           0.000027
           94              N       4.222826       4.491097      10.049537      -0.610660      57.367254 0.86526178E+03  0.23744466E+05                                12.281627                            9.654400       0.201863       1.974919                    0.999384      36.357012     106.678434       0.552531       0.403956      -1.091156       0.175127      -0.000190      -0.083205       0.193888      -0.123406       0.028334       0.037405       0.004960       0.216414      -0.168508       0.077638       0.090870             13.779280      16.222403       8.606636      -1.086522      16.944667      -0.687550       8.170770          -0.000002
           95              N       1.633265       2.572203      22.033455      -0.113717      37.850880 0.48178570E+03  0.11448686E+05                                 9.556856                            7.205817      -0.064861       2.009546                    0.999104      26.824512      73.829008       0.637765       0.404151      -1.088364       0.027612      -0.046319      -0.034813       0.064185       0.000790       0.020720      -0.021308       0.012039       0.032146      -0.029633      -0.003831       0.033464             11.138855       9.850424      -4.336635       0.611641       9.250738      -0.370327      14.315402          -0.000001
           96              N       3.367424       0.840124      20.615423      -0.097198      37.209057 0.47707242E+03  0.11314485E+05                                 9.497706                            7.198670      -0.083078       2.012108                    0.999374      26.553788      73.131084       0.634022       0.407335      -1.085690      -0.033638       0.043448       0.031957       0.063565       0.011183       0.022978      -0.016566       0.013835       0.058901      -0.035710       0.000305       0.035405             11.090946       9.865451      -4.371352       0.833187       9.574105      -0.524602      13.833282          -0.000003
           97              N      -0.046315       4.207097      20.679645      -0.105545      37.959529 0.48655643E+03  0.11621192E+05                                 9.651425                            7.285410      -0.244911       1.955129                    0.999114      27.004210      75.158401       0.626877       0.409078      -1.082213      -0.003211      -0.010623      -0.057782       0.058838      -0.011423      -0.000514      -0.009229      -0.014399      -0.102542      -0.035719       0.004180       0.031539             11.311888      10.444080      -4.930120       0.115884      10.754411       0.229840      12.737174          -0.000003
           98              N       3.618914       8.947640      21.622431      -0.648858      63.438038 0.90906460E+03  0.25278554E+05                                13.206705                            9.929271       0.133335       1.952786                    0.998730      36.951775     109.455827       0.541598       0.406697      -1.088358      -0.079550       0.081788      -0.099367       0.151298       0.081167      -0.086068       0.074784      -0.011343      -0.242427      -0.176594       0.054694       0.121900             15.493673      11.999198      -4.569829       5.795417      16.849478      -8.635362      17.632342          -0.000018
           99              N       6.749956       1.650011      23.071291      -0.426415      44.496504 0.71889325E+03  0.18849038E+05                                10.377301                            8.800863       0.260380       2.007346                    0.999841      33.946415      97.603969       0.578181       0.404033      -1.090273       0.069870       0.083988      -0.055004       0.122316      -0.120328       0.057828       0.077981       0.020964       0.341143      -0.206768       0.062797       0.143971             11.107450      13.786941       5.884028      -0.144954      11.992237      -0.250525       7.543173           0.000029
          100              N       6.702532       6.029884      23.356439      -0.609200      55.969327 0.80938764E+03  0.21796035E+05                                12.014025                            9.267799       0.364852       2.036002                    0.999515      35.316222     101.923642       0.571554       0.397949      -1.097639       0.139029      -0.052939       0.080988       0.169383       0.116823       0.014703       0.007465      -0.042394       0.328722      -0.173668       0.059385       0.114283             13.777941      17.436793      -8.023772      -3.594178      13.822533       3.208053      10.074495           0.000002
          101              N       5.643367       7.571910      -0.033396      -0.622325      59.646629 0.82844809E+03  0.22506756E+05                                12.665347                            9.456538       0.249869       1.996275                    0.999350      35.961684     105.268579       0.556965       0.404790      -1.089706       0.153364      -0.005149       0.097277       0.181686       0.007436      -0.073009       0.085260      -0.009393      -0.376009      -0.178978       0.068653       0.110324             15.197134       9.010702      -0.623374       3.442707       8.372225      -0.980484      28.208476           0.000028
          102              N       2.287661       6.307406      22.894037      -0.610661      57.366960 0.86525664E+03  0.23744287E+05                                12.281581                            9.654367       0.201874       1.974924                    0.999384      36.356915     106.678020       0.552533       0.403956      -1.091156      -0.175124       0.000191      -0.083205       0.193886      -0.123406      -0.028334      -0.037405       0.004960       0.216413      -0.168508       0.077638       0.090870             13.779225      16.222329       8.606593       1.086519      16.944600       0.687549       8.170745          -0.000000
          103              N       0.030389       8.178786      19.266750      -0.424622      42.973695 0.64679503E+03  0.16451370E+05                                 9.963446                            8.199593       0.440304       2.066810                    0.999807      32.864560      91.876579       0.617762       0.389807      -1.104440       0.098091       0.059880       0.000000       0.114924      -0.142195      -0.000000       0.000000      -0.024734       0.275796      -0.188698       0.091932       0.096766             11.075873      10.154876       5.638237      -0.000000      16.823916      -0.000000       6.248828          -0.000028
          104              N       6.658284       2.024719      19.266750      -0.402192      45.072448 0.66863291E+03  0.17147553E+05                                10.400367                            8.431427       0.483859       2.103214                    0.999528      32.161257      90.263838       0.599026       0.398700      -1.098296      -0.029914      -0.078489       0.000000       0.083996      -0.096629       0.000000      -0.000000       0.051198       0.359312      -0.159847       0.040077       0.119771             11.811617      15.696243       7.786844       0.000000      12.938651       0.000000       6.799957          -0.000015
          105              N       6.480098       2.619717       6.422250      -0.424621      42.973696 0.64679503E+03  0.16451370E+05                                 9.963447                            8.199594       0.440304       2.066810                    0.999807      32.864557      91.876575       0.617762       0.389807      -1.104440      -0.098091      -0.059881       0.000000       0.114924      -0.142195       0.000000       0.000000      -0.024733       0.275797      -0.188698       0.091932       0.096766             11.075875      10.154877       5.638238       0.000000      16.823920       0.000000       6.248827          -0.000030
          106              N      -0.147797       8.773784       6.422250      -0.402192      45.072469 0.66863326E+03  0.17147565E+05                                10.400371                            8.431430       0.483857       2.103214                    0.999528      32.161263      90.263867       0.599026       0.398700      -1.098296       0.029913       0.078490      -0.000000       0.083997      -0.096628      -0.000000       0.000000       0.051199       0.359314      -0.159848       0.040076       0.119771             11.811623      15.696252       7.786849      -0.000000      12.938658      -0.000000       6.799959          -0.000016

******************************************************
Auxiliary information for the entire system
The total spin magnetic moment of the unit cell is   0.000308
The total net atomic charge of the unit cell is   -0.000002
Accuracy of reproducing the electrostatic potential in the unit cell:
  The inner radius (bohr) =    5.0000
  The outer radius (bohr) =   12.0000
  Valid grid points have density less than (e/(bohr^3)) =    0.0001
  The number of valid grid points were=        77418
  The rms potential error without charges in kcal/mol is=     10.92110
  The rms potential error with partial charges in kcal/mol is=      3.09769
  The RRMSE value at monopole order=      0.28364
  The rms potential error with partial charges and cloud penetration in kcal/mol is=      3.07913
  The RRMSE value at monopole order with cloud penetration is=      0.28194
  The rms potential error with partial charges and atomic dipoles in kcal/mol is=      0.91657
  The RRMSE value at dipole order=      0.08393
  The rms potential error with partial charges, atomic dipoles and cloud penetration in kcal/mol is=      0.88932
  The RRMSE value at dipole order with cloud penetration=      0.08143

******************************************************
The electron densities and ab initio electrostatic potential were computed in VASP using the PBE functional and
projector augmented wave method. See the main text of the journal article for a description of computational details.
The atomic charges, dipoles, and quadrupoles were computed with the DDEC6 method as described in
(a) T. A. Manz and N. Gabaldon Limas, RSC Adv. 6 (2016) 47771-47801 DOI: 10.1039/c6ra04656h
(b) N. Gabaldon Limas and T. A. Manz, RSC Adv. 8 (2018) 2678-2707 DOI: 10.1039/c7ra11829e.
For each atom in the material, the electron cloud parameters were fit to the spherically averaged atom-in-material
electron density using radial positions for which this density was between 10^-4 and 10^-2 electrons per cubic bohr.
The polarizabilities, dispersion coefficients, and quantum Drude oscillator (QDO) parameters were fit using the MCLF method.
The magnetic structure of the system was optimized in VASP from the default ferromagnetic initial guess using spin polarization.
The atomic spin moments (ASMs) were computed on this optimized magnetic structure using the DDEC6 partition as inputs
to the method of T. A. Manz and D. S. Sholl, J. Chem. Theory Comput. 7 (2011) 4146-4164 DOI: 10.1021/ct200539n.
The RMSE and RRMSE were computed using a uniform grid with Ewald summation.
