# Supplementary material for: A collection of forcefield precursors for metal–organic frameworks
Source: RSC Adv. 2019 Nov 13;9(63):36492–507. doi: 10.1039/c9ra07327b (PMC9075174; doi:10.1039/c9ra07327b)
Supplement: RA-009-C9RA07327B-s5684 [file RA-009-C9RA07327B-s5684.xyz]

  156
jmolscript: load "" {1 1 1} spacegroup "x,y,z" unitcell [{     10.206400     0.000000     0.000000 }, {      0.000000    11.248700     0.000000 }, {     -2.781692     0.000000    22.016266 }]
Eu     4.217528     9.152167    15.963554     1.181337
Eu     6.352304    10.239692     9.590726     1.470380
Eu     6.919534     3.527817    17.060845     1.181339
Eu     7.566450     4.615342     1.417407     1.470379
Eu     3.207180     2.096533     6.052712     1.181336
Eu     1.072404     1.009008    12.425540     1.470387
Eu     0.505174     7.720883     4.955421     1.181336
Eu    -0.141742     6.633358    20.598859     1.470388
H     -0.510005    10.180074    14.618801     0.286602
H      0.938673     6.838085    12.652748     0.188593
H      2.471791     7.006815    12.934556     0.199104
H      1.536140     8.264420    12.908137     0.196045
H     -0.923441     9.637886    16.994356     0.172654
H     -2.099375     8.654750    17.326801     0.195283
H      7.897898    10.202571    17.463302     0.195616
H      1.440667     4.555724    18.405598     0.286603
H     -0.008011     1.213735    20.371651     0.188593
H     -1.541129     1.382465    20.089843     0.199104
H     -0.605478     2.640070    20.116262     0.196045
H      1.854103     4.013536    16.030043     0.172655
H      3.030037     3.030400    15.697598     0.195284
H      3.239164     4.578221    15.561097     0.195617
H      7.934713     1.068627     7.397465     0.286602
H      6.486035     4.410615     9.363518     0.188593
H      4.952917     4.241885     9.081710     0.199102
H      5.888568     2.984280     9.108129     0.196044
H      8.348149     1.610814     5.021910     0.172655
H      9.524083     2.593950     4.689465     0.195285
H     -0.473190     1.046129     4.552964     0.195617
H      5.984041     6.692977     3.610668     0.286602
H      7.432719    10.034965     1.644615     0.188592
H      8.965837     9.866235     1.926423     0.199103
H      8.030186     8.608630     1.900004     0.196045
H      5.570605     7.235164     5.986223     0.172656
H      4.394671     8.218300     6.318668     0.195285
H      4.185544     6.670479     6.455169     0.195618
C      1.344033     7.177795    14.614397     0.464349
C      0.380430     6.452254    16.481377    -0.004064
C      1.434868     7.281284    16.763185     0.023507
C      1.595914     7.336402    13.145912    -0.560059
C     -0.557194     5.590604    17.254148     0.579343
C      2.012567     7.734606    18.055540     0.571048
C      7.877414     9.574893    15.541282     0.458201
C      8.021416     9.787494    13.335252     0.024064
C      6.709740     9.568144    13.716134     0.029897
C     -1.875051     9.511901    16.956928    -0.570937
C     -1.445222     9.956224    12.060511     0.618494
C      5.454007     9.514150    12.919145     0.608705
C      5.603577     0.512941    17.284970     0.475143
C      5.176182     1.031506    15.893542     0.473742
C     -0.413371     1.553445    18.410002     0.464344
C      0.550232     0.827904    16.543022    -0.004068
C     -0.504206     1.656934    16.261214     0.023502
C     -0.665252     1.712052    19.878487    -0.560057
C      1.487856    -0.033746    15.770251     0.579344
C     -1.081905     2.110256    14.968859     0.571048
C      3.259648     3.950543    17.483117     0.458202
C      3.115646     4.163144    19.689147     0.024064
C      4.427322     3.943794    19.308265     0.029895
C      2.805713     3.887551    16.067471    -0.570938
C      2.375884     4.331874    20.963888     0.618494
C      5.683055     3.889800    20.105254     0.608707
C      5.533485     6.137291    15.739429     0.475143
C      5.960880     6.655856    17.130857     0.473742
C      6.080675     4.070905     7.401869     0.464340
C      7.044278     4.796446     5.534889    -0.004071
C      5.989840     3.967416     5.253081     0.023494
C      5.828794     3.912298     8.870354    -0.560053
C      7.981902     5.658096     4.762118     0.579345
C      5.412141     3.514094     3.960726     0.571050
C     -0.452706     1.673807     6.474984     0.458205
C     -0.596708     1.461206     8.681014     0.024070
C      0.714968     1.680556     8.300132     0.029900
C      9.299759     1.736799     5.059338    -0.570940
C      8.869930     1.292476     9.955755     0.618493
C      1.970701     1.734550     9.097121     0.608710
C      1.821131    10.735759     4.731296     0.475146
C      2.248526    10.217194     6.122724     0.473743
C      7.838079     9.695255     3.606264     0.464343
C      6.874476    10.420796     5.473244    -0.004070
C      7.928914     9.591766     5.755052     0.023498
C      8.089960     9.536648     2.137779    -0.560054
C      5.936852     0.033746     6.246015     0.579344
C      8.506613     9.138444     7.047407     0.571049
C      4.165060     7.298157     4.533149     0.458205
C      4.309062     7.085556     2.327119     0.024068
C      2.997386     7.304906     2.708001     0.029898
C      4.618995     7.361149     5.948795    -0.570940
C      5.048824     6.916826     1.052378     0.618492
C      1.741653     7.358900     1.911012     0.608708
C      1.891223     5.111409     6.276837     0.475145
C      1.463828     4.592844     4.885409     0.473743
N      0.325587     6.411759    15.093031    -0.287875
N      2.037540     7.721108    15.602487    -0.362552
N     -1.469694     9.789744    14.512022    -0.283043
N      6.642754     9.445533    15.091270    -0.416675
N      0.605075     0.787409    17.931368    -0.287869
N     -1.106878     2.096758    17.421912    -0.362549
N      2.400356     4.165394    18.512377    -0.283043
N      4.494308     3.821183    17.933129    -0.416674
N      7.099121     4.836941     6.923235    -0.287873
N      5.387168     3.527592     6.413779    -0.362549
N      8.894402     1.458956     7.504244    -0.283045
N      0.781954     1.803167     6.924996    -0.416675
N      6.819633    10.461291     4.084898    -0.287870
N      8.531586     9.151942     4.594354    -0.362550
N      5.024352     7.083306     3.503889    -0.283045
N      2.930400     7.427517     4.083137    -0.416674
O     -1.373674     4.950553    16.543022    -0.468927
O     -0.444151     5.500614    18.491242    -0.596842
O      1.441527     7.473636    19.131475    -0.575594
O      3.081802     8.394905    17.990812    -0.398320
O     -0.226510    10.286936    12.202956    -0.598817
O      8.226771     9.716627    10.969164    -0.531103
O      5.464425     9.763872    11.700104    -0.605468
O      4.385562     9.256555    13.555195    -0.477402
O      6.315170     1.281227    17.975621    -0.440929
O      5.217488    10.616523    17.620058    -0.387550
O      5.481922     2.208120    15.604689    -0.411345
O      4.548314     0.238472    15.160621    -0.434608
O      2.304336    10.574903    16.481377    -0.468927
O      1.374813    11.124964    14.533157    -0.596843
O     -0.510865     1.849286    13.892924    -0.575594
O      8.055260     2.770555    15.033587    -0.398319
O      1.157172     4.662586    20.821443    -0.598818
O      5.691983     4.092277     0.038969    -0.531103
O      5.672637     4.139522    21.324295    -0.605468
O      6.751500     3.632205    19.469204    -0.477405
O      4.821892     6.905577    15.048778    -0.440932
O      5.919574     4.992173    15.404341    -0.387549
O      5.655140     7.832470    17.419710    -0.411342
O      6.588748     5.862822    17.863778    -0.434612
O      8.798382     6.298147     5.473244    -0.468922
O      7.868859     5.748086     3.525024    -0.596842
O      5.983181     3.775064     2.884791    -0.575591
O      4.342906     2.853795     4.025454    -0.398315
O      7.651218     0.961764     9.813310    -0.598818
O     -0.802063     1.532073    11.047102    -0.531106
O      1.960283     1.484828    10.316162    -0.605472
O      3.039146     1.992145     8.461071    -0.477407
O      1.109538     9.967473     4.040645    -0.440931
O      2.207220     0.632177     4.396208    -0.387554
O      1.942786     9.040580     6.411577    -0.411347
O      2.876394    11.010228     6.855645    -0.434610
O      5.120372     0.673797     5.534889    -0.468923
O      6.049895     0.123736     7.483109    -0.596842
O      7.935573     9.399414     8.123342    -0.575591
O     -0.630552     8.478145     6.982679    -0.398315
O      6.267536     6.586114     1.194823    -0.598815
O      1.732725     7.156423    21.977297    -0.531103
O      1.752071     7.109178     0.691971    -0.605472
O      0.673208     7.616495     2.547062    -0.477405
O      2.602816     4.343123     6.967488    -0.440931
O      1.505134     6.256527     6.611925    -0.387553
O      1.769568     3.416230     4.596556    -0.411345
O      0.835960     5.385878     4.152488    -0.434609

The following XYZ coordinates are in angstroms. Other properties are in atomic units.
The sperically averaged electron density of each atom fit to a function of the form exp(a - br)
eigen_1, eigen_2 and eigen_3 are the three eigenvalues of traceless quadrupole moment tensor
  atom number  atomic symbol              X              Y              Z     net charge C6 coefficient C8 coefficient C10 coefficient fluctuating dipole atomic polarizability isotropic forcefield polarizability              a              b squared Pearson coefficient          <r^3>          <r^4>         wp_QDO          m_QDO          q_QDO       dipole_x       dipole_y       dipole_z         dipole            Qxy            Qxz            Qyz     Q(x^2-y^2)  Q(3z^2 - R^2)        eigen_1        eigen_2        eigen_3 static polarizability      alpha(xx)      alpha(xy)      alpha(xz)      alpha(yy)      alpha(yz)      alpha(zz) atomic spin moment
            1             Eu       4.217528       9.152167      15.963554       1.181337     214.647631 0.50104144E+04  0.19856624E+06                                27.664831                           22.353205       0.632955       1.840565                    0.999594     100.846906     281.506053       0.413273       0.373970      -1.194884      -0.026844       0.023104       0.010391       0.036910      -0.049605       0.071088       0.009648      -0.059008       0.432613      -0.145411      -0.017935       0.163346             34.483998      42.485622       2.108601      -6.504027      41.542890      -3.879380      19.423483           0.059389
            2             Eu       6.352304      10.239692       9.590726       1.470380     200.823287 0.46267355E+04  0.17741836E+06                                23.758023                           19.420558       0.467302       1.869373                    0.998763      89.180165     234.669887       0.522519       0.305689      -1.273131       0.016027       0.003028       0.007906       0.018125      -0.026114       0.037297       0.074398      -0.116270      -0.713531      -0.256156       0.063247       0.192909             27.855985      21.780478       1.560932      -1.987213      16.914413      -3.315114      44.873065           0.003608
            3             Eu       6.919534       3.527817      17.060845       1.181339     214.647530 0.50104102E+04  0.19856603E+06                                27.664822                           22.353196       0.632955       1.840565                    0.999594     100.846859     281.505877       0.413273       0.373970      -1.194884       0.026844       0.023106      -0.010392       0.036912       0.049606       0.071088      -0.009648      -0.059004       0.432611      -0.145410      -0.017935       0.163346             34.483992      42.485621      -2.108636      -6.504034      41.542875       3.879384      19.423481           0.059389
            4             Eu       7.566450       4.615342       1.417407       1.470379     200.823115 0.46267295E+04  0.17741807E+06                                23.758008                           19.420543       0.467307       1.869375                    0.998763      89.180126     234.669722       0.522519       0.305689      -1.273131      -0.016026       0.003026      -0.007907       0.018125       0.026114       0.037297      -0.074397      -0.116270      -0.713530      -0.256155       0.063247       0.192909             27.855968      21.780472      -1.560927      -1.987214      16.914398       3.315110      44.873033           0.003615
            5             Eu       3.207180       2.096533       6.052712       1.181336     214.647966 0.50104178E+04  0.19856644E+06                                27.664868                           22.353218       0.632974       1.840569                    0.999594     100.847133     281.506849       0.413273       0.373971      -1.194883       0.026853      -0.023110      -0.010393       0.036921      -0.049604       0.071089       0.009645      -0.059000       0.432607      -0.145407      -0.017938       0.163345             34.484077      42.485713       2.108651      -6.504028      41.543034      -3.879387      19.423485           0.059400
            6             Eu       1.072404       1.009008      12.425540       1.470387     200.822430 0.46267107E+04  0.17741715E+06                                23.757944                           19.420496       0.467308       1.869376                    0.998763      89.180040     234.669310       0.522520       0.305689      -1.273131      -0.016028      -0.003026      -0.007908       0.018127      -0.026114       0.037297       0.074398      -0.116270      -0.713535      -0.256157       0.063247       0.192909             27.855888      21.780415       1.560923      -1.987203      16.914358      -3.315100      44.872893           0.003592
            7             Eu       0.505174       7.720883       4.955421       1.181336     214.647874 0.50104154E+04  0.19856631E+06                                27.664856                           22.353211       0.632969       1.840568                    0.999594     100.847048     281.506543       0.413273       0.373971      -1.194883      -0.026849      -0.023098       0.010391       0.036910       0.049603       0.071086      -0.009647      -0.059000       0.432617      -0.145407      -0.017940       0.163346             34.484061      42.485696      -2.108629      -6.504027      41.543003       3.879384      19.423484           0.059397
            8             Eu      -0.141742       6.633358      20.598859       1.470388     200.822197 0.46267033E+04  0.17741679E+06                                23.757925                           19.420477       0.467311       1.869377                    0.998763      89.179993     234.669112       0.522521       0.305689      -1.273131       0.016027      -0.003027       0.007907       0.018126       0.026115       0.037296      -0.074397      -0.116269      -0.713527      -0.256154       0.063246       0.192908             27.855870      21.780400      -1.560928      -1.987202      16.914347       3.315106      44.872862           0.003601
            9              H      -0.510005      10.180074      14.618801       0.286602       0.846536 0.59886570E+01  0.56638366E+02                                 1.672552                            1.575613      -1.775137       2.086252                    0.994369       3.698425      11.396065       0.416605       1.554536      -0.652002       0.034910       0.011920       0.005762       0.037336       0.000172       0.007667      -0.000973       0.014727       0.015921      -0.010117      -0.002579       0.012697              1.725222       2.258454       0.352951       0.148295       1.496340       0.058794       1.420872           0.000091
           10              H       0.938673       6.838085      12.652748       0.188593       0.882482 0.61518490E+01  0.55258085E+02                                 1.404759                            1.358840      -0.810277       2.526878                    0.999943       2.776579       6.892514       0.605834       1.125544      -0.749237      -0.010417      -0.005153      -0.007676       0.013928       0.003554       0.002002       0.000134       0.004142       0.010617      -0.005968       0.001079       0.004889              1.410047       1.440364       0.205324       0.250309       1.347310       0.186597       1.442466          -0.000011
           11              H       2.471791       7.006815      12.934556       0.199104       0.906807 0.63827738E+01  0.58367262E+02                                 1.481885                            1.424021      -0.883265       2.498991                    0.999738       2.863035       7.377168       0.562201       1.191391      -0.732280       0.014014      -0.003582      -0.002792       0.014732      -0.005120      -0.000660       0.000922       0.008742       0.006164      -0.007791       0.001837       0.005955              1.497552       1.859763      -0.223157      -0.164839       1.313648       0.054064       1.319246           0.005574
           12              H       1.536140       8.264420      12.908137       0.196045       0.936005 0.67050289E+01  0.63282681E+02                                 1.621288                            1.542118      -1.063137       2.411083                    0.998292       3.207003       8.941004       0.487928       1.330044      -0.698792      -0.001732       0.013781      -0.004235       0.014521      -0.000254       0.000471       0.000381      -0.011076       0.013503      -0.007813       0.003190       0.004623              1.654103       1.388209      -0.125811       0.029138       2.136063      -0.274101       1.438037           0.005022
           13              H      -0.923441       9.637886      16.994356       0.172654       0.909742 0.66948288E+01  0.63779870E+02                                 1.644184                            1.582980      -1.149220       2.357722                    0.996381       3.472195      10.039743       0.458057       1.403598      -0.682776       0.014037       0.000868       0.002192       0.014233       0.000010      -0.002488       0.000378       0.016854       0.015464      -0.011014       0.002996       0.008017              1.666596       2.226351       0.116316       0.089253       1.435849      -0.004695       1.337587           0.000540
           14              H      -2.099375       8.654750      17.326801       0.195283       0.844811 0.59540966E+01  0.54728543E+02                                 1.538354                            1.472069      -0.916174       2.483349                    0.999293       3.129546       8.702236       0.488243       1.364808      -0.692048      -0.006752      -0.012614       0.006457       0.015697       0.003173       0.002044      -0.000063      -0.014583       0.010700      -0.010034       0.003813       0.006221              1.570736       1.348202       0.179041      -0.058049       2.017324      -0.325254       1.346683           0.002230
           15              H       7.897898      10.202571      17.463302       0.195616       0.897518 0.66231945E+01  0.62710160E+02                                 1.620557                            1.568588      -1.008412       2.443251                    0.998329       3.248250       9.257901       0.464359       1.393097      -0.686435      -0.009409       0.010300       0.010397       0.017399      -0.003436       0.000952       0.001579      -0.003262       0.016765      -0.006819       0.000875       0.005943              1.635443       1.548592      -0.299001      -0.184057       1.853845       0.335801       1.503891           0.001826
           16              H       1.440667       4.555724      18.405598       0.286603       0.846532 0.59886208E+01  0.56637952E+02                                 1.672548                            1.575609      -1.775135       2.086254                    0.994369       3.698417      11.396042       0.416604       1.554539      -0.652002      -0.034910       0.011920      -0.005762       0.037336      -0.000172       0.007667       0.000973       0.014727       0.015921      -0.010117      -0.002579       0.012697              1.725218       2.258448      -0.352949       0.148294       1.496336      -0.058794       1.420869           0.000091
           17              H      -0.008011       1.213735      20.371651       0.188593       0.882479 0.61518155E+01  0.55257690E+02                                 1.404753                            1.358835      -0.810272       2.526880                    0.999943       2.776574       6.892488       0.605837       1.125541      -0.749237       0.010417      -0.005152       0.007676       0.013928      -0.003554       0.002002      -0.000134       0.004142       0.010617      -0.005968       0.001079       0.004889              1.410041       1.440358      -0.205322       0.250307       1.347304      -0.186596       1.442459          -0.000007
           18              H      -1.541129       1.382465      20.089843       0.199104       0.906805 0.63827593E+01  0.58367098E+02                                 1.481884                            1.424019      -0.883259       2.498994                    0.999738       2.863032       7.377159       0.562201       1.191392      -0.732280      -0.014014      -0.003582       0.002792       0.014732       0.005120      -0.000660      -0.000922       0.008742       0.006164      -0.007791       0.001837       0.005955              1.497551       1.859760       0.223157      -0.164839       1.313646      -0.054064       1.319245           0.005577
           19              H      -0.605478       2.640070      20.116262       0.196045       0.936005 0.67050344E+01  0.63282736E+02                                 1.621288                            1.542118      -1.063135       2.411084                    0.998292       3.207004       8.941003       0.487929       1.330042      -0.698792       0.001732       0.013781       0.004235       0.014521       0.000254       0.000471      -0.000381      -0.011076       0.013504      -0.007813       0.003190       0.004623              1.654102       1.388208       0.125811       0.029138       2.136062       0.274101       1.438037           0.005022
           20              H       1.854103       4.013536      16.030043       0.172655       0.909739 0.66948061E+01  0.63779600E+02                                 1.644181                            1.582978      -1.149219       2.357723                    0.996381       3.472189      10.039722       0.458057       1.403598      -0.682776      -0.014037       0.000868      -0.002192       0.014233      -0.000011      -0.002488      -0.000378       0.016854       0.015465      -0.011014       0.002997       0.008017              1.666593       2.226346      -0.116316       0.089252       1.435847       0.004695       1.337585           0.000540
           21              H       3.030037       3.030400      15.697598       0.195284       0.844808 0.59540702E+01  0.54728240E+02                                 1.538351                            1.472066      -0.916171       2.483351                    0.999293       3.129539       8.702212       0.488244       1.364809      -0.692048       0.006752      -0.012614      -0.006457       0.015697      -0.003173       0.002044       0.000063      -0.014583       0.010700      -0.010034       0.003813       0.006221              1.570733       1.348199      -0.179041      -0.058049       2.017318       0.325253       1.346680           0.002230
           22              H       3.239164       4.578221      15.561097       0.195617       0.897514 0.66231541E+01  0.62709684E+02                                 1.620552                            1.568584      -1.008406       2.443255                    0.998329       3.248241       9.257870       0.464360       1.393098      -0.686435       0.009409       0.010300      -0.010398       0.017399       0.003436       0.000952      -0.001579      -0.003262       0.016765      -0.006819       0.000875       0.005944              1.635438       1.548588       0.299000      -0.184056       1.853839      -0.335800       1.503887           0.001825
           23              H       7.934713       1.068627       7.397465       0.286602       0.846539 0.59886810E+01  0.56638644E+02                                 1.672554                            1.575615      -1.775139       2.086251                    0.994369       3.698432      11.396088       0.416605       1.554534      -0.652003      -0.034909      -0.011920      -0.005762       0.037336       0.000172       0.007667      -0.000973       0.014727       0.015920      -0.010117      -0.002579       0.012696              1.725225       2.258458       0.352951       0.148295       1.496341       0.058794       1.420874           0.000093
           24              H       6.486035       4.410615       9.363518       0.188593       0.882480 0.61518310E+01  0.55257882E+02                                 1.404757                            1.358838      -0.810273       2.526881                    0.999943       2.776575       6.892501       0.605834       1.125544      -0.749237       0.010417       0.005153       0.007676       0.013928       0.003554       0.002002       0.000134       0.004142       0.010617      -0.005968       0.001080       0.004888              1.410045       1.440362       0.205323       0.250309       1.347308       0.186597       1.442464          -0.000010
           25              H       4.952917       4.241885       9.081710       0.199102       0.906812 0.63828195E+01  0.58367783E+02                                 1.481891                            1.424026      -0.883267       2.498989                    0.999738       2.863044       7.377197       0.562200       1.191391      -0.732280      -0.014014       0.003582       0.002792       0.014732      -0.005119      -0.000659       0.000922       0.008742       0.006164      -0.007791       0.001837       0.005954              1.497558       1.859770      -0.223159      -0.164840       1.313652       0.054064       1.319251           0.005576
           26              H       5.888568       2.984280       9.108129       0.196044       0.936008 0.67050595E+01  0.63283021E+02                                 1.621290                            1.542120      -1.063135       2.411083                    0.998292       3.207009       8.941015       0.487929       1.330040      -0.698792       0.001732      -0.013781       0.004235       0.014521      -0.000254       0.000471       0.000381      -0.011076       0.013503      -0.007813       0.003190       0.004623              1.654105       1.388210      -0.125812       0.029139       2.136066      -0.274102       1.438038           0.005021
           27              H       8.348149       1.610814       5.021910       0.172655       0.909744 0.66948530E+01  0.63780172E+02                                 1.644187                            1.582984      -1.149230       2.357717                    0.996381       3.472204      10.039782       0.458056       1.403599      -0.682776      -0.014036      -0.000868      -0.002192       0.014233       0.000011      -0.002488       0.000378       0.016854       0.015465      -0.011014       0.002997       0.008017              1.666600       2.226356       0.116317       0.089253       1.435852      -0.004695       1.337590           0.000544
           28              H       9.524083       2.593950       4.689465       0.195285       0.844811 0.59540944E+01  0.54728545E+02                                 1.538356                            1.472071      -0.916181       2.483347                    0.999293       3.129549       8.702260       0.488242       1.364813      -0.692047       0.006752       0.012614      -0.006457       0.015697       0.003173       0.002044      -0.000063      -0.014583       0.010701      -0.010034       0.003813       0.006221              1.570739       1.348204       0.179042      -0.058049       2.017327      -0.325254       1.346685           0.002235
           29              H      -0.473190       1.046129       4.552964       0.195617       0.897517 0.66231881E+01  0.62710127E+02                                 1.620560                            1.568591      -1.008417       2.443250                    0.998329       3.248254       9.257935       0.464357       1.393104      -0.686434       0.009409      -0.010300      -0.010397       0.017399      -0.003436       0.000953       0.001579      -0.003263       0.016765      -0.006819       0.000875       0.005943              1.635446       1.548595      -0.299002      -0.184057       1.853849       0.335802       1.503893           0.001831
           30              H       5.984041       6.692977       3.610668       0.286602       0.846536 0.59886602E+01  0.56638415E+02                                 1.672553                            1.575614      -1.775142       2.086250                    0.994369       3.698430      11.396090       0.416604       1.554538      -0.652002       0.034910      -0.011920       0.005761       0.037336      -0.000172       0.007667       0.000973       0.014727       0.015921      -0.010117      -0.002579       0.012696              1.725223       2.258456      -0.352951       0.148295       1.496340      -0.058794       1.420873           0.000093
           31              H       7.432719      10.034965       1.644615       0.188592       0.882482 0.61518415E+01  0.55257989E+02                                 1.404757                            1.358838      -0.810275       2.526879                    0.999943       2.776578       6.892505       0.605835       1.125542      -0.749237      -0.010417       0.005153      -0.007676       0.013928      -0.003554       0.002002      -0.000134       0.004142       0.010617      -0.005968       0.001079       0.004889              1.410045       1.440363      -0.205323       0.250309       1.347308      -0.186596       1.442464          -0.000006
           32              H       8.965837       9.866235       1.926423       0.199103       0.906811 0.63828125E+01  0.58367726E+02                                 1.481892                            1.424027      -0.883265       2.498991                    0.999738       2.863042       7.377202       0.562199       1.191395      -0.732279       0.014015       0.003582      -0.002792       0.014732       0.005119      -0.000660      -0.000922       0.008742       0.006164      -0.007791       0.001837       0.005954              1.497560       1.859773       0.223159      -0.164841       1.313653      -0.054064       1.319253           0.005581
           33              H       8.030186       8.608630       1.900004       0.196045       0.936005 0.67050334E+01  0.63282713E+02                                 1.621287                            1.542117      -1.063133       2.411085                    0.998292       3.207003       8.940994       0.487930       1.330041      -0.698792      -0.001732      -0.013781      -0.004235       0.014521       0.000254       0.000471      -0.000381      -0.011076       0.013503      -0.007813       0.003190       0.004623              1.654101       1.388207       0.125811       0.029138       2.136061       0.274101       1.438035           0.005024
           34              H       5.570605       7.235164       5.986223       0.172656       0.909742 0.66948340E+01  0.63779948E+02                                 1.644185                            1.582982      -1.149228       2.357719                    0.996381       3.472199      10.039765       0.458056       1.403599      -0.682776       0.014036      -0.000868       0.002192       0.014233      -0.000011      -0.002488      -0.000378       0.016854       0.015465      -0.011014       0.002997       0.008017              1.666597       2.226352      -0.116316       0.089253       1.435850       0.004695       1.337589           0.000544
           35              H       4.394671       8.218300       6.318668       0.195285       0.844810 0.59540897E+01  0.54728490E+02                                 1.538356                            1.472070      -0.916179       2.483348                    0.999293       3.129548       8.702256       0.488242       1.364812      -0.692047      -0.006752       0.012614       0.006457       0.015697      -0.003173       0.002044       0.000063      -0.014583       0.010700      -0.010034       0.003813       0.006221              1.570738       1.348203      -0.179041      -0.058049       2.017326       0.325254       1.346684           0.002234
           36              H       4.185544       6.670479       6.455169       0.195618       0.897514 0.66231606E+01  0.62709793E+02                                 1.620556                            1.568587      -1.008412       2.443253                    0.998329       3.248247       9.257906       0.464358       1.393103      -0.686434      -0.009409      -0.010300       0.010398       0.017399       0.003436       0.000952      -0.001579      -0.003262       0.016766      -0.006819       0.000875       0.005944              1.635441       1.548591       0.299001      -0.184056       1.853843      -0.335801       1.503889           0.001830
           37              C       1.344033       7.177795      14.614397       0.464349      24.491554 0.30021413E+03  0.64825975E+04                                 7.820400                            6.128552      -0.054937       2.039524                    0.999697      23.025936      65.018985       0.604606       0.469155      -1.025201       0.012463       0.009479      -0.029966       0.033810      -0.036243      -0.011747      -0.006855      -0.013527       0.008392      -0.042267       0.006633       0.035634              8.701663       6.662075       1.733397      -1.195578       5.913335      -1.619110      13.529579           0.131012
           38              C       0.380430       6.452254      16.481377      -0.004064      37.895313 0.46696550E+03  0.11151656E+05                                 9.899784                            7.269327       0.011973       1.995914                    0.999633      28.218336      81.173823       0.604389       0.424360      -1.061527       0.000371       0.013921      -0.057257       0.058927      -0.035485       0.014141       0.005383      -0.008520       0.021185      -0.043279       0.009854       0.033425             11.855858      13.329348       6.848366      -2.852399      11.985914      -3.430702      10.252311           0.101831
           39              C       1.434868       7.281284      16.763185       0.023507      33.469434 0.44808628E+03  0.10613066E+05                                 9.087592                            7.130062       0.062193       2.013717                    0.999667      28.022788      80.828721       0.607814       0.425458      -1.058633       0.009765       0.020812      -0.079343       0.082606      -0.039624      -0.020927      -0.013456      -0.022846      -0.045343      -0.050900       0.002047       0.048854             10.219022       9.737933       3.787312       1.663083       8.507653       0.660284      12.411480           0.152478
           40              C       1.595914       7.336402      13.145912      -0.560059      27.527967 0.42219387E+03  0.98199935E+04                                 7.667725                            6.599533       0.308434       2.071866                    0.997195      31.408306      88.823670       0.680708       0.386853      -1.087653      -0.005001       0.000849       0.028615       0.029061       0.002622       0.003369      -0.000236       0.017470       0.159584      -0.035723      -0.017631       0.053354              8.110527       6.889074      -0.161401      -0.449024       6.923838      -0.858971      10.518670           0.006147
           41              C      -0.557194       5.590604      17.254148       0.579343      23.166245 0.25060506E+03  0.52204427E+04                                 7.568390                            5.675908      -0.083620       2.029913                    0.999365      22.863562      65.352877       0.609925       0.482072      -1.008905      -0.048715      -0.039235       0.038215       0.073300      -0.071378      -0.012075       0.003239      -0.016728      -0.124991      -0.054831      -0.038677       0.093507              8.787394       9.806048       3.836559       0.237809       7.874285      -0.921963       8.681848          -0.008816
           42              C       2.012567       7.734606      18.055540       0.571048      23.152043 0.25464832E+03  0.53046941E+04                                 7.463902                            5.695499      -0.038874       2.047671                    0.999395      22.514357      63.520179       0.615506       0.477699      -1.015256       0.019289       0.025857       0.077999       0.084407      -0.067905       0.015280      -0.014365      -0.082432      -0.135181      -0.060047      -0.044598       0.104645              8.352436       8.137804       2.651404      -0.855487       6.381062      -0.789156      10.538441          -0.009426
           43              C       7.877414       9.574893      15.541282       0.458201      22.946881 0.29132323E+03  0.62442311E+04                                 7.480966                            6.030755       0.065875       2.081508                    0.999380      22.806201      64.184744       0.610383       0.468166      -1.025624       0.008172      -0.009956       0.015537       0.020181      -0.007504      -0.001505      -0.001746      -0.054320       0.082795      -0.042020       0.014205       0.027815              8.234160       8.811016       0.578374       1.521177       4.311485      -0.848317      11.579979           0.043408
           44              C       8.021416       9.787494      13.335252       0.024064      35.960182 0.42201942E+03  0.97936049E+04                                 9.472495                            6.858131       0.219653       2.073359                    0.999477      26.950422      75.591126       0.631518       0.417937      -1.069162       0.033870      -0.008211       0.080076       0.087332      -0.008496       0.042896       0.009567      -0.026340       0.015772      -0.051977       0.012884       0.039093             11.335411      12.227917       1.571474      -3.836903       5.045876      -1.534246      16.732441           0.049817
           45              C       6.709740       9.568144      13.716134       0.029897      34.798578 0.42729439E+03  0.99706001E+04                                 9.280457                            6.915518      -0.004152       1.997616                    0.999396      27.379634      77.608016       0.625401       0.419714      -1.065486       0.002240      -0.007757       0.079335       0.079745      -0.011684      -0.009474      -0.000335      -0.089888       0.026943      -0.052381       0.010410       0.041971             10.676652      15.864251       1.373284       1.977778       4.907965      -0.446018      11.257741           0.047872
           46              C      -1.875051       9.511901      16.956928      -0.570937      26.875825 0.45135695E+03  0.10706865E+05                                 7.524743                            6.790791       0.135861       2.011869                    0.996728      32.203425      92.869761       0.673926       0.383135      -1.087047      -0.023699      -0.000963      -0.018091       0.029830       0.007585       0.016112       0.006801       0.043707       0.130711      -0.045114      -0.004614       0.049728              7.807617       7.518698      -0.075890       1.089454       7.591478      -0.426182       8.312676           0.004634
           47              C      -1.445222       9.956224      12.060511       0.618494      23.632106 0.24668674E+03  0.51005821E+04                                 7.619920                            5.624963      -0.168994       2.011334                    0.998768      22.142319      62.332729       0.615896       0.480978      -1.013047       0.050587      -0.002104      -0.063808       0.081455      -0.053677       0.003978      -0.009800      -0.130330      -0.143936      -0.060452      -0.048674       0.109126              8.892176       8.320629       1.359350      -0.116556       4.597509      -0.265523      13.758390          -0.004643
           48              C       5.454007       9.514150      12.919145       0.608705      25.137209 0.25182911E+03  0.52277620E+04                                 7.899316                            5.669873      -0.301968       1.965079                    0.998547      22.261545      62.556100       0.616345       0.478709      -1.015423      -0.056952       0.001561      -0.047316       0.074059      -0.022689      -0.011924       0.033114      -0.166818      -0.127221      -0.068145      -0.047023       0.115168              9.264069      10.709321       1.111699      -0.332945       4.661058      -1.405036      12.421829          -0.005786
           49              C       5.603577       0.512941      17.284970       0.475143      23.033824 0.28310676E+03  0.60150035E+04                                 7.286090                            5.904631       0.178377       2.108624                    0.999509      23.110968      64.411331       0.624243       0.461813      -1.030822       0.011406      -0.022462       0.087049       0.090621      -0.062590      -0.065276       0.026773       0.109129      -0.061415      -0.073109      -0.053879       0.126988              8.049382       6.401594       2.773635       1.449765      11.373364       0.594584       6.373187           0.052280
           50              C       5.176182       1.031506      15.893542       0.473742      22.639657 0.27953699E+03  0.59310921E+04                                 7.239055                            5.887426       0.194158       2.116055                    0.999416      23.162579      64.894536       0.620823       0.464989      -1.027193      -0.021194       0.031452      -0.080061       0.088590      -0.051469      -0.073230       0.018781       0.142597      -0.064884      -0.078016      -0.057085       0.135101              7.982046       6.035431       2.417068       1.462851      11.520856       0.988417       6.389850           0.052882
           51              C      -0.413371       1.553445      18.410002       0.464344      24.491672 0.30021582E+03  0.64826408E+04                                 7.820407                            6.128556      -0.054923       2.039528                    0.999697      23.026008      65.019143       0.604608       0.469153      -1.025203      -0.012464       0.009479       0.029967       0.033811       0.036239      -0.011747       0.006856      -0.013525       0.008401      -0.042265       0.006636       0.035629              8.701671       6.662081      -1.733399      -1.195581       5.913340       1.619114      13.529592           0.131004
           52              C       0.550232       0.827904      16.543022      -0.004068      37.895539 0.46696863E+03  0.11151747E+05                                 9.899804                            7.269338       0.011984       1.995916                    0.999633      28.218450      81.174138       0.604390       0.424359      -1.061529      -0.000371       0.013920       0.057258       0.058927       0.035482       0.014141      -0.005383      -0.008519       0.021195      -0.043277       0.009857       0.033420             11.855885      13.329380      -6.848386      -2.852407      11.985943       3.430712      10.252331           0.101823
           53              C      -0.504206       1.656934      16.261214       0.023502      33.469660 0.44808974E+03  0.10613165E+05                                 9.087613                            7.130075       0.062206       2.013719                    0.999667      28.022920      80.829091       0.607816       0.425456      -1.058634      -0.009766       0.020812       0.079343       0.082607       0.039619      -0.020927       0.013456      -0.022844      -0.045332      -0.050897       0.002050       0.048848             10.219046       9.737955      -3.787324       1.663088       8.507673      -0.660286      12.411511           0.152467
           54              C      -0.665252       1.712052      19.878487      -0.560057      27.527982 0.42219409E+03  0.98199995E+04                                 7.667728                            6.599536       0.308436       2.071867                    0.997195      31.408309      88.823676       0.680708       0.386853      -1.087653       0.005001       0.000849      -0.028616       0.029062      -0.002623       0.003369       0.000236       0.017470       0.159585      -0.035724      -0.017631       0.053354              8.110531       6.889074       0.161402      -0.449026       6.923840       0.858975      10.518678           0.006155
           55              C       1.487856      -0.033746      15.770251       0.579344      23.166264 0.25060522E+03  0.52204469E+04                                 7.568393                            5.675909      -0.083623       2.029912                    0.999365      22.863575      65.352924       0.609925       0.482072      -1.008905       0.048715      -0.039234      -0.038215       0.073300       0.071377      -0.012075      -0.003239      -0.016727      -0.124989      -0.054830      -0.038676       0.093506              8.787398       9.806054      -3.836563       0.237808       7.874290       0.921964       8.681851          -0.008816
           56              C      -1.081905       2.110256      14.968859       0.571048      23.152097 0.25464896E+03  0.53047112E+04                                 7.463914                            5.695506      -0.038878       2.047669                    0.999395      22.514399      63.520342       0.615506       0.477699      -1.015256      -0.019290       0.025857      -0.077999       0.084406       0.067905       0.015280       0.014365      -0.082432      -0.135181      -0.060046      -0.044598       0.104645              8.352450       8.137817      -2.651410      -0.855488       6.381073       0.789157      10.538460          -0.009427
           57              C       3.259648       3.950543      17.483117       0.458202      22.946907 0.29132361E+03  0.62442400E+04                                 7.480963                            6.030753       0.065883       2.081510                    0.999380      22.806219      64.184760       0.610385       0.468165      -1.025625      -0.008172      -0.009956      -0.015537       0.020181       0.007503      -0.001504       0.001746      -0.054317       0.082800      -0.042018       0.014202       0.027816              8.234157       8.811013      -0.578373       1.521176       4.311483       0.848316      11.579974           0.043413
           58              C       3.115646       4.163144      19.689147       0.024064      35.960290 0.42202082E+03  0.97936440E+04                                 9.472502                            6.858134       0.219659       2.073360                    0.999477      26.950484      75.591284       0.631519       0.417936      -1.069163      -0.033872      -0.008212      -0.080076       0.087332       0.008495       0.042896      -0.009567      -0.026334       0.015777      -0.051975       0.012880       0.039096             11.335422      12.227929      -1.571476      -3.836911       5.045879       1.534249      16.732459           0.049822
           59              C       4.427322       3.943794      19.308265       0.029895      34.798717 0.42729638E+03  0.99706567E+04                                 9.280470                            6.915526      -0.004147       1.997616                    0.999396      27.379718      77.608254       0.625402       0.419713      -1.065486      -0.002240      -0.007757      -0.079336       0.079746       0.011684      -0.009474       0.000336      -0.089883       0.026948      -0.052379       0.010412       0.041968             10.676668      15.864277      -1.373286       1.977779       4.907970       0.446019      11.257756           0.047879
           60              C       2.805713       3.887551      16.067471      -0.570938      26.875834 0.45135721E+03  0.10706872E+05                                 7.524744                            6.790794       0.135862       2.011870                    0.996728      32.203419      92.869726       0.673926       0.383135      -1.087047       0.023699      -0.000963       0.018090       0.029830      -0.007585       0.016112      -0.006801       0.043708       0.130714      -0.045116      -0.004613       0.049729              7.807619       7.518700       0.075891       1.089457       7.591475       0.426183       8.312682           0.004634
           61              C       2.375884       4.331874      20.963888       0.618494      23.632070 0.24668622E+03  0.51005695E+04                                 7.619915                            5.624959      -0.169000       2.011333                    0.998768      22.142303      62.332701       0.615896       0.480978      -1.013047      -0.050587      -0.002104       0.063808       0.081455       0.053676       0.003978       0.009800      -0.130328      -0.143933      -0.060452      -0.048672       0.109124              8.892171       8.320626      -1.359350      -0.116558       4.597507       0.265524      13.758381          -0.004642
           62              C       5.683055       3.889800      20.105254       0.608707      25.137206 0.25182905E+03  0.52277606E+04                                 7.899315                            5.669873      -0.301970       1.965078                    0.998547      22.261548      62.556119       0.616345       0.478710      -1.015423       0.056952       0.001561       0.047315       0.074059       0.022688      -0.011924      -0.033114      -0.166818      -0.127219      -0.068144      -0.047023       0.115168              9.264069      10.709321      -1.111699      -0.332945       4.661058       1.405035      12.421827          -0.005783
           63              C       5.533485       6.137291      15.739429       0.475143      23.033920 0.28310813E+03  0.60150404E+04                                 7.286108                            5.904645       0.178373       2.108621                    0.999509      23.111044      64.411598       0.624243       0.461813      -1.030822      -0.011407      -0.022463      -0.087051       0.090623       0.062590      -0.065278      -0.026775       0.109131      -0.061424      -0.073109      -0.053883       0.126992              8.049403       6.401610      -2.773644       1.449770      11.373394      -0.594587       6.373203           0.052281
           64              C       5.960880       6.655856      17.130857       0.473742      22.639748 0.27953834E+03  0.59311281E+04                                 7.239073                            5.887438       0.194154       2.116053                    0.999416      23.162653      64.894794       0.620823       0.464989      -1.027193       0.021196       0.031453       0.080064       0.088593       0.051470      -0.073233      -0.018783       0.142600      -0.064892      -0.078016      -0.057089       0.135105              7.982065       6.035445      -2.417075       1.462856      11.520885      -0.988421       6.389866           0.052884
           65              C       6.080675       4.070905       7.401869       0.464340      24.491760 0.30021706E+03  0.64826719E+04                                 7.820407                            6.128555      -0.054912       2.039531                    0.999697      23.026071      65.019267       0.604610       0.469150      -1.025204      -0.012465      -0.009478       0.029967       0.033812      -0.036235      -0.011747      -0.006855      -0.013521       0.008409      -0.042262       0.006639       0.035623              8.701672       6.662081       1.733399      -1.195583       5.913340      -1.619113      13.529594           0.130994
           66              C       7.044278       4.796446       5.534889      -0.004071      37.895821 0.46697267E+03  0.11151862E+05                                 9.899816                            7.269344       0.012010       1.995922                    0.999633      28.218608      81.174514       0.604394       0.424356      -1.061531      -0.000370      -0.013918       0.057259       0.058927      -0.035475       0.014143       0.005382      -0.008515       0.021213      -0.043273       0.009861       0.033412             11.855902      13.329402       6.848400      -2.852413      11.985964      -3.430717      10.252341           0.101816
           67              C       5.989840       3.967416       5.253081       0.023494      33.470021 0.44809551E+03  0.10613331E+05                                 9.087645                            7.130097       0.062228       2.013723                    0.999667      28.023136      80.829694       0.607818       0.425453      -1.058637      -0.009768      -0.020812       0.079342       0.082606      -0.039613      -0.020929      -0.013455      -0.022843      -0.045317      -0.050894       0.002055       0.048839             10.219085       9.737996       3.787344       1.663098       8.507708       0.660292      12.411551           0.152454
           68              C       5.828794       3.912298       8.870354      -0.560053      27.527943 0.42219308E+03  0.98199706E+04                                 7.667719                            6.599527       0.308434       2.071866                    0.997195      31.408290      88.823612       0.680709       0.386853      -1.087653       0.005001      -0.000849      -0.028616       0.029062       0.002623       0.003369      -0.000236       0.017471       0.159585      -0.035724      -0.017630       0.053355              8.110522       6.889070      -0.161403      -0.449027       6.923833      -0.858973      10.518663           0.006150
           69              C       7.981902       5.658096       4.762118       0.579345      23.166329 0.25060598E+03  0.52204658E+04                                 7.568398                            5.675912      -0.083614       2.029914                    0.999365      22.863609      65.352997       0.609926       0.482071      -1.008906       0.048714       0.039234      -0.038214       0.073299      -0.071374      -0.012075       0.003239      -0.016726      -0.124982      -0.054828      -0.038674       0.093502              8.787405       9.806065       3.836569       0.237805       7.874299      -0.921966       8.681853          -0.008811
           70              C       5.412141       3.514094       3.960726       0.571050      23.152061 0.25464845E+03  0.53046973E+04                                 7.463900                            5.695496      -0.038876       2.047670                    0.999395      22.514381      63.520251       0.615507       0.477698      -1.015256      -0.019288      -0.025856      -0.077998       0.084406      -0.067900       0.015281      -0.014364      -0.082427      -0.135170      -0.060043      -0.044594       0.104637              8.352435       8.137805       2.651405      -0.855485       6.381062      -0.789154      10.538438          -0.009421
           71              C      -0.452706       1.673807       6.474984       0.458205      22.946787 0.29132190E+03  0.62441961E+04                                 7.480952                            6.030746       0.065875       2.081509                    0.999380      22.806142      64.184568       0.610383       0.468166      -1.025624      -0.008171       0.009956      -0.015537       0.020181      -0.007504      -0.001505      -0.001745      -0.054323       0.082792      -0.042020       0.014207       0.027813              8.234144       8.811003       0.578373       1.521172       4.311478      -0.848314      11.579951           0.043426
           72              C      -0.596708       1.461206       8.681014       0.024070      35.959959 0.42201639E+03  0.97935189E+04                                 9.472471                            6.858117       0.219645       2.073358                    0.999477      26.950297      75.590763       0.631517       0.417938      -1.069161      -0.033869       0.008213      -0.080076       0.087331      -0.008497       0.042896       0.009567      -0.026349       0.015761      -0.051980       0.012890       0.039090             11.335382      12.227886       1.571469      -3.836889       5.045865      -1.534241      16.732396           0.049837
           73              C       0.714968       1.680556       8.300132       0.029900      34.798458 0.42729281E+03  0.99705540E+04                                 9.280438                            6.915507      -0.004152       1.997617                    0.999396      27.379568      77.607785       0.625401       0.419714      -1.065485      -0.002242       0.007756      -0.079335       0.079745      -0.011686      -0.009475      -0.000335      -0.089892       0.026936      -0.052383       0.010408       0.041975             10.676629      15.864214       1.373280       1.977771       4.907956      -0.446016      11.257716           0.047891
           74              C       9.299759       1.736799       5.059338      -0.570940      26.875883 0.45135858E+03  0.10706915E+05                                 7.524758                            6.790806       0.135850       2.011865                    0.996728      32.203483      92.870033       0.673924       0.383135      -1.087046       0.023699       0.000963       0.018090       0.029830       0.007585       0.016113       0.006801       0.043707       0.130715      -0.045115      -0.004615       0.049730              7.807633       7.518717      -0.075891       1.089456       7.591494      -0.426183       8.312688           0.004647
           75              C       8.869930       1.292476       9.955755       0.618493      23.632070 0.24668634E+03  0.51005719E+04                                 7.619913                            5.624959      -0.168995       2.011334                    0.998768      22.142302      62.332675       0.615896       0.480978      -1.013047      -0.050587       0.002104       0.063809       0.081456      -0.053677       0.003977      -0.009801      -0.130332      -0.143938      -0.060453      -0.048674       0.109127              8.892168       8.320622       1.359349      -0.116553       4.597505      -0.265522      13.758377          -0.004646
           76              C       1.970701       1.734550       9.097121       0.608710      25.137263 0.25182976E+03  0.52277787E+04                                 7.899326                            5.669881      -0.301946       1.965084                    0.998547      22.261577      62.556203       0.616345       0.478709      -1.015423       0.056954      -0.001560       0.047316       0.074060      -0.022688      -0.011925       0.033116      -0.166826      -0.127226      -0.068148      -0.047025       0.115173              9.264081      10.709333       1.111701      -0.332947       4.661064      -1.405037      12.421845          -0.005783
           77              C       1.821131      10.735759       4.731296       0.475146      23.034022 0.28310947E+03  0.60150767E+04                                 7.286126                            5.904656       0.178376       2.108621                    0.999509      23.111133      64.411911       0.624242       0.461813      -1.030822      -0.011407       0.022466      -0.087056       0.090628      -0.062591      -0.065282       0.026778       0.109135      -0.061437      -0.073108      -0.053890       0.126998              8.049425       6.401628       2.773654       1.449774      11.373432       0.594587       6.373216           0.052293
           78              C       2.248526      10.217194       6.122724       0.473743      22.639898 0.27954043E+03  0.59311843E+04                                 7.239102                            5.887459       0.194152       2.116049                    0.999416      23.162776      64.895232       0.620822       0.464989      -1.027193       0.021196      -0.031457       0.080067       0.088598      -0.051471      -0.073237       0.018786       0.142606      -0.064909      -0.078016      -0.057097       0.135113              7.982100       6.035471       2.417088       1.462862      11.520942       0.988424       6.389888           0.052896
           79              C       7.838079       9.695255       3.606264       0.464343      24.491726 0.30021660E+03  0.64826608E+04                                 7.820408                            6.128556      -0.054919       2.039529                    0.999697      23.026050      65.019241       0.604609       0.469151      -1.025204       0.012465      -0.009479      -0.029967       0.033811       0.036236      -0.011747       0.006856      -0.013522       0.008407      -0.042263       0.006638       0.035625              8.701672       6.662083      -1.733399      -1.195584       5.913341       1.619113      13.529591           0.131006
           80              C       6.874476      10.420796       5.473244      -0.004070      37.895767 0.46697189E+03  0.11151840E+05                                 9.899817                            7.269345       0.012002       1.995920                    0.999633      28.218575      81.174447       0.604393       0.424357      -1.061530       0.000371      -0.013919      -0.057258       0.058927       0.035477       0.014142      -0.005382      -0.008516       0.021210      -0.043274       0.009860       0.033414             11.855903      13.329405      -6.848401      -2.852414      11.985964       3.430718      10.252341           0.101825
           81              C       7.928914       9.591766       5.755052       0.023498      33.469907 0.44809375E+03  0.10613279E+05                                 9.087631                            7.130088       0.062223       2.013722                    0.999667      28.023070      80.829490       0.607818       0.425454      -1.058636       0.009767      -0.020812      -0.079342       0.082606       0.039614      -0.020929       0.013456      -0.022843      -0.045320      -0.050895       0.002054       0.048841             10.219068       9.737982      -3.787337       1.663093       8.507694      -0.660290      12.411528           0.152470
           82              C       8.089960       9.536648       2.137779      -0.560054      27.527952 0.42219336E+03  0.98199787E+04                                 7.667721                            6.599529       0.308436       2.071867                    0.997195      31.408297      88.823636       0.680709       0.386853      -1.087653      -0.005001      -0.000849       0.028616       0.029062      -0.002624       0.003369       0.000236       0.017470       0.159585      -0.035724      -0.017630       0.053354              8.110523       6.889074       0.161403      -0.449027       6.923832       0.858971      10.518662           0.006158
           83              C       5.936852       0.033746       6.246015       0.579344      23.166305 0.25060571E+03  0.52204589E+04                                 7.568395                            5.675910      -0.083616       2.029914                    0.999365      22.863600      65.352980       0.609926       0.482071      -1.008905      -0.048714       0.039234       0.038215       0.073299       0.071374      -0.012075      -0.003239      -0.016727      -0.124985      -0.054828      -0.038675       0.093503              8.787402       9.806061      -3.836566       0.237806       7.874295       0.921965       8.681851          -0.008813
           84              C       8.506613       9.138444       7.047407       0.571049      23.152083 0.25464878E+03  0.53047056E+04                                 7.463904                            5.695499      -0.038872       2.047671                    0.999395      22.514390      63.520269       0.615507       0.477698      -1.015256       0.019288      -0.025856       0.077999       0.084406       0.067902       0.015280       0.014364      -0.082429      -0.135174      -0.060044      -0.044595       0.104640              8.352438       8.137809      -2.651406      -0.855486       6.381064       0.789154      10.538442          -0.009423
           85              C       4.165060       7.298157       4.533149       0.458205      22.946869 0.29132312E+03  0.62442278E+04                                 7.480960                            6.030751       0.065880       2.081509                    0.999380      22.806201      64.184728       0.610384       0.468165      -1.025625       0.008171       0.009956       0.015537       0.020181       0.007503      -0.001505       0.001746      -0.054318       0.082798      -0.042019       0.014203       0.027816              8.234153       8.811011      -0.578374       1.521175       4.311482       0.848316      11.579965           0.043431
           86              C       4.309062       7.085556       2.327119       0.024068      35.960148 0.42201902E+03  0.97935930E+04                                 9.472487                            6.858126       0.219656       2.073360                    0.999477      26.950410      75.591073       0.631518       0.417936      -1.069162       0.033871       0.008213       0.080076       0.087332       0.008496       0.042896      -0.009567      -0.026339       0.015772      -0.051977       0.012883       0.039094             11.335401      12.227905      -1.571472      -3.836896       5.045872       1.534245      16.732427           0.049843
           87              C       2.997386       7.304906       2.708001       0.029898      34.798609 0.42729495E+03  0.99706154E+04                                 9.280457                            6.915518      -0.004147       1.997617                    0.999396      27.379655      77.608056       0.625401       0.419714      -1.065486       0.002240       0.007757       0.079336       0.079746       0.011685      -0.009475       0.000335      -0.089886       0.026944      -0.052381       0.010410       0.041970             10.676652      15.864252      -1.373284       1.977779       4.907965       0.446018      11.257740           0.047898
           88              C       4.618995       7.361149       5.948795      -0.570940      26.875899 0.45135890E+03  0.10706925E+05                                 7.524762                            6.790810       0.135850       2.011866                    0.996728      32.203489      92.870055       0.673924       0.383136      -1.087046      -0.023699       0.000963      -0.018090       0.029830      -0.007585       0.016113      -0.006801       0.043708       0.130717      -0.045116      -0.004614       0.049730              7.807637       7.518718       0.075889       1.089459       7.591497       0.426185       8.312697           0.004645
           89              C       5.048824       6.916826       1.052378       0.618492      23.632063 0.24668623E+03  0.51005691E+04                                 7.619911                            5.624957      -0.168997       2.011334                    0.998768      22.142296      62.332653       0.615896       0.480978      -1.013047       0.050587       0.002104      -0.063807       0.081455       0.053676       0.003977       0.009800      -0.130329      -0.143932      -0.060452      -0.048672       0.109124              8.892165       8.320620      -1.359349      -0.116555       4.597504       0.265523      13.758370          -0.004642
           90              C       1.741653       7.358900       1.911012       0.608708      25.137131 0.25182821E+03  0.52277384E+04                                 7.899298                            5.669862      -0.301960       1.965082                    0.998547      22.261506      62.555953       0.616346       0.478709      -1.015423      -0.056952      -0.001561      -0.047315       0.074059       0.022688      -0.011923      -0.033114      -0.166815      -0.127219      -0.068143      -0.047023       0.115166              9.264048      10.709296      -1.111697      -0.332945       4.661050       1.405033      12.421798          -0.005781
           91              C       1.891223       5.111409       6.276837       0.475145      23.033937 0.28310825E+03  0.60150442E+04                                 7.286112                            5.904646       0.178378       2.108622                    0.999509      23.111065      64.411689       0.624242       0.461813      -1.030822       0.011406       0.022464       0.087052       0.090625       0.062591      -0.065280      -0.026776       0.109133      -0.061428      -0.073109      -0.053885       0.126994              8.049410       6.401616      -2.773648       1.449770      11.373410      -0.594585       6.373204           0.052293
           92              C       1.463828       4.592844       4.885409       0.473743      22.639796 0.27953895E+03  0.59311449E+04                                 7.239084                            5.887446       0.194155       2.116052                    0.999416      23.162692      64.894951       0.620822       0.464989      -1.027193      -0.021195      -0.031455      -0.080064       0.088594       0.051470      -0.073234      -0.018784       0.142603      -0.064898      -0.078016      -0.057092       0.135108              7.982080       6.035456      -2.417081       1.462858      11.520912      -0.988421       6.389873           0.052897
           93              N       0.325587       6.411759      15.093031      -0.287875      30.811564 0.50356354E+03  0.11992786E+05                                 7.970128                            7.082183       0.578261       2.179787                    0.999735      28.414200      76.064560       0.688540       0.373518      -1.119872       0.045169       0.037232       0.101320       0.117013      -0.014039      -0.064545      -0.047348      -0.010794       0.145727      -0.086685      -0.009270       0.095955              8.361345       8.032110       2.490027      -1.447854       7.395350      -1.985449       9.656576           0.297239
           94              N       2.037540       7.721108      15.602487      -0.362552      37.645176 0.61167801E+03  0.15385634E+05                                 9.366901                            8.005639       0.118310       2.043083                    0.997135      29.759786      83.495728       0.619745       0.392917      -1.099161      -0.075641      -0.056940       0.038157       0.102077      -0.035025      -0.026949      -0.010787      -0.008414       0.215914      -0.076338      -0.001848       0.078186             10.267953      10.607451       3.331138      -0.173914       8.840810      -0.640797      11.355598           0.121848
           95              N      -1.469694       9.789744      14.512022      -0.283043      31.230177 0.45881799E+03  0.10784316E+05                                 8.270034                            6.841830       0.077932       2.065697                    0.998339      27.436460      75.414949       0.681112       0.382592      -1.101977      -0.046736      -0.005260      -0.060510       0.076638       0.008936       0.014783      -0.006412       0.048573       0.118106      -0.046524       0.001620       0.044904              9.079299      11.402546       1.764482       0.372863       5.109086      -0.583401      10.726265           0.004918
           96              N       6.642754       9.445533      15.091270      -0.416675      40.855515 0.65035279E+03  0.16628668E+05                                 9.916802                            8.262687      -0.061263       1.968542                    0.997883      30.906372      87.728560       0.608517       0.393663      -1.097478       0.078105       0.014594      -0.114058       0.139006      -0.030763       0.070477       0.007696      -0.108858       0.115734      -0.114148       0.040372       0.073776             11.003197      14.640127       1.274183       0.177736       6.431602      -0.883792      11.937861           0.004248
           97              N       0.605075       0.787409      17.931368      -0.287869      30.811525 0.50356263E+03  0.11992761E+05                                 7.970130                            7.082185       0.578255       2.179785                    0.999735      28.414159      76.064490       0.688538       0.373519      -1.119871      -0.045165       0.037229      -0.101318       0.117009       0.014035      -0.064542       0.047346      -0.010792       0.145729      -0.086678      -0.009274       0.095953              8.361349       8.032114      -2.490029      -1.447853       7.395353       1.985449       9.656579           0.297250
           98              N      -1.106878       2.096758      17.421912      -0.362549      37.645214 0.61167854E+03  0.15385655E+05                                 9.366916                            8.005649       0.118304       2.043080                    0.997135      29.759812      83.495881       0.619744       0.392917      -1.099160       0.075640      -0.056939      -0.038158       0.102076       0.035023      -0.026949       0.010787      -0.008413       0.215914      -0.076336      -0.001850       0.078186             10.267971      10.607470      -3.331148      -0.173918       8.840826       0.640801      11.355616           0.121851
           99              N       2.400356       4.165394      18.512377      -0.283043      31.230225 0.45881892E+03  0.10784344E+05                                 8.270046                            6.841840       0.077929       2.065696                    0.998339      27.436489      75.415076       0.681111       0.382592      -1.101976       0.046736      -0.005261       0.060511       0.076639      -0.008936       0.014783       0.006412       0.048574       0.118106      -0.046525       0.001621       0.044904              9.079313      11.402562      -1.764483       0.372863       5.109092       0.583403      10.726284           0.004920
          100              N       4.494308       3.821183      17.933129      -0.416674      40.855582 0.65035400E+03  0.16628709E+05                                 9.916816                            8.262698      -0.061266       1.968541                    0.997883      30.906409      87.728724       0.608516       0.393664      -1.097478      -0.078105       0.014594       0.114059       0.139006       0.030763       0.070477      -0.007696      -0.108858       0.115733      -0.114148       0.040372       0.073776             11.003214      14.640152      -1.274184       0.177731       6.431610       0.883794      11.937879           0.004250
          101              N       7.099121       4.836941       6.923235      -0.287873      30.811737 0.50356694E+03  0.11992894E+05                                 7.970182                            7.082228       0.578237       2.179778                    0.999735      28.414248      76.064925       0.688534       0.373520      -1.119869      -0.045159      -0.037235      -0.101318       0.117009      -0.014038      -0.064538      -0.047349      -0.010780       0.145726      -0.086678      -0.009273       0.095951              8.361405       8.032170       2.490052      -1.447862       7.395404      -1.985463       9.656640           0.297241
          102              N       5.387168       3.527592       6.413779      -0.362549      37.645366 0.61168148E+03  0.15385751E+05                                 9.366946                            8.005673       0.118297       2.043076                    0.997135      29.759907      83.496272       0.619742       0.392918      -1.099160       0.075640       0.056940      -0.038158       0.102076      -0.035023      -0.026949      -0.010787      -0.008414       0.215915      -0.076336      -0.001850       0.078186             10.268007      10.607516       3.331167      -0.173917       8.840863      -0.640802      11.355643           0.121852
          103              N       8.894402       1.458956       7.504244      -0.283045      31.230165 0.45881781E+03  0.10784311E+05                                 8.270032                            6.841828       0.077931       2.065697                    0.998339      27.436450      75.414915       0.681112       0.382592      -1.101977       0.046736       0.005261       0.060510       0.076638       0.008936       0.014783      -0.006412       0.048572       0.118104      -0.046523       0.001620       0.044904              9.079297      11.402547       1.764481       0.372863       5.109084      -0.583401      10.726261           0.004922
          104              N       0.781954       1.803167       6.924996      -0.416675      40.855508 0.65035287E+03  0.16628670E+05                                 9.916800                            8.262687      -0.061260       1.968543                    0.997884      30.906365      87.728524       0.608517       0.393663      -1.097478      -0.078105      -0.014595       0.114057       0.139005      -0.030764       0.070475       0.007697      -0.108861       0.115732      -0.114148       0.040374       0.073774             11.003195      14.640127       1.274182       0.177737       6.431603      -0.883791      11.937854           0.004252
          105              N       6.819633      10.461291       4.084898      -0.287870      30.811673 0.50356571E+03  0.11992856E+05                                 7.970166                            7.082215       0.578247       2.179782                    0.999735      28.414225      76.064802       0.688536       0.373520      -1.119870       0.045163      -0.037234       0.101319       0.117011       0.014039      -0.064540       0.047349      -0.010786       0.145725      -0.086681      -0.009271       0.095952              8.361387       8.032154      -2.490045      -1.447860       7.395388       1.985458       9.656618           0.297255
          106              N       8.531586       9.151942       4.594354      -0.362550      37.645349 0.61168123E+03  0.15385742E+05                                 9.366943                            8.005671       0.118300       2.043077                    0.997135      29.759895      83.496220       0.619742       0.392918      -1.099160      -0.075640       0.056940       0.038158       0.102076       0.035023      -0.026949       0.010787      -0.008414       0.215914      -0.076336      -0.001849       0.078186             10.268003      10.607514      -3.331165      -0.173919       8.840858       0.640802      11.355638           0.121853
          107              N       5.024352       7.083306       3.503889      -0.283045      31.230259 0.45881953E+03  0.10784363E+05                                 8.270052                            6.841844       0.077924       2.065694                    0.998339      27.436513      75.415171       0.681111       0.382592      -1.101976      -0.046736       0.005261      -0.060511       0.076639      -0.008936       0.014783       0.006412       0.048574       0.118106      -0.046525       0.001621       0.044904              9.079320      11.402577      -1.764486       0.372864       5.109096       0.583403      10.726288           0.004923
          108              N       2.930400       7.427517       4.083137      -0.416674      40.855560 0.65035373E+03  0.16628699E+05                                 9.916811                            8.262694      -0.061264       1.968542                    0.997883      30.906396      87.728661       0.608517       0.393663      -1.097478       0.078105      -0.014594      -0.114058       0.139006       0.030764       0.070476      -0.007697      -0.108858       0.115732      -0.114148       0.040373       0.073775             11.003208      14.640147      -1.274186       0.177734       6.431610       0.883794      11.937866           0.004254
          109              O      -1.373674       4.950553      16.543022      -0.468927      40.890685 0.58374693E+03  0.14369461E+05                                 9.683403                            7.647183      -0.032721       2.046442                    0.996501      27.443938      73.746230       0.662339       0.375673      -1.122629       0.014907       0.017455       0.005058       0.023505      -0.009923       0.027491       0.032888       0.010963      -0.022269      -0.050192       0.014241       0.035951             11.512614      15.417390       5.963691       2.386222      12.132536       1.929105       6.987918           0.178586
          110              O      -0.444151       5.500614      18.491242      -0.596842      40.031856 0.64129215E+03  0.16093495E+05                                 9.249993                            7.877301       0.310842       2.136177                    0.995739      28.590592      76.512189       0.672638       0.362853      -1.137196      -0.023237      -0.033025      -0.062111       0.074083      -0.048419       0.015206      -0.001499       0.009187       0.067460      -0.060897       0.016416       0.044481             10.008041       8.538163       0.293541       1.873583       6.931012      -0.211234      14.554947           0.087026
          111              O       1.441527       7.473636      19.131475      -0.575594      39.199996 0.54872145E+03  0.13251448E+05                                 9.113413                            7.240512       0.377517       2.160731                    0.997908      27.928559      73.452762       0.707908       0.358276      -1.140172       0.085035       0.028056      -0.033576       0.095632      -0.026687      -0.027392      -0.025219      -0.008774      -0.008135      -0.053147       0.024377       0.028770             10.404213       7.702269       1.407521      -3.925370       7.144119      -3.158944      16.366252           0.112676
          112              O       3.081802       8.394905      17.990812      -0.398320      31.386318 0.44779489E+03  0.10301025E+05                                 7.989374                            6.629974       0.273337       2.176053                    0.996872      25.535826      66.021313       0.723318       0.368108      -1.129985      -0.028279       0.003766       0.033191       0.043767       0.010255      -0.027454      -0.015854       0.009112      -0.093791      -0.045225       0.004445       0.040780              8.899896      11.816053       3.847986      -1.463914       8.647997      -1.410048       6.235637           0.245389
          113              O      -0.226510      10.286936      12.202956      -0.598817      34.691546 0.56482209E+03  0.13741188E+05                                 8.377288                            7.368640       0.353310       2.156130                    0.996495      28.163815      74.379248       0.698392       0.360491      -1.138256      -0.049995      -0.054523      -0.017064       0.075917       0.003789       0.039665       0.009380       0.003917      -0.179841      -0.075244       0.026287       0.048957              8.785469      11.977971       2.291993       0.801512       6.859587      -0.341134       7.518848           0.072904
          114              O       8.226771       9.716627      10.969164      -0.531103      36.429347 0.50143927E+03  0.11861149E+05                                 8.765032                            6.954167       0.232651       2.124477                    0.997436      27.363508      71.643875       0.715969       0.361662      -1.135452       0.072212      -0.010276       0.020850       0.075861      -0.005689       0.027405       0.007830      -0.071570      -0.030949      -0.050612       0.008457       0.042155             10.205479       7.108886       0.515402       3.509807       5.709222       0.611747      17.798327           0.128172
          115              O       5.464425       9.763872      11.700104      -0.605468      38.024544 0.48920511E+03  0.11436533E+05                                 8.769332                            6.665542       0.656850       2.237238                    0.999448      27.777504      70.995827       0.769292       0.340574      -1.159084      -0.018209      -0.015341       0.089008       0.092138      -0.003916      -0.023615      -0.001363      -0.114554       0.041241      -0.070892       0.020345       0.050547             10.382116       6.732241       0.468832      -1.523212       5.537385      -2.534193      18.876722           0.114971
          116              O       4.385562       9.256555      13.555195      -0.477402      37.825340 0.53638598E+03  0.12886543E+05                                 9.038427                            7.250472       0.143723       2.120342                    0.994527      26.675006      70.088088       0.693682       0.367525      -1.132367       0.026518       0.004222      -0.012139       0.029469       0.007374      -0.074906      -0.012504      -0.058825      -0.026863      -0.092342       0.027421       0.064921             10.459636      14.333941       2.341030      -4.536896       6.944414      -1.546182      10.100552           0.151974
          117              O       6.315170       1.281227      17.975621      -0.440929      31.577667 0.47345019E+03  0.11028945E+05                                 7.939282                            6.775304       0.352094       2.180753                    0.997954      26.275593      68.059274       0.723156       0.363592      -1.135020      -0.028100      -0.033393       0.028673       0.052220       0.021086      -0.005203       0.038132       0.027093      -0.045945      -0.053411       0.014640       0.038771              8.767220       8.210196       2.986219       1.794450      11.264476       3.094857       6.826987           0.179479
          118              O       5.217488      10.616523      17.620058      -0.387550      29.344566 0.41444164E+03  0.93500658E+04                                 7.606756                            6.357790       0.186260       2.157126                    0.995362      25.159327      64.395813       0.742292       0.365747      -1.131925       0.012593       0.019273       0.040185       0.046313       0.009263      -0.015387      -0.001814      -0.039487      -0.128890      -0.047760       0.004149       0.043611              8.568019       6.840472       2.826997      -0.242705      13.690894      -0.524418       5.172691           0.207587
          119              O       5.481922       2.208120      15.604689      -0.411345      31.019701 0.45331801E+03  0.10459570E+05                                 7.897098                            6.659132       0.151648       2.129257                    0.996947      25.804049      66.804684       0.723655       0.366829      -1.131025      -0.013322      -0.019632      -0.043147       0.049240       0.009066      -0.032300      -0.004220      -0.039452      -0.090933      -0.052240       0.012903       0.039337              8.850328       7.082026       2.280409      -0.155533      14.262946       0.323014       5.206011           0.195805
          120              O       4.548314       0.238472      15.160621      -0.434608      32.399455 0.49372969E+03  0.11632423E+05                                 8.127319                            6.958258       0.229534       2.140497                    0.998022      26.378779      68.904979       0.706939       0.367742      -1.130847       0.013020       0.038575      -0.010111       0.041950       0.022421      -0.015205       0.039638       0.029194      -0.065803      -0.061231       0.022430       0.038801              8.996484       8.477763       2.693749       1.591056      11.350082       3.229954       7.161606           0.180968
          121              O       2.304336      10.574903      16.481377      -0.468927      40.890660 0.58374621E+03  0.14369440E+05                                 9.683403                            7.647182      -0.032723       2.046442                    0.996501      27.443915      73.746179       0.662339       0.375673      -1.122628      -0.014908       0.017456      -0.005058       0.023506       0.009922       0.027490      -0.032887       0.010964      -0.022264      -0.050190       0.014240       0.035949             11.512617      15.417394      -5.963697       2.386223      12.132539      -1.929105       6.987918           0.178588
          122              O       1.374813      11.124964      14.533157      -0.596843      40.031904 0.64129306E+03  0.16093524E+05                                 9.250000                            7.877307       0.310837       2.136175                    0.995739      28.590610      76.512261       0.672638       0.362853      -1.137196       0.023237      -0.033024       0.062111       0.074083       0.048418       0.015206       0.001498       0.009187       0.067460      -0.060896       0.016416       0.044480             10.008049       8.538170      -0.293543       1.873582       6.931018       0.211235      14.554959           0.087024
          123              O      -0.510865       1.849286      13.892924      -0.575594      39.200065 0.54872243E+03  0.13251479E+05                                 9.113426                            7.240520       0.377509       2.160728                    0.997908      27.928575      73.452841       0.707907       0.358276      -1.140172      -0.085034       0.028056       0.033577       0.095632       0.026687      -0.027392       0.025219      -0.008773      -0.008135      -0.053146       0.024377       0.028770             10.404229       7.702279      -1.407524      -3.925377       7.144128       3.158949      16.366280           0.112675
          124              O       8.055260       2.770555      15.033587      -0.398319      31.386340 0.44779511E+03  0.10301031E+05                                 7.989376                            6.629974       0.273337       2.176053                    0.996872      25.535835      66.021335       0.723318       0.368108      -1.129985       0.028279       0.003766      -0.033191       0.043766      -0.010255      -0.027454       0.015854       0.009113      -0.093791      -0.045225       0.004445       0.040781              8.899899      11.816058      -3.847990      -1.463914       8.648000       1.410048       6.235638           0.245388
          125              O       1.157172       4.662586      20.821443      -0.598818      34.691588 0.56482285E+03  0.13741214E+05                                 8.377309                            7.368656       0.353304       2.156128                    0.996495      28.163790      74.379268       0.698389       0.360492      -1.138255       0.049996      -0.054523       0.017063       0.075918      -0.003789       0.039666      -0.009381       0.003918      -0.179823      -0.075239       0.026283       0.048956              8.785492      11.978005      -2.292001       0.801515       6.859603       0.341135       7.518867           0.072904
          126              O       5.691983       4.092277       0.038969      -0.531103      36.429446 0.50144064E+03  0.11861195E+05                                 8.765070                            6.954194       0.232638       2.124473                    0.997436      27.363467      71.643909       0.715965       0.361664      -1.135450      -0.072213      -0.010277      -0.020850       0.075862       0.005685       0.027401      -0.007829      -0.071560      -0.030956      -0.050604       0.008453       0.042151             10.205526       7.108916      -0.515405       3.509824       5.709244      -0.611750      17.798416           0.128173
          127              O       5.672637       4.139522      21.324295      -0.605468      38.024552 0.48920505E+03  0.11436534E+05                                 8.769343                            6.665550       0.656847       2.237238                    0.999448      27.777467      70.995779       0.769290       0.340575      -1.159083       0.018210      -0.015342      -0.089007       0.092137       0.003916      -0.023615       0.001362      -0.114549       0.041234      -0.070888       0.020343       0.050545             10.382129       6.732250      -0.468833      -1.523216       5.537391       2.534196      18.876747           0.114974
          128              O       6.751500       3.632205      19.469204      -0.477405      37.825447 0.53638778E+03  0.12886596E+05                                 9.038440                            7.250481       0.143727       2.120343                    0.994527      26.675056      70.088235       0.693682       0.367524      -1.132367      -0.026519       0.004221       0.012138       0.029469      -0.007375      -0.074908       0.012504      -0.058824      -0.026864      -0.092344       0.027421       0.064923             10.459652      14.333965      -2.341034      -4.536905       6.944423       1.546184      10.100568           0.151971
          129              O       4.821892       6.905577      15.048778      -0.440932      31.577861 0.47345367E+03  0.11029044E+05                                 7.939297                            6.775315       0.352095       2.180751                    0.997954      26.275736      68.059643       0.723158       0.363591      -1.135022       0.028100      -0.033391      -0.028671       0.052217      -0.021086      -0.005205      -0.038141       0.027101      -0.045963      -0.053424       0.014647       0.038777              8.767238       8.210212      -2.986229       1.794456      11.264501      -3.094865       6.827001           0.179468
          130              O       5.919574       4.992173      15.404341      -0.387549      29.344639 0.41444284E+03  0.93500977E+04                                 7.606756                            6.357789       0.186266       2.157128                    0.995362      25.159403      64.395981       0.742294       0.365745      -1.131926      -0.012592       0.019273      -0.040183       0.046311      -0.009263      -0.015392       0.001814      -0.039489      -0.128907      -0.047767       0.004153       0.043614              8.568020       6.840472      -2.826998      -0.242705      13.690897       0.524418       5.172691           0.207586
          131              O       5.655140       7.832470      17.419710      -0.411342      31.019710 0.45331811E+03  0.10459570E+05                                 7.897085                            6.659121       0.151655       2.129259                    0.996947      25.804099      66.804749       0.723658       0.366828      -1.131026       0.013322      -0.019632       0.043146       0.049239      -0.009065      -0.032303       0.004221      -0.039451      -0.090949      -0.052246       0.012906       0.039340              8.850313       7.082014      -2.280405      -0.155533      14.262922      -0.323012       5.206002           0.195816
          132              O       6.588748       5.862822      17.863778      -0.434612      32.399668 0.49373369E+03  0.11632538E+05                                 8.127338                            6.958273       0.229535       2.140496                    0.998022      26.378922      68.905365       0.706941       0.367740      -1.130848      -0.013021       0.038574       0.010108       0.041948      -0.022421      -0.015207      -0.039647       0.029202      -0.065819      -0.061243       0.022437       0.038806              8.996506       8.477784      -2.693757       1.591061      11.350112      -3.229964       7.161623           0.180962
          133              O       8.798382       6.298147       5.473244      -0.468922      40.890530 0.58374361E+03  0.14369360E+05                                 9.683387                            7.647169      -0.032725       2.046442                    0.996501      27.443844      73.745960       0.662339       0.375673      -1.122628      -0.014908      -0.017456      -0.005057       0.023506      -0.009923       0.027489       0.032885       0.010963      -0.022259      -0.050187       0.014239       0.035948             11.512601      15.417374       5.963690       2.386218      12.132525       1.929102       6.987904           0.178604
          134              O       7.868859       5.748086       3.525024      -0.596842      40.031869 0.64129235E+03  0.16093505E+05                                 9.250006                            7.877312       0.310830       2.136173                    0.995739      28.590577      76.512222       0.672636       0.362853      -1.137195       0.023237       0.033024       0.062111       0.074083      -0.048416       0.015206      -0.001498       0.009188       0.067454      -0.060892       0.016414       0.044479             10.008055       8.538176       0.293543       1.873580       6.931024      -0.211237      14.554965           0.087036
          135              O       5.983181       3.775064       2.884791      -0.575591      39.200021 0.54872150E+03  0.13251454E+05                                 9.113435                            7.240527       0.377503       2.160727                    0.997908      27.928508      73.452724       0.707905       0.358278      -1.140171      -0.085035      -0.028057       0.033579       0.095633      -0.026681      -0.027388      -0.025216      -0.008768      -0.008139      -0.053137       0.024374       0.028763             10.404241       7.702289       1.407527      -3.925384       7.144135      -3.158955      16.366300           0.112695
          136              O       4.342906       2.853795       4.025454      -0.398315      31.386358 0.44779508E+03  0.10301038E+05                                 7.989417                            6.630005       0.273314       2.176047                    0.996872      25.535707      66.021189       0.723310       0.368112      -1.129982       0.028280      -0.003766      -0.033192       0.043768       0.010253      -0.027455      -0.015854       0.009112      -0.093748      -0.045215       0.004439       0.040776              8.899949      11.816128       3.848017      -1.463924       8.648050      -1.410058       6.235669           0.245406
          137              O       7.651218       0.961764       9.813310      -0.598818      34.691564 0.56482248E+03  0.13741200E+05                                 8.377294                            7.368645       0.353312       2.156130                    0.996495      28.163814      74.379269       0.698391       0.360491      -1.138256       0.049995       0.054523       0.017065       0.075917       0.003789       0.039664       0.009381       0.003919      -0.179833      -0.075241       0.026284       0.048957              8.785475      11.977979       2.291995       0.801517       6.859592      -0.341133       7.518856           0.072905
          138              O      -0.802063       1.532073      11.047102      -0.531106      36.429517 0.50144208E+03  0.11861233E+05                                 8.765063                            6.954190       0.232651       2.124476                    0.997436      27.363564      71.644102       0.715968       0.361663      -1.135451      -0.072212       0.010277      -0.020849       0.075861      -0.005687       0.027407       0.007830      -0.071574      -0.030952      -0.050615       0.008457       0.042158             10.205517       7.108912       0.515405       3.509823       5.709240       0.611749      17.798399           0.128167
          139              O       1.960283       1.484828      10.316162      -0.605472      38.024581 0.48920587E+03  0.11436552E+05                                 8.769320                            6.665535       0.656858       2.237241                    0.999448      27.777577      70.995951       0.769295       0.340573      -1.159085       0.018211       0.015341      -0.089006       0.092136      -0.003918      -0.023611      -0.001361      -0.114578       0.041252      -0.070902       0.020345       0.050557             10.382100       6.732233       0.468831      -1.523210       5.537379      -2.534188      18.876689           0.114964
          140              O       3.039146       1.992145       8.461071      -0.477407      37.825528 0.53638959E+03  0.12886638E+05                                 9.038400                            7.250452       0.143745       2.120349                    0.994527      26.675213      70.088414       0.693690       0.367520      -1.132371      -0.026515      -0.004220       0.012138       0.029465       0.007379      -0.074923      -0.012494      -0.058831      -0.026912      -0.092363       0.027434       0.064928             10.459603      14.333894       2.341022      -4.536880       6.944397      -1.546176      10.100518           0.151970
          141              O       1.109538       9.967473       4.040645      -0.440931      31.578029 0.47345652E+03  0.11029127E+05                                 7.939321                            6.775332       0.352090       2.180749                    0.997954      26.275812      68.059887       0.723157       0.363590      -1.135022       0.028101       0.033392      -0.028671       0.052217       0.021085      -0.005206       0.038145       0.027108      -0.045965      -0.053429       0.014652       0.038778              8.767269       8.210241       2.986245       1.794463      11.264548       3.094877       6.827018           0.179487
          142              O       2.207220       0.632177       4.396208      -0.387554      29.345065 0.41445002E+03  0.93502962E+04                                 7.606800                            6.357820       0.186267       2.157125                    0.995362      25.159698      64.396770       0.742296       0.365743      -1.131929      -0.012589      -0.019274      -0.040177       0.046305       0.009263      -0.015411      -0.001811      -0.039496      -0.128972      -0.047797       0.004169       0.043629              8.568075       6.840513       2.827024      -0.242706      13.690997      -0.524421       5.172715           0.207589
          143              O       1.942786       9.040580       6.411577      -0.411347      31.020133 0.45332554E+03  0.10459777E+05                                 7.897113                            6.659141       0.151662       2.129257                    0.996947      25.804421      66.805549       0.723663       0.366824      -1.131030       0.013318       0.019633       0.043139       0.049232       0.009065      -0.032320      -0.004220      -0.039456      -0.091030      -0.052277       0.012922       0.039355              8.850350       7.082041       2.280419      -0.155533      14.262992       0.323013       5.206018           0.195810
          144              O       2.876394      11.010228       6.855645      -0.434610      32.399811 0.49373607E+03  0.11632607E+05                                 8.127350                            6.958280       0.229528       2.140493                    0.998022      26.379012      68.905602       0.706942       0.367739      -1.130849      -0.013020      -0.038573       0.010107       0.041947       0.022419      -0.015208       0.039653       0.029209      -0.065824      -0.061249       0.022442       0.038807              8.996523       8.477799       2.693767       1.591065      11.350137       3.229969       7.161632           0.180972
          145              O       5.120372       0.673797       5.534889      -0.468923      40.890597 0.58374480E+03  0.14369400E+05                                 9.683405                            7.647183      -0.032730       2.046441                    0.996501      27.443856      73.746057       0.662338       0.375674      -1.122627       0.014908      -0.017455       0.005057       0.023505       0.009923       0.027489      -0.032885       0.010962      -0.022260      -0.050187       0.014240       0.035947             11.512623      15.417405      -5.963701       2.386223      12.132549      -1.929106       6.987916           0.178600
          146              O       6.049895       0.123736       7.483109      -0.596842      40.031911 0.64129318E+03  0.16093530E+05                                 9.250010                            7.877315       0.310828       2.136172                    0.995739      28.590595      76.512273       0.672636       0.362853      -1.137195      -0.023237       0.033024      -0.062112       0.074083       0.048416       0.015206       0.001498       0.009187       0.067457      -0.060894       0.016415       0.044479             10.008061       8.538180      -0.293542       1.873584       6.931027       0.211236      14.554976           0.087032
          147              O       7.935573       9.399414       8.123342      -0.575591      39.199953 0.54872054E+03  0.13251422E+05                                 9.113414                            7.240512       0.377504       2.160728                    0.997908      27.928515      73.452670       0.707907       0.358277      -1.140171       0.085034      -0.028056      -0.033578       0.095632       0.026683      -0.027390       0.025217      -0.008770      -0.008138      -0.053142       0.024375       0.028766             10.404214       7.702272      -1.407522      -3.925372       7.144119       3.158944      16.366253           0.112690
          148              O      -0.630552       8.478145       6.982679      -0.398315      31.386335 0.44779481E+03  0.10301028E+05                                 7.989400                            6.629993       0.273322       2.176050                    0.996872      25.535744      66.021214       0.723313       0.368111      -1.129983      -0.028279      -0.003766       0.033192       0.043767      -0.010253      -0.027455       0.015854       0.009112      -0.093765      -0.045219       0.004442       0.040777              8.899928      11.816101      -3.848005      -1.463919       8.648028       1.410052       6.235655           0.245404
          149              O       6.267536       6.586114       1.194823      -0.598815      34.691467 0.56482049E+03  0.13741141E+05                                 8.377286                            7.368638       0.353307       2.156129                    0.996495      28.163747      74.379088       0.698391       0.360492      -1.138255      -0.049996       0.054523      -0.017064       0.075917      -0.003790       0.039665      -0.009382       0.003919      -0.179821      -0.075239       0.026281       0.048957              8.785467      11.977968      -2.291992       0.801514       6.859585       0.341133       7.518846           0.072910
          150              O       1.732725       7.156423      21.977297      -0.531103      36.429432 0.50144052E+03  0.11861192E+05                                 8.765072                            6.954198       0.232637       2.124473                    0.997436      27.363452      71.643890       0.715964       0.361665      -1.135449       0.072213       0.010277       0.020850       0.075862       0.005684       0.027400      -0.007828      -0.071563      -0.030959      -0.050605       0.008452       0.042153             10.205527       7.108919      -0.515405       3.509825       5.709246      -0.611748      17.798415           0.128174
          151              O       1.752071       7.109178       0.691971      -0.605472      38.024696 0.48920719E+03  0.11436598E+05                                 8.769371                            6.665570       0.656841       2.237235                    0.999448      27.777502      70.995946       0.769288       0.340575      -1.159082      -0.018211       0.015341       0.089007       0.092137       0.003915      -0.023615       0.001362      -0.114549       0.041231      -0.070888       0.020342       0.050546             10.382165       6.732272      -0.468836      -1.523224       5.537407       2.534208      18.876814           0.114968
          152              O       0.673208       7.616495       2.547062      -0.477405      37.825388 0.53638668E+03  0.12886565E+05                                 9.038441                            7.250482       0.143716       2.120341                    0.994527      26.675003      70.088116       0.693681       0.367525      -1.132366       0.026518      -0.004221      -0.012139       0.029468      -0.007374      -0.074907       0.012504      -0.058826      -0.026866      -0.092343       0.027422       0.064922             10.459654      14.333965      -2.341035      -4.536906       6.944427       1.546187      10.100571           0.151971
          153              O       2.602816       4.343123       6.967488      -0.440931      31.577912 0.47345445E+03  0.11029067E+05                                 7.939305                            6.775320       0.352093       2.180751                    0.997954      26.275750      68.059694       0.723157       0.363591      -1.135022      -0.028100       0.033392       0.028672       0.052218      -0.021086      -0.005204      -0.038140       0.027104      -0.045953      -0.053422       0.014646       0.038775              8.767250       8.210224      -2.986237       1.794458      11.264521      -3.094868       6.827004           0.179480
          154              O       1.505134       6.256527       6.611925      -0.387553      29.344955 0.41444812E+03  0.93502453E+04                                 7.606799                            6.357821       0.186263       2.157125                    0.995362      25.159581      64.396508       0.742293       0.365744      -1.131927       0.012590      -0.019273       0.040181       0.046308      -0.009262      -0.015404       0.001812      -0.039492      -0.128944      -0.047785       0.004163       0.043622              8.568074       6.840511      -2.827021      -0.242706      13.690994       0.524420       5.172716           0.207586
          155              O       1.769568       3.416230       4.596556      -0.411345      31.019993 0.45332306E+03  0.10459710E+05                                 7.897113                            6.659142       0.151655       2.129257                    0.996947      25.804282      66.805241       0.723660       0.366826      -1.131028      -0.013320       0.019632      -0.043142       0.049235      -0.009065      -0.032314       0.004220      -0.039454      -0.090996      -0.052264       0.012916       0.039348              8.850349       7.082042      -2.280417      -0.155533      14.262987      -0.323013       5.206017           0.195815
          156              O       0.835960       5.385878       4.152488      -0.434609      32.399629 0.49373277E+03  0.11632510E+05                                 8.127328                            6.958263       0.229532       2.140496                    0.998022      26.378907      68.905288       0.706942       0.367740      -1.130849       0.013020      -0.038574      -0.010109       0.041949      -0.022419      -0.015205      -0.039646       0.029203      -0.065811      -0.061240       0.022437       0.038804              8.996497       8.477775      -2.693756       1.591059      11.350103      -3.229959       7.161612           0.180975

******************************************************
Auxiliary information for the entire system
The total spin magnetic moment of the unit cell is   11.903415
The total net atomic charge of the unit cell is   -0.000002
Accuracy of reproducing the electrostatic potential in the unit cell:
  The inner radius (bohr) =    5.0000
  The outer radius (bohr) =   12.0000
  Valid grid points have density less than (e/(bohr^3)) =    0.0001
  The number of valid grid points were=        66984
  The rms potential error without charges in kcal/mol is=     10.11242
  The rms potential error with partial charges in kcal/mol is=      1.00041
  The RRMSE value at monopole order=      0.09893
  The rms potential error with partial charges and cloud penetration in kcal/mol is=      1.01299
  The RRMSE value at monopole order with cloud penetration is=      0.10017
  The rms potential error with partial charges and atomic dipoles in kcal/mol is=      0.60565
  The RRMSE value at dipole order=      0.05989
  The rms potential error with partial charges, atomic dipoles and cloud penetration in kcal/mol is=      0.58213
  The RRMSE value at dipole order with cloud penetration=      0.05757

******************************************************
The electron densities and ab initio electrostatic potential were computed in VASP using the PBE functional and
projector augmented wave method. See the main text of the journal article for a description of computational details.
The atomic charges, dipoles, and quadrupoles were computed with the DDEC6 method as described in
(a) T. A. Manz and N. Gabaldon Limas, RSC Adv. 6 (2016) 47771-47801 DOI: 10.1039/c6ra04656h
(b) N. Gabaldon Limas and T. A. Manz, RSC Adv. 8 (2018) 2678-2707 DOI: 10.1039/c7ra11829e.
For each atom in the material, the electron cloud parameters were fit to the spherically averaged atom-in-material
electron density using radial positions for which this density was between 10^-4 and 10^-2 electrons per cubic bohr.
The polarizabilities, dispersion coefficients, and quantum Drude oscillator (QDO) parameters were fit using the MCLF method.
The magnetic structure of the system was optimized in VASP from the default ferromagnetic initial guess using spin polarization.
The atomic spin moments (ASMs) were computed on this optimized magnetic structure using the DDEC6 partition as inputs
to the method of T. A. Manz and D. S. Sholl, J. Chem. Theory Comput. 7 (2011) 4146-4164 DOI: 10.1021/ct200539n.
The RMSE and RRMSE were computed using a uniform grid with Ewald summation.
