# Supplementary material for: A collection of forcefield precursors for metal–organic frameworks
Source: RSC Adv. 2019 Nov 13;9(63):36492–507. doi: 10.1039/c9ra07327b (PMC9075174; doi:10.1039/c9ra07327b)
Supplement: RA-009-C9RA07327B-s5685 [file RA-009-C9RA07327B-s5685.xyz]

  160
jmolscript: load "" {1 1 1} spacegroup "x,y,z" unitcell [{     10.228800     0.000000     0.000000 }, {      0.000000    11.296200     0.000000 }, {     -2.739432     0.000000    22.099761 }]
Gd     5.634957     7.741512     4.975761     1.894106
Gd     1.277740    10.269827     9.631076     2.150396
Gd     8.338527     2.093412     6.074119     1.894106
Gd     2.466944     4.621727     1.418805     2.150395
Gd     1.854411     3.554688    17.124000     1.894106
Gd     6.211628     1.026373    12.468685     2.150397
Gd    -0.849159     9.202788    16.025642     1.894106
Gd     5.022424     6.674473    20.680956     2.150397
H      1.158080    10.915518     3.637621     0.330110
H      0.776234     6.987829     3.582371     0.313473
H      2.352363    10.063785     1.644222     0.180100
H      2.937584     8.633686     1.907209     0.192721
H      3.882780     9.884175     1.931519     0.202730
H      0.476193     7.241994     6.011135     0.161867
H      9.318196     6.679443     6.479650     0.207286
H     -0.694980     8.227022     6.349261     0.193245
H      2.586604     5.267418     7.412260     0.330110
H      2.968450     1.339729     7.467509     0.313473
H      1.392321     4.415685     9.405658     0.180100
H      0.807100     2.985586     9.142671     0.192721
H     -0.138096     4.236075     9.118361     0.202730
H      3.268491     1.593894     5.038746     0.161867
H      4.655288     1.031343     4.570231     0.207286
H      4.439664     2.578922     4.700619     0.193245
H      6.331288     0.380682    18.462140     0.330110
H      6.713134     4.308371    18.517390     0.313473
H      5.137005     1.232415    20.455539     0.180100
H      4.551784     2.662514    20.192552     0.192721
H      3.606588     1.412025    20.168242     0.202730
H      7.013175     4.054206    16.088626     0.161867
H     -1.828828     4.616757    15.620111     0.207286
H      8.184348     3.069178    15.750500     0.193245
H      4.902764     6.028782    14.687501     0.330110
H      4.520918     9.956471    14.632252     0.313473
H      6.097047     6.880515    12.694103     0.180100
H      6.682268     8.310614    12.957090     0.192721
H      7.627464     7.060125    12.981400     0.202730
H      4.220877     9.702306    17.061015     0.161867
H      2.834080    10.264857    17.529530     0.207286
H      3.049704     8.717278    17.399142     0.193245
C      2.746082     9.727158     3.608891     0.460423
C      2.847055     9.618714     5.787264    -0.006752
C      1.785017    10.447855     5.496653    -0.011622
C      3.003674     9.562233     2.141467    -0.561568
C      3.429109     9.154440     7.079216     0.646784
C      0.846335     0.023722     6.276332     0.624709
C      9.297787     7.315419     4.554098     0.474028
C      8.114735     7.330104     2.726227     0.021899
C      9.427528     7.116606     2.338155    -0.004764
C     -0.473771     7.370770     5.975775    -0.576829
C      6.851578     7.380937     1.935718     0.682810
C     -0.038085     6.947163     1.064766     0.677293
C      7.382236    10.247913     6.151689     0.485694
C      6.964118    10.770927     4.751891     0.484613
C      0.998602     4.079058     7.440990     0.460423
C      0.897629     3.970614     5.262616    -0.006752
C      1.959667     4.799755     5.553228    -0.011622
C      0.741010     3.914133     8.908414    -0.561568
C      0.315575     3.506340     3.970664     0.646784
C      2.898349     5.671822     4.773548     0.624709
C      4.675697     1.667319     6.495783     0.474028
C      5.858749     1.682004     8.323654     0.021899
C      4.545956     1.468506     8.711726    -0.004764
C      4.218455     1.722670     5.074105    -0.576829
C      7.121906     1.732837     9.114162     0.682810
C      3.782769     1.299063     9.985114     0.677293
C      6.591248     4.599813     4.898191     0.485694
C      7.009366     5.122827     6.297990     0.484613
C      4.743286     1.569042    18.490870     0.460423
C      4.642313     1.677486    16.312497    -0.006752
C      5.704351     0.848345    16.603108    -0.011622
C      4.485694     1.733967    19.958294    -0.561568
C      4.060259     2.141760    15.020545     0.646784
C      6.643033    -0.023722    15.823429     0.624709
C     -1.808419     3.980781    17.545663     0.474028
C     -0.625367     3.966096    19.373534     0.021898
C     -1.938160     4.179594    19.761606    -0.004764
C      7.963139     3.925430    16.123986    -0.576829
C      0.637790     3.915263    20.164043     0.682810
C      7.527453     4.349037    21.034995     0.677293
C      0.107132     1.048287    15.948072     0.485694
C      0.525250     0.525273    17.347870     0.484613
C      6.490766     7.217142    14.658771     0.460423
C      6.591739     7.325586    16.837145    -0.006752
C      5.529701     6.496445    16.546533    -0.011622
C      6.748358     7.382067    13.191347    -0.561568
C      7.173793     7.789860    18.129097     0.646784
C      4.591019     5.624378    17.326213     0.624709
C      2.813671     9.628881    15.603978     0.474028
C      1.630619     9.614196    13.776107     0.021898
C      2.943412     9.827694    13.388035    -0.004764
C      3.270913     9.573530    17.025656    -0.576829
C      0.367462     9.563363    12.985599     0.682810
C      3.706599     9.997137    12.114647     0.677293
C      0.898120     6.696387    17.201570     0.485694
C      0.480002     6.173373    15.801771     0.484613
N      3.452316     9.173644     4.615314    -0.455393
N      1.736085    10.484003     4.105694    -0.329252
N      8.049549     7.449844     4.100390    -0.437029
N     -0.072347     7.106439     3.517177    -0.325568
N      0.292368     3.525544     6.434566    -0.455394
N      2.008599     4.835903     6.944187    -0.329252
N      5.923935     1.801744     6.949491    -0.437029
N      3.817031     1.458339     7.532704    -0.325568
N      4.037052     2.122556    17.484447    -0.455393
N      5.753283     0.812197    17.994067    -0.329252
N     -0.560181     3.846356    17.999371    -0.437029
N      7.561715     4.189761    18.582584    -0.325568
N      7.197000     7.770656    15.665195    -0.455393
N      5.480769     6.460297    15.155574    -0.329252
N      1.565433     9.494456    15.150270    -0.437029
N      3.672337     9.837861    14.567057    -0.325568
O      4.501348     8.493613     7.013580    -0.541139
O      2.857508     9.426679     8.160337    -0.724226
O      0.963891     0.118610     7.519665    -0.726103
O      0.021337     0.667605     5.565383    -0.598476
O      5.782184     7.636231     2.565119    -0.580312
O      6.871363     7.150495     0.699236    -0.778046
O      6.903449     7.193420    22.061086    -0.658625
O      1.171087     6.596981     1.194934    -0.679166
O      8.011495    11.045424     6.888717    -0.619255
O      7.071743     9.059552     6.436776    -0.581806
O      7.346378     0.623550     4.425035    -0.567704
O      6.245654     9.992619     4.059505    -0.620652
O      9.472136     2.845513     4.036300    -0.541139
O      0.887176     3.778579     2.889544    -0.724226
O      2.780793     5.766710     3.530216    -0.726103
O      3.723347     6.315705     5.484498    -0.598476
O      8.191300     1.988131     8.484761    -0.580312
O      7.102121     1.502395    10.350644    -0.778046
O      4.330603     1.545320    11.088555    -0.658625
O      2.573597     0.948881     9.854946    -0.679166
O      5.961989     5.397324     4.161164    -0.619255
O      6.901741     3.411452     4.613104    -0.581805
O      6.627106     6.271650     6.624845    -0.567704
O      7.727830     4.344519     6.990375    -0.620652
O      2.988020     2.802587    15.086181    -0.541139
O      4.631860     1.869521    13.939424    -0.724226
O      6.525477    11.177590    14.580096    -0.726103
O      7.468031    10.628595    16.534378    -0.598476
O      1.707184     3.659969    19.534642    -0.580312
O      0.618005     4.145705    21.400525    -0.778046
O      0.585919     4.102780     0.038675    -0.658625
O      6.318281     4.699219    20.904827    -0.679166
O     -0.522127     0.250776    15.211044    -0.619255
O      0.417625     2.236648    15.662985    -0.581806
O      0.142990    10.672650    17.674726    -0.567704
O      1.243714     1.303581    18.040256    -0.620652
O     -1.982768     8.450687    18.063461    -0.541139
O      6.602192     7.517621    19.210217    -0.724226
O      4.708575     5.529490    18.569545    -0.726103
O      3.766021     4.980495    16.615263    -0.598476
O     -0.701932     9.308069    13.615000    -0.580312
O      0.387247     9.793805    11.749117    -0.778046
O      3.158765     9.750880    11.011206    -0.658625
O      4.915771    10.347319    12.244815    -0.679166
O      1.527379     5.898876    17.938597    -0.619255
O      0.587627     7.884748    17.486657    -0.581805
O      0.862262     5.024550    15.474916    -0.567704
O     -0.238462     6.951681    15.109386    -0.620652

The following XYZ coordinates are in angstroms. Other properties are in atomic units.
The sperically averaged electron density of each atom fit to a function of the form exp(a - br)
eigen_1, eigen_2 and eigen_3 are the three eigenvalues of traceless quadrupole moment tensor
  atom number  atomic symbol              X              Y              Z     net charge C6 coefficient C8 coefficient C10 coefficient fluctuating dipole atomic polarizability isotropic forcefield polarizability              a              b squared Pearson coefficient          <r^3>          <r^4>         wp_QDO          m_QDO          q_QDO       dipole_x       dipole_y       dipole_z         dipole            Qxy            Qxz            Qyz     Q(x^2-y^2)  Q(3z^2 - R^2)        eigen_1        eigen_2        eigen_3 static polarizability      alpha(xx)      alpha(xy)      alpha(xz)      alpha(yy)      alpha(yz)      alpha(zz) atomic spin moment
            1             Gd       5.634957       7.741512       4.975761       1.894106     198.245895 0.44601430E+04  0.16775704E+06                                24.180866                           19.477883       1.839870       2.260021                    0.996514      84.173947     212.209207       0.510515       0.318982      -1.272512      -0.017889      -0.023816       0.028002       0.040882       0.051443       0.057230      -0.006427      -0.022417       0.434357      -0.133784      -0.024689       0.158473             30.404271      36.287835      -1.568441      -5.492605      37.638204       3.382257      17.286774          -0.000006
            2             Gd       1.277740      10.269827       9.631076       2.150396     130.816468 0.26699827E+04  0.88453309E+05                                17.400610                           14.203025       1.698052       2.286392                    0.999549      75.696784     179.890251       0.652553       0.283325      -1.309027       0.007387       0.010553       0.006748       0.014542      -0.033299       0.040606       0.057879      -0.099228      -0.782728      -0.273996       0.079384       0.194612             20.491992      16.036564       1.035812      -1.648685      12.561388      -2.393126      32.878024           0.000011
            3             Gd       8.338527       2.093412       6.074119       1.894106     198.245877 0.44601427E+04  0.16775703E+06                                24.180866                           19.477884       1.839869       2.260021                    0.996514      84.173953     212.209234       0.510514       0.318982      -1.272512       0.017889      -0.023816      -0.028002       0.040882      -0.051443       0.057230       0.006427      -0.022416       0.434357      -0.133784      -0.024689       0.158473             30.404271      36.287835       1.568434      -5.492604      37.638203      -3.382259      17.286775          -0.000006
            4             Gd       2.466944       4.621727       1.418805       2.150395     130.816468 0.26699826E+04  0.88453306E+05                                17.400610                           14.203025       1.698052       2.286392                    0.999549      75.696782     179.890247       0.652553       0.283325      -1.309027      -0.007387       0.010553      -0.006748       0.014542       0.033299       0.040606      -0.057879      -0.099228      -0.782729      -0.273996       0.079384       0.194611             20.491992      16.036565      -1.035811      -1.648684      12.561388       2.393123      32.878023           0.000011
            5             Gd       1.854411       3.554688      17.124000       1.894106     198.245890 0.44601428E+04  0.16775703E+06                                24.180866                           19.477884       1.839870       2.260021                    0.996514      84.173953     212.209232       0.510515       0.318982      -1.272512       0.017889       0.023816      -0.028002       0.040882       0.051443       0.057230      -0.006427      -0.022417       0.434357      -0.133784      -0.024689       0.158473             30.404272      36.287837      -1.568443      -5.492605      37.638205       3.382258      17.286774          -0.000006
            6             Gd       6.211628       1.026373      12.468685       2.150397     130.816389 0.26699807E+04  0.88453228E+05                                17.400602                           14.203019       1.698054       2.286393                    0.999549      75.696770     179.890193       0.652553       0.283325      -1.309027      -0.007387      -0.010553      -0.006748       0.014542      -0.033299       0.040606       0.057879      -0.099228      -0.782728      -0.273996       0.079384       0.194611             20.491982      16.036557       1.035811      -1.648684      12.561383      -2.393125      32.878007           0.000011
            7             Gd      -0.849159       9.202788      16.025642       1.894106     198.245874 0.44601426E+04  0.16775702E+06                                24.180865                           19.477883       1.839870       2.260021                    0.996514      84.173949     212.209216       0.510515       0.318982      -1.272512      -0.017889       0.023816       0.028002       0.040882      -0.051443       0.057230       0.006427      -0.022416       0.434357      -0.133784      -0.024689       0.158473             30.404270      36.287832       1.568433      -5.492604      37.638202      -3.382259      17.286774          -0.000006
            8             Gd       5.022424       6.674473      20.680956       2.150397     130.816387 0.26699805E+04  0.88453218E+05                                17.400601                           14.203018       1.698054       2.286393                    0.999549      75.696769     179.890187       0.652553       0.283325      -1.309027       0.007387      -0.010553       0.006748       0.014542       0.033299       0.040606      -0.057879      -0.099228      -0.782728      -0.273995       0.079384       0.194611             20.491982      16.036557      -1.035811      -1.648685      12.561382       2.393122      32.878007           0.000011
            9              H       1.158080      10.915518       3.637621       0.330110       0.561764 0.34931290E+01  0.27976327E+02                                 1.158288                            1.124840      -1.131594       2.485079                    0.999826       2.255066       5.769270       0.563030       1.358308      -0.695947      -0.028050       0.019250      -0.022281       0.040666      -0.009799       0.010077      -0.007385       0.009628       0.030538      -0.016053      -0.004611       0.020664              1.160167       1.225158      -0.187446       0.152122       1.135658      -0.093523       1.119684           0.000001
           10              H       0.776234       6.987829       3.582371       0.313473       0.495371 0.30327760E+01  0.24244720E+02                                 1.196172                            1.148952      -1.187925       2.432612                    0.999839       2.739611       7.811952       0.469390       1.632281      -0.642810       0.031652      -0.001625       0.003123       0.031847       0.003629       0.006714       0.000350       0.022484       0.018295      -0.014888       0.000631       0.014257              1.216199       1.555811      -0.090424       0.061656       1.033150      -0.008401       1.059635           0.000001
           11              H       2.352363      10.063785       1.644222       0.180100       0.840669 0.57812539E+01  0.50861815E+02                                 1.327366                            1.290687      -0.734006       2.554162                    0.999982       2.727566       6.587237       0.644295       1.080566      -0.760889      -0.007279       0.002790      -0.008414       0.011470      -0.004954      -0.000986       0.002501       0.005207       0.012551      -0.007915       0.001793       0.006122              1.328913       1.355627      -0.192250       0.215503       1.272199      -0.164035       1.358912           0.000002
           12              H       2.937584       8.633686       1.907209       0.192721       0.968307 0.70153803E+01  0.67103792E+02                                 1.671639                            1.587576      -1.180263       2.356229                    0.997079       3.283382       9.277921       0.475293       1.347253      -0.695109       0.000764      -0.013095      -0.003655       0.013617       0.002023       0.000526      -0.001731      -0.006713       0.015000      -0.006503       0.000872       0.005632              1.705135       1.426821       0.135125       0.028129       2.215935       0.289622       1.472648           0.000001
           13              H       3.882780       9.884175       1.931519       0.202730       0.921935 0.65339882E+01  0.60281875E+02                                 1.519647                            1.457900      -0.916512       2.489460                    0.999602       2.883137       7.535631       0.544239       1.219856      -0.725784       0.018826       0.001050      -0.001609       0.018924       0.003727      -0.000572      -0.000068       0.009728       0.008417      -0.007532       0.002654       0.004879              1.536361       1.928132       0.230329      -0.177358       1.337234      -0.052847       1.343717           0.000001
           14              H       0.476193       7.241994       6.011135       0.161867       0.942747 0.69837185E+01  0.67107285E+02                                 1.668545                            1.603827      -1.125845       2.357042                    0.996758       3.537002      10.205943       0.461491       1.381209      -0.686866       0.012744      -0.001357       0.000583       0.012830      -0.000972      -0.002294      -0.001549       0.020794       0.019348      -0.013804       0.004667       0.009136              1.692250       2.267432      -0.142294       0.092251       1.458297      -0.006991       1.351021           0.000001
           15              H       9.318196       6.679443       6.479650       0.207286       0.862670 0.63170746E+01  0.59322099E+02                                 1.603872                            1.552352      -1.039389       2.440492                    0.998041       3.208204       9.214290       0.455942       1.430526      -0.679443      -0.013056      -0.010421       0.009665       0.019299       0.004250       0.000717      -0.001531      -0.002767       0.007162      -0.005929       0.002101       0.003828              1.618946       1.536531       0.295932      -0.179037       1.839667      -0.331847       1.480640           0.000000
           16              H      -0.694980       8.227022       6.349261       0.193245       0.915652 0.66362094E+01  0.62987879E+02                                 1.652473                            1.576467      -1.096349       2.395674                    0.997857       3.316749       9.525690       0.459503       1.404369      -0.683709      -0.012704       0.012932       0.002965       0.018369      -0.004637       0.001233      -0.001625      -0.015416      -0.000149      -0.009035      -0.000367       0.009402              1.688539       1.439498      -0.202792      -0.066035       2.185044       0.360365       1.441075           0.000001
           17              H       2.586604       5.267418       7.412260       0.330110       0.561765 0.34931290E+01  0.27976326E+02                                 1.158287                            1.124840      -1.131594       2.485079                    0.999826       2.255066       5.769269       0.563031       1.358307      -0.695947       0.028050       0.019250       0.022281       0.040666       0.009799       0.010077       0.007385       0.009628       0.030538      -0.016053      -0.004611       0.020664              1.160167       1.225158       0.187446       0.152122       1.135658       0.093523       1.119684           0.000001
           18              H       2.968450       1.339729       7.467509       0.313473       0.495370 0.30327755E+01  0.24244716E+02                                 1.196172                            1.148952      -1.187925       2.432612                    0.999839       2.739611       7.811953       0.469390       1.632282      -0.642810      -0.031652      -0.001625      -0.003123       0.031847      -0.003629       0.006714      -0.000350       0.022484       0.018295      -0.014888       0.000631       0.014257              1.216199       1.555811       0.090424       0.061656       1.033150       0.008401       1.059636           0.000001
           19              H       1.392321       4.415685       9.405658       0.180100       0.840668 0.57812492E+01  0.50861765E+02                                 1.327366                            1.290687      -0.734006       2.554162                    0.999982       2.727565       6.587235       0.644295       1.080566      -0.760889       0.007279       0.002790       0.008414       0.011470       0.004954      -0.000986      -0.002501       0.005207       0.012551      -0.007915       0.001793       0.006122              1.328913       1.355627       0.192251       0.215503       1.272199       0.164035       1.358912           0.000002
           20              H       0.807100       2.985586       9.142671       0.192721       0.968307 0.70153783E+01  0.67103767E+02                                 1.671639                            1.587576      -1.180263       2.356229                    0.997079       3.283382       9.277920       0.475293       1.347252      -0.695109      -0.000764      -0.013095       0.003655       0.013617      -0.002023       0.000526       0.001731      -0.006713       0.015000      -0.006503       0.000872       0.005632              1.705134       1.426821      -0.135125       0.028129       2.215935      -0.289621       1.472647           0.000001
           21              H      -0.138096       4.236075       9.118361       0.202730       0.921935 0.65339848E+01  0.60281837E+02                                 1.519646                            1.457900      -0.916513       2.489460                    0.999602       2.883136       7.535628       0.544239       1.219856      -0.725784      -0.018826       0.001050       0.001609       0.018924      -0.003727      -0.000572       0.000068       0.009729       0.008417      -0.007532       0.002654       0.004879              1.536361       1.928132      -0.230329      -0.177358       1.337234       0.052847       1.343717           0.000001
           22              H       3.268491       1.593894       5.038746       0.161867       0.942747 0.69837183E+01  0.67107282E+02                                 1.668545                            1.603827      -1.125845       2.357042                    0.996758       3.537002      10.205943       0.461491       1.381209      -0.686866      -0.012744      -0.001357      -0.000583       0.012830       0.000972      -0.002294       0.001549       0.020794       0.019348      -0.013804       0.004667       0.009136              1.692250       2.267432       0.142294       0.092250       1.458297       0.006990       1.351021           0.000001
           23              H       4.655288       1.031343       4.570231       0.207286       0.862670 0.63170724E+01  0.59322069E+02                                 1.603871                            1.552351      -1.039388       2.440493                    0.998041       3.208204       9.214287       0.455943       1.430525      -0.679443       0.013056      -0.010421      -0.009665       0.019299      -0.004250       0.000717       0.001531      -0.002767       0.007162      -0.005929       0.002101       0.003828              1.618945       1.536531      -0.295932      -0.179037       1.839667       0.331847       1.480639           0.000000
           24              H       4.439664       2.578922       4.700619       0.193245       0.915652 0.66362094E+01  0.62987879E+02                                 1.652473                            1.576467      -1.096349       2.395674                    0.997857       3.316749       9.525690       0.459503       1.404369      -0.683709       0.012704       0.012932      -0.002965       0.018369       0.004637       0.001233       0.001625      -0.015416      -0.000149      -0.009035      -0.000367       0.009402              1.688539       1.439498       0.202792      -0.066035       2.185044      -0.360365       1.441075           0.000001
           25              H       6.331288       0.380682      18.462140       0.330110       0.561764 0.34931290E+01  0.27976327E+02                                 1.158288                            1.124840      -1.131594       2.485079                    0.999826       2.255066       5.769270       0.563030       1.358308      -0.695947       0.028050      -0.019250       0.022281       0.040666      -0.009799       0.010077      -0.007385       0.009628       0.030538      -0.016053      -0.004611       0.020664              1.160167       1.225158      -0.187446       0.152122       1.135658      -0.093523       1.119684           0.000001
           26              H       6.713134       4.308371      18.517390       0.313473       0.495371 0.30327758E+01  0.24244718E+02                                 1.196172                            1.148952      -1.187925       2.432612                    0.999839       2.739611       7.811951       0.469391       1.632281      -0.642810      -0.031652       0.001625      -0.003123       0.031847       0.003629       0.006714       0.000350       0.022484       0.018295      -0.014888       0.000631       0.014257              1.216199       1.555811      -0.090424       0.061656       1.033150      -0.008401       1.059635           0.000001
           27              H       5.137005       1.232415      20.455539       0.180100       0.840669 0.57812557E+01  0.50861837E+02                                 1.327367                            1.290688      -0.734006       2.554162                    0.999982       2.727566       6.587239       0.644295       1.080567      -0.760889       0.007279      -0.002790       0.008414       0.011470      -0.004954      -0.000986       0.002501       0.005207       0.012551      -0.007915       0.001793       0.006122              1.328913       1.355628      -0.192251       0.215503       1.272200      -0.164035       1.358913           0.000002
           28              H       4.551784       2.662514      20.192552       0.192721       0.968307 0.70153804E+01  0.67103793E+02                                 1.671639                            1.587576      -1.180263       2.356229                    0.997079       3.283382       9.277921       0.475293       1.347253      -0.695109      -0.000764       0.013095       0.003655       0.013617       0.002023       0.000526      -0.001731      -0.006713       0.015000      -0.006503       0.000872       0.005632              1.705135       1.426821       0.135125       0.028129       2.215935       0.289622       1.472648           0.000001
           29              H       3.606588       1.412025      20.168242       0.202730       0.921935 0.65339897E+01  0.60281895E+02                                 1.519647                            1.457900      -0.916512       2.489460                    0.999602       2.883137       7.535632       0.544238       1.219856      -0.725784      -0.018826      -0.001050       0.001609       0.018924       0.003727      -0.000572      -0.000068       0.009729       0.008417      -0.007532       0.002654       0.004879              1.536362       1.928133       0.230329      -0.177358       1.337234      -0.052847       1.343718           0.000001
           30              H       7.013175       4.054206      16.088626       0.161867       0.942747 0.69837192E+01  0.67107291E+02                                 1.668545                            1.603827      -1.125845       2.357042                    0.996758       3.537002      10.205942       0.461492       1.381209      -0.686866      -0.012744       0.001357      -0.000583       0.012830      -0.000972      -0.002294      -0.001549       0.020794       0.019348      -0.013804       0.004667       0.009136              1.692250       2.267432      -0.142294       0.092251       1.458297      -0.006991       1.351021           0.000001
           31              H      -1.828828       4.616757      15.620111       0.207286       0.862670 0.63170744E+01  0.59322093E+02                                 1.603871                            1.552352      -1.039388       2.440492                    0.998041       3.208204       9.214288       0.455943       1.430525      -0.679443       0.013056       0.010421      -0.009665       0.019299       0.004250       0.000717      -0.001531      -0.002767       0.007162      -0.005929       0.002101       0.003828              1.618946       1.536531       0.295932      -0.179037       1.839667      -0.331847       1.480640           0.000000
           32              H       8.184348       3.069178      15.750500       0.193245       0.915652 0.66362100E+01  0.62987884E+02                                 1.652473                            1.576467      -1.096349       2.395674                    0.997857       3.316749       9.525689       0.459503       1.404368      -0.683709       0.012704      -0.012932      -0.002965       0.018369      -0.004637       0.001233      -0.001625      -0.015416      -0.000149      -0.009035      -0.000367       0.009402              1.688539       1.439497      -0.202792      -0.066035       2.185044       0.360364       1.441075           0.000001
           33              H       4.902764       6.028782      14.687501       0.330110       0.561764 0.34931290E+01  0.27976327E+02                                 1.158288                            1.124840      -1.131594       2.485079                    0.999826       2.255066       5.769270       0.563030       1.358308      -0.695947      -0.028050      -0.019250      -0.022281       0.040666       0.009799       0.010077       0.007385       0.009628       0.030538      -0.016053      -0.004611       0.020664              1.160167       1.225158       0.187446       0.152122       1.135658       0.093523       1.119684           0.000001
           34              H       4.520918       9.956471      14.632252       0.313473       0.495371 0.30327762E+01  0.24244722E+02                                 1.196172                            1.148952      -1.187925       2.432612                    0.999839       2.739611       7.811952       0.469390       1.632281      -0.642810       0.031652       0.001625       0.003123       0.031847      -0.003629       0.006714      -0.000350       0.022484       0.018295      -0.014888       0.000631       0.014257              1.216199       1.555811       0.090424       0.061656       1.033150       0.008401       1.059636           0.000001
           35              H       6.097047       6.880515      12.694103       0.180100       0.840668 0.57812492E+01  0.50861765E+02                                 1.327366                            1.290687      -0.734006       2.554162                    0.999982       2.727565       6.587235       0.644295       1.080566      -0.760889      -0.007279      -0.002790      -0.008414       0.011470       0.004954      -0.000986      -0.002501       0.005207       0.012551      -0.007915       0.001793       0.006122              1.328913       1.355627       0.192251       0.215503       1.272199       0.164035       1.358912           0.000002
           36              H       6.682268       8.310614      12.957090       0.192721       0.968308 0.70153825E+01  0.67103815E+02                                 1.671639                            1.587576      -1.180263       2.356229                    0.997079       3.283383       9.277923       0.475293       1.347252      -0.695109       0.000764       0.013095      -0.003655       0.013617      -0.002023       0.000526       0.001731      -0.006713       0.015000      -0.006503       0.000872       0.005632              1.705135       1.426821      -0.135125       0.028129       2.215935      -0.289621       1.472647           0.000001
           37              H       7.627464       7.060125      12.981400       0.202730       0.921935 0.65339885E+01  0.60281879E+02                                 1.519647                            1.457900      -0.916513       2.489460                    0.999602       2.883137       7.535631       0.544239       1.219856      -0.725784       0.018826      -0.001050      -0.001609       0.018924      -0.003727      -0.000572       0.000068       0.009729       0.008417      -0.007532       0.002654       0.004879              1.536361       1.928133      -0.230330      -0.177358       1.337234       0.052847       1.343717           0.000001
           38              H       4.220877       9.702306      17.061015       0.161867       0.942747 0.69837183E+01  0.67107282E+02                                 1.668545                            1.603827      -1.125845       2.357042                    0.996758       3.537002      10.205943       0.461491       1.381209      -0.686866       0.012744       0.001357       0.000583       0.012830       0.000972      -0.002294       0.001549       0.020794       0.019348      -0.013804       0.004667       0.009136              1.692250       2.267432       0.142294       0.092250       1.458297       0.006990       1.351021           0.000001
           39              H       2.834080      10.264857      17.529530       0.207286       0.862670 0.63170713E+01  0.59322060E+02                                 1.603871                            1.552351      -1.039389       2.440492                    0.998041       3.208204       9.214289       0.455942       1.430526      -0.679443      -0.013056       0.010421       0.009665       0.019299      -0.004250       0.000717       0.001531      -0.002767       0.007162      -0.005929       0.002101       0.003828              1.618946       1.536531      -0.295932      -0.179037       1.839667       0.331847       1.480639           0.000000
           40              H       3.049704       8.717278      17.399142       0.193245       0.915652 0.66362099E+01  0.62987884E+02                                 1.652473                            1.576467      -1.096348       2.395674                    0.997857       3.316749       9.525689       0.459503       1.404368      -0.683709      -0.012704      -0.012932       0.002965       0.018369       0.004637       0.001233       0.001625      -0.015416      -0.000149      -0.009035      -0.000367       0.009402              1.688539       1.439497       0.202792      -0.066035       2.185044      -0.360365       1.441075           0.000001
           41              C       2.746082       9.727158       3.608891       0.460423      24.010391 0.29720442E+03  0.63719513E+04                                 7.611047                            6.030248       0.094230       2.091341                    0.999393      22.524718      62.427615       0.622648       0.458824      -1.035698       0.006572       0.002507      -0.012433       0.014285      -0.005900      -0.023849       0.017061       0.016010       0.048589      -0.024734      -0.014027       0.038761              8.420925       6.875734      -1.980265      -1.251576       5.929442       1.585392      12.457599          -0.000001
           42              C       2.847055       9.618714       5.787264      -0.006752      35.044280 0.46921411E+03  0.11233016E+05                                 9.325959                            7.268996       0.018192       1.992287                    0.999657      28.592216      82.691635       0.605859       0.422288      -1.061484       0.035103      -0.019240      -0.081280       0.090602       0.020759      -0.022074       0.023706      -0.014724       0.028077      -0.045327       0.014973       0.030354             10.520209      10.168347      -4.001340       1.929008       8.742740      -0.917288      12.649542           0.000001
           43              C       1.785017      10.447855       5.496653      -0.011622      37.123452 0.46465520E+03  0.11035953E+05                                 9.642195                            7.169704       0.238103       2.070590                    0.999710      27.744603      78.500895       0.621619       0.414861      -1.072078       0.003270      -0.002843      -0.100892       0.100985      -0.006815       0.028514      -0.001890       0.025012       0.249073      -0.055998      -0.033948       0.089946             11.454115      12.793441      -6.466775      -2.431273      11.339700       2.973996      10.229203          -0.000002
           44              C       3.003674       9.562233       2.141467      -0.561568      26.731172 0.41345504E+03  0.95459006E+04                                 7.427894                            6.460543       0.437001       2.112216                    0.997752      31.112675      87.045545       0.700772       0.378565      -1.095927       0.012098      -0.006962       0.025892       0.029415      -0.017256       0.006793       0.002826       0.028735       0.156229      -0.048788      -0.004016       0.052804              7.800598       6.764998       0.175697      -0.512666       6.771056       0.877517       9.865740          -0.000001
           45              C       3.429109       9.154440       7.079216       0.646784      22.260966 0.24145178E+03  0.49848038E+04                                 7.386179                            5.618588      -0.239889       1.991547                    0.998883      22.154102      63.107705       0.605108       0.490293      -1.004325       0.031717      -0.013944       0.095441       0.101535       0.072573       0.020612       0.012738      -0.085444      -0.118949      -0.069335      -0.037807       0.107143              8.285765       8.119167      -2.651705      -0.810180       6.346382       0.749662      10.391746           0.000002
           46              C       0.846335       0.023722       6.276332       0.624709      22.373439 0.24681258E+03  0.51355929E+04                                 7.453492                            5.677352      -0.211923       1.990798                    0.998766      22.835472      65.807824       0.601073       0.489729      -1.002254      -0.051529       0.050527       0.051003       0.088371       0.079347       0.003674       0.004630      -0.000907      -0.118353      -0.059644      -0.039678       0.099322              8.582838       9.499148      -3.691478       0.169003       7.698826       0.894177       8.550540          -0.000000
           47              C       9.297787       7.315419       4.554098       0.474028      22.383502 0.28620143E+03  0.60986645E+04                                 7.348584                            5.969674       0.086178       2.098521                    0.999524      22.335276      62.386498       0.615577       0.466940      -1.027751       0.000151      -0.002352       0.015642       0.015818       0.003785      -0.009569       0.007710      -0.036779       0.097478      -0.036584       0.001216       0.035368              8.057645       8.560008      -0.510988       1.449722       4.207624       0.726949      11.405302          -0.000002
           48              C       8.114735       7.330104       2.726227       0.021899      35.209891 0.43377627E+03  0.10163319E+05                                 9.343288                            6.959913      -0.005859       1.994907                    0.999367      27.616065      78.521612       0.624257       0.418768      -1.065741       0.006294      -0.000343       0.085755       0.085986       0.004653      -0.002482      -0.000395      -0.103899       0.041265      -0.059118       0.013830       0.045288             10.738497      15.899698      -1.282334       1.975795       4.925295       0.477174      11.390498          -0.000000
           49              C       9.427528       7.116606       2.338155      -0.004764      36.303046 0.43094869E+03  0.10027569E+05                                 9.433696                            6.856461       0.331618       2.105858                    0.999524      27.104482      75.490028       0.643473       0.409078      -1.077663       0.026877      -0.008724       0.091750       0.096003      -0.000584       0.057454      -0.012755       0.018986       0.087107      -0.049968      -0.023118       0.073086             11.263520      12.291755      -1.541255      -3.886756       5.029056       1.616708      16.469749           0.000001
           50              C      -0.473771       7.370770       5.975775      -0.576829      26.895982 0.45385782E+03  0.10786810E+05                                 7.526694                            6.795321       0.127926       2.008461                    0.996361      32.389555      93.658579       0.675463       0.381532      -1.087607      -0.034081      -0.002466      -0.026176       0.043044      -0.015727       0.007304      -0.004258       0.062886       0.085221      -0.049439       0.015802       0.033637              7.803099       7.533712      -0.007664       1.057710       7.651345       0.391027       8.224240          -0.000003
           51              C       6.851578       7.380937       1.935718       0.682810      24.165516 0.23995873E+03  0.49711805E+04                                 7.966502                            5.706491      -0.516042       1.910292                    0.997227      22.209914      64.423567       0.580965       0.508901      -0.990036      -0.067325      -0.001374      -0.066439       0.094597       0.015596      -0.004069      -0.035409      -0.184162      -0.160147      -0.066877      -0.060238       0.127115              9.350138      10.838397      -1.099603      -0.406874       4.704529       1.349959      12.507486           0.000001
           52              C      -0.038085       6.947163       1.064766       0.677293      22.755420 0.23859350E+03  0.49074244E+04                                 7.518379                            5.584505      -0.307169       1.973354                    0.998328      21.877212      62.048599       0.607532       0.490165      -1.005154       0.066918       0.005513      -0.080120       0.104535       0.062264       0.002019      -0.001306      -0.126001      -0.137240      -0.065980      -0.045472       0.111451              8.738481       8.328356      -1.420095      -0.241944       4.607759       0.284438      13.279326          -0.000001
           53              C       7.382236      10.247913       6.151689       0.485694      22.943136 0.28228572E+03  0.60323378E+04                                 7.342472                            5.933764       0.061718       2.060627                    0.999536      23.868759      68.149387       0.612783       0.467738      -1.020876       0.033289      -0.045231       0.123150       0.135351      -0.057652      -0.091958       0.027190       0.160982      -0.111771      -0.084134      -0.079301       0.163435              8.140072       6.096508       2.479383       1.464363      11.822493       1.009429       6.501215          -0.000001
           54              C       6.964118      10.770927       4.751891       0.484613      23.545934 0.28682655E+03  0.61381288E+04                                 7.416079                            5.950118       0.034439       2.049179                    0.999461      23.809469      67.461679       0.618339       0.462874      -1.026173      -0.027320       0.036833      -0.132206       0.139934      -0.074719      -0.079727       0.034670       0.131252      -0.098986      -0.083087      -0.072855       0.155942              8.254879       6.494971       2.881997       1.470038      11.785606       0.638270       6.484059          -0.000002
           55              C       0.998602       4.079058       7.440990       0.460423      24.010398 0.29720459E+03  0.63719558E+04                                 7.611049                            6.030250       0.094230       2.091341                    0.999393      22.524718      62.427618       0.622648       0.458824      -1.035698      -0.006572       0.002507       0.012433       0.014285       0.005900      -0.023849      -0.017061       0.016010       0.048589      -0.024734      -0.014027       0.038761              8.420927       6.875734       1.980264      -1.251577       5.929443      -1.585393      12.457603          -0.000002
           56              C       0.897629       3.970614       5.262616      -0.006752      35.044274 0.46921419E+03  0.11233018E+05                                 9.325958                            7.268997       0.018192       1.992287                    0.999657      28.592216      82.691636       0.605859       0.422288      -1.061484      -0.035103      -0.019240       0.081280       0.090602      -0.020759      -0.022074      -0.023706      -0.014724       0.028077      -0.045327       0.014973       0.030354             10.520207      10.168342       4.001336       1.929010       8.742737       0.917290      12.649543           0.000001
           57              C       1.959667       4.799755       5.553228      -0.011622      37.123444 0.46465534E+03  0.11035957E+05                                 9.642194                            7.169705       0.238103       2.070590                    0.999710      27.744602      78.500891       0.621619       0.414861      -1.072078      -0.003270      -0.002843       0.100892       0.100985       0.006815       0.028514       0.001890       0.025012       0.249073      -0.055998      -0.033948       0.089946             11.454111      12.793433       6.466768      -2.431269      11.339694      -2.973993      10.229206          -0.000002
           58              C       0.741010       3.914133       8.908414      -0.561568      26.731153 0.41345472E+03  0.95458914E+04                                 7.427890                            6.460540       0.437001       2.112216                    0.997752      31.112674      87.045538       0.700772       0.378565      -1.095927      -0.012098      -0.006962      -0.025892       0.029415       0.017256       0.006793      -0.002826       0.028735       0.156229      -0.048788      -0.004016       0.052804              7.800593       6.764997      -0.175697      -0.512664       6.771055      -0.877515       9.865727          -0.000001
           59              C       0.315575       3.506340       3.970664       0.646784      22.260955 0.24145158E+03  0.49847987E+04                                 7.386176                            5.618586      -0.239889       1.991547                    0.998883      22.154101      63.107699       0.605109       0.490292      -1.004325      -0.031717      -0.013944      -0.095441       0.101535      -0.072573       0.020612      -0.012738      -0.085444      -0.118949      -0.069335      -0.037807       0.107143              8.285761       8.119164       2.651704      -0.810182       6.346379      -0.749663      10.391741           0.000002
           60              C       2.898349       5.671822       4.773548       0.624709      22.373426 0.24681252E+03  0.51355914E+04                                 7.453489                            5.677351      -0.211923       1.990798                    0.998766      22.835471      65.807820       0.601073       0.489729      -1.002254       0.051529       0.050527      -0.051003       0.088371      -0.079347       0.003674      -0.004630      -0.000907      -0.118353      -0.059644      -0.039678       0.099322              8.582833       9.499138       3.691471       0.169006       7.698818      -0.894175       8.550543          -0.000000
           61              C       4.675697       1.667319       6.495783       0.474028      22.383501 0.28620153E+03  0.60986671E+04                                 7.348585                            5.969676       0.086178       2.098521                    0.999524      22.335275      62.386498       0.615577       0.466940      -1.027751      -0.000151      -0.002352      -0.015642       0.015818      -0.003785      -0.009569      -0.007710      -0.036779       0.097478      -0.036584       0.001216       0.035368              8.057645       8.560010       0.510988       1.449720       4.207625      -0.726949      11.405301          -0.000002
           62              C       5.858749       1.682004       8.323654       0.021899      35.209896 0.43377617E+03  0.10163317E+05                                 9.343289                            6.959912      -0.005859       1.994907                    0.999367      27.616065      78.521613       0.624257       0.418768      -1.065741      -0.006294      -0.000343      -0.085755       0.085986      -0.004653      -0.002482       0.000395      -0.103899       0.041265      -0.059118       0.013830       0.045288             10.738499      15.899707       1.282335       1.975792       4.925295      -0.477174      11.390495          -0.000000
           63              C       4.545956       1.468506       8.711726      -0.004764      36.303059 0.43094857E+03  0.10027565E+05                                 9.433698                            6.856461       0.331618       2.105858                    0.999524      27.104483      75.490036       0.643473       0.409078      -1.077663      -0.026877      -0.008723      -0.091750       0.096003       0.000584       0.057454       0.012755       0.018986       0.087107      -0.049968      -0.023118       0.073086             11.263525      12.291762       1.541257      -3.886763       5.029057      -1.616710      16.469756           0.000001
           64              C       4.218455       1.722670       5.074105      -0.576829      26.895979 0.45385789E+03  0.10786812E+05                                 7.526694                            6.795321       0.127926       2.008462                    0.996361      32.389557      93.658585       0.675463       0.381532      -1.087607       0.034081      -0.002466       0.026176       0.043044       0.015727       0.007304       0.004258       0.062886       0.085221      -0.049439       0.015802       0.033637              7.803098       7.533712       0.007664       1.057705       7.651348      -0.391029       8.224235          -0.000002
           65              C       7.121906       1.732837       9.114162       0.682810      24.165512 0.23995864E+03  0.49711782E+04                                 7.966501                            5.706489      -0.516043       1.910292                    0.997227      22.209912      64.423554       0.580965       0.508900      -0.990037       0.067325      -0.001374       0.066439       0.094597      -0.015596      -0.004069       0.035409      -0.184162      -0.160147      -0.066877      -0.060238       0.127115              9.350136      10.838401       1.099603      -0.406874       4.704528      -1.349958      12.507478           0.000001
           66              C       3.782769       1.299063       9.985114       0.677293      22.755420 0.23859340E+03  0.49074221E+04                                 7.518379                            5.584504      -0.307170       1.973354                    0.998328      21.877213      62.048607       0.607532       0.490165      -1.005153      -0.066918       0.005512       0.080120       0.104535      -0.062264       0.002019       0.001306      -0.126001      -0.137240      -0.065980      -0.045472       0.111451              8.738482       8.328359       1.420095      -0.241948       4.607759      -0.284439      13.279328          -0.000001
           67              C       6.591248       4.599813       4.898191       0.485694      22.943136 0.28228568E+03  0.60323368E+04                                 7.342472                            5.933764       0.061718       2.060627                    0.999536      23.868759      68.149385       0.612783       0.467738      -1.020876      -0.033289      -0.045231      -0.123150       0.135351       0.057652      -0.091958      -0.027190       0.160982      -0.111771      -0.084134      -0.079301       0.163435              8.140072       6.096509      -2.479385       1.464362      11.822496      -1.009431       6.501212          -0.000001
           68              C       7.009366       5.122827       6.297990       0.484613      23.545934 0.28682644E+03  0.61381259E+04                                 7.416079                            5.950118       0.034439       2.049179                    0.999461      23.809467      67.461671       0.618339       0.462874      -1.026173       0.027320       0.036833       0.132206       0.139934       0.074719      -0.079727      -0.034670       0.131252      -0.098986      -0.083087      -0.072855       0.155942              8.254879       6.494973      -2.882001       1.470038      11.785611      -0.638275       6.484055          -0.000001
           69              C       4.743286       1.569042      18.490870       0.460423      24.010391 0.29720442E+03  0.63719514E+04                                 7.611048                            6.030248       0.094230       2.091341                    0.999393      22.524718      62.427617       0.622648       0.458824      -1.035698      -0.006572      -0.002507       0.012433       0.014285      -0.005900      -0.023849       0.017061       0.016010       0.048589      -0.024734      -0.014027       0.038761              8.420925       6.875734      -1.980265      -1.251576       5.929442       1.585392      12.457600          -0.000001
           70              C       4.642313       1.677486      16.312497      -0.006752      35.044279 0.46921409E+03  0.11233015E+05                                 9.325958                            7.268996       0.018192       1.992287                    0.999657      28.592215      82.691630       0.605859       0.422288      -1.061484      -0.035103       0.019240       0.081280       0.090602       0.020759      -0.022074       0.023706      -0.014724       0.028077      -0.045327       0.014973       0.030354             10.520209      10.168346      -4.001339       1.929008       8.742740      -0.917288      12.649541           0.000001
           71              C       5.704351       0.848345      16.603108      -0.011622      37.123451 0.46465518E+03  0.11035952E+05                                 9.642195                            7.169703       0.238103       2.070590                    0.999710      27.744602      78.500892       0.621619       0.414861      -1.072078      -0.003270       0.002843       0.100892       0.100985      -0.006815       0.028514      -0.001890       0.025012       0.249073      -0.055998      -0.033948       0.089946             11.454114      12.793441      -6.466775      -2.431273      11.339700       2.973996      10.229203          -0.000002
           72              C       4.485694       1.733967      19.958294      -0.561568      26.731172 0.41345504E+03  0.95459006E+04                                 7.427894                            6.460542       0.437002       2.112216                    0.997752      31.112676      87.045548       0.700772       0.378565      -1.095927      -0.012098       0.006962      -0.025892       0.029415      -0.017256       0.006793       0.002826       0.028735       0.156229      -0.048788      -0.004016       0.052803              7.800598       6.764998       0.175697      -0.512665       6.771056       0.877517       9.865740          -0.000002
           73              C       4.060259       2.141760      15.020545       0.646784      22.260964 0.24145176E+03  0.49848031E+04                                 7.386178                            5.618588      -0.239889       1.991547                    0.998883      22.154101      63.107701       0.605108       0.490293      -1.004325      -0.031717       0.013944      -0.095441       0.101535       0.072573       0.020612       0.012738      -0.085444      -0.118949      -0.069335      -0.037807       0.107143              8.285764       8.119166      -2.651705      -0.810179       6.346382       0.749662      10.391745           0.000003
           74              C       6.643033      -0.023722      15.823429       0.624709      22.373437 0.24681255E+03  0.51355923E+04                                 7.453492                            5.677352      -0.211924       1.990798                    0.998766      22.835471      65.807822       0.601073       0.489729      -1.002254       0.051529      -0.050527      -0.051003       0.088371       0.079347       0.003674       0.004630      -0.000907      -0.118353      -0.059644      -0.039678       0.099322              8.582838       9.499148      -3.691478       0.169003       7.698825       0.894177       8.550540          -0.000000
           75              C      -1.808419       3.980781      17.545663       0.474028      22.383500 0.28620141E+03  0.60986638E+04                                 7.348584                            5.969674       0.086178       2.098521                    0.999524      22.335275      62.386496       0.615577       0.466940      -1.027751      -0.000151       0.002352      -0.015642       0.015818       0.003785      -0.009569       0.007710      -0.036779       0.097478      -0.036584       0.001216       0.035368              8.057645       8.560008      -0.510988       1.449722       4.207624       0.726949      11.405302          -0.000002
           76              C      -0.625367       3.966096      19.373534       0.021898      35.209896 0.43377634E+03  0.10163321E+05                                 9.343289                            6.959913      -0.005859       1.994907                    0.999367      27.616068      78.521624       0.624257       0.418768      -1.065741      -0.006294       0.000343      -0.085755       0.085986       0.004653      -0.002482      -0.000395      -0.103899       0.041265      -0.059118       0.013830       0.045288             10.738498      15.899700      -1.282334       1.975794       4.925295       0.477174      11.390499          -0.000000
           77              C      -1.938160       4.179594      19.761606      -0.004764      36.303048 0.43094872E+03  0.10027569E+05                                 9.433696                            6.856462       0.331618       2.105858                    0.999524      27.104483      75.490033       0.643473       0.409078      -1.077663      -0.026877       0.008724      -0.091750       0.096003      -0.000584       0.057454      -0.012755       0.018986       0.087107      -0.049968      -0.023118       0.073086             11.263521      12.291756      -1.541256      -3.886757       5.029056       1.616709      16.469751           0.000001
           78              C       7.963139       3.925430      16.123986      -0.576829      26.895983 0.45385784E+03  0.10786811E+05                                 7.526694                            6.795321       0.127926       2.008462                    0.996361      32.389556      93.658582       0.675463       0.381532      -1.087607       0.034081       0.002466       0.026176       0.043044      -0.015727       0.007304      -0.004258       0.062886       0.085221      -0.049439       0.015802       0.033637              7.803099       7.533712      -0.007664       1.057710       7.651345       0.391027       8.224241          -0.000003
           79              C       0.637790       3.915263      20.164043       0.682810      24.165517 0.23995874E+03  0.49711806E+04                                 7.966502                            5.706490      -0.516042       1.910292                    0.997227      22.209913      64.423556       0.580965       0.508900      -0.990037       0.067325       0.001374       0.066439       0.094597       0.015596      -0.004069      -0.035409      -0.184162      -0.160147      -0.066877      -0.060238       0.127115              9.350137      10.838396      -1.099603      -0.406874       4.704529       1.349959      12.507485           0.000001
           80              C       7.527453       4.349037      21.034995       0.677293      22.755421 0.23859350E+03  0.49074246E+04                                 7.518380                            5.584505      -0.307169       1.973354                    0.998328      21.877213      62.048605       0.607532       0.490165      -1.005154      -0.066918      -0.005513       0.080120       0.104535       0.062264       0.002019      -0.001306      -0.126001      -0.137240      -0.065980      -0.045472       0.111451              8.738481       8.328357      -1.420095      -0.241944       4.607759       0.284438      13.279328          -0.000000
           81              C       0.107132       1.048287      15.948072       0.485694      22.943138 0.28228574E+03  0.60323384E+04                                 7.342472                            5.933764       0.061718       2.060627                    0.999536      23.868760      68.149389       0.612783       0.467738      -1.020876      -0.033289       0.045231      -0.123150       0.135351      -0.057652      -0.091958       0.027190       0.160982      -0.111771      -0.084134      -0.079301       0.163435              8.140072       6.096508       2.479383       1.464363      11.822494       1.009429       6.501215          -0.000001
           82              C       0.525250       0.525273      17.347870       0.484613      23.545935 0.28682657E+03  0.61381292E+04                                 7.416079                            5.950119       0.034438       2.049179                    0.999461      23.809469      67.461678       0.618339       0.462874      -1.026173       0.027320      -0.036833       0.132206       0.139934      -0.074719      -0.079727       0.034670       0.131252      -0.098986      -0.083087      -0.072855       0.155942              8.254879       6.494971       2.881997       1.470038      11.785606       0.638270       6.484059          -0.000001
           83              C       6.490766       7.217142      14.658771       0.460423      24.010400 0.29720462E+03  0.63719566E+04                                 7.611049                            6.030250       0.094230       2.091341                    0.999393      22.524719      62.427618       0.622648       0.458824      -1.035699       0.006572      -0.002507      -0.012433       0.014285       0.005900      -0.023849      -0.017061       0.016010       0.048589      -0.024734      -0.014027       0.038761              8.420927       6.875734       1.980264      -1.251577       5.929443      -1.585393      12.457603          -0.000002
           84              C       6.591739       7.325586      16.837145      -0.006752      35.044274 0.46921419E+03  0.11233018E+05                                 9.325958                            7.268997       0.018192       1.992287                    0.999657      28.592216      82.691633       0.605859       0.422288      -1.061484       0.035103       0.019240      -0.081280       0.090602      -0.020759      -0.022074      -0.023706      -0.014724       0.028077      -0.045327       0.014973       0.030354             10.520207      10.168342       4.001336       1.929010       8.742737       0.917290      12.649542           0.000001
           85              C       5.529701       6.496445      16.546533      -0.011622      37.123444 0.46465535E+03  0.11035957E+05                                 9.642194                            7.169705       0.238103       2.070590                    0.999710      27.744602      78.500891       0.621619       0.414861      -1.072078       0.003270       0.002843      -0.100892       0.100985       0.006815       0.028514       0.001890       0.025012       0.249073      -0.055998      -0.033948       0.089946             11.454111      12.793433       6.466768      -2.431269      11.339694      -2.973993      10.229206          -0.000002
           86              C       6.748358       7.382067      13.191347      -0.561568      26.731152 0.41345469E+03  0.95458906E+04                                 7.427890                            6.460540       0.437001       2.112216                    0.997752      31.112674      87.045539       0.700772       0.378565      -1.095927       0.012098       0.006962       0.025892       0.029415       0.017256       0.006793      -0.002826       0.028735       0.156229      -0.048788      -0.004016       0.052804              7.800593       6.764997      -0.175697      -0.512664       6.771056      -0.877515       9.865727          -0.000002
           87              C       7.173793       7.789860      18.129097       0.646784      22.260954 0.24145157E+03  0.49847983E+04                                 7.386176                            5.618586      -0.239890       1.991547                    0.998883      22.154101      63.107701       0.605109       0.490293      -1.004325       0.031717       0.013944       0.095441       0.101535      -0.072573       0.020612      -0.012738      -0.085444      -0.118949      -0.069335      -0.037807       0.107143              8.285761       8.119164       2.651704      -0.810182       6.346380      -0.749663      10.391741           0.000003
           88              C       4.591019       5.624378      17.326213       0.624709      22.373422 0.24681248E+03  0.51355904E+04                                 7.453489                            5.677351      -0.211923       1.990798                    0.998766      22.835469      65.807815       0.601073       0.489729      -1.002254      -0.051529      -0.050527       0.051003       0.088371      -0.079347       0.003674      -0.004630      -0.000907      -0.118353      -0.059644      -0.039678       0.099322              8.582832       9.499137       3.691470       0.169006       7.698818      -0.894175       8.550542          -0.000000
           89              C       2.813671       9.628881      15.603978       0.474028      22.383501 0.28620154E+03  0.60986672E+04                                 7.348584                            5.969676       0.086178       2.098521                    0.999524      22.335275      62.386494       0.615577       0.466940      -1.027751       0.000151       0.002352       0.015642       0.015818      -0.003786      -0.009569      -0.007710      -0.036779       0.097478      -0.036584       0.001216       0.035368              8.057644       8.560009       0.510988       1.449719       4.207624      -0.726949      11.405300          -0.000002
           90              C       1.630619       9.614196      13.776107       0.021898      35.209894 0.43377614E+03  0.10163316E+05                                 9.343288                            6.959911      -0.005859       1.994907                    0.999367      27.616064      78.521606       0.624257       0.418768      -1.065741       0.006294       0.000343       0.085755       0.085986      -0.004653      -0.002482       0.000395      -0.103899       0.041265      -0.059118       0.013830       0.045288             10.738498      15.899706       1.282335       1.975792       4.925294      -0.477174      11.390494          -0.000000
           91              C       2.943412       9.827694      13.388035      -0.004764      36.303056 0.43094854E+03  0.10027564E+05                                 9.433697                            6.856460       0.331618       2.105858                    0.999524      27.104482      75.490029       0.643473       0.409078      -1.077663       0.026877       0.008723       0.091750       0.096003       0.000584       0.057454       0.012755       0.018986       0.087107      -0.049968      -0.023118       0.073086             11.263524      12.291761       1.541257      -3.886763       5.029056      -1.616710      16.469754           0.000000
           92              C       3.270913       9.573530      17.025656      -0.576829      26.895978 0.45385787E+03  0.10786811E+05                                 7.526694                            6.795322       0.127926       2.008462                    0.996361      32.389556      93.658585       0.675463       0.381532      -1.087607      -0.034081       0.002466      -0.026176       0.043044       0.015727       0.007304       0.004258       0.062886       0.085221      -0.049439       0.015802       0.033637              7.803098       7.533712       0.007664       1.057705       7.651348      -0.391028       8.224235          -0.000003
           93              C       0.367462       9.563363      12.985599       0.682810      24.165511 0.23995862E+03  0.49711778E+04                                 7.966501                            5.706489      -0.516042       1.910292                    0.997227      22.209911      64.423552       0.580965       0.508900      -0.990037      -0.067325       0.001374      -0.066439       0.094597      -0.015596      -0.004069       0.035409      -0.184162      -0.160147      -0.066878      -0.060238       0.127115              9.350136      10.838400       1.099603      -0.406874       4.704528      -1.349958      12.507478           0.000001
           94              C       3.706599       9.997137      12.114647       0.677293      22.755419 0.23859340E+03  0.49074219E+04                                 7.518379                            5.584504      -0.307169       1.973354                    0.998328      21.877212      62.048602       0.607532       0.490165      -1.005154       0.066918      -0.005512      -0.080120       0.104535      -0.062264       0.002019       0.001306      -0.126001      -0.137240      -0.065980      -0.045472       0.111451              8.738481       8.328358       1.420095      -0.241948       4.607759      -0.284439      13.279327          -0.000001
           95              C       0.898120       6.696387      17.201570       0.485694      22.943135 0.28228567E+03  0.60323364E+04                                 7.342472                            5.933764       0.061718       2.060627                    0.999536      23.868759      68.149387       0.612783       0.467738      -1.020876       0.033289       0.045231       0.123150       0.135351       0.057652      -0.091958      -0.027190       0.160982      -0.111771      -0.084134      -0.079301       0.163435              8.140072       6.096509      -2.479386       1.464362      11.822496      -1.009430       6.501212          -0.000001
           96              C       0.480002       6.173373      15.801771       0.484613      23.545933 0.28682642E+03  0.61381254E+04                                 7.416079                            5.950117       0.034439       2.049179                    0.999461      23.809467      67.461671       0.618339       0.462874      -1.026173      -0.027320      -0.036833      -0.132206       0.139934       0.074719      -0.079727      -0.034670       0.131252      -0.098986      -0.083087      -0.072855       0.155942              8.254879       6.494973      -2.882001       1.470038      11.785610      -0.638275       6.484054          -0.000001
           97              N       3.452316       9.173644       4.615314      -0.455393      42.361268 0.70784867E+03  0.18442697E+05                                10.064641                            8.574868       0.015183       1.985482                    0.998193      31.727705      90.215273       0.603499       0.389534      -1.102968      -0.110506       0.095626       0.055764       0.156415       0.085041      -0.023536       0.009435      -0.037990       0.275652      -0.135670       0.040212       0.095457             11.073526      11.707280      -3.753706      -0.119929       9.595006       0.613516      11.918291           0.000000
           98              N       1.736085      10.484003       4.105694      -0.329252      26.178110 0.38552288E+03  0.86671855E+04                                 7.240630                            6.243273       0.226056       2.116231                    0.999529      26.637673      71.378896       0.718576       0.379145      -1.105558       0.004613      -0.008129       0.077253       0.077817      -0.039743       0.012121      -0.008666       0.041896       0.143660      -0.068881       0.014396       0.054484              7.644401       7.808789      -2.805580      -0.390828       6.700754       0.945017       8.423660           0.000001
           99              N       8.049549       7.449844       4.100390      -0.437029      42.079399 0.68163749E+03  0.17614816E+05                                10.066919                            8.440191      -0.053147       1.961443                    0.998274      31.442075      89.398087       0.604782       0.391906      -1.099933       0.100024      -0.021887      -0.115236       0.154153       0.026576       0.080986      -0.007528      -0.168321       0.124202      -0.144446       0.065762       0.078684             11.139906      14.614024      -1.190354       0.140414       6.567707       0.909681      12.237986          -0.000002
          100              N      -0.072347       7.106439       3.517177      -0.325568      29.476769 0.43746974E+03  0.10224455E+05                                 8.120407                            6.841802      -0.230525       1.966612                    0.997635      27.764153      77.668683       0.653115       0.401258      -1.082149      -0.049875      -0.008424      -0.057172       0.076336       0.003637       0.020686       0.007439       0.067219       0.092628      -0.049781       0.002926       0.046855              8.818491      10.991632      -1.088511       0.233323       4.790768       0.664085      10.673073           0.000001
          101              N       0.292368       3.525544       6.434566      -0.455394      42.361279 0.70784907E+03  0.18442709E+05                                10.064643                            8.574870       0.015183       1.985482                    0.998193      31.727706      90.215278       0.603499       0.389534      -1.102968       0.110506       0.095626      -0.055764       0.156415      -0.085041      -0.023536      -0.009435      -0.037990       0.275652      -0.135670       0.040212       0.095457             11.073527      11.707280       3.753705      -0.119930       9.595008      -0.613517      11.918294           0.000000
          102              N       2.008599       4.835903       6.944187      -0.329252      26.178107 0.38552283E+03  0.86671839E+04                                 7.240629                            6.243273       0.226057       2.116231                    0.999529      26.637671      71.378890       0.718576       0.379145      -1.105558      -0.004613      -0.008129      -0.077253       0.077817       0.039743       0.012121       0.008666       0.041896       0.143660      -0.068881       0.014396       0.054484              7.644400       7.808787       2.805578      -0.390828       6.700753      -0.945017       8.423660           0.000001
          103              N       5.923935       1.801744       6.949491      -0.437029      42.079395 0.68163745E+03  0.17614814E+05                                10.066918                            8.440191      -0.053148       1.961443                    0.998274      31.442074      89.398085       0.604782       0.391906      -1.099933      -0.100024      -0.021887       0.115236       0.154153      -0.026576       0.080986       0.007528      -0.168321       0.124202      -0.144446       0.065762       0.078684             11.139905      14.614023       1.190354       0.140412       6.567706      -0.909681      12.237987          -0.000003
          104              N       3.817031       1.458339       7.532704      -0.325568      29.476771 0.43746975E+03  0.10224455E+05                                 8.120408                            6.841802      -0.230525       1.966612                    0.997635      27.764152      77.668680       0.653115       0.401258      -1.082149       0.049875      -0.008424       0.057172       0.076336      -0.003637       0.020686      -0.007439       0.067219       0.092628      -0.049781       0.002926       0.046855              8.818492      10.991632       1.088511       0.233326       4.790768      -0.664085      10.673076           0.000001
          105              N       4.037052       2.122556      17.484447      -0.455393      42.361266 0.70784863E+03  0.18442695E+05                                10.064641                            8.574868       0.015183       1.985482                    0.998193      31.727704      90.215269       0.603499       0.389534      -1.102968       0.110506      -0.095626      -0.055764       0.156415       0.085041      -0.023536       0.009435      -0.037990       0.275652      -0.135670       0.040212       0.095457             11.073525      11.707279      -3.753706      -0.119929       9.595006       0.613516      11.918291           0.000000
          106              N       5.753283       0.812197      17.994067      -0.329252      26.178109 0.38552286E+03  0.86671848E+04                                 7.240629                            6.243273       0.226056       2.116231                    0.999529      26.637672      71.378893       0.718576       0.379145      -1.105558      -0.004613       0.008129      -0.077253       0.077817      -0.039743       0.012121      -0.008666       0.041896       0.143660      -0.068881       0.014396       0.054484              7.644401       7.808789      -2.805580      -0.390828       6.700754       0.945017       8.423659           0.000001
          107              N      -0.560181       3.846356      17.999371      -0.437029      42.079399 0.68163749E+03  0.17614816E+05                                10.066919                            8.440192      -0.053148       1.961443                    0.998274      31.442075      89.398089       0.604782       0.391906      -1.099933      -0.100024       0.021887       0.115236       0.154153       0.026576       0.080986      -0.007528      -0.168321       0.124202      -0.144446       0.065762       0.078684             11.139906      14.614024      -1.190354       0.140413       6.567707       0.909681      12.237986          -0.000002
          108              N       7.561715       4.189761      18.582584      -0.325568      29.476767 0.43746972E+03  0.10224454E+05                                 8.120408                            6.841802      -0.230525       1.966612                    0.997635      27.764152      77.668682       0.653115       0.401259      -1.082149       0.049875       0.008424       0.057172       0.076336       0.003637       0.020686       0.007439       0.067219       0.092628      -0.049781       0.002926       0.046855              8.818491      10.991632      -1.088511       0.233323       4.790768       0.664085      10.673074           0.000001
          109              N       7.197000       7.770656      15.665195      -0.455393      42.361280 0.70784908E+03  0.18442710E+05                                10.064643                            8.574870       0.015183       1.985482                    0.998193      31.727706      90.215276       0.603499       0.389534      -1.102968      -0.110506      -0.095626       0.055764       0.156415      -0.085041      -0.023536      -0.009435      -0.037990       0.275652      -0.135670       0.040212       0.095457             11.073527      11.707279       3.753704      -0.119930       9.595007      -0.613517      11.918294           0.000000
          110              N       5.480769       6.460297      15.155574      -0.329252      26.178105 0.38552279E+03  0.86671828E+04                                 7.240628                            6.243272       0.226057       2.116231                    0.999529      26.637670      71.378884       0.718576       0.379145      -1.105558       0.004613       0.008129       0.077253       0.077817       0.039743       0.012121       0.008666       0.041896       0.143660      -0.068881       0.014396       0.054484              7.644399       7.808786       2.805578      -0.390828       6.700752      -0.945016       8.423659           0.000001
          111              N       1.565433       9.494456      15.150270      -0.437029      42.079395 0.68163746E+03  0.17614815E+05                                10.066918                            8.440191      -0.053148       1.961443                    0.998274      31.442074      89.398084       0.604782       0.391906      -1.099933       0.100024       0.021887      -0.115236       0.154153      -0.026576       0.080986       0.007528      -0.168321       0.124202      -0.144446       0.065762       0.078684             11.139905      14.614023       1.190354       0.140413       6.567706      -0.909681      12.237987          -0.000002
          112              N       3.672337       9.837861      14.567057      -0.325568      29.476769 0.43746971E+03  0.10224454E+05                                 8.120408                            6.841802      -0.230525       1.966612                    0.997635      27.764151      77.668676       0.653115       0.401258      -1.082149      -0.049875       0.008424      -0.057172       0.076336      -0.003637       0.020686      -0.007439       0.067219       0.092628      -0.049781       0.002926       0.046855              8.818492      10.991632       1.088511       0.233326       4.790768      -0.664085      10.673075           0.000001
          113              O       4.501348       8.493613       7.013580      -0.541139      35.964892 0.52459891E+03  0.12551464E+05                                 8.716927                            7.150428       0.197319       2.122026                    0.996234      27.394822      72.167073       0.700440       0.365484      -1.132325       0.002359       0.007098       0.064920       0.065350       0.014032      -0.011254       0.040308      -0.009135      -0.288944      -0.107884       0.039894       0.067990              9.796424      13.092562      -4.300551      -1.728673       9.472270       1.619782       6.824442           0.000003
          114              O       2.857508       9.426679       8.160337      -0.724226      47.214080 0.68478961E+03  0.17504968E+05                                10.325625                            8.099190       0.239899       2.068355                    0.998135      30.897830      84.009661       0.667029       0.359217      -1.137743       0.153410      -0.023399      -0.062017       0.167117       0.028264       0.000223       0.019706      -0.047575      -0.002113      -0.038549      -0.006002       0.044551             11.909479       8.722748      -1.709377      -4.529165       8.073805       3.790494      18.931885           0.000002
          115              O       0.963891       0.118610       7.519665      -0.726103      47.560526 0.80596108E+03  0.21488556E+05                                10.459805                            8.918284      -0.025237       1.987273                    0.996713      31.720733      88.480616       0.620773       0.370067      -1.127752      -0.005256       0.073889      -0.108108       0.131051       0.059767       0.019163       0.016782       0.010508       0.012130      -0.062025      -0.006076       0.068100             11.316597       9.575038      -0.539335       2.335457       7.832764       0.184568      16.541990          -0.000002
          116              O       0.021337       0.667605       5.565383      -0.598476      44.173446 0.65220803E+03  0.16460590E+05                                10.050382                            7.989878       0.136318       2.080334                    0.996708      28.784447      77.618114       0.661183       0.367050      -1.132281       0.011898      -0.027233       0.006151       0.030348       0.038363       0.035172      -0.041036       0.003940      -0.061653      -0.078481       0.029551       0.048930             11.924661      15.966882      -6.121991       2.375287      12.540097      -1.957582       7.267003          -0.000002
          117              O       5.782184       7.636231       2.565119      -0.580312      43.306998 0.62516940E+03  0.15634495E+05                                 9.944701                            7.861551       0.051302       2.065833                    0.993918      28.413471      76.626892       0.660648       0.370723      -1.127844       0.014939       0.006897      -0.041644       0.044777      -0.016360      -0.086482      -0.016102      -0.108960      -0.103405      -0.125028       0.050635       0.074393             11.610693      15.767858      -2.585788      -5.183470       7.638553       1.765091      11.425667           0.000000
          118              O       6.871363       7.150495       0.699236      -0.778046      52.918697 0.72069255E+03  0.18690145E+05                                11.169424                            8.293147       0.229290       2.046863                    0.998918      32.233490      88.747856       0.659969       0.357866      -1.136955      -0.038679       0.031376       0.151352       0.159336       0.004616      -0.026531      -0.008564      -0.154566      -0.041355      -0.080890      -0.004348       0.085238             13.441286       8.610293      -0.670993      -2.314530       6.821022       3.267875      24.892544           0.000001
          119              O       6.903449       7.193420      22.061086      -0.658625      42.915166 0.62194532E+03  0.15550790E+05                                 9.814517                            7.791460       0.142550       2.060241                    0.997036      29.820737      80.702223       0.669251       0.366030      -1.130204       0.114602       0.028334       0.030671       0.121972       0.035076       0.012667      -0.018427      -0.102515      -0.033205      -0.062713      -0.007371       0.070084             11.433045       7.973950      -0.626320       3.879619       6.348903      -0.740818      19.976281           0.000004
          120              O       1.171087       6.596981       1.194934      -0.679166      38.181608 0.63398464E+03  0.15898030E+05                                 8.972840                            7.836180       0.287774       2.112451                    0.996340      29.669826      79.917997       0.672481       0.363213      -1.134522      -0.072938       0.099001      -0.022903       0.125082       0.019240       0.043526      -0.010782      -0.025708      -0.125717      -0.070587       0.024054       0.046533              9.442158      12.889412      -2.623220       0.859564       7.410686       0.379771       8.026378          -0.000002
          121              O       8.011495      11.045424       6.888717      -0.619255      42.305779 0.68668292E+03  0.17639669E+05                                 9.804323                            8.295494      -0.010652       2.004131                    0.997508      30.324249      83.798214       0.634472       0.375802      -1.120246      -0.029467      -0.069159      -0.003438       0.075253       0.028998      -0.057709       0.090195       0.077200      -0.185875      -0.147668       0.055913       0.091754             10.982735      10.150687       3.390739       1.941500      14.201001       4.079284       8.596516           0.000001
          122              O       7.071743       9.059552       6.436776      -0.581806      39.905996 0.60923523E+03  0.15178548E+05                                 9.422513                            7.788489       0.007491       2.032460                    0.996465      29.065896      78.925367       0.658428       0.373381      -1.122823       0.025267       0.043088       0.054633       0.074025       0.003427      -0.080372       0.007904      -0.031373      -0.282967      -0.133859       0.063205       0.070654             10.750647       8.453967       3.017308      -0.113069      17.684166       0.606565       6.113809          -0.000001
          123              O       7.346378       0.623550       4.425035      -0.567704      38.015107 0.55832196E+03  0.13609185E+05                                 9.093835                            7.430622      -0.015071       2.034748                    0.995475      28.517903      76.582106       0.677582       0.370849      -1.124794      -0.028666      -0.046628      -0.051158       0.074921       0.002639      -0.055273       0.011267      -0.040320      -0.297176      -0.120265       0.049780       0.070485             10.436336       8.150897       3.629970      -0.219800      17.099889      -0.486021       6.058222           0.000002
          124              O       6.245654       9.992619       4.059505      -0.620652      39.667769 0.62257787E+03  0.15549835E+05                                 9.238588                            7.769936       0.303286       2.107951                    0.998430      29.603850      79.724439       0.674375       0.363641      -1.133565       0.042701       0.069691      -0.025069       0.085491       0.015604      -0.025035       0.081657       0.062722      -0.153038      -0.118087       0.055182       0.062905             10.347364       9.501963       3.706240       2.134320      13.653486       3.787556       7.886643          -0.000002
          125              O       9.472136       2.845513       4.036300      -0.541139      35.964898 0.52459895E+03  0.12551465E+05                                 8.716928                            7.150428       0.197319       2.122026                    0.996234      27.394821      72.167072       0.700440       0.365484      -1.132325      -0.002360       0.007098      -0.064920       0.065350      -0.014032      -0.011254      -0.040308      -0.009135      -0.288944      -0.107884       0.039894       0.067990              9.796426      13.092564       4.300552      -1.728674       9.472271      -1.619782       6.824442           0.000003
          126              O       0.887176       3.778579       2.889544      -0.724226      47.214058 0.68478896E+03  0.17504948E+05                                10.325621                            8.099186       0.239900       2.068356                    0.998135      30.897827      84.009650       0.667029       0.359217      -1.137743      -0.153410      -0.023400       0.062017       0.167117      -0.028264       0.000223      -0.019706      -0.047575      -0.002113      -0.038549      -0.006002       0.044551             11.909475       8.722748       1.709378      -4.529166       8.073802      -3.790493      18.931876           0.000002
          127              O       2.780793       5.766710       3.530216      -0.726103      47.560492 0.80596014E+03  0.21488525E+05                                10.459800                            8.918279      -0.025236       1.987274                    0.996713      31.720729      88.480601       0.620774       0.370067      -1.127752       0.005256       0.073889       0.108108       0.131051      -0.059767       0.019163      -0.016782       0.010508       0.012130      -0.062025      -0.006076       0.068100             11.316591       9.575032       0.539335       2.335455       7.832761      -0.184568      16.541982          -0.000002
          128              O       3.723347       6.315705       5.484498      -0.598476      44.173443 0.65220830E+03  0.16460598E+05                                10.050381                            7.989879       0.136318       2.080334                    0.996708      28.784447      77.618109       0.661183       0.367050      -1.132281      -0.011898      -0.027233      -0.006151       0.030348      -0.038363       0.035172       0.041036       0.003940      -0.061653      -0.078481       0.029551       0.048930             11.924657      15.966874       6.121984       2.375288      12.540094       1.957583       7.267005          -0.000002
          129              O       8.191300       1.988131       8.484761      -0.580312      43.307009 0.62516950E+03  0.15634498E+05                                 9.944703                            7.861551       0.051302       2.065833                    0.993918      28.413473      76.626899       0.660648       0.370723      -1.127844      -0.014939       0.006897       0.041644       0.044777       0.016360      -0.086482       0.016102      -0.108961      -0.103405      -0.125028       0.050636       0.074393             11.610696      15.767865       2.585789      -5.183472       7.638555      -1.765090      11.425667           0.000000
          130              O       7.102121       1.502395      10.350644      -0.778046      52.918682 0.72069238E+03  0.18690139E+05                                11.169421                            8.293146       0.229291       2.046863                    0.998918      32.233488      88.747845       0.659969       0.357866      -1.136955       0.038679       0.031376      -0.151352       0.159336      -0.004616      -0.026531       0.008564      -0.154566      -0.041355      -0.080890      -0.004348       0.085238             13.441282       8.610291       0.670993      -2.314526       6.821020      -3.267874      24.892536           0.000001
          131              O       4.330603       1.545320      11.088555      -0.658625      42.915187 0.62194559E+03  0.15550799E+05                                 9.814521                            7.791463       0.142550       2.060241                    0.997036      29.820740      80.702241       0.669251       0.366030      -1.130204      -0.114602       0.028334      -0.030671       0.121972      -0.035076       0.012667       0.018427      -0.102515      -0.033205      -0.062713      -0.007371       0.070084             11.433051       7.973951       0.626320       3.879620       6.348905       0.740818      19.976296           0.000004
          132              O       2.573597       0.948881       9.854946      -0.679166      38.181620 0.63398478E+03  0.15898035E+05                                 8.972842                            7.836181       0.287774       2.112451                    0.996340      29.669828      79.918006       0.672481       0.363213      -1.134522       0.072938       0.099001       0.022903       0.125082      -0.019240       0.043526       0.010782      -0.025708      -0.125717      -0.070587       0.024054       0.046533              9.442162      12.889418       2.623222       0.859562       7.410688      -0.379772       8.026379          -0.000002
          133              O       5.961989       5.397324       4.161164      -0.619255      42.305763 0.68668237E+03  0.17639651E+05                                 9.804320                            8.295490      -0.010652       2.004131                    0.997508      30.324246      83.798201       0.634472       0.375802      -1.120246       0.029467      -0.069159       0.003438       0.075253      -0.028998      -0.057709      -0.090195       0.077200      -0.185874      -0.147668       0.055913       0.091754             10.982732      10.150685      -3.390741       1.941499      14.201003      -4.079281       8.596509           0.000001
          134              O       6.901741       3.411452       4.613104      -0.581805      39.905990 0.60923507E+03  0.15178543E+05                                 9.422512                            7.788488       0.007491       2.032460                    0.996465      29.065892      78.925353       0.658428       0.373381      -1.122823      -0.025267       0.043088      -0.054633       0.074025      -0.003427      -0.080372      -0.007904      -0.031373      -0.282967      -0.133859       0.063205       0.070654             10.750647       8.453967      -3.017309      -0.113068      17.684164      -0.606565       6.113808          -0.000001
          135              O       6.627106       6.271650       6.624845      -0.567704      38.015079 0.55832132E+03  0.13609165E+05                                 9.093829                            7.430617      -0.015070       2.034748                    0.995475      28.517897      76.582071       0.677582       0.370849      -1.124794       0.028666      -0.046628       0.051159       0.074921      -0.002639      -0.055273      -0.011267      -0.040320      -0.297175      -0.120265       0.049780       0.070484             10.436329       8.150892      -3.629968      -0.219799      17.099878       0.486016       6.058217           0.000002
          136              O       7.727830       4.344519       6.990375      -0.620652      39.667751 0.62257727E+03  0.15549816E+05                                 9.238583                            7.769932       0.303287       2.107951                    0.998430      29.603848      79.724421       0.674375       0.363641      -1.133565      -0.042701       0.069691       0.025069       0.085491      -0.015604      -0.025035      -0.081657       0.062722      -0.153037      -0.118087       0.055182       0.062905             10.347360       9.501959      -3.706241       2.134319      13.653483      -3.787553       7.886637          -0.000002
          137              O       2.988020       2.802587      15.086181      -0.541139      35.964899 0.52459902E+03  0.12551468E+05                                 8.716928                            7.150429       0.197319       2.122026                    0.996234      27.394823      72.167080       0.700440       0.365484      -1.132325      -0.002359      -0.007098      -0.064920       0.065350       0.014032      -0.011254       0.040308      -0.009135      -0.288944      -0.107884       0.039894       0.067990              9.796426      13.092564      -4.300552      -1.728673       9.472272       1.619782       6.824443           0.000003
          138              O       4.631860       1.869521      13.939424      -0.724226      47.214087 0.68478972E+03  0.17504972E+05                                10.325626                            8.099191       0.239900       2.068355                    0.998135      30.897831      84.009668       0.667029       0.359217      -1.137743      -0.153410       0.023400       0.062017       0.167117       0.028264       0.000223       0.019706      -0.047575      -0.002113      -0.038549      -0.006002       0.044552             11.909481       8.722750      -1.709377      -4.529166       8.073806       3.790494      18.931888           0.000002
          139              O       6.525477      11.177590      14.580096      -0.726103      47.560528 0.80596114E+03  0.21488558E+05                                10.459805                            8.918285      -0.025237       1.987273                    0.996713      31.720734      88.480620       0.620773       0.370067      -1.127752       0.005256      -0.073889       0.108108       0.131051       0.059767       0.019163       0.016782       0.010508       0.012130      -0.062025      -0.006076       0.068100             11.316598       9.575038      -0.539335       2.335457       7.832765       0.184568      16.541991          -0.000002
          140              O       7.468031      10.628595      16.534378      -0.598476      44.173445 0.65220803E+03  0.16460590E+05                                10.050382                            7.989878       0.136318       2.080334                    0.996708      28.784447      77.618113       0.661183       0.367050      -1.132281      -0.011898       0.027233      -0.006151       0.030348       0.038363       0.035172      -0.041036       0.003940      -0.061653      -0.078481       0.029551       0.048930             11.924660      15.966881      -6.121991       2.375287      12.540097      -1.957582       7.267003          -0.000002
          141              O       1.707184       3.659969      19.534642      -0.580312      43.306992 0.62516932E+03  0.15634493E+05                                 9.944700                            7.861550       0.051302       2.065833                    0.993918      28.413470      76.626887       0.660648       0.370723      -1.127844      -0.014939      -0.006897       0.041644       0.044777      -0.016360      -0.086482      -0.016102      -0.108961      -0.103405      -0.125028       0.050636       0.074393             11.610691      15.767856      -2.585787      -5.183469       7.638552       1.765090      11.425665           0.000000
          142              O       0.618005       4.145705      21.400525      -0.778046      52.918660 0.72069198E+03  0.18690126E+05                                11.169418                            8.293143       0.229291       2.046864                    0.998918      32.233481      88.747816       0.659969       0.357866      -1.136955       0.038679      -0.031376      -0.151352       0.159336       0.004616      -0.026531      -0.008564      -0.154566      -0.041355      -0.080889      -0.004348       0.085238             13.441279       8.610288      -0.670993      -2.314528       6.821018       3.267873      24.892530           0.000001
          143              O       0.585919       4.102780       0.038675      -0.658625      42.915172 0.62194540E+03  0.15550793E+05                                 9.814518                            7.791461       0.142550       2.060241                    0.997036      29.820738      80.702229       0.669251       0.366030      -1.130204      -0.114602      -0.028334      -0.030671       0.121972       0.035076       0.012667      -0.018427      -0.102515      -0.033205      -0.062713      -0.007371       0.070084             11.433046       7.973951      -0.626320       3.879620       6.348904      -0.740819      19.976284           0.000004
          144              O       6.318281       4.699219      20.904827      -0.679166      38.181616 0.63398481E+03  0.15898036E+05                                 8.972841                            7.836181       0.287773       2.112450                    0.996340      29.669829      79.918010       0.672481       0.363213      -1.134522       0.072938      -0.099001       0.022903       0.125083       0.019240       0.043526      -0.010782      -0.025708      -0.125717      -0.070587       0.024054       0.046534              9.442160      12.889414      -2.623220       0.859564       7.410687       0.379772       8.026379          -0.000002
          145              O      -0.522127       0.250776      15.211044      -0.619255      42.305780 0.68668292E+03  0.17639668E+05                                 9.804323                            8.295493      -0.010652       2.004131                    0.997508      30.324250      83.798215       0.634472       0.375802      -1.120246       0.029467       0.069159       0.003438       0.075253       0.028998      -0.057709       0.090195       0.077200      -0.185874      -0.147668       0.055913       0.091754             10.982735      10.150687       3.390739       1.941500      14.201001       4.079284       8.596516           0.000001
          146              O       0.417625       2.236648      15.662985      -0.581806      39.905999 0.60923529E+03  0.15178550E+05                                 9.422513                            7.788489       0.007491       2.032460                    0.996465      29.065897      78.925371       0.658428       0.373381      -1.122823      -0.025267      -0.043088      -0.054633       0.074025       0.003427      -0.080372       0.007904      -0.031373      -0.282967      -0.133859       0.063205       0.070654             10.750648       8.453968       3.017308      -0.113069      17.684167       0.606565       6.113810          -0.000001
          147              O       0.142990      10.672650      17.674726      -0.567704      38.015100 0.55832184E+03  0.13609182E+05                                 9.093834                            7.430621      -0.015070       2.034748                    0.995475      28.517903      76.582101       0.677582       0.370849      -1.124794       0.028666       0.046628       0.051158       0.074921       0.002639      -0.055273       0.011267      -0.040320      -0.297175      -0.120265       0.049780       0.070485             10.436334       8.150895       3.629969      -0.219800      17.099885      -0.486021       6.058221           0.000002
          148              O       1.243714       1.303581      18.040256      -0.620652      39.667759 0.62257768E+03  0.15549829E+05                                 9.238585                            7.769935       0.303287       2.107951                    0.998430      29.603849      79.724429       0.674375       0.363641      -1.133565      -0.042701      -0.069691       0.025069       0.085491       0.015604      -0.025035       0.081657       0.062722      -0.153037      -0.118087       0.055182       0.062905             10.347361       9.501961       3.706239       2.134320      13.653482       3.787554       7.886642          -0.000002
          149              O      -1.982768       8.450687      18.063461      -0.541139      35.964906 0.52459909E+03  0.12551470E+05                                 8.716929                            7.150429       0.197319       2.122025                    0.996234      27.394824      72.167084       0.700440       0.365484      -1.132325       0.002359      -0.007098       0.064920       0.065350      -0.014032      -0.011254      -0.040308      -0.009135      -0.288944      -0.107884       0.039894       0.067990              9.796427      13.092567       4.300553      -1.728674       9.472272      -1.619783       6.824444           0.000003
          150              O       6.602192       7.517621      19.210217      -0.724226      47.214067 0.68478911E+03  0.17504953E+05                                10.325623                            8.099187       0.239900       2.068356                    0.998135      30.897830      84.009662       0.667029       0.359217      -1.137743       0.153410       0.023400      -0.062017       0.167117      -0.028264       0.000223      -0.019706      -0.047575      -0.002113      -0.038549      -0.006002       0.044551             11.909477       8.722750       1.709379      -4.529167       8.073803      -3.790494      18.931878           0.000002
          151              O       4.708575       5.529490      18.569545      -0.726103      47.560499 0.80596030E+03  0.21488531E+05                                10.459801                            8.918280      -0.025236       1.987274                    0.996713      31.720732      88.480612       0.620774       0.370067      -1.127752      -0.005256      -0.073889      -0.108108       0.131051      -0.059767       0.019163      -0.016782       0.010508       0.012130      -0.062024      -0.006076       0.068100             11.316592       9.575033       0.539335       2.335455       7.832761      -0.184568      16.541983          -0.000002
          152              O       3.766021       4.980495      16.615263      -0.598476      44.173437 0.65220820E+03  0.16460595E+05                                10.050380                            7.989878       0.136318       2.080334                    0.996708      28.784445      77.618101       0.661183       0.367050      -1.132281       0.011898       0.027233       0.006151       0.030348      -0.038363       0.035172       0.041036       0.003940      -0.061653      -0.078481       0.029551       0.048930             11.924656      15.966872       6.121983       2.375288      12.540092       1.957583       7.267005          -0.000002
          153              O      -0.701932       9.308069      13.615000      -0.580312      43.307011 0.62516955E+03  0.15634500E+05                                 9.944703                            7.861551       0.051302       2.065833                    0.993918      28.413474      76.626902       0.660648       0.370723      -1.127844       0.014939      -0.006897      -0.041644       0.044777       0.016360      -0.086482       0.016102      -0.108961      -0.103405      -0.125028       0.050636       0.074393             11.610696      15.767865       2.585789      -5.183472       7.638555      -1.765090      11.425667           0.000000
          154              O       0.387247       9.793805      11.749117      -0.778046      52.918676 0.72069227E+03  0.18690136E+05                                11.169421                            8.293145       0.229291       2.046864                    0.998918      32.233485      88.747835       0.659969       0.357866      -1.136955      -0.038678      -0.031376       0.151352       0.159336      -0.004616      -0.026531       0.008564      -0.154566      -0.041355      -0.080890      -0.004348       0.085238             13.441282       8.610291       0.670993      -2.314526       6.821020      -3.267874      24.892535           0.000001
          155              O       3.158765       9.750880      11.011206      -0.658625      42.915172 0.62194535E+03  0.15550791E+05                                 9.814518                            7.791460       0.142550       2.060241                    0.997036      29.820738      80.702226       0.669251       0.366030      -1.130204       0.114602      -0.028334       0.030671       0.121972      -0.035076       0.012667       0.018427      -0.102515      -0.033205      -0.062713      -0.007371       0.070084             11.433047       7.973949       0.626320       3.879619       6.348903       0.740818      19.976288           0.000004
          156              O       4.915771      10.347319      12.244815      -0.679166      38.181624 0.63398486E+03  0.15898038E+05                                 8.972843                            7.836181       0.287773       2.112450                    0.996340      29.669829      79.918012       0.672481       0.363213      -1.134522      -0.072938      -0.099001      -0.022903       0.125082      -0.019240       0.043526       0.010782      -0.025708      -0.125717      -0.070587       0.024054       0.046534              9.442162      12.889419       2.623222       0.859562       7.410688      -0.379772       8.026380          -0.000002
          157              O       1.527379       5.898876      17.938597      -0.619255      42.305767 0.68668246E+03  0.17639654E+05                                 9.804321                            8.295491      -0.010652       2.004131                    0.997508      30.324247      83.798208       0.634472       0.375802      -1.120246      -0.029467       0.069159      -0.003438       0.075253      -0.028998      -0.057709      -0.090195       0.077200      -0.185875      -0.147668       0.055913       0.091754             10.982734      10.150686      -3.390742       1.941499      14.201004      -4.079281       8.596510           0.000001
          158              O       0.587627       7.884748      17.486657      -0.581805      39.905999 0.60923524E+03  0.15178549E+05                                 9.422513                            7.788489       0.007491       2.032460                    0.996465      29.065896      78.925367       0.658428       0.373381      -1.122823       0.025267      -0.043088       0.054633       0.074025      -0.003427      -0.080372      -0.007904      -0.031373      -0.282967      -0.133859       0.063205       0.070654             10.750648       8.453968      -3.017310      -0.113068      17.684167      -0.606565       6.113809          -0.000001
          159              O       0.862262       5.024550      15.474916      -0.567704      38.015093 0.55832155E+03  0.13609173E+05                                 9.093832                            7.430619      -0.015070       2.034748                    0.995475      28.517899      76.582086       0.677582       0.370849      -1.124794      -0.028666       0.046628      -0.051159       0.074921      -0.002639      -0.055273      -0.011267      -0.040320      -0.297175      -0.120265       0.049780       0.070485             10.436333       8.150895      -3.629970      -0.219799      17.099885       0.486016       6.058219           0.000002
          160              O      -0.238462       6.951681      15.109386      -0.620652      39.667758 0.62257739E+03  0.15549820E+05                                 9.238585                            7.769933       0.303287       2.107951                    0.998430      29.603849      79.724428       0.674375       0.363641      -1.133565       0.042701      -0.069691      -0.025069       0.085491      -0.015604      -0.025035      -0.081657       0.062722      -0.153037      -0.118087       0.055182       0.062905             10.347362       9.501961      -3.706242       2.134319      13.653486      -3.787554       7.886638          -0.000002

******************************************************
Auxiliary information for the entire system
The total spin magnetic moment of the unit cell is   0.000045
The total net atomic charge of the unit cell is   0.000000
Accuracy of reproducing the electrostatic potential in the unit cell:
  The inner radius (bohr) =    5.0000
  The outer radius (bohr) =   12.0000
  Valid grid points have density less than (e/(bohr^3)) =    0.0001
  The number of valid grid points were=        62892
  The rms potential error without charges in kcal/mol is=     14.30517
  The rms potential error with partial charges in kcal/mol is=      2.26236
  The RRMSE value at monopole order=      0.15815
  The rms potential error with partial charges and cloud penetration in kcal/mol is=      2.26152
  The RRMSE value at monopole order with cloud penetration is=      0.15809
  The rms potential error with partial charges and atomic dipoles in kcal/mol is=      0.87123
  The RRMSE value at dipole order=      0.06090
  The rms potential error with partial charges, atomic dipoles and cloud penetration in kcal/mol is=      0.86446
  The RRMSE value at dipole order with cloud penetration=      0.06043

******************************************************
The electron densities and ab initio electrostatic potential were computed in VASP using the PBE functional and
projector augmented wave method. See the main text of the journal article for a description of computational details.
The atomic charges, dipoles, and quadrupoles were computed with the DDEC6 method as described in
(a) T. A. Manz and N. Gabaldon Limas, RSC Adv. 6 (2016) 47771-47801 DOI: 10.1039/c6ra04656h
(b) N. Gabaldon Limas and T. A. Manz, RSC Adv. 8 (2018) 2678-2707 DOI: 10.1039/c7ra11829e.
For each atom in the material, the electron cloud parameters were fit to the spherically averaged atom-in-material
electron density using radial positions for which this density was between 10^-4 and 10^-2 electrons per cubic bohr.
The polarizabilities, dispersion coefficients, and quantum Drude oscillator (QDO) parameters were fit using the MCLF method.
The magnetic structure of the system was optimized in VASP from the default ferromagnetic initial guess using spin polarization.
The atomic spin moments (ASMs) were computed on this optimized magnetic structure using the DDEC6 partition as inputs
to the method of T. A. Manz and D. S. Sholl, J. Chem. Theory Comput. 7 (2011) 4146-4164 DOI: 10.1021/ct200539n.
The RMSE and RRMSE were computed using a uniform grid with Ewald summation.
