# Supplementary material for: A collection of forcefield precursors for metal–organic frameworks
Source: RSC Adv. 2019 Nov 13;9(63):36492–507. doi: 10.1039/c9ra07327b (PMC9075174; doi:10.1039/c9ra07327b)
Supplement: RA-009-C9RA07327B-s5686 [file RA-009-C9RA07327B-s5686.xyz]

  160
jmolscript: load "" {1 1 1} spacegroup "x,y,z" unitcell [{     10.281500     0.000000     0.000000 }, {      0.000000    11.292800     0.000000 }, {     -2.889317     0.000000    22.059586 }]
Sm     5.617399     3.542438     4.981496     1.946301
Sm     4.900429     4.649585    20.641375     2.205712
Sm     8.360193     9.188838     6.048297     1.946301
Sm     6.187846    10.295985    12.448004     2.205712
Sm     1.774784     7.750362    17.078090     1.946301
Sm     2.491754     6.643215     1.418211     2.205713
Sm    -0.968010     2.103962    16.011289     1.946301
Sm     1.204337     0.996815     9.611582     2.205713
H      1.142693     0.369275     3.615566     0.330986
H      0.742581     4.301428     3.608948     0.313883
H      2.323410     1.219622     1.650057     0.176957
H      3.852910     1.399178     1.943450     0.205019
H      2.908840     2.650420     1.905948     0.190625
H      0.433976     4.038305     6.020061     0.162112
H     -0.733582     3.044539     6.346543     0.190647
H      9.326303     4.589394     6.492136     0.206521
H      2.553399     6.015675     7.414227     0.330986
H      2.953510     9.947828     7.420845     0.313883
H      1.372682     6.866022     9.379736     0.176957
H     -0.156819     7.045578     9.086343     0.205019
H      0.787252     8.296820     9.123845     0.190625
H      3.262116     9.684705     5.009732     0.162112
H      4.429674     8.690939     4.683250     0.190647
H      4.651289    10.235794     4.537657     0.206521
H      6.249490    10.923525    18.444020     0.330986
H      6.649602     6.991372    18.450638     0.313883
H      5.068773    10.073178    20.409529     0.176957
H      3.539273     9.893622    20.116136     0.205019
H      4.483343     8.642380    20.153638     0.190625
H      6.958207     7.254495    16.039525     0.162112
H      8.125765     8.248261    15.713043     0.190647
H     -1.934120     6.703406    15.567450     0.206521
H      4.838784     5.277125    14.645359     0.330986
H      4.438673     1.344972    14.638741     0.313883
H      6.019501     4.426778    12.679850     0.176957
H      7.549002     4.247222    12.973243     0.205018
H      6.604931     2.995980    12.935741     0.190625
H      4.130067     1.608095    17.049854     0.162112
H      2.962509     2.601861    17.376336     0.190647
H      2.740894     1.057006    17.521929     0.206521
C      2.709143     1.567441     3.611154     0.467257
C      1.747959     0.844701     5.486219    -0.014132
C      2.805828     1.679239     5.777406    -0.005325
C      2.971936     1.723281     2.146398    -0.563947
C      0.810624    -0.030491     6.245069     0.630190
C      3.382211     2.133210     7.067891     0.650212
C      9.312700     3.975066     4.570746     0.479423
C      9.456050     4.186241     2.353758    -0.004694
C      8.147899     3.973936     2.733183     0.020441
C     -0.516264     3.905050     5.982560    -0.575185
C     -0.069156     4.353374     1.085332     0.682848
C      6.883608     3.937799     1.945655     0.683739
C      6.937144     0.518340     4.731781     0.496967
C      7.379238     1.035550     6.136977     0.481032
C      0.986948     7.213841     7.418639     0.467257
C      1.948133     6.491101     5.543574    -0.014132
C      0.890264     7.325639     5.252387    -0.005325
C      0.724155     7.369681     8.883395    -0.563946
C      2.885468     5.615909     4.784724     0.630190
C      0.313880     7.779610     3.961902     0.650212
C      4.664892     9.621466     6.459047     0.479423
C      4.521541     9.832641     8.676035    -0.004694
C      5.829693     9.620336     8.296610     0.020441
C      4.212355     9.551450     5.047233    -0.575185
C      3.765247     9.999774     9.944461     0.682848
C      7.093984     9.584199     9.084138     0.683739
C      7.040447     6.164740     6.298012     0.496967
C      6.598354     6.681950     4.892816     0.481032
C      4.683040     9.725359    18.448432     0.467257
C      5.644224    10.448099    16.573367    -0.014132
C      4.586355     9.613561    16.282180    -0.005325
C      4.420247     9.569519    19.913188    -0.563946
C      6.581559     0.030491    15.814517     0.630190
C      4.009972     9.159590    14.991695     0.650212
C     -1.920517     7.317734    17.488840     0.479423
C     -2.063867     7.106559    19.705828    -0.004694
C     -0.755716     7.318864    19.326403     0.020441
C      7.908447     7.387750    16.077026    -0.575185
C      7.461339     6.939426    20.974254     0.682848
C      0.508575     7.355001    20.113931     0.683739
C      0.455039    10.774460    17.327805     0.496967
C      0.012945    10.257250    15.922609     0.481032
C      6.405235     4.078959    14.640947     0.467257
C      5.444050     4.801699    16.516012    -0.014132
C      6.501919     3.967161    16.807199    -0.005325
C      6.668028     3.923119    13.176191    -0.563946
C      4.506715     5.676891    17.274862     0.630190
C      7.078303     3.513190    18.097684     0.650212
C      2.727291     1.671334    15.600539     0.479423
C      2.870642     1.460159    13.383551    -0.004694
C      1.562490     1.672464    13.762976     0.020442
C      3.179828     1.741350    17.012353    -0.575185
C      3.626936     1.293026    12.115125     0.682848
C      0.298199     1.708601    12.975448     0.683739
C      0.351736     5.128060    15.761574     0.496967
C      0.793829     4.610850    17.166770     0.481032
N      1.711198     0.807435     4.090950    -0.329317
N      3.411200     2.118529     4.607806    -0.466081
N     -0.106752     4.186241     3.538137    -0.329334
N      8.062719     3.844069     4.114333    -0.443644
N      1.984894     6.453835     6.938843    -0.329317
N      0.284892     7.764929     6.421987    -0.466081
N      3.802844     9.832641     7.491656    -0.329334
N      5.914872     9.490469     6.915460    -0.443644
N      5.680985    10.485365    17.968636    -0.329317
N      3.980983     9.174271    17.451780    -0.466080
N      7.498935     7.106559    18.521449    -0.329334
N     -0.670536     7.448731    17.945253    -0.443644
N      5.407289     4.838965    15.120743    -0.329317
N      7.107291     3.527871    15.637599    -0.466081
N      3.589339     1.460159    14.567930    -0.329334
N      1.477311     1.802331    15.144126    -0.443644
O     -0.000978    10.623137     5.529015    -0.603892
O      0.917257    11.166321     7.486803    -0.744210
O      2.784774     1.887027     8.138443    -0.735663
O      4.462978     2.754314     7.016272    -0.546318
O      1.130670     4.693288     1.207983    -0.684265
O      9.662520     4.095899    -0.015442    -0.671401
O      6.897961     4.214473     0.718260    -0.794606
O      5.814796     3.652092     2.560677    -0.590804
O      7.336936    10.669437     4.390740    -0.587944
O      6.214797     1.280604     4.061170    -0.619910
O      8.019589     0.241666     6.857443    -0.624551
O      7.063142     2.215647     6.433237    -0.585649
O      3.697069     4.976737     5.500778    -0.603892
O      2.778835     5.519921     3.542990    -0.744211
O      0.911317     7.533427     2.891350    -0.735663
O      9.514614     8.400714     4.013521    -0.546318
O      2.565422    10.339688     9.821810    -0.684265
O      4.315072     9.742299    11.045235    -0.671401
O      7.079631     9.860873    10.311533    -0.794606
O      8.162796     9.298492     8.469116    -0.590804
O      6.640656     5.023037     6.639053    -0.587944
O      7.762794     6.927004     6.968623    -0.619910
O      5.958003     5.888066     4.172350    -0.624551
O      6.914449     7.862047     4.596556    -0.585649
O      7.393161     0.669663    16.530571    -0.603892
O      6.474926     0.126479    14.572783    -0.744210
O      4.607409     9.405773    13.921143    -0.735663
O      2.929205     8.538486    15.043314    -0.546318
O      6.261513     6.599512    20.851603    -0.684265
O      0.618980     7.196901     0.015442    -0.671401
O      0.494222     7.078327    21.341326    -0.794606
O      1.577387     7.640708    19.498909    -0.590805
O      0.055247     0.623363    17.668846    -0.587944
O      1.177386    10.012196    17.998416    -0.619910
O     -0.627406    11.051134    15.202143    -0.624551
O      0.329041     9.077153    15.626349    -0.585650
O      3.695114     6.316063    16.558808    -0.603892
O      4.613348     5.772879    18.516596    -0.744210
O      6.480866     3.759373    19.168236    -0.735663
O     -2.122431     2.892086    18.046065    -0.546318
O      4.826761     0.953112    12.237776    -0.684265
O      3.077111     1.550501    11.014351    -0.671401
O      0.312552     1.431927    11.748053    -0.794606
O     -0.770613     1.994308    13.590470    -0.590804
O      0.751527     6.269763    15.420533    -0.587944
O     -0.370611     4.365796    15.090963    -0.619910
O      1.434180     5.404734    17.887236    -0.624551
O      0.477734     3.430753    17.463030    -0.585649

The following XYZ coordinates are in angstroms. Other properties are in atomic units.
The sperically averaged electron density of each atom fit to a function of the form exp(a - br)
eigen_1, eigen_2 and eigen_3 are the three eigenvalues of traceless quadrupole moment tensor
  atom number  atomic symbol              X              Y              Z     net charge C6 coefficient C8 coefficient C10 coefficient fluctuating dipole atomic polarizability isotropic forcefield polarizability              a              b squared Pearson coefficient          <r^3>          <r^4>         wp_QDO          m_QDO          q_QDO       dipole_x       dipole_y       dipole_z         dipole            Qxy            Qxz            Qyz     Q(x^2-y^2)  Q(3z^2 - R^2)        eigen_1        eigen_2        eigen_3 static polarizability      alpha(xx)      alpha(xy)      alpha(xz)      alpha(yy)      alpha(yz)      alpha(zz) atomic spin moment
            1             Sm       5.617399       3.542438       4.981496       1.946301     210.557786 0.48818438E+04  0.18575363E+06                                23.019731                           18.624365       2.845055       2.534497                    0.999568      84.719618     207.225709       0.604147       0.266447      -1.345824      -0.012189       0.025980       0.028856       0.040696      -0.051640       0.053458       0.005336      -0.024435       0.457384      -0.136563      -0.027366       0.163929             28.847073      34.447752       1.528005      -5.129042      35.756901      -3.205071      16.336565          -0.000008
            2             Sm       4.900429       4.649585      20.641375       2.205712     102.979420 0.20227179E+04  0.62189928E+05                                14.191984                           11.741286       2.808397       2.603405                    0.998497      75.189118     169.213482       0.779460       0.255580      -1.350254       0.032412       0.019631       0.010232       0.039250      -0.041466       0.029875       0.043247      -0.097359      -0.669186      -0.231918       0.054073       0.177845             16.546795      13.155126       0.811902      -1.338000      10.382957      -1.871248      26.102303           0.000005
            3             Sm       8.360193       9.188838       6.048297       1.946301     210.557767 0.48818434E+04  0.18575361E+06                                23.019729                           18.624363       2.845055       2.534497                    0.999568      84.719615     207.225694       0.604147       0.266447      -1.345824       0.012189       0.025979      -0.028856       0.040696       0.051640       0.053458      -0.005336      -0.024435       0.457384      -0.136563      -0.027366       0.163929             28.847070      34.447748      -1.527994      -5.129039      35.756899       3.205068      16.336562          -0.000007
            4             Sm       6.187846      10.295985      12.448004       2.205712     102.979420 0.20227177E+04  0.62189923E+05                                14.191984                           11.741286       2.808398       2.603405                    0.998497      75.189116     169.213476       0.779460       0.255580      -1.350254      -0.032412       0.019631      -0.010232       0.039250       0.041466       0.029875      -0.043247      -0.097359      -0.669186      -0.231918       0.054073       0.177845             16.546796      13.155128      -0.811901      -1.338002      10.382956       1.871248      26.102304           0.000005
            5             Sm       1.774784       7.750362      17.078090       1.946301     210.557757 0.48818431E+04  0.18575360E+06                                23.019728                           18.624363       2.845055       2.534497                    0.999568      84.719613     207.225689       0.604147       0.266447      -1.345824       0.012189      -0.025980      -0.028856       0.040696      -0.051640       0.053458       0.005336      -0.024435       0.457384      -0.136563      -0.027366       0.163929             28.847068      34.447748       1.528004      -5.129041      35.756893      -3.205072      16.336563          -0.000007
            6             Sm       2.491754       6.643215       1.418211       2.205713     102.979381 0.20227170E+04  0.62189892E+05                                14.191980                           11.741283       2.808399       2.603405                    0.998497      75.189110     169.213451       0.779461       0.255580      -1.350254      -0.032412      -0.019631      -0.010232       0.039250      -0.041466       0.029875       0.043247      -0.097359      -0.669186      -0.231918       0.054073       0.177845             16.546790      13.155123       0.811902      -1.338000      10.382954      -1.871247      26.102294           0.000005
            7             Sm      -0.968010       2.103962      16.011289       1.946301     210.557740 0.48818429E+04  0.18575359E+06                                23.019726                           18.624361       2.845055       2.534497                    0.999568      84.719612     207.225679       0.604147       0.266447      -1.345824      -0.012189      -0.025980       0.028856       0.040696       0.051640       0.053458      -0.005336      -0.024435       0.457384      -0.136563      -0.027366       0.163929             28.847064      34.447744      -1.527995      -5.129039      35.756888       3.205069      16.336560          -0.000007
            8             Sm       1.204337       0.996815       9.611582       2.205713     102.979386 0.20227169E+04  0.62189891E+05                                14.191981                           11.741283       2.808399       2.603406                    0.998497      75.189109     169.213448       0.779461       0.255580      -1.350254       0.032412      -0.019631       0.010232       0.039250       0.041466       0.029875      -0.043247      -0.097359      -0.669186      -0.231918       0.054073       0.177845             16.546792      13.155125      -0.811901      -1.338001      10.382953       1.871248      26.102296           0.000005
            9              H       1.142693       0.369275       3.615566       0.330986       0.561146 0.34866175E+01  0.27901473E+02                                 1.155641                            1.122367      -1.130640       2.485311                    0.999841       2.251235       5.750607       0.564920       1.354866      -0.696630      -0.027529      -0.018581      -0.022890       0.040337       0.009770       0.009968       0.007559       0.007946       0.029194      -0.015440      -0.004927       0.020367              1.157383       1.214691       0.187852       0.150552       1.137292       0.096602       1.120164          -0.000000
           10              H       0.742581       4.301428       3.608948       0.313883       0.493523 0.30233812E+01  0.24151945E+02                                 1.193682                            1.147581      -1.189833       2.432999                    0.999836       2.734464       7.795551       0.469399       1.633446      -0.642667       0.032053       0.001451       0.004085       0.032345      -0.003450       0.006798      -0.000619       0.022985       0.018226      -0.015044       0.000557       0.014487              1.212963       1.549750       0.087267       0.064833       1.030931       0.008379       1.058209           0.000000
           11              H       2.323410       1.219622       1.650057       0.176957       0.843394 0.58048946E+01  0.51107262E+02                                 1.327971                            1.291428      -0.729537       2.554214                    0.999980       2.738619       6.610158       0.645714       1.077401      -0.761665      -0.007863      -0.004158      -0.008844       0.012543       0.004794      -0.000771      -0.002316       0.005867       0.012376      -0.007913       0.002126       0.005787              1.329586       1.352559       0.192465       0.214174       1.274256       0.164492       1.361944          -0.000002
           12              H       3.852910       1.399178       1.943450       0.205019       0.917210 0.64927485E+01  0.59827184E+02                                 1.517175                            1.455447      -0.909041       2.494090                    0.999659       2.873348       7.513808       0.543301       1.223476      -0.724998       0.017185      -0.001450      -0.001645       0.017324      -0.003318      -0.000427      -0.000156       0.009531       0.006920      -0.006968       0.002261       0.004708              1.534161       1.926100      -0.233738      -0.172606       1.336191       0.050574       1.340193          -0.000002
           13              H       2.908840       2.650420       1.905948       0.190625       0.986961 0.71761131E+01  0.69009846E+02                                 1.690874                            1.603891      -1.160852       2.362964                    0.997186       3.305951       9.357338       0.473797       1.344286      -0.695706       0.000885       0.012353      -0.003368       0.012834      -0.002265       0.000831       0.001773      -0.004888       0.016330      -0.006230       0.000279       0.005951              1.725951       1.437193      -0.135057       0.027898       2.244945      -0.303334       1.495714          -0.000000
           14              H       0.433976       4.038305       6.020061       0.162112       0.941864 0.69817355E+01  0.67148391E+02                                 1.675158                            1.609707      -1.130381       2.355931                    0.996538       3.540989      10.254378       0.457586       1.391750      -0.684899       0.012016       0.002379       0.000418       0.012256       0.001148      -0.002545       0.001997       0.020608       0.016129      -0.013304       0.004027       0.009277              1.699022       2.276846       0.145821       0.097204       1.462768       0.006954       1.357453           0.000001
           15              H      -0.733582       3.044539       6.346543       0.190647       0.943689 0.68908892E+01  0.66059302E+02                                 1.690070                            1.609518      -1.120027       2.384391                    0.997415       3.360371       9.716125       0.453210       1.409768      -0.682687      -0.012570      -0.013738       0.003502       0.018947       0.005183       0.000785       0.003066      -0.016230      -0.004686      -0.008850      -0.002345       0.011195              1.728467       1.466214       0.205029      -0.065103       2.250840      -0.372489       1.468345           0.000000
           16              H       9.326303       4.589394       6.492136       0.206521       0.859523 0.62793829E+01  0.58862518E+02                                 1.599185                            1.547064      -1.021107       2.449315                    0.998267       3.194114       9.156722       0.457144       1.429324      -0.679787      -0.013608       0.011133       0.009730       0.020094      -0.003915       0.000344       0.002014      -0.003186       0.006471      -0.005571       0.001285       0.004287              1.614362       1.532938      -0.297666      -0.182907       1.826421       0.332288       1.483726          -0.000000
           17              H       2.553399       6.015675       7.414227       0.330986       0.561146 0.34866174E+01  0.27901470E+02                                 1.155640                            1.122366      -1.130640       2.485311                    0.999841       2.251235       5.750605       0.564920       1.354865      -0.696631       0.027529      -0.018581       0.022890       0.040337      -0.009770       0.009968      -0.007559       0.007946       0.029194      -0.015440      -0.004927       0.020367              1.157382       1.214691      -0.187852       0.150552       1.137292      -0.096602       1.120164          -0.000000
           18              H       2.953510       9.947828       7.420845       0.313883       0.493523 0.30233836E+01  0.24151968E+02                                 1.193682                            1.147581      -1.189832       2.432999                    0.999836       2.734464       7.795551       0.469399       1.633446      -0.642667      -0.032053       0.001451      -0.004085       0.032345       0.003450       0.006798       0.000619       0.022985       0.018226      -0.015044       0.000557       0.014487              1.212964       1.549751      -0.087267       0.064834       1.030931      -0.008379       1.058209           0.000000
           19              H       1.372682       6.866022       9.379736       0.176957       0.843395 0.58048992E+01  0.51107308E+02                                 1.327971                            1.291428      -0.729537       2.554214                    0.999980       2.738620       6.610159       0.645715       1.077400      -0.761666       0.007863      -0.004158       0.008844       0.012543      -0.004794      -0.000771       0.002316       0.005867       0.012376      -0.007913       0.002126       0.005787              1.329586       1.352559      -0.192465       0.214174       1.274256      -0.164492       1.361944          -0.000002
           20              H      -0.156819       7.045578       9.086343       0.205019       0.917210 0.64927499E+01  0.59827202E+02                                 1.517175                            1.455447      -0.909041       2.494090                    0.999659       2.873348       7.513809       0.543301       1.223476      -0.724998      -0.017185      -0.001450       0.001645       0.017324       0.003318      -0.000427       0.000156       0.009531       0.006920      -0.006968       0.002261       0.004708              1.534162       1.926101       0.233738      -0.172606       1.336191      -0.050574       1.340193          -0.000002
           21              H       0.787252       8.296820       9.123845       0.190625       0.986961 0.71761138E+01  0.69009851E+02                                 1.690874                            1.603891      -1.160851       2.362964                    0.997186       3.305951       9.357337       0.473798       1.344285      -0.695706      -0.000885       0.012353       0.003368       0.012834       0.002265       0.000831      -0.001773      -0.004888       0.016330      -0.006231       0.000279       0.005951              1.725951       1.437193       0.135058       0.027898       2.244944       0.303334       1.495714          -0.000000
           22              H       3.262116       9.684705       5.009732       0.162112       0.941863 0.69817251E+01  0.67148270E+02                                 1.675158                            1.609706      -1.130380       2.355931                    0.996538       3.540988      10.254376       0.457586       1.391751      -0.684899      -0.012016       0.002379      -0.000418       0.012256      -0.001148      -0.002545      -0.001997       0.020608       0.016129      -0.013304       0.004027       0.009277              1.699022       2.276845      -0.145821       0.097203       1.462767      -0.006954       1.357453           0.000000
           23              H       4.429674       8.690939       4.683250       0.190647       0.943689 0.68908916E+01  0.66059326E+02                                 1.690069                            1.609518      -1.120026       2.384391                    0.997415       3.360371       9.716123       0.453210       1.409767      -0.682687       0.012570      -0.013738      -0.003502       0.018947      -0.005183       0.000785      -0.003066      -0.016230      -0.004686      -0.008850      -0.002345       0.011195              1.728466       1.466214      -0.205030      -0.065104       2.250840       0.372489       1.468345           0.000000
           24              H       4.651289      10.235794       4.537657       0.206521       0.859524 0.62793859E+01  0.58862553E+02                                 1.599185                            1.547064      -1.021107       2.449315                    0.998267       3.194114       9.156723       0.457144       1.429324      -0.679787       0.013608       0.011133      -0.009730       0.020094       0.003915       0.000344      -0.002014      -0.003186       0.006471      -0.005571       0.001285       0.004287              1.614362       1.532939       0.297666      -0.182907       1.826422      -0.332288       1.483726           0.000000
           25              H       6.249490      10.923525      18.444020       0.330986       0.561146 0.34866175E+01  0.27901472E+02                                 1.155641                            1.122366      -1.130640       2.485311                    0.999841       2.251235       5.750606       0.564920       1.354866      -0.696630       0.027529       0.018581       0.022890       0.040337       0.009770       0.009968       0.007559       0.007946       0.029194      -0.015440      -0.004927       0.020367              1.157382       1.214691       0.187852       0.150552       1.137292       0.096602       1.120164          -0.000000
           26              H       6.649602       6.991372      18.450638       0.313883       0.493523 0.30233812E+01  0.24151945E+02                                 1.193682                            1.147581      -1.189832       2.432999                    0.999836       2.734464       7.795551       0.469399       1.633446      -0.642667      -0.032053      -0.001451      -0.004085       0.032345      -0.003450       0.006798      -0.000619       0.022985       0.018226      -0.015044       0.000557       0.014487              1.212963       1.549750       0.087267       0.064833       1.030931       0.008379       1.058209           0.000000
           27              H       5.068773      10.073178      20.409529       0.176957       0.843395 0.58048992E+01  0.51107312E+02                                 1.327971                            1.291429      -0.729537       2.554214                    0.999980       2.738620       6.610161       0.645714       1.077401      -0.761665       0.007863       0.004158       0.008844       0.012543       0.004794      -0.000771      -0.002316       0.005867       0.012376      -0.007913       0.002126       0.005787              1.329587       1.352560       0.192465       0.214174       1.274256       0.164492       1.361945          -0.000002
           28              H       3.539273       9.893622      20.116136       0.205019       0.917211 0.64927549E+01  0.59827259E+02                                 1.517176                            1.455448      -0.909041       2.494090                    0.999659       2.873349       7.513812       0.543301       1.223476      -0.724998      -0.017185       0.001450       0.001645       0.017324      -0.003318      -0.000427      -0.000156       0.009531       0.006920      -0.006968       0.002261       0.004708              1.534162       1.926101      -0.233738      -0.172606       1.336192       0.050574       1.340193          -0.000002
           29              H       4.483343       8.642380      20.153638       0.190625       0.986960 0.71761123E+01  0.69009840E+02                                 1.690874                            1.603891      -1.160852       2.362964                    0.997186       3.305951       9.357340       0.473797       1.344286      -0.695706      -0.000885      -0.012353       0.003368       0.012834      -0.002265       0.000831       0.001773      -0.004888       0.016330      -0.006230       0.000279       0.005951              1.725951       1.437194      -0.135057       0.027898       2.244946      -0.303334       1.495714          -0.000000
           30              H       6.958207       7.254495      16.039525       0.162112       0.941864 0.69817342E+01  0.67148376E+02                                 1.675158                            1.609707      -1.130381       2.355931                    0.996538       3.540989      10.254378       0.457586       1.391751      -0.684899      -0.012016      -0.002379      -0.000418       0.012256       0.001148      -0.002545       0.001997       0.020608       0.016129      -0.013304       0.004027       0.009277              1.699022       2.276846       0.145821       0.097204       1.462768       0.006954       1.357453           0.000000
           31              H       8.125765       8.248261      15.713043       0.190647       0.943689 0.68908897E+01  0.66059307E+02                                 1.690069                            1.609518      -1.120027       2.384391                    0.997415       3.360371       9.716124       0.453210       1.409768      -0.682687       0.012570       0.013738      -0.003502       0.018947       0.005183       0.000785       0.003066      -0.016230      -0.004686      -0.008850      -0.002345       0.011195              1.728466       1.466214       0.205029      -0.065103       2.250840      -0.372489       1.468345           0.000000
           32              H      -1.934120       6.703406      15.567450       0.206521       0.859523 0.62793797E+01  0.58862483E+02                                 1.599185                            1.547064      -1.021107       2.449315                    0.998267       3.194113       9.156720       0.457144       1.429325      -0.679787       0.013608      -0.011133      -0.009730       0.020094      -0.003915       0.000344       0.002014      -0.003186       0.006471      -0.005571       0.001285       0.004287              1.614362       1.532938      -0.297666      -0.182907       1.826421       0.332288       1.483726          -0.000000
           33              H       4.838784       5.277125      14.645359       0.330986       0.561146 0.34866174E+01  0.27901470E+02                                 1.155640                            1.122366      -1.130640       2.485311                    0.999841       2.251235       5.750605       0.564920       1.354865      -0.696631      -0.027529       0.018581      -0.022890       0.040337      -0.009770       0.009968      -0.007559       0.007946       0.029194      -0.015440      -0.004927       0.020367              1.157382       1.214691      -0.187852       0.150552       1.137292      -0.096602       1.120164          -0.000000
           34              H       4.438673       1.344972      14.638741       0.313883       0.493523 0.30233836E+01  0.24151968E+02                                 1.193682                            1.147581      -1.189832       2.432999                    0.999836       2.734464       7.795551       0.469399       1.633446      -0.642667       0.032053      -0.001451       0.004085       0.032345       0.003450       0.006798       0.000619       0.022985       0.018226      -0.015044       0.000557       0.014487              1.212964       1.549751      -0.087267       0.064834       1.030931      -0.008379       1.058209           0.000000
           35              H       6.019501       4.426778      12.679850       0.176957       0.843395 0.58049026E+01  0.51107351E+02                                 1.327972                            1.291429      -0.729537       2.554214                    0.999980       2.738620       6.610162       0.645714       1.077401      -0.761665      -0.007863       0.004158      -0.008844       0.012543      -0.004795      -0.000771       0.002316       0.005867       0.012376      -0.007913       0.002126       0.005787              1.329587       1.352560      -0.192465       0.214174       1.274257      -0.164492       1.361945          -0.000002
           36              H       7.549002       4.247222      12.973243       0.205018       0.917210 0.64927537E+01  0.59827245E+02                                 1.517176                            1.455448      -0.909042       2.494089                    0.999659       2.873349       7.513812       0.543301       1.223476      -0.724998       0.017185       0.001450      -0.001645       0.017324       0.003318      -0.000427       0.000156       0.009531       0.006920      -0.006968       0.002261       0.004708              1.534162       1.926102       0.233738      -0.172606       1.336192      -0.050574       1.340194          -0.000002
           37              H       6.604931       2.995980      12.935741       0.190625       0.986960 0.71761125E+01  0.69009843E+02                                 1.690874                            1.603891      -1.160851       2.362964                    0.997186       3.305951       9.357340       0.473797       1.344286      -0.695706       0.000885      -0.012353      -0.003368       0.012834       0.002265       0.000831      -0.001773      -0.004888       0.016330      -0.006231       0.000279       0.005951              1.725951       1.437194       0.135058       0.027898       2.244945       0.303334       1.495714          -0.000000
           38              H       4.130067       1.608095      17.049854       0.162112       0.941863 0.69817289E+01  0.67148313E+02                                 1.675158                            1.609706      -1.130381       2.355931                    0.996538       3.540989      10.254378       0.457586       1.391751      -0.684899       0.012016      -0.002379       0.000418       0.012256      -0.001148      -0.002545      -0.001997       0.020608       0.016128      -0.013304       0.004027       0.009277              1.699022       2.276846      -0.145821       0.097203       1.462767      -0.006954       1.357453           0.000000
           39              H       2.962509       2.601861      17.376336       0.190647       0.943690 0.68908963E+01  0.66059380E+02                                 1.690070                            1.609518      -1.120027       2.384391                    0.997415       3.360372       9.716125       0.453211       1.409767      -0.682687      -0.012570       0.013738       0.003502       0.018947      -0.005183       0.000785      -0.003066      -0.016230      -0.004686      -0.008850      -0.002345       0.011195              1.728467       1.466214      -0.205030      -0.065104       2.250840       0.372489       1.468345           0.000000
           40              H       2.740894       1.057006      17.521929       0.206521       0.859524 0.62793864E+01  0.58862558E+02                                 1.599185                            1.547064      -1.021107       2.449315                    0.998267       3.194114       9.156722       0.457144       1.429324      -0.679787      -0.013608      -0.011133       0.009730       0.020094       0.003915       0.000344      -0.002014      -0.003186       0.006471      -0.005571       0.001285       0.004287              1.614362       1.532939       0.297666      -0.182907       1.826422      -0.332288       1.483726           0.000000
           41              C       2.709143       1.567441       3.611154       0.467257      23.585581 0.28902378E+03  0.61598634E+04                                 7.537419                            5.957401       0.075629       2.087450                    0.999332      22.397056      62.099885       0.624104       0.460481      -1.033692       0.006852      -0.003457      -0.012713       0.014850       0.001833      -0.023810      -0.016313       0.011469       0.048971      -0.025764      -0.011020       0.036784              8.344818       6.814216       1.989777      -1.233033       5.904717      -1.534490      12.315521           0.000002
           42              C       1.747959       0.844701       5.486219      -0.014132      37.301256 0.46376475E+03  0.11011533E+05                                 9.673428                            7.164473       0.250183       2.074631                    0.999742      27.726594      78.485100       0.621518       0.415052      -1.071759       0.006028       0.004615      -0.099089       0.099379       0.007647       0.025870       0.002383       0.026137       0.254356      -0.057699      -0.032784       0.090483             11.511444      12.878845       6.588447      -2.466108      11.484946      -2.981686      10.170541           0.000001
           43              C       2.805828       1.679239       5.777406      -0.005325      34.945670 0.46511039E+03  0.11114917E+05                                 9.316520                            7.241666       0.016801       1.992795                    0.999667      28.536072      82.566510       0.606183       0.422817      -1.060716       0.036022       0.021421      -0.083068       0.093042      -0.023135      -0.023659      -0.021746      -0.015521       0.022341      -0.046922       0.019175       0.027748             10.511186      10.107790       3.974324       1.974099       8.716310       0.974377      12.709458           0.000002
           44              C       2.971936       1.723281       2.146398      -0.563947      26.756677 0.41306022E+03  0.95370200E+04                                 7.441691                            6.462066       0.425738       2.109477                    0.997706      31.122752      87.149788       0.699755       0.379106      -1.095247       0.004386       0.007089       0.021994       0.023521       0.019584       0.011436      -0.001847       0.034615       0.151025      -0.051713      -0.000833       0.052545              7.824858       6.752786      -0.181020      -0.530609       6.787098      -0.895692       9.934691          -0.000003
           45              C       0.810624      -0.030491       6.245069       0.630190      21.998818 0.24169883E+03  0.50112761E+04                                 7.393426                            5.635616      -0.246415       1.980040                    0.998812      22.838658      66.058272       0.599505       0.492765      -0.999041      -0.051727      -0.051760       0.050115       0.088692      -0.079980       0.003797      -0.003518      -0.003858      -0.121821      -0.059704      -0.040793       0.100496              8.501695       9.391559       3.689512       0.112639       7.706870      -0.898751       8.406658           0.000001
           46              C       3.382211       2.133210       7.067891       0.650212      21.709795 0.23533783E+03  0.48350831E+04                                 7.284783                            5.561680      -0.277417       1.981315                    0.998703      22.117253      63.172101       0.604843       0.492892      -1.001431       0.028639       0.013566       0.093209       0.098449      -0.072493       0.022764      -0.013945      -0.097904      -0.117915      -0.073668      -0.037008       0.110675              8.137901       8.169559       2.545254      -0.731305       6.117760      -0.565912      10.126384           0.000002
           47              C       9.312700       3.975066       4.570746       0.479423      22.267787 0.28411626E+03  0.60445488E+04                                 7.326633                            5.949062       0.079761       2.096103                    0.999515      22.294223      62.268259       0.616320       0.467124      -1.027416       0.000969       0.003175       0.015131       0.015491      -0.004221      -0.009924      -0.005459      -0.037201       0.092321      -0.036111       0.003077       0.033034              8.032355       8.472835       0.458989       1.451293       4.196153      -0.797283      11.428077           0.000001
           48              C       9.456050       4.186241       2.353758      -0.004694      36.191756 0.42607082E+03  0.98888831E+04                                 9.415895                            6.820354       0.314301       2.102165                    0.999489      27.025592      75.248929       0.644581       0.409415      -1.077116       0.028130       0.008503       0.091807       0.096395      -0.001092       0.057461       0.014261       0.012836       0.077985      -0.052783      -0.017934       0.070718             11.249879      12.290895       1.499035      -3.897119       4.997047      -1.599593      16.461696           0.000002
           49              C       8.147899       3.973936       2.733183       0.020441      35.201936 0.43260321E+03  0.10125895E+05                                 9.330844                            6.939350       0.015938       2.001825                    0.999329      27.572141      78.280466       0.626878       0.417426      -1.066921       0.008322       0.002221       0.086366       0.086795      -0.005735      -0.004044      -0.000144      -0.109624       0.043675      -0.062603       0.014770       0.047832             10.729777      15.948316       1.193679       1.985744       4.897574      -0.521065      11.343442           0.000001
           50              C      -0.516264       3.905050       5.982560      -0.575185      26.789560 0.45004783E+03  0.10682183E+05                                 7.519355                            6.771567       0.113014       2.004276                    0.996293      32.400728      93.871385       0.675389       0.382077      -1.086360      -0.036590      -0.000084      -0.027140       0.045557       0.016176       0.005175       0.009484       0.060211       0.061339      -0.045367       0.015293       0.030075              7.802326       7.497703      -0.021458       1.061308       7.647787      -0.446083       8.261489           0.000001
           51              C      -0.069156       4.353374       1.085332       0.682848      22.292607 0.23264105E+03  0.47608174E+04                                 7.432166                            5.524839      -0.316487       1.971633                    0.998462      21.797878      61.919683       0.608313       0.492022      -1.002949       0.064344      -0.007888      -0.078662       0.101932      -0.061639       0.001993       0.001150      -0.131757      -0.137086      -0.067607      -0.045460       0.113067              8.626543       8.281054       1.407129      -0.354433       4.550091      -0.271333      13.048485           0.000001
           52              C       6.883608       3.937799       1.945655       0.683739      23.939491 0.23868267E+03  0.49487926E+04                                 7.954843                            5.714986      -0.513249       1.910381                    0.997142      22.355164      65.328891       0.575688       0.513146      -0.985859      -0.066086       0.004838      -0.062562       0.091131      -0.016624      -0.004531       0.039587      -0.186962      -0.165658      -0.067603      -0.063471       0.131074              9.312792      10.904749       1.128082      -0.309638       4.778014      -1.484404      12.255613           0.000000
           53              C       6.937144       0.518340       4.731781       0.496967      23.118130 0.28121255E+03  0.59927607E+04                                 7.333081                            5.901533       0.028918       2.048088                    0.999515      23.715756      67.217634       0.618853       0.464436      -1.024550      -0.026062      -0.038899      -0.132538       0.140566       0.074926      -0.078971      -0.034561       0.122173      -0.095398      -0.081397      -0.071398       0.152795              8.129624       6.530945      -2.861726       1.472915      11.457488      -0.589174       6.400439          -0.000001
           54              C       7.379238       1.035550       6.136977       0.481032      22.871579 0.28131331E+03  0.60090841E+04                                 7.318193                            5.921203       0.057003       2.058749                    0.999523      23.956889      68.487782       0.613518       0.467370      -1.020617       0.035513       0.045308       0.125673       0.138231       0.059374      -0.095927      -0.031033       0.161018      -0.108331      -0.085981      -0.081932       0.167912              8.096481       6.151431      -2.471472       1.479476      11.690693      -0.971123       6.447317          -0.000000
           55              C       0.986948       7.213841       7.418639       0.467257      23.585581 0.28902384E+03  0.61598649E+04                                 7.537419                            5.957401       0.075629       2.087450                    0.999332      22.397057      62.099886       0.624104       0.460481      -1.033692      -0.006852      -0.003457       0.012713       0.014850      -0.001833      -0.023810       0.016314       0.011469       0.048971      -0.025764      -0.011020       0.036784              8.344817       6.814215      -1.989776      -1.233033       5.904715       1.534487      12.315521           0.000001
           56              C       1.948133       6.491101       5.543574      -0.014132      37.301250 0.46376468E+03  0.11011531E+05                                 9.673427                            7.164472       0.250183       2.074631                    0.999742      27.726592      78.485093       0.621518       0.415052      -1.071759      -0.006028       0.004615       0.099089       0.099379      -0.007647       0.025870      -0.002383       0.026137       0.254356      -0.057699      -0.032784       0.090483             11.511442      12.878844      -6.588447      -2.466108      11.484946       2.981685      10.170537           0.000001
           57              C       0.890264       7.325639       5.252387      -0.005325      34.945674 0.46511048E+03  0.11114920E+05                                 9.316521                            7.241667       0.016801       1.992795                    0.999667      28.536071      82.566508       0.606183       0.422817      -1.060716      -0.036022       0.021421       0.083068       0.093042       0.023135      -0.023659       0.021746      -0.015521       0.022341      -0.046922       0.019175       0.027748             10.511187      10.107794      -3.974326       1.974100       8.716312      -0.974377      12.709457           0.000002
           58              C       0.724155       7.369681       8.883395      -0.563946      26.756682 0.41306034E+03  0.95370231E+04                                 7.441692                            6.462066       0.425738       2.109477                    0.997706      31.122748      87.149772       0.699755       0.379106      -1.095247      -0.004386       0.007089      -0.021994       0.023521      -0.019584       0.011435       0.001847       0.034615       0.151025      -0.051713      -0.000833       0.052545              7.824858       6.752789       0.181022      -0.530609       6.787097       0.895691       9.934690          -0.000003
           59              C       2.885468       5.615909       4.784724       0.630190      21.998809 0.24169871E+03  0.50112731E+04                                 7.393423                            5.635614      -0.246415       1.980040                    0.998812      22.838658      66.058268       0.599505       0.492765      -0.999041       0.051727      -0.051760      -0.050115       0.088692       0.079980       0.003797       0.003518      -0.003858      -0.121821      -0.059704      -0.040793       0.100496              8.501692       9.391552      -3.689510       0.112640       7.706867       0.898750       8.406656           0.000001
           60              C       0.313880       7.779610       3.961902       0.650212      21.709786 0.23533768E+03  0.48350794E+04                                 7.284781                            5.561678      -0.277417       1.981315                    0.998703      22.117252      63.172098       0.604843       0.492892      -1.001431      -0.028639       0.013566      -0.093209       0.098449       0.072493       0.022764       0.013945      -0.097904      -0.117915      -0.073668      -0.037008       0.110675              8.137899       8.169558      -2.545255      -0.731305       6.117760       0.565913      10.126378           0.000002
           61              C       4.664892       9.621466       6.459047       0.479423      22.267779 0.28411606E+03  0.60445436E+04                                 7.326632                            5.949060       0.079761       2.096103                    0.999515      22.294221      62.268253       0.616320       0.467124      -1.027416      -0.000969       0.003175      -0.015131       0.015491       0.004221      -0.009924       0.005459      -0.037201       0.092321      -0.036111       0.003077       0.033034              8.032354       8.472836      -0.458989       1.451296       4.196152       0.797282      11.428073           0.000001
           62              C       4.521541       9.832641       8.676035      -0.004694      36.191754 0.42607096E+03  0.98888870E+04                                 9.415895                            6.820355       0.314301       2.102165                    0.999489      27.025593      75.248935       0.644581       0.409415      -1.077116      -0.028130       0.008503      -0.091807       0.096395       0.001092       0.057461      -0.014261       0.012836       0.077985      -0.052783      -0.017934       0.070718             11.249879      12.290889      -1.499035      -3.897119       4.997047       1.599594      16.461699           0.000002
           63              C       5.829693       9.620336       8.296610       0.020441      35.201952 0.43260352E+03  0.10125904E+05                                 9.330848                            6.939353       0.015938       2.001825                    0.999329      27.572142      78.280472       0.626878       0.417426      -1.066921      -0.008322       0.002221      -0.086366       0.086795       0.005735      -0.004044       0.000144      -0.109624       0.043675      -0.062603       0.014770       0.047832             10.729781      15.948323      -1.193678       1.985755       4.897576       0.521065      11.343446           0.000001
           64              C       4.212355       9.551450       5.047233      -0.575185      26.789561 0.45004781E+03  0.10682182E+05                                 7.519355                            6.771567       0.113015       2.004276                    0.996293      32.400728      93.871384       0.675389       0.382077      -1.086360       0.036590      -0.000084       0.027140       0.045557      -0.016176       0.005175      -0.009484       0.060211       0.061339      -0.045367       0.015293       0.030075              7.802327       7.497707       0.021457       1.061308       7.647786       0.446083       8.261487           0.000001
           65              C       3.765247       9.999774       9.944461       0.682848      22.292598 0.23264097E+03  0.47608153E+04                                 7.432163                            5.524837      -0.316487       1.971633                    0.998462      21.797879      61.919684       0.608313       0.492021      -1.002949      -0.064344      -0.007888       0.078662       0.101932       0.061639       0.001993      -0.001150      -0.131757      -0.137086      -0.067607      -0.045460       0.113067              8.626539       8.281054      -1.407129      -0.354429       4.550090       0.271332      13.048474           0.000001
           66              C       7.093984       9.584199       9.084138       0.683739      23.939498 0.23868273E+03  0.49487942E+04                                 7.954845                            5.714987      -0.513250       1.910381                    0.997142      22.355169      65.328915       0.575688       0.513146      -0.985859       0.066086       0.004838       0.062562       0.091131       0.016624      -0.004531      -0.039587      -0.186962      -0.165658      -0.067603      -0.063471       0.131074              9.312795      10.904753      -1.128082      -0.309637       4.778016       1.484404      12.255617           0.000000
           67              C       7.040447       6.164740       6.298012       0.496967      23.118125 0.28121245E+03  0.59927585E+04                                 7.333080                            5.901532       0.028918       2.048088                    0.999515      23.715760      67.217656       0.618853       0.464436      -1.024550       0.026062      -0.038899       0.132538       0.140566      -0.074926      -0.078971       0.034561       0.122173      -0.095398      -0.081397      -0.071398       0.152795              8.129624       6.530941       2.861723       1.472915      11.457490       0.589172       6.400440          -0.000001
           68              C       6.598354       6.681950       4.892816       0.481032      22.871570 0.28131318E+03  0.60090807E+04                                 7.318191                            5.921201       0.057003       2.058749                    0.999523      23.956887      68.487776       0.613518       0.467370      -1.020617      -0.035513       0.045308      -0.125673       0.138231      -0.059374      -0.095927       0.031033       0.161018      -0.108331      -0.085981      -0.081932       0.167913              8.096478       6.151426       2.471467       1.479475      11.690691       0.971121       6.447317          -0.000000
           69              C       4.683040       9.725359      18.448432       0.467257      23.585584 0.28902383E+03  0.61598645E+04                                 7.537420                            5.957401       0.075629       2.087450                    0.999332      22.397058      62.099893       0.624104       0.460481      -1.033692      -0.006852       0.003457       0.012713       0.014849       0.001833      -0.023810      -0.016314       0.011468       0.048971      -0.025764      -0.011020       0.036784              8.344819       6.814216       1.989778      -1.233034       5.904717      -1.534490      12.315523           0.000001
           70              C       5.644224      10.448099      16.573367      -0.014132      37.301258 0.46376478E+03  0.11011534E+05                                 9.673428                            7.164473       0.250183       2.074631                    0.999742      27.726595      78.485102       0.621518       0.415051      -1.071759      -0.006028      -0.004615       0.099089       0.099379       0.007647       0.025870       0.002383       0.026137       0.254356      -0.057699      -0.032784       0.090483             11.511444      12.878845       6.588446      -2.466109      11.484946      -2.981687      10.170542           0.000001
           71              C       4.586355       9.613561      16.282180      -0.005325      34.945670 0.46511039E+03  0.11114917E+05                                 9.316520                            7.241667       0.016801       1.992795                    0.999667      28.536072      82.566511       0.606183       0.422817      -1.060716      -0.036022      -0.021421       0.083068       0.093042      -0.023135      -0.023659      -0.021746      -0.015521       0.022341      -0.046922       0.019175       0.027748             10.511186      10.107790       3.974324       1.974099       8.716310       0.974377      12.709459           0.000002
           72              C       4.420247       9.569519      19.913188      -0.563946      26.756677 0.41306022E+03  0.95370200E+04                                 7.441691                            6.462066       0.425737       2.109477                    0.997706      31.122753      87.149796       0.699755       0.379106      -1.095247      -0.004386      -0.007089      -0.021994       0.023521       0.019584       0.011436      -0.001848       0.034615       0.151025      -0.051713      -0.000832       0.052545              7.824858       6.752786      -0.181020      -0.530609       6.787098      -0.895691       9.934690          -0.000003
           73              C       6.581559       0.030491      15.814517       0.630190      21.998821 0.24169886E+03  0.50112769E+04                                 7.393426                            5.635616      -0.246415       1.980040                    0.998812      22.838659      66.058273       0.599505       0.492765      -0.999041       0.051727       0.051760      -0.050115       0.088692      -0.079980       0.003797      -0.003518      -0.003858      -0.121821      -0.059704      -0.040793       0.100496              8.501696       9.391559       3.689512       0.112639       7.706870      -0.898752       8.406658           0.000001
           74              C       4.009972       9.159590      14.991695       0.650212      21.709797 0.23533786E+03  0.48350837E+04                                 7.284783                            5.561680      -0.277417       1.981315                    0.998703      22.117253      63.172099       0.604843       0.492892      -1.001431      -0.028639      -0.013566      -0.093209       0.098449      -0.072493       0.022764      -0.013945      -0.097904      -0.117915      -0.073668      -0.037008       0.110675              8.137901       8.169558       2.545254      -0.731305       6.117760      -0.565912      10.126384           0.000002
           75              C      -1.920517       7.317734      17.488840       0.479423      22.267787 0.28411626E+03  0.60445488E+04                                 7.326633                            5.949062       0.079761       2.096103                    0.999515      22.294223      62.268259       0.616320       0.467124      -1.027416      -0.000969      -0.003175      -0.015131       0.015491      -0.004221      -0.009924      -0.005459      -0.037201       0.092321      -0.036111       0.003077       0.033034              8.032355       8.472835       0.458989       1.451293       4.196153      -0.797283      11.428077           0.000001
           76              C      -2.063867       7.106559      19.705828      -0.004694      36.191758 0.42607085E+03  0.98888840E+04                                 9.415895                            6.820355       0.314301       2.102165                    0.999489      27.025593      75.248935       0.644581       0.409415      -1.077116      -0.028130      -0.008503      -0.091807       0.096395      -0.001092       0.057461       0.014261       0.012836       0.077985      -0.052783      -0.017934       0.070718             11.249880      12.290896       1.499035      -3.897119       4.997047      -1.599593      16.461696           0.000002
           77              C      -0.755716       7.318864      19.326403       0.020441      35.201938 0.43260324E+03  0.10125896E+05                                 9.330845                            6.939350       0.015938       2.001825                    0.999329      27.572142      78.280470       0.626878       0.417426      -1.066921      -0.008322      -0.002222      -0.086366       0.086795      -0.005735      -0.004044      -0.000144      -0.109624       0.043675      -0.062603       0.014770       0.047832             10.729778      15.948317       1.193679       1.985745       4.897574      -0.521065      11.343442           0.000001
           78              C       7.908447       7.387750      16.077026      -0.575185      26.789563 0.45004789E+03  0.10682185E+05                                 7.519355                            6.771567       0.113014       2.004276                    0.996293      32.400730      93.871389       0.675389       0.382077      -1.086360       0.036590       0.000084       0.027140       0.045557       0.016176       0.005175       0.009484       0.060211       0.061339      -0.045367       0.015293       0.030075              7.802327       7.497703      -0.021458       1.061308       7.647787      -0.446083       8.261490           0.000001
           79              C       7.461339       6.939426      20.974254       0.682848      22.292608 0.23264107E+03  0.47608178E+04                                 7.432166                            5.524838      -0.316487       1.971633                    0.998462      21.797878      61.919679       0.608313       0.492021      -1.002949      -0.064344       0.007888       0.078662       0.101932      -0.061639       0.001993       0.001150      -0.131757      -0.137086      -0.067607      -0.045460       0.113067              8.626543       8.281054       1.407129      -0.354433       4.550090      -0.271333      13.048484           0.000001
           80              C       0.508575       7.355001      20.113931       0.683739      23.939492 0.23868268E+03  0.49487928E+04                                 7.954844                            5.714986      -0.513250       1.910381                    0.997142      22.355165      65.328897       0.575688       0.513146      -0.985859       0.066086      -0.004838       0.062562       0.091131      -0.016624      -0.004531       0.039587      -0.186962      -0.165658      -0.067603      -0.063471       0.131074              9.312793      10.904750       1.128082      -0.309638       4.778015      -1.484404      12.255613           0.000000
           81              C       0.455039      10.774460      17.327805       0.496967      23.118131 0.28121257E+03  0.59927612E+04                                 7.333081                            5.901533       0.028918       2.048088                    0.999515      23.715755      67.217628       0.618853       0.464436      -1.024550       0.026062       0.038899       0.132538       0.140566       0.074926      -0.078971      -0.034561       0.122173      -0.095398      -0.081397      -0.071398       0.152795              8.129624       6.530945      -2.861726       1.472915      11.457487      -0.589174       6.400439          -0.000001
           82              C       0.012945      10.257250      15.922609       0.481032      22.871577 0.28131328E+03  0.60090833E+04                                 7.318192                            5.921202       0.057003       2.058749                    0.999523      23.956887      68.487774       0.613518       0.467370      -1.020617      -0.035513      -0.045308      -0.125673       0.138231       0.059374      -0.095927      -0.031033       0.161018      -0.108331      -0.085981      -0.081932       0.167912              8.096480       6.151431      -2.471472       1.479476      11.690692      -0.971123       6.447317          -0.000000
           83              C       6.405235       4.078959      14.640947       0.467257      23.585581 0.28902384E+03  0.61598647E+04                                 7.537419                            5.957401       0.075629       2.087450                    0.999332      22.397057      62.099888       0.624104       0.460481      -1.033692       0.006852       0.003457      -0.012713       0.014849      -0.001833      -0.023810       0.016314       0.011469       0.048971      -0.025764      -0.011020       0.036784              8.344817       6.814215      -1.989776      -1.233033       5.904715       1.534487      12.315523           0.000002
           84              C       5.444050       4.801699      16.516012      -0.014132      37.301256 0.46376477E+03  0.11011534E+05                                 9.673427                            7.164473       0.250183       2.074631                    0.999742      27.726595      78.485103       0.621518       0.415051      -1.071759       0.006028      -0.004615      -0.099089       0.099379      -0.007647       0.025870      -0.002383       0.026137       0.254356      -0.057699      -0.032784       0.090483             11.511444      12.878845      -6.588448      -2.466108      11.484947       2.981686      10.170538           0.000001
           85              C       6.501919       3.967161      16.807199      -0.005325      34.945678 0.46511052E+03  0.11114921E+05                                 9.316521                            7.241668       0.016801       1.992795                    0.999667      28.536073      82.566514       0.606183       0.422817      -1.060716       0.036022      -0.021421      -0.083068       0.093042       0.023135      -0.023659       0.021746      -0.015521       0.022341      -0.046922       0.019175       0.027748             10.511188      10.107794      -3.974326       1.974100       8.716312      -0.974377      12.709458           0.000002
           86              C       6.668028       3.923119      13.176191      -0.563946      26.756685 0.41306039E+03  0.95370248E+04                                 7.441693                            6.462067       0.425737       2.109477                    0.997706      31.122750      87.149790       0.699755       0.379106      -1.095247       0.004386      -0.007089       0.021994       0.023521      -0.019584       0.011435       0.001848       0.034615       0.151025      -0.051713      -0.000832       0.052545              7.824860       6.752790       0.181022      -0.530609       6.787098       0.895691       9.934691          -0.000003
           87              C       4.506715       5.676891      17.274862       0.630190      21.998809 0.24169871E+03  0.50112731E+04                                 7.393423                            5.635615      -0.246415       1.980040                    0.998812      22.838659      66.058275       0.599505       0.492765      -0.999041      -0.051727       0.051760       0.050115       0.088692       0.079980       0.003797       0.003518      -0.003858      -0.121821      -0.059704      -0.040793       0.100496              8.501692       9.391552      -3.689510       0.112640       7.706868       0.898750       8.406657           0.000001
           88              C       7.078303       3.513190      18.097684       0.650212      21.709788 0.23533770E+03  0.48350799E+04                                 7.284782                            5.561678      -0.277417       1.981315                    0.998703      22.117253      63.172101       0.604843       0.492892      -1.001431       0.028639      -0.013566       0.093209       0.098449       0.072493       0.022764       0.013945      -0.097904      -0.117915      -0.073668      -0.037008       0.110675              8.137899       8.169558      -2.545255      -0.731305       6.117760       0.565913      10.126378           0.000002
           89              C       2.727291       1.671334      15.600539       0.479423      22.267781 0.28411608E+03  0.60445441E+04                                 7.326632                            5.949060       0.079761       2.096103                    0.999515      22.294222      62.268256       0.616320       0.467124      -1.027416       0.000969      -0.003175       0.015131       0.015491       0.004221      -0.009924       0.005459      -0.037201       0.092321      -0.036111       0.003077       0.033034              8.032354       8.472837      -0.458989       1.451296       4.196152       0.797282      11.428074           0.000001
           90              C       2.870642       1.460159      13.383551      -0.004694      36.191755 0.42607096E+03  0.98888871E+04                                 9.415896                            6.820356       0.314301       2.102165                    0.999489      27.025593      75.248937       0.644581       0.409415      -1.077116       0.028130      -0.008503       0.091807       0.096395       0.001092       0.057461      -0.014261       0.012836       0.077985      -0.052783      -0.017934       0.070718             11.249879      12.290890      -1.499035      -3.897119       4.997047       1.599594      16.461701           0.000002
           91              C       1.562490       1.672464      13.762976       0.020442      35.201956 0.43260358E+03  0.10125906E+05                                 9.330848                            6.939353       0.015937       2.001825                    0.999329      27.572144      78.280481       0.626878       0.417426      -1.066921       0.008322      -0.002222       0.086366       0.086795       0.005735      -0.004044       0.000144      -0.109624       0.043675      -0.062603       0.014770       0.047832             10.729782      15.948324      -1.193678       1.985755       4.897576       0.521065      11.343447           0.000001
           92              C       3.179828       1.741350      17.012353      -0.575185      26.789563 0.45004784E+03  0.10682183E+05                                 7.519355                            6.771567       0.113014       2.004276                    0.996293      32.400731      93.871393       0.675389       0.382077      -1.086360      -0.036590       0.000084      -0.027140       0.045557      -0.016176       0.005175      -0.009484       0.060211       0.061339      -0.045367       0.015293       0.030075              7.802327       7.497707       0.021456       1.061308       7.647786       0.446084       8.261487           0.000001
           93              C       3.626936       1.293026      12.115125       0.682848      22.292598 0.23264096E+03  0.47608151E+04                                 7.432164                            5.524837      -0.316487       1.971633                    0.998462      21.797879      61.919686       0.608313       0.492021      -1.002949       0.064344       0.007888      -0.078662       0.101932       0.061639       0.001993      -0.001150      -0.131757      -0.137086      -0.067607      -0.045460       0.113067              8.626540       8.281054      -1.407129      -0.354429       4.550090       0.271332      13.048475           0.000001
           94              C       0.298199       1.708601      12.975448       0.683739      23.939498 0.23868272E+03  0.49487942E+04                                 7.954845                            5.714987      -0.513250       1.910381                    0.997142      22.355169      65.328916       0.575688       0.513146      -0.985859      -0.066086      -0.004838      -0.062562       0.091131       0.016624      -0.004531      -0.039587      -0.186962      -0.165658      -0.067603      -0.063471       0.131074              9.312795      10.904753      -1.128082      -0.309637       4.778016       1.484404      12.255617           0.000000
           95              C       0.351736       5.128060      15.761574       0.496967      23.118124 0.28121244E+03  0.59927580E+04                                 7.333080                            5.901532       0.028918       2.048088                    0.999515      23.715756      67.217638       0.618853       0.464436      -1.024550      -0.026062       0.038899      -0.132538       0.140566      -0.074926      -0.078971       0.034561       0.122173      -0.095398      -0.081397      -0.071398       0.152795              8.129623       6.530941       2.861723       1.472915      11.457488       0.589172       6.400440          -0.000001
           96              C       0.793829       4.610850      17.166770       0.481032      22.871571 0.28131320E+03  0.60090811E+04                                 7.318191                            5.921202       0.057003       2.058749                    0.999523      23.956888      68.487779       0.613518       0.467370      -1.020617       0.035513      -0.045308       0.125673       0.138231      -0.059374      -0.095928       0.031033       0.161018      -0.108331      -0.085981      -0.081932       0.167913              8.096478       6.151426       2.471467       1.479475      11.690690       0.971121       6.447317          -0.000000
           97              N       1.711198       0.807435       4.090950      -0.329317      26.077699 0.38261317E+03  0.85869132E+04                                 7.223234                            6.220926       0.233396       2.119948                    0.999511      26.576124      71.190871       0.719528       0.379299      -1.105263       0.003362       0.006444       0.079151       0.079484       0.037459       0.007792       0.007654       0.036903       0.146987      -0.066305       0.014018       0.052287              7.629378       7.756121       2.836547      -0.422175       6.740405      -0.931393       8.391608           0.000001
           98              N       3.411200       2.118529       4.607806      -0.466081      42.454441 0.70769838E+03  0.18444373E+05                                10.076806                            8.577896       0.032986       1.988341                    0.998260      31.860700      90.712685       0.602762       0.389892      -1.102322      -0.112836      -0.097427       0.054363       0.158680      -0.086237      -0.021756      -0.007056      -0.040092       0.271338      -0.135791       0.042056       0.093735             11.076607      11.669548       3.735966      -0.076464       9.606289      -0.557500      11.953984           0.000002
           99              N      -0.106752       4.186241       3.538137      -0.329334      29.496724 0.43783573E+03  0.10231749E+05                                 8.111244                            6.834826      -0.214326       1.971733                    0.997533      27.767960      77.590335       0.655077       0.400106      -1.083287      -0.050222       0.007024      -0.060555       0.078984      -0.003228       0.019321      -0.005779       0.063741       0.094248      -0.048054       0.003024       0.045031              8.805138      10.913131       1.045657       0.273917       4.775733      -0.685041      10.726549           0.000002
          100              N       8.062719       3.844069       4.114333      -0.443644      42.301507 0.69105763E+03  0.17907774E+05                                10.091068                            8.495726      -0.107729       1.947924                    0.998827      31.508662      89.517774       0.603477       0.391668      -1.100829       0.098569       0.022745      -0.115282       0.153372      -0.027532       0.079376       0.006469      -0.168090       0.140730      -0.144811       0.063096       0.081716             11.139151      14.568469       1.115378       0.167954       6.590135      -0.946167      12.258849          -0.000001
          101              N       1.984894       6.453835       6.938843      -0.329317      26.077698 0.38261330E+03  0.85869166E+04                                 7.223234                            6.220927       0.233397       2.119948                    0.999511      26.576122      71.190860       0.719528       0.379299      -1.105263      -0.003362       0.006444      -0.079151       0.079484      -0.037459       0.007792      -0.007654       0.036903       0.146987      -0.066305       0.014018       0.052287              7.629377       7.756121      -2.836546      -0.422174       6.740404       0.931391       8.391606           0.000001
          102              N       0.284892       7.764929       6.421987      -0.466081      42.454428 0.70769808E+03  0.18444363E+05                                10.076803                            8.577894       0.032986       1.988341                    0.998260      31.860700      90.712685       0.602762       0.389892      -1.102322       0.112836      -0.097427      -0.054363       0.158680       0.086237      -0.021756       0.007056      -0.040092       0.271338      -0.135791       0.042056       0.093735             11.076604      11.669540      -3.735963      -0.076464       9.606287       0.557498      11.953985           0.000002
          103              N       3.802844       9.832641       7.491656      -0.329334      29.496737 0.43783593E+03  0.10231755E+05                                 8.111246                            6.834827      -0.214325       1.971733                    0.997533      27.767961      77.590337       0.655077       0.400106      -1.083287       0.050222       0.007024       0.060555       0.078984       0.003228       0.019321       0.005779       0.063741       0.094247      -0.048054       0.003024       0.045031              8.805140      10.913133      -1.045657       0.273915       4.775734       0.685042      10.726554           0.000002
          104              N       5.914872       9.490469       6.915460      -0.443644      42.301488 0.69105706E+03  0.17907756E+05                                10.091065                            8.495723      -0.107728       1.947924                    0.998827      31.508661      89.517770       0.603477       0.391668      -1.100829      -0.098569       0.022745       0.115281       0.153372       0.027532       0.079376      -0.006469      -0.168090       0.140730      -0.144811       0.063096       0.081716             11.139147      14.568464      -1.115378       0.167963       6.590132       0.946166      12.258844          -0.000001
          105              N       5.680985      10.485365      17.968636      -0.329317      26.077698 0.38261316E+03  0.85869131E+04                                 7.223234                            6.220926       0.233397       2.119948                    0.999511      26.576124      71.190870       0.719528       0.379299      -1.105263      -0.003362      -0.006444      -0.079151       0.079484       0.037459       0.007792       0.007654       0.036903       0.146987      -0.066305       0.014018       0.052287              7.629378       7.756120       2.836547      -0.422175       6.740405      -0.931393       8.391608           0.000001
          106              N       3.980983       9.174271      17.451780      -0.466080      42.454439 0.70769834E+03  0.18444372E+05                                10.076806                            8.577896       0.032986       1.988341                    0.998260      31.860699      90.712684       0.602762       0.389892      -1.102322       0.112836       0.097427      -0.054363       0.158680      -0.086237      -0.021756      -0.007056      -0.040092       0.271338      -0.135791       0.042056       0.093735             11.076607      11.669548       3.735966      -0.076464       9.606289      -0.557500      11.953984           0.000002
          107              N       7.498935       7.106559      18.521449      -0.329334      29.496725 0.43783576E+03  0.10231750E+05                                 8.111244                            6.834826      -0.214326       1.971733                    0.997533      27.767961      77.590338       0.655077       0.400106      -1.083287       0.050222      -0.007024       0.060555       0.078984      -0.003228       0.019321      -0.005779       0.063741       0.094247      -0.048054       0.003024       0.045031              8.805138      10.913131       1.045657       0.273917       4.775733      -0.685041      10.726549           0.000002
          108              N      -0.670536       7.448731      17.945253      -0.443644      42.301507 0.69105762E+03  0.17907774E+05                                10.091068                            8.495726      -0.107728       1.947924                    0.998827      31.508662      89.517774       0.603477       0.391668      -1.100829      -0.098569      -0.022745       0.115282       0.153372      -0.027532       0.079376       0.006469      -0.168090       0.140730      -0.144811       0.063096       0.081716             11.139151      14.568469       1.115378       0.167954       6.590135      -0.946167      12.258849          -0.000001
          109              N       5.407289       4.838965      15.120743      -0.329317      26.077698 0.38261329E+03  0.85869164E+04                                 7.223234                            6.220927       0.233397       2.119948                    0.999511      26.576122      71.190859       0.719528       0.379299      -1.105263       0.003362      -0.006444       0.079151       0.079484      -0.037459       0.007792      -0.007654       0.036903       0.146987      -0.066305       0.014018       0.052287              7.629377       7.756121      -2.836546      -0.422174       6.740403       0.931392       8.391606           0.000001
          110              N       7.107291       3.527871      15.637599      -0.466081      42.454432 0.70769815E+03  0.18444366E+05                                10.076804                            8.577895       0.032986       1.988341                    0.998260      31.860702      90.712693       0.602762       0.389892      -1.102322      -0.112836       0.097427       0.054363       0.158680       0.086237      -0.021756       0.007056      -0.040092       0.271338      -0.135791       0.042056       0.093735             11.076605      11.669540      -3.735964      -0.076464       9.606287       0.557499      11.953987           0.000002
          111              N       3.589339       1.460159      14.567930      -0.329334      29.496739 0.43783596E+03  0.10231756E+05                                 8.111246                            6.834827      -0.214326       1.971733                    0.997533      27.767962      77.590341       0.655077       0.400106      -1.083287      -0.050222      -0.007024      -0.060555       0.078984       0.003228       0.019321       0.005779       0.063741       0.094247      -0.048054       0.003024       0.045031              8.805141      10.913133      -1.045657       0.273915       4.775734       0.685042      10.726554           0.000002
          112              N       1.477311       1.802331      15.144126      -0.443644      42.301492 0.69105713E+03  0.17907758E+05                                10.091065                            8.495723      -0.107728       1.947924                    0.998827      31.508663      89.517776       0.603477       0.391668      -1.100829       0.098569      -0.022745      -0.115282       0.153372       0.027532       0.079376      -0.006469      -0.168090       0.140730      -0.144811       0.063096       0.081716             11.139148      14.568465      -1.115378       0.167963       6.590132       0.946166      12.258845          -0.000001
          113              O      -0.000978      10.623137       5.529015      -0.603892      43.844075 0.64763663E+03  0.16322744E+05                                10.000616                            7.969657       0.140577       2.080565                    0.996730      28.809441      77.729184       0.660793       0.367772      -1.131292       0.013476       0.028092       0.005229       0.031593      -0.039571       0.032590       0.040567       0.003322      -0.066302      -0.077341       0.026161       0.051180             11.833177      15.737174       6.055909       2.341929      12.516449       1.947529       7.245910           0.000001
          114              O       0.917257      11.166321       7.486803      -0.744210      48.798301 0.83865628E+03  0.22613643E+05                                10.682889                            9.142171      -0.092668       1.958554                    0.996907      32.320381      91.056129       0.607818       0.373720      -1.123495      -0.000215      -0.071787      -0.113801       0.134551      -0.059046       0.025393      -0.014876       0.010295       0.016531      -0.062652      -0.006856       0.069508             11.518940       9.765373       0.554852       2.206770       8.034748      -0.300915      16.756697           0.000000
          115              O       2.784774       1.887027       8.138443      -0.735663      47.855628 0.70641430E+03  0.18224567E+05                                10.469084                            8.276770       0.194226       2.049750                    0.997973      31.329845      85.975544       0.652852       0.363658      -1.132640       0.154162       0.025624      -0.063584       0.168717      -0.018410      -0.002673      -0.024316      -0.055172       0.004869      -0.036932      -0.007560       0.044492             11.991841       8.957784       1.668772      -4.591138       8.101025      -3.587552      18.916716           0.000002
          116              O       4.462978       2.754314       7.016272      -0.546318      35.849392 0.52279606E+03  0.12503896E+05                                 8.702734                            7.147895       0.223115       2.129434                    0.996547      27.433296      72.375168       0.698776       0.366484      -1.130979      -0.002062      -0.009426       0.067332       0.068020      -0.017115      -0.010847      -0.038811      -0.011573      -0.277315      -0.103717       0.034795       0.068921              9.749335      13.318238       4.194279      -1.607081       9.180543      -1.478489       6.749223           0.000002
          117              O       1.130670       4.693288       1.207983      -0.684265      38.680366 0.64113445E+03  0.16137402E+05                                 9.082150                            7.909106       0.180050       2.075862                    0.996101      29.847905      80.791843       0.665097       0.365879      -1.131402      -0.077912      -0.095150      -0.023344       0.125175      -0.018909       0.045021       0.009922      -0.047045      -0.125119      -0.074224       0.022659       0.051565              9.569122      13.113090       2.667554       0.762570       7.428316      -0.432661       8.165959           0.000000
          118              O       9.662520       4.095899      -0.015442      -0.671401      43.747715 0.64152360E+03  0.16174807E+05                                 9.966494                            7.940696       0.124812       2.050461                    0.997018      30.144594      82.080984       0.659089       0.368583      -1.127564       0.115791      -0.028945       0.034052       0.124116      -0.037852       0.015936       0.016514      -0.095047      -0.032948      -0.063404      -0.004262       0.067666             11.583159       8.072474       0.659376       3.794314       6.449161       0.789673      20.227842           0.000000
          119              O       6.897961       4.214473       0.718260      -0.794606      57.446294 0.80197758E+03  0.21437496E+05                                11.947164                            8.888870       0.025049       1.974321                    0.998179      33.399009      94.451558       0.620200       0.369456      -1.123923      -0.036277      -0.028029       0.160893       0.167297      -0.002269      -0.037826       0.005136      -0.157069      -0.047743      -0.089913       0.003045       0.086869             14.347654       9.266307       0.688567      -2.363377       7.356569      -3.781214      26.420087          -0.000001
          120              O       5.814796       3.652092       2.560677      -0.590804      44.074990 0.63793933E+03  0.16044243E+05                                10.081921                            7.953924      -0.018523       2.037657                    0.994173      28.711549      77.800807       0.654865       0.371890      -1.126288       0.017301      -0.008845      -0.044139       0.048227       0.020256      -0.085883       0.020486      -0.114253      -0.097521      -0.126817       0.049269       0.077548             11.772498      15.945111       2.811516      -5.232550       7.850027      -1.922226      11.522355           0.000001
          121              O       7.336936      10.669437       4.390740      -0.587944      38.388112 0.57090676E+03  0.13991007E+05                                 9.139110                            7.509301       0.022402       2.040291                    0.995828      28.832484      77.586550       0.674772       0.370395      -1.125355      -0.031063       0.043148      -0.053094       0.075137      -0.005097      -0.055813      -0.015541      -0.042921      -0.291139      -0.119859       0.048442       0.071418             10.433378       8.244186      -3.671659      -0.264228      16.937660       0.552962       6.118288          -0.000001
          122              O       6.214797       1.280604       4.061170      -0.619910      39.305927 0.61215590E+03  0.15235475E+05                                 9.190136                            7.721091       0.288509       2.105571                    0.998437      29.493195      79.461903       0.673885       0.365196      -1.131588       0.041587      -0.069383      -0.028512       0.085770      -0.008785      -0.032535      -0.075153       0.060023      -0.147425      -0.111487       0.042573       0.068914             10.272562       9.574669      -3.743247       2.145823      13.477023      -3.672565       7.765994          -0.000001
          123              O       8.019589       0.241666       6.857443      -0.624551      43.277511 0.70273696E+03  0.18178768E+05                                 9.996081                            8.435752      -0.051885       1.988840                    0.997211      30.596726      85.185202       0.623517       0.379740      -1.115972      -0.033206       0.069796      -0.004177       0.077406      -0.027404      -0.066256      -0.089346       0.073098      -0.183068      -0.149511       0.052689       0.096822             11.208833      10.479660      -3.535926       1.984787      14.488165      -4.107406       8.658675           0.000001
          124              O       7.063142       2.215647       6.433237      -0.585649      40.211975 0.61568006E+03  0.15388243E+05                                 9.491007                            7.852268      -0.006141       2.027348                    0.996692      29.175318      79.496315       0.652538       0.375549      -1.120564       0.027830      -0.046168       0.055481       0.077357      -0.005574      -0.080442      -0.011071      -0.031246      -0.274893      -0.132414       0.062230       0.070183             10.807479       8.526906      -3.034086      -0.127562      17.742652      -0.563081       6.152877          -0.000001
          125              O       3.697069       4.976737       5.500778      -0.603892      43.844042 0.64763604E+03  0.16322725E+05                                10.000610                            7.969652       0.140578       2.080565                    0.996730      28.809437      77.729164       0.660793       0.367772      -1.131292      -0.013476       0.028092      -0.005229       0.031593       0.039571       0.032590      -0.040567       0.003323      -0.066302      -0.077341       0.026161       0.051180             11.833169      15.737156      -6.055905       2.341928      12.516442      -1.947529       7.245908           0.000001
          126              O       2.778835       5.519921       3.542990      -0.744211      48.798304 0.83865627E+03  0.22613643E+05                                10.682890                            9.142171      -0.092668       1.958554                    0.996907      32.320380      91.056127       0.607818       0.373720      -1.123495       0.000215      -0.071786       0.113801       0.134551       0.059046       0.025393       0.014876       0.010295       0.016531      -0.062652      -0.006856       0.069508             11.518940       9.765373      -0.554852       2.206771       8.034748       0.300914      16.756700           0.000000
          127              O       0.911317       7.533427       2.891350      -0.735663      47.855624 0.70641419E+03  0.18224563E+05                                10.469083                            8.276769       0.194226       2.049750                    0.997973      31.329844      85.975537       0.652852       0.363658      -1.132640      -0.154162       0.025624       0.063584       0.168717       0.018410      -0.002673       0.024316      -0.055172       0.004869      -0.036932      -0.007560       0.044492             11.991840       8.957783      -1.668773      -4.591137       8.101024       3.587553      18.916713           0.000002
          128              O       9.514614       8.400714       4.013521      -0.546318      35.849374 0.52279557E+03  0.12503881E+05                                 8.702730                            7.147891       0.223115       2.129434                    0.996547      27.433296      72.375164       0.698776       0.366484      -1.130979       0.002062      -0.009426      -0.067332       0.068020       0.017115      -0.010846       0.038811      -0.011573      -0.277315      -0.103717       0.034795       0.068921              9.749330      13.318229      -4.194279      -1.607081       9.180541       1.478490       6.749221           0.000002
          129              O       2.565422      10.339688       9.821810      -0.684265      38.680351 0.64113393E+03  0.16137386E+05                                 9.082147                            7.909103       0.180050       2.075862                    0.996101      29.847905      80.791843       0.665097       0.365879      -1.131402       0.077912      -0.095150       0.023344       0.125175       0.018909       0.045021      -0.009922      -0.047045      -0.125119      -0.074224       0.022658       0.051565              9.569119      13.113088      -2.667554       0.762569       7.428313       0.432661       8.165957           0.000000
          130              O       4.315072       9.742299      11.045235      -0.671401      43.747712 0.64152363E+03  0.16174808E+05                                 9.966494                            7.940696       0.124812       2.050461                    0.997018      30.144590      82.080967       0.659089       0.368583      -1.127564      -0.115791      -0.028945      -0.034052       0.124116       0.037852       0.015936      -0.016515      -0.095047      -0.032948      -0.063404      -0.004262       0.067666             11.583158       8.072477      -0.659377       3.794318       6.449160      -0.789673      20.227835           0.000000
          131              O       7.079631       9.860873      10.311533      -0.794606      57.446314 0.80197780E+03  0.21437503E+05                                11.947167                            8.888872       0.025049       1.974321                    0.998179      33.399012      94.451573       0.620200       0.369456      -1.123923       0.036277      -0.028029      -0.160893       0.167297       0.002269      -0.037826      -0.005136      -0.157068      -0.047743      -0.089913       0.003045       0.086869             14.347659       9.266309      -0.688567      -2.363378       7.356571       3.781215      26.420095          -0.000002
          132              O       8.162796       9.298492       8.469116      -0.590804      44.074998 0.63793945E+03  0.16044247E+05                                10.081922                            7.953925      -0.018524       2.037656                    0.994173      28.711551      77.800816       0.654864       0.371890      -1.126288      -0.017301      -0.008846       0.044139       0.048227      -0.020256      -0.085883      -0.020486      -0.114253      -0.097521      -0.126817       0.049269       0.077548             11.772500      15.945114      -2.811516      -5.232551       7.850029       1.922226      11.522356           0.000000
          133              O       6.640656       5.023037       6.639053      -0.587944      38.388152 0.57090737E+03  0.13991027E+05                                 9.139118                            7.509307       0.022401       2.040291                    0.995828      28.832492      77.586599       0.674772       0.370395      -1.125355       0.031063       0.043148       0.053093       0.075137       0.005097      -0.055813       0.015541      -0.042921      -0.291140      -0.119860       0.048442       0.071418             10.433389       8.244189       3.671660      -0.264228      16.937684      -0.552962       6.118293          -0.000001
          134              O       7.762794       6.927004       6.968623      -0.619910      39.305958 0.61215646E+03  0.15235493E+05                                 9.190142                            7.721095       0.288508       2.105570                    0.998437      29.493202      79.461940       0.673884       0.365197      -1.131587      -0.041587      -0.069383       0.028512       0.085770       0.008785      -0.032535       0.075153       0.060023      -0.147425      -0.111487       0.042573       0.068914             10.272570       9.574673       3.743251       2.145824      13.477037       3.672569       7.766000          -0.000001
          135              O       5.958003       5.888066       4.172350      -0.624551      43.277504 0.70273691E+03  0.18178766E+05                                 9.996079                            8.435751      -0.051885       1.988840                    0.997211      30.596725      85.185198       0.623517       0.379740      -1.115972       0.033206       0.069796       0.004177       0.077406       0.027404      -0.066256       0.089346       0.073098      -0.183068      -0.149511       0.052689       0.096822             11.208831      10.479655       3.535923       1.984786      14.488164       4.107406       8.658675           0.000001
          136              O       6.914449       7.862047       4.596556      -0.585649      40.211964 0.61567987E+03  0.15388236E+05                                 9.491004                            7.852267      -0.006141       2.027348                    0.996692      29.175318      79.496311       0.652538       0.375549      -1.120564      -0.027830      -0.046168      -0.055481       0.077357       0.005574      -0.080442       0.011071      -0.031246      -0.274893      -0.132414       0.062230       0.070183             10.807475       8.526900       3.034079      -0.127562      17.742650       0.563079       6.152876          -0.000001
          137              O       7.393161       0.669663      16.530571      -0.603892      43.844071 0.64763656E+03  0.16322742E+05                                10.000615                            7.969656       0.140577       2.080565                    0.996730      28.809440      77.729180       0.660793       0.367772      -1.131292      -0.013476      -0.028092      -0.005229       0.031593      -0.039571       0.032590       0.040567       0.003323      -0.066302      -0.077341       0.026161       0.051180             11.833176      15.737172       6.055908       2.341928      12.516448       1.947529       7.245910           0.000001
          138              O       6.474926       0.126479      14.572783      -0.744210      48.798296 0.83865616E+03  0.22613639E+05                                10.682888                            9.142170      -0.092668       1.958554                    0.996907      32.320379      91.056120       0.607818       0.373720      -1.123495       0.000215       0.071786       0.113801       0.134551      -0.059046       0.025393      -0.014876       0.010295       0.016531      -0.062652      -0.006856       0.069508             11.518939       9.765372       0.554852       2.206769       8.034748      -0.300915      16.756696           0.000000
          139              O       4.607409       9.405773      13.921143      -0.735663      47.855609 0.70641398E+03  0.18224556E+05                                10.469081                            8.276768       0.194226       2.049751                    0.997973      31.329840      85.975522       0.652852       0.363658      -1.132640      -0.154162      -0.025624       0.063584       0.168717      -0.018410      -0.002673      -0.024316      -0.055172       0.004869      -0.036932      -0.007560       0.044492             11.991837       8.957781       1.668771      -4.591136       8.101022      -3.587550      18.916709           0.000002
          140              O       2.929205       8.538486      15.043314      -0.546318      35.849381 0.52279589E+03  0.12503891E+05                                 8.702732                            7.147893       0.223116       2.129434                    0.996547      27.433295      72.375160       0.698776       0.366484      -1.130979       0.002062       0.009426      -0.067332       0.068020      -0.017115      -0.010847      -0.038811      -0.011573      -0.277315      -0.103717       0.034795       0.068921              9.749332      13.318234       4.194277      -1.607080       9.180540      -1.478488       6.749221           0.000002
          141              O       6.261513       6.599512      20.851603      -0.684265      38.680358 0.64113429E+03  0.16137396E+05                                 9.082148                            7.909105       0.180050       2.075862                    0.996101      29.847903      80.791832       0.665097       0.365878      -1.131402       0.077912       0.095150       0.023344       0.125175      -0.018909       0.045021       0.009922      -0.047045      -0.125119      -0.074224       0.022658       0.051565              9.569120      13.113088       2.667553       0.762570       7.428314      -0.432661       8.165958           0.000000
          142              O       0.618980       7.196901       0.015442      -0.671401      43.747699 0.64152334E+03  0.16174799E+05                                 9.966492                            7.940694       0.124812       2.050461                    0.997018      30.144590      82.080966       0.659089       0.368583      -1.127564      -0.115791       0.028945      -0.034052       0.124116      -0.037852       0.015936       0.016514      -0.095047      -0.032948      -0.063404      -0.004262       0.067666             11.583156       8.072472       0.659376       3.794312       6.449159       0.789673      20.227835           0.000000
          143              O       0.494222       7.078327      21.341326      -0.794606      57.446300 0.80197768E+03  0.21437499E+05                                11.947165                            8.888871       0.025049       1.974321                    0.998179      33.399011      94.451566       0.620200       0.369456      -1.123923       0.036277       0.028029      -0.160893       0.167297      -0.002269      -0.037826       0.005136      -0.157068      -0.047743      -0.089913       0.003045       0.086869             14.347655       9.266308       0.688567      -2.363377       7.356569      -3.781214      26.420089          -0.000002
          144              O       1.577387       7.640708      19.498909      -0.590805      44.074996 0.63793942E+03  0.16044246E+05                                10.081922                            7.953925      -0.018524       2.037657                    0.994173      28.711551      77.800813       0.654865       0.371890      -1.126288      -0.017301       0.008846       0.044139       0.048227       0.020256      -0.085883       0.020486      -0.114253      -0.097521      -0.126817       0.049269       0.077548             11.772499      15.945113       2.811516      -5.232551       7.850028      -1.922226      11.522356           0.000000
          145              O       0.055247       0.623363      17.668846      -0.587944      38.388085 0.57090629E+03  0.13990993E+05                                 9.139105                            7.509298       0.022404       2.040291                    0.995828      28.832477      77.586517       0.674772       0.370395      -1.125355       0.031063      -0.043148       0.053094       0.075137      -0.005097      -0.055813      -0.015541      -0.042921      -0.291138      -0.119859       0.048442       0.071417             10.433372       8.244181      -3.671656      -0.264229      16.937648       0.552962       6.118285          -0.000001
          146              O       1.177386      10.012196      17.998416      -0.619910      39.305909 0.61215557E+03  0.15235465E+05                                 9.190133                            7.721088       0.288509       2.105571                    0.998437      29.493190      79.461880       0.673885       0.365196      -1.131588      -0.041587       0.069383       0.028512       0.085770      -0.008785      -0.032535      -0.075153       0.060023      -0.147425      -0.111487       0.042573       0.068914             10.272558       9.574666      -3.743245       2.145822      13.477017      -3.672563       7.765992          -0.000001
          147              O      -0.627406      11.051134      15.202143      -0.624551      43.277508 0.70273691E+03  0.18178766E+05                                 9.996080                            8.435752      -0.051885       1.988840                    0.997211      30.596725      85.185198       0.623517       0.379740      -1.115972       0.033206      -0.069796       0.004177       0.077406      -0.027404      -0.066256      -0.089346       0.073098      -0.183068      -0.149511       0.052689       0.096822             11.208832      10.479659      -3.535926       1.984787      14.488164      -4.107406       8.658675           0.000001
          148              O       0.329041       9.077153      15.626349      -0.585650      40.211966 0.61567993E+03  0.15388238E+05                                 9.491005                            7.852267      -0.006141       2.027348                    0.996692      29.175317      79.496307       0.652538       0.375549      -1.120564      -0.027830       0.046168      -0.055481       0.077357      -0.005574      -0.080442      -0.011071      -0.031246      -0.274892      -0.132414       0.062230       0.070183             10.807476       8.526905      -3.034085      -0.127562      17.742647      -0.563081       6.152876          -0.000001
          149              O       3.695114       6.316063      16.558808      -0.603892      43.844049 0.64763615E+03  0.16322729E+05                                10.000611                            7.969653       0.140577       2.080565                    0.996730      28.809439      77.729173       0.660793       0.367772      -1.131292       0.013476      -0.028092       0.005229       0.031593       0.039571       0.032590      -0.040567       0.003323      -0.066302      -0.077341       0.026161       0.051180             11.833171      15.737158      -6.055906       2.341928      12.516444      -1.947530       7.245909           0.000001
          150              O       4.613348       5.772879      18.516596      -0.744210      48.798305 0.83865628E+03  0.22613643E+05                                10.682890                            9.142171      -0.092668       1.958554                    0.996907      32.320380      91.056127       0.607818       0.373720      -1.123495      -0.000215       0.071786      -0.113801       0.134551       0.059046       0.025393       0.014876       0.010295       0.016531      -0.062652      -0.006856       0.069508             11.518940       9.765372      -0.554852       2.206770       8.034748       0.300914      16.756701           0.000000
          151              O       6.480866       3.759373      19.168236      -0.735663      47.855628 0.70641426E+03  0.18224565E+05                                10.469084                            8.276769       0.194226       2.049750                    0.997973      31.329844      85.975540       0.652852       0.363658      -1.132640       0.154162      -0.025624      -0.063584       0.168717       0.018410      -0.002673       0.024316      -0.055172       0.004869      -0.036932      -0.007560       0.044492             11.991841       8.957783      -1.668773      -4.591138       8.101025       3.587554      18.916716           0.000002
          152              O      -2.122431       2.892086      18.046065      -0.546318      35.849368 0.52279546E+03  0.12503878E+05                                 8.702729                            7.147890       0.223116       2.129435                    0.996547      27.433295      72.375157       0.698776       0.366484      -1.130979      -0.002062       0.009426       0.067332       0.068020       0.017115      -0.010847       0.038811      -0.011573      -0.277315      -0.103717       0.034795       0.068921              9.749329      13.318226      -4.194278      -1.607080       9.180540       1.478489       6.749220           0.000002
          153              O       4.826761       0.953112      12.237776      -0.684265      38.680348 0.64113386E+03  0.16137383E+05                                 9.082147                            7.909102       0.180050       2.075862                    0.996101      29.847903      80.791836       0.665097       0.365879      -1.131402      -0.077912       0.095150      -0.023344       0.125175       0.018909       0.045021      -0.009922      -0.047045      -0.125119      -0.074224       0.022659       0.051565              9.569119      13.113087      -2.667554       0.762569       7.428312       0.432661       8.165957          -0.000000
          154              O       3.077111       1.550501      11.014351      -0.671401      43.747729 0.64152392E+03  0.16174817E+05                                 9.966497                            7.940698       0.124812       2.050461                    0.997018      30.144594      82.080986       0.659089       0.368583      -1.127564       0.115791       0.028945       0.034052       0.124116       0.037852       0.015936      -0.016514      -0.095047      -0.032948      -0.063404      -0.004262       0.067666             11.583161       8.072480      -0.659377       3.794319       6.449162      -0.789673      20.227842           0.000001
          155              O       0.312552       1.431927      11.748053      -0.794606      57.446318 0.80197788E+03  0.21437506E+05                                11.947167                            8.888872       0.025049       1.974321                    0.998179      33.399015      94.451581       0.620200       0.369456      -1.123923      -0.036277       0.028029       0.160893       0.167297       0.002269      -0.037826      -0.005136      -0.157068      -0.047743      -0.089913       0.003045       0.086868             14.347658       9.266310      -0.688567      -2.363378       7.356571       3.781215      26.420095          -0.000002
          156              O      -0.770613       1.994308      13.590470      -0.590804      44.074999 0.63793945E+03  0.16044247E+05                                10.081922                            7.953925      -0.018524       2.037656                    0.994173      28.711551      77.800816       0.654864       0.371890      -1.126288       0.017301       0.008845      -0.044139       0.048227      -0.020256      -0.085883      -0.020486      -0.114253      -0.097521      -0.126817       0.049269       0.077548             11.772500      15.945115      -2.811517      -5.232552       7.850028       1.922226      11.522356           0.000000
          157              O       0.751527       6.269763      15.420533      -0.587944      38.388103 0.57090653E+03  0.13991000E+05                                 9.139108                            7.509300       0.022403       2.040291                    0.995828      28.832483      77.586545       0.674772       0.370395      -1.125355      -0.031063      -0.043148      -0.053093       0.075137       0.005097      -0.055813       0.015541      -0.042921      -0.291139      -0.119859       0.048442       0.071418             10.433376       8.244180       3.671654      -0.264228      16.937661      -0.552962       6.118287          -0.000001
          158              O      -0.370611       4.365796      15.090963      -0.619910      39.305930 0.61215595E+03  0.15235477E+05                                 9.190136                            7.721091       0.288509       2.105571                    0.998437      29.493196      79.461906       0.673885       0.365196      -1.131588       0.041587       0.069383      -0.028512       0.085770       0.008785      -0.032535       0.075153       0.060023      -0.147425      -0.111487       0.042573       0.068914             10.272563       9.574667       3.743247       2.145823      13.477025       3.672566       7.765996          -0.000001
          159              O       1.434180       5.404734      17.887236      -0.624551      43.277516 0.70273714E+03  0.18178774E+05                                 9.996082                            8.435753      -0.051885       1.988840                    0.997211      30.596729      85.185215       0.623517       0.379740      -1.115972      -0.033206      -0.069796      -0.004177       0.077406       0.027404      -0.066256       0.089346       0.073098      -0.183069      -0.149511       0.052689       0.096822             11.208834      10.479657       3.535924       1.984787      14.488167       4.107407       8.658677           0.000001
          160              O       0.477734       3.430753      17.463030      -0.585649      40.211961 0.61567983E+03  0.15388235E+05                                 9.491004                            7.852266      -0.006141       2.027348                    0.996692      29.175317      79.496308       0.652538       0.375549      -1.120564       0.027830       0.046168       0.055481       0.077357       0.005574      -0.080442       0.011071      -0.031246      -0.274893      -0.132414       0.062230       0.070183             10.807475       8.526900       3.034079      -0.127562      17.742649       0.563080       6.152876          -0.000001

******************************************************
Auxiliary information for the entire system
The total spin magnetic moment of the unit cell is   0.000047
The total net atomic charge of the unit cell is   0.000003
Accuracy of reproducing the electrostatic potential in the unit cell:
  The inner radius (bohr) =    5.0000
  The outer radius (bohr) =   12.0000
  Valid grid points have density less than (e/(bohr^3)) =    0.0001
  The number of valid grid points were=        63320
  The rms potential error without charges in kcal/mol is=     14.17275
  The rms potential error with partial charges in kcal/mol is=      2.58135
  The RRMSE value at monopole order=      0.18213
  The rms potential error with partial charges and cloud penetration in kcal/mol is=      2.57981
  The RRMSE value at monopole order with cloud penetration is=      0.18203
  The rms potential error with partial charges and atomic dipoles in kcal/mol is=      0.92905
  The RRMSE value at dipole order=      0.06555
  The rms potential error with partial charges, atomic dipoles and cloud penetration in kcal/mol is=      0.92233
  The RRMSE value at dipole order with cloud penetration=      0.06508

******************************************************
The electron densities and ab initio electrostatic potential were computed in VASP using the PBE functional and
projector augmented wave method. See the main text of the journal article for a description of computational details.
The atomic charges, dipoles, and quadrupoles were computed with the DDEC6 method as described in
(a) T. A. Manz and N. Gabaldon Limas, RSC Adv. 6 (2016) 47771-47801 DOI: 10.1039/c6ra04656h
(b) N. Gabaldon Limas and T. A. Manz, RSC Adv. 8 (2018) 2678-2707 DOI: 10.1039/c7ra11829e.
For each atom in the material, the electron cloud parameters were fit to the spherically averaged atom-in-material
electron density using radial positions for which this density was between 10^-4 and 10^-2 electrons per cubic bohr.
The polarizabilities, dispersion coefficients, and quantum Drude oscillator (QDO) parameters were fit using the MCLF method.
The magnetic structure of the system was optimized in VASP from the default ferromagnetic initial guess using spin polarization.
The atomic spin moments (ASMs) were computed on this optimized magnetic structure using the DDEC6 partition as inputs
to the method of T. A. Manz and D. S. Sholl, J. Chem. Theory Comput. 7 (2011) 4146-4164 DOI: 10.1021/ct200539n.
The RMSE and RRMSE were computed using a uniform grid with Ewald summation.
