# Supplementary material for: A collection of forcefield precursors for metal–organic frameworks
Source: RSC Adv. 2019 Nov 13;9(63):36492–507. doi: 10.1039/c9ra07327b (PMC9075174; doi:10.1039/c9ra07327b)
Supplement: RA-009-C9RA07327B-s5687 [file RA-009-C9RA07327B-s5687.xyz]

  160
jmolscript: load "" {1 1 1} spacegroup "x,y,z" unitcell [{     10.275000     0.000000     0.000000 }, {      0.000000    11.287600     0.000000 }, {     -2.832371     0.000000    22.046000 }]
Sm     1.817684     9.178399    17.064265     1.944840
Sm     6.218151     6.623677    12.437692     2.201771
Sm    -0.928741     3.534599    16.004735     1.944840
Sm     4.945792     0.979877    20.631308     2.201771
Sm     5.624945     2.109201     4.981735     1.944840
Sm     1.224478     4.663923     9.608308     2.201772
Sm     8.371370     7.753001     6.041265     1.944840
Sm     2.496837    10.307723     1.414692     2.201772
H      6.300128     5.994844    18.430456     0.325641
H      6.683635     9.937603    18.452502     0.309456
H      3.602395     7.008471    20.130203     0.204479
H      5.142714     6.910269    20.401368     0.178655
H      4.482679     8.305416    20.132407     0.191466
H     -1.943452     8.769336    15.654865     0.197267
H      6.990309     9.478198    16.049488     0.162068
H      8.231097    10.333798    15.612977     0.200837
H      4.863816     0.351044    14.638544     0.325641
H      4.480308     4.293803    14.616498     0.309456
H      7.561549     1.364671    12.938797     0.204478
H      6.021230     1.266469    12.667632     0.178655
H      6.681265     2.661616    12.936593     0.191466
H      2.832395     3.125536    17.414135     0.197267
H      4.173635     3.834398    17.019512     0.162068
H      2.932846     4.689998    17.456023     0.200837
H      1.142501     5.292756     3.615544     0.325641
H      0.758994     1.349997     3.593498     0.309456
H      3.840234     4.279129     1.915797     0.204479
H      2.299915     4.377331     1.644632     0.178655
H      2.959950     2.982184     1.913593     0.191466
H      9.386081     2.518264     6.391135     0.197267
H      0.452320     1.809402     5.996512     0.162068
H     -0.788468     0.953802     6.433023     0.200837
H      2.578813    10.936556     7.407456     0.325641
H      2.962321     6.993797     7.429502     0.309456
H     -0.118920     9.922929     9.107203     0.204478
H      1.421399    10.021131     9.378368     0.178655
H      0.761364     8.625984     9.109407     0.191466
H      4.610234     8.162064     4.631865     0.197267
H      3.268994     7.453202     5.026488     0.162068
H      4.509783     6.597602     4.589977     0.200837
C      6.623256     5.590748    15.811391     0.630011
C      5.675975     6.472310    16.578592    -0.008651
C      4.614892     7.306463    16.272153    -0.014106
C      4.042735     7.761354    14.991280     0.646980
C      4.710480     7.207133    18.439274     0.456902
C      4.462249     7.373060    19.907538    -0.563944
C      0.558406     9.584301    20.110361     0.684564
C     -0.701066     9.619293    19.316705     0.020831
C     -2.007904     9.825856    19.691487    -0.008888
C      7.522742     9.981625    20.974564     0.685970
C     -1.876737     9.606876    17.486887     0.473357
C      7.948650     9.541408    16.075943    -0.577182
C      0.397344     0.516972    15.749662     0.494746
C      0.832678     1.030558    17.151788     0.484625
C      4.540687    11.234548    17.257609     0.630011
C      5.487969     0.828510    16.490408    -0.008651
C      6.549052     1.662663    16.796847    -0.014106
C      7.121208     2.117554    18.077720     0.646980
C      6.453464     1.563333    14.629726     0.456902
C      6.701695     1.729260    13.161462    -0.563944
C      0.330537     3.940501    12.958639     0.684564
C      1.590009     3.975493    13.752295     0.020831
C      2.896847     4.182056    13.377513    -0.008888
C      3.641201     4.337825    12.094436     0.685970
C      2.765680     3.963076    15.582113     0.473357
C      3.215293     3.897608    16.993057    -0.577182
C      0.491599     6.160772    17.319338     0.494746
C      0.056266     6.674358    15.917212     0.484625
C      0.819373     5.696852     6.234609     0.630011
C      1.766654     4.815290     5.467408    -0.008651
C      2.827737     3.981137     5.773847    -0.014106
C      3.399894     3.526246     7.054720     0.646980
C      2.732149     4.080467     3.606726     0.456902
C      2.980380     3.914540     2.138462    -0.563944
C      6.884223     1.703299     1.935639     0.684564
C      8.143695     1.668307     2.729295     0.020831
C      9.450533     1.461744     2.354513    -0.008888
C     -0.080113     1.305975     1.071436     0.685970
C      9.319366     1.680724     4.559113     0.473357
C     -0.506021     1.746192     5.970057    -0.577182
C      7.045285    10.770628     6.296338     0.494746
C      6.609951    10.257042     4.894212     0.484625
C      2.901942     0.053052     4.788391     0.630011
C      1.954660    10.459090     5.555592    -0.008651
C      0.893577     9.624937     5.249153    -0.014106
C      0.321421     9.170046     3.968280     0.646980
C      0.989165     9.724267     7.416274     0.456902
C      0.740934     9.558340     8.884538    -0.563944
C      7.112092     7.347099     9.087361     0.684564
C      5.852620     7.312107     8.293705     0.020831
C      4.545782     7.105544     8.668487    -0.008888
C      3.801428     6.949775     9.951564     0.685970
C      4.676949     7.324524     6.463887     0.473357
C      4.227336     7.389992     5.052943    -0.577182
C      6.951030     5.126828     4.726662     0.494746
C      7.386363     4.613242     6.128788     0.484624
N      5.715859     6.440705    17.947649    -0.314023
N      4.022349     7.751195    17.437284    -0.460061
N     -0.631603     9.478198    17.952278    -0.446818
N      7.552340     9.820212    18.520845    -0.314031
N      5.448084     0.796905    15.121351    -0.314023
N      7.141595     2.107395    15.631716    -0.460061
N      1.520547     3.834398    15.116722    -0.446818
N      3.611603     4.176412    14.548155    -0.314031
N      1.726770     4.846895     4.098351    -0.314023
N      3.420280     3.536405     4.608716    -0.460061
N      8.074232     1.809402     4.093722    -0.446818
N     -0.109711     1.467388     3.525155    -0.314031
N      1.994545    10.490695     6.924649    -0.314023
N      0.301034     9.180205     6.414284    -0.460061
N      5.922082     7.453202     6.929278    -0.446818
N      3.831026     7.111188     7.497845    -0.314031
O      7.429138     4.963158    16.512674    -0.591816
O      6.509736     5.486902    14.559619    -0.750556
O      4.633755     7.500610    13.901987    -0.743410
O      2.965983     8.392331    15.030742    -0.541254
O      1.628959     9.284051    19.487341    -0.600344
O      0.552010     9.874392    21.319805    -0.785389
O      0.622248     9.738941     0.011243    -0.660834
O      6.317501    10.317995    20.846477    -0.694369
O      0.796676    10.662267    15.408611    -0.586952
O     -0.326788     1.277756    15.083873    -0.618215
O      1.478350     0.232525    17.876440    -0.631001
O      0.516555     2.202211    17.445000    -0.582623
O      3.734805    10.606958    16.556326    -0.591816
O      4.654208    11.130702    18.509381    -0.750556
O      6.530188     1.856810    19.167013    -0.743410
O     -2.077039     2.748531    18.038258    -0.541254
O     -0.740015     3.640251    13.581659    -0.600344
O      0.336934     4.230592    11.749195    -0.785389
O      3.099067     4.095141    11.011757    -0.660834
O      4.846443     4.674195    12.222523    -0.694369
O      0.092268     5.018467    17.660389    -0.586952
O      1.215732     6.921556    17.985127    -0.618215
O     -0.589407     5.876325    15.192560    -0.631001
O      0.372389     7.846011    15.624000    -0.582622
O      0.013491     6.324442     5.533326    -0.591816
O      0.932893     5.800698     7.486381    -0.750556
O      2.808874     3.786990     8.144013    -0.743410
O      4.476646     2.895269     7.015258    -0.541254
O      5.813670     2.003549     2.558659    -0.600344
O      6.890619     1.413208     0.726195    -0.785389
O      9.652752     1.548659    -0.011243    -0.660834
O      1.125128     0.969605     1.199523    -0.694369
O      6.645953     0.625333     6.637389    -0.586952
O      7.769417    10.009844     6.962127    -0.618215
O      5.964279    11.055075     4.169560    -0.631001
O      6.926074     9.085389     4.601000    -0.582622
O      3.707824     0.680642     5.489674    -0.591816
O      2.788421     0.156898     3.536619    -0.750556
O      0.912441     9.430790     2.878987    -0.743410
O      9.519668     8.539069     4.007742    -0.541254
O      8.182644     7.647349     8.464341    -0.600344
O      7.105695     7.057008    10.296805    -0.785389
O      4.343562     7.192459    11.034243    -0.660834
O      2.596186     6.613405     9.823477    -0.694369
O      7.350361     6.269133     4.385611    -0.586952
O      6.226897     4.366044     4.060873    -0.618215
O      8.032036     5.411275     6.853440    -0.631001
O      7.070240     3.441589     6.422000    -0.582622

The following XYZ coordinates are in angstroms. Other properties are in atomic units.
The sperically averaged electron density of each atom fit to a function of the form exp(a - br)
eigen_1, eigen_2 and eigen_3 are the three eigenvalues of traceless quadrupole moment tensor
  atom number  atomic symbol              X              Y              Z     net charge C6 coefficient C8 coefficient C10 coefficient fluctuating dipole atomic polarizability isotropic forcefield polarizability              a              b squared Pearson coefficient          <r^3>          <r^4>         wp_QDO          m_QDO          q_QDO       dipole_x       dipole_y       dipole_z         dipole            Qxy            Qxz            Qyz     Q(x^2-y^2)  Q(3z^2 - R^2)        eigen_1        eigen_2        eigen_3 static polarizability      alpha(xx)      alpha(xy)      alpha(xz)      alpha(yy)      alpha(yz)      alpha(zz) atomic spin moment
            1             Sm       1.817684       9.178399      17.064265       1.944840     210.416188 0.48839367E+04  0.18585755E+06                                23.035201                           18.653184       2.854822       2.537391                    0.999593      84.734457     207.291464       0.602461       0.267157      -1.344896       0.010587       0.026343      -0.026334       0.038724       0.053963       0.057600      -0.004828      -0.025345       0.455846      -0.139596      -0.025672       0.165268             28.851744      34.328329      -1.388709      -5.086160      35.907330       3.239063      16.319574          -0.000007
            2             Sm       6.218151       6.623677      12.437692       2.201771     103.149985 0.20296136E+04  0.62460284E+05                                14.207993                           11.763612       2.806512       2.601494                    0.998527      75.304828     169.599443       0.778424       0.255681      -1.350008      -0.032090      -0.022462      -0.005921       0.039615      -0.042216       0.033186       0.039470      -0.096067      -0.674923      -0.233693       0.055615       0.178078             16.555888      13.193054       0.767309      -1.346329      10.396362      -1.922404      26.078249           0.000005
            3             Sm      -0.928741       3.534599      16.004735       1.944840     210.416181 0.48839368E+04  0.18585755E+06                                23.035200                           18.653183       2.854822       2.537391                    0.999593      84.734456     207.291456       0.602461       0.267157      -1.344896      -0.010587       0.026343       0.026334       0.038724      -0.053963       0.057600       0.004828      -0.025344       0.455846      -0.139596      -0.025672       0.165268             28.851743      34.328332       1.388711      -5.086161      35.907324      -3.239064      16.319572          -0.000007
            4             Sm       4.945792       0.979877      20.631308       2.201771     103.149985 0.20296135E+04  0.62460282E+05                                14.207993                           11.763612       2.806512       2.601494                    0.998527      75.304827     169.599440       0.778424       0.255681      -1.350008       0.032090      -0.022462       0.005921       0.039615       0.042216       0.033186      -0.039470      -0.096067      -0.674923      -0.233693       0.055615       0.178078             16.555888      13.193055      -0.767308      -1.346329      10.396361       1.922405      26.078249           0.000005
            5             Sm       5.624945       2.109201       4.981735       1.944840     210.416205 0.48839371E+04  0.18585757E+06                                23.035203                           18.653186       2.854822       2.537391                    0.999593      84.734458     207.291473       0.602461       0.267157      -1.344896      -0.010587      -0.026343       0.026334       0.038724       0.053963       0.057600      -0.004828      -0.025345       0.455846      -0.139596      -0.025672       0.165268             28.851748      34.328333      -1.388711      -5.086161      35.907334       3.239064      16.319576          -0.000007
            6             Sm       1.224478       4.663923       9.608308       2.201772     103.149952 0.20296128E+04  0.62460253E+05                                14.207990                           11.763609       2.806513       2.601494                    0.998527      75.304820     169.599414       0.778424       0.255681      -1.350008       0.032090       0.022462       0.005921       0.039615      -0.042215       0.033186       0.039470      -0.096067      -0.674923      -0.233693       0.055615       0.178078             16.555884      13.193051       0.767309      -1.346329      10.396360      -1.922404      26.078242           0.000005
            7             Sm       8.371370       7.753001       6.041265       1.944840     210.416181 0.48839368E+04  0.18585755E+06                                23.035200                           18.653183       2.854822       2.537391                    0.999593      84.734456     207.291457       0.602461       0.267157      -1.344896       0.010587      -0.026343      -0.026334       0.038724      -0.053963       0.057600       0.004828      -0.025345       0.455846      -0.139596      -0.025672       0.165268             28.851743      34.328333       1.388711      -5.086161      35.907323      -3.239064      16.319572          -0.000007
            8             Sm       2.496837      10.307723       1.414692       2.201772     103.149959 0.20296129E+04  0.62460257E+05                                14.207990                           11.763610       2.806513       2.601494                    0.998527      75.304821     169.599417       0.778424       0.255681      -1.350008      -0.032090       0.022462      -0.005921       0.039615       0.042216       0.033186      -0.039470      -0.096067      -0.674923      -0.233693       0.055615       0.178078             16.555885      13.193052      -0.767308      -1.346329      10.396359       1.922405      26.078244           0.000005
            9              H       6.300128       5.994844      18.430456       0.325641       0.592247 0.37333966E+01  0.30358559E+02                                 1.193716                            1.157822      -1.112656       2.486949                    0.999826       2.294932       5.888465       0.559394       1.346515      -0.698465       0.029049      -0.020356       0.023315       0.042448      -0.009578       0.010340      -0.007939       0.008289       0.030604      -0.015589      -0.005421       0.021010              1.195802       1.256662      -0.198737       0.161852       1.173478      -0.103443       1.157266          -0.000000
           10              H       6.683635       9.937603      18.452502       0.309456       0.520793 0.32325365E+01  0.26267257E+02                                 1.238069                            1.186594      -1.241420       2.401182                    0.999138       2.816750       8.108064       0.461469       1.633400      -0.642451      -0.032677       0.002373      -0.003572       0.032957       0.004177       0.007027       0.000089       0.023007       0.016654      -0.015083       0.000353       0.014729              1.260080       1.626791      -0.094390       0.069176       1.063838      -0.008330       1.089611           0.000000
           11              H       3.602395       7.008471      20.130203       0.204479       0.912070 0.64454653E+01  0.59244634E+02                                 1.508374                            1.447780      -0.865507       2.514906                    0.999844       2.857464       7.447234       0.546423       1.219501      -0.726058      -0.017200      -0.001484       0.001844       0.017362       0.003688      -0.000579       0.000387       0.008780       0.006298      -0.006819       0.002070       0.004749              1.524501       1.878615       0.255778      -0.181468       1.353093      -0.064870       1.341794          -0.000002
           12              H       5.142714       6.910269      20.401368       0.178655       0.845771 0.58283839E+01  0.51403886E+02                                 1.335015                            1.297798      -0.731338       2.553897                    0.999983       2.740988       6.637674       0.640857       1.083671      -0.759999       0.007551      -0.002717       0.009069       0.012110      -0.004838       0.000024       0.002574       0.006539       0.012460      -0.008338       0.002935       0.005403              1.336840       1.387889      -0.185227       0.226925       1.256059      -0.149623       1.366572          -0.000001
           13              H       4.482679       8.305416      20.132407       0.191466       1.005402 0.73579208E+01  0.71266869E+02                                 1.716898                            1.627946      -1.230542       2.331459                    0.996427       3.346019       9.532960       0.468185       1.350691      -0.694249      -0.001968       0.012005       0.003052       0.012543       0.002317       0.000948      -0.002352      -0.005272       0.018042      -0.006757      -0.000033       0.006790              1.752602       1.456117       0.093527       0.013947       2.292444       0.295981       1.509246          -0.000000
           14              H      -1.943452       8.769336      15.654865       0.197267       0.940062 0.68467687E+01  0.65520254E+02                                 1.686579                            1.605337      -1.118415       2.389314                    0.997726       3.319929       9.585550       0.453459       1.411491      -0.682591       0.014399      -0.010943      -0.004452       0.018625      -0.003814      -0.000014      -0.002794      -0.013525      -0.002454      -0.007440      -0.001483       0.008923              1.723012       1.569391      -0.342733      -0.148421       2.093871       0.374486       1.505775           0.000000
           15              H       6.990309       9.478198      16.049488       0.162068       0.948203 0.70393850E+01  0.67822071E+02                                 1.680220                            1.614321      -1.110575       2.363836                    0.996828       3.548727      10.275878       0.457924       1.388278      -0.685530      -0.011933      -0.000021       0.000675       0.011952      -0.000556      -0.002892      -0.001869       0.021799       0.015194      -0.013652       0.003596       0.010055              1.705200       2.309376       0.074708       0.092919       1.447122       0.017380       1.359102           0.000001
           16              H       8.231097      10.333798      15.612977       0.200837       0.860070 0.62727318E+01  0.58781055E+02                                 1.596345                            1.542770      -0.996095       2.454421                    0.998176       3.234913       9.270351       0.459355       1.422908      -0.680593       0.011768       0.012755      -0.008629       0.019381       0.003773       0.000303      -0.001761      -0.005404       0.003270      -0.005371       0.000688       0.004683              1.614693       1.417034       0.205085      -0.099974       1.980506      -0.355718       1.446538           0.000000
           17              H       4.863816       0.351044      14.638544       0.325641       0.592247 0.37333973E+01  0.30358563E+02                                 1.193715                            1.157822      -1.112655       2.486949                    0.999826       2.294933       5.888465       0.559395       1.346513      -0.698465      -0.029049      -0.020356      -0.023315       0.042448       0.009578       0.010340       0.007939       0.008289       0.030604      -0.015589      -0.005421       0.021010              1.195802       1.256661       0.198736       0.161852       1.173478       0.103443       1.157266          -0.000000
           18              H       4.480308       4.293803      14.616498       0.309456       0.520793 0.32325365E+01  0.26267257E+02                                 1.238069                            1.186594      -1.241420       2.401182                    0.999138       2.816750       8.108064       0.461469       1.633400      -0.642451       0.032677       0.002373       0.003572       0.032957      -0.004177       0.007027      -0.000089       0.023007       0.016654      -0.015083       0.000353       0.014729              1.260080       1.626791       0.094390       0.069176       1.063838       0.008329       1.089611           0.000000
           19              H       7.561549       1.364671      12.938797       0.204478       0.912070 0.64454614E+01  0.59244588E+02                                 1.508373                            1.447780      -0.865507       2.514905                    0.999844       2.857463       7.447230       0.546423       1.219502      -0.726058       0.017200      -0.001484      -0.001844       0.017362      -0.003688      -0.000579      -0.000387       0.008780       0.006298      -0.006819       0.002070       0.004749              1.524500       1.878615      -0.255778      -0.181468       1.353092       0.064870       1.341794          -0.000002
           20              H       6.021230       1.266469      12.667632       0.178655       0.845770 0.58283765E+01  0.51403806E+02                                 1.335015                            1.297798      -0.731338       2.553897                    0.999983       2.740986       6.637669       0.640857       1.083671      -0.759999      -0.007551      -0.002717      -0.009069       0.012110       0.004838       0.000024      -0.002574       0.006539       0.012460      -0.008338       0.002935       0.005403              1.336840       1.387889       0.185227       0.226925       1.256059       0.149623       1.366571          -0.000001
           21              H       6.681265       2.661616      12.936593       0.191466       1.005402 0.73579217E+01  0.71266875E+02                                 1.716897                            1.627946      -1.230542       2.331459                    0.996427       3.346019       9.532958       0.468185       1.350691      -0.694249       0.001968       0.012005      -0.003052       0.012542      -0.002317       0.000948       0.002352      -0.005272       0.018042      -0.006757      -0.000033       0.006790              1.752602       1.456117      -0.093527       0.013947       2.292443      -0.295981       1.509245          -0.000000
           22              H       2.832395       3.125536      17.414135       0.197267       0.940062 0.68467690E+01  0.65520255E+02                                 1.686579                            1.605337      -1.118415       2.389315                    0.997726       3.319929       9.585549       0.453459       1.411490      -0.682591      -0.014399      -0.010943       0.004452       0.018625       0.003814      -0.000014       0.002794      -0.013525      -0.002454      -0.007440      -0.001483       0.008923              1.723012       1.569391       0.342733      -0.148421       2.093870      -0.374486       1.505775           0.000000
           23              H       4.173635       3.834398      17.019512       0.162068       0.948203 0.70393857E+01  0.67822083E+02                                 1.680221                            1.614322      -1.110575       2.363836                    0.996828       3.548726      10.275877       0.457924       1.388279      -0.685530       0.011933      -0.000021      -0.000675       0.011952       0.000556      -0.002892       0.001869       0.021799       0.015194      -0.013652       0.003596       0.010055              1.705201       2.309377      -0.074707       0.092919       1.447122      -0.017380       1.359103           0.000001
           24              H       2.932846       4.689998      17.456023       0.200837       0.860070 0.62727311E+01  0.58781052E+02                                 1.596345                            1.542770      -0.996096       2.454421                    0.998176       3.234913       9.270354       0.459355       1.422909      -0.680593      -0.011768       0.012755       0.008629       0.019381      -0.003773       0.000303       0.001761      -0.005404       0.003270      -0.005371       0.000688       0.004682              1.614693       1.417034      -0.205084      -0.099974       1.980507       0.355718       1.446538           0.000000
           25              H       1.142501       5.292756       3.615544       0.325641       0.592247 0.37333993E+01  0.30358585E+02                                 1.193716                            1.157822      -1.112655       2.486949                    0.999826       2.294933       5.888466       0.559395       1.346513      -0.698465      -0.029049       0.020356      -0.023315       0.042448      -0.009578       0.010340      -0.007939       0.008289       0.030604      -0.015589      -0.005421       0.021010              1.195802       1.256662      -0.198737       0.161852       1.173478      -0.103443       1.157266          -0.000000
           26              H       0.758994       1.349997       3.593498       0.309456       0.520793 0.32325371E+01  0.26267263E+02                                 1.238069                            1.186594      -1.241420       2.401182                    0.999138       2.816750       8.108063       0.461469       1.633399      -0.642451       0.032677      -0.002373       0.003572       0.032957       0.004177       0.007027       0.000089       0.023007       0.016654      -0.015083       0.000353       0.014729              1.260080       1.626791      -0.094390       0.069176       1.063838      -0.008330       1.089610           0.000000
           27              H       3.840234       4.279129       1.915797       0.204479       0.912069 0.64454546E+01  0.59244507E+02                                 1.508372                            1.447779      -0.865506       2.514906                    0.999844       2.857462       7.447225       0.546424       1.219501      -0.726059       0.017200       0.001484      -0.001844       0.017362       0.003688      -0.000579       0.000387       0.008780       0.006298      -0.006819       0.002070       0.004749              1.524499       1.878613       0.255777      -0.181467       1.353091      -0.064870       1.341792          -0.000002
           28              H       2.299915       4.377331       1.644632       0.178655       0.845770 0.58283764E+01  0.51403806E+02                                 1.335015                            1.297798      -0.731338       2.553897                    0.999983       2.740986       6.637669       0.640857       1.083671      -0.759999      -0.007551       0.002717      -0.009069       0.012110      -0.004838       0.000024       0.002574       0.006539       0.012460      -0.008338       0.002935       0.005403              1.336840       1.387889      -0.185227       0.226925       1.256059      -0.149623       1.366571          -0.000001
           29              H       2.959950       2.982184       1.913593       0.191466       1.005402 0.73579221E+01  0.71266878E+02                                 1.716897                            1.627945      -1.230542       2.331459                    0.996427       3.346019       9.532957       0.468185       1.350690      -0.694249       0.001968      -0.012005      -0.003052       0.012543       0.002317       0.000948      -0.002352      -0.005272       0.018042      -0.006757      -0.000033       0.006790              1.752602       1.456116       0.093527       0.013947       2.292443       0.295981       1.509245          -0.000000
           30              H       9.386081       2.518264       6.391135       0.197267       0.940062 0.68467693E+01  0.65520258E+02                                 1.686579                            1.605337      -1.118415       2.389315                    0.997726       3.319929       9.585549       0.453459       1.411490      -0.682591      -0.014399       0.010943       0.004452       0.018625      -0.003814      -0.000014      -0.002794      -0.013525      -0.002454      -0.007440      -0.001483       0.008923              1.723012       1.569391      -0.342733      -0.148421       2.093871       0.374486       1.505775           0.000000
           31              H       0.452320       1.809402       5.996512       0.162068       0.948203 0.70393850E+01  0.67822071E+02                                 1.680220                            1.614321      -1.110575       2.363836                    0.996828       3.548727      10.275878       0.457924       1.388278      -0.685530       0.011933       0.000021      -0.000675       0.011952      -0.000556      -0.002892      -0.001869       0.021799       0.015194      -0.013652       0.003596       0.010055              1.705200       2.309376       0.074708       0.092919       1.447122       0.017380       1.359102           0.000001
           32              H      -0.788468       0.953802       6.433023       0.200837       0.860070 0.62727325E+01  0.58781064E+02                                 1.596345                            1.542770      -0.996095       2.454421                    0.998176       3.234913       9.270352       0.459355       1.422908      -0.680593      -0.011768      -0.012755       0.008629       0.019381       0.003773       0.000303      -0.001761      -0.005404       0.003270      -0.005371       0.000688       0.004682              1.614693       1.417034       0.205085      -0.099974       1.980507      -0.355718       1.446538           0.000000
           33              H       2.578813      10.936556       7.407456       0.325641       0.592247 0.37333973E+01  0.30358564E+02                                 1.193716                            1.157822      -1.112655       2.486949                    0.999826       2.294933       5.888466       0.559395       1.346514      -0.698465       0.029049       0.020356       0.023315       0.042448       0.009578       0.010340       0.007939       0.008289       0.030604      -0.015589      -0.005421       0.021010              1.195802       1.256661       0.198737       0.161852       1.173478       0.103443       1.157266          -0.000000
           34              H       2.962321       6.993797       7.429502       0.309456       0.520793 0.32325365E+01  0.26267257E+02                                 1.238069                            1.186594      -1.241420       2.401182                    0.999138       2.816750       8.108064       0.461469       1.633400      -0.642451      -0.032677      -0.002373      -0.003572       0.032957      -0.004177       0.007027      -0.000089       0.023007       0.016654      -0.015083       0.000353       0.014729              1.260080       1.626791       0.094390       0.069176       1.063838       0.008329       1.089611           0.000000
           35              H      -0.118920       9.922929       9.107203       0.204478       0.912069 0.64454584E+01  0.59244550E+02                                 1.508373                            1.447779      -0.865507       2.514906                    0.999844       2.857463       7.447228       0.546423       1.219501      -0.726058      -0.017200       0.001484       0.001844       0.017362      -0.003688      -0.000579      -0.000387       0.008780       0.006298      -0.006819       0.002070       0.004749              1.524499       1.878613      -0.255777      -0.181467       1.353092       0.064870       1.341793          -0.000002
           36              H       1.421399      10.021131       9.378368       0.178655       0.845770 0.58283764E+01  0.51403806E+02                                 1.335015                            1.297798      -0.731338       2.553897                    0.999983       2.740986       6.637669       0.640857       1.083671      -0.759999       0.007551       0.002717       0.009069       0.012110       0.004838       0.000024      -0.002574       0.006539       0.012460      -0.008338       0.002935       0.005403              1.336840       1.387889       0.185227       0.226925       1.256059       0.149623       1.366571          -0.000002
           37              H       0.761364       8.625984       9.109407       0.191466       1.005402 0.73579216E+01  0.71266875E+02                                 1.716897                            1.627946      -1.230542       2.331459                    0.996427       3.346019       9.532958       0.468185       1.350691      -0.694249      -0.001968      -0.012005       0.003052       0.012543      -0.002317       0.000948       0.002352      -0.005272       0.018042      -0.006757      -0.000033       0.006790              1.752602       1.456117      -0.093527       0.013947       2.292443      -0.295981       1.509245          -0.000000
           38              H       4.610234       8.162064       4.631865       0.197267       0.940062 0.68467690E+01  0.65520255E+02                                 1.686579                            1.605337      -1.118415       2.389315                    0.997726       3.319929       9.585549       0.453459       1.411490      -0.682591       0.014399       0.010943      -0.004452       0.018625       0.003814      -0.000014       0.002794      -0.013525      -0.002454      -0.007440      -0.001483       0.008923              1.723012       1.569391       0.342733      -0.148421       2.093870      -0.374486       1.505775           0.000000
           39              H       3.268994       7.453202       5.026488       0.162068       0.948203 0.70393850E+01  0.67822076E+02                                 1.680221                            1.614322      -1.110575       2.363836                    0.996828       3.548726      10.275878       0.457923       1.388279      -0.685530      -0.011933       0.000021       0.000675       0.011952       0.000556      -0.002892       0.001869       0.021799       0.015194      -0.013652       0.003596       0.010055              1.705201       2.309377      -0.074707       0.092919       1.447123      -0.017380       1.359103           0.000001
           40              H       4.509783       6.597602       4.589977       0.200837       0.860070 0.62727317E+01  0.58781056E+02                                 1.596345                            1.542770      -0.996096       2.454421                    0.998176       3.234913       9.270353       0.459355       1.422908      -0.680593       0.011768      -0.012755      -0.008629       0.019381      -0.003773       0.000303       0.001761      -0.005404       0.003270      -0.005371       0.000688       0.004682              1.614693       1.417034      -0.205084      -0.099974       1.980507       0.355718       1.446538           0.000000
           41              C       6.623256       5.590748      15.811391       0.630011      21.861476 0.24097199E+03  0.49913750E+04                                 7.363921                            5.628451      -0.227073       1.988229                    0.998742      22.773979      65.793229       0.599805       0.492995      -0.999138       0.049367      -0.045652      -0.051098       0.084452       0.083481       0.001319       0.002965      -0.003969      -0.121066      -0.063382      -0.040364       0.103747              8.459501       9.386182      -3.675918       0.156437       7.662989       0.895374       8.329333           0.000001
           42              C       5.675975       6.472310      16.578592      -0.008651      36.731719 0.45774243E+03  0.10836545E+05                                 9.592910                            7.126430       0.249483       2.076536                    0.999718      27.635367      78.193201       0.621845       0.416058      -1.070768      -0.008700       0.006954       0.097893       0.098524      -0.004440       0.025880       0.000065       0.026133       0.213870      -0.049633      -0.028328       0.077961             11.398892      12.728300      -6.493756      -2.347992      11.340293       2.906168      10.128082           0.000001
           43              C       4.614892       7.306463      16.272153      -0.014106      35.214776 0.46583430E+03  0.11138596E+05                                 9.356452                            7.239839       0.009834       1.989231                    0.999667      28.647693      82.963076       0.607085       0.421947      -1.061067      -0.036057       0.018226       0.081524       0.090986       0.020012      -0.022332       0.023838      -0.013119       0.031063      -0.045024       0.014114       0.030910             10.572652      10.120172      -3.942740       2.110541       8.700519      -1.022124      12.897266           0.000002
           44              C       4.042735       7.761354      14.991280       0.646980      22.084682 0.23966210E+03  0.49454046E+04                                 7.367891                            5.609991      -0.275832       1.979305                    0.998841      22.231631      63.595677       0.602764       0.492443      -1.001859      -0.028176       0.012030      -0.094884       0.099707       0.072398       0.020979       0.014244      -0.093174      -0.107726      -0.072165      -0.035444       0.107609              8.247032       8.188133      -2.581201      -0.621800       6.222228       0.564078      10.330736           0.000002
           45              C       4.710480       7.207133      18.439274       0.456902      24.008038 0.29435778E+03  0.63009526E+04                                 7.624150                            6.009068       0.065332       2.081975                    0.999413      22.556062      62.633732       0.622022       0.460013      -1.034175      -0.005799      -0.002000       0.013031       0.014403      -0.005553      -0.025122       0.018020       0.012965       0.050471      -0.025562      -0.014621       0.040183              8.456124       6.821685      -1.967771      -1.218484       5.956123       1.609661      12.590564           0.000002
           46              C       4.462249       7.373060      19.907538      -0.563944      26.859831 0.41426692E+03  0.95743533E+04                                 7.462606                            6.471948       0.411122       2.103763                    0.997653      31.194471      87.468263       0.698966       0.379159      -1.094924      -0.005294       0.007529      -0.024445       0.026121      -0.018655       0.012637       0.002220       0.037531       0.160962      -0.053737      -0.002426       0.056162              7.851974       6.745019       0.172717      -0.514541       6.835152       0.905126       9.975749          -0.000003
           47              C       0.558406       9.584301      20.110361       0.684564      23.865430 0.23705548E+03  0.49072819E+04                                 7.936110                            5.694436      -0.520201       1.907884                    0.997386      22.338933      65.256984       0.576810       0.512959      -0.985823       0.066942       0.004957       0.060772       0.090548       0.017090      -0.004532      -0.041008      -0.185024      -0.167396      -0.066529      -0.064554       0.131082              9.292207      10.813183      -1.121045      -0.223141       4.795579       1.556124      12.267859           0.000000
           48              C      -0.701066       9.619293      19.316705       0.020831      34.841643 0.42564936E+03  0.99284336E+04                                 9.277054                            6.887434       0.010410       2.000828                    0.999372      27.512000      78.117127       0.628323       0.417921      -1.066004      -0.006808       0.001485      -0.087303       0.087581       0.006772      -0.004167       0.000191      -0.111957       0.031601      -0.061894       0.010774       0.051120             10.674056      15.846017      -1.124800       2.106232       4.862111       0.542696      11.314041           0.000001
           49              C      -2.007904       9.825856      19.691487      -0.008888      35.965423 0.42257196E+03  0.97893326E+04                                 9.380271                            6.792497       0.323450       2.105402                    0.999490      27.005692      75.169651       0.645750       0.409439      -1.076896      -0.030304       0.009611      -0.092825       0.098118       0.001164       0.052249      -0.013259       0.012256       0.069394      -0.048049      -0.016156       0.064205             11.211496      12.168828      -1.442288      -3.779821       4.958039       1.570385      16.507620           0.000002
           50              C       7.522742       9.981625      20.974564       0.685970      22.020754 0.22825939E+03  0.46508864E+04                                 7.373149                            5.475501      -0.317509       1.972851                    0.998487      21.716805      61.637122       0.610307       0.492550      -1.002272      -0.065815      -0.005441       0.077772       0.102028       0.058958       0.001296      -0.000367      -0.133599      -0.148268      -0.064505      -0.049303       0.113808              8.561553       8.136656      -1.339249      -0.251145       4.485922       0.245378      13.062079           0.000001
           51              C      -1.876737       9.606876      17.486887       0.473357      22.298095 0.28261397E+03  0.60044643E+04                                 7.328368                            5.929061       0.088011       2.098570                    0.999480      22.300957      62.239581       0.618039       0.466455      -1.027812       0.000867       0.004822      -0.018422       0.019062       0.005017      -0.008962       0.007100      -0.036956       0.094505      -0.036338       0.002318       0.034020              8.046990       8.398602      -0.447858       1.486504       4.191630       0.814439      11.550738           0.000001
           52              C       7.948650       9.541408      16.075943      -0.577182      26.810122 0.44887351E+03  0.10645372E+05                                 7.517533                            6.759102       0.123409       2.007910                    0.996400      32.360332      93.658064       0.676681       0.381668      -1.086854       0.038500       0.002261       0.027510       0.047373      -0.004153       0.003730      -0.013312       0.063569       0.065779      -0.045550       0.017972       0.027579              7.806387       7.505428       0.014139       1.053744       7.626663       0.436072       8.287069           0.000001
           53              C       0.397344       0.516972      15.749662       0.494746      23.034105 0.27968468E+03  0.59527335E+04                                 7.315071                            5.885491       0.034453       2.050728                    0.999505      23.687928      67.120422       0.619627       0.464438      -1.024438      -0.028141      -0.036899      -0.132958       0.140823       0.077635      -0.079071      -0.034510       0.122020      -0.097999      -0.083344      -0.071391       0.154735              8.108955       6.516036      -2.887345       1.458149      11.426028      -0.574775       6.384800          -0.000000
           54              C       0.832678       1.030558      17.151788       0.484625      22.736838 0.27893795E+03  0.59457797E+04                                 7.290278                            5.895826       0.060532       2.061164                    0.999500      23.869578      68.168181       0.614882       0.467319      -1.020636       0.035613       0.043700       0.126460       0.138456       0.060590      -0.093762      -0.032385       0.161660      -0.105774      -0.084620      -0.082617       0.167236              8.067766       6.122690      -2.472137       1.470193      11.649709      -0.973152       6.430898          -0.000001
           55              C       4.540687      11.234548      17.257609       0.630011      21.861476 0.24097205E+03  0.49913766E+04                                 7.363922                            5.628452      -0.227073       1.988229                    0.998742      22.773978      65.793228       0.599805       0.492995      -0.999138      -0.049367      -0.045652       0.051098       0.084452      -0.083481       0.001319      -0.002965      -0.003969      -0.121066      -0.063382      -0.040364       0.103747              8.459501       9.386186       3.675917       0.156443       7.662987      -0.895370       8.329331           0.000001
           56              C       5.487969       0.828510      16.490408      -0.008651      36.731708 0.45774254E+03  0.10836549E+05                                 9.592909                            7.126431       0.249483       2.076536                    0.999718      27.635366      78.193197       0.621845       0.416058      -1.070768       0.008700       0.006954      -0.097893       0.098524       0.004440       0.025880      -0.000065       0.026133       0.213869      -0.049633      -0.028328       0.077961             11.398888      12.728297       6.493752      -2.347986      11.340288      -2.906162      10.128078           0.000001
           57              C       6.549052       1.662663      16.796847      -0.014106      35.214774 0.46583420E+03  0.11138593E+05                                 9.356451                            7.239838       0.009834       1.989232                    0.999667      28.647693      82.963074       0.607085       0.421947      -1.061067       0.036057       0.018226      -0.081524       0.090986      -0.020012      -0.022332      -0.023838      -0.013119       0.031063      -0.045024       0.014114       0.030910             10.572651      10.120167       3.942738       2.110538       8.700517       1.022124      12.897269           0.000002
           58              C       7.121208       2.117554      18.077720       0.646980      22.084690 0.23966223E+03  0.49454078E+04                                 7.367893                            5.609993      -0.275832       1.979305                    0.998841      22.231631      63.595681       0.602764       0.492443      -1.001859       0.028176       0.012030       0.094884       0.099707      -0.072398       0.020979      -0.014244      -0.093174      -0.107726      -0.072165      -0.035444       0.107609              8.247035       8.188133       2.581199      -0.621801       6.222229      -0.564078      10.330744           0.000002
           59              C       6.453464       1.563333      14.629726       0.456902      24.008043 0.29435795E+03  0.63009570E+04                                 7.624151                            6.009070       0.065332       2.081975                    0.999413      22.556063      62.633734       0.622021       0.460013      -1.034175       0.005799      -0.002000      -0.013031       0.014403       0.005553      -0.025122      -0.018020       0.012965       0.050471      -0.025562      -0.014621       0.040183              8.456124       6.821687       1.967770      -1.218483       5.956122      -1.609658      12.590564           0.000001
           60              C       6.701695       1.729260      13.161462      -0.563944      26.859825 0.41426683E+03  0.95743503E+04                                 7.462604                            6.471947       0.411122       2.103764                    0.997653      31.194467      87.468240       0.698966       0.379159      -1.094924       0.005294       0.007529       0.024445       0.026121       0.018655       0.012637      -0.002220       0.037531       0.160962      -0.053737      -0.002426       0.056162              7.851971       6.745018      -0.172717      -0.514541       6.835151      -0.905124       9.975746          -0.000003
           61              C       0.330537       3.940501      12.958639       0.684564      23.865426 0.23705534E+03  0.49072782E+04                                 7.936109                            5.694434      -0.520202       1.907884                    0.997386      22.338935      65.256991       0.576810       0.512959      -0.985823      -0.066942       0.004957      -0.060772       0.090548      -0.017090      -0.004532       0.041008      -0.185024      -0.167395      -0.066529      -0.064554       0.131082              9.292206      10.813181       1.121046      -0.223148       4.795579      -1.556126      12.267858           0.000001
           62              C       1.590009       3.975493      13.752295       0.020831      34.841647 0.42564939E+03  0.99284345E+04                                 9.277055                            6.887434       0.010410       2.000828                    0.999372      27.512001      78.117130       0.628323       0.417921      -1.066004       0.006808       0.001485       0.087303       0.087581      -0.006772      -0.004167      -0.000191      -0.111957       0.031601      -0.061894       0.010774       0.051120             10.674058      15.846018       1.124800       2.106237       4.862112      -0.542696      11.314043           0.000001
           63              C       2.896847       4.182056      13.377513      -0.008888      35.965419 0.42257193E+03  0.97893317E+04                                 9.380270                            6.792497       0.323450       2.105402                    0.999490      27.005691      75.169648       0.645750       0.409439      -1.076896       0.030304       0.009611       0.092825       0.098118      -0.001164       0.052249       0.013259       0.012256       0.069394      -0.048049      -0.016156       0.064205             11.211495      12.168826       1.442287      -3.779821       4.958039      -1.570385      16.507620           0.000002
           64              C       3.641201       4.337825      12.094436       0.685970      22.020763 0.22825950E+03  0.46508891E+04                                 7.373151                            5.475503      -0.317509       1.972851                    0.998487      21.716805      61.637122       0.610307       0.492550      -1.002272       0.065815      -0.005441      -0.077772       0.102028      -0.058958       0.001296       0.000367      -0.133599      -0.148268      -0.064505      -0.049303       0.113808              8.561556       8.136655       1.339248      -0.251149       4.485923      -0.245379      13.062089           0.000001
           65              C       2.765680       3.963076      15.582113       0.473357      22.298087 0.28261377E+03  0.60044592E+04                                 7.328366                            5.929059       0.088011       2.098570                    0.999480      22.300957      62.239582       0.618039       0.466455      -1.027812      -0.000867       0.004822       0.018422       0.019062      -0.005017      -0.008962      -0.007100      -0.036956       0.094505      -0.036338       0.002318       0.034020              8.046988       8.398600       0.447858       1.486505       4.191629      -0.814438      11.550736           0.000001
           66              C       3.215293       3.897608      16.993057      -0.577182      26.810139 0.44887386E+03  0.10645381E+05                                 7.517535                            6.759104       0.123409       2.007910                    0.996400      32.360331      93.658057       0.676681       0.381668      -1.086854      -0.038500       0.002261      -0.027510       0.047373       0.004153       0.003730       0.013312       0.063569       0.065779      -0.045550       0.017972       0.027579              7.806390       7.505431      -0.014139       1.053746       7.626665      -0.436072       8.287073           0.000001
           67              C       0.491599       6.160772      17.319338       0.494746      23.034108 0.27968478E+03  0.59527361E+04                                 7.315071                            5.885492       0.034454       2.050728                    0.999505      23.687929      67.120422       0.619627       0.464438      -1.024438       0.028141      -0.036899       0.132958       0.140823      -0.077635      -0.079071       0.034510       0.122020      -0.097998      -0.083344      -0.071391       0.154735              8.108955       6.516035       2.887343       1.458148      11.426029       0.574771       6.384800          -0.000000
           68              C       0.056266       6.674358      15.917212       0.484625      22.736843 0.27893805E+03  0.59457824E+04                                 7.290279                            5.895827       0.060532       2.061164                    0.999500      23.869578      68.168180       0.614882       0.467319      -1.020636      -0.035612       0.043700      -0.126460       0.138456      -0.060590      -0.093762       0.032385       0.161660      -0.105774      -0.084620      -0.082617       0.167236              8.067767       6.122692       2.472138       1.470193      11.649709       0.973149       6.430899          -0.000001
           69              C       0.819373       5.696852       6.234609       0.630011      21.861474 0.24097197E+03  0.49913745E+04                                 7.363921                            5.628451      -0.227073       1.988229                    0.998742      22.773978      65.793227       0.599805       0.492995      -0.999138      -0.049367       0.045652       0.051098       0.084452       0.083481       0.001319       0.002965      -0.003969      -0.121066      -0.063382      -0.040364       0.103747              8.459501       9.386182      -3.675918       0.156437       7.662989       0.895374       8.329333           0.000001
           70              C       1.766654       4.815290       5.467408      -0.008651      36.731719 0.45774243E+03  0.10836545E+05                                 9.592910                            7.126430       0.249483       2.076536                    0.999718      27.635367      78.193201       0.621845       0.416058      -1.070768       0.008700      -0.006954      -0.097893       0.098524      -0.004440       0.025880       0.000065       0.026133       0.213870      -0.049633      -0.028328       0.077961             11.398892      12.728300      -6.493755      -2.347992      11.340293       2.906168      10.128082           0.000001
           71              C       2.827737       3.981137       5.773847      -0.014106      35.214776 0.46583430E+03  0.11138596E+05                                 9.356452                            7.239839       0.009834       1.989231                    0.999667      28.647693      82.963076       0.607085       0.421947      -1.061067       0.036057      -0.018226      -0.081524       0.090986       0.020012      -0.022332       0.023838      -0.013119       0.031063      -0.045024       0.014114       0.030910             10.572652      10.120172      -3.942740       2.110541       8.700519      -1.022124      12.897266           0.000002
           72              C       3.399894       3.526246       7.054720       0.646980      22.084681 0.23966209E+03  0.49454042E+04                                 7.367891                            5.609991      -0.275832       1.979305                    0.998841      22.231631      63.595680       0.602764       0.492443      -1.001859       0.028176      -0.012030       0.094884       0.099707       0.072398       0.020979       0.014244      -0.093174      -0.107726      -0.072165      -0.035444       0.107609              8.247033       8.188133      -2.581201      -0.621800       6.222229       0.564078      10.330736           0.000002
           73              C       2.732149       4.080467       3.606726       0.456902      24.008039 0.29435781E+03  0.63009533E+04                                 7.624150                            6.009068       0.065332       2.081975                    0.999413      22.556063      62.633732       0.622022       0.460013      -1.034175       0.005799       0.002000      -0.013031       0.014403      -0.005553      -0.025122       0.018020       0.012965       0.050471      -0.025562      -0.014621       0.040183              8.456123       6.821685      -1.967771      -1.218484       5.956123       1.609660      12.590562           0.000001
           74              C       2.980380       3.914540       2.138462      -0.563944      26.859829 0.41426689E+03  0.95743518E+04                                 7.462604                            6.471947       0.411123       2.103764                    0.997653      31.194468      87.468240       0.698966       0.379159      -1.094924       0.005294      -0.007529       0.024445       0.026121      -0.018655       0.012637       0.002220       0.037531       0.160962      -0.053737      -0.002426       0.056162              7.851972       6.745017       0.172716      -0.514541       6.835151       0.905126       9.975748          -0.000003
           75              C       6.884223       1.703299       1.935639       0.684564      23.865432 0.23705550E+03  0.49072824E+04                                 7.936110                            5.694436      -0.520202       1.907884                    0.997386      22.338934      65.256987       0.576810       0.512959      -0.985823      -0.066942      -0.004957      -0.060772       0.090548       0.017090      -0.004532      -0.041008      -0.185024      -0.167396      -0.066529      -0.064554       0.131082              9.292207      10.813184      -1.121045      -0.223141       4.795579       1.556124      12.267860           0.000001
           76              C       8.143695       1.668307       2.729295       0.020831      34.841641 0.42564933E+03  0.99284327E+04                                 9.277054                            6.887434       0.010410       2.000828                    0.999372      27.511999      78.117123       0.628323       0.417921      -1.066004       0.006808      -0.001485       0.087303       0.087581       0.006772      -0.004167       0.000191      -0.111957       0.031601      -0.061894       0.010774       0.051120             10.674056      15.846016      -1.124800       2.106232       4.862111       0.542696      11.314041           0.000001
           77              C       9.450533       1.461744       2.354513      -0.008888      35.965423 0.42257196E+03  0.97893327E+04                                 9.380271                            6.792497       0.323450       2.105402                    0.999490      27.005692      75.169651       0.645750       0.409439      -1.076896       0.030304      -0.009611       0.092825       0.098118       0.001164       0.052249      -0.013259       0.012256       0.069394      -0.048049      -0.016156       0.064205             11.211496      12.168828      -1.442288      -3.779821       4.958039       1.570385      16.507619           0.000002
           78              C      -0.080113       1.305975       1.071436       0.685970      22.020755 0.22825941E+03  0.46508868E+04                                 7.373149                            5.475502      -0.317509       1.972851                    0.998487      21.716806      61.637126       0.610307       0.492550      -1.002272       0.065815       0.005441      -0.077772       0.102028       0.058958       0.001296      -0.000367      -0.133599      -0.148268      -0.064505      -0.049303       0.113808              8.561553       8.136656      -1.339249      -0.251145       4.485923       0.245378      13.062080           0.000001
           79              C       9.319366       1.680724       4.559113       0.473357      22.298095 0.28261397E+03  0.60044644E+04                                 7.328368                            5.929061       0.088012       2.098570                    0.999480      22.300957      62.239580       0.618039       0.466455      -1.027812      -0.000867      -0.004822       0.018422       0.019062       0.005017      -0.008962       0.007100      -0.036956       0.094505      -0.036338       0.002318       0.034020              8.046990       8.398602      -0.447858       1.486504       4.191630       0.814439      11.550737           0.000001
           80              C      -0.506021       1.746192       5.970057      -0.577182      26.810121 0.44887348E+03  0.10645371E+05                                 7.517532                            6.759101       0.123409       2.007910                    0.996400      32.360331      93.658058       0.676681       0.381668      -1.086854      -0.038500      -0.002261      -0.027510       0.047373      -0.004153       0.003730      -0.013312       0.063569       0.065779      -0.045550       0.017972       0.027579              7.806386       7.505427       0.014139       1.053744       7.626663       0.436072       8.287068           0.000001
           81              C       7.045285      10.770628       6.296338       0.494746      23.034104 0.27968467E+03  0.59527332E+04                                 7.315071                            5.885491       0.034454       2.050728                    0.999505      23.687927      67.120420       0.619627       0.464438      -1.024438       0.028141       0.036899       0.132958       0.140823       0.077635      -0.079071      -0.034510       0.122020      -0.097998      -0.083344      -0.071391       0.154735              8.108955       6.516036      -2.887345       1.458149      11.426028      -0.574775       6.384800          -0.000000
           82              C       6.609951      10.257042       4.894212       0.484625      22.736839 0.27893796E+03  0.59457800E+04                                 7.290278                            5.895826       0.060532       2.061164                    0.999500      23.869579      68.168184       0.614882       0.467319      -1.020636      -0.035612      -0.043700      -0.126460       0.138456       0.060590      -0.093762      -0.032385       0.161660      -0.105775      -0.084620      -0.082617       0.167237              8.067766       6.122690      -2.472137       1.470193      11.649709      -0.973152       6.430898          -0.000001
           83              C       2.901942       0.053052       4.788391       0.630011      21.861478 0.24097208E+03  0.49913773E+04                                 7.363922                            5.628452      -0.227073       1.988229                    0.998742      22.773979      65.793228       0.599805       0.492995      -0.999138       0.049367       0.045652      -0.051098       0.084452      -0.083481       0.001319      -0.002965      -0.003969      -0.121066      -0.063382      -0.040364       0.103747              8.459501       9.386185       3.675917       0.156443       7.662987      -0.895370       8.329331           0.000001
           84              C       1.954660      10.459090       5.555592      -0.008651      36.731708 0.45774254E+03  0.10836549E+05                                 9.592909                            7.126431       0.249483       2.076536                    0.999718      27.635366      78.193197       0.621845       0.416058      -1.070768      -0.008700      -0.006954       0.097893       0.098524       0.004440       0.025880      -0.000065       0.026133       0.213869      -0.049633      -0.028328       0.077961             11.398888      12.728297       6.493752      -2.347985      11.340288      -2.906162      10.128078           0.000001
           85              C       0.893577       9.624937       5.249153      -0.014106      35.214774 0.46583420E+03  0.11138593E+05                                 9.356451                            7.239838       0.009834       1.989231                    0.999667      28.647693      82.963076       0.607085       0.421947      -1.061067      -0.036057      -0.018226       0.081524       0.090986      -0.020012      -0.022332      -0.023838      -0.013119       0.031063      -0.045024       0.014114       0.030910             10.572652      10.120168       3.942738       2.110538       8.700518       1.022124      12.897270           0.000002
           86              C       0.321421       9.170046       3.968280       0.646980      22.084691 0.23966224E+03  0.49454081E+04                                 7.367893                            5.609993      -0.275832       1.979305                    0.998841      22.231632      63.595683       0.602764       0.492443      -1.001859      -0.028176      -0.012030      -0.094884       0.099707      -0.072398       0.020979      -0.014244      -0.093174      -0.107726      -0.072165      -0.035444       0.107609              8.247035       8.188133       2.581199      -0.621801       6.222229      -0.564078      10.330744           0.000002
           87              C       0.989165       9.724267       7.416274       0.456902      24.008041 0.29435793E+03  0.63009564E+04                                 7.624151                            6.009070       0.065332       2.081975                    0.999413      22.556062      62.633731       0.622021       0.460013      -1.034175      -0.005799       0.002000       0.013031       0.014403       0.005553      -0.025122      -0.018020       0.012965       0.050471      -0.025562      -0.014621       0.040183              8.456124       6.821686       1.967770      -1.218482       5.956122      -1.609658      12.590564           0.000001
           88              C       0.740934       9.558340       8.884538      -0.563944      26.859829 0.41426692E+03  0.95743530E+04                                 7.462605                            6.471948       0.411122       2.103764                    0.997653      31.194470      87.468251       0.698966       0.379159      -1.094924      -0.005294      -0.007529      -0.024445       0.026121       0.018655       0.012637      -0.002220       0.037531       0.160962      -0.053737      -0.002426       0.056162              7.851972       6.745018      -0.172717      -0.514540       6.835152      -0.905125       9.975748          -0.000003
           89              C       7.112092       7.347099       9.087361       0.684564      23.865425 0.23705533E+03  0.49072780E+04                                 7.936108                            5.694434      -0.520202       1.907884                    0.997386      22.338934      65.256986       0.576810       0.512959      -0.985823       0.066942      -0.004957       0.060772       0.090548      -0.017090      -0.004532       0.041008      -0.185024      -0.167396      -0.066529      -0.064554       0.131082              9.292206      10.813181       1.121046      -0.223148       4.795579      -1.556126      12.267858           0.000001
           90              C       5.852620       7.312107       8.293705       0.020831      34.841649 0.42564942E+03  0.99284354E+04                                 9.277055                            6.887435       0.010410       2.000828                    0.999372      27.512002      78.117135       0.628323       0.417921      -1.066004      -0.006808      -0.001485      -0.087303       0.087581      -0.006772      -0.004167      -0.000192      -0.111957       0.031601      -0.061894       0.010774       0.051120             10.674058      15.846019       1.124800       2.106237       4.862112      -0.542696      11.314044           0.000001
           91              C       4.545782       7.105544       8.668487      -0.008888      35.965421 0.42257195E+03  0.97893324E+04                                 9.380270                            6.792497       0.323450       2.105402                    0.999490      27.005692      75.169651       0.645750       0.409439      -1.076896      -0.030304      -0.009611      -0.092825       0.098118      -0.001164       0.052249       0.013259       0.012256       0.069394      -0.048049      -0.016156       0.064205             11.211495      12.168826       1.442287      -3.779821       4.958039      -1.570385      16.507621           0.000002
           92              C       3.801428       6.949775       9.951564       0.685970      22.020766 0.22825953E+03  0.46508898E+04                                 7.373152                            5.475503      -0.317509       1.972851                    0.998487      21.716807      61.637128       0.610307       0.492550      -1.002272      -0.065815       0.005441       0.077772       0.102028      -0.058958       0.001296       0.000367      -0.133599      -0.148268      -0.064505      -0.049303       0.113808              8.561556       8.136656       1.339248      -0.251149       4.485923      -0.245379      13.062089           0.000001
           93              C       4.676949       7.324524       6.463887       0.473357      22.298087 0.28261377E+03  0.60044592E+04                                 7.328366                            5.929059       0.088011       2.098570                    0.999480      22.300957      62.239582       0.618039       0.466455      -1.027812       0.000867      -0.004822      -0.018422       0.019062      -0.005017      -0.008962      -0.007100      -0.036956       0.094505      -0.036338       0.002318       0.034020              8.046988       8.398600       0.447858       1.486505       4.191629      -0.814438      11.550736           0.000001
           94              C       4.227336       7.389992       5.052943      -0.577182      26.810140 0.44887388E+03  0.10645382E+05                                 7.517535                            6.759104       0.123408       2.007910                    0.996400      32.360332      93.658061       0.676681       0.381668      -1.086854       0.038500      -0.002261       0.027510       0.047373       0.004153       0.003730       0.013312       0.063569       0.065779      -0.045550       0.017972       0.027579              7.806390       7.505431      -0.014139       1.053746       7.626665      -0.436072       8.287073           0.000001
           95              C       6.951030       5.126828       4.726662       0.494746      23.034107 0.27968476E+03  0.59527354E+04                                 7.315071                            5.885492       0.034454       2.050728                    0.999505      23.687928      67.120419       0.619627       0.464438      -1.024438      -0.028141       0.036899      -0.132958       0.140823      -0.077635      -0.079071       0.034510       0.122020      -0.097998      -0.083344      -0.071391       0.154735              8.108954       6.516035       2.887343       1.458148      11.426029       0.574771       6.384800          -0.000000
           96              C       7.386363       4.613242       6.128788       0.484624      22.736844 0.27893807E+03  0.59457827E+04                                 7.290279                            5.895827       0.060532       2.061164                    0.999500      23.869578      68.168178       0.614882       0.467319      -1.020636       0.035612      -0.043700       0.126460       0.138456      -0.060590      -0.093762       0.032385       0.161660      -0.105774      -0.084620      -0.082617       0.167236              8.067767       6.122692       2.472138       1.470193      11.649709       0.973149       6.430899          -0.000001
           97              N       5.715859       6.440705      17.947649      -0.314023      25.982254 0.37970486E+03  0.85022486E+04                                 7.188287                            6.180182       0.269470       2.132420                    0.999505      26.441845      70.664861       0.725155       0.377214      -1.107198      -0.003415       0.006151      -0.076449       0.076772      -0.037036       0.010450      -0.006248       0.036498       0.138926      -0.064442       0.013602       0.050840              7.596949       7.714945      -2.831975      -0.369929       6.696192       0.907904       8.379711           0.000001
           98              N       4.022349       7.751195      17.437284      -0.460061      42.141688 0.69905419E+03  0.18179367E+05                                10.049284                            8.539663      -0.003178       1.977734                    0.998214      31.839276      90.816496       0.602055       0.391203      -1.100418       0.114212      -0.095508      -0.054340       0.158490       0.089030      -0.022214       0.007896      -0.038365       0.265420      -0.137503       0.045501       0.092002             11.049823      11.533585      -3.676011      -0.056515       9.577886       0.599925      12.037997           0.000002
           99              N      -0.631603       9.478198      17.952278      -0.446818      42.109163 0.68314078E+03  0.17659992E+05                                10.058427                            8.443611      -0.087350       1.953016                    0.998960      31.543580      89.646423       0.605408       0.391361      -1.100528      -0.101799       0.024367       0.119174       0.158616       0.027004       0.081266      -0.007303      -0.169827       0.121242      -0.145078       0.066524       0.078555             11.108687      14.470263      -1.107621       0.243403       6.548772       0.998282      12.307026          -0.000001
          100              N       7.552340       9.820212      18.520845      -0.314031      29.285445 0.42902327E+03  0.99720595E+04                                 8.048163                            6.741058      -0.185380       1.983139                    0.997773      27.538953      76.670552       0.663431       0.397198      -1.085582       0.053095       0.008074       0.060651       0.081012       0.002329       0.019839       0.004392       0.063521       0.086717      -0.046493       0.002450       0.044043              8.757719      10.911986      -1.043186       0.295728       4.716265       0.696650      10.644906           0.000002
          101              N       5.448084       0.796905      15.121351      -0.314023      25.982247 0.37970488E+03  0.85022493E+04                                 7.188286                            6.180183       0.269470       2.132420                    0.999505      26.441847      70.664869       0.725155       0.377214      -1.107198       0.003415       0.006151       0.076449       0.076772       0.037036       0.010450       0.006248       0.036498       0.138926      -0.064442       0.013602       0.050840              7.596947       7.714943       2.831973      -0.369926       6.696190      -0.907901       8.379708           0.000001
          102              N       7.141595       2.107395      15.631716      -0.460061      42.141693 0.69905422E+03  0.18179368E+05                                10.049285                            8.539663      -0.003177       1.977734                    0.998214      31.839277      90.816499       0.602055       0.391203      -1.100418      -0.114212      -0.095508       0.054340       0.158490      -0.089030      -0.022214      -0.007896      -0.038365       0.265420      -0.137503       0.045501       0.092002             11.049824      11.533586       3.676011      -0.056516       9.577886      -0.599925      12.037999           0.000002
          103              N       1.520547       3.834398      15.116722      -0.446818      42.109146 0.68314023E+03  0.17659974E+05                                10.058424                            8.443607      -0.087350       1.953016                    0.998960      31.543579      89.646420       0.605408       0.391361      -1.100528       0.101799       0.024367      -0.119174       0.158616      -0.027004       0.081266       0.007303      -0.169827       0.121242      -0.145078       0.066524       0.078555             11.108684      14.470257       1.107621       0.243411       6.548769      -0.998282      12.307026          -0.000001
          104              N       3.611603       4.176412      14.548155      -0.314031      29.285448 0.42902330E+03  0.99720604E+04                                 8.048164                            6.741059      -0.185380       1.983139                    0.997773      27.538954      76.670559       0.663431       0.397198      -1.085582      -0.053095       0.008074      -0.060651       0.081012      -0.002329       0.019839      -0.004392       0.063521       0.086717      -0.046493       0.002450       0.044043              8.757721      10.911989       1.043187       0.295727       4.716266      -0.696650      10.644907           0.000002
          105              N       1.726770       4.846895       4.098351      -0.314023      25.982255 0.37970487E+03  0.85022488E+04                                 7.188288                            6.180183       0.269470       2.132420                    0.999505      26.441846      70.664865       0.725155       0.377214      -1.107198       0.003415      -0.006151       0.076449       0.076772      -0.037036       0.010450      -0.006248       0.036498       0.138926      -0.064442       0.013602       0.050840              7.596950       7.714945      -2.831975      -0.369929       6.696193       0.907904       8.379711           0.000002
          106              N       3.420280       3.536405       4.608716      -0.460061      42.141692 0.69905427E+03  0.18179370E+05                                10.049285                            8.539663      -0.003177       1.977734                    0.998214      31.839278      90.816500       0.602055       0.391203      -1.100418      -0.114212       0.095508       0.054340       0.158490       0.089030      -0.022214       0.007896      -0.038365       0.265420      -0.137503       0.045501       0.092002             11.049823      11.533586      -3.676011      -0.056515       9.577886       0.599925      12.037997           0.000002
          107              N       8.074232       1.809402       4.093722      -0.446818      42.109163 0.68314078E+03  0.17659992E+05                                10.058427                            8.443611      -0.087350       1.953016                    0.998960      31.543580      89.646422       0.605408       0.391361      -1.100528       0.101799      -0.024367      -0.119174       0.158616       0.027004       0.081266      -0.007303      -0.169827       0.121242      -0.145078       0.066524       0.078555             11.108687      14.470262      -1.107621       0.243403       6.548771       0.998282      12.307026          -0.000001
          108              N      -0.109711       1.467388       3.525155      -0.314031      29.285444 0.42902326E+03  0.99720593E+04                                 8.048163                            6.741058      -0.185380       1.983139                    0.997773      27.538953      76.670552       0.663431       0.397198      -1.085582      -0.053095      -0.008074      -0.060651       0.081012       0.002329       0.019839       0.004392       0.063521       0.086717      -0.046493       0.002450       0.044043              8.757719      10.911986      -1.043186       0.295728       4.716265       0.696650      10.644906           0.000002
          109              N       1.994545      10.490695       6.924649      -0.314023      25.982244 0.37970483E+03  0.85022477E+04                                 7.188286                            6.180183       0.269470       2.132420                    0.999505      26.441845      70.664861       0.725155       0.377214      -1.107198      -0.003415      -0.006151      -0.076449       0.076772       0.037036       0.010450       0.006248       0.036498       0.138926      -0.064442       0.013602       0.050840              7.596947       7.714943       2.831972      -0.369925       6.696190      -0.907900       8.379708           0.000001
          110              N       0.301034       9.180205       6.414284      -0.460061      42.141696 0.69905427E+03  0.18179370E+05                                10.049285                            8.539663      -0.003177       1.977734                    0.998214      31.839278      90.816500       0.602055       0.391203      -1.100418       0.114212       0.095508      -0.054340       0.158490      -0.089030      -0.022214      -0.007896      -0.038365       0.265420      -0.137503       0.045501       0.092002             11.049824      11.533586       3.676011      -0.056516       9.577886      -0.599925      12.037999           0.000002
          111              N       5.922082       7.453202       6.929278      -0.446818      42.109146 0.68314023E+03  0.17659974E+05                                10.058425                            8.443607      -0.087350       1.953016                    0.998960      31.543579      89.646422       0.605408       0.391361      -1.100528      -0.101799      -0.024367       0.119174       0.158616      -0.027004       0.081266       0.007303      -0.169827       0.121242      -0.145078       0.066524       0.078555             11.108684      14.470257       1.107621       0.243411       6.548769      -0.998282      12.307026          -0.000001
          112              N       3.831026       7.111188       7.497845      -0.314031      29.285448 0.42902330E+03  0.99720603E+04                                 8.048163                            6.741058      -0.185380       1.983139                    0.997773      27.538954      76.670556       0.663431       0.397198      -1.085582       0.053095      -0.008074       0.060651       0.081012      -0.002329       0.019839      -0.004392       0.063521       0.086717      -0.046493       0.002450       0.044043              8.757720      10.911988       1.043187       0.295727       4.716266      -0.696650      10.644906           0.000002
          113              O       7.429138       4.963158      16.512674      -0.591816      43.069811 0.63179863E+03  0.15839672E+05                                 9.900756                            7.889260       0.110099       2.074001                    0.996740      28.615097      77.229661       0.661323       0.369424      -1.129001      -0.015711       0.028717      -0.010546       0.034391       0.044438       0.028161      -0.037932       0.001691      -0.072980      -0.075416       0.018077       0.057339             11.702871      15.617643      -5.986973       2.320509      12.314644      -1.892750       7.176327           0.000001
          114              O       6.509736       5.486902      14.559619      -0.750556      49.317098 0.85494847E+03  0.23151256E+05                                10.744703                            9.219161      -0.072560       1.962647                    0.996855      32.472158      91.512633       0.606733       0.372798      -1.124812       0.002172      -0.076247       0.112985       0.136323       0.057129       0.026683       0.012758       0.008872       0.033912      -0.064073      -0.002241       0.066314             11.574398       9.905014      -0.556190       2.326716       8.092751       0.272224      16.725429          -0.000000
          115              O       4.633755       7.500610      13.901987      -0.743410      48.972502 0.72645852E+03  0.18864581E+05                                10.627533                            8.385985       0.115148       2.024957                    0.998376      31.574032      86.799109       0.649742       0.363018      -1.133659      -0.157460       0.022527       0.062928       0.171059       0.015165      -0.005650       0.026180      -0.050288       0.021139      -0.037271      -0.005342       0.042613             12.212389       8.998253      -1.688432      -4.599941       8.260002       3.745100      19.378911           0.000002
          116              O       2.965983       8.392331      15.030742      -0.541254      35.558942 0.51925049E+03  0.12398115E+05                                 8.659142                            7.123969       0.211034       2.127022                    0.996383      27.352104      72.102467       0.699889       0.366521      -1.130939       0.001538      -0.011925      -0.069225       0.070261       0.017224      -0.010153       0.037823      -0.010896      -0.275940      -0.102723       0.034294       0.068429              9.694149      13.160386      -4.191348      -1.531376       9.206871       1.447393       6.715192           0.000002
          117              O       1.628959       9.284051      19.487341      -0.600344      44.702880 0.65089812E+03  0.16446289E+05                                10.169254                            8.026692      -0.007785       2.038106                    0.994170      28.893078      78.375226       0.653070       0.371186      -1.127259      -0.017428      -0.008356       0.042161       0.046380      -0.023217      -0.088319      -0.020039      -0.111783      -0.095959      -0.129020       0.052367       0.076653             11.877885      16.051103      -2.916218      -5.263375       7.971805       2.006010      11.610746           0.000000
          118              O       0.552010       9.874392      21.319805      -0.785389      56.600944 0.78307435E+03  0.20819676E+05                                11.845281                            8.798088       0.013423       1.974612                    0.998040      33.152267      93.676688       0.621484       0.370685      -1.122346       0.035648      -0.025707      -0.158755       0.164726       0.003294      -0.036893      -0.007676      -0.160267      -0.057425      -0.089823      -0.000652       0.090474             14.221824       9.178787      -0.666187      -2.232062       7.346736       3.890752      26.139948          -0.000001
          119              O       0.622248       9.738941       0.011243      -0.660834      43.060823 0.62120142E+03  0.15549200E+05                                 9.875183                            7.828683       0.103503       2.048179                    0.996963      29.869638      81.247852       0.661385       0.369978      -1.125607      -0.115413      -0.028736      -0.031345       0.122997       0.039346       0.010535      -0.013752      -0.101522      -0.047824      -0.060946      -0.012301       0.073248             11.497722       8.020415      -0.641133       3.807963       6.355333      -0.752204      20.117418           0.000001
          120              O       6.317501      10.317995      20.846477      -0.694369      39.040269 0.65024814E+03  0.16419696E+05                                 9.127281                            7.956988       0.199980       2.079104                    0.996160      30.005011      81.268138       0.664310       0.365132      -1.132321       0.079368      -0.095831       0.022659       0.126477       0.016009       0.048202      -0.011736      -0.048014      -0.130480      -0.078109       0.027363       0.050747              9.611698      13.180272      -2.623092       0.809658       7.415490       0.420172       8.239331          -0.000000
          121              O       0.796676      10.662267      15.408611      -0.586952      38.321915 0.56951294E+03  0.13946978E+05                                 9.124150                            7.497690       0.037885       2.045451                    0.995714      28.806139      77.463837       0.675689       0.370154      -1.125646      -0.034650       0.046264      -0.050356       0.076660      -0.005867      -0.055487      -0.014505      -0.043150      -0.298105      -0.121407       0.048871       0.072536             10.414261       8.199371      -3.699066      -0.262253      16.931668       0.557015       6.111743          -0.000001
          122              O      -0.326788       1.277756      15.083873      -0.618215      39.213517 0.61032460E+03  0.15181099E+05                                 9.180715                            7.714175       0.277551       2.102948                    0.998347      29.460246      79.394110       0.673464       0.365636      -1.131055       0.042734      -0.068505      -0.028951       0.085774      -0.008045      -0.032815      -0.074805       0.059603      -0.148620      -0.111208       0.041797       0.069411             10.262513       9.591434      -3.769063       2.143903      13.451726      -3.657981       7.744380          -0.000001
          123              O       1.478350       0.232525      17.876440      -0.631001      43.640455 0.71100629E+03  0.18438489E+05                                10.041810                            8.475475      -0.041494       1.990460                    0.997268      30.688609      85.425230       0.623402       0.378866      -1.117103      -0.032694       0.066910      -0.002942       0.074529      -0.028897      -0.064312      -0.091338       0.072220      -0.185194      -0.150984       0.056037       0.094947             11.266571      10.535924      -3.582493       1.992252      14.561482      -4.146746       8.702308           0.000001
          124              O       0.516555       2.202211      17.445000      -0.582623      39.898588 0.60821026E+03  0.15158193E+05                                 9.442998                            7.805697      -0.010329       2.026463                    0.996902      29.083231      79.182981       0.654201       0.375665      -1.120257       0.026912      -0.048977       0.054183       0.077839      -0.003689      -0.079745      -0.010902      -0.025478      -0.269459      -0.129916       0.058170       0.071746             10.754755       8.521589      -3.014875      -0.129351      17.628458      -0.551519       6.114219          -0.000001
          125              O       3.734805      10.606958      16.556326      -0.591816      43.069816 0.63179871E+03  0.15839675E+05                                 9.900756                            7.889260       0.110100       2.074001                    0.996740      28.615099      77.229666       0.661323       0.369424      -1.129001       0.015711       0.028717       0.010546       0.034391      -0.044438       0.028161       0.037932       0.001691      -0.072980      -0.075416       0.018077       0.057339             11.702871      15.617645       5.986971       2.320511      12.314641       1.892751       7.176328           0.000000
          126              O       4.654208      11.130702      18.509381      -0.750556      49.317094 0.85494845E+03  0.23151256E+05                                10.744702                            9.219161      -0.072560       1.962647                    0.996855      32.472157      91.512628       0.606733       0.372798      -1.124812      -0.002172      -0.076247      -0.112985       0.136323      -0.057129       0.026683      -0.012758       0.008872       0.033912      -0.064073      -0.002241       0.066314             11.574397       9.905015       0.556189       2.326722       8.092752      -0.272222      16.725424           0.000000
          127              O       6.530188       1.856810      19.167013      -0.743410      48.972511 0.72645870E+03  0.18864587E+05                                10.627534                            8.385987       0.115148       2.024957                    0.998376      31.574035      86.799122       0.649742       0.363018      -1.133659       0.157460       0.022527      -0.062928       0.171059      -0.015165      -0.005650      -0.026180      -0.050288       0.021139      -0.037271      -0.005342       0.042613             12.212391       8.998254       1.688432      -4.599941       8.260003      -3.745099      19.378915           0.000002
          128              O      -2.077039       2.748531      18.038258      -0.541254      35.558949 0.51925086E+03  0.12398126E+05                                 8.659144                            7.123972       0.211034       2.127022                    0.996383      27.352104      72.102468       0.699888       0.366521      -1.130939      -0.001538      -0.011925       0.069225       0.070261      -0.017224      -0.010153      -0.037823      -0.010896      -0.275940      -0.102723       0.034294       0.068429              9.694151      13.160389       4.191346      -1.531375       9.206870      -1.447393       6.715193           0.000002
          129              O      -0.740015       3.640251      13.581659      -0.600344      44.702886 0.65089783E+03  0.16446280E+05                                10.169255                            8.026691      -0.007785       2.038106                    0.994170      28.893081      78.375237       0.653070       0.371186      -1.127259       0.017428      -0.008356      -0.042161       0.046380       0.023217      -0.088319       0.020039      -0.111783      -0.095959      -0.129020       0.052367       0.076653             11.877886      16.051105       2.916219      -5.263379       7.971804      -2.006012      11.610749           0.000000
          130              O       0.336934       4.230592      11.749195      -0.785389      56.600961 0.78307441E+03  0.20819678E+05                                11.845283                            8.798088       0.013422       1.974612                    0.998040      33.152268      93.676691       0.621484       0.370685      -1.122346      -0.035648      -0.025707       0.158755       0.164726      -0.003294      -0.036893       0.007676      -0.160267      -0.057425      -0.089822      -0.000652       0.090474             14.221828       9.178789       0.666189      -2.232069       7.346737      -3.890755      26.139957          -0.000002
          131              O       3.099067       4.095141      11.011757      -0.660834      43.060797 0.62120091E+03  0.15549184E+05                                 9.875178                            7.828679       0.103504       2.048179                    0.996963      29.869635      81.247836       0.661385       0.369978      -1.125607       0.115413      -0.028736       0.031345       0.122997      -0.039346       0.010535       0.013752      -0.101522      -0.047824      -0.060946      -0.012302       0.073248             11.497716       8.020409       0.641132       3.807957       6.355330       0.752204      20.117410           0.000000
          132              O       4.846443       4.674195      12.222523      -0.694369      39.040285 0.65024875E+03  0.16419715E+05                                 9.127284                            7.956991       0.199980       2.079104                    0.996160      30.005014      81.268147       0.664310       0.365132      -1.132321      -0.079368      -0.095831      -0.022659       0.126477      -0.016009       0.048202       0.011736      -0.048014      -0.130480      -0.078109       0.027363       0.050747              9.611700      13.180275       2.623092       0.809659       7.415493      -0.420173       8.239333          -0.000000
          133              O       0.092268       5.018467      17.660389      -0.586952      38.321879 0.56951228E+03  0.13946958E+05                                 9.124144                            7.497685       0.037886       2.045451                    0.995714      28.806131      77.463800       0.675689       0.370154      -1.125646       0.034650       0.046264       0.050356       0.076660       0.005867      -0.055488       0.014505      -0.043150      -0.298104      -0.121407       0.048871       0.072536             10.414252       8.199362       3.699059      -0.262254      16.931656      -0.557017       6.111739          -0.000001
          134              O       1.215732       6.921556      17.985127      -0.618215      39.213501 0.61032452E+03  0.15181096E+05                                 9.180712                            7.714174       0.277552       2.102948                    0.998347      29.460240      79.394082       0.673464       0.365636      -1.131055      -0.042734      -0.068505       0.028951       0.085774       0.008045      -0.032816       0.074804       0.059603      -0.148620      -0.111208       0.041797       0.069411             10.262509       9.591433       3.769061       2.143902      13.451718       3.657977       7.744376          -0.000001
          135              O      -0.589407       5.876325      15.192560      -0.631001      43.640463 0.71100665E+03  0.18438500E+05                                10.041812                            8.475477      -0.041494       1.990460                    0.997268      30.688609      85.425232       0.623402       0.378866      -1.117103       0.032694       0.066910       0.002943       0.074529       0.028897      -0.064312       0.091338       0.072220      -0.185194      -0.150984       0.056037       0.094947             11.266573      10.535932       3.582495       1.992254      14.561479       4.146744       8.702308           0.000001
          136              O       0.372389       7.846011      15.624000      -0.582622      39.898584 0.60821018E+03  0.15158190E+05                                 9.442997                            7.805696      -0.010329       2.026463                    0.996902      29.083230      79.182976       0.654202       0.375665      -1.120257      -0.026912      -0.048977      -0.054183       0.077839       0.003689      -0.079745       0.010902      -0.025478      -0.269458      -0.129916       0.058170       0.071746             10.754754       8.521589       3.014876      -0.129351      17.628455       0.551518       6.114219          -0.000001
          137              O       0.013491       6.324442       5.533326      -0.591816      43.069811 0.63179862E+03  0.15839672E+05                                 9.900756                            7.889259       0.110100       2.074002                    0.996740      28.615097      77.229660       0.661323       0.369424      -1.129001       0.015711      -0.028717       0.010546       0.034391       0.044438       0.028161      -0.037932       0.001691      -0.072980      -0.075416       0.018077       0.057339             11.702871      15.617642      -5.986973       2.320509      12.314644      -1.892750       7.176327           0.000000
          138              O       0.932893       5.800698       7.486381      -0.750556      49.317099 0.85494851E+03  0.23151258E+05                                10.744703                            9.219161      -0.072560       1.962647                    0.996855      32.472159      91.512636       0.606733       0.372798      -1.124812      -0.002172       0.076247      -0.112985       0.136323       0.057129       0.026683       0.012758       0.008872       0.033912      -0.064073      -0.002241       0.066314             11.574398       9.905014      -0.556190       2.326716       8.092751       0.272224      16.725429           0.000000
          139              O       2.808874       3.786990       8.144013      -0.743410      48.972510 0.72645867E+03  0.18864586E+05                                10.627534                            8.385986       0.115148       2.024957                    0.998376      31.574034      86.799119       0.649742       0.363018      -1.133659       0.157460      -0.022527      -0.062928       0.171059       0.015165      -0.005650       0.026180      -0.050288       0.021139      -0.037271      -0.005342       0.042613             12.212391       8.998254      -1.688433      -4.599942       8.260004       3.745101      19.378914           0.000002
          140              O       4.476646       2.895269       7.015258      -0.541254      35.558947 0.51925058E+03  0.12398118E+05                                 8.659143                            7.123970       0.211034       2.127022                    0.996383      27.352106      72.102475       0.699889       0.366521      -1.130939      -0.001538       0.011925       0.069225       0.070261       0.017224      -0.010153       0.037824      -0.010896      -0.275940      -0.102723       0.034294       0.068429              9.694151      13.160387      -4.191349      -1.531376       9.206872       1.447394       6.715193           0.000002
          141              O       5.813670       2.003549       2.558659      -0.600344      44.702891 0.65089832E+03  0.16446295E+05                                10.169256                            8.026693      -0.007785       2.038106                    0.994170      28.893083      78.375242       0.653070       0.371186      -1.127259       0.017428       0.008356      -0.042161       0.046380      -0.023217      -0.088319      -0.020039      -0.111783      -0.095959      -0.129020       0.052367       0.076653             11.877886      16.051105      -2.916218      -5.263376       7.971806       2.006011      11.610748           0.000000
          142              O       6.890619       1.413208       0.726195      -0.785389      56.600933 0.78307414E+03  0.20819669E+05                                11.845280                            8.798087       0.013423       1.974612                    0.998040      33.152263      93.676673       0.621485       0.370685      -1.122346      -0.035648       0.025707       0.158755       0.164726       0.003294      -0.036893      -0.007676      -0.160267      -0.057425      -0.089822      -0.000652       0.090474             14.221822       9.178786      -0.666187      -2.232061       7.346735       3.890752      26.139945          -0.000001
          143              O       9.652752       1.548659      -0.011243      -0.660834      43.060817 0.62120132E+03  0.15549197E+05                                 9.875181                            7.828682       0.103503       2.048179                    0.996963      29.869637      81.247846       0.661385       0.369978      -1.125607       0.115413       0.028736       0.031345       0.122997       0.039346       0.010535      -0.013752      -0.101522      -0.047824      -0.060946      -0.012301       0.073247             11.497721       8.020415      -0.641133       3.807963       6.355332      -0.752204      20.117415           0.000001
          144              O       1.125128       0.969605       1.199523      -0.694369      39.040275 0.65024827E+03  0.16419700E+05                                 9.127282                            7.956988       0.199980       2.079104                    0.996160      30.005014      81.268149       0.664310       0.365132      -1.132321      -0.079368       0.095831      -0.022659       0.126477       0.016009       0.048202      -0.011736      -0.048014      -0.130480      -0.078109       0.027363       0.050747              9.611699      13.180274      -2.623093       0.809658       7.415491       0.420173       8.239332          -0.000000
          145              O       6.645953       0.625333       6.637389      -0.586952      38.321911 0.56951288E+03  0.13946976E+05                                 9.124150                            7.497690       0.037885       2.045450                    0.995714      28.806138      77.463833       0.675689       0.370154      -1.125646       0.034650      -0.046264       0.050356       0.076660      -0.005867      -0.055487      -0.014505      -0.043150      -0.298105      -0.121407       0.048871       0.072536             10.414260       8.199370      -3.699066      -0.262253      16.931666       0.557015       6.111743          -0.000001
          146              O       7.769417      10.009844       6.962127      -0.618215      39.213505 0.61032439E+03  0.15181092E+05                                 9.180712                            7.714173       0.277552       2.102948                    0.998347      29.460244      79.394096       0.673464       0.365636      -1.131055      -0.042734       0.068505       0.028951       0.085774      -0.008045      -0.032815      -0.074805       0.059603      -0.148620      -0.111208       0.041797       0.069411             10.262510       9.591432      -3.769062       2.143902      13.451721      -3.657979       7.744378          -0.000001
          147              O       5.964279      11.055075       4.169560      -0.631001      43.640458 0.71100635E+03  0.18438491E+05                                10.041811                            8.475476      -0.041494       1.990460                    0.997268      30.688609      85.425234       0.623402       0.378866      -1.117103       0.032694      -0.066910       0.002943       0.074529      -0.028897      -0.064312      -0.091338       0.072220      -0.185195      -0.150984       0.056037       0.094947             11.266573      10.535925      -3.582494       1.992252      14.561484      -4.146747       8.702309           0.000001
          148              O       6.926074       9.085389       4.601000      -0.582622      39.898593 0.60821035E+03  0.15158195E+05                                 9.442999                            7.805698      -0.010329       2.026463                    0.996902      29.083232      79.182987       0.654201       0.375665      -1.120257      -0.026912       0.048977      -0.054183       0.077839      -0.003689      -0.079745      -0.010902      -0.025478      -0.269459      -0.129916       0.058170       0.071746             10.754757       8.521590      -3.014875      -0.129351      17.628460      -0.551519       6.114220          -0.000001
          149              O       3.707824       0.680642       5.489674      -0.591816      43.069811 0.63179862E+03  0.15839672E+05                                 9.900755                            7.889259       0.110100       2.074001                    0.996740      28.615097      77.229659       0.661323       0.369424      -1.129001      -0.015711      -0.028717      -0.010546       0.034391      -0.044438       0.028161       0.037932       0.001691      -0.072980      -0.075416       0.018077       0.057339             11.702870      15.617644       5.986970       2.320511      12.314640       1.892751       7.176327           0.000000
          150              O       2.788421       0.156898       3.536619      -0.750556      49.317097 0.85494853E+03  0.23151259E+05                                10.744703                            9.219161      -0.072560       1.962647                    0.996855      32.472158      91.512634       0.606733       0.372798      -1.124812       0.002172       0.076247       0.112985       0.136323      -0.057129       0.026683      -0.012758       0.008872       0.033912      -0.064073      -0.002241       0.066314             11.574398       9.905016       0.556189       2.326722       8.092752      -0.272222      16.725425           0.000000
          151              O       0.912441       9.430790       2.878987      -0.743410      48.972519 0.72645884E+03  0.18864592E+05                                10.627536                            8.385988       0.115147       2.024957                    0.998376      31.574037      86.799132       0.649742       0.363018      -1.133659      -0.157460      -0.022527       0.062928       0.171059      -0.015165      -0.005650      -0.026180      -0.050288       0.021139      -0.037271      -0.005342       0.042613             12.212393       8.998255       1.688432      -4.599942       8.260004      -3.745099      19.378919           0.000002
          152              O       9.519668       8.539069       4.007742      -0.541254      35.558954 0.51925093E+03  0.12398128E+05                                 8.659144                            7.123972       0.211034       2.127022                    0.996383      27.352106      72.102474       0.699888       0.366521      -1.130939       0.001538       0.011925      -0.069225       0.070261      -0.017224      -0.010153      -0.037823      -0.010896      -0.275940      -0.102723       0.034294       0.068429              9.694151      13.160390       4.191347      -1.531375       9.206871      -1.447393       6.715193           0.000002
          153              O       8.182644       7.647349       8.464341      -0.600344      44.702880 0.65089772E+03  0.16446277E+05                                10.169254                            8.026690      -0.007785       2.038106                    0.994170      28.893079      78.375229       0.653070       0.371186      -1.127259      -0.017428       0.008356       0.042161       0.046380       0.023217      -0.088319       0.020039      -0.111783      -0.095959      -0.129020       0.052367       0.076653             11.877885      16.051103       2.916218      -5.263378       7.971804      -2.006012      11.610748           0.000000
          154              O       7.105695       7.057008      10.296805      -0.785389      56.600952 0.78307427E+03  0.20819673E+05                                11.845282                            8.798087       0.013422       1.974612                    0.998040      33.152265      93.676680       0.621484       0.370685      -1.122346       0.035648       0.025707      -0.158755       0.164726      -0.003294      -0.036893       0.007676      -0.160267      -0.057425      -0.089823      -0.000652       0.090474             14.221826       9.178788       0.666189      -2.232068       7.346736      -3.890754      26.139954          -0.000002
          155              O       4.343562       7.192459      11.034243      -0.660834      43.060805 0.62120105E+03  0.15549188E+05                                 9.875179                            7.828680       0.103503       2.048179                    0.996963      29.869637      81.247846       0.661385       0.369978      -1.125607      -0.115413       0.028736      -0.031345       0.122997      -0.039346       0.010535       0.013752      -0.101522      -0.047824      -0.060946      -0.012301       0.073247             11.497718       8.020410       0.641132       3.807958       6.355331       0.752204      20.117414           0.000001
          156              O       2.596186       6.613405       9.823477      -0.694369      39.040289 0.65024884E+03  0.16419718E+05                                 9.127285                            7.956992       0.199979       2.079104                    0.996160      30.005015      81.268153       0.664310       0.365132      -1.132321       0.079368       0.095831       0.022659       0.126477      -0.016009       0.048202       0.011736      -0.048014      -0.130480      -0.078110       0.027363       0.050747              9.611701      13.180276       2.623092       0.809659       7.415494      -0.420173       8.239334          -0.000000
          157              O       7.350361       6.269133       4.385611      -0.586952      38.321891 0.56951250E+03  0.13946965E+05                                 9.124146                            7.497687       0.037885       2.045451                    0.995714      28.806135      77.463817       0.675689       0.370154      -1.125646      -0.034650      -0.046264      -0.050356       0.076660       0.005867      -0.055487       0.014505      -0.043150      -0.298105      -0.121407       0.048871       0.072536             10.414255       8.199364       3.699060      -0.262254      16.931660      -0.557017       6.111740          -0.000001
          158              O       6.226897       4.366044       4.060873      -0.618215      39.213498 0.61032446E+03  0.15181094E+05                                 9.180711                            7.714173       0.277552       2.102948                    0.998347      29.460240      79.394078       0.673464       0.365636      -1.131055       0.042734       0.068505      -0.028951       0.085774       0.008045      -0.032816       0.074804       0.059603      -0.148619      -0.111208       0.041797       0.069411             10.262508       9.591432       3.769060       2.143901      13.451717       3.657976       7.744376          -0.000001
          159              O       8.032036       5.411275       6.853440      -0.631001      43.640455 0.71100650E+03  0.18438495E+05                                10.041810                            8.475476      -0.041494       1.990460                    0.997268      30.688607      85.425222       0.623402       0.378866      -1.117103      -0.032694      -0.066910      -0.002943       0.074529       0.028897      -0.064312       0.091338       0.072220      -0.185194      -0.150984       0.056037       0.094947             11.266571      10.535931       3.582495       1.992253      14.561476       4.146743       8.702306           0.000001
          160              O       7.070240       3.441589       6.422000      -0.582622      39.898573 0.60820997E+03  0.15158183E+05                                 9.442996                            7.805695      -0.010329       2.026463                    0.996902      29.083225      79.182959       0.654202       0.375665      -1.120257       0.026912       0.048977       0.054183       0.077839       0.003689      -0.079745       0.010902      -0.025478      -0.269458      -0.129916       0.058170       0.071746             10.754752       8.521587       3.014876      -0.129351      17.628452       0.551518       6.114218          -0.000001

******************************************************
Auxiliary information for the entire system
The total spin magnetic moment of the unit cell is   0.000052
The total net atomic charge of the unit cell is   -0.000002
Accuracy of reproducing the electrostatic potential in the unit cell:
  The inner radius (bohr) =    5.0000
  The outer radius (bohr) =   12.0000
  Valid grid points have density less than (e/(bohr^3)) =    0.0001
  The number of valid grid points were=        63068
  The rms potential error without charges in kcal/mol is=     14.26805
  The rms potential error with partial charges in kcal/mol is=      2.57552
  The RRMSE value at monopole order=      0.18051
  The rms potential error with partial charges and cloud penetration in kcal/mol is=      2.57334
  The RRMSE value at monopole order with cloud penetration is=      0.18036
  The rms potential error with partial charges and atomic dipoles in kcal/mol is=      0.94116
  The RRMSE value at dipole order=      0.06596
  The rms potential error with partial charges, atomic dipoles and cloud penetration in kcal/mol is=      0.93451
  The RRMSE value at dipole order with cloud penetration=      0.06550

******************************************************
The electron densities and ab initio electrostatic potential were computed in VASP using the PBE functional and
projector augmented wave method. See the main text of the journal article for a description of computational details.
The atomic charges, dipoles, and quadrupoles were computed with the DDEC6 method as described in
(a) T. A. Manz and N. Gabaldon Limas, RSC Adv. 6 (2016) 47771-47801 DOI: 10.1039/c6ra04656h
(b) N. Gabaldon Limas and T. A. Manz, RSC Adv. 8 (2018) 2678-2707 DOI: 10.1039/c7ra11829e.
For each atom in the material, the electron cloud parameters were fit to the spherically averaged atom-in-material
electron density using radial positions for which this density was between 10^-4 and 10^-2 electrons per cubic bohr.
The polarizabilities, dispersion coefficients, and quantum Drude oscillator (QDO) parameters were fit using the MCLF method.
The magnetic structure of the system was optimized in VASP from the default ferromagnetic initial guess using spin polarization.
The atomic spin moments (ASMs) were computed on this optimized magnetic structure using the DDEC6 partition as inputs
to the method of T. A. Manz and D. S. Sholl, J. Chem. Theory Comput. 7 (2011) 4146-4164 DOI: 10.1021/ct200539n.
The RMSE and RRMSE were computed using a uniform grid with Ewald summation.
