# Supplementary material for: A collection of forcefield precursors for metal–organic frameworks
Source: RSC Adv. 2019 Nov 13;9(63):36492–507. doi: 10.1039/c9ra07327b (PMC9075174; doi:10.1039/c9ra07327b)
Supplement: RA-009-C9RA07327B-s5688 [file RA-009-C9RA07327B-s5688.xyz]

  172
jmolscript: load "" {1 1 1} spacegroup "x,y,z" unitcell [{      9.423000     0.000000     0.000000 }, {     -3.582611    17.864302     0.000000 }, {      0.000000     0.000000    19.280000 }]
Cd    -2.541579    16.501792    19.143112     0.396920
Cd     4.733998     0.485016    14.591875     0.673650
Cd     1.879163    10.294661     9.503112     0.396934
Cd     7.609196     8.447135     4.951875     0.673650
Cd     8.381968     1.362510     0.136888     0.396920
Cd     1.106391    17.379286     4.688125     0.673648
Cd     3.961226     7.569641     9.776888     0.396912
Cd    -1.768807     9.417167    14.328125     0.673650
H      2.667641     3.697911     5.151616     0.326822
H      3.619540     2.559954     5.020512     0.332098
H     -1.506641    14.010972    11.762728     0.135215
H     -0.391140    11.972655    15.601376     0.062734
H      2.740015     2.561741    13.868104     0.329373
H      1.906346     3.796164    13.806408     0.330320
H     -0.096229    16.751356     1.906792     0.044638
H      0.213499    14.107439    15.341096     0.123621
H     -0.444444     3.404936     2.406144     0.046064
H     -0.467063    16.937145    16.885424     0.053298
H     -0.642472     3.715775    17.386704     0.051270
H     -2.038433    11.813663    12.184960     0.076892
H      0.252554     5.234240    14.791616     0.326822
H     -0.699345     6.372197    14.660512     0.332098
H      0.844224    12.785481     2.122728     0.135215
H     -0.271277    14.823798     5.961376     0.062734
H      0.180179     6.370410     4.228104     0.329373
H      1.013848     5.135987     4.166408     0.330320
H     -0.566187    10.045097    11.546792     0.044638
H     -0.875915    12.689014     5.701096     0.123621
H      3.364638     5.527215    12.046144     0.046064
H     -0.195354     9.859308     7.245424     0.053298
H      3.562667     5.216376     7.746704     0.051270
H      1.376017    14.982790     2.544960     0.076892
H      3.172748    14.166391    14.128384     0.326822
H      2.220849    15.304348    14.259488     0.332098
H      7.347030     3.853330     7.517272     0.135215
H      6.231529     5.891647     3.678624     0.062734
H      3.100374    15.302561     5.411896     0.329373
H      3.934043    14.068138     5.473592     0.330320
H      5.936618     1.112946    17.373208     0.044637
H      5.626890     3.756863     3.938904     0.123621
H      6.284833    14.459366    16.873856     0.046065
H      6.307452     0.927157     2.394576     0.053298
H      6.482861    14.148527     1.893296     0.051270
H      7.878822     6.050639     7.095040     0.076892
H      5.587835    12.630062     4.488384     0.326822
H      6.539734    11.492105     4.619488     0.332098
H      4.996165     5.078821    17.157272     0.135215
H      6.111666     3.040504    13.318624     0.062734
H      5.660210    11.493892    15.051896     0.329373
H      4.826541    12.728315    15.113592     0.330320
H      6.406576     7.819205     7.733208     0.044638
H      6.716304     5.175288    13.578904     0.123621
H      2.475751    12.337087     7.233856     0.046065
H      6.035743     8.004994    12.034576     0.053298
H      2.277722    12.647926    11.533296     0.051270
H      4.464372     2.881512    16.735040     0.076892
C     -0.313440    15.767033    13.353328     0.571852
C     -1.299803    13.623317    12.582128    -0.145796
C     -0.708246    14.343248    13.567336     0.039166
C     -0.627851    12.387107    14.805112     0.077519
C      1.549574     1.087936     2.035968     0.318240
C      1.961411     1.670312    16.060240    -0.056215
C     -0.582065    17.510589     2.138152     0.157171
C     -0.289814    13.680482    14.685576    -0.162932
C      1.259170     1.323745    17.213184     0.298127
C      2.226128     2.511721     3.802016     0.459586
C      2.411446     1.380911     3.071304    -0.076034
C      0.318704     2.888658     2.531464     0.215311
C      1.598209     2.767180    15.418216     0.432034
C     -0.938165    17.735679    16.810232     0.171230
C      0.025846     3.160195    17.062800     0.221213
C     -1.580507    12.297785    12.836624     0.053251
C     -0.348977    11.029420     3.713328     0.571853
C      0.637387    13.173136     2.942128    -0.145797
C      0.045830    12.453205     3.927336     0.039166
C     -0.034565    14.409346     5.165112     0.077519
C      1.370621     7.844215    11.675968     0.318240
C      0.958784     7.261839     6.420240    -0.056215
C     -0.080352     9.285864    11.778152     0.157171
C     -0.372602    13.115971     5.045576    -0.162932
C      1.661025     7.608406     7.573184     0.298127
C      0.694067     6.420430    13.442016     0.459586
C      0.508748     7.551240    12.711304    -0.076034
C      2.601491     6.043493    12.171464     0.215312
C      1.321985     6.164971     5.778216     0.432034
C      0.275748     9.060774     7.170232     0.171230
C      2.894348     5.771956     7.422800     0.221213
C      0.918091    14.498668     3.196624     0.053251
C      6.153829     2.097269     5.926672     0.571853
C      7.140192     4.240985     6.697872    -0.145797
C      6.548635     3.521054     5.712664     0.039167
C      6.468240     5.477195     4.474888     0.077519
C      4.290815    16.776366    17.244032     0.318240
C      3.878978    16.193990     3.219760    -0.056215
C      6.422454     0.353713    17.141848     0.157171
C      6.130203     4.183820     4.594424    -0.162932
C      4.581219    16.540557     2.066816     0.298127
C      3.614261    15.352581    15.477984     0.459586
C      3.428943    16.483391    16.208696    -0.076034
C      5.521685    14.975644    16.748536     0.215312
C      4.242180    15.097122     3.861784     0.432034
C      6.778554     0.128623     2.469768     0.171230
C      5.814543    14.704107     2.217200     0.221213
C      7.420896     5.566517     6.443376     0.053251
C      6.189366     6.834882    15.566672     0.571853
C      5.203002     4.691166    16.337872    -0.145797
C      5.794559     5.411097    15.352664     0.039167
C      5.874954     3.454956    14.114888     0.077519
C      4.469768    10.020087     7.604032     0.318240
C      4.881605    10.602463    12.859760    -0.056215
C      5.920741     8.578438     7.501848     0.157171
C      6.212991     4.748331    14.234424    -0.162932
C      4.179364    10.255896    11.706816     0.298126
C      5.146322    11.443872     5.837984     0.459586
C      5.331641    10.313062     6.568696    -0.076034
C      3.238898    11.820809     7.108536     0.215311
C      4.518404    11.699331    13.501784     0.432034
C      5.564641     8.803528    12.109768     0.171230
C      2.946041    12.092346    11.857200     0.221213
C      4.922298     3.365634    16.083376     0.053251
N      2.911094     2.972620     4.760232    -0.666314
N      1.697515     0.185789    17.668192    -0.331221
N      2.905939     0.728864    15.834664    -0.307424
N     -1.241798    11.670748    13.966432    -0.236785
N      1.896001     0.008932     1.453712    -0.353437
N      0.493475     1.866820     1.744840    -0.345052
N      0.677046     3.563928    15.950344    -0.413367
N      1.167546     3.251303     3.516672    -0.426396
N      2.148951     3.079806    14.217072    -0.700467
N      3.347425     0.378723     3.104080    -0.299466
N      0.253543     2.081191    17.710608    -0.322698
N      0.009100     5.959531    14.400232    -0.666314
N      1.222679     8.746362     8.028192    -0.331223
N      0.014255     8.203287     6.194664    -0.307424
N      0.579381    15.125705     4.326432    -0.236784
N      1.024194     8.923219    11.093712    -0.353438
N      2.426719     7.065331    11.384840    -0.345051
N      2.243148     5.368223     6.310344    -0.413366
N      1.752648     5.680848    13.156672    -0.426396
N      0.771244     5.852345     4.577072    -0.700467
N     -0.427230     8.553428    12.744080    -0.299466
N      2.666651     6.850960     8.070608    -0.322697
N      2.929295    14.891682    14.519768    -0.666314
N      4.142874    17.678513     1.611808    -0.331221
N      2.934450    17.135438     3.445336    -0.307423
N      7.082187     6.193554     5.313568    -0.236784
N      7.526999    -0.008932    17.826288    -0.353437
N      5.346914    15.997482    17.535160    -0.345052
N      5.163343    14.300374     3.329656    -0.413367
N      4.672843    14.612999    15.763328    -0.426397
N      3.691438    14.784496     5.062928    -0.700467
N      2.492964    17.485579    16.175920    -0.299466
N      5.586846    15.783111     1.569392    -0.322698
N      5.831289    11.904771     4.879768    -0.666314
N      4.617710     9.117940    11.251808    -0.331220
N      5.826134     9.661015    13.085336    -0.307423
N      5.261008     2.738597    14.953568    -0.236784
N      4.816195     8.941083     8.186288    -0.353436
N      3.413670    10.798971     7.895160    -0.345054
N      3.597241    12.496079    12.969656    -0.413367
N      4.087741    12.183454     6.123328    -0.426397
N      5.069145    12.011957    14.702928    -0.700467
N      6.267619     9.310874     6.535920    -0.299466
N      3.173738    11.013342    11.209392    -0.322700
O      0.524007    16.247583    14.139952    -0.565533
O     -0.855195    16.386924    12.429816    -0.588480
O     -1.186424    10.548870     4.499952    -0.565533
O      0.192779    10.409529     2.789816    -0.588480
O      5.316382     1.616719     5.140048    -0.565533
O      6.695584     1.477378     6.850184    -0.588480
O      7.026813     7.315432    14.780048    -0.565533
O      5.647610     7.454773    16.490184    -0.588480

The following XYZ coordinates are in angstroms. Other properties are in atomic units.
The sperically averaged electron density of each atom fit to a function of the form exp(a - br)
eigen_1, eigen_2 and eigen_3 are the three eigenvalues of traceless quadrupole moment tensor
  atom number  atomic symbol              X              Y              Z     net charge C6 coefficient C8 coefficient C10 coefficient fluctuating dipole atomic polarizability isotropic forcefield polarizability              a              b squared Pearson coefficient          <r^3>          <r^4>         wp_QDO          m_QDO          q_QDO       dipole_x       dipole_y       dipole_z         dipole            Qxy            Qxz            Qyz     Q(x^2-y^2)  Q(3z^2 - R^2)        eigen_1        eigen_2        eigen_3 static polarizability      alpha(xx)      alpha(xy)      alpha(xz)      alpha(yy)      alpha(yz)      alpha(zz) atomic spin moment
            1             Cd      -2.541579      16.501792      19.143112       0.396920     312.613911 0.79495509E+04  0.35703509E+06                                35.433338                           28.523612       0.189129       1.681979                    0.998871     102.458057     314.283636       0.355337       0.383794      -1.175686      -0.270418       0.307822       0.034836       0.411210       0.407800       0.036182      -0.054721       0.153923       0.889891      -0.568232       0.265313       0.302919             44.022868      37.165331      11.911891       2.624746      29.517357      -3.144717      65.385917           0.450225
            2             Cd       4.733998       0.485016      14.591875       0.673650     202.523229 0.50863064E+04  0.20295481E+06                                26.479434                           22.441400       0.736608       1.895636                    0.998116      87.391404     247.246443       0.413410       0.371303      -1.193356      -0.030170      -0.106632       0.039019       0.117486       0.017383       0.024561       0.012815      -0.021504      -0.141743      -0.056461       0.006582       0.049879             30.936519      31.698787       3.337369       2.084643      41.437592       2.946116      19.673178           0.155221
            3             Cd       1.879163      10.294661       9.503112       0.396934     312.607118 0.79493334E+04  0.35702275E+06                                35.432830                           28.523213       0.189130       1.681985                    0.998871     102.456861     314.278465       0.355339       0.383793      -1.175686       0.270396      -0.307798       0.034833       0.411178       0.407766      -0.036178       0.054717       0.153916       0.889824      -0.568187       0.265291       0.302896             44.022237      37.164789      11.911730      -2.624692      29.516957       3.144676      65.384963           0.450196
            4             Cd       7.609196       8.447135       4.951875       0.673650     202.523679 0.50863198E+04  0.20295548E+06                                26.479476                           22.441432       0.736606       1.895635                    0.998116      87.391487     247.246794       0.413409       0.371303      -1.193356       0.030170       0.106632       0.039021       0.117487       0.017383      -0.024562      -0.012816      -0.021505      -0.141749      -0.056463       0.006583       0.049880             30.936574      31.698830       3.337377      -2.084654      41.437686      -2.946137      19.673205           0.155223
            5             Cd       8.381968       1.362510       0.136888       0.396920     312.617863 0.79496745E+04  0.35704211E+06                                35.433637                           28.523842       0.189122       1.681975                    0.998871     102.458724     314.286558       0.355335       0.383794      -1.175685       0.270430      -0.307835      -0.034837       0.411228       0.407820       0.036185      -0.054725       0.153927       0.889933      -0.568260       0.265327       0.302933             44.023251      37.165648      11.911995       2.624765      29.517590      -3.144758      65.386516           0.450238
            6             Cd       1.106391      17.379286       4.688125       0.673648     202.525517 0.50863779E+04  0.20295841E+06                                26.479645                           22.441571       0.736599       1.895631                    0.998116      87.391836     247.248290       0.413408       0.371304      -1.193355       0.030173       0.106633      -0.039029       0.117492       0.017385       0.024567       0.012819      -0.021511      -0.141772      -0.056473       0.006585       0.049888             30.936774      31.699048       3.337406       2.084660      41.437954       2.946143      19.673321           0.155226
            7             Cd       3.961226       7.569641       9.776888       0.396912     312.620972 0.79497732E+04  0.35704770E+06                                35.433873                           28.524024       0.189124       1.681973                    0.998872     102.459261     314.288876       0.355334       0.383794      -1.175685      -0.270441       0.307845      -0.034839       0.411242       0.407834      -0.036187       0.054726       0.153930       0.889961      -0.568279       0.265336       0.302943             44.023549      37.165891      11.912077      -2.624777      29.517776       3.144786      65.386980           0.450252
            8             Cd      -1.768807       9.417167      14.328125       0.673650     202.523986 0.50863297E+04  0.20295598E+06                                26.479503                           22.441454       0.736606       1.895635                    0.998116      87.391552     247.247061       0.413409       0.371303      -1.193356      -0.030171      -0.106632      -0.039023       0.117488       0.017384      -0.024562      -0.012816      -0.021506      -0.141753      -0.056464       0.006583       0.049882             30.936603      31.698867       3.337380      -2.084637      41.437725      -2.946112      19.673218           0.155222
            9              H       2.667641       3.697911       5.151616       0.326822       0.557223 0.31932965E+01  0.25488658E+02                                 1.219983                            1.117783      -1.207923       2.397614                    0.999740       2.661476       7.234052       0.522988       1.467259      -0.669767      -0.004012       0.001868      -0.001672       0.004731      -0.005790       0.015067      -0.007268       0.018866      -0.004116      -0.014116      -0.008889       0.023005              1.302554       1.094457      -0.167423      -0.048466       1.588673       0.425639       1.224533          -0.000055
           10              H       3.619540       2.559954       5.020512       0.332098       0.518709 0.30451271E+01  0.24205727E+02                                 1.204920                            1.127232      -1.061940       2.487765                    0.999995       2.609437       7.259304       0.492426       1.564778      -0.653994       0.008313      -0.005164       0.005633       0.011292       0.000432       0.009919       0.015778      -0.012339       0.021331      -0.017367      -0.005362       0.022729              1.241925       1.568516      -0.219010       0.197230       1.121163      -0.009364       1.036097           0.000227
           11              H      -1.506641      14.010972      11.762728       0.135215       1.459223 0.11903378E+02  0.12983753E+03                                 2.216156                            2.098256      -1.096922       2.375310                    0.997214       3.685155      11.088978       0.404854       1.387005      -0.690663      -0.013144       0.022241      -0.028582       0.038528       0.010245       0.023820      -0.013091       0.002580       0.006157      -0.031875       0.006634       0.025241              2.209820       1.814918      -0.023790       0.271918       2.101715      -0.329671       2.712825           0.003694
           12              H      -0.391140      11.972655      15.601376       0.062734       2.031516 0.17143710E+02  0.20371393E+03                                 2.701689                            2.470791      -1.180761       2.293230                    0.995168       4.201643      12.957887       0.386004       1.335360      -0.701147       0.014832      -0.007984       0.030650       0.034974       0.006379       0.017272       0.003573       0.009477       0.004993      -0.014913      -0.007018       0.021932              2.704870       2.186910      -0.120555       0.426962       2.593068      -0.583535       3.334633           0.010380
           13              H       2.740015       2.561741      13.868104       0.329373       0.604039 0.39474185E+01  0.33352178E+02                                 1.322876                            1.277956      -1.162752       2.451498                    0.999851       2.639317       7.474906       0.467246       1.551493      -0.657928       0.011189      -0.008740      -0.011965       0.018567      -0.005497      -0.012445      -0.012179      -0.014164       0.032051      -0.022320       0.001385       0.020935              1.332816       1.421294      -0.232184      -0.137113       1.354662       0.035643       1.222493           0.003947
           14              H       1.906346       3.796164      13.806408       0.330320       0.562677 0.32269376E+01  0.25797771E+02                                 1.226199                            1.122945      -1.094013       2.454411                    0.999904       2.609650       7.074578       0.522826       1.465404      -0.670679      -0.004647      -0.000005      -0.003213       0.005650      -0.008812      -0.016457       0.003916       0.026661       0.033461      -0.021597      -0.006083       0.027680              1.309344       1.052993      -0.180515       0.072259       1.636139      -0.422803       1.238901          -0.000120
           15              H      -0.096229      16.751356       1.906792       0.044638       1.844364 0.14067736E+02  0.16114532E+03                                 2.569448                            2.251864      -1.760320       2.017898                    0.989452       4.784503      15.104697       0.395568       1.351734      -0.690141       0.030853      -0.023770       0.001306       0.038970      -0.015928       0.003457      -0.021681       0.039964      -0.045617      -0.036689       0.001057       0.035632              2.745171       2.718701      -1.038120      -0.047995       3.481654       0.175932       2.035158           0.016290
           16              H       0.213499      14.107439      15.341096       0.123621       1.350435 0.10137166E+02  0.10654539E+03                                 2.100320                            1.926695      -1.150911       2.334413                    0.996860       3.775083      11.262617       0.424373       1.373221      -0.690278       0.023685       0.014495       0.018812       0.033540       0.002497       0.021520      -0.002210      -0.009336      -0.024323      -0.026513       0.009002       0.017511              2.214848       2.183727       0.509493       0.468081       2.279063       0.547667       2.181754           0.004197
           17              H      -0.444444       3.404936       2.406144       0.046064       2.195288 0.17668710E+02  0.21304347E+03                                 2.856353                            2.508064      -1.729045       2.041846                    0.988998       4.735792      15.056270       0.380486       1.335069      -0.696242      -0.023882       0.026609       0.012054       0.037732       0.001894      -0.032778       0.019396      -0.052152      -0.029514      -0.051206       0.010103       0.041103              2.994114       3.737843      -1.051730       0.164920       2.938144       0.168982       2.306356           0.019342
           18              H      -0.467063      16.937145      16.885424       0.053298       1.934203 0.15213620E+02  0.17735282E+03                                 2.641661                            2.337940      -1.660590       2.059156                    0.988975       4.723680      14.943573       0.389974       1.347303      -0.692125       0.024296      -0.030192      -0.013524       0.041046      -0.009105      -0.010713       0.030163       0.035257      -0.020024      -0.040886       0.006376       0.034510              2.797621       2.798552      -0.938879      -0.083861       3.526839      -0.004468       2.067471           0.017731
           19              H      -0.642472       3.715775      17.386704       0.051270       2.219987 0.17905975E+02  0.21583313E+03                                 2.859554                            2.516298      -1.572200       2.109382                    0.989459       4.542752      14.268340       0.383203       1.326043      -0.699984      -0.021809       0.036363       0.001376       0.042423      -0.010228       0.028738      -0.010860      -0.049261      -0.059747      -0.046168       0.004270       0.041898              2.971939       3.435728      -1.059896      -0.498335       3.025681       0.187710       2.454407           0.017136
           20              H      -2.038433      11.813663      12.184960       0.076892       1.422357 0.10592437E+02  0.11246831E+03                                 2.161081                            1.955821      -1.141003       2.322131                    0.995127       3.971211      11.876510       0.425969       1.354234      -0.693249      -0.029199      -0.018540      -0.031310       0.046654       0.001274       0.029300       0.000725      -0.025684       0.009937      -0.036223       0.011064       0.025159              2.310560       2.239650       0.518783       0.459785       2.455334       0.658855       2.236697           0.004023
           21              H       0.252554       5.234240      14.791616       0.326822       0.557223 0.31932985E+01  0.25488675E+02                                 1.219983                            1.117783      -1.207923       2.397614                    0.999740       2.661476       7.234050       0.522988       1.467258      -0.669767       0.004012      -0.001868      -0.001672       0.004731      -0.005790      -0.015067       0.007268       0.018866      -0.004116      -0.014116      -0.008889       0.023005              1.302554       1.094457      -0.167423       0.048466       1.588673      -0.425639       1.224533          -0.000055
           22              H      -0.699345       6.372197      14.660512       0.332098       0.518709 0.30451256E+01  0.24205709E+02                                 1.204919                            1.127231      -1.061939       2.487765                    0.999995       2.609436       7.259297       0.492426       1.564776      -0.653994      -0.008313       0.005164       0.005633       0.011292       0.000432      -0.009919      -0.015778      -0.012339       0.021331      -0.017367      -0.005362       0.022729              1.241924       1.568514      -0.219010      -0.197230       1.121163       0.009364       1.036096           0.000227
           23              H       0.844224      12.785481       2.122728       0.135215       1.459230 0.11903454E+02  0.12983859E+03                                 2.216165                            2.098265      -1.096924       2.375309                    0.997214       3.685167      11.089035       0.404852       1.387008      -0.690663       0.013144      -0.022241      -0.028582       0.038528       0.010245      -0.023820       0.013091       0.002580       0.006155      -0.031875       0.006634       0.025241              2.209829       1.814925      -0.023790      -0.271919       2.101725       0.329673       2.712838           0.003694
           24              H      -0.271277      14.823798       5.961376       0.062734       2.031533 0.17143880E+02  0.20371649E+03                                 2.701705                            2.470804      -1.180769       2.293225                    0.995168       4.201660      12.957963       0.386003       1.335361      -0.701147      -0.014833       0.007984       0.030650       0.034974       0.006379      -0.017272      -0.003574       0.009478       0.004995      -0.014913      -0.007019       0.021932              2.704886       2.186922      -0.120557      -0.426967       2.593082       0.583540       3.334654           0.010381
           25              H       0.180179       6.370410       4.228104       0.329373       0.604039 0.39474199E+01  0.33352195E+02                                 1.322877                            1.277956      -1.162752       2.451497                    0.999851       2.639317       7.474908       0.467245       1.551494      -0.657927      -0.011189       0.008740      -0.011965       0.018567      -0.005497       0.012445       0.012179      -0.014164       0.032051      -0.022320       0.001385       0.020935              1.332817       1.421295      -0.232184       0.137114       1.354662      -0.035643       1.222493           0.003946
           26              H       1.013848       5.135987       4.166408       0.330320       0.562677 0.32269367E+01  0.25797761E+02                                 1.226199                            1.122944      -1.094013       2.454412                    0.999904       2.609650       7.074577       0.522826       1.465404      -0.670679       0.004647       0.000005      -0.003213       0.005650      -0.008812       0.016457      -0.003916       0.026661       0.033461      -0.021597      -0.006083       0.027680              1.309344       1.052993      -0.180514      -0.072259       1.636139       0.422803       1.238900          -0.000120
           27              H      -0.566187      10.045097      11.546792       0.044638       1.844351 0.14067612E+02  0.16114351E+03                                 2.569435                            2.251853      -1.760311       2.017902                    0.989452       4.784479      15.104595       0.395569       1.351734      -0.690141      -0.030853       0.023770       0.001306       0.038970      -0.015928      -0.003457       0.021680       0.039963      -0.045616      -0.036688       0.001056       0.035631              2.745156       2.718685      -1.038112       0.047995       3.481635      -0.175931       2.035149           0.016289
           28              H      -0.875915      12.689014       5.701096       0.123621       1.350425 0.10137074E+02  0.10654412E+03                                 2.100305                            1.926683      -1.150905       2.334416                    0.996860       3.775065      11.262528       0.424375       1.373217      -0.690279      -0.023685      -0.014495       0.018812       0.033540       0.002497      -0.021520       0.002210      -0.009335      -0.024320      -0.026513       0.009002       0.017511              2.214832       2.183711       0.509488      -0.468076       2.279047      -0.547662       2.181739           0.004198
           29              H       3.364638       5.527215      12.046144       0.046064       2.195294 0.17668761E+02  0.21304425E+03                                 2.856358                            2.508067      -1.729049       2.041844                    0.988998       4.735803      15.056315       0.380486       1.335068      -0.696242       0.023882      -0.026609       0.012054       0.037732       0.001894       0.032779      -0.019396      -0.052152      -0.029514      -0.051206       0.010103       0.041103              2.994119       3.737848      -1.051733      -0.164920       2.938150      -0.168983       2.306359           0.019343
           30              H      -0.195354       9.859308       7.245424       0.053298       1.934185 0.15213444E+02  0.17735022E+03                                 2.641644                            2.337926      -1.660579       2.059163                    0.988975       4.723647      14.943433       0.389975       1.347303      -0.692125      -0.024296       0.030193      -0.013523       0.041046      -0.009105       0.010712      -0.030161       0.035256      -0.020023      -0.040884       0.006376       0.034509              2.797602       2.798533      -0.938870       0.083860       3.526814       0.004468       2.067459           0.017730
           31              H       3.562667       5.216376       7.746704       0.051270       2.219996 0.17906065E+02  0.21583447E+03                                 2.859561                            2.516304      -1.572204       2.109380                    0.989459       4.542763      14.268384       0.383202       1.326042      -0.699984       0.021809      -0.036363       0.001376       0.042423      -0.010228      -0.028739       0.010860      -0.049261      -0.059747      -0.046169       0.004271       0.041898              2.971946       3.435739      -1.059900       0.498337       3.025688      -0.187710       2.454413           0.017137
           32              H       1.376017      14.982790       2.544960       0.076892       1.422359 0.10592450E+02  0.11246853E+03                                 2.161085                            1.955825      -1.141004       2.322131                    0.995127       3.971216      11.876540       0.425968       1.354237      -0.693249       0.029199       0.018540      -0.031309       0.046654       0.001274      -0.029300      -0.000726      -0.025684       0.009936      -0.036224       0.011065       0.025159              2.310565       2.239655       0.518785      -0.459786       2.455339      -0.658857       2.236701           0.004023
           33              H       3.172748      14.166391      14.128384       0.326822       0.557224 0.31933007E+01  0.25488697E+02                                 1.219984                            1.117783      -1.207924       2.397614                    0.999740       2.661477       7.234053       0.522988       1.467258      -0.669767       0.004012      -0.001868       0.001672       0.004731      -0.005790       0.015067      -0.007268       0.018866      -0.004116      -0.014116      -0.008889       0.023005              1.302555       1.094457      -0.167423      -0.048466       1.588674       0.425640       1.224533          -0.000055
           34              H       2.220849      15.304348      14.259488       0.332098       0.518709 0.30451262E+01  0.24205713E+02                                 1.204919                            1.127231      -1.061940       2.487765                    0.999995       2.609435       7.259293       0.492427       1.564775      -0.653994      -0.008313       0.005164      -0.005633       0.011292       0.000432       0.009919       0.015778      -0.012339       0.021331      -0.017367      -0.005362       0.022729              1.241924       1.568514      -0.219010       0.197230       1.121163      -0.009364       1.036096           0.000227
           35              H       7.347030       3.853330       7.517272       0.135215       1.459238 0.11903545E+02  0.12983989E+03                                 2.216178                            2.098276      -1.096926       2.375308                    0.997214       3.685180      11.089103       0.404850       1.387012      -0.690662       0.013144      -0.022242       0.028582       0.038528       0.010245       0.023821      -0.013092       0.002580       0.006154      -0.031876       0.006635       0.025241              2.209841       1.814935      -0.023790       0.271922       2.101736      -0.329675       2.712854           0.003693
           36              H       6.231529       5.891647       3.678624       0.062734       2.031512 0.17143662E+02  0.20371323E+03                                 2.701686                            2.470788      -1.180757       2.293232                    0.995168       4.201637      12.957866       0.386004       1.335361      -0.701147      -0.014833       0.007985      -0.030650       0.034974       0.006379       0.017272       0.003573       0.009477       0.004993      -0.014913      -0.007018       0.021931              2.704867       2.186907      -0.120555       0.426961       2.593065      -0.583535       3.334629           0.010381
           37              H       3.100374      15.302561       5.411896       0.329373       0.604042 0.39474432E+01  0.33352450E+02                                 1.322882                            1.277961      -1.162756       2.451495                    0.999851       2.639327       7.474950       0.467244       1.551496      -0.657927      -0.011189       0.008740       0.011965       0.018567      -0.005497      -0.012445      -0.012179      -0.014164       0.032051      -0.022320       0.001384       0.020935              1.332822       1.421300      -0.232186      -0.137114       1.354668       0.035643       1.222498           0.003946
           38              H       3.934043      14.068138       5.473592       0.330320       0.562677 0.32269386E+01  0.25797783E+02                                 1.226200                            1.122945      -1.094013       2.454411                    0.999904       2.609651       7.074583       0.522826       1.465405      -0.670679       0.004647       0.000005       0.003213       0.005650      -0.008812      -0.016457       0.003916       0.026661       0.033461      -0.021597      -0.006083       0.027680              1.309345       1.052994      -0.180515       0.072259       1.636141      -0.422803       1.238901          -0.000120
           39              H       5.936618       1.112946      17.373208       0.044637       1.844377 0.14067856E+02  0.16114706E+03                                 2.569461                            2.251874      -1.760328       2.017893                    0.989451       4.784527      15.104799       0.395567       1.351735      -0.690141      -0.030854       0.023769      -0.001307       0.038970      -0.015928       0.003457      -0.021682       0.039964      -0.045619      -0.036690       0.001057       0.035633              2.745185       2.718715      -1.038128      -0.047994       3.481674       0.175932       2.035167           0.016289
           40              H       5.626890       3.756863       3.938904       0.123621       1.350440 0.10137214E+02  0.10654603E+03                                 2.100326                            1.926700      -1.150912       2.334412                    0.996860       3.775093      11.262663       0.424372       1.373223      -0.690278      -0.023685      -0.014495      -0.018812       0.033540       0.002497       0.021520      -0.002210      -0.009336      -0.024324      -0.026514       0.009003       0.017511              2.214856       2.183734       0.509496       0.468083       2.279071       0.547670       2.181762           0.004197
           41              H       6.284833      14.459366      16.873856       0.046065       2.195267 0.17668508E+02  0.21304039E+03                                 2.856335                            2.508049      -1.729035       2.041852                    0.988998       4.735763      15.056146       0.380488       1.335068      -0.696242       0.023883      -0.026609      -0.012053       0.037732       0.001894      -0.032777       0.019396      -0.052150      -0.029514      -0.051204       0.010102       0.041102              2.994094       3.737816      -1.051721       0.164918       2.938124       0.168980       2.306341           0.019343
           42              H       6.307452       0.927157       2.394576       0.053298       1.934219 0.15213774E+02  0.17735509E+03                                 2.641675                            2.337952      -1.660599       2.059151                    0.988975       4.723708      14.943691       0.389973       1.347303      -0.692125      -0.024296       0.030192       0.013524       0.041046      -0.009105      -0.010713       0.030164       0.035259      -0.020024      -0.040888       0.006377       0.034511              2.797637       2.798569      -0.938886      -0.083862       3.526860      -0.004468       2.067482           0.017729
           43              H       6.482861      14.148527       1.893296       0.051270       2.219967 0.17905784E+02  0.21583019E+03                                 2.859537                            2.516284      -1.572191       2.109388                    0.989459       4.542726      14.268227       0.383204       1.326042      -0.699985       0.021809      -0.036363      -0.001377       0.042424      -0.010228       0.028737      -0.010860      -0.049260      -0.059745      -0.046167       0.004270       0.041897              2.971920       3.435705      -1.059887      -0.498331       3.025662       0.187709       2.454393           0.017138
           44              H       7.878822       6.050639       7.095040       0.076892       1.422364 0.10592498E+02  0.11246920E+03                                 2.161093                            1.955831      -1.141009       2.322128                    0.995127       3.971228      11.876599       0.425966       1.354240      -0.693248       0.029199       0.018540       0.031309       0.046654       0.001274       0.029300       0.000726      -0.025684       0.009934      -0.036224       0.011065       0.025159              2.310574       2.239663       0.518787       0.459788       2.455349       0.658860       2.236709           0.004023
           45              H       5.587835      12.630062       4.488384       0.326822       0.557223 0.31932985E+01  0.25488675E+02                                 1.219983                            1.117783      -1.207924       2.397614                    0.999740       2.661476       7.234050       0.522988       1.467258      -0.669767      -0.004012       0.001868       0.001672       0.004731      -0.005790      -0.015067       0.007268       0.018866      -0.004116      -0.014116      -0.008889       0.023005              1.302554       1.094457      -0.167423       0.048466       1.588673      -0.425639       1.224533          -0.000055
           46              H       6.539734      11.492105       4.619488       0.332098       0.518709 0.30451236E+01  0.24205689E+02                                 1.204919                            1.127231      -1.061939       2.487765                    0.999995       2.609435       7.259294       0.492426       1.564776      -0.653994       0.008313      -0.005164      -0.005633       0.011292       0.000432      -0.009919      -0.015778      -0.012339       0.021331      -0.017367      -0.005362       0.022729              1.241924       1.568513      -0.219010      -0.197230       1.121163       0.009364       1.036096           0.000227
           47              H       4.996165       5.078821      17.157272       0.135215       1.459235 0.11903509E+02  0.12983938E+03                                 2.216173                            2.098272      -1.096925       2.375309                    0.997214       3.685175      11.089077       0.404851       1.387010      -0.690662      -0.013144       0.022241       0.028582       0.038527       0.010245      -0.023821       0.013092       0.002580       0.006155      -0.031876       0.006635       0.025241              2.209837       1.814931      -0.023790      -0.271921       2.101732       0.329674       2.712848           0.003694
           48              H       6.111666       3.040504      13.318624       0.062734       2.031509 0.17143640E+02  0.20371290E+03                                 2.701684                            2.470786      -1.180754       2.293233                    0.995168       4.201635      12.957856       0.386004       1.335361      -0.701147       0.014833      -0.007985      -0.030650       0.034974       0.006379      -0.017272      -0.003573       0.009477       0.004992      -0.014913      -0.007018       0.021931              2.704865       2.186906      -0.120555      -0.426962       2.593062       0.583534       3.334626           0.010381
           49              H       5.660210      11.493892      15.051896       0.329373       0.604040 0.39474316E+01  0.33352319E+02                                 1.322879                            1.277958      -1.162754       2.451497                    0.999851       2.639321       7.474923       0.467245       1.551493      -0.657927       0.011189      -0.008740       0.011965       0.018567      -0.005497       0.012445       0.012179      -0.014164       0.032051      -0.022320       0.001385       0.020935              1.332819       1.421297      -0.232185       0.137114       1.354664      -0.035643       1.222495           0.003946
           50              H       4.826541      12.728315      15.113592       0.330320       0.562676 0.32269344E+01  0.25797742E+02                                 1.226200                            1.122945      -1.094013       2.454411                    0.999904       2.609650       7.074581       0.522825       1.465406      -0.670679      -0.004647      -0.000005       0.003213       0.005650      -0.008812       0.016457      -0.003916       0.026661       0.033461      -0.021597      -0.006083       0.027680              1.309345       1.052993      -0.180514      -0.072259       1.636140       0.422803       1.238901          -0.000120
           51              H       6.406576       7.819205       7.733208       0.044638       1.844381 0.14067895E+02  0.16114763E+03                                 2.569464                            2.251877      -1.760332       2.017891                    0.989451       4.784536      15.104838       0.395567       1.351735      -0.690141       0.030854      -0.023769      -0.001307       0.038970      -0.015929      -0.003457       0.021683       0.039965      -0.045619      -0.036691       0.001058       0.035633              2.745190       2.718718      -1.038130       0.047994       3.481681      -0.175933       2.035170           0.016289
           52              H       6.716304       5.175288      13.578904       0.123621       1.350443 0.10137241E+02  0.10654641E+03                                 2.100331                            1.926704      -1.150914       2.334411                    0.996860       3.775098      11.262688       0.424371       1.373224      -0.690278       0.023685       0.014494      -0.018811       0.033540       0.002497      -0.021520       0.002210      -0.009336      -0.024325      -0.026514       0.009003       0.017511              2.214860       2.183738       0.509497      -0.468085       2.279076      -0.547672       2.181767           0.004197
           53              H       2.475751      12.337087       7.233856       0.046065       2.195239 0.17668227E+02  0.21303610E+03                                 2.856310                            2.508029      -1.729021       2.041859                    0.988998       4.735724      15.055981       0.380489       1.335069      -0.696242      -0.023884       0.026609      -0.012053       0.037733       0.001893       0.032776      -0.019395      -0.052148      -0.029513      -0.051202       0.010101       0.041101              2.994067       3.737780      -1.051709      -0.164916       2.938099      -0.168977       2.306323           0.019343
           54              H       6.035743       8.004994      12.034576       0.053298       1.934225 0.15213832E+02  0.17735596E+03                                 2.641681                            2.337956      -1.660603       2.059149                    0.988975       4.723719      14.943738       0.389972       1.347304      -0.692125       0.024296      -0.030192       0.013525       0.041046      -0.009105       0.010713      -0.030164       0.035259      -0.020024      -0.040888       0.006377       0.034511              2.797643       2.798575      -0.938889       0.083863       3.526869       0.004468       2.067486           0.017730
           55              H       2.277722      12.647926      11.533296       0.051270       2.219947 0.17905583E+02  0.21582711E+03                                 2.859519                            2.516270      -1.572180       2.109394                    0.989459       4.542696      14.268101       0.383205       1.326042      -0.699985      -0.021810       0.036362      -0.001378       0.042424      -0.010228      -0.028736       0.010860      -0.049259      -0.059743      -0.046165       0.004269       0.041896              2.971901       3.435684      -1.059878       0.498327       3.025642      -0.187708       2.454378           0.017137
           56              H       4.464372       2.881512      16.735040       0.076892       1.422362 0.10592481E+02  0.11246897E+03                                 2.161090                            1.955829      -1.141007       2.322129                    0.995127       3.971224      11.876578       0.425967       1.354238      -0.693248      -0.029199      -0.018540       0.031309       0.046654       0.001274      -0.029300      -0.000726      -0.025684       0.009935      -0.036224       0.011065       0.025159              2.310571       2.239660       0.518786      -0.459787       2.455345      -0.658859       2.236706           0.004023
           57              C      -0.313440      15.767033      13.353328       0.571852      23.270256 0.24555356E+03  0.50783173E+04                                 7.545332                            5.584797       0.007370       2.059154                    0.999602      22.586130      63.876793       0.621774       0.476321      -1.014113       0.025644       0.055703       0.010250       0.062173      -0.039497      -0.069385       0.045655       0.087866       0.040861      -0.074596      -0.042416       0.117012              8.841580       7.168111       2.543018       2.650189      12.152496       0.744613       7.204132           0.006742
           58              C      -1.299803      13.623317      12.582128      -0.145796      32.178312 0.42558344E+03  0.10063543E+05                                 9.041917                            7.020473      -0.016392       1.973950                    0.999466      30.094195      89.975647       0.596432       0.434289      -1.041438      -0.012553       0.025004       0.027597       0.039298      -0.003203       0.033832      -0.038678       0.065755      -0.110688      -0.071356       0.005116       0.066240             10.355879       6.903127       3.481155       2.108112      14.934138       1.741882       9.230372           0.008990
           59              C      -0.708246      14.343248      13.567336       0.039166      32.485083 0.39575967E+03  0.90501352E+04                                 8.963824                            6.670122       0.142757       2.067982                    0.999314      26.056353      72.869911       0.635353       0.421568      -1.065408      -0.028704      -0.036762       0.005411       0.046954      -0.022337      -0.011871       0.002320       0.075437      -0.022131      -0.040174      -0.009885       0.050058             10.832193       7.036811       3.956361       2.254472      16.925844       1.896635       8.533923           0.039204
           60              C      -0.627851      12.387107      14.805112       0.077519      24.748073 0.28782794E+03  0.61891737E+04                                 7.466016                            5.665977       0.199699       2.074114                    0.999766      26.465232      76.136507       0.681018       0.418262      -1.048383      -0.016786       0.006522      -0.054403       0.057306      -0.037605      -0.005860      -0.005544       0.105205       0.030572      -0.070378       0.010505       0.059873              8.449343       5.951846       2.649415       2.017317      11.570973       1.199176       7.825209           0.015327
           61              C       1.549574       1.087936       2.035968       0.318240      25.107472 0.28157192E+03  0.59895325E+04                                 7.718705                            5.769416       0.149270       2.086805                    0.999478      23.942571      67.327680       0.649527       0.443308      -1.038761      -0.045623      -0.015781      -0.053972       0.072411       0.001456      -0.020454      -0.031620       0.013729      -0.019128      -0.040679       0.004313       0.036366              8.921481       9.932209      -3.022533       2.224803       9.444958       2.038444       7.387275           0.003718
           62              C       1.961411       1.670312      16.060240      -0.056215      34.402940 0.37253379E+03  0.83910162E+04                                 9.044325                            6.345259       0.249608       2.092019                    0.999766      26.575810      73.757653       0.670954       0.405289      -1.075969       0.076817      -0.084654      -0.038904       0.120751       0.005138      -0.003632       0.019700       0.011408       0.009772      -0.023853       0.005487       0.018366             11.142461       8.892441      -3.184899      -1.063397      14.615086      -5.636174       9.919857           0.001158
           63              C      -0.582065      17.510589       2.138152       0.157171      25.975426 0.29894386E+03  0.65349210E+04                                 7.994929                            5.949269      -0.004043       2.005189                    0.999135      27.163276      80.611049       0.631083       0.443986      -1.025658      -0.035959       0.049205       0.000934       0.060951       0.006523      -0.039115      -0.060407       0.039233      -0.065903      -0.081924       0.010391       0.071533              9.267606      10.155322      -3.456353       2.295519      10.296412       1.573425       7.351083           0.013858
           64              C      -0.289814      13.680482      14.685576      -0.162932      31.208622 0.41876501E+03  0.98198870E+04                                 8.755744                            6.897946       0.132520       2.021235                    0.999765      29.542464      86.725014       0.613013       0.426089      -1.050944       0.001161      -0.000533      -0.024618       0.024651      -0.006050       0.003098       0.006280       0.037363      -0.076494      -0.027716      -0.004746       0.032462              9.876294       7.214731       3.291864       1.980675      14.428750       1.057360       7.985400           0.013775
           65              C       1.259170       1.323745      17.213184       0.298127      25.618072 0.29666610E+03  0.63730097E+04                                 7.769162                            5.891152       0.221819       2.109605                    0.999535      24.007954      67.135566       0.649929       0.438696      -1.044835      -0.039352      -0.024887       0.059156       0.075282       0.002208       0.018145       0.028134       0.013659      -0.003208      -0.034852       0.001235       0.033617              8.852058       9.195950      -2.883137      -2.607579       9.551461      -1.654106       7.808763           0.003631
           66              C       2.226128       2.511721       3.802016       0.459586      27.015709 0.25157318E+03  0.51960525E+04                                 8.128693                            5.501457       0.126122       2.095220                    0.998876      22.382069      61.757028       0.657317       0.451151      -1.035558       0.015698       0.054474       0.060546       0.082944       0.004303       0.007367      -0.017419       0.038060       0.004177      -0.030654       0.009405       0.021249             10.084856       8.757822       0.039348       3.244987      11.094481       5.615750      10.402266           0.000962
           67              C       2.411446       1.380911       3.071304      -0.076034      37.563337 0.38856197E+03  0.88312778E+04                                 9.594829                            6.479303       0.370365       2.129891                    0.999819      26.768326      74.258377       0.665143       0.405161      -1.077688       0.089252      -0.075525       0.015816       0.117983      -0.019275       0.017427       0.002838       0.031750      -0.042809      -0.027823      -0.008614       0.036437             12.100591       9.354616      -2.639372       1.622046      16.079717       6.775402      10.867441           0.002716
           68              C       0.318704       2.888658       2.531464       0.215311      25.701959 0.28968277E+03  0.62462823E+04                                 7.736417                            5.758119       0.157222       2.060523                    0.999846      26.139579      75.588286       0.661816       0.429210      -1.040429       0.036742      -0.020657       0.020085       0.046692       0.019848      -0.067241      -0.039588      -0.044750      -0.030723      -0.082783      -0.002450       0.085233              8.840559       9.052506      -1.580845       1.962991       9.023375       3.468859       8.445796           0.009577
           69              C       1.598209       2.767180      15.418216       0.432034      26.338985 0.27921362E+03  0.59147557E+04                                 7.993856                            5.803620      -0.027938       2.034890                    0.999314      23.127333      64.467225       0.639165       0.452369      -1.035641      -0.000712       0.061607      -0.073360       0.095800       0.017253      -0.015477       0.002734       0.008499       0.018038      -0.025525       0.002704       0.022822              9.473999       7.531125      -1.494870      -2.113650      10.372132      -4.539435      10.518741           0.000031
           70              C      -0.938165      17.735679      16.810232       0.171230      25.225836 0.29721954E+03  0.64699998E+04                                 7.757926                            5.879055       0.073279       2.035326                    0.999383      26.672217      78.280543       0.645224       0.436083      -1.033115      -0.039425       0.043088      -0.016273       0.060628       0.020464       0.035796       0.058512       0.051343      -0.031322      -0.075075      -0.002926       0.078002              8.856067       9.080438      -2.716290      -2.577861      10.113129      -1.267716       7.374635           0.010856
           71              C       0.025846       3.160195      17.062800       0.221213      24.249497 0.27672539E+03  0.58978214E+04                                 7.414163                            5.610352       0.125499       2.054621                    0.999862      25.771551      74.042515       0.673753       0.426543      -1.042263       0.038413      -0.014581      -0.027866       0.049645       0.021641       0.063875       0.043649      -0.013375      -0.089338      -0.082784      -0.003592       0.086376              8.312939       7.624145      -1.855400      -2.131613       9.002924      -2.587647       8.311747           0.009096
           72              C      -1.580507      12.297785      12.836624       0.053251      27.414042 0.36817662E+03  0.84218490E+04                                 8.295105                            6.634440      -0.088051       1.973291                    0.999120      28.056168      83.323147       0.597271       0.448315      -1.030066       0.003890       0.002221       0.069653       0.069797      -0.007468       0.052945       0.019570       0.032633      -0.051063      -0.060882      -0.000308       0.061190              9.361733       6.962130       2.974535       1.888399      13.176036       1.288695       7.947035           0.023875
           73              C      -0.348977      11.029420       3.713328       0.571853      23.270259 0.24555358E+03  0.50783182E+04                                 7.545336                            5.584799       0.007368       2.059153                    0.999602      22.586128      63.876809       0.621774       0.476321      -1.014113      -0.025644      -0.055703       0.010250       0.062173      -0.039497       0.069385      -0.045655       0.087866       0.040861      -0.074596      -0.042416       0.117013              8.841587       7.168121       2.543025      -2.650193      12.152506      -0.744620       7.204134           0.006742
           74              C       0.637387      13.173136       2.942128      -0.145797      32.178350 0.42558400E+03  0.10063562E+05                                 9.041931                            7.020481      -0.016397       1.973948                    0.999466      30.094229      89.975846       0.596431       0.434290      -1.041438       0.012553      -0.025004       0.027597       0.039299      -0.003203      -0.033832       0.038679       0.065755      -0.110693      -0.071357       0.005117       0.066241             10.355896       6.903136       3.481162      -2.108112      14.934168      -1.741881       9.230384           0.008990
           75              C       0.045830      12.453205       3.927336       0.039166      32.485060 0.39575934E+03  0.90501261E+04                                 8.963823                            6.670120       0.142756       2.067982                    0.999314      26.056338      72.869871       0.635353       0.421568      -1.065408       0.028704       0.036762       0.005411       0.046954      -0.022337       0.011871      -0.002320       0.075438      -0.022132      -0.040174      -0.009885       0.050059             10.832194       7.036812       3.956365      -2.254471      16.925847      -1.896637       8.533921           0.039202
           76              C      -0.034565      14.409346       5.165112       0.077519      24.748071 0.28782786E+03  0.61891724E+04                                 7.466017                            5.665977       0.199693       2.074112                    0.999766      26.465245      76.136587       0.681018       0.418262      -1.048382       0.016786      -0.006523      -0.054403       0.057306      -0.037605       0.005860       0.005542       0.105206       0.030573      -0.070378       0.010505       0.059873              8.449342       5.951844       2.649409      -2.017320      11.570966      -1.199172       7.825217           0.015327
           77              C       1.370621       7.844215      11.675968       0.318240      25.107472 0.28157194E+03  0.59895334E+04                                 7.718706                            5.769417       0.149268       2.086804                    0.999478      23.942575      67.327703       0.649526       0.443308      -1.038761       0.045623       0.015781      -0.053972       0.072411       0.001456       0.020454       0.031620       0.013729      -0.019128      -0.040679       0.004313       0.036366              8.921481       9.932211      -3.022535      -2.224804       9.444959      -2.038441       7.387273           0.003718
           78              C       0.958784       7.261839       6.420240      -0.056215      34.402947 0.37253394E+03  0.83910205E+04                                 9.044326                            6.345261       0.249608       2.092019                    0.999766      26.575812      73.757665       0.670954       0.405289      -1.075969      -0.076817       0.084654      -0.038904       0.120751       0.005138       0.003633      -0.019700       0.011408       0.009772      -0.023853       0.005487       0.018366             11.142462       8.892445      -3.184896       1.063402      14.615079       5.636172       9.919862           0.001158
           79              C      -0.080352       9.285864      11.778152       0.157171      25.975392 0.29894359E+03  0.65349122E+04                                 7.994916                            5.949264      -0.004034       2.005192                    0.999135      27.163242      80.610860       0.631084       0.443985      -1.025659       0.035959      -0.049205       0.000933       0.060951       0.006522       0.039115       0.060405       0.039231      -0.065902      -0.081922       0.010390       0.071532              9.267589      10.155300      -3.456344      -2.295511      10.296395      -1.573425       7.351071           0.013858
           80              C      -0.372602      13.115971       5.045576      -0.162932      31.208562 0.41876411E+03  0.98198585E+04                                 8.755729                            6.897936       0.132524       2.021237                    0.999765      29.542414      86.724773       0.613014       0.426089      -1.050945      -0.001161       0.000533      -0.024618       0.024651      -0.006050      -0.003097      -0.006280       0.037364      -0.076490      -0.027715      -0.004746       0.032462              9.876274       7.214714       3.291853      -1.980667      14.428726      -1.057349       7.985383           0.013774
           81              C       1.661025       7.608406       7.573184       0.298127      25.618072 0.29666607E+03  0.63730090E+04                                 7.769163                            5.891152       0.221818       2.109605                    0.999535      24.007955      67.135575       0.649929       0.438696      -1.044835       0.039352       0.024887       0.059156       0.075282       0.002208      -0.018145      -0.028134       0.013659      -0.003208      -0.034852       0.001235       0.033617              8.852059       9.195953      -2.883138       2.607581       9.551460       1.654106       7.808765           0.003631
           82              C       0.694067       6.420430      13.442016       0.459586      27.015695 0.25157315E+03  0.51960515E+04                                 8.128689                            5.501456       0.126123       2.095220                    0.998876      22.382067      61.757014       0.657317       0.451151      -1.035558      -0.015698      -0.054474       0.060546       0.082944       0.004303      -0.007367       0.017419       0.038060       0.004177      -0.030654       0.009405       0.021249             10.084849       8.757823       0.039342      -3.244985      11.094471      -5.615740      10.402254           0.000962
           83              C       0.508748       7.551240      12.711304      -0.076034      37.563329 0.38856196E+03  0.88312774E+04                                 9.594827                            6.479303       0.370365       2.129891                    0.999819      26.768325      74.258372       0.665143       0.405161      -1.077688      -0.089252       0.075525       0.015816       0.117983      -0.019275      -0.017427      -0.002838       0.031750      -0.042809      -0.027823      -0.008614       0.036437             12.100587       9.354619      -2.639379      -1.622044      16.079711      -6.775392      10.867430           0.002716
           84              C       2.601491       6.043493      12.171464       0.215312      25.701969 0.28968289E+03  0.62462864E+04                                 7.736422                            5.758122       0.157219       2.060522                    0.999846      26.139595      75.588375       0.661816       0.429210      -1.040429      -0.036742       0.020657       0.020086       0.046692       0.019848       0.067242       0.039588      -0.044751      -0.030723      -0.082784      -0.002450       0.085233              8.840564       9.052513      -1.580851      -1.962990       9.023382      -3.468858       8.445798           0.009576
           85              C       1.321985       6.164971       5.778216       0.432034      26.338980 0.27921352E+03  0.59147531E+04                                 7.993854                            5.803618      -0.027938       2.034890                    0.999314      23.127335      64.467229       0.639166       0.452369      -1.035641       0.000712      -0.061607      -0.073360       0.095800       0.017253       0.015477      -0.002733       0.008499       0.018038      -0.025525       0.002704       0.022822              9.473997       7.531121      -1.494866       2.113652      10.372127       4.539436      10.518743           0.000031
           86              C       0.275748       9.060774       7.170232       0.171230      25.225787 0.29721904E+03  0.64699837E+04                                 7.757907                            5.879044       0.073292       2.035330                    0.999383      26.672161      78.280242       0.645225       0.436082      -1.033115       0.039425      -0.043088      -0.016273       0.060627       0.020464      -0.035796      -0.058510       0.051341      -0.031323      -0.075073      -0.002927       0.078000              8.856043       9.080416      -2.716281       2.577854      10.113097       1.267711       7.374617           0.010856
           87              C       2.894348       5.771956       7.422800       0.221213      24.249529 0.27672575E+03  0.58978318E+04                                 7.414173                            5.610359       0.125496       2.054620                    0.999862      25.771565      74.042599       0.673752       0.426543      -1.042263      -0.038413       0.014581      -0.027866       0.049645       0.021641      -0.063876      -0.043649      -0.013375      -0.089338      -0.082784      -0.003592       0.086376              8.312951       7.624159      -1.855403       2.131618       9.002935       2.587651       8.311759           0.009095
           88              C       0.918091      14.498668       3.196624       0.053251      27.414048 0.36817664E+03  0.84218517E+04                                 8.295114                            6.634446      -0.088054       1.973290                    0.999120      28.056176      83.323248       0.597270       0.448316      -1.030066      -0.003890      -0.002221       0.069653       0.069797      -0.007468      -0.052945      -0.019570       0.032634      -0.051067      -0.060883      -0.000307       0.061190              9.361746       6.962139       2.974539      -1.888402      13.176055      -1.288695       7.947043           0.023874
           89              C       6.153829       2.097269       5.926672       0.571853      23.270235 0.24555330E+03  0.50783115E+04                                 7.545332                            5.584797       0.007369       2.059154                    0.999602      22.586127      63.876819       0.621774       0.476322      -1.014112      -0.025643      -0.055703      -0.010250       0.062173      -0.039497      -0.069385       0.045655       0.087866       0.040861      -0.074596      -0.042416       0.117013              8.841581       7.168112       2.543021       2.650190      12.152498       0.744619       7.204132           0.006741
           90              C       7.140192       4.240985       6.697872      -0.145797      32.178414 0.42558485E+03  0.10063590E+05                                 9.041950                            7.020493      -0.016402       1.973946                    0.999466      30.094271      89.976089       0.596429       0.434290      -1.041437       0.012554      -0.025005      -0.027598       0.039300      -0.003203       0.033834      -0.038680       0.065756      -0.110698      -0.071360       0.005117       0.066242             10.355921       6.903152       3.481171       2.108122      14.934203       1.741892       9.230408           0.008990
           91              C       6.548635       3.521054       5.712664       0.039167      32.485042 0.39575898E+03  0.90501159E+04                                 8.963819                            6.670117       0.142758       2.067982                    0.999314      26.056329      72.869844       0.635353       0.421568      -1.065408       0.028704       0.036762      -0.005411       0.046954      -0.022338      -0.011872       0.002320       0.075438      -0.022133      -0.040174      -0.009886       0.050060             10.832189       7.036810       3.956361       2.254476      16.925830       1.896643       8.533927           0.039201
           92              C       6.468240       5.477195       4.474888       0.077519      24.748057 0.28782777E+03  0.61891689E+04                                 7.466013                            5.665975       0.199701       2.074115                    0.999766      26.465215      76.136441       0.681018       0.418262      -1.048383       0.016786      -0.006522       0.054403       0.057306      -0.037605      -0.005860      -0.005544       0.105205       0.030570      -0.070378       0.010505       0.059873              8.449339       5.951843       2.649413       2.017317      11.570963       1.199178       7.825209           0.015327
           93              C       4.290815      16.776366      17.244032       0.318240      25.107472 0.28157195E+03  0.59895332E+04                                 7.718704                            5.769416       0.149270       2.086804                    0.999478      23.942571      67.327677       0.649527       0.443308      -1.038761       0.045623       0.015781       0.053972       0.072411       0.001456      -0.020454      -0.031620       0.013729      -0.019128      -0.040679       0.004313       0.036366              8.921480       9.932204      -3.022533       2.224801       9.444961       2.038446       7.387274           0.003718
           94              C       3.878978      16.193990       3.219760      -0.056215      34.402944 0.37253376E+03  0.83910154E+04                                 9.044327                            6.345259       0.249609       2.092019                    0.999766      26.575808      73.757650       0.670954       0.405289      -1.075969      -0.076817       0.084654       0.038904       0.120751       0.005138      -0.003633       0.019700       0.011408       0.009772      -0.023853       0.005487       0.018366             11.142465       8.892438      -3.184900      -1.063394      14.615096      -5.636180       9.919859           0.001158
           95              C       6.422454       0.353713      17.141848       0.157171      25.975471 0.29894433E+03  0.65349354E+04                                 7.994942                            5.949276      -0.004051       2.005186                    0.999135      27.163320      80.611260       0.631082       0.443986      -1.025658       0.035959      -0.049206      -0.000934       0.060952       0.006523      -0.039115      -0.060408       0.039234      -0.065904      -0.081925       0.010391       0.071534              9.267623      10.155339      -3.456362       2.295523      10.296434       1.573429       7.351095           0.013857
           96              C       6.130203       4.183820       4.594424      -0.162932      31.208608 0.41876477E+03  0.98198811E+04                                 8.755744                            6.897945       0.132519       2.021236                    0.999765      29.542459      86.725026       0.613013       0.426089      -1.050944      -0.001161       0.000533       0.024618       0.024651      -0.006050       0.003097       0.006280       0.037364      -0.076497      -0.027717      -0.004746       0.032463              9.876294       7.214734       3.291865       1.980680      14.428740       1.057366       7.985407           0.013774
           97              C       4.581219      16.540557       2.066816       0.298127      25.618071 0.29666610E+03  0.63730097E+04                                 7.769162                            5.891152       0.221819       2.109605                    0.999535      24.007954      67.135568       0.649929       0.438696      -1.044835       0.039352       0.024887      -0.059156       0.075282       0.002208       0.018146       0.028134       0.013659      -0.003208      -0.034852       0.001235       0.033617              8.852058       9.195949      -2.883137      -2.607578       9.551462      -1.654107       7.808763           0.003631
           98              C       3.614261      15.352581      15.477984       0.459586      27.015701 0.25157312E+03  0.51960506E+04                                 8.128689                            5.501455       0.126123       2.095220                    0.998876      22.382064      61.756995       0.657317       0.451151      -1.035559      -0.015698      -0.054474      -0.060546       0.082944       0.004303       0.007367      -0.017419       0.038060       0.004177      -0.030654       0.009405       0.021249             10.084852       8.757813       0.039347       3.244982      11.094482       5.615750      10.402260           0.000962
           99              C       3.428943      16.483391      16.208696      -0.076034      37.563311 0.38856165E+03  0.88312679E+04                                 9.594822                            6.479298       0.370366       2.129892                    0.999819      26.768313      74.258304       0.665144       0.405161      -1.077689      -0.089252       0.075525      -0.015816       0.117983      -0.019274       0.017427       0.002838       0.031750      -0.042808      -0.027823      -0.008614       0.036437             12.100584       9.354602      -2.639369       1.622041      16.079714       6.775403      10.867435           0.002716
          100              C       5.521685      14.975644      16.748536       0.215312      25.701918 0.28968237E+03  0.62462693E+04                                 7.736403                            5.758111       0.157229       2.060526                    0.999846      26.139538      75.588066       0.661817       0.429209      -1.040430      -0.036742       0.020657      -0.020085       0.046692       0.019848      -0.067240      -0.039588      -0.044749      -0.030723      -0.082782      -0.002450       0.085232              8.840541       9.052482      -1.580839       1.962985       9.023362       3.468854       8.445780           0.009577
          101              C       4.242180      15.097122       3.861784       0.432034      26.338992 0.27921369E+03  0.59147577E+04                                 7.993858                            5.803621      -0.027938       2.034890                    0.999314      23.127338      64.467248       0.639165       0.452369      -1.035641       0.000712      -0.061607       0.073360       0.095800       0.017253      -0.015477       0.002733       0.008498       0.018038      -0.025525       0.002704       0.022822              9.474002       7.531126      -1.494872      -2.113649      10.372139      -4.539438      10.518742           0.000031
          102              C       6.778554       0.128623       2.469768       0.171230      25.225875 0.29721993E+03  0.64700126E+04                                 7.757939                            5.879062       0.073270       2.035323                    0.999383      26.672264      78.280783       0.645222       0.436083      -1.033114       0.039425      -0.043088       0.016273       0.060628       0.020465       0.035796       0.058513       0.051345      -0.031322      -0.075077      -0.002926       0.078002              8.856085       9.080456      -2.716297      -2.577867      10.113151      -1.267720       7.374648           0.010855
          103              C       5.814543      14.704107       2.217200       0.221213      24.249452 0.27672489E+03  0.58978064E+04                                 7.414148                            5.610344       0.125507       2.054624                    0.999862      25.771506      74.042281       0.673755       0.426542      -1.042264      -0.038413       0.014581       0.027866       0.049645       0.021640       0.063874       0.043650      -0.013374      -0.089337      -0.082783      -0.003593       0.086375              8.312920       7.624127      -1.855395      -2.131607       9.002907      -2.587640       8.311727           0.009096
          104              C       7.420896       5.566517       6.443376       0.053251      27.414096 0.36817738E+03  0.84218756E+04                                 8.295133                            6.634458      -0.088061       1.973287                    0.999120      28.056224      83.323508       0.597268       0.448317      -1.030065      -0.003890      -0.002221      -0.069653       0.069797      -0.007468       0.052946       0.019570       0.032633      -0.051071      -0.060884      -0.000306       0.061191              9.361769       6.962153       2.974549       1.888405      13.176093       1.288702       7.947060           0.023873
          105              C       6.189366       6.834882      15.566672       0.571853      23.270236 0.24555337E+03  0.50783128E+04                                 7.545331                            5.584797       0.007368       2.059154                    0.999602      22.586117      63.876773       0.621774       0.476322      -1.014113       0.025643       0.055703      -0.010251       0.062173      -0.039497       0.069385      -0.045655       0.087867       0.040861      -0.074596      -0.042417       0.117013              8.841579       7.168115       2.543021      -2.650191      12.152490      -0.744619       7.204131           0.006742
          106              C       5.203002       4.691166      16.337872      -0.145797      32.178388 0.42558456E+03  0.10063581E+05                                 9.041943                            7.020489      -0.016401       1.973947                    0.999466      30.094258      89.976010       0.596430       0.434290      -1.041437      -0.012554       0.025004      -0.027597       0.039299      -0.003203      -0.033833       0.038679       0.065755      -0.110696      -0.071359       0.005117       0.066242             10.355910       6.903146       3.481167      -2.108119      14.934183      -1.741890       9.230402           0.008990
          107              C       5.794559       5.411097      15.352664       0.039167      32.485019 0.39575884E+03  0.90501119E+04                                 8.963816                            6.670117       0.142757       2.067982                    0.999314      26.056321      72.869822       0.635353       0.421568      -1.065407      -0.028704      -0.036762      -0.005411       0.046953      -0.022338       0.011872      -0.002321       0.075438      -0.022133      -0.040174      -0.009886       0.050060             10.832182       7.036808       3.956358      -2.254475      16.925813      -1.896641       8.533926           0.039201
          108              C       5.874954       3.454956      14.114888       0.077519      24.748058 0.28782773E+03  0.61891679E+04                                 7.466015                            5.665976       0.199700       2.074115                    0.999766      26.465212      76.136438       0.681018       0.418262      -1.048383      -0.016786       0.006522       0.054403       0.057306      -0.037605       0.005860       0.005544       0.105205       0.030569      -0.070378       0.010504       0.059873              8.449341       5.951845       2.649413      -2.017320      11.570966      -1.199183       7.825212           0.015327
          109              C       4.469768      10.020087       7.604032       0.318240      25.107472 0.28157203E+03  0.59895352E+04                                 7.718703                            5.769416       0.149268       2.086804                    0.999478      23.942576      67.327690       0.649527       0.443308      -1.038761      -0.045623      -0.015781       0.053971       0.072411       0.001456       0.020454       0.031620       0.013729      -0.019128      -0.040679       0.004313       0.036366              8.921477       9.932200      -3.022530      -2.224801       9.444959      -2.038444       7.387272           0.003719
          110              C       4.881605      10.602463      12.859760      -0.056215      34.402962 0.37253389E+03  0.83910191E+04                                 9.044331                            6.345261       0.249608       2.092019                    0.999766      26.575810      73.757660       0.670954       0.405289      -1.075969       0.076817      -0.084654       0.038904       0.120751       0.005138       0.003633      -0.019700       0.011408       0.009772      -0.023853       0.005487       0.018366             11.142472       8.892438      -3.184899       1.063394      14.615109       5.636191       9.919871           0.001158
          111              C       5.920741       8.578438       7.501848       0.157171      25.975476 0.29894438E+03  0.65349374E+04                                 7.994945                            5.949278      -0.004054       2.005185                    0.999135      27.163332      80.611323       0.631082       0.443986      -1.025658      -0.035959       0.049206      -0.000934       0.060952       0.006523       0.039115       0.060409       0.039234      -0.065904      -0.081926       0.010391       0.071535              9.267625      10.155334      -3.456361      -2.295520      10.296444      -1.573435       7.351098           0.013857
          112              C       6.212991       4.748331      14.234424      -0.162932      31.208608 0.41876478E+03  0.98198822E+04                                 8.755746                            6.897947       0.132518       2.021235                    0.999765      29.542463      86.725063       0.613012       0.426089      -1.050944       0.001161      -0.000533       0.024618       0.024651      -0.006050      -0.003097      -0.006279       0.037364      -0.076498      -0.027717      -0.004746       0.032463              9.876296       7.214735       3.291865      -1.980681      14.428743      -1.057371       7.985410           0.013773
          113              C       4.179364      10.255896      11.706816       0.298126      25.618080 0.29666620E+03  0.63730126E+04                                 7.769165                            5.891153       0.221817       2.109604                    0.999535      24.007962      67.135600       0.649928       0.438696      -1.044835      -0.039352      -0.024887      -0.059156       0.075282       0.002208      -0.018146      -0.028134       0.013659      -0.003209      -0.034852       0.001235       0.033617              8.852061       9.195950      -2.883138       2.607578       9.551466       1.654109       7.808766           0.003631
          114              C       5.146322      11.443872       5.837984       0.459586      27.015691 0.25157313E+03  0.51960506E+04                                 8.128687                            5.501454       0.126122       2.095220                    0.998876      22.382065      61.756992       0.657317       0.451151      -1.035559       0.015698       0.054474      -0.060546       0.082944       0.004303      -0.007367       0.017419       0.038060       0.004177      -0.030654       0.009405       0.021249             10.084847       8.757808       0.039340      -3.244975      11.094482      -5.615746      10.402252           0.000962
          115              C       5.331641      10.313062       6.568696      -0.076034      37.563309 0.38856158E+03  0.88312657E+04                                 9.594821                            6.479298       0.370366       2.129892                    0.999819      26.768310      74.258287       0.665144       0.405161      -1.077689       0.089252      -0.075525      -0.015816       0.117983      -0.019274      -0.017427      -0.002838       0.031750      -0.042808      -0.027823      -0.008615       0.036437             12.100584       9.354599      -2.639373      -1.622036      16.079723      -6.775404      10.867431           0.002716
          116              C       3.238898      11.820809       7.108536       0.215311      25.701851 0.28968170E+03  0.62462488E+04                                 7.736381                            5.758098       0.157240       2.060529                    0.999846      26.139482      75.587761       0.661819       0.429209      -1.040431       0.036742      -0.020657      -0.020085       0.046691       0.019847       0.067239       0.039588      -0.044747      -0.030724      -0.082780      -0.002450       0.085230              8.840513       9.052450      -1.580837      -1.962973       9.023337      -3.468841       8.445752           0.009578
          117              C       4.518404      11.699331      13.501784       0.432034      26.338992 0.27921361E+03  0.59147558E+04                                 7.993858                            5.803620      -0.027940       2.034890                    0.999314      23.127342      64.467264       0.639165       0.452369      -1.035641      -0.000712       0.061607       0.073360       0.095800       0.017253       0.015477      -0.002733       0.008498       0.018038      -0.025525       0.002704       0.022822              9.474004       7.531119      -1.494869       2.113645      10.372147       4.539447      10.518747           0.000031
          118              C       5.564641       8.803528      12.109768       0.171230      25.225892 0.29722011E+03  0.64700185E+04                                 7.757946                            5.879066       0.073265       2.035321                    0.999383      26.672285      78.280898       0.645222       0.436084      -1.033114      -0.039425       0.043088       0.016273       0.060628       0.020465      -0.035796      -0.058514       0.051345      -0.031322      -0.075077      -0.002926       0.078003              8.856094       9.080464      -2.716301       2.577869      10.113161       1.267722       7.374656           0.010856
          119              C       2.946041      12.092346      11.857200       0.221213      24.249426 0.27672465E+03  0.58977977E+04                                 7.414136                            5.610337       0.125515       2.054626                    0.999862      25.771462      74.042040       0.673756       0.426541      -1.042264       0.038413      -0.014581       0.027865       0.049645       0.021640      -0.063872      -0.043650      -0.013373      -0.089335      -0.082781      -0.003593       0.086374              8.312906       7.624113      -1.855391       2.131600       9.002892       2.587638       8.311712           0.009097
          120              C       4.922298       3.365634      16.083376       0.053251      27.414082 0.36817721E+03  0.84218698E+04                                 8.295129                            6.634456      -0.088060       1.973288                    0.999120      28.056206      83.323423       0.597268       0.448317      -1.030065       0.003890       0.002222      -0.069653       0.069797      -0.007468      -0.052946      -0.019570       0.032634      -0.051069      -0.060884      -0.000307       0.061191              9.361763       6.962152       2.974547      -1.888406      13.176080      -1.288703       7.947057           0.023873
          121              N       2.911094       2.972620       4.760232      -0.666314      38.839594 0.46928031E+03  0.11223146E+05                                 9.898091                            7.214293      -0.409869       1.873316                    0.997483      31.020439      89.359967       0.615797       0.415898      -1.066664      -0.029332      -0.012234      -0.030957       0.044367      -0.000817       0.050268       0.025382       0.030378       0.069327      -0.051103      -0.017395       0.068497             11.979624      11.871032       0.931351       4.580135      11.692499       5.985650      12.375342           0.001112
          122              N       1.697515       0.185789      17.668192      -0.331221      39.339511 0.54367678E+03  0.13373138E+05                                 9.789071                            7.640664      -0.117967       1.979271                    0.998309      29.222761      82.988353       0.618388       0.402673      -1.084683       0.010799       0.039237      -0.058706       0.071432      -0.006655      -0.011164       0.049830       0.041155      -0.041735      -0.063712       0.018583       0.045128             11.377543      10.713784      -0.787951      -3.992682      10.910749      -3.390301      12.508098           0.003735
          123              N       2.905939       0.728864      15.834664      -0.307424      39.066328 0.55254854E+03  0.13584500E+05                                 9.657021                            7.648255       0.013086       2.019194                    0.997966      28.959403      81.006325       0.627549       0.396995      -1.093506      -0.093161       0.026336       0.068369       0.118519      -0.031660       0.025694      -0.024410      -0.044322      -0.157241      -0.063736      -0.010122       0.073858             11.116545      12.528352      -2.666420      -3.336002      11.998199      -1.978218       8.823085          -0.003016
          124              N      -1.241798      11.670748      13.966432      -0.236785      35.717853 0.51709748E+03  0.12557739E+05                                 9.259376                            7.496779      -0.057122       2.001832                    0.998038      28.471110      80.271178       0.618812       0.407576      -1.081684       0.030921       0.145236      -0.037693       0.153200      -0.015673       0.025640       0.028754       0.072604       0.079867      -0.065482       0.013682       0.051801             10.513867       8.123799       3.089663       2.852254      13.394647       2.520505      10.023155           0.042072
          125              N       1.896001       0.008932       1.453712      -0.353437      40.915868 0.56119813E+03  0.13922104E+05                                10.079350                            7.776178      -0.131112       1.971293                    0.998051      29.650439      84.722548       0.611040       0.404061      -1.083121       0.023830       0.035897       0.063149       0.076448      -0.016320       0.009840      -0.044997       0.059917      -0.084718      -0.067563       0.012334       0.055228             11.858524      12.411458      -1.003191       4.510256      10.733500       3.155417      12.430613           0.005120
          126              N       0.493475       1.866820       1.744840      -0.345052      41.560640 0.56708779E+03  0.14071786E+05                                10.111719                            7.804052      -0.064679       1.992930                    0.998306      29.431572      83.463029       0.612895       0.402737      -1.086567       0.065489      -0.002915       0.059514       0.088540      -0.002593      -0.049662       0.017297      -0.057321      -0.022557      -0.067482       0.018886       0.048596             11.652835      11.299806      -2.450089       2.300729      12.372820       4.047836      11.285878           0.009016
          127              N       0.677046       3.563928      15.950344      -0.413367      37.136501 0.51604653E+03  0.12332441E+05                                 9.005550                            7.140334       0.586369       2.197686                    0.999377      28.451903      75.631452       0.691777       0.370493      -1.125163       0.034991      -0.120319       0.077088       0.147118       0.023045      -0.078733       0.041347       0.106074       0.169491      -0.110109      -0.012424       0.122533             10.144001       9.812594      -1.360463      -3.787738       9.563489      -3.112573      11.055918          -0.001690
          128              N       1.167546       3.251303       3.516672      -0.426396      39.427478 0.52546141E+03  0.12624890E+05                                 9.428902                            7.219957       0.482953       2.162855                    0.999449      28.611905      76.469598       0.685267       0.372014      -1.123070       0.020407      -0.114321      -0.076275       0.138937       0.025526       0.080188      -0.046794       0.113969       0.011853      -0.109816      -0.004132       0.113948             10.910967      12.419473      -1.148893       4.295738       9.948755       3.504310      10.364674          -0.001601
          129              N       2.148951       3.079806      14.217072      -0.700467      36.118853 0.50833877E+03  0.12367058E+05                                 9.351181                            7.419160      -0.264280       1.909354                    0.997128      31.797418      91.521133       0.620020       0.406057      -1.076159      -0.021619      -0.008143       0.049248       0.054397      -0.032084      -0.088743      -0.037689       0.011768       0.193586      -0.111304      -0.009089       0.120393             10.849328       8.059777      -0.560740      -2.009572      11.528239      -5.732872      12.959969           0.001888
          130              N       3.347425       0.378723       3.104080      -0.299466      38.992211 0.52959346E+03  0.12907729E+05                                 9.679197                            7.499663       0.079674       2.038666                    0.998263      28.907124      81.021098       0.630996       0.398265      -1.090520      -0.100165       0.049878      -0.054625       0.124518      -0.029520      -0.014533       0.030226      -0.078425      -0.056565      -0.041220      -0.029651       0.070871             11.325716      12.922472      -3.506773       3.581419      11.797309       1.961919       9.257368          -0.001015
          131              N       0.253543       2.081191      17.710608      -0.322698      39.883562 0.54898238E+03  0.13518640E+05                                 9.839432                            7.690684      -0.088778       1.989286                    0.998395      29.095921      82.318889       0.615643       0.404020      -1.085207       0.052301      -0.002161      -0.066052       0.084279      -0.002028       0.050260      -0.006187      -0.051248      -0.079085      -0.070244       0.028371       0.041873             11.155318      10.135036      -2.379734      -2.355659      12.499319      -3.510730      10.831599           0.010614
          132              N       0.009100       5.959531      14.400232      -0.666314      38.839552 0.46927997E+03  0.11223135E+05                                 9.898083                            7.214289      -0.409868       1.873316                    0.997483      31.020431      89.359918       0.615797       0.415898      -1.066664       0.029332       0.012235      -0.030957       0.044367      -0.000817      -0.050268      -0.025382       0.030377       0.069327      -0.051102      -0.017395       0.068497             11.979611      11.871027       0.931346      -4.580130      11.692483      -5.985636      12.375324           0.001112
          133              N       1.222679       8.746362       8.028192      -0.331223      39.339497 0.54367662E+03  0.13373129E+05                                 9.789061                            7.640657      -0.117954       1.979275                    0.998309      29.222742      82.988197       0.618389       0.402673      -1.084684      -0.010799      -0.039237      -0.058707       0.071433      -0.006656       0.011164      -0.049830       0.041154      -0.041737      -0.063711       0.018582       0.045129             11.377532      10.713771      -0.787950       3.992677      10.910738       3.390302      12.508085           0.003735
          134              N       0.014255       8.203287       6.194664      -0.307424      39.066352 0.55254915E+03  0.13584519E+05                                 9.657026                            7.648260       0.013084       2.019193                    0.997966      28.959410      81.006355       0.627548       0.396996      -1.093506       0.093161      -0.026337       0.068368       0.118519      -0.031660      -0.025694       0.024410      -0.044322      -0.157241      -0.063736      -0.010122       0.073858             11.116550      12.528367      -2.666424       3.336006      11.998198       1.978212       8.823087          -0.003016
          135              N       0.579381      15.125705       4.326432      -0.236784      35.717871 0.51709770E+03  0.12557748E+05                                 9.259385                            7.496785      -0.057126       2.001830                    0.998038      28.471122      80.271271       0.618811       0.407576      -1.081683      -0.030921      -0.145236      -0.037694       0.153200      -0.015673      -0.025639      -0.028755       0.072605       0.079864      -0.065483       0.013683       0.051800             10.513876       8.123804       3.089662      -2.852260      13.394652      -2.520508      10.023170           0.042070
          136              N       1.024194       8.923219      11.093712      -0.353438      40.915861 0.56119837E+03  0.13922107E+05                                10.079343                            7.776175      -0.131100       1.971296                    0.998051      29.650428      84.722441       0.611041       0.404061      -1.083121      -0.023830      -0.035897       0.063149       0.076448      -0.016321      -0.009840       0.044996       0.059916      -0.084720      -0.067562       0.012333       0.055229             11.858514      12.411445      -1.003186      -4.510249      10.733494      -3.155419      12.430602           0.005120
          137              N       2.426719       7.065331      11.384840      -0.345051      41.560634 0.56708755E+03  0.14071781E+05                                10.111722                            7.804054      -0.064685       1.992929                    0.998306      29.431574      83.463079       0.612894       0.402737      -1.086567      -0.065489       0.002915       0.059514       0.088540      -0.002592       0.049663      -0.017296      -0.057321      -0.022556      -0.067483       0.018887       0.048596             11.652837      11.299808      -2.450098      -2.300724      12.372826      -4.047833      11.285877           0.009016
          138              N       2.243148       5.368223       6.310344      -0.413366      37.136493 0.51604638E+03  0.12332437E+05                                 9.005548                            7.140333       0.586369       2.197686                    0.999377      28.451900      75.631438       0.691778       0.370492      -1.125163      -0.034991       0.120319       0.077088       0.147118       0.023045       0.078733      -0.041347       0.106074       0.169491      -0.110109      -0.012424       0.122533             10.143999       9.812593      -1.360461       3.787740       9.563486       3.112573      11.055919          -0.001690
          139              N       1.752648       5.680848      13.156672      -0.426396      39.427473 0.52546128E+03  0.12624886E+05                                 9.428901                            7.219957       0.482954       2.162856                    0.999449      28.611903      76.469592       0.685267       0.372014      -1.123070      -0.020407       0.114321      -0.076275       0.138937       0.025526      -0.080188       0.046794       0.113969       0.011853      -0.109816      -0.004132       0.113948             10.910966      12.419476      -1.148895      -4.295739       9.948753      -3.504305      10.364670          -0.001602
          140              N       0.771244       5.852345       4.577072      -0.700467      36.118878 0.50833901E+03  0.12367065E+05                                 9.351184                            7.419161      -0.264281       1.909354                    0.997128      31.797424      91.521155       0.620020       0.406057      -1.076159       0.021619       0.008143       0.049248       0.054397      -0.032085       0.088743       0.037689       0.011768       0.193586      -0.111304      -0.009089       0.120393             10.849333       8.059778      -0.560738       2.009575      11.528242       5.732876      12.959979           0.001889
          141              N      -0.427230       8.553428      12.744080      -0.299466      38.992207 0.52959321E+03  0.12907721E+05                                 9.679194                            7.499660       0.079677       2.038666                    0.998263      28.907126      81.021085       0.630996       0.398265      -1.090520       0.100165      -0.049878      -0.054625       0.124519      -0.029520       0.014533      -0.030226      -0.078425      -0.056564      -0.041220      -0.029651       0.070871             11.325713      12.922466      -3.506779      -3.581413      11.797310      -1.961915       9.257362          -0.001014
          142              N       2.666651       6.850960       8.070608      -0.322697      39.883552 0.54898208E+03  0.13518633E+05                                 9.839434                            7.690685      -0.088785       1.989285                    0.998395      29.095923      82.318937       0.615642       0.404020      -1.085207      -0.052301       0.002161      -0.066052       0.084279      -0.002027      -0.050260       0.006187      -0.051248      -0.079084      -0.070244       0.028372       0.041873             11.155320      10.135038      -2.379736       2.355660      12.499321       3.510730      10.831603           0.010615
          143              N       2.929295      14.891682      14.519768      -0.666314      38.839549 0.46927972E+03  0.11223127E+05                                 9.898079                            7.214286      -0.409869       1.873316                    0.997483      31.020428      89.359892       0.615797       0.415897      -1.066664       0.029332       0.012235       0.030957       0.044367      -0.000817       0.050267       0.025381       0.030377       0.069327      -0.051102      -0.017395       0.068497             11.979608      11.871013       0.931347       4.580125      11.692488       5.985641      12.375323           0.001112
          144              N       4.142874      17.678513       1.611808      -0.331221      39.339570 0.54367766E+03  0.13373168E+05                                 9.789087                            7.640675      -0.117975       1.979269                    0.998309      29.222794      82.988531       0.618387       0.402674      -1.084682      -0.010799      -0.039237       0.058706       0.071432      -0.006654      -0.011164       0.049830       0.041156      -0.041733      -0.063712       0.018584       0.045128             11.377562      10.713803      -0.787952      -3.992692      10.910763      -3.390305      12.508120           0.003734
          145              N       2.934450      17.135438       3.445336      -0.307423      39.066303 0.55254803E+03  0.13584486E+05                                 9.657019                            7.648252       0.013084       2.019194                    0.997966      28.959391      81.006303       0.627549       0.396996      -1.093506       0.093160      -0.026336      -0.068368       0.118519      -0.031659       0.025695      -0.024409      -0.044322      -0.157241      -0.063736      -0.010122       0.073858             11.116543      12.528342      -2.666417      -3.335999      11.998203      -1.978224       8.823085          -0.003017
          146              N       7.082187       6.193554       5.313568      -0.236784      35.717782 0.51709626E+03  0.12557702E+05                                 9.259362                            7.496769      -0.057119       2.001833                    0.998038      28.471074      80.271037       0.618813       0.407576      -1.081684      -0.030921      -0.145235       0.037693       0.153200      -0.015673       0.025639       0.028754       0.072605       0.079866      -0.065483       0.013682       0.051800             10.513849       8.123785       3.089653       2.852249      13.394616       2.520497      10.023147           0.042069
          147              N       7.526999      -0.008932      17.826288      -0.353437      40.915915 0.56119886E+03  0.13922129E+05                                10.079362                            7.776187      -0.131119       1.971290                    0.998051      29.650467      84.722699       0.611040       0.404062      -1.083120      -0.023829      -0.035897      -0.063149       0.076447      -0.016319       0.009840      -0.044998       0.059918      -0.084717      -0.067563       0.012335       0.055228             11.858538      12.411474      -1.003194       4.510261      10.733513       3.155418      12.430627           0.005118
          148              N       5.346914      15.997482      17.535160      -0.345052      41.560577 0.56708685E+03  0.14071754E+05                                10.111703                            7.804042      -0.064672       1.992933                    0.998306      29.431542      83.462861       0.612896       0.402736      -1.086568      -0.065489       0.002915      -0.059515       0.088540      -0.002594      -0.049662       0.017296      -0.057320      -0.022559      -0.067482       0.018885       0.048596             11.652816      11.299786      -2.450083       2.300725      12.372802       4.047829      11.285859           0.009016
          149              N       5.163343      14.300374       3.329656      -0.413367      37.136505 0.51604672E+03  0.12332447E+05                                 9.005551                            7.140337       0.586368       2.197685                    0.999377      28.451908      75.631472       0.691777       0.370493      -1.125163      -0.034991       0.120319      -0.077088       0.147118       0.023045      -0.078733       0.041347       0.106074       0.169491      -0.110109      -0.012424       0.122533             10.144001       9.812593      -1.360468      -3.787732       9.563497      -3.112573      11.055912          -0.001690
          150              N       4.672843      14.612999      15.763328      -0.426397      39.427490 0.52546179E+03  0.12624901E+05                                 9.428904                            7.219961       0.482952       2.162855                    0.999449      28.611914      76.469633       0.685266       0.372015      -1.123070      -0.020407       0.114321       0.076275       0.138937       0.025526       0.080188      -0.046794       0.113969       0.011853      -0.109815      -0.004133       0.113948             10.910969      12.419466      -1.148896       4.295729       9.948768       3.504315      10.364673          -0.001602
          151              N       3.691438      14.784496       5.062928      -0.700467      36.118890 0.50833943E+03  0.12367079E+05                                 9.351189                            7.419165      -0.264284       1.909353                    0.997128      31.797441      91.521248       0.620019       0.406058      -1.076159       0.021619       0.008143      -0.049248       0.054397      -0.032084      -0.088743      -0.037689       0.011768       0.193585      -0.111304      -0.009089       0.120393             10.849337       8.059786      -0.560746      -2.009573      11.528252      -5.732874      12.959973           0.001888
          152              N       2.492964      17.485579      16.175920      -0.299466      38.992157 0.52959262E+03  0.12907701E+05                                 9.679182                            7.499653       0.079680       2.038667                    0.998263      28.907101      81.020962       0.630997       0.398265      -1.090521       0.100165      -0.049878       0.054626       0.124519      -0.029520      -0.014534       0.030225      -0.078426      -0.056563      -0.041221      -0.029650       0.070871             11.325697      12.922440      -3.506763       3.581410      11.797295       1.961922       9.257357          -0.001014
          153              N       5.586846      15.783111       1.569392      -0.322698      39.883493 0.54898136E+03  0.13518606E+05                                 9.839415                            7.690673      -0.088771       1.989289                    0.998395      29.095887      82.318706       0.615644       0.404020      -1.085207      -0.052301       0.002161       0.066052       0.084279      -0.002028       0.050259      -0.006187      -0.051247      -0.079087      -0.070243       0.028371       0.041873             11.155298      10.135019      -2.379729      -2.355657      12.499295      -3.510720      10.831579           0.010615
          154              N       5.831289      11.904771       4.879768      -0.666314      38.839531 0.46927978E+03  0.11223129E+05                                 9.898076                            7.214286      -0.409868       1.873316                    0.997483      31.020428      89.359889       0.615797       0.415897      -1.066664      -0.029332      -0.012235       0.030957       0.044367      -0.000817      -0.050267      -0.025381       0.030377       0.069327      -0.051102      -0.017395       0.068497             11.979602      11.871009       0.931342      -4.580120      11.692485      -5.985635      12.375313           0.001112
          155              N       4.617710       9.117940      11.251808      -0.331220      39.339590 0.54367793E+03  0.13373178E+05                                 9.789094                            7.640679      -0.117982       1.979267                    0.998309      29.222801      82.988596       0.618386       0.402674      -1.084682       0.010798       0.039237       0.058706       0.071432      -0.006653       0.011164      -0.049830       0.041157      -0.041732      -0.063712       0.018585       0.045127             11.377571      10.713813      -0.787956       3.992695      10.910770       3.390306      12.508131           0.003734
          156              N       5.826134       9.661015      13.085336      -0.307423      39.066331 0.55254862E+03  0.13584503E+05                                 9.657023                            7.648255       0.013085       2.019194                    0.997966      28.959400      81.006325       0.627549       0.396995      -1.093506      -0.093161       0.026336      -0.068368       0.118519      -0.031659      -0.025694       0.024410      -0.044322      -0.157241      -0.063736      -0.010122       0.073858             11.116548      12.528346      -2.666415       3.336000      11.998207       1.978229       8.823090          -0.003016
          157              N       5.261008       2.738597      14.953568      -0.236784      35.717753 0.51709564E+03  0.12557682E+05                                 9.259356                            7.496763      -0.057116       2.001834                    0.998038      28.471057      80.270961       0.618813       0.407575      -1.081684       0.030921       0.145235       0.037693       0.153200      -0.015673      -0.025639      -0.028754       0.072606       0.079865      -0.065483       0.013683       0.051800             10.513842       8.123778       3.089650      -2.852249      13.394605      -2.520502      10.023142           0.042068
          158              N       4.816195       8.941083       8.186288      -0.353436      40.915920 0.56119918E+03  0.13922140E+05                                10.079366                            7.776191      -0.131125       1.971288                    0.998051      29.650470      84.722741       0.611039       0.404062      -1.083120       0.023829       0.035897      -0.063148       0.076447      -0.016319      -0.009840       0.044998       0.059918      -0.084716      -0.067563       0.012336       0.055228             11.858541      12.411475      -1.003192      -4.510261      10.733517      -3.155419      12.430630           0.005119
          159              N       3.413670      10.798971       7.895160      -0.345054      41.560529 0.56708619E+03  0.14071729E+05                                10.111686                            7.804030      -0.064659       1.992936                    0.998306      29.431527      83.462712       0.612897       0.402736      -1.086569       0.065490      -0.002914      -0.059515       0.088541      -0.002595       0.049661      -0.017296      -0.057319      -0.022563      -0.067481       0.018884       0.048597             11.652793      11.299765      -2.450082      -2.300722      12.372778      -4.047816      11.285838           0.009017
          160              N       3.597241      12.496079      12.969656      -0.413367      37.136516 0.51604712E+03  0.12332459E+05                                 9.005553                            7.140341       0.586365       2.197684                    0.999377      28.451918      75.631514       0.691777       0.370493      -1.125163       0.034991      -0.120319      -0.077088       0.147118       0.023045       0.078733      -0.041346       0.106074       0.169492      -0.110109      -0.012424       0.122533             10.144003       9.812591      -1.360470       3.787725       9.563507       3.112577      11.055910          -0.001690
          161              N       4.087741      12.183454       6.123328      -0.426397      39.427480 0.52546185E+03  0.12624903E+05                                 9.428902                            7.219962       0.482950       2.162854                    0.999449      28.611918      76.469643       0.685266       0.372015      -1.123070       0.020407      -0.114321       0.076275       0.138937       0.025526      -0.080188       0.046794       0.113969       0.011853      -0.109815      -0.004133       0.113948             10.910964      12.419456      -1.148904      -4.295717       9.948774      -3.504313      10.364662          -0.001601
          162              N       5.069145      12.011957      14.702928      -0.700467      36.118900 0.50833940E+03  0.12367077E+05                                 9.351190                            7.419165      -0.264283       1.909354                    0.997128      31.797436      91.521216       0.620019       0.406057      -1.076159      -0.021619      -0.008143      -0.049248       0.054397      -0.032084       0.088743       0.037689       0.011768       0.193586      -0.111304      -0.009089       0.120393             10.849341       8.059781      -0.560741       2.009572      11.528258       5.732884      12.959984           0.001888
          163              N       6.267619       9.310874       6.535920      -0.299466      38.992140 0.52959209E+03  0.12907685E+05                                 9.679178                            7.499648       0.079680       2.038667                    0.998263      28.907099      81.020947       0.630998       0.398264      -1.090521      -0.100165       0.049878       0.054626       0.124519      -0.029520       0.014534      -0.030225      -0.078426      -0.056563      -0.041221      -0.029650       0.070871             11.325692      12.922421      -3.506761      -3.581402      11.797301      -1.961928       9.257354          -0.001014
          164              N       3.173738      11.013342      11.209392      -0.322700      39.883447 0.54898062E+03  0.13518579E+05                                 9.839399                            7.690661      -0.088758       1.989293                    0.998395      29.095871      82.318560       0.615645       0.404019      -1.085208       0.052301      -0.002160       0.066053       0.084280      -0.002030      -0.050258       0.006186      -0.051246      -0.079089      -0.070242       0.028369       0.041873             11.155279      10.135002      -2.379722       2.355658      12.499270       3.510713      10.831566           0.010616
          165              O       0.524007      16.247583      14.139952      -0.565533      46.390360 0.62435837E+03  0.15643145E+05                                10.489102                            7.895447       0.025323       2.059906                    0.994609      28.301990      76.941813       0.652928       0.374413      -1.122610      -0.036827       0.012927      -0.027542       0.047769       0.003671       0.020805       0.073797       0.044100      -0.076341      -0.092973       0.026962       0.066011             12.843277      12.947052       4.935192       4.864471      15.180983       5.550188      10.401796           0.013855
          166              O      -0.855195      16.386924      12.429816      -0.588480      32.981296 0.54002796E+03  0.13073512E+05                                 8.187221                            7.270553       0.422208       2.140777                    0.999156      29.372397      78.990106       0.689255       0.367071      -1.126001      -0.003518      -0.019608       0.016474       0.025850      -0.108092      -0.013344      -0.014592       0.120214       0.203296      -0.159212       0.068624       0.090588              8.347281       6.740067      -1.212247       2.273308       8.935665      -2.239381       9.366111           0.012002
          167              O      -1.186424      10.548870       4.499952      -0.565533      46.390397 0.62435880E+03  0.15643159E+05                                10.489109                            7.895450       0.025321       2.059906                    0.994609      28.301998      76.941849       0.652928       0.374413      -1.122610       0.036827      -0.012927      -0.027542       0.047769       0.003671      -0.020805      -0.073798       0.044100      -0.076341      -0.092974       0.026962       0.066012             12.843288      12.947064       4.935199      -4.864477      15.180996      -5.550195      10.401803           0.013856
          168              O       0.192779      10.409529       2.789816      -0.588480      32.981353 0.54002928E+03  0.13073553E+05                                 8.187234                            7.270564       0.422208       2.140776                    0.999156      29.372407      78.990172       0.689254       0.367071      -1.126001       0.003519       0.019608       0.016474       0.025850      -0.108093       0.013344       0.014592       0.120214       0.203298      -0.159212       0.068624       0.090588              8.347294       6.740080      -1.212249      -2.273312       8.935682       2.239381       9.366120           0.012002
          169              O       5.316382       1.616719       5.140048      -0.565533      46.390452 0.62435966E+03  0.15643187E+05                                10.489119                            7.895458       0.025317       2.059905                    0.994609      28.302009      76.941919       0.652927       0.374413      -1.122610       0.036828      -0.012927       0.027541       0.047769       0.003670       0.020806       0.073798       0.044101      -0.076340      -0.092975       0.026962       0.066012             12.843301      12.947076       4.935203       4.864483      15.181010       5.550203      10.401817           0.013856
          170              O       6.695584       1.477378       6.850184      -0.588480      32.981443 0.54003110E+03  0.13073610E+05                                 8.187254                            7.270582       0.422207       2.140776                    0.999156      29.372424      78.990289       0.689253       0.367072      -1.126000       0.003519       0.019608      -0.016474       0.025850      -0.108093      -0.013344      -0.014592       0.120215       0.203297      -0.159213       0.068624       0.090589              8.347314       6.740093      -1.212249       2.273318       8.935704      -2.239386       9.366146           0.012002
          171              O       7.026813       7.315432      14.780048      -0.565533      46.390391 0.62435885E+03  0.15643161E+05                                10.489108                            7.895451       0.025322       2.059906                    0.994609      28.301996      76.941849       0.652927       0.374413      -1.122610      -0.036828       0.012927       0.027541       0.047769       0.003671      -0.020805      -0.073798       0.044101      -0.076341      -0.092974       0.026962       0.066012             12.843285      12.947064       4.935195      -4.864475      15.180987      -5.550192      10.401803           0.013856
          172              O       5.647610       7.454773      16.490184      -0.588480      32.981368 0.54002967E+03  0.13073565E+05                                 8.187237                            7.270568       0.422209       2.140777                    0.999156      29.372408      78.990189       0.689254       0.367071      -1.126001      -0.003519      -0.019608      -0.016474       0.025850      -0.108093       0.013344       0.014592       0.120215       0.203297      -0.159213       0.068624       0.090589              8.347297       6.740082      -1.212249      -2.273313       8.935684       2.239381       9.366125           0.012003

******************************************************
Auxiliary information for the entire system
The total spin magnetic moment of the unit cell is   3.831380
The total net atomic charge of the unit cell is   0.000001
Accuracy of reproducing the electrostatic potential in the unit cell:
  The inner radius (bohr) =    5.0000
  The outer radius (bohr) =   12.0000
  Valid grid points have density less than (e/(bohr^3)) =    0.0001
  The number of valid grid points were=       178144
  The rms potential error without charges in kcal/mol is=      6.44349
  The rms potential error with partial charges in kcal/mol is=      2.15618
  The RRMSE value at monopole order=      0.33463
  The rms potential error with partial charges and cloud penetration in kcal/mol is=      2.13050
  The RRMSE value at monopole order with cloud penetration is=      0.33064
  The rms potential error with partial charges and atomic dipoles in kcal/mol is=      0.85563
  The RRMSE value at dipole order=      0.13279
  The rms potential error with partial charges, atomic dipoles and cloud penetration in kcal/mol is=      0.83667
  The RRMSE value at dipole order with cloud penetration=      0.12985

******************************************************
The electron densities and ab initio electrostatic potential were computed in VASP using the PBE functional and
projector augmented wave method. See the main text of the journal article for a description of computational details.
The atomic charges, dipoles, and quadrupoles were computed with the DDEC6 method as described in
(a) T. A. Manz and N. Gabaldon Limas, RSC Adv. 6 (2016) 47771-47801 DOI: 10.1039/c6ra04656h
(b) N. Gabaldon Limas and T. A. Manz, RSC Adv. 8 (2018) 2678-2707 DOI: 10.1039/c7ra11829e.
For each atom in the material, the electron cloud parameters were fit to the spherically averaged atom-in-material
electron density using radial positions for which this density was between 10^-4 and 10^-2 electrons per cubic bohr.
The polarizabilities, dispersion coefficients, and quantum Drude oscillator (QDO) parameters were fit using the MCLF method.
The magnetic structure of the system was optimized in VASP from the default ferromagnetic initial guess using spin polarization.
The atomic spin moments (ASMs) were computed on this optimized magnetic structure using the DDEC6 partition as inputs
to the method of T. A. Manz and D. S. Sholl, J. Chem. Theory Comput. 7 (2011) 4146-4164 DOI: 10.1021/ct200539n.
The RMSE and RRMSE were computed using a uniform grid with Ewald summation.
