# Supplementary material for: A collection of forcefield precursors for metal–organic frameworks
Source: RSC Adv. 2019 Nov 13;9(63):36492–507. doi: 10.1039/c9ra07327b (PMC9075174; doi:10.1039/c9ra07327b)
Supplement: RA-009-C9RA07327B-s5689 [file RA-009-C9RA07327B-s5689.xyz]

  632
jmolscript: load "" {1 1 1} spacegroup "x,y,z" unitcell [{     14.214000     0.000000     0.000000 }, {      0.000000    21.157000     0.000000 }, {      0.000000     0.000000    24.013000 }]
Cu    12.363764     9.610567     0.846218     0.742773
Cu    13.213050    16.970453     4.270712     0.865644
Cu     5.256764     0.967933    11.160282     0.742774
Cu     6.106050    14.765047     7.735788     0.865629
Cu     8.957236    11.546433     0.846218     0.742773
Cu     8.107950     4.186547     4.270712     0.865645
Cu     1.850236    20.189067    11.160282     0.742774
Cu     1.000950     6.391953     7.735788     0.865696
Cu     1.850236    11.546433    23.166782     0.742774
Cu     1.000950     4.186547    19.742288     0.865640
Cu     8.957236    20.189067    12.852718     0.742774
Cu     8.107950     6.391953    16.277212     0.865755
Cu     5.256764     9.610567    23.166782     0.742773
Cu     6.106050    16.970453    19.742288     0.865704
Cu    12.363764     0.967933    12.852718     0.742773
Cu    13.213050    14.765047    16.277212     0.865619
H     12.390344    11.913507     2.927185     0.108219
H     12.626296    12.093341     5.246841     0.126518
H     12.691681    10.155360     6.505122     0.111548
H     12.535327     8.081974     5.472563     0.133882
H     12.292267     6.156687     4.233492     0.143451
H     12.214090     4.789945     0.477859     0.142602
H     12.413086     5.486010    22.214426     0.134486
H     12.600711     6.421149    20.151710     0.119767
H     12.420193     8.718800    19.918784     0.119907
H     12.251047     9.971294    21.698147     0.094812
H     11.637002     4.195433     4.805001     0.117330
H     12.950375     2.906972     1.299103     0.118386
H     11.685329     2.071270     5.597430     0.120465
H     12.947533     0.784925     2.079526     0.132807
H     12.631982    19.807183     2.831133     0.132695
H     12.516848    19.022259     6.615582     0.107606
H     12.481313    13.974198     1.371142     0.122527
H     12.857984    13.534133    21.429201     0.110040
H     12.535327    15.806395    21.124236     0.106457
H     12.394608    17.209104    23.040474     0.114093
H     13.663918    12.981935     7.573700     0.096663
H     10.310836    15.038396     6.872521     0.117750
H     12.560912    11.761176     9.228196     0.107247
H     10.325050    12.114498     9.607601     0.115136
H      5.283344    19.821993     9.079315     0.108219
H      5.519296    19.642159     6.759660     0.126517
H      5.584681     0.423140     5.501378     0.111548
H      5.428327     2.496526     6.533937     0.133882
H      5.185267     4.421813     7.773008     0.143451
H      5.107090     5.788555    11.528641     0.142601
H      5.306086     5.092490    13.805074     0.134486
H      5.493711     4.157351    15.867790     0.119767
H      5.313193     1.859700    16.100717     0.119907
H      5.144047     0.607206    14.321353     0.094812
H      4.530002     6.383067     7.201499     0.117330
H      5.843375     7.671528    10.707397     0.118386
H      4.578329     8.507230     6.409070     0.120466
H      5.840533     9.793575     9.926974     0.132806
H      5.524982    11.928317     9.175367     0.132694
H      5.409848    12.713241     5.390919     0.107606
H      5.374313    17.761301    10.635358     0.122526
H      5.750984    18.201367    14.590299     0.110040
H      5.428327    15.929105    14.895264     0.106457
H      5.287608    14.526396    12.979027     0.114093
H      6.556918    18.753565     4.432800     0.096664
H      3.203836    16.697104     5.133979     0.117751
H      5.453912    19.974324     2.778304     0.107247
H      3.218050    19.621002     2.398899     0.115136
H      8.930656     9.243493     2.927185     0.108218
H      8.694704     9.063659     5.246841     0.126517
H      8.629319    11.001640     6.505122     0.111548
H      8.785673    13.075026     5.472563     0.133883
H      9.028733    15.000313     4.233492     0.143452
H      9.106910    16.367055     0.477859     0.142601
H      8.907914    15.670990    22.214426     0.134486
H      8.720289    14.735851    20.151710     0.119767
H      8.900807    12.438200    19.918784     0.119907
H      9.069953    11.185706    21.698147     0.094812
H      9.683998    16.961567     4.805001     0.117330
H      8.370625    18.250028     1.299103     0.118385
H      9.635671    19.085730     5.597430     0.120464
H      8.373467    20.372075     2.079526     0.132805
H      8.689018     1.349817     2.831133     0.132695
H      8.804152     2.134741     6.615582     0.107606
H      8.839687     7.182802     1.371142     0.122526
H      8.463016     7.622867    21.429201     0.110040
H      8.785673     5.350605    21.124236     0.106457
H      8.926392     3.947896    23.040474     0.114092
H      7.657082     8.175065     7.573700     0.096662
H     11.010164     6.118604     6.872521     0.117749
H      8.760088     9.395824     9.228196     0.107247
H     10.995950     9.042502     9.607601     0.115136
H      1.823656     1.335007     9.079315     0.108218
H      1.587704     1.514841     6.759660     0.126516
H      1.522319    20.733860     5.501378     0.111548
H      1.678673    18.660474     6.533937     0.133883
H      1.921733    16.735187     7.773008     0.143452
H      1.999910    15.368445    11.528641     0.142601
H      1.800914    16.064510    13.805074     0.134486
H      1.613289    16.999650    15.867790     0.119766
H      1.793807    19.297300    16.100717     0.119907
H      1.962953    20.549794    14.321353     0.094812
H      2.576998    14.773933     7.201499     0.117330
H      1.263625    13.485472    10.707397     0.118385
H      2.528671    12.649770     6.409070     0.120465
H      1.266467    11.363425     9.926974     0.132805
H      1.582018     9.228683     9.175367     0.132694
H      1.697152     8.443759     5.390919     0.107605
H      1.732687     3.395699    10.635358     0.122527
H      1.356016     2.955633    14.590299     0.110041
H      1.678673     5.227895    14.895264     0.106458
H      1.819392     6.630604    12.979027     0.114093
H      0.550082     2.403435     4.432800     0.096663
H      3.903164     4.459896     5.133979     0.117750
H      1.653088     1.182676     2.778304     0.107247
H      3.888950     1.535998     2.398899     0.115136
H      1.823656     9.243493    21.085815     0.108219
H      1.587704     9.063659    18.766160     0.126518
H      1.522319    11.001640    17.507878     0.111548
H      1.678673    13.075026    18.540437     0.133882
H      1.921733    15.000313    19.779508     0.143451
H      1.999910    16.367055    23.535141     0.142601
H      1.800914    15.670990     1.798574     0.134486
H      1.613289    14.735851     3.861290     0.119766
H      1.793807    12.438200     4.094217     0.119906
H      1.962953    11.185706     2.314853     0.094812
H      2.576998    16.961567    19.207999     0.117330
H      1.263625    18.250028    22.713897     0.118386
H      2.528671    19.085730    18.415570     0.120465
H      1.266467    20.372075    21.933474     0.132806
H      1.582018     1.349817    21.181867     0.132694
H      1.697152     2.134741    17.397419     0.107605
H      1.732687     7.182802    22.641858     0.122527
H      1.356016     7.622867     2.583799     0.110040
H      1.678673     5.350605     2.888764     0.106457
H      1.819392     3.947896     0.972527     0.114093
H      0.550082     8.175065    16.439300     0.096664
H      3.903164     6.118604    17.140479     0.117751
H      1.653088     9.395824    14.784804     0.107247
H      3.888950     9.042502    14.405399     0.115136
H      8.930656     1.335007    14.933685     0.108218
H      8.694704     1.514841    17.253341     0.126517
H      8.629319    20.733860    18.511622     0.111548
H      8.785673    18.660474    17.479063     0.133882
H      9.028733    16.735187    16.239992     0.143452
H      9.106910    15.368445    12.484359     0.142601
H      8.907914    16.064510    10.207926     0.134486
H      8.720289    16.999650     8.145210     0.119767
H      8.900807    19.297300     7.912284     0.119906
H      9.069953    20.549794     9.691647     0.094812
H      9.683998    14.773933    16.811501     0.117330
H      8.370625    13.485472    13.305603     0.118385
H      9.635671    12.649770    17.603930     0.120465
H      8.373467    11.363425    14.086026     0.132806
H      8.689018     9.228683    14.837633     0.132695
H      8.804152     8.443759    18.622082     0.107606
H      8.839687     3.395699    13.377642     0.122527
H      8.463016     2.955633     9.422701     0.110040
H      8.785673     5.227895     9.117736     0.106457
H      8.926392     6.630604    11.033974     0.114093
H      7.657082     2.403435    19.580200     0.096664
H     11.010164     4.459896    18.879021     0.117750
H      8.760088     1.182676    21.234696     0.107247
H     10.995950     1.535998    21.614101     0.115137
H      5.283344    11.913507    21.085815     0.108218
H      5.519296    12.093341    18.766160     0.126517
H      5.584681    10.155360    17.507878     0.111548
H      5.428327     8.081974    18.540437     0.133883
H      5.185267     6.156687    19.779508     0.143452
H      5.107090     4.789945    23.535141     0.142601
H      5.306086     5.486010     1.798574     0.134486
H      5.493711     6.421149     3.861290     0.119766
H      5.313193     8.718800     4.094217     0.119907
H      5.144047     9.971294     2.314853     0.094812
H      4.530002     4.195433    19.207999     0.117331
H      5.843375     2.906972    22.713897     0.118385
H      4.578329     2.071270    18.415570     0.120465
H      5.840533     0.784925    21.933474     0.132805
H      5.524982    19.807183    21.181867     0.132694
H      5.409848    19.022259    17.397419     0.107606
H      5.374313    13.974198    22.641858     0.122526
H      5.750984    13.534133     2.583799     0.110040
H      5.428327    15.806395     2.888764     0.106457
H      5.287608    17.209104     0.972527     0.114093
H      6.556918    12.981935    16.439300     0.096663
H      3.203836    15.038396    17.140479     0.117750
H      5.453912    11.761176    14.784804     0.107247
H      3.218050    12.114498    14.405399     0.115136
H     12.390344    19.821993    14.933685     0.108218
H     12.626296    19.642159    17.253341     0.126517
H     12.691681     0.423140    18.511622     0.111549
H     12.535327     2.496526    17.479063     0.133883
H     12.292267     4.421813    16.239992     0.143453
H     12.214090     5.788555    12.484359     0.142601
H     12.413086     5.092490    10.207926     0.134486
H     12.600711     4.157351     8.145210     0.119766
H     12.420193     1.859700     7.912284     0.119906
H     12.251047     0.607206     9.691647     0.094812
H     11.637002     6.383067    16.811501     0.117330
H     12.950375     7.671528    13.305603     0.118385
H     11.685329     8.507230    17.603930     0.120465
H     12.947533     9.793575    14.086026     0.132805
H     12.631982    11.928317    14.837633     0.132694
H     12.516848    12.713241    18.622082     0.107606
H     12.481313    17.761301    13.377642     0.122526
H     12.857984    18.201367     9.422701     0.110040
H     12.535327    15.929105     9.117736     0.106458
H     12.394608    14.526396    11.033974     0.114093
H     13.663918    18.753565    19.580200     0.096663
H     10.310836    16.697104    18.879021     0.117749
H     12.560912    19.974324    21.234696     0.107247
H     10.325050    19.621002    21.614101     0.115135
C     12.418772    11.141276     3.445866     0.102008
C     12.559490    11.259755     4.838620    -0.113354
C     12.597868    10.104583     5.583023    -0.014031
C     12.495527     8.862667     4.970691    -0.154987
C     12.334909     8.818238     3.611555     0.164030
C     12.290846     7.605941     2.811922     0.198523
C     12.282317     6.294207     3.313794    -0.197108
C     12.258154     5.200391     2.463734     0.147761
C     12.243940     5.488126     1.090190    -0.193318
C     12.273789     6.810438     0.629141     0.201799
C     12.299374     7.250504    23.258992     0.171411
C     12.403136     6.410571    22.115973    -0.146789
C     12.486999     6.958537    20.900915     0.016195
C     12.403136     8.325280    20.761640    -0.114440
C     12.300796     9.048849    21.818212     0.103844
C     12.243940     3.804029     2.936790     0.063579
C     11.899961     3.505715     4.238295    -0.087779
C     12.667517     2.746179     2.168374    -0.082483
C     11.932653     2.238411     4.718555    -0.158306
C     12.685995     1.480990     2.636627    -0.170253
C     12.320695     1.227106     3.928527     0.160207
C     12.576547    19.900274     3.753232     0.107298
C     12.501213    19.496175     5.815949     0.146861
C     12.866513    12.082763    23.614384     0.589700
C     12.677467    13.534133    23.455898    -0.014907
C     12.526798    14.342330     0.518681    -0.153950
C     12.722951    14.086331    22.163999    -0.128165
C     12.566597    15.442494    21.981500    -0.091219
C     12.455728    16.286659    23.141328    -0.112600
C     12.438671    15.740808     0.352991    -0.012216
C     12.390344    16.629402     1.604068     0.569877
C     12.852299    15.032049     6.077690     0.579587
C     12.118856    14.166727     7.059822    -0.025270
C     12.769858    13.159654     7.756199    -0.122383
C     10.767105    14.363487     7.319162    -0.156557
C     12.100378    12.402233     8.738331    -0.093192
C     10.771369    12.613803     8.961652    -0.108780
C     10.081990    13.567984     8.234058    -0.018570
C      8.599470    13.804942     8.442971     0.565186
C      5.311772    20.594224     8.560635     0.102008
C      5.452490    20.475745     7.167881    -0.113354
C      5.490868     0.473917     6.423478    -0.014032
C      5.388527     1.715833     7.035809    -0.154988
C      5.227909     1.760262     8.394945     0.164030
C      5.183846     2.972558     9.194578     0.198522
C      5.175317     4.284293     8.692706    -0.197108
C      5.151154     5.378109     9.542766     0.147761
C      5.136940     5.090374    10.916310    -0.193319
C      5.166789     3.768062    11.377359     0.201799
C      5.192374     3.327996    12.760508     0.171412
C      5.296136     4.167929    13.903527    -0.146790
C      5.379999     3.619963    15.118585     0.016196
C      5.296136     2.253221    15.257860    -0.114439
C      5.193796     1.529651    14.201288     0.103844
C      5.136940     6.774471     9.069710     0.063578
C      4.792961     7.072785     7.768206    -0.087778
C      5.560517     7.832321     9.838126    -0.082484
C      4.825653     8.340089     7.287946    -0.158305
C      5.578995     9.097510     9.369873    -0.170253
C      5.213695     9.351394     8.077973     0.160209
C      5.469547    11.835226     8.253268     0.107296
C      5.394213    12.239324     6.190551     0.146858
C      5.759513    19.652737    12.405116     0.589700
C      5.570467    18.201367    12.563602    -0.014906
C      5.419798    17.393170    11.487819    -0.153950
C      5.615951    17.649169    13.855501    -0.128164
C      5.459597    16.293006    14.038000    -0.091219
C      5.348728    15.448841    12.878172    -0.112600
C      5.331671    15.994692    11.653509    -0.012216
C      5.283344    15.106098    10.402432     0.569876
C      5.745299    16.703451     5.928810     0.579584
C      5.011856    17.568773     4.946678    -0.025271
C      5.662858    18.575846     4.250301    -0.122383
C      3.660105    17.372013     4.687338    -0.156558
C      4.993378    19.333267     3.268169    -0.093192
C      3.664369    19.121697     3.044848    -0.108780
C      2.974990    18.167516     3.772442    -0.018572
C      1.492470    17.930558     3.563529     0.565188
C      8.902228    10.015724     3.445866     0.102007
C      8.761510     9.897245     4.838620    -0.113356
C      8.723132    11.052417     5.583023    -0.014031
C      8.825473    12.294333     4.970691    -0.154986
C      8.986091    12.338762     3.611555     0.164030
C      9.030154    13.551058     2.811922     0.198522
C      9.038683    14.862792     3.313794    -0.197105
C      9.062846    15.956609     2.463734     0.147762
C      9.077060    15.668874     1.090190    -0.193317
C      9.047211    14.346562     0.629141     0.201798
C      9.021626    13.906496    23.258992     0.171413
C      8.917864    14.746429    22.115973    -0.146789
C      8.834001    14.198463    20.900915     0.016195
C      8.917864    12.831720    20.761640    -0.114441
C      9.020204    12.108151    21.818212     0.103844
C      9.077060    17.352971     2.936790     0.063580
C      9.421039    17.651285     4.238295    -0.087777
C      8.653483    18.410821     2.168374    -0.082484
C      9.388347    18.918589     4.718555    -0.158306
C      8.635005    19.676010     2.636627    -0.170255
C      9.000305    19.929894     3.928527     0.160206
C      8.744453     1.256726     3.753232     0.107295
C      8.819787     1.660825     5.815949     0.146857
C      8.454487     9.074237    23.614384     0.589700
C      8.643533     7.622867    23.455898    -0.014906
C      8.794202     6.814670     0.518681    -0.153951
C      8.598049     7.070669    22.163999    -0.128163
C      8.754403     5.714506    21.981500    -0.091218
C      8.865272     4.870341    23.141328    -0.112600
C      8.882329     5.416192     0.352991    -0.012218
C      8.930656     4.527598     1.604068     0.569879
C      8.468701     6.124951     6.077690     0.579584
C      9.202144     6.990273     7.059822    -0.025273
C      8.551142     7.997346     7.756199    -0.122384
C     10.553895     6.793513     7.319162    -0.156558
C      9.220622     8.754767     8.738331    -0.093191
C     10.549631     8.543197     8.961652    -0.108779
C     11.239010     7.589016     8.234058    -0.018568
C     12.721530     7.352057     8.442971     0.565189
C      1.795228     0.562776     8.560635     0.102007
C      1.654510     0.681255     7.167881    -0.113356
C      1.616132    20.683083     6.423478    -0.014032
C      1.718473    19.441167     7.035809    -0.154986
C      1.879091    19.396738     8.394945     0.164031
C      1.923154    18.184441     9.194578     0.198522
C      1.931683    16.872708     8.692706    -0.197106
C      1.955846    15.778891     9.542766     0.147762
C      1.970060    16.066626    10.916310    -0.193317
C      1.940211    17.388938    11.377359     0.201798
C      1.914626    17.829004    12.760508     0.171413
C      1.810864    16.989071    13.903527    -0.146789
C      1.727001    17.537037    15.118585     0.016194
C      1.810864    18.903779    15.257860    -0.114440
C      1.913204    19.627349    14.201288     0.103844
C      1.970060    14.382529     9.069710     0.063579
C      2.314039    14.084215     7.768206    -0.087777
C      1.546483    13.324679     9.838126    -0.082485
C      2.281347    12.816911     7.287946    -0.158305
C      1.528005    12.059490     9.369873    -0.170254
C      1.893305    11.805606     8.077973     0.160208
C      1.637453     9.321774     8.253268     0.107295
C      1.712787     8.917675     6.190551     0.146855
C      1.347487     1.504263    12.405116     0.589699
C      1.536533     2.955633    12.563602    -0.014904
C      1.687202     3.763830    11.487819    -0.153952
C      1.491049     3.507831    13.855501    -0.128162
C      1.647403     4.863994    14.038000    -0.091216
C      1.758272     5.708159    12.878172    -0.112600
C      1.775329     5.162308    11.653509    -0.012217
C      1.823656     6.050902    10.402432     0.569874
C      1.361701     4.453549     5.928810     0.579585
C      2.095144     3.588227     4.946678    -0.025272
C      1.444142     2.581154     4.250301    -0.122382
C      3.446895     3.784987     4.687338    -0.156557
C      2.113622     1.823733     3.268169    -0.093190
C      3.442631     2.035303     3.044848    -0.108778
C      4.132010     2.989484     3.772442    -0.018571
C      5.614530     3.226443     3.563529     0.565188
C      1.795228    10.015724    20.567135     0.102008
C      1.654510     9.897245    19.174381    -0.113354
C      1.616132    11.052417    18.429978    -0.014031
C      1.718473    12.294333    19.042309    -0.154987
C      1.879091    12.338762    20.401445     0.164030
C      1.923154    13.551058    21.201078     0.198523
C      1.931683    14.862792    20.699206    -0.197107
C      1.955846    15.956609    21.549266     0.147762
C      1.970060    15.668874    22.922810    -0.193319
C      1.940211    14.346562    23.383859     0.201798
C      1.914626    13.906496     0.754008     0.171412
C      1.810864    14.746429     1.897027    -0.146789
C      1.727001    14.198463     3.112085     0.016195
C      1.810864    12.831720     3.251360    -0.114440
C      1.913204    12.108151     2.194788     0.103844
C      1.970060    17.352971    21.076210     0.063578
C      2.314039    17.651285    19.774706    -0.087776
C      1.546483    18.410821    21.844626    -0.082485
C      2.281347    18.918589    19.294446    -0.158305
C      1.528005    19.676010    21.376373    -0.170254
C      1.893305    19.929894    20.084473     0.160208
C      1.637453     1.256726    20.259768     0.107296
C      1.712787     1.660825    18.197051     0.146857
C      1.347487     9.074237     0.398616     0.589700
C      1.536533     7.622867     0.557102    -0.014906
C      1.687202     6.814670    23.494319    -0.153950
C      1.491049     7.070669     1.849001    -0.128165
C      1.647403     5.714506     2.031500    -0.091220
C      1.758272     4.870341     0.871672    -0.112601
C      1.775329     5.416192    23.660009    -0.012216
C      1.823656     4.527598    22.408932     0.569874
C      1.361701     6.124951    17.935310     0.579585
C      2.095144     6.990273    16.953178    -0.025270
C      1.444142     7.997346    16.256801    -0.122383
C      3.446895     6.793513    16.693838    -0.156557
C      2.113622     8.754767    15.274669    -0.093192
C      3.442631     8.543197    15.051348    -0.108782
C      4.132010     7.589016    15.778942    -0.018571
C      5.614530     7.352057    15.570029     0.565190
C      8.902228     0.562776    15.452366     0.102007
C      8.761510     0.681255    16.845120    -0.113355
C      8.723132    20.683083    17.589523    -0.014031
C      8.825473    19.441167    16.977191    -0.154986
C      8.986091    19.396738    15.618055     0.164030
C      9.030154    18.184441    14.818422     0.198523
C      9.038683    16.872708    15.320294    -0.197106
C      9.062846    15.778891    14.470234     0.147761
C      9.077060    16.066626    13.096690    -0.193319
C      9.047211    17.388938    12.635641     0.201797
C      9.021626    17.829004    11.252492     0.171413
C      8.917864    16.989071    10.109473    -0.146790
C      8.834001    17.537037     8.894415     0.016195
C      8.917864    18.903779     8.755140    -0.114441
C      9.020204    19.627349     9.811712     0.103844
C      9.077060    14.382529    14.943290     0.063579
C      9.421039    14.084215    16.244795    -0.087775
C      8.653483    13.324679    14.174874    -0.082485
C      9.388347    12.816911    16.725055    -0.158305
C      8.635005    12.059490    14.643127    -0.170254
C      9.000305    11.805606    15.935027     0.160208
C      8.744453     9.321774    15.759732     0.107297
C      8.819787     8.917675    17.822449     0.146859
C      8.454487     1.504263    11.607884     0.589699
C      8.643533     2.955633    11.449398    -0.014906
C      8.794202     3.763830    12.525181    -0.153950
C      8.598049     3.507831    10.157499    -0.128166
C      8.754403     4.863994     9.975000    -0.091220
C      8.865272     5.708159    11.134828    -0.112600
C      8.882329     5.162308    12.359491    -0.012215
C      8.930656     6.050902    13.610568     0.569873
C      8.468701     4.453549    18.084190     0.579584
C      9.202144     3.588227    19.066322    -0.025273
C      8.551142     2.581154    19.762699    -0.122383
C     10.553895     3.784987    19.325662    -0.156559
C      9.220622     1.823733    20.744831    -0.093191
C     10.549631     2.035303    20.968152    -0.108780
C     11.239010     2.989484    20.240558    -0.018569
C     12.721530     3.226443    20.449471     0.565187
C      5.311772    11.141276    20.567135     0.102007
C      5.452490    11.259755    19.174381    -0.113356
C      5.490868    10.104583    18.429978    -0.014032
C      5.388527     8.862667    19.042309    -0.154986
C      5.227909     8.818238    20.401445     0.164030
C      5.183846     7.605941    21.201078     0.198523
C      5.175317     6.294207    20.699206    -0.197104
C      5.151154     5.200391    21.549266     0.147763
C      5.136940     5.488126    22.922810    -0.193318
C      5.166789     6.810438    23.383859     0.201797
C      5.192374     7.250504     0.754008     0.171414
C      5.296136     6.410571     1.897027    -0.146790
C      5.379999     6.958537     3.112085     0.016193
C      5.296136     8.325280     3.251360    -0.114441
C      5.193796     9.048849     2.194788     0.103845
C      5.136940     3.804029    21.076210     0.063578
C      4.792961     3.505715    19.774706    -0.087775
C      5.560517     2.746179    21.844626    -0.082485
C      4.825653     2.238411    19.294446    -0.158306
C      5.578995     1.480990    21.376373    -0.170255
C      5.213695     1.227106    20.084473     0.160209
C      5.469547    19.900274    20.259768     0.107294
C      5.394213    19.496175    18.197051     0.146854
C      5.759513    12.082763     0.398616     0.589700
C      5.570467    13.534133     0.557102    -0.014905
C      5.419798    14.342330    23.494319    -0.153951
C      5.615951    14.086331     1.849001    -0.128164
C      5.459597    15.442494     2.031500    -0.091218
C      5.348728    16.286659     0.871672    -0.112601
C      5.331671    15.740808    23.660009    -0.012217
C      5.283344    16.629402    22.408932     0.569873
C      5.745299    15.032049    17.935310     0.579583
C      5.011856    14.166727    16.953178    -0.025272
C      5.662858    13.159654    16.256801    -0.122382
C      3.660105    14.363487    16.693838    -0.156559
C      4.993378    12.402233    15.274669    -0.093190
C      3.664369    12.613803    15.051348    -0.108779
C      2.974990    13.567984    15.778942    -0.018570
C      1.492470    13.804942    15.570029     0.565185
C     12.418772    20.594224    15.452366     0.102007
C     12.559490    20.475745    16.845120    -0.113355
C     12.597868     0.473917    17.589523    -0.014031
C     12.495527     1.715833    16.977191    -0.154985
C     12.334909     1.760262    15.618055     0.164030
C     12.290846     2.972558    14.818422     0.198523
C     12.282317     4.284293    15.320294    -0.197105
C     12.258154     5.378109    14.470234     0.147763
C     12.243940     5.090374    13.096690    -0.193319
C     12.273789     3.768062    12.635641     0.201797
C     12.299374     3.327996    11.252492     0.171413
C     12.403136     4.167929    10.109473    -0.146790
C     12.486999     3.619963     8.894415     0.016193
C     12.403136     2.253221     8.755140    -0.114441
C     12.300796     1.529651     9.811712     0.103845
C     12.243940     6.774471    14.943290     0.063578
C     11.899961     7.072785    16.244795    -0.087777
C     12.667517     7.832321    14.174874    -0.082485
C     11.932653     8.340089    16.725055    -0.158305
C     12.685995     9.097510    14.643127    -0.170254
C     12.320695     9.351394    15.935027     0.160209
C     12.576547    11.835226    15.759732     0.107293
C     12.501213    12.239324    17.822449     0.146854
C     12.866513    19.652737    11.607884     0.589700
C     12.677467    18.201367    11.449398    -0.014905
C     12.526798    17.393170    12.525181    -0.153951
C     12.722951    17.649169    10.157499    -0.128164
C     12.566597    16.293006     9.975000    -0.091218
C     12.455728    15.448841    11.134828    -0.112602
C     12.438671    15.994692    12.359491    -0.012219
C     12.390344    15.106098    13.610568     0.569873
C     12.852299    16.703451    18.084190     0.579585
C     12.118856    17.568773    19.066322    -0.025276
C     12.769858    18.575846    19.762699    -0.122384
C     10.767105    17.372013    19.325662    -0.156558
C     12.100378    19.333267    20.744831    -0.093191
C     10.771369    19.121697    20.968152    -0.108780
C     10.081990    18.167516    20.240558    -0.018568
C      8.599470    17.930558    20.449471     0.565189
N     12.320695     9.933211     2.835935    -0.243407
N     12.259575     7.792123     1.496010    -0.298950
N     12.259575     8.593973    23.090901    -0.264777
N     12.408822    21.053331     4.425596     0.126456
N     12.327802    20.790984     5.767923    -0.276053
N     12.650460    18.918589     4.651318    -0.319858
N      5.213695     0.645288     9.170565    -0.243407
N      5.152575     2.786377    10.510490    -0.298951
N      5.152575     1.984527    12.928599    -0.264777
N      5.301822    10.682169     7.580904     0.126456
N      5.220802    10.944516     6.238577    -0.276050
N      5.543460    12.816911     7.355182    -0.319840
N      9.000305    11.223788     2.835935    -0.243407
N      9.061425    13.364877     1.496010    -0.298951
N      9.061425    12.563027    23.090901    -0.264776
N      8.912178     0.103669     4.425596     0.126458
N      8.993198     0.366016     5.767923    -0.276047
N      8.670540     2.238411     4.651318    -0.319849
N      1.893305    20.511712     9.170565    -0.243407
N      1.954425    18.370623    10.510490    -0.298951
N      1.954425    19.172473    12.928599    -0.264777
N      1.805178    10.474831     7.580904     0.126457
N      1.886198    10.212484     6.238577    -0.276046
N      1.563540     8.340089     7.355182    -0.319840
N      1.893305    11.223788    21.177065    -0.243407
N      1.954425    13.364877    22.516990    -0.298950
N      1.954425    12.563027     0.922099    -0.264778
N      1.805178     0.103669    19.587404     0.126455
N      1.886198     0.366016    18.245077    -0.276052
N      1.563540     2.238411    19.361682    -0.319841
N      9.000305    20.511712    14.842435    -0.243407
N      9.061425    18.370623    13.502510    -0.298950
N      9.061425    19.172473    11.084401    -0.264778
N      8.912178    10.474831    16.432096     0.126458
N      8.993198    10.212484    17.774423    -0.276049
N      8.670540     8.340089    16.657818    -0.319854
N      5.213695     9.933211    21.177065    -0.243406
N      5.152575     7.792123    22.516990    -0.298951
N      5.152575     8.593973     0.922099    -0.264776
N      5.301822    21.053331    19.587404     0.126457
N      5.220802    20.790984    18.245077    -0.276049
N      5.543460    18.918589    19.361682    -0.319833
N     12.320695     0.645288    14.842435    -0.243407
N     12.259575     2.786377    13.502510    -0.298951
N     12.259575     1.984527    11.084401    -0.264777
N     12.408822    10.682169    16.432096     0.126456
N     12.327802    10.944516    17.774423    -0.276049
N     12.650460    12.816911    16.657818    -0.319829
O     12.084743    11.467094     0.401017    -0.557684
O     13.717931    11.500945    22.874784    -0.603494
O     12.657567    16.051816     2.689456    -0.582899
O     12.107485    17.833235     1.476800    -0.573285
O     12.327802    16.130097     5.796738    -0.578887
O     13.807480    14.534859     5.491773    -0.555420
O      8.042281    14.517933     7.542483    -0.587878
O      8.029489    13.314100     9.393886    -0.563928
O      4.977743    20.268406    11.605483    -0.557685
O      6.610931    20.234555    13.144716    -0.603494
O      5.550567    15.683684     9.317044    -0.582900
O      5.000485    13.902265    10.529701    -0.573282
O      5.220802    15.605403     6.209762    -0.578877
O      6.700480    17.200641     6.514727    -0.555414
O      0.935281    17.217567     4.464017    -0.587893
O      0.922489    18.421400     2.612614    -0.563930
O      9.236257     9.689906     0.401017    -0.557685
O      7.603069     9.656055    22.874784    -0.603494
O      8.663433     5.105184     2.689456    -0.582917
O      9.213515     3.323765     1.476800    -0.573288
O      8.993198     5.026903     5.796738    -0.578878
O      7.513520     6.622141     5.491773    -0.555418
O     13.278719     6.639067     7.542483    -0.587898
O     13.291511     7.842900     9.393886    -0.563935
O      2.129257     0.888594    11.605483    -0.557685
O      0.496069     0.922445    13.144716    -0.603493
O      1.556433     5.473316     9.317044    -0.582883
O      2.106515     7.254735    10.529701    -0.573281
O      1.886198     5.551597     6.209762    -0.578876
O      0.406520     3.956359     6.514727    -0.555410
O      6.171719     3.939433     4.464017    -0.587890
O      6.184511     2.735600     2.612614    -0.563929
O      2.129257     9.689906    23.611983    -0.557684
O      0.496069     9.656055     1.138216    -0.603495
O      1.556433     5.105184    21.323544    -0.582889
O      2.106515     3.323765    22.536201    -0.573281
O      1.886198     5.026903    18.216262    -0.578875
O      0.406520     6.622141    18.521227    -0.555413
O      6.171719     6.639067    16.470517    -0.587879
O      6.184511     7.842900    14.619114    -0.563934
O      9.236257     0.888594    12.407517    -0.557684
O      7.603069     0.922445    10.868284    -0.603495
O      8.663433     5.473316    14.695956    -0.582893
O      9.213515     7.254735    13.483300    -0.573278
O      8.993198     5.551597    17.803238    -0.578888
O      7.513520     3.956359    17.498273    -0.555412
O     13.278719     3.939433    19.548983    -0.587867
O     13.291511     2.735600    21.400386    -0.563934
O      4.977743    11.467094    23.611983    -0.557683
O      6.610931    11.500945     1.138216    -0.603495
O      5.550567    16.051816    21.323544    -0.582888
O      5.000485    17.833235    22.536201    -0.573278
O      5.220802    16.130097    18.216262    -0.578875
O      6.700480    14.534859    18.521227    -0.555406
O      0.935281    14.517933    16.470517    -0.587860
O      0.922489    13.314100    14.619114    -0.563934
O     12.084743    20.268406    12.407517    -0.557683
O     13.717931    20.234555    10.868284    -0.603496
O     12.657567    15.683684    14.695956    -0.582884
O     12.107485    13.902265    13.483300    -0.573280
O     12.327802    15.605403    17.803238    -0.578890
O     13.807480    17.200641    17.498273    -0.555408
O      8.042281    17.217567    19.548983    -0.587868
O      8.029489    18.421400    21.400386    -0.563936

The following XYZ coordinates are in angstroms. Other properties are in atomic units.
The sperically averaged electron density of each atom fit to a function of the form exp(a - br)
eigen_1, eigen_2 and eigen_3 are the three eigenvalues of traceless quadrupole moment tensor
  atom number  atomic symbol              X              Y              Z     net charge C6 coefficient C8 coefficient C10 coefficient fluctuating dipole atomic polarizability isotropic forcefield polarizability              a              b squared Pearson coefficient          <r^3>          <r^4>         wp_QDO          m_QDO          q_QDO       dipole_x       dipole_y       dipole_z         dipole            Qxy            Qxz            Qyz     Q(x^2-y^2)  Q(3z^2 - R^2)        eigen_1        eigen_2        eigen_3 static polarizability      alpha(xx)      alpha(xy)      alpha(xz)      alpha(yy)      alpha(yz)      alpha(zz) atomic spin moment
            1             Cu      12.363764       9.610567       0.846218       0.742773      62.258957 0.12079583E+04  0.34221713E+05                                13.403030                           11.902518       1.042919       2.235226                    0.994068      43.138864     108.676201       0.491586       0.439802      -1.124727       0.050756       0.089804      -0.021949       0.105465      -0.002973       0.008899      -0.019829      -0.023140      -0.139885      -0.052202       0.011891       0.040312             14.390170      10.440554       0.200058      -0.129817      18.312838      -1.249318      14.417119           0.735356
            2             Cu      13.213050      16.970453       4.270712       0.865644      57.829807 0.10682846E+04  0.29321675E+05                                12.911715                           11.296080       1.096595       2.273178                    0.996782      40.736431     100.703837       0.498201       0.447919      -1.120646       0.029550      -0.074651      -0.004472       0.080412       0.037689      -0.018535       0.005898       0.014561       0.034138      -0.048632       0.011083       0.037549             14.442135      14.370082       2.225462       0.284553      15.098408       2.304122      13.857914           0.747457
            3             Cu       5.256764       0.967933      11.160282       0.742774      62.258903 0.12079572E+04  0.34221670E+05                                13.403018                           11.902508       1.042925       2.235228                    0.994068      43.138858     108.676143       0.491586       0.439801      -1.124728       0.050756      -0.089804       0.021949       0.105465       0.002973      -0.008900      -0.019829      -0.023141      -0.139883      -0.052202       0.011890       0.040312             14.390156      10.440546      -0.200056       0.129816      18.312819      -1.249314      14.417102           0.735356
            4             Cu       6.106050      14.765047       7.735788       0.865629      57.830390 0.10682996E+04  0.29322220E+05                                12.911876                           11.296223       1.096491       2.273144                    0.996782      40.736502     100.704631       0.498193       0.447924      -1.120641       0.029554       0.074657       0.004483       0.080419      -0.037681       0.018544       0.005891       0.014539       0.034108      -0.048619       0.011069       0.037550             14.442314      14.370258      -2.225492      -0.284565      15.098591       2.304164      13.858091           0.747485
            5             Cu       8.957236      11.546433       0.846218       0.742773      62.258954 0.12079584E+04  0.34221713E+05                                13.403026                           11.902515       1.042923       2.235227                    0.994068      43.138873     108.676204       0.491586       0.439802      -1.124727      -0.050756      -0.089804      -0.021949       0.105465      -0.002973      -0.008900       0.019829      -0.023141      -0.139884      -0.052202       0.011890       0.040312             14.390165      10.440552       0.200057       0.129817      18.312829       1.249315      14.417112           0.735356
            6             Cu       8.107950       4.186547       4.270712       0.865645      57.829653 0.10682811E+04  0.29321545E+05                                12.911679                           11.296050       1.096584       2.273176                    0.996782      40.736398     100.703624       0.498202       0.447918      -1.120646      -0.029553       0.074656      -0.004500       0.080419       0.037684       0.018544      -0.005880       0.014534       0.034074      -0.048614       0.011054       0.037559             14.442094      14.370034       2.225454      -0.284567      15.098356      -2.304131      13.857891           0.747465
            7             Cu       1.850236      20.189067      11.160282       0.742774      62.258878 0.12079565E+04  0.34221645E+05                                13.403014                           11.902504       1.042926       2.235229                    0.994068      43.138848     108.676105       0.491586       0.439801      -1.124728      -0.050756       0.089805       0.021949       0.105465       0.002973       0.008899       0.019829      -0.023141      -0.139885      -0.052202       0.011890       0.040312             14.390151      10.440543      -0.200055      -0.129816      18.312811       1.249310      14.417100           0.735357
            8             Cu       1.000950       6.391953       7.735788       0.865696      57.826515 0.10682092E+04  0.29319047E+05                                12.911198                           11.295656       1.096639       2.273207                    0.996782      40.735191     100.699381       0.498213       0.447917      -1.120648      -0.029586      -0.074652       0.004456       0.080424      -0.037694      -0.018541      -0.005905       0.014493       0.034201      -0.048646       0.011108       0.037538             14.441531      14.369510      -2.225360       0.284533      15.097746      -2.303993      13.857337           0.747533
            9             Cu       1.850236      11.546433      23.166782       0.742774      62.258928 0.12079577E+04  0.34221687E+05                                13.403020                           11.902509       1.042927       2.235229                    0.994068      43.138870     108.676173       0.491586       0.439801      -1.124728      -0.050756      -0.089805       0.021949       0.105465      -0.002973       0.008900      -0.019829      -0.023141      -0.139885      -0.052202       0.011890       0.040312             14.390159      10.440545       0.200055      -0.129816      18.312821      -1.249311      14.417109           0.735357
           10             Cu       1.000950       4.186547      19.742288       0.865640      57.829526 0.10682806E+04  0.29321592E+05                                12.911824                           11.296187       1.096434       2.273131                    0.996782      40.735987     100.703444       0.498189       0.447930      -1.120637      -0.029555       0.074646       0.004467       0.080408       0.037695      -0.018537       0.005900       0.014552       0.034161      -0.048642       0.011091       0.037551             14.442248      14.370189       2.225479       0.284551      15.098531       2.304139      13.858024           0.747497
           11             Cu       8.957236      20.189067      12.852718       0.742774      62.258922 0.12079574E+04  0.34221675E+05                                13.403016                           11.902506       1.042930       2.235230                    0.994068      43.138872     108.676158       0.491587       0.439801      -1.124728      -0.050756       0.089804      -0.021949       0.105464       0.002973      -0.008900      -0.019829      -0.023142      -0.139884      -0.052202       0.011890       0.040312             14.390154      10.440543      -0.200057       0.129818      18.312816      -1.249312      14.417104           0.735357
           12             Cu       8.107950       6.391953      16.277212       0.865755      57.823015 0.10681268E+04  0.29316151E+05                                12.910571                           11.295128       1.096846       2.273283                    0.996782      40.734049     100.694670       0.498232       0.447910      -1.120656      -0.029565      -0.074655      -0.004484       0.080421      -0.037688       0.018538       0.005884       0.014531       0.034149      -0.048627       0.011076       0.037551             14.440812      14.368773      -2.225230      -0.284507      15.096986       2.303854      13.856677           0.747545
           13             Cu       5.256764       9.610567      23.166782       0.742773      62.258989 0.12079593E+04  0.34221745E+05                                13.403030                           11.902518       1.042925       2.235228                    0.994068      43.138892     108.676258       0.491586       0.439801      -1.124728       0.050756       0.089805       0.021949       0.105464      -0.002973      -0.008900       0.019828      -0.023141      -0.139884      -0.052202       0.011890       0.040312             14.390168      10.440555       0.200056       0.129818      18.312833       1.249314      14.417116           0.735356
           14             Cu       6.106050      16.970453      19.742288       0.865704      57.825741 0.10681923E+04  0.29318487E+05                                12.911147                           11.295621       1.096613       2.273202                    0.996782      40.734749     100.698346       0.498209       0.447922      -1.120645       0.029571      -0.074658       0.004474       0.080425       0.037685       0.018541      -0.005891       0.014510       0.034147      -0.048626       0.011082       0.037544             14.441467      14.369424       2.225345      -0.284530      15.097677      -2.303984      13.857299           0.747528
           15             Cu      12.363764       0.967933      12.852718       0.742773      62.258969 0.12079587E+04  0.34221726E+05                                13.403027                           11.902516       1.042924       2.235228                    0.994068      43.138882     108.676227       0.491586       0.439801      -1.124728       0.050756      -0.089805      -0.021949       0.105465       0.002973       0.008900       0.019829      -0.023141      -0.139885      -0.052202       0.011891       0.040312             14.390166      10.440550      -0.200057      -0.129816      18.312830       1.249313      14.417118           0.735357
           16             Cu      13.213050      14.765047      16.277212       0.865619      57.830783 0.10683103E+04  0.29322647E+05                                12.912072                           11.296397       1.096349       2.273100                    0.996782      40.736341     100.705120       0.498180       0.447934      -1.120633       0.029554       0.074665      -0.004467       0.080425      -0.037676      -0.018537      -0.005901       0.014547       0.034108      -0.048617       0.011078       0.037539             14.442531      14.370468      -2.225535       0.284556      15.098819      -2.304186      13.858307           0.747443
           17              H      12.390344      11.913507       2.927185       0.108219       0.914627 0.64821160E+01  0.60765046E+02                                 1.592152                            1.517212      -0.826765       2.492167                    0.999440       3.422791       9.562202       0.490639       1.331702      -0.697411       0.000006       0.043609      -0.023044       0.049323      -0.000579      -0.000813      -0.002551      -0.032208      -0.009205      -0.014645      -0.003309       0.017955              1.605499       1.304885      -0.018430       0.005219       1.877648      -0.402329       1.633964           0.000634
           18              H      12.626296      12.093341       5.246841       0.126518       0.934419 0.65645550E+01  0.62232247E+02                                 1.655329                            1.555034      -1.253340       2.285895                    0.996072       3.661499      10.561098       0.467724       1.381357      -0.685509       0.004269       0.032342       0.015567       0.036146      -0.002230       0.004551      -0.003923      -0.021761       0.013605      -0.014321       0.002570       0.011751              1.699237       1.306139       0.065323       0.039898       2.159028       0.481310       1.632543           0.000364
           19              H      12.691681      10.155360       6.505122       0.111548       0.905182 0.64972783E+01  0.60961953E+02                                 1.581925                            1.519999      -0.809219       2.499040                    0.999283       3.436766       9.615441       0.489545       1.333479      -0.696959       0.006265       0.001011       0.040638       0.041131       0.000190       0.006876      -0.002307      -0.014505       0.032420      -0.014561       0.001465       0.013096              1.596521       1.303252       0.012363       0.108351       1.382834       0.076871       2.103475          -0.000069
           20              H      12.535327       8.081974       5.472563       0.133882       0.901881 0.64365085E+01  0.61009511E+02                                 1.647460                            1.565071      -1.324416       2.264345                    0.993985       3.693793      10.821104       0.452803       1.427083      -0.676708       0.003383      -0.028925       0.020866       0.035826       0.001081       0.002303       0.001917      -0.020434       0.005384      -0.011539       0.001637       0.009903              1.675416       1.324665       0.000287       0.026793       1.938863      -0.399494       1.762721           0.000556
           21              H      12.292267       6.156687       4.233492       0.143451       0.836175 0.58940549E+01  0.54336052E+02                                 1.543721                            1.481624      -0.938904       2.459141                    0.998554       3.365598       9.541395       0.475706       1.396668      -0.684313       0.000399      -0.007630       0.035411       0.036226      -0.000592       0.001000      -0.001325      -0.005203       0.027484      -0.007293      -0.002092       0.009385              1.563384       1.239729       0.023951      -0.016642       1.506788      -0.128215       1.943636           0.000564
           22              H      12.214090       4.789945       0.477859       0.142602       0.876596 0.65234244E+01  0.61594253E+02                                 1.586579                            1.554942      -1.023690       2.420627                    0.997348       3.402271       9.715682       0.466721       1.389901      -0.686130      -0.003343      -0.029785      -0.024196       0.038520       0.001684      -0.000259       0.006878      -0.017461       0.018164      -0.011972      -0.000827       0.012799              1.579460       1.329541       0.008784       0.034650       1.719705       0.148755       1.689134           0.000606
           23              H      12.413086       5.486010      22.214426       0.134486       0.851382 0.62165924E+01  0.58102638E+02                                 1.561034                            1.521640      -1.019398       2.415156                    0.997179       3.460178       9.890930       0.469202       1.396699      -0.684017       0.002862      -0.037657      -0.001389       0.037791      -0.000220      -0.001784      -0.002211      -0.022630       0.010180      -0.013212       0.002884       0.010329              1.551928       1.290363       0.001862      -0.013180       1.938936       0.016825       1.426484           0.000557
           24              H      12.600711       6.421149      20.151710       0.119767       0.949222 0.64463376E+01  0.60687689E+02                                 1.665996                            1.536460      -1.019105       2.402817                    0.997745       3.528851      10.063377       0.473759       1.373286      -0.688175       0.008488      -0.020823      -0.034638       0.041297       0.001605       0.003808       0.001460      -0.017589       0.039522      -0.015989       0.002080       0.013909              1.741183       1.371883      -0.069151      -0.147557       1.737846       0.508501       2.113821          -0.000114
           25              H      12.420193       8.718800      19.918784       0.119907       1.011004 0.69725275E+01  0.66599739E+02                                 1.698549                            1.567427      -1.177751       2.323661                    0.995471       3.571618      10.089191       0.485298       1.321343      -0.698409       0.003028       0.009895      -0.029682       0.031434      -0.001142      -0.000554       0.007262      -0.018774       0.028489      -0.014205      -0.000563       0.014768              1.752727       1.342695       0.006930      -0.018796       1.496139      -0.344272       2.419348           0.000385
           26              H      12.251047       9.971294      21.698147       0.094812       1.023863 0.73733397E+01  0.71082382E+02                                 1.690574                            1.596600      -0.909025       2.443017                    0.998489       3.504301       9.792514       0.490060       1.296460      -0.705061       0.000514       0.045933      -0.010988       0.047232      -0.004974      -0.004633      -0.007703      -0.029348       0.011865      -0.019045       0.001740       0.017305              1.709467       1.347829      -0.024009       0.015211       2.361898      -0.022899       1.418675           0.001013
           27              H      11.637002       4.195433       4.805001       0.117330       0.894132 0.63358809E+01  0.59368483E+02                                 1.600507                            1.524531      -0.962452       2.431978                    0.997563       3.494081       9.928751       0.475182       1.375615      -0.688140      -0.010455       0.025519       0.027537       0.038972      -0.002617      -0.005333       0.002615      -0.022549       0.028121      -0.017217       0.005027       0.012190              1.626213       1.405934      -0.155403      -0.145572       1.899785       0.206173       1.572918          -0.000007
           28              H      12.950375       2.906972       1.299103       0.118386       0.957438 0.67294827E+01  0.62984707E+02                                 1.580717                            1.499564      -0.731530       2.538777                    0.999832       3.226256       8.689993       0.522244       1.253082      -0.715888       0.012486       0.002485      -0.038243       0.040306      -0.002808      -0.010008      -0.000101      -0.013833       0.027361      -0.015921       0.002652       0.013269              1.610466       1.345386       0.034836      -0.190772       1.505932      -0.282350       1.980080           0.000044
           29              H      11.685329       2.071270       5.597430       0.120465       0.963060 0.69355574E+01  0.66779938E+02                                 1.706886                            1.612419      -1.198973       2.314728                    0.995018       3.714170      10.860623       0.452518       1.405743      -0.681283      -0.009458       0.003537       0.033549       0.035036      -0.002154      -0.007504       0.010129      -0.008686       0.033801      -0.012504      -0.006412       0.018915              1.758101       1.521264       0.058090      -0.189307       1.566970      -0.215781       2.186068           0.000042
           30              H      12.947533       0.784925       2.079526       0.132807       0.931950 0.64845484E+01  0.59520112E+02                                 1.496432                            1.429184      -0.734505       2.544577                    0.999877       3.009660       7.764032       0.564929       1.181213      -0.734010       0.010069      -0.024530      -0.029098       0.039368      -0.003647      -0.008162       0.005672      -0.020940       0.026927      -0.017624       0.001800       0.015824              1.511063       1.271026      -0.127155      -0.089536       1.815512       0.213687       1.446652           0.000008
           31              H      12.631982      19.807183       2.831133       0.132695       1.068637 0.78094401E+01  0.76692860E+02                                 1.761972                            1.664099      -1.212509       2.322431                    0.996121       3.550273      10.149569       0.469031       1.329749      -0.697711       0.005300      -0.011577      -0.055998       0.057428      -0.002816      -0.002135      -0.006726      -0.005991       0.062618      -0.015158      -0.007292       0.022449              1.781182       1.433250      -0.009700      -0.036273       1.684981       0.253960       2.225316          -0.000032
           32              H      12.516848      19.022259       6.615582       0.107606       0.982090 0.66662308E+01  0.62643337E+02                                 1.648251                            1.523236      -0.796753       2.513398                    0.999541       3.322223       9.154959       0.499374       1.305225      -0.704129       0.000075      -0.027684       0.042777       0.050953      -0.003308      -0.000665      -0.003804      -0.022874       0.042649      -0.019057       0.003541       0.015516              1.696112       1.355797      -0.007308       0.051719       1.604139      -0.464775       2.128402           0.000021
           33              H      12.481313      13.974198       1.371142       0.122527       0.898516 0.67840119E+01  0.64852783E+02                                 1.619966                            1.590502      -1.099341       2.366195                    0.996720       3.615895      10.478105       0.458196       1.398341      -0.683321      -0.002322      -0.013936       0.035240       0.037966      -0.003761      -0.003346      -0.009318      -0.009984       0.026699      -0.012834      -0.002124       0.014959              1.610124       1.364868       0.016394      -0.055653       1.561607      -0.195987       1.903896           0.000181
           34              H      12.857984      13.534133      21.429201       0.110040       0.931949 0.69586378E+01  0.66239396E+02                                 1.594692                            1.559492      -0.919646       2.439863                    0.998638       3.471409       9.695979       0.490954       1.310610      -0.701890       0.007312      -0.020640      -0.030286       0.037373      -0.001145      -0.003383       0.004127      -0.021424       0.039656      -0.017714       0.002513       0.015201              1.585551       1.363565      -0.087599      -0.092197       1.593500       0.301452       1.799587           0.000007
           35              H      12.535327      15.806395      21.124236       0.106457       0.972632 0.68668861E+01  0.65697883E+02                                 1.688766                            1.581857      -1.060595       2.367881                    0.997028       3.698797      10.644804       0.468499       1.366489      -0.688803      -0.002920       0.012406      -0.035004       0.037252      -0.002901      -0.001981       0.004905      -0.020819       0.032341      -0.016262       0.002335       0.013927              1.747183       1.366577      -0.054070       0.070019       1.606484      -0.486918       2.268489           0.000113
           36              H      12.394608      17.209104      23.040474       0.114093       1.056660 0.80572733E+01  0.79777925E+02                                 1.742520                            1.683333      -1.291703       2.262567                    0.994881       3.728201      10.715496       0.469060       1.318813      -0.698884      -0.002057       0.036258      -0.002149       0.036380       0.001236       0.002114      -0.003160      -0.018338      -0.003093      -0.009417      -0.001151       0.010569              1.738094       1.402401      -0.065292       0.007751       2.201247      -0.209327       1.610633           0.000072
           37              H      13.663918      12.981935       7.573700       0.096663       1.044022 0.76442064E+01  0.75612218E+02                                 1.801303                            1.690473      -1.487457       2.156488                    0.992179       4.099549      12.253911       0.441704       1.401895      -0.679975       0.031723      -0.006211      -0.009527       0.033700      -0.003807      -0.003978      -0.002704       0.003513      -0.020072      -0.009235       0.001405       0.007830              1.855878       2.554365      -0.208799      -0.086524       1.508370       0.040530       1.504897           0.000057
           38              H      10.310836      15.038396       6.872521       0.117750       0.955400 0.70606043E+01  0.68099016E+02                                 1.675116                            1.610264      -1.250681       2.285716                    0.995727       3.712514      10.766871       0.461130       1.377157      -0.686695      -0.017906       0.028874      -0.017003       0.037993      -0.009163       0.001684      -0.008343      -0.004929      -0.001761      -0.011027      -0.002944       0.013971              1.686134       1.741965      -0.235357       0.114239       1.723447      -0.204182       1.592991           0.000368
           39              H      12.560912      11.761176       9.228196       0.107247       1.076638 0.77917092E+01  0.75273071E+02                                 1.674994                            1.587953      -0.795570       2.494842                    0.999643       3.323571       8.948475       0.522426       1.213596      -0.725239       0.015797      -0.025575       0.023568       0.038198      -0.006194      -0.004481      -0.015076       0.006651       0.004400      -0.019283       0.005224       0.014059              1.691443       1.696170      -0.298905       0.218406       1.815075      -0.275567       1.563086           0.000108
           40              H      10.325050      12.114498       9.607601       0.115136       1.117024 0.82754840E+01  0.81201106E+02                                 1.718955                            1.638291      -0.994703       2.406502                    0.998144       3.383472       9.196253       0.513236       1.216242      -0.724474      -0.014235      -0.020228       0.029081       0.038177       0.000153      -0.000894      -0.017546      -0.004182       0.008854      -0.015822      -0.003571       0.019393              1.727440       1.672651       0.212513      -0.281984       1.724529      -0.286799       1.785138           0.000014
           41              H       5.283344      19.821993       9.079315       0.108219       0.914627 0.64821091E+01  0.60764960E+02                                 1.592151                            1.517211      -0.826763       2.492168                    0.999440       3.422789       9.562192       0.490639       1.331702      -0.697411       0.000006      -0.043609       0.023045       0.049323       0.000579       0.000813      -0.002551      -0.032208      -0.009205      -0.014645      -0.003309       0.017955              1.605498       1.304884       0.018430      -0.005219       1.877648      -0.402329       1.633962           0.000634
           42              H       5.519296      19.642159       6.759660       0.126517       0.934420 0.65645581E+01  0.62232273E+02                                 1.655328                            1.555034      -1.253333       2.285898                    0.996072       3.661498      10.561089       0.467725       1.381355      -0.685509       0.004269      -0.032342      -0.015567       0.036146       0.002230      -0.004551      -0.003923      -0.021761       0.013604      -0.014321       0.002570       0.011751              1.699236       1.306139      -0.065323      -0.039898       2.159027       0.481310       1.632542           0.000364
           43              H       5.584681       0.423140       5.501378       0.111548       0.905185 0.64973058E+01  0.60962276E+02                                 1.581929                            1.520002      -0.809220       2.499039                    0.999283       3.436772       9.615464       0.489544       1.333479      -0.696959       0.006265      -0.001011      -0.040638       0.041131      -0.000190      -0.006876      -0.002307      -0.014505       0.032420      -0.014561       0.001466       0.013096              1.596524       1.303255      -0.012363      -0.108352       1.382837       0.076871       2.103480          -0.000069
           44              H       5.428327       2.496526       6.533937       0.133882       0.901877 0.64364717E+01  0.61009067E+02                                 1.647455                            1.565067      -1.324410       2.264349                    0.993985       3.693780      10.821053       0.452804       1.427083      -0.676708       0.003383       0.028925      -0.020866       0.035826      -0.001080      -0.002303       0.001917      -0.020434       0.005383      -0.011539       0.001637       0.009903              1.675411       1.324661      -0.000287      -0.026793       1.938856      -0.399492       1.762715           0.000556
           45              H       5.185267       4.421813       7.773008       0.143451       0.836172 0.58940275E+01  0.54335722E+02                                 1.543716                            1.481620      -0.938895       2.459145                    0.998554       3.365587       9.541349       0.475708       1.396666      -0.684313       0.000399       0.007630      -0.035411       0.036226       0.000592      -0.001000      -0.001325      -0.005203       0.027485      -0.007293      -0.002092       0.009385              1.563379       1.239726      -0.023951       0.016642       1.506783      -0.128215       1.943629           0.000564
           46              H       5.107090       5.788555      11.528641       0.142601       0.876597 0.65234261E+01  0.61594266E+02                                 1.586578                            1.554941      -1.023688       2.420628                    0.997348       3.402271       9.715678       0.466722       1.389900      -0.686131      -0.003343       0.029785       0.024195       0.038520      -0.001684       0.000259       0.006878      -0.017461       0.018164      -0.011973      -0.000827       0.012800              1.579460       1.329541      -0.008784      -0.034650       1.719705       0.148755       1.689134           0.000606
           47              H       5.306086       5.092490      13.805074       0.134486       0.851381 0.62165846E+01  0.58102545E+02                                 1.561033                            1.521639      -1.019397       2.415157                    0.997179       3.460176       9.890922       0.469202       1.396699      -0.684017       0.002862       0.037657       0.001388       0.037791       0.000220       0.001783      -0.002211      -0.022630       0.010180      -0.013212       0.002884       0.010329              1.551927       1.290363      -0.001862       0.013180       1.938934       0.016825       1.426483           0.000557
           48              H       5.493711       4.157351      15.867790       0.119767       0.949219 0.64463166E+01  0.60687457E+02                                 1.665995                            1.536460      -1.019102       2.402820                    0.997745       3.528847      10.063371       0.473758       1.373289      -0.688174       0.008488       0.020823       0.034639       0.041297      -0.001605      -0.003808       0.001460      -0.017589       0.039523      -0.015989       0.002080       0.013909              1.741182       1.371882       0.069151       0.147557       1.737845       0.508501       2.113820          -0.000114
           49              H       5.313193       1.859700      16.100717       0.119907       1.011003 0.69725123E+01  0.66599550E+02                                 1.698546                            1.567425      -1.177749       2.323662                    0.995471       3.571611      10.089164       0.485298       1.321343      -0.698409       0.003027      -0.009895       0.029682       0.031434       0.001142       0.000554       0.007261      -0.018774       0.028488      -0.014205      -0.000563       0.014768              1.752725       1.342694      -0.006930       0.018795       1.496138      -0.344272       2.419343           0.000385
           50              H       5.144047       0.607206      14.321353       0.094812       1.023863 0.73733354E+01  0.71082331E+02                                 1.690573                            1.596600      -0.909025       2.443017                    0.998489       3.504300       9.792511       0.490060       1.296461      -0.705061       0.000513      -0.045933       0.010988       0.047232       0.004974       0.004633      -0.007703      -0.029348       0.011865      -0.019045       0.001740       0.017305              1.709467       1.347829       0.024009      -0.015211       2.361897      -0.022900       1.418674           0.001013
           51              H       4.530002       6.383067       7.201499       0.117330       0.894136 0.63359212E+01  0.59368975E+02                                 1.600514                            1.524538      -0.962463       2.431973                    0.997563       3.494095       9.928811       0.475180       1.375618      -0.688140      -0.010455      -0.025519      -0.027536       0.038972       0.002617       0.005333       0.002615      -0.022549       0.028121      -0.017217       0.005027       0.012190              1.626220       1.405940       0.155404       0.145573       1.899793       0.206175       1.572925          -0.000007
           52              H       5.843375       7.671528      10.707397       0.118386       0.957438 0.67294877E+01  0.62984757E+02                                 1.580717                            1.499564      -0.731529       2.538777                    0.999832       3.226257       8.689992       0.522244       1.253081      -0.715889       0.012486      -0.002485       0.038243       0.040306       0.002808       0.010008      -0.000101      -0.013833       0.027361      -0.015921       0.002652       0.013269              1.610465       1.345385      -0.034836       0.190772       1.505931      -0.282350       1.980079           0.000044
           53              H       4.578329       8.507230       6.409070       0.120466       0.963060 0.69355555E+01  0.66779916E+02                                 1.706885                            1.612419      -1.198973       2.314729                    0.995018       3.714168      10.860617       0.452518       1.405743      -0.681283      -0.009458      -0.003537      -0.033549       0.035036       0.002154       0.007504       0.010129      -0.008686       0.033801      -0.012503      -0.006412       0.018915              1.758101       1.521264      -0.058090       0.189307       1.566970      -0.215781       2.186068           0.000042
           54              H       5.840533       9.793575       9.926974       0.132806       0.931952 0.64845643E+01  0.59520293E+02                                 1.496434                            1.429186      -0.734505       2.544577                    0.999877       3.009664       7.764044       0.564929       1.181212      -0.734010       0.010069       0.024530       0.029098       0.039368       0.003647       0.008162       0.005672      -0.020940       0.026927      -0.017624       0.001800       0.015824              1.511065       1.271028       0.127156       0.089536       1.815514       0.213688       1.446654           0.000008
           55              H       5.524982      11.928317       9.175367       0.132694       1.068640 0.78094679E+01  0.76693197E+02                                 1.761975                            1.664101      -1.212513       2.322429                    0.996121       3.550279      10.149588       0.469031       1.329748      -0.697712       0.005300       0.011577       0.055998       0.057428       0.002816       0.002135      -0.006726      -0.005991       0.062618      -0.015158      -0.007292       0.022450              1.781185       1.433252       0.009700       0.036273       1.684984       0.253960       2.225319          -0.000032
           56              H       5.409848      12.713241       5.390919       0.107606       0.982089 0.66662250E+01  0.62643259E+02                                 1.648250                            1.523235      -0.796750       2.513399                    0.999541       3.322220       9.154945       0.499375       1.305224      -0.704130       0.000075       0.027683      -0.042777       0.050953       0.003308       0.000665      -0.003804      -0.022874       0.042649      -0.019057       0.003541       0.015516              1.696111       1.355796       0.007308      -0.051719       1.604138      -0.464774       2.128398           0.000021
           57              H       5.374313      17.761301      10.635358       0.122526       0.898519 0.67840403E+01  0.64853119E+02                                 1.619969                            1.590505      -1.099342       2.366194                    0.996720       3.615903      10.478132       0.458195       1.398341      -0.683321      -0.002322       0.013936      -0.035240       0.037966       0.003761       0.003346      -0.009319      -0.009984       0.026698      -0.012834      -0.002125       0.014959              1.610127       1.364870      -0.016394       0.055654       1.561610      -0.195987       1.903900           0.000181
           58              H       5.750984      18.201367      14.590299       0.110040       0.931950 0.69586478E+01  0.66239516E+02                                 1.594694                            1.559493      -0.919649       2.439862                    0.998638       3.471412       9.695990       0.490954       1.310610      -0.701890       0.007312       0.020640       0.030286       0.037373       0.001145       0.003383       0.004127      -0.021424       0.039656      -0.017714       0.002513       0.015201              1.585552       1.363566       0.087599       0.092197       1.593501       0.301452       1.799588           0.000007
           59              H       5.428327      15.929105      14.895264       0.106457       0.972632 0.68668920E+01  0.65697947E+02                                 1.688766                            1.581858      -1.060594       2.367881                    0.997028       3.698797      10.644801       0.468499       1.366488      -0.688803      -0.002920      -0.012406       0.035004       0.037252       0.002901       0.001981       0.004905      -0.020819       0.032341      -0.016262       0.002335       0.013927              1.747183       1.366577       0.054070      -0.070019       1.606484      -0.486918       2.268488           0.000112
           60              H       5.287608      14.526396      12.979027       0.114093       1.056662 0.80572906E+01  0.79778142E+02                                 1.742522                            1.683335      -1.291701       2.262567                    0.994881       3.728205      10.715512       0.469059       1.318813      -0.698884      -0.002057      -0.036258       0.002149       0.036380      -0.001236      -0.002114      -0.003160      -0.018338      -0.003092      -0.009418      -0.001151       0.010569              1.738096       1.402403       0.065293      -0.007751       2.201250      -0.209328       1.610635           0.000072
           61              H       6.556918      18.753565       4.432800       0.096664       1.044019 0.76441774E+01  0.75611869E+02                                 1.801301                            1.690471      -1.487454       2.156491                    0.992179       4.099542      12.253890       0.441704       1.401897      -0.679975       0.031723       0.006211       0.009527       0.033700       0.003807       0.003978      -0.002704       0.003513      -0.020072      -0.009235       0.001405       0.007830              1.855875       2.554361       0.208799       0.086524       1.508368       0.040530       1.504895           0.000057
           62              H       3.203836      16.697104       5.133979       0.117751       0.955396 0.70605661E+01  0.68098549E+02                                 1.675111                            1.610259      -1.250670       2.285722                    0.995727       3.712502      10.766825       0.461131       1.377157      -0.686695      -0.017907      -0.028874       0.017003       0.037993       0.009163      -0.001684      -0.008343      -0.004928      -0.001762      -0.011027      -0.002944       0.013971              1.686129       1.741960       0.235356      -0.114238       1.723442      -0.204181       1.592986           0.000368
           63              H       5.453912      19.974324       2.778304       0.107247       1.076637 0.77916996E+01  0.75272948E+02                                 1.674992                            1.587952      -0.795570       2.494842                    0.999643       3.323568       8.948462       0.522427       1.213595      -0.725239       0.015797       0.025575      -0.023568       0.038198       0.006194       0.004481      -0.015076       0.006651       0.004400      -0.019283       0.005224       0.014059              1.691442       1.696169       0.298905      -0.218406       1.815073      -0.275566       1.563084           0.000108
           64              H       3.218050      19.621002       2.398899       0.115136       1.117024 0.82754812E+01  0.81201067E+02                                 1.718954                            1.638291      -0.994708       2.406500                    0.998144       3.383471       9.196248       0.513237       1.216242      -0.724475      -0.014235       0.020227      -0.029081       0.038177      -0.000153       0.000894      -0.017546      -0.004182       0.008854      -0.015822      -0.003571       0.019393              1.727439       1.672651      -0.212512       0.281983       1.724528      -0.286799       1.785138           0.000013
           65              H       8.930656       9.243493       2.927185       0.108218       0.914627 0.64821169E+01  0.60765049E+02                                 1.592152                            1.517212      -0.826762       2.492168                    0.999440       3.422791       9.562198       0.490639       1.331701      -0.697411      -0.000006      -0.043609      -0.023045       0.049323      -0.000579       0.000813       0.002551      -0.032208      -0.009204      -0.014645      -0.003309       0.017955              1.605499       1.304885      -0.018430      -0.005219       1.877648       0.402329       1.633963           0.000634
           66              H       8.694704       9.063659       5.246841       0.126517       0.934420 0.65645614E+01  0.62232315E+02                                 1.655329                            1.555034      -1.253333       2.285898                    0.996072       3.661500      10.561097       0.467725       1.381356      -0.685509      -0.004269      -0.032342       0.015567       0.036146      -0.002230      -0.004551       0.003923      -0.021761       0.013604      -0.014321       0.002570       0.011751              1.699237       1.306139       0.065323      -0.039898       2.159028      -0.481310       1.632543           0.000364
           67              H       8.629319      11.001640       6.505122       0.111548       0.905184 0.64972923E+01  0.60962122E+02                                 1.581927                            1.520001      -0.809221       2.499039                    0.999283       3.436770       9.615458       0.489544       1.333480      -0.696959      -0.006265      -0.001011       0.040638       0.041131       0.000190      -0.006876       0.002307      -0.014505       0.032420      -0.014561       0.001466       0.013095              1.596523       1.303254       0.012363      -0.108352       1.382836      -0.076871       2.103478          -0.000069
           68              H       8.785673      13.075026       5.472563       0.133883       0.901879 0.64364839E+01  0.61009211E+02                                 1.647456                            1.565068      -1.324414       2.264347                    0.993985       3.693783      10.821064       0.452804       1.427082      -0.676708      -0.003383       0.028925       0.020866       0.035826       0.001081      -0.002303      -0.001917      -0.020434       0.005383      -0.011539       0.001637       0.009902              1.675412       1.324662       0.000287      -0.026793       1.938858       0.399492       1.762716           0.000555
           69              H       9.028733      15.000313       4.233492       0.143452       0.836172 0.58940307E+01  0.54335759E+02                                 1.543717                            1.481620      -0.938898       2.459144                    0.998554       3.365587       9.541350       0.475708       1.396666      -0.684313      -0.000399       0.007630       0.035411       0.036226      -0.000592      -0.001000       0.001325      -0.005203       0.027484      -0.007293      -0.002092       0.009385              1.563380       1.239726       0.023951       0.016642       1.506783       0.128216       1.943630           0.000564
           70              H       9.106910      16.367055       0.477859       0.142601       0.876596 0.65234192E+01  0.61594186E+02                                 1.586578                            1.554941      -1.023688       2.420628                    0.997348       3.402269       9.715672       0.466722       1.389901      -0.686131       0.003343       0.029785      -0.024195       0.038520       0.001684       0.000259      -0.006878      -0.017461       0.018164      -0.011972      -0.000827       0.012799              1.579459       1.329541       0.008784      -0.034650       1.719704      -0.148755       1.689133           0.000605
           71              H       8.907914      15.670990      22.214426       0.134486       0.851381 0.62165886E+01  0.58102597E+02                                 1.561034                            1.521640      -1.019399       2.415156                    0.997179       3.460178       9.890932       0.469202       1.396700      -0.684017      -0.002862       0.037657      -0.001388       0.037791      -0.000220       0.001783       0.002211      -0.022630       0.010180      -0.013213       0.002884       0.010329              1.551928       1.290363       0.001862       0.013180       1.938936      -0.016825       1.426484           0.000557
           72              H       8.720289      14.735851      20.151710       0.119767       0.949221 0.64463290E+01  0.60687586E+02                                 1.665995                            1.536459      -1.019098       2.402821                    0.997745       3.528848      10.063366       0.473759       1.373286      -0.688175      -0.008488       0.020823      -0.034638       0.041297       0.001605      -0.003808      -0.001460      -0.017589       0.039522      -0.015989       0.002080       0.013909              1.741182       1.371882      -0.069151       0.147557       1.737844      -0.508500       2.113820          -0.000114
           73              H       8.900807      12.438200      19.918784       0.119907       1.011005 0.69725284E+01  0.66599743E+02                                 1.698548                            1.567426      -1.177751       2.323661                    0.995471       3.571617      10.089184       0.485298       1.321342      -0.698409      -0.003027      -0.009895      -0.029682       0.031434      -0.001142       0.000554      -0.007261      -0.018775       0.028489      -0.014205      -0.000563       0.014768              1.752727       1.342695       0.006930       0.018796       1.496139       0.344272       2.419347           0.000385
           74              H       9.069953      11.185706      21.698147       0.094812       1.023862 0.73733309E+01  0.71082284E+02                                 1.690573                            1.596600      -0.909025       2.443017                    0.998489       3.504299       9.792511       0.490059       1.296462      -0.705061      -0.000513      -0.045933      -0.010988       0.047232      -0.004974       0.004633       0.007703      -0.029348       0.011865      -0.019045       0.001740       0.017305              1.709467       1.347829      -0.024009      -0.015211       2.361898       0.022899       1.418674           0.001013
           75              H       9.683998      16.961567       4.805001       0.117330       0.894133 0.63358889E+01  0.59368595E+02                                 1.600510                            1.524534      -0.962461       2.431975                    0.997563       3.494086       9.928778       0.475181       1.375618      -0.688140       0.010455      -0.025519       0.027537       0.038972      -0.002617       0.005333      -0.002615      -0.022549       0.028121      -0.017217       0.005027       0.012190              1.626215       1.405937      -0.155404       0.145573       1.899789      -0.206174       1.572921          -0.000007
           76              H       8.370625      18.250028       1.299103       0.118385       0.957439 0.67294901E+01  0.62984780E+02                                 1.580717                            1.499564      -0.731528       2.538778                    0.999832       3.226257       8.689990       0.522244       1.253080      -0.715889      -0.012486      -0.002485      -0.038243       0.040306      -0.002808       0.010008       0.000101      -0.013833       0.027360      -0.015921       0.002652       0.013269              1.610465       1.345385       0.034836       0.190772       1.505931       0.282350       1.980079           0.000044
           77              H       9.635671      19.085730       5.597430       0.120464       0.963061 0.69355707E+01  0.66780098E+02                                 1.706887                            1.612421      -1.198972       2.314728                    0.995018       3.714174      10.860637       0.452517       1.405743      -0.681283       0.009458      -0.003537       0.033549       0.035036      -0.002154       0.007504      -0.010129      -0.008686       0.033801      -0.012504      -0.006412       0.018915              1.758103       1.521265       0.058090       0.189307       1.566972       0.215781       2.186071           0.000042
           78              H       8.373467      20.372075       2.079526       0.132805       0.931953 0.64845725E+01  0.59520372E+02                                 1.496433                            1.429186      -0.734499       2.544579                    0.999877       3.009666       7.764043       0.564930       1.181210      -0.734011      -0.010069       0.024530      -0.029098       0.039368      -0.003647       0.008162      -0.005672      -0.020940       0.026927      -0.017625       0.001801       0.015824              1.511065       1.271027      -0.127156       0.089536       1.815513      -0.213688       1.446653           0.000008
           79              H       8.689018       1.349817       2.831133       0.132695       1.068638 0.78094484E+01  0.76692948E+02                                 1.761972                            1.664098      -1.212512       2.322430                    0.996121       3.550274      10.149566       0.469032       1.329747      -0.697712      -0.005299       0.011577      -0.055999       0.057428      -0.002816       0.002135       0.006726      -0.005991       0.062619      -0.015158      -0.007292       0.022450              1.781182       1.433249      -0.009700       0.036273       1.684981      -0.253960       2.225315          -0.000032
           80              H       8.804152       2.134741       6.615582       0.107606       0.982087 0.66662101E+01  0.62643086E+02                                 1.648248                            1.523234      -0.796749       2.513400                    0.999541       3.322216       9.154932       0.499375       1.305225      -0.704130      -0.000075       0.027683       0.042777       0.050953      -0.003308       0.000665       0.003804      -0.022874       0.042649      -0.019058       0.003541       0.015516              1.696109       1.355794      -0.007308      -0.051719       1.604136       0.464773       2.128397           0.000021
           81              H       8.839687       7.182802       1.371142       0.122526       0.898519 0.67840354E+01  0.64853060E+02                                 1.619969                            1.590505      -1.099341       2.366194                    0.996720       3.615902      10.478128       0.458195       1.398341      -0.683321       0.002322       0.013936       0.035240       0.037966      -0.003761       0.003346       0.009319      -0.009984       0.026698      -0.012834      -0.002125       0.014959              1.610126       1.364870       0.016394       0.055654       1.561610       0.195987       1.903899           0.000181
           82              H       8.463016       7.622867      21.429201       0.110040       0.931950 0.69586461E+01  0.66239492E+02                                 1.594693                            1.559493      -0.919651       2.439861                    0.998638       3.471411       9.695985       0.490954       1.310609      -0.701890      -0.007312       0.020640      -0.030286       0.037373      -0.001145       0.003383      -0.004127      -0.021424       0.039656      -0.017714       0.002513       0.015201              1.585551       1.363565      -0.087599       0.092197       1.593501      -0.301452       1.799588           0.000008
           83              H       8.785673       5.350605      21.124236       0.106457       0.972632 0.68668874E+01  0.65697892E+02                                 1.688766                            1.581857      -1.060595       2.367880                    0.997028       3.698796      10.644797       0.468499       1.366488      -0.688803       0.002920      -0.012406      -0.035003       0.037252      -0.002901       0.001981      -0.004905      -0.020819       0.032342      -0.016262       0.002335       0.013927              1.747183       1.366576      -0.054070      -0.070019       1.606484       0.486918       2.268488           0.000112
           84              H       8.926392       3.947896      23.040474       0.114092       1.056661 0.80572857E+01  0.79778083E+02                                 1.742522                            1.683335      -1.291703       2.262567                    0.994881       3.728204      10.715509       0.469059       1.318814      -0.698883       0.002057      -0.036258      -0.002150       0.036380       0.001236      -0.002115       0.003160      -0.018338      -0.003093      -0.009418      -0.001151       0.010569              1.738096       1.402402      -0.065293      -0.007751       2.201250       0.209327       1.610635           0.000072
           85              H       7.657082       8.175065       7.573700       0.096662       1.044024 0.76442276E+01  0.75612466E+02                                 1.801305                            1.690475      -1.487457       2.156488                    0.992179       4.099553      12.253919       0.441704       1.401893      -0.679975      -0.031723       0.006211      -0.009527       0.033700      -0.003807       0.003978       0.002704       0.003513      -0.020072      -0.009235       0.001405       0.007830              1.855879       2.554368      -0.208799       0.086524       1.508371      -0.040530       1.504898           0.000057
           86              H      11.010164       6.118604       6.872521       0.117749       0.955400 0.70606036E+01  0.68098989E+02                                 1.675115                            1.610262      -1.250667       2.285722                    0.995727       3.712511      10.766851       0.461131       1.377155      -0.686696       0.017906      -0.028874      -0.017003       0.037993      -0.009162      -0.001684       0.008343      -0.004929      -0.001762      -0.011027      -0.002944       0.013971              1.686133       1.741964      -0.235357      -0.114239       1.723446       0.204182       1.592989           0.000369
           87              H       8.760088       9.395824       9.228196       0.107247       1.076640 0.77917301E+01  0.75273325E+02                                 1.674996                            1.587955      -0.795576       2.494839                    0.999643       3.323575       8.948489       0.522426       1.213596      -0.725239      -0.015797       0.025575       0.023568       0.038197      -0.006194       0.004481       0.015076       0.006651       0.004400      -0.019283       0.005224       0.014059              1.691446       1.696173      -0.298906      -0.218407       1.815077       0.275567       1.563087           0.000108
           88              H      10.995950       9.042502       9.607601       0.115136       1.117032 0.82755580E+01  0.81202017E+02                                 1.718963                            1.638298      -0.994719       2.406494                    0.998144       3.383486       9.196303       0.513235       1.216242      -0.724474       0.014235       0.020228       0.029081       0.038177       0.000153       0.000894       0.017546      -0.004182       0.008854      -0.015822      -0.003571       0.019393              1.727447       1.672659       0.212514       0.281986       1.724537       0.286801       1.785147           0.000014
           89              H       1.823656       1.335007       9.079315       0.108218       0.914628 0.64821246E+01  0.60765132E+02                                 1.592152                            1.517212      -0.826760       2.492169                    0.999440       3.422792       9.562198       0.490640       1.331700      -0.697411      -0.000006       0.043608       0.023045       0.049323       0.000579      -0.000813       0.002551      -0.032209      -0.009204      -0.014645      -0.003309       0.017955              1.605499       1.304885       0.018430       0.005219       1.877649       0.402329       1.633963           0.000634
           90              H       1.587704       1.514841       6.759660       0.126516       0.934423 0.65645841E+01  0.62232580E+02                                 1.655331                            1.555037      -1.253335       2.285897                    0.996072       3.661506      10.561117       0.467725       1.381355      -0.685509      -0.004269       0.032342      -0.015567       0.036146       0.002230       0.004551       0.003923      -0.021761       0.013605      -0.014321       0.002570       0.011751              1.699239       1.306141      -0.065323       0.039898       2.159032      -0.481311       1.632545           0.000364
           91              H       1.522319      20.733860       5.501378       0.111548       0.905185 0.64973047E+01  0.60962264E+02                                 1.581929                            1.520002      -0.809222       2.499038                    0.999283       3.436772       9.615464       0.489544       1.333479      -0.696959      -0.006265       0.001011      -0.040638       0.041131      -0.000190       0.006876       0.002307      -0.014505       0.032420      -0.014561       0.001466       0.013096              1.596524       1.303255      -0.012363       0.108352       1.382837      -0.076871       2.103480          -0.000069
           92              H       1.678673      18.660474       6.533937       0.133883       0.901874 0.64364445E+01  0.61008757E+02                                 1.647453                            1.565065      -1.324408       2.264351                    0.993985       3.693774      10.821037       0.452804       1.427085      -0.676708      -0.003384      -0.028925      -0.020866       0.035826      -0.001080       0.002303      -0.001917      -0.020434       0.005383      -0.011539       0.001637       0.009902              1.675408       1.324660      -0.000287       0.026793       1.938853       0.399491       1.762712           0.000555
           93              H       1.921733      16.735187       7.773008       0.143452       0.836170 0.58940105E+01  0.54335527E+02                                 1.543714                            1.481618      -0.938894       2.459146                    0.998555       3.365581       9.541329       0.475708       1.396666      -0.684313      -0.000399      -0.007630      -0.035411       0.036226       0.000592       0.001000       0.001325      -0.005202       0.027485      -0.007293      -0.002092       0.009385              1.563377       1.239724      -0.023951      -0.016642       1.506781       0.128215       1.943626           0.000564
           94              H       1.999910      15.368445      11.528641       0.142601       0.876596 0.65234247E+01  0.61594257E+02                                 1.586579                            1.554942      -1.023689       2.420627                    0.997348       3.402271       9.715682       0.466721       1.389901      -0.686130       0.003343      -0.029785       0.024195       0.038520      -0.001684      -0.000259      -0.006878      -0.017461       0.018164      -0.011972      -0.000827       0.012799              1.579460       1.329541      -0.008784       0.034650       1.719705      -0.148755       1.689134           0.000606
           95              H       1.800914      16.064510      13.805074       0.134486       0.851382 0.62165946E+01  0.58102664E+02                                 1.561034                            1.521641      -1.019399       2.415156                    0.997179       3.460179       9.890934       0.469202       1.396700      -0.684017      -0.002862      -0.037657       0.001388       0.037791       0.000220      -0.001783       0.002211      -0.022630       0.010180      -0.013212       0.002884       0.010329              1.551928       1.290364      -0.001862      -0.013180       1.938936      -0.016825       1.426484           0.000557
           96              H       1.613289      16.999650      15.867790       0.119766       0.949223 0.64463444E+01  0.60687760E+02                                 1.665996                            1.536461      -1.019099       2.402820                    0.997745       3.528852      10.063376       0.473759       1.373285      -0.688175      -0.008488      -0.020823       0.034638       0.041297      -0.001605       0.003809      -0.001460      -0.017589       0.039522      -0.015989       0.002080       0.013909              1.741183       1.371883       0.069151      -0.147557       1.737846      -0.508501       2.113822          -0.000114
           97              H       1.793807      19.297300      16.100717       0.119907       1.011004 0.69725238E+01  0.66599695E+02                                 1.698548                            1.567427      -1.177751       2.323661                    0.995471       3.571615      10.089182       0.485297       1.321344      -0.698409      -0.003028       0.009895       0.029682       0.031434       0.001142      -0.000554      -0.007261      -0.018775       0.028489      -0.014205      -0.000563       0.014768              1.752727       1.342695      -0.006930      -0.018795       1.496139       0.344273       2.419347           0.000385
           98              H       1.962953      20.549794      14.321353       0.094812       1.023863 0.73733312E+01  0.71082282E+02                                 1.690573                            1.596599      -0.909025       2.443017                    0.998489       3.504299       9.792508       0.490060       1.296461      -0.705061      -0.000513       0.045933       0.010988       0.047232       0.004974      -0.004633       0.007703      -0.029348       0.011865      -0.019045       0.001740       0.017305              1.709467       1.347829       0.024009       0.015211       2.361897       0.022900       1.418674           0.001013
           99              H       2.576998      14.773933       7.201499       0.117330       0.894134 0.63358995E+01  0.59368702E+02                                 1.600509                            1.524533      -0.962456       2.431977                    0.997563       3.494085       9.928766       0.475182       1.375615      -0.688140       0.010455       0.025519      -0.027537       0.038972       0.002617      -0.005333      -0.002615      -0.022549       0.028121      -0.017217       0.005027       0.012190              1.626215       1.405936       0.155403      -0.145573       1.899788      -0.206174       1.572921          -0.000007
          100              H       1.263625      13.485472      10.707397       0.118385       0.957439 0.67294970E+01  0.62984866E+02                                 1.580718                            1.499565      -0.731527       2.538778                    0.999832       3.226259       8.689999       0.522244       1.253081      -0.715889      -0.012486       0.002485       0.038243       0.040306       0.002808      -0.010008       0.000101      -0.013833       0.027361      -0.015921       0.002652       0.013269              1.610467       1.345386      -0.034836      -0.190773       1.505933       0.282351       1.980081           0.000044
          101              H       2.528671      12.649770       6.409070       0.120465       0.963061 0.69355650E+01  0.66780025E+02                                 1.706886                            1.612420      -1.198972       2.314729                    0.995018       3.714170      10.860622       0.452518       1.405743      -0.681283       0.009458       0.003537      -0.033549       0.035036       0.002154      -0.007504      -0.010129      -0.008686       0.033801      -0.012503      -0.006412       0.018915              1.758101       1.521264      -0.058090      -0.189307       1.566970       0.215781       2.186070           0.000042
          102              H       1.266467      11.363425       9.926974       0.132805       0.931952 0.64845672E+01  0.59520318E+02                                 1.496434                            1.429186      -0.734500       2.544578                    0.999877       3.009665       7.764043       0.564930       1.181211      -0.734011      -0.010070      -0.024530       0.029098       0.039368       0.003647      -0.008162      -0.005672      -0.020940       0.026927      -0.017625       0.001801       0.015824              1.511065       1.271028       0.127156      -0.089536       1.815513      -0.213688       1.446653           0.000008
          103              H       1.582018       9.228683       9.175367       0.132694       1.068642 0.78094774E+01  0.76693313E+02                                 1.761976                            1.664102      -1.212513       2.322429                    0.996121       3.550282      10.149598       0.469031       1.329748      -0.697712      -0.005300      -0.011577       0.055999       0.057428       0.002816      -0.002135       0.006726      -0.005991       0.062619      -0.015158      -0.007292       0.022450              1.781186       1.433253       0.009700      -0.036273       1.684985      -0.253961       2.225321          -0.000032
          104              H       1.697152       8.443759       5.390919       0.107605       0.982093 0.66662534E+01  0.62643594E+02                                 1.648253                            1.523238      -0.796752       2.513397                    0.999541       3.322229       9.154975       0.499374       1.305224      -0.704130      -0.000075      -0.027683      -0.042777       0.050953       0.003308      -0.000665       0.003804      -0.022874       0.042650      -0.019058       0.003541       0.015516              1.696115       1.355798       0.007308       0.051719       1.604141       0.464776       2.128404           0.000021
          105              H       1.732687       3.395699      10.635358       0.122527       0.898512 0.67839702E+01  0.64852277E+02                                 1.619961                            1.590497      -1.099324       2.366204                    0.996720       3.615882      10.478055       0.458196       1.398341      -0.683321       0.002322      -0.013936      -0.035240       0.037967       0.003761      -0.003346       0.009318      -0.009985       0.026700      -0.012834      -0.002124       0.014959              1.610119       1.364864      -0.016394      -0.055653       1.561602       0.195986       1.903890           0.000182
          106              H       1.356016       2.955633      14.590299       0.110041       0.931946 0.69586097E+01  0.66239067E+02                                 1.594690                            1.559490      -0.919646       2.439864                    0.998638       3.471402       9.695958       0.490954       1.310611      -0.701889      -0.007312      -0.020640       0.030286       0.037373       0.001145      -0.003383      -0.004127      -0.021424       0.039656      -0.017714       0.002513       0.015201              1.585548       1.363563       0.087599      -0.092197       1.593497      -0.301451       1.799584           0.000007
          107              H       1.678673       5.227895      14.895264       0.106458       0.972629 0.68668652E+01  0.65697649E+02                                 1.688765                            1.581857      -1.060603       2.367878                    0.997028       3.698792      10.644795       0.468498       1.366492      -0.688803       0.002920       0.012406       0.035004       0.037252       0.002901      -0.001981      -0.004905      -0.020819       0.032341      -0.016262       0.002335       0.013927              1.747182       1.366576       0.054070       0.070019       1.606483       0.486918       2.268487           0.000112
          108              H       1.819392       6.630604      12.979027       0.114093       1.056655 0.80572286E+01  0.79777373E+02                                 1.742516                            1.683329      -1.291696       2.262571                    0.994881       3.728190      10.715458       0.469060       1.318814      -0.698883       0.002057       0.036258       0.002150       0.036380      -0.001236       0.002114       0.003160      -0.018338      -0.003093      -0.009418      -0.001151       0.010569              1.738089       1.402398       0.065292       0.007751       2.201241       0.209326       1.610629           0.000072
          109              H       0.550082       2.403435       4.432800       0.096663       1.044019 0.76441858E+01  0.75611965E+02                                 1.801301                            1.690471      -1.487451       2.156492                    0.992179       4.099543      12.253890       0.441704       1.401896      -0.679975      -0.031723      -0.006211       0.009527       0.033700       0.003807      -0.003978       0.002704       0.003513      -0.020072      -0.009235       0.001405       0.007830              1.855876       2.554362       0.208799      -0.086524       1.508369      -0.040530       1.504896           0.000057
          110              H       3.903164       4.459896       5.133979       0.117750       0.955398 0.70605910E+01  0.68098842E+02                                 1.675114                            1.610261      -1.250670       2.285721                    0.995727       3.712508      10.766843       0.461131       1.377155      -0.686695       0.017907       0.028874       0.017003       0.037993       0.009163       0.001684       0.008343      -0.004928      -0.001762      -0.011027      -0.002944       0.013971              1.686132       1.741962       0.235357       0.114239       1.723444       0.204182       1.592988           0.000369
          111              H       1.653088       1.182676       2.778304       0.107247       1.076637 0.77916969E+01  0.75272921E+02                                 1.674992                            1.587952      -0.795574       2.494841                    0.999643       3.323567       8.948462       0.522426       1.213596      -0.725239      -0.015797      -0.025575      -0.023568       0.038198       0.006194      -0.004481       0.015076       0.006651       0.004400      -0.019283       0.005223       0.014059              1.691442       1.696169       0.298905       0.218406       1.815073       0.275566       1.563085           0.000108
          112              H       3.888950       1.535998       2.398899       0.115136       1.117022 0.82754648E+01  0.81200857E+02                                 1.718952                            1.638289      -0.994703       2.406503                    0.998144       3.383467       9.196231       0.513237       1.216241      -0.724475       0.014235      -0.020228      -0.029081       0.038177      -0.000153      -0.000894       0.017546      -0.004182       0.008854      -0.015822      -0.003571       0.019393              1.727437       1.672648      -0.212512      -0.281983       1.724526       0.286798       1.785135           0.000014
          113              H       1.823656       9.243493      21.085815       0.108219       0.914628 0.64821172E+01  0.60765052E+02                                 1.592152                            1.517212      -0.826764       2.492168                    0.999440       3.422791       9.562198       0.490639       1.331701      -0.697411      -0.000006      -0.043609       0.023044       0.049323      -0.000579      -0.000813      -0.002551      -0.032208      -0.009204      -0.014645      -0.003309       0.017955              1.605499       1.304885      -0.018430       0.005219       1.877649      -0.402329       1.633963           0.000635
          114              H       1.587704       9.063659      18.766160       0.126518       0.934421 0.65645678E+01  0.62232395E+02                                 1.655330                            1.555035      -1.253340       2.285895                    0.996072       3.661502      10.561107       0.467725       1.381356      -0.685509      -0.004269      -0.032342      -0.015567       0.036146      -0.002230       0.004551      -0.003923      -0.021760       0.013605      -0.014321       0.002570       0.011750              1.699238       1.306140       0.065323       0.039898       2.159029       0.481310       1.632544           0.000364
          115              H       1.522319      11.001640      17.507878       0.111548       0.905184 0.64972939E+01  0.60962136E+02                                 1.581927                            1.520001      -0.809221       2.499039                    0.999283       3.436769       9.615453       0.489544       1.333479      -0.696959      -0.006265      -0.001011      -0.040638       0.041131       0.000190       0.006876      -0.002307      -0.014505       0.032420      -0.014561       0.001466       0.013095              1.596523       1.303254       0.012363       0.108352       1.382836       0.076871       2.103478          -0.000069
          116              H       1.678673      13.075026      18.540437       0.133882       0.901882 0.64365097E+01  0.61009511E+02                                 1.647459                            1.565070      -1.324416       2.264346                    0.993985       3.693789      10.821083       0.452804       1.427081      -0.676708      -0.003383       0.028925      -0.020866       0.035825       0.001081       0.002302       0.001917      -0.020434       0.005383      -0.011539       0.001636       0.009903              1.675415       1.324664       0.000287       0.026793       1.938861      -0.399493       1.762720           0.000556
          117              H       1.921733      15.000313      19.779508       0.143451       0.836173 0.58940343E+01  0.54335805E+02                                 1.543718                            1.481621      -0.938899       2.459143                    0.998554       3.365589       9.541359       0.475707       1.396667      -0.684313      -0.000399       0.007630      -0.035411       0.036226      -0.000592       0.001000      -0.001325      -0.005203       0.027484      -0.007293      -0.002092       0.009385              1.563381       1.239727       0.023951      -0.016642       1.506785      -0.128216       1.943631           0.000564
          118              H       1.999910      16.367055      23.535141       0.142601       0.876599 0.65234499E+01  0.61594553E+02                                 1.586582                            1.554944      -1.023692       2.420625                    0.997348       3.402278       9.715706       0.466721       1.389901      -0.686130       0.003343       0.029785       0.024195       0.038519       0.001684      -0.000259       0.006878      -0.017461       0.018164      -0.011973      -0.000827       0.012800              1.579463       1.329544       0.008784       0.034650       1.719708       0.148755       1.689137           0.000606
          119              H       1.800914      15.670990       1.798574       0.134486       0.851380 0.62165815E+01  0.58102506E+02                                 1.561032                            1.521639      -1.019395       2.415158                    0.997179       3.460174       9.890914       0.469202       1.396699      -0.684018      -0.002862       0.037657       0.001389       0.037791      -0.000220      -0.001784      -0.002211      -0.022630       0.010180      -0.013212       0.002884       0.010329              1.551926       1.290362       0.001862      -0.013180       1.938933       0.016825       1.426482           0.000557
          120              H       1.613289      14.735851       3.861290       0.119766       0.949218 0.64463025E+01  0.60687270E+02                                 1.665991                            1.536456      -1.019094       2.402823                    0.997745       3.528840      10.063335       0.473760       1.373286      -0.688175      -0.008488       0.020823       0.034638       0.041297       0.001605       0.003808       0.001460      -0.017589       0.039522      -0.015989       0.002080       0.013909              1.741178       1.371879      -0.069151      -0.147557       1.737841       0.508499       2.113815          -0.000114
          121              H       1.793807      12.438200       4.094217       0.119906       1.011005 0.69725337E+01  0.66599809E+02                                 1.698549                            1.567428      -1.177748       2.323662                    0.995471       3.571618      10.089190       0.485298       1.321343      -0.698409      -0.003028      -0.009895       0.029682       0.031434      -0.001142      -0.000554       0.007262      -0.018775       0.028489      -0.014205      -0.000563       0.014768              1.752728       1.342696       0.006930      -0.018796       1.496140      -0.344272       2.419349           0.000385
          122              H       1.962953      11.185706       2.314853       0.094812       1.023864 0.73733422E+01  0.71082418E+02                                 1.690574                            1.596601      -0.909025       2.443017                    0.998489       3.504302       9.792520       0.490059       1.296461      -0.705061      -0.000513      -0.045933       0.010988       0.047232      -0.004974      -0.004633      -0.007703      -0.029348       0.011865      -0.019045       0.001740       0.017305              1.709468       1.347830      -0.024009       0.015211       2.361899      -0.022899       1.418675           0.001013
          123              H       2.576998      16.961567      19.207999       0.117330       0.894134 0.63359010E+01  0.59368728E+02                                 1.600510                            1.524534      -0.962457       2.431976                    0.997563       3.494087       9.928778       0.475181       1.375617      -0.688140       0.010455      -0.025519      -0.027536       0.038972      -0.002617      -0.005333       0.002615      -0.022549       0.028121      -0.017217       0.005027       0.012190              1.626216       1.405937      -0.155404      -0.145573       1.899789       0.206174       1.572922          -0.000007
          124              H       1.263625      18.250028      22.713897       0.118386       0.957439 0.67294949E+01  0.62984844E+02                                 1.580718                            1.499565      -0.731529       2.538777                    0.999832       3.226259       8.690000       0.522244       1.253081      -0.715889      -0.012486      -0.002485       0.038243       0.040306      -0.002808      -0.010008      -0.000101      -0.013833       0.027361      -0.015921       0.002652       0.013269              1.610466       1.345386       0.034836      -0.190772       1.505933      -0.282350       1.980080           0.000044
          125              H       2.528671      19.085730      18.415570       0.120465       0.963060 0.69355613E+01  0.66779987E+02                                 1.706886                            1.612420      -1.198973       2.314729                    0.995018       3.714170      10.860625       0.452517       1.405744      -0.681283       0.009458      -0.003537      -0.033549       0.035036      -0.002154      -0.007504       0.010129      -0.008686       0.033801      -0.012503      -0.006412       0.018915              1.758102       1.521264       0.058090      -0.189307       1.566971      -0.215781       2.186070           0.000042
          126              H       1.266467      20.372075      21.933474       0.132806       0.931953 0.64845805E+01  0.59520481E+02                                 1.496436                            1.429188      -0.734504       2.544577                    0.999877       3.009668       7.764058       0.564929       1.181212      -0.734010      -0.010069       0.024530       0.029098       0.039368      -0.003647      -0.008162       0.005672      -0.020940       0.026927      -0.017624       0.001801       0.015824              1.511067       1.271029      -0.127156      -0.089537       1.815517       0.213688       1.446656           0.000008
          127              H       1.582018       1.349817      21.181867       0.132694       1.068640 0.78094645E+01  0.76693152E+02                                 1.761974                            1.664101      -1.212507       2.322431                    0.996121       3.550278      10.149583       0.469031       1.329748      -0.697712      -0.005300       0.011577       0.055998       0.057428      -0.002816      -0.002135      -0.006726      -0.005991       0.062617      -0.015158      -0.007292       0.022449              1.781184       1.433251      -0.009700      -0.036273       1.684983       0.253960       2.225319          -0.000032
          128              H       1.697152       2.134741      17.397419       0.107605       0.982093 0.66662560E+01  0.62643629E+02                                 1.648254                            1.523239      -0.796754       2.513397                    0.999541       3.322230       9.154981       0.499374       1.305224      -0.704130      -0.000075       0.027683      -0.042776       0.050953      -0.003308      -0.000665      -0.003804      -0.022874       0.042649      -0.019057       0.003541       0.015516              1.696115       1.355799      -0.007308       0.051719       1.604142      -0.464776       2.128405           0.000021
          129              H       1.732687       7.182802      22.641858       0.122527       0.898513 0.67839844E+01  0.64852451E+02                                 1.619963                            1.590499      -1.099335       2.366199                    0.996720       3.615886      10.478072       0.458196       1.398342      -0.683321       0.002322       0.013936      -0.035240       0.037966      -0.003761      -0.003346      -0.009319      -0.009984       0.026699      -0.012834      -0.002125       0.014959              1.610121       1.364866       0.016394      -0.055653       1.561604      -0.195987       1.903892           0.000182
          130              H       1.356016       7.622867       2.583799       0.110040       0.931951 0.69586590E+01  0.66239651E+02                                 1.594695                            1.559494      -0.919650       2.439861                    0.998638       3.471415       9.696001       0.490953       1.310610      -0.701890      -0.007312       0.020640       0.030286       0.037373      -0.001145      -0.003383       0.004127      -0.021424       0.039656      -0.017714       0.002513       0.015201              1.585553       1.363567      -0.087599      -0.092197       1.593503       0.301452       1.799590           0.000007
          131              H       1.678673       5.350605       2.888764       0.106457       0.972634 0.68669036E+01  0.65698090E+02                                 1.688768                            1.581859      -1.060596       2.367880                    0.997028       3.698801      10.644817       0.468499       1.366488      -0.688803       0.002920      -0.012406       0.035003       0.037252      -0.002901      -0.001981       0.004905      -0.020819       0.032342      -0.016262       0.002335       0.013927              1.747185       1.366578      -0.054070       0.070019       1.606486      -0.486919       2.268491           0.000112
          132              H       1.819392       3.947896       0.972527       0.114093       1.056663 0.80573001E+01  0.79778257E+02                                 1.742523                            1.683336      -1.291706       2.262565                    0.994881       3.728206      10.715515       0.469059       1.318813      -0.698884       0.002057      -0.036258       0.002149       0.036380       0.001236       0.002115      -0.003161      -0.018338      -0.003094      -0.009418      -0.001151       0.010569              1.738097       1.402403      -0.065293       0.007751       2.201251      -0.209328       1.610636           0.000072
          133              H       0.550082       8.175065      16.439300       0.096664       1.044021 0.76442042E+01  0.75612200E+02                                 1.801304                            1.690474      -1.487458       2.156488                    0.992179       4.099550      12.253919       0.441703       1.401896      -0.679975      -0.031723       0.006211       0.009527       0.033700      -0.003807      -0.003978      -0.002704       0.003513      -0.020072      -0.009235       0.001405       0.007830              1.855878       2.554366      -0.208799      -0.086524       1.508370       0.040530       1.504898           0.000057
          134              H       3.903164       6.118604      17.140479       0.117751       0.955401 0.70606178E+01  0.68099176E+02                                 1.675117                            1.610265      -1.250684       2.285715                    0.995727       3.712517      10.766881       0.461130       1.377156      -0.686695       0.017906      -0.028874       0.017003       0.037993      -0.009163       0.001684      -0.008343      -0.004929      -0.001761      -0.011027      -0.002944       0.013971              1.686135       1.741966      -0.235357       0.114239       1.723448      -0.204182       1.592992           0.000369
          135              H       1.653088       9.395824      14.784804       0.107247       1.076638 0.77917104E+01  0.75273081E+02                                 1.674993                            1.587953      -0.795572       2.494841                    0.999643       3.323571       8.948473       0.522427       1.213595      -0.725239      -0.015797       0.025575      -0.023567       0.038197      -0.006194      -0.004481      -0.015076       0.006651       0.004400      -0.019283       0.005224       0.014059              1.691443       1.696170      -0.298905       0.218406       1.815074      -0.275567       1.563085           0.000108
          136              H       3.888950       9.042502      14.405399       0.115136       1.117025 0.82754891E+01  0.81201156E+02                                 1.718954                            1.638291      -0.994709       2.406499                    0.998144       3.383473       9.196251       0.513237       1.216241      -0.724475       0.014235       0.020228      -0.029081       0.038177       0.000153      -0.000894      -0.017546      -0.004181       0.008854      -0.015822      -0.003571       0.019393              1.727439       1.672651       0.212513      -0.281983       1.724528      -0.286799       1.785137           0.000014
          137              H       8.930656       1.335007      14.933685       0.108218       0.914629 0.64821322E+01  0.60765230E+02                                 1.592154                            1.517214      -0.826764       2.492167                    0.999440       3.422795       9.562213       0.490639       1.331701      -0.697411      -0.000006       0.043608      -0.023045       0.049323       0.000579       0.000813      -0.002551      -0.032208      -0.009204      -0.014645      -0.003309       0.017955              1.605501       1.304886       0.018430      -0.005219       1.877650      -0.402330       1.633965           0.000634
          138              H       8.694704       1.514841      17.253341       0.126517       0.934420 0.65645584E+01  0.62232279E+02                                 1.655329                            1.555034      -1.253335       2.285897                    0.996072       3.661499      10.561094       0.467725       1.381356      -0.685509      -0.004269       0.032342       0.015567       0.036146       0.002230      -0.004551      -0.003923      -0.021760       0.013605      -0.014321       0.002570       0.011750              1.699236       1.306139      -0.065323      -0.039898       2.159027       0.481310       1.632543           0.000364
          139              H       8.629319      20.733860      18.511622       0.111548       0.905182 0.64972748E+01  0.60961913E+02                                 1.581925                            1.519999      -0.809220       2.499039                    0.999283       3.436765       9.615439       0.489545       1.333480      -0.696959      -0.006265       0.001011       0.040638       0.041131      -0.000190      -0.006876      -0.002307      -0.014505       0.032420      -0.014561       0.001465       0.013096              1.596520       1.303252      -0.012363      -0.108351       1.382834       0.076871       2.103475          -0.000069
          140              H       8.785673      18.660474      17.479063       0.133882       0.901883 0.64365210E+01  0.61009657E+02                                 1.647462                            1.565073      -1.324422       2.264343                    0.993985       3.693794      10.821108       0.452803       1.427083      -0.676708      -0.003383      -0.028925       0.020866       0.035826      -0.001081      -0.002302       0.001917      -0.020434       0.005383      -0.011539       0.001636       0.009903              1.675418       1.324666      -0.000287      -0.026793       1.938864      -0.399494       1.762723           0.000556
          141              H       9.028733      16.735187      16.239992       0.143452       0.836173 0.58940408E+01  0.54335892E+02                                 1.543720                            1.481623      -0.938903       2.459141                    0.998554       3.365592       9.541377       0.475706       1.396669      -0.684313      -0.000399      -0.007630       0.035411       0.036226       0.000592      -0.001000      -0.001325      -0.005203       0.027484      -0.007293      -0.002092       0.009385              1.563383       1.239728      -0.023951       0.016642       1.506786      -0.128216       1.943634           0.000564
          142              H       9.106910      15.368445      12.484359       0.142601       0.876599 0.65234477E+01  0.61594526E+02                                 1.586581                            1.554944      -1.023690       2.420626                    0.997348       3.402277       9.715702       0.466721       1.389900      -0.686130       0.003343      -0.029785      -0.024195       0.038519      -0.001684       0.000259       0.006878      -0.017461       0.018164      -0.011973      -0.000827       0.012800              1.579463       1.329543      -0.008784      -0.034650       1.719708       0.148755       1.689137           0.000606
          143              H       8.907914      16.064510      10.207926       0.134486       0.851382 0.62165921E+01  0.58102630E+02                                 1.561033                            1.521640      -1.019396       2.415157                    0.997179       3.460177       9.890925       0.469202       1.396699      -0.684018      -0.002862      -0.037657      -0.001388       0.037791       0.000220       0.001784      -0.002211      -0.022630       0.010180      -0.013212       0.002884       0.010329              1.551927       1.290363      -0.001862       0.013180       1.938935       0.016825       1.426483           0.000557
          144              H       8.720289      16.999650       8.145210       0.119767       0.949217 0.64462911E+01  0.60687128E+02                                 1.665989                            1.536454      -1.019089       2.402825                    0.997745       3.528836      10.063317       0.473760       1.373285      -0.688175      -0.008488      -0.020823      -0.034638       0.041297      -0.001604      -0.003808       0.001460      -0.017589       0.039522      -0.015989       0.002080       0.013909              1.741176       1.371877       0.069151       0.147556       1.737838       0.508497       2.113812          -0.000114
          145              H       8.900807      19.297300       7.912284       0.119906       1.011005 0.69725370E+01  0.66599846E+02                                 1.698549                            1.567428      -1.177753       2.323660                    0.995471       3.571619      10.089192       0.485298       1.321343      -0.698409      -0.003027       0.009895      -0.029682       0.031434       0.001142       0.000554       0.007261      -0.018775       0.028489      -0.014205      -0.000563       0.014768              1.752728       1.342696      -0.006930       0.018796       1.496140      -0.344273       2.419348           0.000385
          146              H       9.069953      20.549794       9.691647       0.094812       1.023865 0.73733530E+01  0.71082548E+02                                 1.690575                            1.596602      -0.909027       2.443016                    0.998489       3.504305       9.792530       0.490059       1.296461      -0.705061      -0.000513       0.045933      -0.010988       0.047232       0.004974       0.004633      -0.007703      -0.029348       0.011865      -0.019045       0.001740       0.017305              1.709469       1.347831       0.024009      -0.015211       2.361901      -0.022900       1.418676           0.001013
          147              H       9.683998      14.773933      16.811501       0.117330       0.894132 0.63358792E+01  0.59368464E+02                                 1.600507                            1.524531      -0.962454       2.431978                    0.997563       3.494080       9.928748       0.475182       1.375615      -0.688140       0.010455       0.025519       0.027536       0.038972       0.002617       0.005333       0.002615      -0.022549       0.028120      -0.017217       0.005027       0.012190              1.626213       1.405934       0.155403       0.145572       1.899785       0.206174       1.572918          -0.000007
          148              H       8.370625      13.485472      13.305603       0.118385       0.957440 0.67295022E+01  0.62984928E+02                                 1.580719                            1.499565      -0.731528       2.538777                    0.999832       3.226261       8.690006       0.522244       1.253081      -0.715889      -0.012486       0.002485      -0.038243       0.040306       0.002808       0.010008      -0.000101      -0.013833       0.027360      -0.015921       0.002652       0.013269              1.610467       1.345387      -0.034836       0.190773       1.505933      -0.282351       1.980081           0.000044
          149              H       9.635671      12.649770      17.603930       0.120465       0.963060 0.69355611E+01  0.66779991E+02                                 1.706887                            1.612421      -1.198976       2.314727                    0.995018       3.714172      10.860635       0.452517       1.405744      -0.681283       0.009458       0.003537       0.033549       0.035036       0.002154       0.007504       0.010129      -0.008686       0.033802      -0.012504      -0.006412       0.018915              1.758102       1.521265      -0.058090       0.189307       1.566971      -0.215781       2.186070           0.000042
          150              H       8.373467      11.363425      14.086026       0.132806       0.931952 0.64845693E+01  0.59520346E+02                                 1.496434                            1.429186      -0.734503       2.544577                    0.999877       3.009666       7.764048       0.564929       1.181211      -0.734011      -0.010069      -0.024530      -0.029098       0.039368       0.003647       0.008162       0.005672      -0.020940       0.026927      -0.017624       0.001801       0.015824              1.511065       1.271028       0.127156       0.089536       1.815514       0.213688       1.446654           0.000008
          151              H       8.689018       9.228683      14.837633       0.132695       1.068640 0.78094588E+01  0.76693102E+02                                 1.761975                            1.664101      -1.212513       2.322430                    0.996121       3.550279      10.149595       0.469030       1.329750      -0.697711      -0.005300      -0.011577      -0.055999       0.057428       0.002816       0.002135      -0.006726      -0.005991       0.062619      -0.015158      -0.007292       0.022450              1.781186       1.433252       0.009700       0.036273       1.684984       0.253961       2.225320          -0.000032
          152              H       8.804152       8.443759      18.622082       0.107606       0.982088 0.66662120E+01  0.62643109E+02                                 1.648248                            1.523234      -0.796750       2.513400                    0.999541       3.322218       9.154939       0.499375       1.305225      -0.704129      -0.000075      -0.027683       0.042777       0.050953       0.003308       0.000665      -0.003804      -0.022874       0.042649      -0.019057       0.003541       0.015516              1.696110       1.355795       0.007308      -0.051719       1.604136      -0.464773       2.128397           0.000021
          153              H       8.839687       3.395699      13.377642       0.122527       0.898514 0.67839917E+01  0.64852545E+02                                 1.619965                            1.590500      -1.099337       2.366197                    0.996720       3.615890      10.478089       0.458195       1.398343      -0.683321       0.002322      -0.013936       0.035240       0.037966       0.003761       0.003346      -0.009319      -0.009984       0.026698      -0.012834      -0.002125       0.014959              1.610122       1.364867      -0.016394       0.055653       1.561605      -0.195987       1.903894           0.000181
          154              H       8.463016       2.955633       9.422701       0.110040       0.931952 0.69586613E+01  0.66239674E+02                                 1.594695                            1.559494      -0.919651       2.439860                    0.998638       3.471415       9.695999       0.490954       1.310609      -0.701890      -0.007312      -0.020640      -0.030286       0.037373       0.001145       0.003383       0.004127      -0.021424       0.039656      -0.017714       0.002513       0.015201              1.585553       1.363567       0.087599       0.092197       1.593502       0.301452       1.799589           0.000007
          155              H       8.785673       5.227895       9.117736       0.106457       0.972634 0.68669070E+01  0.65698131E+02                                 1.688769                            1.581859      -1.060600       2.367878                    0.997028       3.698802      10.644821       0.468499       1.366488      -0.688803       0.002920       0.012407      -0.035003       0.037252       0.002901       0.001981       0.004905      -0.020819       0.032341      -0.016262       0.002335       0.013927              1.747186       1.366578       0.054070      -0.070019       1.606486      -0.486919       2.268492           0.000112
          156              H       8.926392       6.630604      11.033974       0.114093       1.056659 0.80572671E+01  0.79777850E+02                                 1.742520                            1.683333      -1.291701       2.262568                    0.994881       3.728199      10.715490       0.469060       1.318814      -0.698883       0.002057       0.036258      -0.002149       0.036380      -0.001236      -0.002114      -0.003160      -0.018338      -0.003093      -0.009418      -0.001151       0.010569              1.738093       1.402401       0.065292      -0.007751       2.201247      -0.209326       1.610632           0.000072
          157              H       7.657082       2.403435      19.580200       0.096664       1.044019 0.76441804E+01  0.75611900E+02                                 1.801301                            1.690471      -1.487455       2.156490                    0.992179       4.099542      12.253887       0.441704       1.401896      -0.679975      -0.031723      -0.006211      -0.009527       0.033700       0.003807       0.003978      -0.002704       0.003513      -0.020072      -0.009235       0.001405       0.007830              1.855875       2.554361       0.208798       0.086524       1.508368       0.040530       1.504895           0.000057
          158              H      11.010164       4.459896      18.879021       0.117750       0.955398 0.70605859E+01  0.68098786E+02                                 1.675113                            1.610261      -1.250675       2.285719                    0.995727       3.712508      10.766845       0.461131       1.377156      -0.686695       0.017907       0.028875      -0.017003       0.037993       0.009163      -0.001684      -0.008343      -0.004930      -0.001761      -0.011027      -0.002944       0.013971              1.686131       1.741962       0.235356      -0.114239       1.723444      -0.204181       1.592988           0.000369
          159              H       8.760088       1.182676      21.234696       0.107247       1.076638 0.77917052E+01  0.75273028E+02                                 1.674994                            1.587954      -0.795570       2.494842                    0.999643       3.323570       8.948474       0.522426       1.213597      -0.725239      -0.015797      -0.025575       0.023568       0.038198       0.006194       0.004481      -0.015076       0.006651       0.004400      -0.019283       0.005224       0.014059              1.691443       1.696170       0.298905      -0.218406       1.815075      -0.275567       1.563085           0.000108
          160              H      10.995950       1.535998      21.614101       0.115137       1.117027 0.82755112E+01  0.81201453E+02                                 1.718959                            1.638295      -0.994712       2.406498                    0.998144       3.383477       9.196276       0.513235       1.216243      -0.724474       0.014235      -0.020228       0.029081       0.038177      -0.000153       0.000894      -0.017546      -0.004182       0.008854      -0.015822      -0.003571       0.019393              1.727443       1.672655      -0.212513       0.281985       1.724533      -0.286800       1.785142           0.000014
          161              H       5.283344      11.913507      21.085815       0.108218       0.914627 0.64821145E+01  0.60765018E+02                                 1.592151                            1.517211      -0.826761       2.492169                    0.999440       3.422790       9.562193       0.490639       1.331701      -0.697411       0.000006       0.043609       0.023045       0.049323      -0.000579       0.000813       0.002551      -0.032208      -0.009204      -0.014645      -0.003309       0.017955              1.605498       1.304884      -0.018430      -0.005219       1.877648       0.402329       1.633963           0.000634
          162              H       5.519296      12.093341      18.766160       0.126517       0.934421 0.65645714E+01  0.62232431E+02                                 1.655330                            1.555035      -1.253335       2.285897                    0.996072       3.661502      10.561104       0.467725       1.381355      -0.685509       0.004269       0.032342      -0.015567       0.036146      -0.002230      -0.004551       0.003923      -0.021761       0.013605      -0.014321       0.002570       0.011751              1.699238       1.306140       0.065323      -0.039898       2.159029      -0.481310       1.632544           0.000364
          163              H       5.584681      10.155360      17.507878       0.111548       0.905184 0.64972925E+01  0.60962113E+02                                 1.581926                            1.520000      -0.809219       2.499039                    0.999283       3.436768       9.615446       0.489545       1.333478      -0.696959       0.006265       0.001011      -0.040638       0.041131       0.000190      -0.006876       0.002307      -0.014505       0.032420      -0.014561       0.001466       0.013096              1.596522       1.303253       0.012363      -0.108351       1.382835      -0.076871       2.103477          -0.000069
          164              H       5.428327       8.081974      18.540437       0.133883       0.901880 0.64364957E+01  0.61009365E+02                                 1.647459                            1.565070      -1.324417       2.264346                    0.993985       3.693788      10.821090       0.452803       1.427084      -0.676708       0.003383      -0.028925      -0.020866       0.035826       0.001081      -0.002303      -0.001917      -0.020434       0.005383      -0.011539       0.001637       0.009902              1.675415       1.324664       0.000287      -0.026793       1.938861       0.399493       1.762720           0.000556
          165              H       5.185267       6.156687      19.779508       0.143452       0.836172 0.58940244E+01  0.54335695E+02                                 1.543717                            1.481620      -0.938901       2.459143                    0.998554       3.365586       9.541351       0.475707       1.396667      -0.684313       0.000399      -0.007630      -0.035411       0.036226      -0.000592      -0.001000       0.001325      -0.005202       0.027484      -0.007293      -0.002092       0.009385              1.563380       1.239726       0.023951       0.016642       1.506783       0.128215       1.943630           0.000564
          166              H       5.107090       4.789945      23.535141       0.142601       0.876599 0.65234473E+01  0.61594515E+02                                 1.586580                            1.554944      -1.023688       2.420627                    0.997348       3.402276       9.715695       0.466722       1.389899      -0.686131      -0.003343      -0.029785       0.024195       0.038519       0.001684       0.000259      -0.006878      -0.017461       0.018164      -0.011973      -0.000827       0.012800              1.579462       1.329543       0.008784      -0.034650       1.719707      -0.148755       1.689136           0.000606
          167              H       5.306086       5.486010       1.798574       0.134486       0.851383 0.62166017E+01  0.58102737E+02                                 1.561034                            1.521641      -1.019396       2.415157                    0.997179       3.460179       9.890929       0.469202       1.396698      -0.684018       0.002862      -0.037657       0.001388       0.037791      -0.000220       0.001784       0.002211      -0.022630       0.010180      -0.013213       0.002884       0.010329              1.551928       1.290364       0.001862       0.013180       1.938936      -0.016825       1.426484           0.000557
          168              H       5.493711       6.421149       3.861290       0.119766       0.949218 0.64463041E+01  0.60687278E+02                                 1.665990                            1.536456      -1.019087       2.402826                    0.997745       3.528839      10.063326       0.473760       1.373284      -0.688175       0.008488      -0.020823       0.034638       0.041297       0.001605      -0.003809      -0.001460      -0.017590       0.039522      -0.015989       0.002080       0.013909              1.741177       1.371878      -0.069151       0.147557       1.737839      -0.508498       2.113813          -0.000114
          169              H       5.313193       8.718800       4.094217       0.119907       1.011005 0.69725306E+01  0.66599767E+02                                 1.698548                            1.567427      -1.177750       2.323662                    0.995471       3.571616      10.089181       0.485298       1.321342      -0.698409       0.003027       0.009895       0.029682       0.031434      -0.001142       0.000554      -0.007261      -0.018775       0.028489      -0.014205      -0.000563       0.014768              1.752727       1.342695       0.006930       0.018796       1.496139       0.344272       2.419348           0.000385
          170              H       5.144047       9.971294       2.314853       0.094812       1.023863 0.73733351E+01  0.71082330E+02                                 1.690573                            1.596600      -0.909026       2.443017                    0.998489       3.504300       9.792512       0.490060       1.296461      -0.705061       0.000513       0.045933       0.010988       0.047232      -0.004974       0.004633       0.007703      -0.029348       0.011865      -0.019045       0.001740       0.017305              1.709467       1.347829      -0.024009      -0.015211       2.361898       0.022899       1.418674           0.001013
          171              H       4.530002       4.195433      19.207999       0.117331       0.894133 0.63358926E+01  0.59368632E+02                                 1.600509                            1.524534      -0.962461       2.431975                    0.997563       3.494085       9.928772       0.475181       1.375617      -0.688140      -0.010455       0.025519      -0.027537       0.038972      -0.002617       0.005333      -0.002615      -0.022549       0.028121      -0.017217       0.005027       0.012190              1.626215       1.405936      -0.155404       0.145573       1.899788      -0.206174       1.572921          -0.000007
          172              H       5.843375       2.906972      22.713897       0.118385       0.957441 0.67295065E+01  0.62984964E+02                                 1.580718                            1.499565      -0.731526       2.538778                    0.999832       3.226261       8.689999       0.522245       1.253079      -0.715889       0.012486       0.002485       0.038243       0.040306      -0.002808       0.010008       0.000101      -0.013833       0.027361      -0.015921       0.002652       0.013269              1.610466       1.345386       0.034836       0.190772       1.505932       0.282350       1.980080           0.000044
          173              H       4.578329       2.071270      18.415570       0.120465       0.963062 0.69355758E+01  0.66780160E+02                                 1.706888                            1.612422      -1.198974       2.314728                    0.995018       3.714174      10.860639       0.452517       1.405743      -0.681283      -0.009458       0.003537      -0.033549       0.035036      -0.002154       0.007504      -0.010129      -0.008686       0.033801      -0.012504      -0.006412       0.018915              1.758103       1.521266       0.058090       0.189307       1.566972       0.215782       2.186072           0.000042
          174              H       5.840533       0.784925      21.933474       0.132805       0.931954 0.64845833E+01  0.59520503E+02                                 1.496435                            1.429187      -0.734500       2.544578                    0.999877       3.009669       7.764056       0.564929       1.181211      -0.734011       0.010069      -0.024530       0.029098       0.039368      -0.003647       0.008162      -0.005672      -0.020940       0.026927      -0.017625       0.001801       0.015824              1.511067       1.271029      -0.127156       0.089537       1.815516      -0.213688       1.446655           0.000008
          175              H       5.524982      19.807183      21.181867       0.132694       1.068640 0.78094664E+01  0.76693195E+02                                 1.761976                            1.664103      -1.212514       2.322429                    0.996121       3.550280      10.149599       0.469030       1.329750      -0.697711       0.005300      -0.011577       0.055999       0.057428      -0.002816       0.002135       0.006726      -0.005991       0.062619      -0.015158      -0.007292       0.022450              1.781187       1.433253      -0.009700       0.036273       1.684985      -0.253961       2.225322          -0.000032
          176              H       5.409848      19.022259      17.397419       0.107606       0.982090 0.66662332E+01  0.62643359E+02                                 1.648251                            1.523236      -0.796752       2.513398                    0.999541       3.322224       9.154959       0.499375       1.305224      -0.704130       0.000075      -0.027683      -0.042777       0.050953      -0.003308       0.000665       0.003804      -0.022874       0.042649      -0.019058       0.003541       0.015516              1.696112       1.355796      -0.007308      -0.051719       1.604139       0.464775       2.128401           0.000021
          177              H       5.374313      13.974198      22.641858       0.122526       0.898518 0.67840280E+01  0.64852973E+02                                 1.619968                            1.590504      -1.099336       2.366197                    0.996719       3.615898      10.478116       0.458195       1.398341      -0.683321      -0.002323      -0.013937      -0.035240       0.037966      -0.003761       0.003346       0.009319      -0.009984       0.026698      -0.012834      -0.002125       0.014959              1.610126       1.364870       0.016394       0.055653       1.561609       0.195988       1.903899           0.000181
          178              H       5.750984      13.534133       2.583799       0.110040       0.931950 0.69586466E+01  0.66239500E+02                                 1.594693                            1.559493      -0.919651       2.439861                    0.998638       3.471411       9.695986       0.490954       1.310610      -0.701890       0.007312      -0.020640       0.030286       0.037373      -0.001145       0.003383      -0.004127      -0.021424       0.039656      -0.017714       0.002513       0.015201              1.585552       1.363566      -0.087599       0.092197       1.593501      -0.301452       1.799588           0.000008
          179              H       5.428327      15.806395       2.888764       0.106457       0.972633 0.68668965E+01  0.65698008E+02                                 1.688768                            1.581859      -1.060600       2.367878                    0.997028       3.698799      10.644812       0.468499       1.366489      -0.688803      -0.002920       0.012406       0.035004       0.037252      -0.002901       0.001981      -0.004905      -0.020819       0.032341      -0.016262       0.002335       0.013927              1.747185       1.366578      -0.054070      -0.070019       1.606485       0.486919       2.268491           0.000112
          180              H       5.287608      17.209104       0.972527       0.114093       1.056661 0.80572856E+01  0.79778082E+02                                 1.742522                            1.683335      -1.291703       2.262567                    0.994881       3.728203      10.715506       0.469059       1.318814      -0.698883      -0.002057       0.036258       0.002150       0.036380       0.001236      -0.002115       0.003161      -0.018338      -0.003093      -0.009418      -0.001151       0.010569              1.738095       1.402402      -0.065293      -0.007751       2.201249       0.209328       1.610635           0.000072
          181              H       6.556918      12.981935      16.439300       0.096663       1.044021 0.76442019E+01  0.75612166E+02                                 1.801303                            1.690473      -1.487455       2.156490                    0.992179       4.099548      12.253909       0.441704       1.401896      -0.679975       0.031723      -0.006211       0.009527       0.033700      -0.003807       0.003978       0.002704       0.003513      -0.020072      -0.009235       0.001405       0.007830              1.855878       2.554366      -0.208799       0.086524       1.508370      -0.040530       1.504897           0.000057
          182              H       3.203836      15.038396      17.140479       0.117750       0.955402 0.70606206E+01  0.68099200E+02                                 1.675117                            1.610264      -1.250675       2.285719                    0.995727       3.712516      10.766872       0.461131       1.377155      -0.686695      -0.017906       0.028874       0.017003       0.037993      -0.009163      -0.001684       0.008343      -0.004929      -0.001761      -0.011027      -0.002944       0.013971              1.686135       1.741965      -0.235357      -0.114239       1.723448       0.204182       1.592991           0.000369
          183              H       5.453912      11.761176      14.784804       0.107247       1.076639 0.77917169E+01  0.75273169E+02                                 1.674995                            1.587955      -0.795574       2.494841                    0.999643       3.323572       8.948481       0.522426       1.213596      -0.725239       0.015797      -0.025575      -0.023568       0.038197      -0.006194       0.004481       0.015076       0.006651       0.004400      -0.019283       0.005224       0.014059              1.691445       1.696172      -0.298906      -0.218407       1.815076       0.275567       1.563087           0.000109
          184              H       3.218050      12.114498      14.405399       0.115136       1.117029 0.82755270E+01  0.81201632E+02                                 1.718959                            1.638295      -0.994714       2.406497                    0.998144       3.383480       9.196280       0.513236       1.216242      -0.724475      -0.014235      -0.020228      -0.029081       0.038177       0.000153       0.000894       0.017546      -0.004182       0.008854      -0.015822      -0.003571       0.019394              1.727444       1.672655       0.212513       0.281985       1.724533       0.286800       1.785143           0.000014
          185              H      12.390344      19.821993      14.933685       0.108218       0.914627 0.64821171E+01  0.60765046E+02                                 1.592151                            1.517211      -0.826761       2.492169                    0.999440       3.422790       9.562192       0.490640       1.331701      -0.697411       0.000006      -0.043609      -0.023045       0.049323       0.000579      -0.000813       0.002551      -0.032208      -0.009204      -0.014645      -0.003309       0.017955              1.605498       1.304884       0.018430       0.005219       1.877647       0.402329       1.633963           0.000634
          186              H      12.626296      19.642159      17.253341       0.126517       0.934422 0.65645793E+01  0.62232529E+02                                 1.655331                            1.555036      -1.253339       2.285895                    0.996072       3.661505      10.561116       0.467725       1.381355      -0.685509       0.004269      -0.032342       0.015567       0.036146       0.002230       0.004551       0.003923      -0.021760       0.013605      -0.014321       0.002570       0.011751              1.699239       1.306141      -0.065323       0.039898       2.159032      -0.481311       1.632545           0.000364
          187              H      12.691681       0.423140      18.511622       0.111549       0.905183 0.64972835E+01  0.60962019E+02                                 1.581926                            1.520000      -0.809223       2.499038                    0.999283       3.436768       9.615451       0.489545       1.333480      -0.696959       0.006265      -0.001011       0.040638       0.041131      -0.000190       0.006876       0.002307      -0.014505       0.032420      -0.014561       0.001466       0.013096              1.596522       1.303253      -0.012363       0.108352       1.382835      -0.076871       2.103476          -0.000069
          188              H      12.535327       2.496526      17.479063       0.133883       0.901882 0.64365173E+01  0.61009609E+02                                 1.647461                            1.565072      -1.324422       2.264343                    0.993985       3.693793      10.821102       0.452804       1.427082      -0.676708       0.003384       0.028925       0.020866       0.035826      -0.001081       0.002302      -0.001917      -0.020434       0.005384      -0.011539       0.001637       0.009902              1.675417       1.324665      -0.000287       0.026793       1.938863       0.399494       1.762722           0.000556
          189              H      12.292267       4.421813      16.239992       0.143453       0.836170 0.58940144E+01  0.54335583E+02                                 1.543716                            1.481619      -0.938902       2.459143                    0.998554       3.365584       9.541346       0.475707       1.396668      -0.684313       0.000399       0.007630       0.035411       0.036226       0.000592       0.001000       0.001325      -0.005203       0.027484      -0.007293      -0.002092       0.009385              1.563379       1.239725      -0.023951      -0.016642       1.506782       0.128215       1.943628           0.000564
          190              H      12.214090       5.788555      12.484359       0.142601       0.876597 0.65234337E+01  0.61594363E+02                                 1.586580                            1.554943      -1.023690       2.420626                    0.997348       3.402274       9.715692       0.466721       1.389901      -0.686130      -0.003343       0.029785      -0.024195       0.038520      -0.001684      -0.000259      -0.006878      -0.017461       0.018164      -0.011973      -0.000827       0.012799              1.579461       1.329542      -0.008784       0.034650       1.719707      -0.148755       1.689135           0.000606
          191              H      12.413086       5.092490      10.207926       0.134486       0.851380 0.62165813E+01  0.58102512E+02                                 1.561033                            1.521640      -1.019397       2.415157                    0.997179       3.460176       9.890925       0.469202       1.396700      -0.684017       0.002862       0.037657      -0.001388       0.037791       0.000220      -0.001783       0.002211      -0.022630       0.010180      -0.013213       0.002884       0.010329              1.551927       1.290363      -0.001862      -0.013180       1.938935      -0.016825       1.426483           0.000557
          192              H      12.600711       4.157351       8.145210       0.119766       0.949222 0.64463330E+01  0.60687632E+02                                 1.665996                            1.536460      -1.019098       2.402820                    0.997745       3.528850      10.063372       0.473759       1.373286      -0.688175       0.008488       0.020823      -0.034638       0.041297      -0.001605       0.003808      -0.001460      -0.017589       0.039523      -0.015989       0.002080       0.013909              1.741183       1.371882       0.069151      -0.147557       1.737845      -0.508501       2.113821          -0.000114
          193              H      12.420193       1.859700       7.912284       0.119906       1.011006 0.69725380E+01  0.66599852E+02                                 1.698549                            1.567427      -1.177753       2.323660                    0.995471       3.571619      10.089189       0.485298       1.321342      -0.698409       0.003027      -0.009895      -0.029682       0.031434       0.001142      -0.000554      -0.007261      -0.018775       0.028489      -0.014205      -0.000562       0.014768              1.752728       1.342696      -0.006930      -0.018796       1.496140       0.344273       2.419347           0.000385
          194              H      12.251047       0.607206       9.691647       0.094812       1.023863 0.73733368E+01  0.71082355E+02                                 1.690574                            1.596600      -0.909027       2.443016                    0.998489       3.504301       9.792517       0.490059       1.296461      -0.705061       0.000513      -0.045933      -0.010988       0.047232       0.004974      -0.004633       0.007703      -0.029348       0.011865      -0.019045       0.001740       0.017305              1.709468       1.347830       0.024009       0.015211       2.361899       0.022899       1.418675           0.001013
          195              H      11.637002       6.383067      16.811501       0.117330       0.894132 0.63358794E+01  0.59368478E+02                                 1.600508                            1.524532      -0.962457       2.431976                    0.997563       3.494083       9.928764       0.475181       1.375617      -0.688140      -0.010455      -0.025519       0.027537       0.038972       0.002617      -0.005334      -0.002615      -0.022549       0.028121      -0.017217       0.005027       0.012190              1.626213       1.405935       0.155403      -0.145572       1.899786      -0.206173       1.572919          -0.000007
          196              H      12.950375       7.671528      13.305603       0.118385       0.957441 0.67295149E+01  0.62985087E+02                                 1.580721                            1.499568      -0.731527       2.538778                    0.999832       3.226265       8.690024       0.522243       1.253082      -0.715888       0.012486      -0.002485      -0.038243       0.040306       0.002808      -0.010008       0.000101      -0.013833       0.027360      -0.015921       0.002652       0.013269              1.610470       1.345389      -0.034836      -0.190773       1.505936       0.282351       1.980085           0.000044
          197              H      11.685329       8.507230      17.603930       0.120465       0.963059 0.69355480E+01  0.66779829E+02                                 1.706885                            1.612419      -1.198972       2.314729                    0.995018       3.714168      10.860618       0.452517       1.405744      -0.681283      -0.009458      -0.003537       0.033549       0.035036       0.002154      -0.007504      -0.010129      -0.008686       0.033801      -0.012503      -0.006412       0.018915              1.758100       1.521263      -0.058090      -0.189307       1.566970       0.215781       2.186068           0.000042
          198              H      12.947533       9.793575      14.086026       0.132805       0.931954 0.64845850E+01  0.59520530E+02                                 1.496436                            1.429188      -0.734500       2.544578                    0.999877       3.009669       7.764060       0.564929       1.181212      -0.734010       0.010069       0.024530      -0.029098       0.039368       0.003647      -0.008162      -0.005672      -0.020940       0.026927      -0.017625       0.001801       0.015824              1.511068       1.271030       0.127156      -0.089537       1.815518      -0.213688       1.446656           0.000008
          199              H      12.631982      11.928317      14.837633       0.132694       1.068641 0.78094713E+01  0.76693237E+02                                 1.761975                            1.664102      -1.212514       2.322429                    0.996121       3.550279      10.149588       0.469031       1.329748      -0.697712       0.005300       0.011577      -0.055999       0.057428       0.002816      -0.002135       0.006726      -0.005992       0.062618      -0.015158      -0.007292       0.022450              1.781185       1.433252       0.009700      -0.036273       1.684984      -0.253961       2.225320          -0.000032
          200              H      12.516848      12.713241      18.622082       0.107606       0.982091 0.66662414E+01  0.62643448E+02                                 1.648251                            1.523236      -0.796754       2.513397                    0.999541       3.322223       9.154954       0.499375       1.305223      -0.704130       0.000075       0.027683       0.042777       0.050953       0.003309      -0.000665       0.003804      -0.022874       0.042650      -0.019058       0.003541       0.015516              1.696113       1.355797       0.007308       0.051719       1.604140       0.464775       2.128401           0.000021
          201              H      12.481313      17.761301      13.377642       0.122526       0.898520 0.67840525E+01  0.64853273E+02                                 1.619972                            1.590507      -1.099343       2.366193                    0.996719       3.615906      10.478148       0.458195       1.398342      -0.683321      -0.002323       0.013937       0.035239       0.037966       0.003761      -0.003346       0.009319      -0.009984       0.026697      -0.012834      -0.002125       0.014959              1.610129       1.364872      -0.016394      -0.055654       1.561612       0.195988       1.903903           0.000181
          202              H      12.857984      18.201367       9.422701       0.110040       0.931951 0.69586555E+01  0.66239607E+02                                 1.594694                            1.559494      -0.919653       2.439860                    0.998638       3.471414       9.695997       0.490953       1.310610      -0.701890       0.007312       0.020640      -0.030286       0.037373       0.001145      -0.003383      -0.004127      -0.021424       0.039656      -0.017714       0.002513       0.015201              1.585553       1.363567       0.087599      -0.092197       1.593502      -0.301452       1.799589           0.000007
          203              H      12.535327      15.929105       9.117736       0.106458       0.972633 0.68668953E+01  0.65698002E+02                                 1.688768                            1.581859      -1.060604       2.367877                    0.997028       3.698801      10.644823       0.468498       1.366490      -0.688803      -0.002920      -0.012406      -0.035004       0.037252       0.002901      -0.001981      -0.004905      -0.020819       0.032341      -0.016262       0.002335       0.013927              1.747185       1.366578       0.054070       0.070019       1.606486       0.486919       2.268492           0.000113
          204              H      12.394608      14.526396      11.033974       0.114093       1.056663 0.80573051E+01  0.79778324E+02                                 1.742524                            1.683337      -1.291708       2.262564                    0.994881       3.728208      10.715524       0.469059       1.318814      -0.698883      -0.002057      -0.036258      -0.002150       0.036380      -0.001236       0.002115       0.003161      -0.018338      -0.003093      -0.009417      -0.001151       0.010569              1.738097       1.402404       0.065293       0.007751       2.201252       0.209327       1.610636           0.000071
          205              H      13.663918      18.753565      19.580200       0.096663       1.044024 0.76442242E+01  0.75612442E+02                                 1.801306                            1.690475      -1.487458       2.156488                    0.992179       4.099555      12.253935       0.441703       1.401895      -0.679975       0.031723       0.006212      -0.009527       0.033700       0.003807      -0.003978       0.002704       0.003513      -0.020073      -0.009235       0.001405       0.007830              1.855880       2.554369       0.208799      -0.086524       1.508372      -0.040530       1.504899           0.000057
          206              H      10.310836      16.697104      18.879021       0.117749       0.955407 0.70606712E+01  0.68099807E+02                                 1.675122                            1.610270      -1.250685       2.285713                    0.995727       3.712530      10.766921       0.461130       1.377154      -0.686696      -0.017907      -0.028874      -0.017003       0.037993       0.009163       0.001684       0.008342      -0.004929      -0.001760      -0.011027      -0.002944       0.013971              1.686141       1.741972       0.235358       0.114239       1.723454       0.204183       1.592996           0.000369
          207              H      12.560912      19.974324      21.234696       0.107247       1.076642 0.77917421E+01  0.75273472E+02                                 1.674997                            1.587957      -0.795577       2.494839                    0.999643       3.323578       8.948500       0.522426       1.213596      -0.725239       0.015797       0.025575       0.023567       0.038197       0.006194      -0.004481       0.015076       0.006651       0.004400      -0.019283       0.005224       0.014059              1.691447       1.696174       0.298906       0.218407       1.815079       0.275568       1.563089           0.000109
          208              H      10.325050      19.621002      21.614101       0.115135       1.117033 0.82755658E+01  0.81202105E+02                                 1.718963                            1.638298      -0.994719       2.406494                    0.998144       3.383488       9.196306       0.513236       1.216241      -0.724475      -0.014235       0.020228       0.029080       0.038177      -0.000153      -0.000894       0.017546      -0.004182       0.008854      -0.015822      -0.003571       0.019393              1.727448       1.672659      -0.212514      -0.281986       1.724537       0.286801       1.785147           0.000014
          209              C      12.418772      11.141276       3.445866       0.102008      25.185763 0.35310971E+03  0.79144821E+04                                 7.621710                            6.422289       0.215940       2.095912                    0.999326      26.040701      74.117232       0.623867       0.438027      -1.046375       0.010321      -0.047478      -0.012791       0.050242      -0.009746      -0.014344      -0.005931       0.023250      -0.120094      -0.043939       0.006971       0.036968              8.011944       4.495963       0.021910       0.330390       9.535320       0.858188      10.004549          -0.001920
          210              C      12.559490      11.259755       4.838620      -0.113354      29.190540 0.44112856E+03  0.10441125E+05                                 8.368374                            7.129414      -0.016578       1.989146                    0.998017      28.868159      84.121049       0.598894       0.432090      -1.051148       0.008115      -0.011034      -0.000335       0.013701      -0.000141      -0.002053      -0.005157       0.004544      -0.014602      -0.008344       0.002932       0.005412              8.781334       4.740006       0.091954       0.653140      10.614803       1.149933      10.989194           0.004221
          211              C      12.597868      10.104583       5.583023      -0.014031      26.792968 0.40317987E+03  0.93559907E+04                                 7.985807                            6.881809       0.032930       2.013968                    0.998811      27.910021      81.243672       0.599208       0.440492      -1.043272       0.000096      -0.011423      -0.017653       0.021026      -0.000863      -0.001346       0.000423       0.017931      -0.007003      -0.007863      -0.002458       0.010322              8.296452       4.608944       0.101816       0.789502      10.529803       0.580557       9.750610          -0.003483
          212              C      12.495527       8.862667       4.970691      -0.154987      31.830953 0.45014150E+03  0.10720749E+05                                 8.845096                            7.192170      -0.069348       1.966210                    0.997907      29.485466      86.510174       0.596799       0.430925      -1.050652       0.006511       0.017817       0.018352       0.026394       0.001163      -0.006612      -0.008191       0.024981      -0.052534      -0.022036      -0.000556       0.022592              9.524121       4.891743       0.274811       0.842671      10.656493       1.125799      13.024127           0.002027
          213              C      12.334909       8.818238       3.611555       0.164030      31.658917 0.37500568E+03  0.85134364E+04                                 8.887851                            6.605293      -0.110970       1.987207                    0.999522      25.823987      73.429880       0.618389       0.436292      -1.049775       0.007220       0.048632      -0.011534       0.050500       0.008748      -0.005016      -0.007099       0.012621      -0.079932      -0.028303       0.003036       0.025266             10.137695       4.650237       0.120676       0.511201      12.299092       2.966642      13.463757           0.002189
          214              C      12.290846       7.605941       2.811922       0.198523      32.797031 0.36629425E+03  0.82756774E+04                                 9.162390                            6.568823      -0.123839       1.988360                    0.999476      25.512508      72.619465       0.613700       0.441750      -1.045414       0.000751      -0.010113      -0.047760       0.048825       0.006161       0.003746      -0.002446       0.056535       0.001368      -0.029429       0.000306       0.029123             10.824491       4.804410       0.336352       0.002814      15.849147       1.619793      11.819915          -0.000793
          215              C      12.282317       6.294207       3.313794      -0.197108      34.048890 0.46461909E+03  0.11108584E+05                                 9.175067                            7.231226       0.165018       2.037191                    0.998848      29.583422      85.828090       0.606997       0.422044      -1.060404      -0.007616      -0.009268      -0.002804       0.012319       0.001851       0.006062      -0.014568       0.105284       0.017769      -0.058969       0.008464       0.050505             10.410065       5.063630       0.389418      -0.074535      16.598603      -1.244268       9.567961           0.003360
          216              C      12.258154       5.200391       2.463734       0.147761      35.845821 0.40516527E+03  0.93595670E+04                                 9.757423                            6.876031      -0.217497       1.955757                    0.999192      26.015820      74.150595       0.605910       0.437597      -1.051028      -0.011796       0.006684       0.000623       0.013573      -0.003245      -0.006153       0.008325       0.027308       0.023315      -0.020096       0.003227       0.016870             12.629345       5.499371       0.235621       0.064899      20.408875      -5.584987      11.979788          -0.003751
          217              C      12.243940       5.488126       1.090190      -0.193318      34.755371 0.48991459E+03  0.11917925E+05                                 9.471782                            7.530324      -0.151776       1.933962                    0.996795      30.369921      90.062095       0.580080       0.434048      -1.048730      -0.006892      -0.003915       0.007596       0.010978      -0.003835      -0.013479       0.033959       0.046311      -0.084710      -0.054715       0.011916       0.042799             11.007343       5.725042       0.422412       0.033274      14.180820      -5.111445      13.116167           0.003821
          218              C      12.273789       6.810438       0.629141       0.201799      31.518132 0.36767925E+03  0.83709413E+04                                 9.139276                            6.721590      -0.387074       1.905412                    0.998930      26.160867      76.412147       0.583841       0.460793      -1.027505      -0.000866       0.018032       0.041374       0.045141      -0.002518      -0.002814       0.017095       0.036074      -0.027464      -0.028537       0.005109       0.023429             10.844743       5.213556       0.429046      -0.207130      11.878545      -3.055206      15.442129          -0.000695
          219              C      12.299374       7.250504      23.258992       0.171411      31.514259 0.39935329E+03  0.92335871E+04                                 9.016857                            6.902662      -0.248009       1.945425                    0.999175      26.291145      76.081377       0.592087       0.447412      -1.040513      -0.001658       0.035729      -0.024939       0.043603       0.004898      -0.002926      -0.012454       0.023680      -0.040054      -0.022374       0.001908       0.020466             10.410646       5.109782      -0.031342      -0.546483       9.160476      -0.709019      16.961681           0.001506
          220              C      12.403136       6.410571      22.115973      -0.146789      29.894247 0.44210269E+03  0.10470191E+05                                 8.481586                            7.119851      -0.000068       1.994991                    0.997337      29.050964      84.684298       0.601485       0.429982      -1.052410       0.013934       0.004050      -0.013821       0.020040      -0.003829      -0.003266       0.000984       0.008288      -0.092387      -0.031020       0.009758       0.021262              9.088359       5.026347      -0.056631      -0.827872       8.606430       1.095556      13.632299           0.001903
          221              C      12.486999       6.958537      20.900915       0.016195      26.307091 0.36421945E+03  0.82408669E+04                                 7.907975                            6.541123       0.005278       2.021884                    0.998942      26.762031      76.953821       0.614502       0.440527      -1.043124       0.018324       0.019298       0.015706       0.030901       0.009209       0.011022      -0.002076       0.051240      -0.050948      -0.022739      -0.015002       0.037742              8.460822       4.640585      -0.335634      -1.000913       9.403465       0.739647      11.338416          -0.003328
          222              C      12.403136       8.325280      20.761640      -0.114440      27.321976 0.36963025E+03  0.83588358E+04                                 7.888256                            6.435230       0.351565       2.118921                    0.999448      27.436053      77.791289       0.644668       0.420138      -1.060020       0.016873      -0.029937      -0.003573       0.034550      -0.000462       0.002243       0.003907       0.020820      -0.020851      -0.010998      -0.003126       0.014124              8.404458       4.423936      -0.315565      -0.568265       9.255389       0.653920      11.534049           0.003203
          223              C      12.300796       9.048849      21.818212       0.103844      23.854900 0.30782018E+03  0.66752796E+04                                 7.291434                            5.939449       0.276940       2.113855                    0.999689      25.465569      71.595814       0.657215       0.429761      -1.050010       0.012270      -0.032226       0.060320       0.069481       0.002953      -0.002037      -0.029107       0.045947      -0.119879      -0.055958       0.012583       0.043374              7.783539       4.103093      -0.153958      -0.434182       8.586159       0.480704      10.661366           0.000046
          224              C      12.243940       3.804029       2.936790       0.063579      36.435489 0.41535906E+03  0.96522279E+04                                 9.826647                            6.931558      -0.124894       1.984846                    0.998990      26.540876      75.805127       0.607621       0.433780      -1.053618      -0.016473      -0.003635      -0.008735       0.018996      -0.000438       0.009419      -0.005594      -0.025490       0.010945      -0.018675       0.003763       0.014911             12.909087       6.155865      -0.724672      -1.021756      21.190659      -6.479271      11.380737           0.000459
          225              C      11.899961       3.505715       4.238295      -0.087779      33.526430 0.42824122E+03  0.10111943E+05                                 9.359377                            7.107569      -0.167507       1.939358                    0.998040      29.126487      86.176147       0.586374       0.442369      -1.039748      -0.000963      -0.034893       0.012991       0.037245       0.002599       0.009184       0.022007       0.017678       0.009028      -0.027016       0.002880       0.024136             11.412113       6.313280      -0.323935      -1.264540      16.771206      -5.059483      11.151853          -0.000474
          226              C      12.667517       2.746179       2.168374      -0.082483      31.458050 0.40109726E+03  0.92780035E+04                                 8.808355                            6.795420       0.066650       2.014795                    0.999351      28.345511      81.870919       0.613320       0.431732      -1.050515      -0.012236      -0.031726       0.012140       0.036106       0.001934      -0.000661       0.002068       0.043281       0.057304      -0.031364       0.012130       0.019234             10.309907       5.652855      -1.029919      -0.856005      16.101786      -3.538552       9.175080          -0.000576
          227              C      11.932653       2.238411       4.718555      -0.158306      33.776701 0.44178951E+03  0.10537968E+05                                 9.388210                            7.220511      -0.274542       1.895827                    0.997708      30.220135      90.553210       0.580247       0.442539      -1.037224      -0.000369       0.043691      -0.002821       0.043784       0.000751       0.003442       0.012715       0.049162       0.040421      -0.034676       0.013782       0.020894             11.182562       6.669197      -0.879053      -1.173224      17.245271      -2.971885       9.633218           0.000383
          228              C      12.685995       1.480990       2.636627      -0.170253      32.194929 0.40947886E+03  0.94829674E+04                                 8.774537                            6.750514       0.228022       2.055501                    0.999610      28.835879      82.253988       0.633753       0.417324      -1.063714      -0.003338       0.032845      -0.023889       0.040751      -0.008616       0.001217       0.031470       0.013500       0.010183      -0.035899       0.005552       0.030347             10.277807       5.542207      -0.276069      -0.955338      15.489135      -4.024090       9.802078           0.000182
          229              C      12.320695       1.227106       3.928527       0.160207      34.243333 0.37837116E+03  0.86122075E+04                                 9.465755                            6.691766       0.027940       2.032930                    0.999725      25.791149      73.519992       0.606338       0.443808      -1.044919       0.006551      -0.026506       0.014643       0.030983      -0.005550       0.000449      -0.023570      -0.066355      -0.000100      -0.033711      -0.012041       0.045751             12.128722       6.119135      -0.906531      -1.003663      20.683101      -4.421866       9.583931          -0.000367
          230              C      12.576547      19.900274       3.753232       0.107298      24.897652 0.33598317E+03  0.74637133E+04                                 7.650577                            6.299145       0.070833       2.044477                    0.999203      26.247113      75.228765       0.622575       0.442871      -1.039851       0.005172      -0.034428       0.031506       0.046954       0.009122       0.004105       0.004188       0.065031      -0.001970      -0.033834      -0.000876       0.034710              8.475982       4.757529      -0.909841      -0.130761      12.108515       0.792829       8.561902           0.000022
          231              C      12.501213      19.496175       5.815949       0.146861      22.984236 0.30192657E+03  0.65392581E+04                                 7.199299                            5.934058       0.080191       2.047474                    0.999611      25.701551      73.062765       0.646615       0.437354      -1.041689      -0.001348      -0.013183      -0.031605       0.034270       0.015779      -0.004547      -0.016762       0.078083       0.009186      -0.048420       0.006225       0.042196              7.830663       4.579049      -0.587283       0.163277       9.470031      -1.349833       9.442908          -0.000488
          232              C      12.866513      12.082763      23.614384       0.589700      22.230495 0.25449020E+03  0.53285741E+04                                 7.404111                            5.743356      -0.132629       2.013242                    0.999476      22.931584      65.988711       0.601831       0.486062      -1.005549      -0.003409      -0.066362       0.013126       0.067734       0.018477       0.080375       0.023571       0.064835       0.184394      -0.068180      -0.053973       0.122153              8.271317       7.486278      -0.439875      -2.377955      11.497420      -1.125272       5.830253          -0.001335
          233              C      12.677467      13.534133      23.455898      -0.014907      32.414072 0.44634652E+03  0.10560159E+05                                 8.933219                            7.125665      -0.113989       1.974233                    0.999037      27.642438      79.652436       0.606873       0.426589      -1.058073      -0.006892       0.041901      -0.014243       0.044789       0.007116      -0.011317      -0.003881       0.029580      -0.022074      -0.013545      -0.010990       0.024535              9.892539       5.373867      -1.317296      -0.673498      14.828186      -0.317762       9.475565           0.005021
          234              C      12.526798      14.342330       0.518681      -0.153950      31.035159 0.48481212E+03  0.11815717E+05                                 8.805473                            7.558891      -0.208266       1.899890                    0.998806      31.055088      93.536527       0.568651       0.441951      -1.039349      -0.000209       0.021596      -0.009207       0.023478       0.007626      -0.001371      -0.023141       0.049279       0.033771      -0.041279       0.016202       0.025077              9.298558       5.480421      -0.835474      -0.821046      12.988965       2.134927       9.426289           0.001432
          235              C      12.722951      14.086331      22.163999      -0.128165      29.010280 0.46723566E+03  0.11246377E+05                                 8.332898                            7.351778      -0.021152       1.962644                    0.999079      30.281067      89.689125       0.586610       0.433790      -1.047576       0.002674       0.007618       0.025117       0.026383       0.000826      -0.004986       0.020948       0.010121       0.067586      -0.025859      -0.006283       0.032142              8.580500       5.301208      -0.909447      -0.374456      10.839658      -1.715351       9.600634           0.001389
          236              C      12.566597      15.442494      21.981500      -0.091219      29.651211 0.46127773E+03  0.11055265E+05                                 8.454920                            7.289913      -0.010151       1.975625                    0.998712      29.640957      87.290908       0.591543       0.432030      -1.049793      -0.005313       0.001543       0.030261       0.030763      -0.005102      -0.002192       0.001070      -0.020696       0.082480      -0.025352      -0.002289       0.027640              8.866397       5.165253      -0.885152       0.042523      10.351870      -1.465842      11.082068           0.000914
          237              C      12.455728      16.286659      23.141328      -0.112600      29.232578 0.44986654E+03  0.10742026E+05                                 8.391909                            7.226944      -0.077635       1.950531                    0.999171      30.018952      88.984453       0.589178       0.435368      -1.045087       0.001093      -0.022209      -0.011634       0.025095       0.000928       0.009595       0.004141       0.010599      -0.088178      -0.031563       0.009541       0.022022              8.704882       4.843724      -0.380630      -0.427146       8.865971      -0.347571      12.404950           0.001786
          238              C      12.438671      15.740808       0.352991      -0.012216      33.919801 0.45374312E+03  0.10748090E+05                                 9.150704                            7.141722      -0.010452       2.002331                    0.999372      27.598266      78.821591       0.613420       0.421529      -1.064321       0.008307      -0.034361      -0.027010       0.044489      -0.000918       0.009808      -0.008836       0.000582      -0.043117      -0.020467       0.006239       0.014228             10.354740       5.094859      -0.460067      -0.457396      11.758116       2.515859      14.211246           0.003491
          239              C      12.390344      16.629402       1.604068       0.569877      21.907108 0.27029465E+03  0.57266709E+04                                 7.283210                            5.883914      -0.256245       1.959987                    0.998907      23.402273      67.023681       0.601887       0.480315      -1.011839       0.013563       0.020245       0.059579       0.064370       0.034170      -0.027477      -0.022354       0.118692      -0.147307      -0.065458      -0.034643       0.100101              8.038729       4.799957      -0.882491       0.556696       8.807640       2.623825      10.508589          -0.000717
          240              C      12.852299      15.032049       6.077690       0.579587      21.674078 0.24496846E+03  0.50468681E+04                                 7.106897                            5.532193      -0.015990       2.046824                    0.999576      22.424497      62.634105       0.634569       0.468507      -1.021610       0.012646       0.046009      -0.034918       0.059127       0.032518       0.077521       0.046405       0.041373       0.059351      -0.066508      -0.048135       0.114644              7.801005       7.600048      -0.363875      -2.658859       8.435661      -1.895282       7.367307          -0.001393
          241              C      12.118856      14.166727       7.059822      -0.025270      34.932512 0.45177659E+03  0.10662814E+05                                 9.226784                            7.071744       0.070251       2.028534                    0.999407      27.372715      77.392082       0.625169       0.415108      -1.071127      -0.026053      -0.022073       0.024087       0.041787      -0.015912      -0.002038       0.013825      -0.016836       0.029270      -0.023875      -0.000837       0.024712             10.332969      12.869131       0.226140      -2.854291       8.772134      -3.125235       9.357643           0.002555
          242              C      12.769858      13.159654       7.756199      -0.122383      31.423336 0.48100198E+03  0.11676948E+05                                 8.846517                            7.492116      -0.144480       1.923832                    0.998530      30.545708      91.238566       0.576541       0.437616      -1.043949      -0.032624       0.005030       0.009091       0.034238      -0.001323      -0.009425       0.029174       0.013554      -0.005861      -0.033853       0.005482       0.028371              9.237155      11.350336      -1.038328      -0.977958       8.285540      -2.131342       8.075589           0.000960
          243              C      10.767105      14.363487       7.319162      -0.156557      34.525527 0.48855566E+03  0.11898382E+05                                 9.375427                            7.520337      -0.092814       1.930412                    0.999604      31.001500      92.539095       0.579349       0.434102      -1.046779       0.015036      -0.008387       0.015011       0.022842      -0.014719       0.025238       0.010368      -0.040036       0.033045      -0.043863       0.018799       0.025064             10.377787      15.384368       0.252816      -3.081731       7.407396      -1.629143       8.341597           0.001355
          244              C      12.100378      12.402233       8.738331      -0.093192      28.713910 0.40973874E+03  0.94937790E+04                                 8.095020                            6.742847       0.330852       2.087018                    0.999786      28.557161      81.571769       0.635277       0.416113      -1.064119      -0.013271       0.027605      -0.003417       0.030819      -0.012154       0.000333      -0.021382      -0.026917       0.043082      -0.027074      -0.006238       0.033312              8.489994      11.270850      -0.840374      -1.172129       7.265623      -1.712707       6.933509           0.000908
          245              C      10.771369      12.613803       8.961652      -0.108780      29.755842 0.42242310E+03  0.98941694E+04                                 8.385192                            6.925195       0.082947       2.000082                    0.999694      29.306901      85.051708       0.614224       0.425743      -1.054670       0.018174       0.021662      -0.003682       0.028515       0.017465      -0.001400      -0.007139      -0.028070       0.074189      -0.034827       0.007220       0.027607              8.823583      12.052122      -1.534630      -0.694651       7.576796      -1.689312       6.841831           0.001285
          246              C      10.081990      13.567984       8.234058      -0.018570      35.449310 0.45625932E+03  0.10799367E+05                                 9.382671                            7.136129       0.113770       2.042370                    0.999417      27.442883      77.798526       0.618265       0.418548      -1.068510       0.045351      -0.003065      -0.002319       0.045514       0.002030       0.004910      -0.003151      -0.000695       0.034490      -0.009416      -0.003713       0.013129             10.741546      16.905548      -1.641291      -1.675274       7.721438      -1.680898       7.597653           0.005560
          247              C       8.599470      13.804942       8.442971       0.565186      21.719540 0.25947694E+03  0.54364708E+04                                 7.230882                            5.748055      -0.047108       2.034020                    0.999564      23.001358      65.306328       0.612228       0.477501      -1.014288      -0.056042       0.026951      -0.009311       0.062879       0.025277       0.020559       0.059810      -0.128136      -0.020930      -0.067859      -0.039053       0.106912              8.058208      12.103984      -1.040667      -1.224689       5.256247      -0.823532       6.814393          -0.001194
          248              C       5.311772      20.594224       8.560635       0.102008      25.185723 0.35310886E+03  0.79144583E+04                                 7.621701                            6.422280       0.215945       2.095914                    0.999326      26.040686      74.117166       0.623868       0.438027      -1.046375       0.010321       0.047478       0.012791       0.050243       0.009747       0.014344      -0.005931       0.023250      -0.120093      -0.043939       0.006971       0.036968              8.011934       4.495958      -0.021910      -0.330389       9.535313       0.858185      10.004533          -0.001916
          249              C       5.452490      20.475745       7.167881      -0.113354      29.190542 0.44112854E+03  0.10441125E+05                                 8.368374                            7.129413      -0.016574       1.989147                    0.998017      28.868159      84.121043       0.598894       0.432089      -1.051148       0.008114       0.011035       0.000335       0.013701       0.000142       0.002053      -0.005157       0.004544      -0.014604      -0.008344       0.002932       0.005412              8.781334       4.740007      -0.091953      -0.653140      10.614799       1.149931      10.989196           0.004219
          250              C       5.490868       0.473917       6.423478      -0.014032      26.793016 0.40318069E+03  0.93560145E+04                                 7.985815                            6.881815       0.032929       2.013967                    0.998811      27.910049      81.243772       0.599208       0.440491      -1.043272       0.000096       0.011423       0.017653       0.021027       0.000864       0.001345       0.000423       0.017931      -0.007003      -0.007863      -0.002458       0.010321              8.296461       4.608948      -0.101815      -0.789504      10.529812       0.580556       9.750623          -0.003479
          251              C       5.388527       1.715833       7.035809      -0.154988      31.830928 0.45014105E+03  0.10720735E+05                                 8.845088                            7.192164      -0.069340       1.966213                    0.997907      29.485447      86.510068       0.596799       0.430925      -1.050652       0.006511      -0.017817      -0.018352       0.026394      -0.001162       0.006611      -0.008192       0.024981      -0.052537      -0.022037      -0.000555       0.022592              9.524112       4.891740      -0.274810      -0.842671      10.656483       1.125798      13.024113           0.002023
          252              C       5.227909       1.760262       8.394945       0.164030      31.658920 0.37500556E+03  0.85134325E+04                                 8.887851                            6.605291      -0.110971       1.987206                    0.999522      25.823978      73.429841       0.618389       0.436292      -1.049775       0.007220      -0.048632       0.011534       0.050500      -0.008748       0.005016      -0.007099       0.012621      -0.079932      -0.028303       0.003036       0.025266             10.137696       4.650237      -0.120675      -0.511201      12.299093       2.966650      13.463758           0.002194
          253              C       5.183846       2.972558       9.194578       0.198522      32.797055 0.36629445E+03  0.82756827E+04                                 9.162391                            6.568823      -0.123838       1.988360                    0.999476      25.512516      72.619474       0.613701       0.441749      -1.045414       0.000751       0.010113       0.047761       0.048825      -0.006161      -0.003746      -0.002446       0.056534       0.001368      -0.029429       0.000306       0.029123             10.824492       4.804410      -0.336351      -0.002815      15.849144       1.619808      11.819921          -0.000799
          254              C       5.175317       4.284293       8.692706      -0.197108      34.048889 0.46461925E+03  0.11108588E+05                                 9.175065                            7.231226       0.165022       2.037192                    0.998848      29.583414      85.828035       0.606997       0.422044      -1.060404      -0.007616       0.009268       0.002804       0.012319      -0.001851      -0.006063      -0.014568       0.105284       0.017770      -0.058970       0.008465       0.050505             10.410062       5.063629      -0.389416       0.074534      16.598601      -1.244265       9.567955           0.003363
          255              C       5.151154       5.378109       9.542766       0.147761      35.845845 0.40516540E+03  0.93595710E+04                                 9.757428                            6.876032      -0.217497       1.955756                    0.999192      26.015827      74.150620       0.605910       0.437597      -1.051028      -0.011796      -0.006685      -0.000624       0.013573       0.003244       0.006154       0.008325       0.027308       0.023316      -0.020097       0.003226       0.016870             12.629353       5.499373      -0.235621      -0.064900      20.408889      -5.585000      11.979798          -0.003753
          256              C       5.136940       5.090374      10.916310      -0.193319      34.755424 0.48991532E+03  0.11917947E+05                                 9.471791                            7.530328      -0.151775       1.933962                    0.996795      30.369948      90.062188       0.580080       0.434048      -1.048730      -0.006892       0.003915      -0.007596       0.010978       0.003836       0.013479       0.033959       0.046309      -0.084710      -0.054715       0.011917       0.042798             11.007355       5.725046      -0.422412      -0.033276      14.180839      -5.111456      13.116180           0.003823
          257              C       5.166789       3.768062      11.377359       0.201799      31.518164 0.36767956E+03  0.83709501E+04                                 9.139281                            6.721592      -0.387075       1.905412                    0.998930      26.160883      76.412201       0.583841       0.460793      -1.027505      -0.000866      -0.018032      -0.041374       0.045141       0.002518       0.002814       0.017095       0.036074      -0.027463      -0.028537       0.005108       0.023429             10.844750       5.213559      -0.429046       0.207128      11.878555      -3.055208      15.442137          -0.000696
          258              C       5.192374       3.327996      12.760508       0.171412      31.514261 0.39935330E+03  0.92335873E+04                                 9.016857                            6.902661      -0.248008       1.945425                    0.999175      26.291147      76.081382       0.592087       0.447411      -1.040513      -0.001658      -0.035729       0.024939       0.043603      -0.004898       0.002925      -0.012454       0.023680      -0.040053      -0.022374       0.001908       0.020465             10.410646       5.109782       0.031342       0.546480       9.160476      -0.709020      16.961680           0.001506
          259              C       5.296136       4.167929      13.903527      -0.146790      29.894279 0.44210328E+03  0.10470209E+05                                 8.481592                            7.119856      -0.000068       1.994991                    0.997337      29.050983      84.684369       0.601485       0.429982      -1.052410       0.013933      -0.004050       0.013821       0.020039       0.003828       0.003265       0.000984       0.008288      -0.092388      -0.031020       0.009758       0.021262              9.088365       5.026350       0.056629       0.827868       8.606435       1.095555      13.632310           0.001902
          260              C       5.379999       3.619963      15.118585       0.016196      26.307070 0.36421901E+03  0.82408548E+04                                 7.907972                            6.541119       0.005281       2.021885                    0.998942      26.762019      76.953782       0.614503       0.440527      -1.043124       0.018322      -0.019298      -0.015706       0.030900      -0.009210      -0.011023      -0.002076       0.051241      -0.050945      -0.022740      -0.015003       0.037742              8.460818       4.640582       0.335631       1.000910       9.403460       0.739645      11.338411          -0.003327
          261              C       5.296136       2.253221      15.257860      -0.114439      27.321949 0.36962986E+03  0.83588238E+04                                 7.888248                            6.435225       0.351571       2.118924                    0.999448      27.436017      77.791136       0.644668       0.420138      -1.060020       0.016872       0.029937       0.003573       0.034549       0.000461      -0.002243       0.003907       0.020819      -0.020852      -0.010998      -0.003126       0.014124              8.404449       4.423932       0.315564       0.568263       9.255386       0.653917      11.534029           0.003202
          262              C       5.193796       1.529651      14.201288       0.103844      23.854891 0.30782017E+03  0.66752791E+04                                 7.291431                            5.939449       0.276943       2.113856                    0.999689      25.465560      71.595774       0.657215       0.429760      -1.050010       0.012269       0.032226      -0.060319       0.069480      -0.002953       0.002037      -0.029107       0.045947      -0.119878      -0.055958       0.012583       0.043374              7.783536       4.103092       0.153957       0.434181       8.586160       0.480703      10.661355           0.000046
          263              C       5.136940       6.774471       9.069710       0.063578      36.435513 0.41535915E+03  0.96522306E+04                                 9.826649                            6.931557      -0.124887       1.984848                    0.998990      26.540892      75.805174       0.607621       0.433780      -1.053618      -0.016473       0.003635       0.008735       0.018997       0.000438      -0.009418      -0.005595      -0.025491       0.010945      -0.018675       0.003763       0.014912             12.909092       6.155864       0.724669       1.021757      21.190664      -6.479279      11.380747           0.000458
          264              C       4.792961       7.072785       7.768206      -0.087778      33.526479 0.42824171E+03  0.10111960E+05                                 9.359392                            7.107577      -0.167519       1.939354                    0.998040      29.126523      86.176345       0.586373       0.442370      -1.039747      -0.000964       0.034893      -0.012991       0.037245      -0.002599      -0.009185       0.022007       0.017677       0.009028      -0.027015       0.002879       0.024136             11.412135       6.313288       0.323933       1.264546      16.771237      -5.059494      11.151878          -0.000476
          265              C       5.560517       7.832321       9.838126      -0.082484      31.458087 0.40109786E+03  0.92780202E+04                                 8.808358                            6.795422       0.066654       2.014795                    0.999352      28.345538      81.870989       0.613320       0.431732      -1.050515      -0.012236       0.031725      -0.012140       0.036106      -0.001933       0.000661       0.002068       0.043281       0.057306      -0.031364       0.012130       0.019235             10.309910       5.652856       1.029919       0.856005      16.101789      -3.538551       9.175083          -0.000575
          266              C       4.825653       8.340089       7.287946      -0.158305      33.776677 0.44178890E+03  0.10537951E+05                                 9.388211                            7.220509      -0.274549       1.895825                    0.997708      30.220107      90.553139       0.580247       0.442540      -1.037224      -0.000369      -0.043691       0.002820       0.043784      -0.000751      -0.003443       0.012715       0.049163       0.040420      -0.034676       0.013782       0.020895             11.182565       6.669196       0.879050       1.173225      17.245280      -2.971888       9.633218           0.000383
          267              C       5.578995       9.097510       9.369873      -0.170253      32.194923 0.40947881E+03  0.94829660E+04                                 8.774536                            6.750513       0.228022       2.055501                    0.999610      28.835880      82.253992       0.633753       0.417324      -1.063714      -0.003338      -0.032845       0.023889       0.040750       0.008616      -0.001218       0.031470       0.013500       0.010182      -0.035899       0.005552       0.030347             10.277804       5.542207       0.276069       0.955338      15.489130      -4.024083       9.802075           0.000181
          268              C       5.213695       9.351394       8.077973       0.160209      34.243274 0.37837037E+03  0.86121858E+04                                 9.465749                            6.691762       0.027937       2.032930                    0.999725      25.791124      73.519928       0.606338       0.443808      -1.044919       0.006551       0.026506      -0.014643       0.030983       0.005550      -0.000450      -0.023569      -0.066353      -0.000101      -0.033709      -0.012041       0.045750             12.128713       6.119131       0.906529       1.003662      20.683085      -4.421860       9.583922          -0.000366
          269              C       5.469547      11.835226       8.253268       0.107296      24.897657 0.33598330E+03  0.74637158E+04                                 7.650576                            6.299144       0.070842       2.044480                    0.999203      26.247102      75.228698       0.622575       0.442870      -1.039851       0.005171       0.034428      -0.031506       0.046953      -0.009123      -0.004105       0.004188       0.065029      -0.001970      -0.033834      -0.000876       0.034710              8.475980       4.757528       0.909839       0.130761      12.108510       0.792829       8.561902           0.000031
          270              C       5.394213      12.239324       6.190551       0.146858      22.984264 0.30192697E+03  0.65392679E+04                                 7.199301                            5.934059       0.080198       2.047477                    0.999611      25.701556      73.062744       0.646615       0.437354      -1.041689      -0.001348       0.013182       0.031604       0.034269      -0.015779       0.004547      -0.016761       0.078082       0.009189      -0.048420       0.006225       0.042195              7.830665       4.579050       0.587284      -0.163278       9.470040      -1.349832       9.442906          -0.000483
          271              C       5.759513      19.652737      12.405116       0.589700      22.230493 0.25449020E+03  0.53285740E+04                                 7.404110                            5.743355      -0.132628       2.013242                    0.999476      22.931584      65.988710       0.601831       0.486062      -1.005549      -0.003409       0.066362      -0.013126       0.067734      -0.018477      -0.080375       0.023571       0.064835       0.184394      -0.068181      -0.053973       0.122153              8.271316       7.486278       0.439876       2.377955      11.497418      -1.125271       5.830253          -0.001332
          272              C       5.570467      18.201367      12.563602      -0.014906      32.414046 0.44634608E+03  0.10560146E+05                                 8.933215                            7.125662      -0.113990       1.974234                    0.999037      27.642421      79.652378       0.606873       0.426589      -1.058073      -0.006892      -0.041902       0.014243       0.044789      -0.007116       0.011317      -0.003880       0.029580      -0.022075      -0.013545      -0.010991       0.024536              9.892534       5.373865       1.317296       0.673498      14.828176      -0.317760       9.475560           0.005019
          273              C       5.419798      17.393170      11.487819      -0.153950      31.035152 0.48481200E+03  0.11815713E+05                                 8.805472                            7.558890      -0.208266       1.899890                    0.998806      31.055097      93.536568       0.568651       0.441951      -1.039349      -0.000210      -0.021596       0.009208       0.023478      -0.007625       0.001372      -0.023141       0.049279       0.033769      -0.041279       0.016202       0.025078              9.298557       5.480421       0.835474       0.821046      12.988960       2.134927       9.426291           0.001432
          274              C       5.615951      17.649169      13.855501      -0.128164      29.010265 0.46723536E+03  0.11246368E+05                                 8.332896                            7.351776      -0.021156       1.962643                    0.999079      30.281057      89.689098       0.586610       0.433791      -1.047576       0.002675      -0.007618      -0.025117       0.026383      -0.000826       0.004986       0.020948       0.010121       0.067585      -0.025859      -0.006283       0.032142              8.580497       5.301208       0.909448       0.374457      10.839654      -1.715348       9.600631           0.001389
          275              C       5.459597      16.293006      14.038000      -0.091219      29.651205 0.46127769E+03  0.11055264E+05                                 8.454921                            7.289914      -0.010156       1.975624                    0.998712      29.640956      87.290915       0.591542       0.432030      -1.049793      -0.005313      -0.001543      -0.030261       0.030763       0.005102       0.002193       0.001070      -0.020695       0.082480      -0.025351      -0.002289       0.027640              8.866397       5.165255       0.885153      -0.042523      10.351871      -1.465839      11.082064           0.000914
          276              C       5.348728      15.448841      12.878172      -0.112600      29.232559 0.44986615E+03  0.10742015E+05                                 8.391907                            7.226943      -0.077637       1.950530                    0.999171      30.018940      88.984429       0.589178       0.435369      -1.045087       0.001093       0.022209       0.011634       0.025096      -0.000928      -0.009595       0.004141       0.010599      -0.088178      -0.031563       0.009541       0.022022              8.704880       4.843723       0.380630       0.427146       8.865971      -0.347575      12.404946           0.001788
          277              C       5.331671      15.994692      11.653509      -0.012216      33.919803 0.45374324E+03  0.10748094E+05                                 9.150707                            7.141725      -0.010453       2.002331                    0.999372      27.598271      78.821630       0.613419       0.421529      -1.064321       0.008306       0.034362       0.027011       0.044489       0.000918      -0.009808      -0.008835       0.000582      -0.043117      -0.020466       0.006239       0.014227             10.354743       5.094861       0.460068       0.457396      11.758119       2.515858      14.211248           0.003489
          278              C       5.283344      15.106098      10.402432       0.569876      21.907117 0.27029485E+03  0.57266760E+04                                 7.283211                            5.883916      -0.256239       1.959989                    0.998907      23.402277      67.023686       0.601887       0.480315      -1.011839       0.013562      -0.020245      -0.059578       0.064369      -0.034170       0.027476      -0.022355       0.118692      -0.147306      -0.065459      -0.034642       0.100100              8.038729       4.799958       0.882492      -0.556698       8.807638       2.623821      10.508591          -0.000709
          279              C       5.745299      16.703451       5.928810       0.579584      21.674024 0.24496778E+03  0.50468492E+04                                 7.106882                            5.532184      -0.015973       2.046831                    0.999576      22.424428      62.633818       0.634570       0.468506      -1.021610       0.012646      -0.046008       0.034918       0.059126      -0.032516      -0.077520       0.046404       0.041372       0.059351      -0.066508      -0.048134       0.114642              7.800987       7.600032       0.363877       2.658852       8.435641      -1.895276       7.367289          -0.001387
          280              C       5.011856      17.568773       4.946678      -0.025271      34.932467 0.45177614E+03  0.10662800E+05                                 9.226779                            7.071743       0.070250       2.028534                    0.999407      27.372695      77.392015       0.625169       0.415108      -1.071127      -0.026053       0.022073      -0.024087       0.041787       0.015911       0.002039       0.013825      -0.016836       0.029270      -0.023875      -0.000838       0.024712             10.332962      12.869129      -0.226137       2.854287       8.772123      -3.125227       9.357633           0.002559
          281              C       5.662858      18.575846       4.250301      -0.122383      31.423288 0.48100116E+03  0.11676924E+05                                 8.846511                            7.492112      -0.144482       1.923832                    0.998530      30.545672      91.238443       0.576541       0.437616      -1.043949      -0.032624      -0.005030      -0.009091       0.034238       0.001323       0.009425       0.029173       0.013554      -0.005861      -0.033852       0.005482       0.028370              9.237148      11.350333       1.038329       0.977958       8.285531      -2.131337       8.075581           0.000958
          282              C       3.660105      17.372013       4.687338      -0.156558      34.525495 0.48855516E+03  0.11898365E+05                                 9.375417                            7.520330      -0.092804       1.930415                    0.999604      31.001472      92.538944       0.579350       0.434102      -1.046779       0.015036       0.008388      -0.015011       0.022842       0.014719      -0.025238       0.010368      -0.040036       0.033044      -0.043863       0.018799       0.025064             10.377775      15.384357      -0.252811       3.081725       7.407385      -1.629138       8.341584           0.001351
          283              C       4.993378      19.333267       3.268169      -0.093192      28.713912 0.40973878E+03  0.94937801E+04                                 8.095020                            6.742848       0.330850       2.087017                    0.999786      28.557160      81.571759       0.635277       0.416113      -1.064119      -0.013271      -0.027605       0.003417       0.030819       0.012153      -0.000333      -0.021382      -0.026916       0.043083      -0.027074      -0.006238       0.033312              8.489994      11.270855       0.840377       1.172128       7.265621      -1.712705       6.933508           0.000909
          284              C       3.664369      19.121697       3.044848      -0.108780      29.755849 0.42242316E+03  0.98941712E+04                                 8.385194                            6.925196       0.082941       2.000080                    0.999694      29.306904      85.051724       0.614224       0.425743      -1.054670       0.018173      -0.021662       0.003682       0.028515      -0.017465       0.001400      -0.007139      -0.028069       0.074189      -0.034827       0.007220       0.027606              8.823585      12.052129       1.534634       0.694649       7.576796      -1.689311       6.841831           0.001286
          285              C       2.974990      18.167516       3.772442      -0.018572      35.449367 0.45626008E+03  0.10799389E+05                                 9.382678                            7.136132       0.113770       2.042369                    0.999417      27.442909      77.798603       0.618265       0.418547      -1.068510       0.045351       0.003065       0.002318       0.045514      -0.002030      -0.004909      -0.003152      -0.000696       0.034490      -0.009416      -0.003713       0.013129             10.741556      16.905572       1.641300       1.675270       7.721442      -1.680897       7.597655           0.005563
          286              C       1.492470      17.930558       3.563529       0.565188      21.719525 0.25947672E+03  0.54364657E+04                                 7.230877                            5.748052      -0.047114       2.034018                    0.999564      23.001370      65.306377       0.612229       0.477501      -1.014288      -0.056043      -0.026952       0.009312       0.062880      -0.025277      -0.020560       0.059811      -0.128137      -0.020930      -0.067860      -0.039053       0.106913              8.058202      12.103975       1.040666       1.224687       5.256244      -0.823531       6.814388          -0.001203
          287              C       8.902228      10.015724       3.445866       0.102007      25.185769 0.35310967E+03  0.79144806E+04                                 7.621708                            6.422286       0.215947       2.095914                    0.999326      26.040711      74.117246       0.623867       0.438027      -1.046376      -0.010321       0.047479      -0.012791       0.050243      -0.009747       0.014344       0.005932       0.023249      -0.120092      -0.043939       0.006971       0.036968              8.011942       4.495961       0.021910      -0.330390       9.535317      -0.858189      10.004549          -0.001922
          288              C       8.761510       9.897245       4.838620      -0.113356      29.190594 0.44112953E+03  0.10441153E+05                                 8.368380                            7.129419      -0.016570       1.989148                    0.998018      28.868197      84.121161       0.598895       0.432089      -1.051149      -0.008114       0.011035      -0.000335       0.013701      -0.000141       0.002052       0.005156       0.004543      -0.014602      -0.008344       0.002932       0.005411              8.781341       4.740010       0.091953      -0.653141      10.614808      -1.149933      10.989206           0.004222
          289              C       8.723132      11.052417       5.583023      -0.014031      26.792980 0.40318007E+03  0.93559967E+04                                 7.985809                            6.881811       0.032929       2.013968                    0.998811      27.910032      81.243718       0.599208       0.440492      -1.043272      -0.000096       0.011423      -0.017653       0.021027      -0.000864       0.001345      -0.000422       0.017931      -0.007004      -0.007863      -0.002458       0.010322              8.296455       4.608945       0.101816      -0.789503      10.529803      -0.580556       9.750617          -0.003484
          290              C       8.825473      12.294333       4.970691      -0.154986      31.830893 0.45014048E+03  0.10720718E+05                                 8.845086                            7.192163      -0.069348       1.966211                    0.997907      29.485422      86.510009       0.596799       0.430926      -1.050652      -0.006511      -0.017816       0.018352       0.026394       0.001162       0.006611       0.008191       0.024982      -0.052536      -0.022036      -0.000556       0.022593              9.524110       4.891739       0.274811      -0.842671      10.656479      -1.125799      13.024112           0.002028
          291              C       8.986091      12.338762       3.611555       0.164030      31.658910 0.37500548E+03  0.85134308E+04                                 8.887852                            6.605293      -0.110975       1.987205                    0.999522      25.823975      73.429849       0.618388       0.436293      -1.049775      -0.007220      -0.048632      -0.011534       0.050499       0.008748       0.005016       0.007099       0.012622      -0.079933      -0.028303       0.003036       0.025267             10.137697       4.650238       0.120676      -0.511201      12.299093      -2.966649      13.463759           0.002191
          292              C       9.030154      13.551058       2.811922       0.198522      32.797034 0.36629418E+03  0.82756753E+04                                 9.162389                            6.568822      -0.123841       1.988359                    0.999476      25.512511      72.619467       0.613700       0.441750      -1.045414      -0.000750       0.010113      -0.047760       0.048825       0.006161      -0.003746       0.002446       0.056535       0.001368      -0.029430       0.000306       0.029123             10.824488       4.804409       0.336352      -0.002814      15.849135      -1.619803      11.819921          -0.000800
          293              C       9.038683      14.862792       3.313794      -0.197105      34.048783 0.46461748E+03  0.11108535E+05                                 9.175049                            7.231215       0.165017       2.037192                    0.998848      29.583345      85.827796       0.606997       0.422045      -1.060404       0.007618       0.009268      -0.002804       0.012320       0.001852      -0.006063       0.014568       0.105286       0.017765      -0.058970       0.008463       0.050507             10.410041       5.063621       0.389417       0.074535      16.598563       1.244269       9.567940           0.003365
          294              C       9.062846      15.956609       2.463734       0.147762      35.845750 0.40516450E+03  0.93595446E+04                                 9.757413                            6.876026      -0.217501       1.955756                    0.999192      26.015777      74.150442       0.605910       0.437598      -1.051027       0.011798      -0.006684       0.000624       0.013574      -0.003244       0.006154      -0.008325       0.027310       0.023315      -0.020097       0.003227       0.016871             12.629328       5.499367       0.235622      -0.064899      20.408843       5.584982      11.979774          -0.003757
          295              C       9.077060      15.668874       1.090190      -0.193317      34.755329 0.48991395E+03  0.11917904E+05                                 9.471773                            7.530318      -0.151773       1.933964                    0.996795      30.369894      90.061977       0.580080       0.434048      -1.048730       0.006894       0.003915       0.007596       0.010979      -0.003835       0.013479      -0.033959       0.046311      -0.084712      -0.054716       0.011916       0.042799             11.007330       5.725036       0.422412      -0.033275      14.180806       5.111437      13.116148           0.003826
          296              C       9.047211      14.346562       0.629141       0.201798      31.518152 0.36767953E+03  0.83709489E+04                                 9.139278                            6.721591      -0.387072       1.905413                    0.998930      26.160875      76.412166       0.583841       0.460793      -1.027505       0.000866      -0.018032       0.041374       0.045141      -0.002518       0.002814      -0.017095       0.036074      -0.027463      -0.028537       0.005109       0.023428             10.844745       5.213557       0.429046       0.207129      11.878547       3.055202      15.442129          -0.000699
          297              C       9.021626      13.906496      23.258992       0.171413      31.514220 0.39935273E+03  0.92335711E+04                                 9.016853                            6.902659      -0.248011       1.945424                    0.999175      26.291125      76.081320       0.592087       0.447412      -1.040513       0.001658      -0.035728      -0.024939       0.043603       0.004898       0.002925       0.012454       0.023680      -0.040054      -0.022374       0.001908       0.020466             10.410640       5.109780      -0.031342       0.546481       9.160471       0.709016      16.961669           0.001504
          298              C       8.917864      14.746429      22.115973      -0.146789      29.894269 0.44210318E+03  0.10470206E+05                                 8.481591                            7.119856      -0.000071       1.994990                    0.997337      29.050981      84.684372       0.601485       0.429982      -1.052410      -0.013932      -0.004050      -0.013820       0.020038      -0.003828       0.003265      -0.000983       0.008288      -0.092386      -0.031019       0.009758       0.021261              9.088363       5.026350      -0.056630       0.827869       8.606435      -1.095556      13.632305           0.001903
          299              C       8.834001      14.198463      20.900915       0.016195      26.307098 0.36421964E+03  0.82408723E+04                                 7.907976                            6.541124       0.005283       2.021885                    0.998942      26.762038      76.953844       0.614502       0.440527      -1.043124      -0.018321      -0.019298       0.015706       0.030900       0.009210      -0.011023       0.002075       0.051241      -0.050946      -0.022739      -0.015003       0.037743              8.460822       4.640585      -0.335631       1.000911       9.403465      -0.739645      11.338416          -0.003329
          300              C       8.917864      12.831720      20.761640      -0.114441      27.321968 0.36963013E+03  0.83588319E+04                                 7.888251                            6.435227       0.351572       2.118924                    0.999448      27.436049      77.791252       0.644668       0.420138      -1.060020      -0.016872       0.029937      -0.003572       0.034549      -0.000461      -0.002244      -0.003906       0.020819      -0.020851      -0.010997      -0.003127       0.014124              8.404453       4.423934      -0.315563       0.568264       9.255382      -0.653919      11.534042           0.003203
          301              C       9.020204      12.108151      21.818212       0.103844      23.854888 0.30782002E+03  0.66752753E+04                                 7.291431                            5.939447       0.276942       2.113856                    0.999689      25.465559      71.595773       0.657215       0.429760      -1.050010      -0.012269       0.032227       0.060319       0.069480       0.002953       0.002037       0.029107       0.045948      -0.119880      -0.055958       0.012583       0.043375              7.783536       4.103091      -0.153957       0.434182       8.586155      -0.480704      10.661360           0.000045
          302              C       9.077060      17.352971       2.936790       0.063580      36.435399 0.41535803E+03  0.96521978E+04                                 9.826633                            6.931551      -0.124895       1.984846                    0.998990      26.540834      75.804979       0.607621       0.433780      -1.053617       0.016475       0.003635      -0.008735       0.018998      -0.000438      -0.009419       0.005594      -0.025488       0.010941      -0.018673       0.003763       0.014911             12.909063       6.155857      -0.724669       1.021757      21.190607       6.479256      11.380724           0.000461
          303              C       9.421039      17.651285       4.238295      -0.087777      33.526384 0.42824061E+03  0.10111926E+05                                 9.359373                            7.107567      -0.167520       1.939355                    0.998040      29.126465      86.176102       0.586374       0.442370      -1.039747       0.000966       0.034893       0.012991       0.037245       0.002598      -0.009184      -0.022006       0.017678       0.009029      -0.027015       0.002880       0.024135             11.412105       6.313279      -0.323935       1.264542      16.771188       5.059473      11.151848          -0.000478
          304              C       8.653483      18.410821       2.168374      -0.082484      31.458034 0.40109706E+03  0.92779967E+04                                 8.808347                            6.795415       0.066661       2.014798                    0.999352      28.345504      81.870854       0.613321       0.431732      -1.050515       0.012238       0.031726       0.012140       0.036106       0.001933       0.000661      -0.002067       0.043282       0.057304      -0.031365       0.012131       0.019234             10.309895       5.652850      -1.029916       0.856005      16.101762       3.538546       9.175073          -0.000580
          305              C       9.388347      18.918589       4.718555      -0.158306      33.776687 0.44178943E+03  0.10537966E+05                                 9.388209                            7.220511      -0.274544       1.895826                    0.997708      30.220136      90.553226       0.580247       0.442539      -1.037224       0.000370      -0.043692      -0.002821       0.043784       0.000750      -0.003441      -0.012715       0.049161       0.040422      -0.034676       0.013783       0.020893             11.182557       6.669198      -0.879052       1.173225      17.245258       2.971879       9.633216           0.000385
          306              C       8.635005      19.676010       2.636627      -0.170255      32.194945 0.40947919E+03  0.94829757E+04                                 8.774534                            6.750512       0.228034       2.055504                    0.999610      28.835902      82.254024       0.633754       0.417324      -1.063715       0.003339      -0.032846      -0.023889       0.040751      -0.008617      -0.001217      -0.031470       0.013499       0.010183      -0.035899       0.005551       0.030348             10.277800       5.542206      -0.276068       0.955338      15.489120       4.024083       9.802074           0.000183
          307              C       9.000305      19.929894       3.928527       0.160206      34.243350 0.37837156E+03  0.86122184E+04                                 9.465755                            6.691767       0.027945       2.032931                    0.999725      25.791163      73.520025       0.606338       0.443807      -1.044919      -0.006551       0.026506       0.014643       0.030982      -0.005550      -0.000449       0.023570      -0.066356      -0.000101      -0.033711      -0.012041       0.045752             12.128717       6.119136      -0.906531       1.003665      20.683085       4.421858       9.583930          -0.000370
          308              C       8.744453       1.256726       3.753232       0.107295      24.897663 0.33598339E+03  0.74637182E+04                                 7.650575                            6.299144       0.070844       2.044481                    0.999203      26.247113      75.228726       0.622576       0.442870      -1.039851      -0.005171       0.034427       0.031506       0.046953       0.009123      -0.004105      -0.004187       0.065030      -0.001969      -0.033834      -0.000876       0.034710              8.475979       4.757528      -0.909840       0.130761      12.108509      -0.792829       8.561899           0.000031
          309              C       8.819787       1.660825       5.815949       0.146857      22.984270 0.30192720E+03  0.65392739E+04                                 7.199302                            5.934061       0.080198       2.047476                    0.999611      25.701560      73.062755       0.646615       0.437354      -1.041689       0.001348       0.013183      -0.031604       0.034270       0.015779       0.004547       0.016762       0.078084       0.009191      -0.048421       0.006226       0.042195              7.830665       4.579051      -0.587283      -0.163278       9.470032       1.349829       9.442911          -0.000483
          310              C       8.454487       9.074237      23.614384       0.589700      22.230496 0.25449023E+03  0.53285747E+04                                 7.404110                            5.743355      -0.132627       2.013243                    0.999476      22.931584      65.988705       0.601831       0.486062      -1.005549       0.003409       0.066362       0.013126       0.067734       0.018477      -0.080376      -0.023571       0.064835       0.184394      -0.068180      -0.053973       0.122153              8.271316       7.486278      -0.439876       2.377956      11.497418       1.125270       5.830252          -0.001334
          311              C       8.643533       7.622867      23.455898      -0.014906      32.414035 0.44634587E+03  0.10560139E+05                                 8.933212                            7.125660      -0.113989       1.974234                    0.999037      27.642412      79.652337       0.606873       0.426589      -1.058073       0.006893      -0.041901      -0.014243       0.044789       0.007116       0.011317       0.003880       0.029580      -0.022075      -0.013545      -0.010991       0.024536              9.892531       5.373863      -1.317296       0.673498      14.828172       0.317757       9.475559           0.005022
          312              C       8.794202       6.814670       0.518681      -0.153951      31.035182 0.48481247E+03  0.11815727E+05                                 8.805477                            7.558893      -0.208263       1.899890                    0.998806      31.055106      93.536590       0.568651       0.441951      -1.039349       0.000210      -0.021596      -0.009208       0.023478       0.007625       0.001371       0.023142       0.049279       0.033768      -0.041279       0.016202       0.025078              9.298564       5.480422      -0.835475       0.821046      12.988972      -2.134931       9.426296           0.001430
          313              C       8.598049       7.070669      22.163999      -0.128163      29.010244 0.46723491E+03  0.11246355E+05                                 8.332893                            7.351773      -0.021158       1.962642                    0.999079      30.281038      89.689025       0.586610       0.433791      -1.047576      -0.002674      -0.007618       0.025117       0.026382       0.000827       0.004986      -0.020948       0.010122       0.067584      -0.025860      -0.006282       0.032141              8.580494       5.301205      -0.909447       0.374456      10.839649       1.715345       9.600627           0.001386
          314              C       8.754403       5.714506      21.981500      -0.091218      29.651190 0.46127730E+03  0.11055252E+05                                 8.454918                            7.289911      -0.010159       1.975623                    0.998712      29.640940      87.290855       0.591542       0.432030      -1.049793       0.005313      -0.001544       0.030261       0.030763      -0.005102       0.002192      -0.001070      -0.020695       0.082479      -0.025351      -0.002289       0.027640              8.866395       5.165253      -0.885153      -0.042523      10.351867       1.465838      11.082064           0.000918
          315              C       8.865272       4.870341      23.141328      -0.112600      29.232589 0.44986667E+03  0.10742031E+05                                 8.391911                            7.226945      -0.077636       1.950530                    0.999171      30.018961      88.984494       0.589178       0.435368      -1.045087      -0.001092       0.022209      -0.011634       0.025096       0.000928      -0.009595      -0.004140       0.010599      -0.088178      -0.031563       0.009541       0.022022              8.704885       4.843725      -0.380631       0.427146       8.865974       0.347572      12.404955           0.001784
          316              C       8.882329       5.416192       0.352991      -0.012218      33.919854 0.45374382E+03  0.10748111E+05                                 9.150713                            7.141727      -0.010449       2.002331                    0.999372      27.598292      78.821686       0.613420       0.421529      -1.064321      -0.008306       0.034363      -0.027011       0.044490      -0.000918      -0.009808       0.008836       0.000583      -0.043117      -0.020467       0.006239       0.014227             10.354752       5.094863      -0.460068       0.457396      11.758126      -2.515864      14.211268           0.003491
          317              C       8.930656       4.527598       1.604068       0.569879      21.907062 0.27029397E+03  0.57266541E+04                                 7.283203                            5.883908      -0.256251       1.959986                    0.998907      23.402270      67.023698       0.601887       0.480316      -1.011838      -0.013561      -0.020245       0.059579       0.064369       0.034170       0.027477       0.022355       0.118694      -0.147309      -0.065460      -0.034642       0.100102              8.038720       4.799954      -0.882491      -0.556694       8.807632      -2.623821      10.508575          -0.000716
          318              C       8.468701       6.124951       6.077690       0.579584      21.674030 0.24496785E+03  0.50468515E+04                                 7.106884                            5.532185      -0.015985       2.046827                    0.999576      22.424445      62.633892       0.634569       0.468506      -1.021610      -0.012646      -0.046008      -0.034918       0.059126       0.032516      -0.077520      -0.046405       0.041372       0.059349      -0.066509      -0.048133       0.114642              7.800990       7.600034      -0.363877       2.658852       8.435644       1.895277       7.367293          -0.001386
          319              C       9.202144       6.990273       7.059822      -0.025273      34.932551 0.45177737E+03  0.10662836E+05                                 9.226790                            7.071750       0.070255       2.028535                    0.999407      27.372739      77.392157       0.625169       0.415107      -1.071127       0.026053       0.022073       0.024087       0.041787      -0.015911       0.002040      -0.013823      -0.016836       0.029268      -0.023873      -0.000838       0.024711             10.332975      12.869142       0.226137       2.854291       8.772136       3.125232       9.357646           0.002562
          320              C       8.551142       7.997346       7.756199      -0.122384      31.423337 0.48100195E+03  0.11676947E+05                                 8.846517                            7.492116      -0.144481       1.923832                    0.998530      30.545713      91.238583       0.576541       0.437616      -1.043949       0.032625      -0.005030       0.009090       0.034239      -0.001324       0.009425      -0.029173       0.013555      -0.005863      -0.033852       0.005482       0.028370              9.237156      11.350340      -1.038328       0.977959       8.285538       2.131340       8.075588           0.000956
          321              C      10.553895       6.793513       7.319162      -0.156558      34.525487 0.48855491E+03  0.11898357E+05                                 9.375413                            7.520326      -0.092800       1.930416                    0.999604      31.001469      92.538918       0.579350       0.434101      -1.046780      -0.015036       0.008388       0.015011       0.022842      -0.014719      -0.025238      -0.010367      -0.040036       0.033042      -0.043863       0.018800       0.025063             10.377771      15.384346       0.252811       3.081724       7.407385       1.629139       8.341582           0.001351
          322              C       9.220622       8.754767       8.738331      -0.093191      28.713899 0.40973845E+03  0.94937716E+04                                 8.095021                            6.742847       0.330842       2.087015                    0.999786      28.557151      81.571759       0.635277       0.416113      -1.064119       0.013272      -0.027604      -0.003417       0.030819      -0.012153      -0.000332       0.021381      -0.026917       0.043083      -0.027074      -0.006238       0.033312              8.489996      11.270857      -0.840375       1.172131       7.265622       1.712707       6.933509           0.000910
          323              C      10.549631       8.543197       8.961652      -0.108779      29.755818 0.42242250E+03  0.98941530E+04                                 8.385193                            6.925194       0.082939       2.000081                    0.999694      29.306884      85.051691       0.614223       0.425744      -1.054670      -0.018174      -0.021661      -0.003682       0.028514       0.017465       0.001399       0.007138      -0.028071       0.074188      -0.034827       0.007222       0.027605              8.823584      12.052126      -1.534629       0.694654       7.576795       1.689313       6.841832           0.001284
          324              C      11.239010       7.589016       8.234058      -0.018568      35.449227 0.45625791E+03  0.10799326E+05                                 9.382663                            7.136122       0.113770       2.042370                    0.999417      27.442832      77.798377       0.618265       0.418548      -1.068509      -0.045351       0.003065      -0.002320       0.045514       0.002031      -0.004910       0.003149      -0.000698       0.034492      -0.009417      -0.003712       0.013129             10.741537      16.905532      -1.641295       1.675271       7.721433       1.680898       7.597647           0.005559
          325              C      12.721530       7.352057       8.442971       0.565189      21.719530 0.25947692E+03  0.54364722E+04                                 7.230881                            5.748056      -0.047117       2.034016                    0.999564      23.001414      65.306575       0.612228       0.477501      -1.014287       0.056042      -0.026951      -0.009311       0.062879       0.025278      -0.020560      -0.059812      -0.128138      -0.020931      -0.067860      -0.039055       0.106915              8.058205      12.103969      -1.040663       1.224689       5.256249       0.823531       6.814396          -0.001192
          326              C       1.795228       0.562776       8.560635       0.102007      25.185771 0.35310964E+03  0.79144802E+04                                 7.621708                            6.422285       0.215948       2.095914                    0.999326      26.040725      74.117293       0.623868       0.438027      -1.046376      -0.010321      -0.047479       0.012791       0.050243       0.009747      -0.014344       0.005932       0.023249      -0.120092      -0.043939       0.006971       0.036968              8.011942       4.495961      -0.021910       0.330390       9.535319      -0.858189      10.004545          -0.001918
          327              C       1.654510       0.681255       7.167881      -0.113356      29.190620 0.44112998E+03  0.10441167E+05                                 8.368384                            7.129421      -0.016570       1.989147                    0.998018      28.868220      84.121246       0.598895       0.432089      -1.051149      -0.008114      -0.011035       0.000335       0.013701       0.000142      -0.002052       0.005156       0.004543      -0.014602      -0.008343       0.002933       0.005411              8.781346       4.740012      -0.091953       0.653142      10.614812      -1.149935      10.989213           0.004219
          328              C       1.616132      20.683083       6.423478      -0.014032      26.793002 0.40318048E+03  0.93560083E+04                                 7.985813                            6.881813       0.032930       2.013968                    0.998811      27.910041      81.243744       0.599208       0.440492      -1.043272      -0.000097      -0.011424       0.017653       0.021027       0.000864      -0.001345      -0.000422       0.017930      -0.007003      -0.007863      -0.002458       0.010321              8.296458       4.608947      -0.101815       0.789504      10.529807      -0.580554       9.750620          -0.003482
          329              C       1.718473      19.441167       7.035809      -0.154986      31.830849 0.45013985E+03  0.10720699E+05                                 8.845076                            7.192157      -0.069344       1.966213                    0.997907      29.485395      86.509892       0.596799       0.430925      -1.050652      -0.006512       0.017816      -0.018352       0.026394      -0.001162      -0.006611       0.008191       0.024982      -0.052534      -0.022036      -0.000556       0.022592              9.524098       4.891734      -0.274810       0.842670      10.656469      -1.125796      13.024092           0.002026
          330              C       1.879091      19.396738       8.394945       0.164031      31.658902 0.37500552E+03  0.85134317E+04                                 8.887850                            6.605293      -0.110975       1.987205                    0.999522      25.823968      73.429816       0.618388       0.436292      -1.049775      -0.007221       0.048632       0.011534       0.050500      -0.008748      -0.005015       0.007099       0.012622      -0.079934      -0.028304       0.003037       0.025267             10.137694       4.650237      -0.120676       0.511202      12.299093      -2.966647      13.463751           0.002193
          331              C       1.923154      18.184441       9.194578       0.198522      32.797031 0.36629419E+03  0.82756757E+04                                 9.162388                            6.568822      -0.123840       1.988359                    0.999476      25.512513      72.619473       0.613701       0.441750      -1.045414      -0.000751      -0.010113       0.047760       0.048825      -0.006161       0.003746       0.002446       0.056535       0.001369      -0.029430       0.000306       0.029123             10.824487       4.804409      -0.336352       0.002814      15.849138      -1.619792      11.819914          -0.000795
          332              C       1.931683      16.872708       8.692706      -0.197106      34.048800 0.46461759E+03  0.11108539E+05                                 9.175053                            7.231217       0.165015       2.037191                    0.998848      29.583355      85.827842       0.606997       0.422045      -1.060404       0.007616      -0.009268       0.002804       0.012319      -0.001851       0.006063       0.014568       0.105286       0.017765      -0.058970       0.008463       0.050507             10.410047       5.063623      -0.389417      -0.074534      16.598574       1.244273       9.567943           0.003360
          333              C       1.955846      15.778891       9.542766       0.147762      35.845781 0.40516476E+03  0.93595523E+04                                 9.757419                            6.876029      -0.217501       1.955756                    0.999192      26.015789      74.150493       0.605909       0.437598      -1.051027       0.011797       0.006684      -0.000624       0.013573       0.003244      -0.006153      -0.008325       0.027310       0.023316      -0.020098       0.003227       0.016870             12.629339       5.499370      -0.235622       0.064899      20.408865       5.584991      11.979782          -0.003749
          334              C       1.970060      16.066626      10.916310      -0.193317      34.755351 0.48991431E+03  0.11917916E+05                                 9.471777                            7.530320      -0.151773       1.933963                    0.996795      30.369910      90.062045       0.580080       0.434048      -1.048730       0.006892      -0.003915      -0.007596       0.010979       0.003836      -0.013479      -0.033959       0.046310      -0.084712      -0.054716       0.011916       0.042799             11.007336       5.725039      -0.422411       0.033275      14.180813       5.111442      13.116156           0.003821
          335              C       1.940211      17.388938      11.377359       0.201798      31.518155 0.36767960E+03  0.83709511E+04                                 9.139278                            6.721592      -0.387070       1.905413                    0.998930      26.160881      76.412186       0.583841       0.460793      -1.027505       0.000866       0.018032      -0.041374       0.045141       0.002518      -0.002814      -0.017095       0.036074      -0.027462      -0.028537       0.005109       0.023428             10.844745       5.213558      -0.429046      -0.207130      11.878546       3.055205      15.442132          -0.000695
          336              C       1.914626      17.829004      12.760508       0.171413      31.514223 0.39935275E+03  0.92335721E+04                                 9.016854                            6.902659      -0.248011       1.945424                    0.999175      26.291128      76.081335       0.592087       0.447412      -1.040513       0.001658       0.035729       0.024939       0.043603      -0.004898      -0.002926       0.012454       0.023681      -0.040055      -0.022374       0.001908       0.020466             10.410642       5.109780       0.031343      -0.546482       9.160471       0.709017      16.961674           0.001505
          337              C       1.810864      16.989071      13.903527      -0.146789      29.894281 0.44210332E+03  0.10470210E+05                                 8.481595                            7.119858      -0.000073       1.994989                    0.997337      29.050988      84.684408       0.601484       0.429982      -1.052410      -0.013934       0.004050       0.013820       0.020039       0.003828      -0.003265      -0.000983       0.008288      -0.092387      -0.031019       0.009758       0.021261              9.088368       5.026353       0.056632      -0.827873       8.606437      -1.095555      13.632315           0.001903
          338              C       1.727001      17.537037      15.118585       0.016194      26.307103 0.36421953E+03  0.82408699E+04                                 7.907977                            6.541123       0.005280       2.021884                    0.998942      26.762057      76.953917       0.614502       0.440527      -1.043124      -0.018323       0.019299      -0.015706       0.030900      -0.009210       0.011023       0.002075       0.051241      -0.050946      -0.022739      -0.015003       0.037742              8.460824       4.640586       0.335634      -1.000913       9.403465      -0.739644      11.338421          -0.003329
          339              C       1.810864      18.903779      15.257860      -0.114440      27.321986 0.36963050E+03  0.83588426E+04                                 7.888257                            6.435232       0.351567       2.118922                    0.999448      27.436047      77.791263       0.644668       0.420138      -1.060020      -0.016873      -0.029937       0.003573       0.034549       0.000461       0.002244      -0.003906       0.020819      -0.020852      -0.010997      -0.003127       0.014124              8.404458       4.423936       0.315565      -0.568264       9.255397      -0.653917      11.534041           0.003203
          340              C       1.913204      19.627349      14.201288       0.103844      23.854885 0.30782007E+03  0.66752765E+04                                 7.291430                            5.939448       0.276942       2.113856                    0.999689      25.465556      71.595760       0.657215       0.429760      -1.050010      -0.012270      -0.032227      -0.060319       0.069480      -0.002953      -0.002037       0.029107       0.045948      -0.119879      -0.055958       0.012583       0.043374              7.783534       4.103091       0.153958      -0.434182       8.586158      -0.480704      10.661353           0.000045
          341              C       1.970060      14.382529       9.069710       0.063579      36.435445 0.41535846E+03  0.96522101E+04                                 9.826637                            6.931552      -0.124892       1.984847                    0.998990      26.540861      75.805062       0.607622       0.433780      -1.053618       0.016473      -0.003635       0.008735       0.018997       0.000438       0.009419       0.005594      -0.025490       0.010943      -0.018674       0.003763       0.014912             12.909072       6.155859       0.724669      -1.021757      21.190622       6.479266      11.380733           0.000459
          342              C       2.314039      14.084215       7.768206      -0.087777      33.526367 0.42824018E+03  0.10111913E+05                                 9.359368                            7.107562      -0.167515       1.939357                    0.998040      29.126452      86.176040       0.586374       0.442370      -1.039748       0.000963      -0.034892      -0.012991       0.037245      -0.002598       0.009185      -0.022007       0.017679       0.009029      -0.027016       0.002880       0.024136             11.412100       6.313275       0.323934      -1.264542      16.771177       5.059474      11.151848          -0.000473
          343              C       1.546483      13.324679       9.838126      -0.082485      31.458089 0.40109793E+03  0.92780224E+04                                 8.808358                            6.795423       0.066658       2.014797                    0.999352      28.345542      81.871003       0.613320       0.431732      -1.050515       0.012236      -0.031726      -0.012141       0.036106      -0.001933      -0.000662      -0.002068       0.043280       0.057306      -0.031364       0.012130       0.019235             10.309909       5.652857       1.029918      -0.856006      16.101784       3.538553       9.175086          -0.000577
          344              C       2.281347      12.816911       7.287946      -0.158305      33.776674 0.44178906E+03  0.10537955E+05                                 9.388208                            7.220510      -0.274547       1.895826                    0.997708      30.220110      90.553139       0.580247       0.442539      -1.037224       0.000367       0.043692       0.002820       0.043784      -0.000751       0.003442      -0.012715       0.049162       0.040421      -0.034676       0.013782       0.020894             11.182558       6.669196       0.879052      -1.173224      17.245260       2.971884       9.633217           0.000382
          345              C       1.528005      12.059490       9.369873      -0.170254      32.194942 0.40947915E+03  0.94829752E+04                                 8.774536                            6.750514       0.228030       2.055503                    0.999610      28.835897      82.254030       0.633753       0.417324      -1.063715       0.003337       0.032845       0.023889       0.040751       0.008617       0.001217      -0.031470       0.013499       0.010184      -0.035899       0.005551       0.030348             10.277803       5.542207       0.276069      -0.955338      15.489126       4.024086       9.802077           0.000182
          346              C       1.893305      11.805606       8.077973       0.160208      34.243282 0.37837062E+03  0.86121924E+04                                 9.465747                            6.691762       0.027940       2.032931                    0.999725      25.791133      73.519943       0.606338       0.443808      -1.044919      -0.006552      -0.026506      -0.014643       0.030983       0.005550       0.000450       0.023570      -0.066354      -0.000101      -0.033710      -0.012041       0.045751             12.128707       6.119130       0.906529      -1.003663      20.683067       4.421858       9.583922          -0.000368
          347              C       1.637453       9.321774       8.253268       0.107295      24.897702 0.33598409E+03  0.74637389E+04                                 7.650587                            6.299154       0.070838       2.044479                    0.999203      26.247143      75.228872       0.622575       0.442871      -1.039851      -0.005172      -0.034427      -0.031506       0.046953      -0.009123       0.004105      -0.004188       0.065029      -0.001967      -0.033834      -0.000875       0.034710              8.475990       4.757536       0.909841      -0.130762      12.108515      -0.792830       8.561919           0.000034
          348              C       1.712787       8.917675       6.190551       0.146855      22.984308 0.30192778E+03  0.65392899E+04                                 7.199308                            5.934066       0.080204       2.047478                    0.999611      25.701603      73.062906       0.646615       0.437354      -1.041690       0.001348      -0.013182       0.031604       0.034269      -0.015778      -0.004547       0.016761       0.078082       0.009193      -0.048420       0.006226       0.042194              7.830671       4.579055       0.587283       0.163279       9.470034       1.349843       9.442924          -0.000479
          349              C       1.347487       1.504263      12.405116       0.589699      22.230501 0.25449033E+03  0.53285769E+04                                 7.404110                            5.743355      -0.132625       2.013244                    0.999476      22.931584      65.988692       0.601831       0.486062      -1.005549       0.003409      -0.066362      -0.013126       0.067734      -0.018477       0.080376      -0.023571       0.064834       0.184393      -0.068180      -0.053973       0.122153              8.271315       7.486278       0.439875      -2.377956      11.497415       1.125271       5.830253          -0.001335
          350              C       1.536533       2.955633      12.563602      -0.014904      32.413992 0.44634529E+03  0.10560121E+05                                 8.933203                            7.125655      -0.113992       1.974233                    0.999037      27.642384      79.652226       0.606874       0.426589      -1.058073       0.006893       0.041901       0.014242       0.044789      -0.007116      -0.011317       0.003880       0.029581      -0.022074      -0.013545      -0.010991       0.024536              9.892520       5.373859       1.317294      -0.673497      14.828156       0.317762       9.475545           0.005027
          351              C       1.687202       3.763830      11.487819      -0.153952      31.035149 0.48481209E+03  0.11815714E+05                                 8.805468                            7.558888      -0.208258       1.899893                    0.998806      31.055075      93.536437       0.568651       0.441951      -1.039350       0.000210       0.021595       0.009208       0.023477      -0.007625      -0.001372       0.023142       0.049277       0.033774      -0.041279       0.016201       0.025078              9.298551       5.480420       0.835475      -0.821046      12.988956      -2.134924       9.426276           0.001423
          352              C       1.491049       3.507831      13.855501      -0.128162      29.010187 0.46723388E+03  0.11246323E+05                                 8.332883                            7.351766      -0.021154       1.962645                    0.999079      30.280986      89.688830       0.586610       0.433791      -1.047576      -0.002674       0.007617      -0.025116       0.026382      -0.000827      -0.004986      -0.020947       0.010123       0.067584      -0.025859      -0.006281       0.032140              8.580483       5.301199       0.909445      -0.374456      10.839636       1.715347       9.600615           0.001379
          353              C       1.647403       4.863994      14.038000      -0.091216      29.651114 0.46127600E+03  0.11055214E+05                                 8.454907                            7.289903      -0.010162       1.975623                    0.998712      29.640883      87.290660       0.591542       0.432030      -1.049793       0.005313       0.001544      -0.030261       0.030762       0.005101      -0.002193      -0.001072      -0.020695       0.082477      -0.025351      -0.002289       0.027639              8.866382       5.165246       0.885150       0.042523      10.351853       1.465839      11.082047           0.000925
          354              C       1.758272       5.708159      12.878172      -0.112600      29.232523 0.44986562E+03  0.10741998E+05                                 8.391899                            7.226938      -0.077636       1.950531                    0.999171      30.018902      88.984265       0.589178       0.435369      -1.045087      -0.001093      -0.022209       0.011634       0.025096      -0.000928       0.009594      -0.004140       0.010599      -0.088177      -0.031562       0.009541       0.022021              8.704871       4.843720       0.380629      -0.427146       8.865959       0.347575      12.404933           0.001780
          355              C       1.775329       5.162308      11.653509      -0.012217      33.919783 0.45374315E+03  0.10748090E+05                                 9.150700                            7.141722      -0.010448       2.002332                    0.999372      27.598267      78.821590       0.613420       0.421529      -1.064321      -0.008306      -0.034361       0.027010       0.044488       0.000918       0.009807       0.008834       0.000577      -0.043113      -0.020464       0.006239       0.014226             10.354732       5.094859       0.460067      -0.457398      11.758112      -2.515854      14.211225           0.003505
          356              C       1.823656       6.050902      10.402432       0.569874      21.907171 0.27029575E+03  0.57267006E+04                                 7.283227                            5.883929      -0.256262       1.959982                    0.998907      23.402317      67.023866       0.601886       0.480316      -1.011838      -0.013562       0.020245      -0.059577       0.064368      -0.034169      -0.027476       0.022355       0.118688      -0.147301      -0.065457      -0.034641       0.100098              8.038745       4.799969       0.882495       0.556696       8.807664      -2.623826      10.508603          -0.000724
          357              C       1.361701       4.453549       5.928810       0.579585      21.674041 0.24496806E+03  0.50468576E+04                                 7.106892                            5.532192      -0.015981       2.046828                    0.999576      22.424453      62.633962       0.634568       0.468507      -1.021610      -0.012645       0.046008       0.034917       0.059125      -0.032516       0.077520      -0.046406       0.041370       0.059353      -0.066509      -0.048133       0.114642              7.800999       7.600048       0.363881      -2.658857       8.435651       1.895271       7.367297          -0.001386
          358              C       2.095144       3.588227       4.946678      -0.025272      34.932469 0.45177628E+03  0.10662805E+05                                 9.226781                            7.071745       0.070253       2.028535                    0.999407      27.372699      77.392043       0.625168       0.415108      -1.071127       0.026053      -0.022073      -0.024087       0.041788       0.015911      -0.002039      -0.013825      -0.016837       0.029269      -0.023875      -0.000838       0.024713             10.332963      12.869131      -0.226133      -2.854284       8.772125       3.125224       9.357632           0.002559
          359              C       1.444142       2.581154       4.250301      -0.122382      31.423251 0.48100048E+03  0.11676902E+05                                 8.846502                            7.492105      -0.144478       1.923834                    0.998530      30.545645      91.238325       0.576541       0.437616      -1.043949       0.032624       0.005030      -0.009090       0.034238       0.001324      -0.009425      -0.029173       0.013554      -0.005861      -0.033852       0.005482       0.028371              9.237138      11.350318       1.038329      -0.977955       8.285524       2.131334       8.075573           0.000957
          360              C       3.446895       3.784987       4.687338      -0.156557      34.525443 0.48855433E+03  0.11898340E+05                                 9.375409                            7.520325      -0.092806       1.930415                    0.999604      31.001445      92.538852       0.579350       0.434102      -1.046779      -0.015036      -0.008388      -0.015011       0.022843       0.014719       0.025238      -0.010369      -0.040035       0.033043      -0.043864       0.018799       0.025065             10.377766      15.384340      -0.252807      -3.081719       7.407380       1.629136       8.341576           0.001354
          361              C       2.113622       1.823733       3.268169      -0.093190      28.713842 0.40973763E+03  0.94937473E+04                                 8.095011                            6.742842       0.330843       2.087016                    0.999786      28.557106      81.571593       0.635277       0.416113      -1.064119       0.013272       0.027604       0.003417       0.030819       0.012153       0.000332       0.021381      -0.026917       0.043083      -0.027074      -0.006237       0.033311              8.489985      11.270838       0.840376      -1.172125       7.265615       1.712704       6.933501           0.000908
          362              C       3.442631       2.035303       3.044848      -0.108778      29.755740 0.42242131E+03  0.98941161E+04                                 8.385175                            6.925182       0.082945       2.000083                    0.999694      29.306821      85.051412       0.614224       0.425743      -1.054670      -0.018174       0.021661       0.003682       0.028515      -0.017464      -0.001399       0.007139      -0.028071       0.074189      -0.034827       0.007221       0.027606              8.823564      12.052094       1.534628      -0.694647       7.576780       1.689308       6.841817           0.001288
          363              C       4.132010       2.989484       3.772442      -0.018571      35.449269 0.45625887E+03  0.10799353E+05                                 9.382663                            7.136125       0.113769       2.042370                    0.999417      27.442858      77.798422       0.618265       0.418548      -1.068510      -0.045351      -0.003065       0.002319       0.045514      -0.002030       0.004909       0.003151      -0.000695       0.034490      -0.009416      -0.003713       0.013129             10.741536      16.905531       1.641298      -1.675265       7.721433       1.680895       7.597645           0.005559
          364              C       5.614530       3.226443       3.563529       0.565188      21.719468 0.25947602E+03  0.54364470E+04                                 7.230868                            5.748047      -0.047114       2.034019                    0.999564      23.001319      65.306204       0.612228       0.477501      -1.014287       0.056042       0.026951       0.009311       0.062879      -0.025278       0.020560      -0.059809      -0.128136      -0.020930      -0.067859      -0.039052       0.106912              8.058190      12.103951       1.040664      -1.224684       5.256239       0.823531       6.814381          -0.001193
          365              C       1.795228      10.015724      20.567135       0.102008      25.185746 0.35310921E+03  0.79144685E+04                                 7.621705                            6.422283       0.215944       2.095913                    0.999326      26.040704      74.117234       0.623867       0.438027      -1.046375      -0.010321       0.047478       0.012790       0.050242      -0.009747      -0.014344      -0.005931       0.023250      -0.120094      -0.043939       0.006971       0.036968              8.011940       4.495960       0.021910       0.330389       9.535318       0.858188      10.004541          -0.001920
          366              C       1.654510       9.897245      19.174381      -0.113354      29.190563 0.44112891E+03  0.10441136E+05                                 8.368379                            7.129417      -0.016578       1.989146                    0.998017      28.868175      84.121113       0.598894       0.432090      -1.051148      -0.008115       0.011034       0.000335       0.013701      -0.000141      -0.002052      -0.005157       0.004544      -0.014602      -0.008344       0.002932       0.005412              8.781340       4.740008       0.091954       0.653141      10.614807       1.149935      10.989204           0.004220
          367              C       1.616132      11.052417      18.429978      -0.014031      26.792994 0.40318028E+03  0.93560029E+04                                 7.985813                            6.881813       0.032928       2.013967                    0.998811      27.910031      81.243717       0.599208       0.440492      -1.043272      -0.000097       0.011423       0.017653       0.021027      -0.000864      -0.001345       0.000423       0.017931      -0.007004      -0.007863      -0.002458       0.010322              8.296459       4.608946       0.101816       0.789503      10.529810       0.580556       9.750619          -0.003481
          368              C       1.718473      12.294333      19.042309      -0.154987      31.830913 0.45014072E+03  0.10720726E+05                                 8.845089                            7.192165      -0.069348       1.966211                    0.997907      29.485443      86.510087       0.596799       0.430926      -1.050652      -0.006512      -0.017816      -0.018352       0.026394       0.001162      -0.006611      -0.008191       0.024982      -0.052536      -0.022036      -0.000556       0.022593              9.524114       4.891740       0.274810       0.842670      10.656486       1.125797      13.024115           0.002025
          369              C       1.879091      12.338762      20.401445       0.164030      31.658920 0.37500555E+03  0.85134324E+04                                 8.887852                            6.605292      -0.110970       1.987207                    0.999522      25.823977      73.429840       0.618389       0.436292      -1.049775      -0.007220      -0.048632       0.011534       0.050500       0.008748      -0.005016      -0.007099       0.012621      -0.079933      -0.028303       0.003037       0.025267             10.137697       4.650237       0.120675       0.511201      12.299094       2.966650      13.463761           0.002193
          370              C       1.923154      13.551058      21.201078       0.198523      32.797015 0.36629383E+03  0.82756657E+04                                 9.162386                            6.568819      -0.123838       1.988360                    0.999476      25.512498      72.619424       0.613701       0.441750      -1.045414      -0.000751       0.010113       0.047760       0.048825       0.006161       0.003746      -0.002446       0.056535       0.001368      -0.029430       0.000306       0.029124             10.824486       4.804407       0.336350       0.002815      15.849133       1.619805      11.819918          -0.000794
          371              C       1.931683      14.862792      20.699206      -0.197107      34.048836 0.46461825E+03  0.11108559E+05                                 9.175060                            7.231222       0.165017       2.037192                    0.998848      29.583375      85.827924       0.606997       0.422045      -1.060404       0.007616       0.009268       0.002804       0.012319       0.001852       0.006063      -0.014568       0.105285       0.017768      -0.058970       0.008464       0.050506             10.410056       5.063625       0.389415      -0.074534      16.598589      -1.244270       9.567952           0.003361
          372              C       1.955846      15.956609      21.549266       0.147762      35.845828 0.40516520E+03  0.93595656E+04                                 9.757429                            6.876033      -0.217501       1.955756                    0.999192      26.015811      74.150587       0.605909       0.437598      -1.051027       0.011796      -0.006684      -0.000624       0.013573      -0.003244      -0.006153       0.008325       0.027309       0.023315      -0.020097       0.003227       0.016870             12.629356       5.499373       0.235620       0.064901      20.408895      -5.585003      11.979800          -0.003752
          373              C       1.970060      15.668874      22.922810      -0.193319      34.755424 0.48991537E+03  0.11917949E+05                                 9.471793                            7.530330      -0.151779       1.933961                    0.996795      30.369957      90.062245       0.580079       0.434048      -1.048730       0.006893       0.003915      -0.007596       0.010979      -0.003836      -0.013479       0.033959       0.046309      -0.084710      -0.054715       0.011917       0.042799             11.007358       5.725047       0.422411       0.033276      14.180845      -5.111457      13.116182           0.003822
          374              C       1.940211      14.346562      23.383859       0.201798      31.518175 0.36767969E+03  0.83709541E+04                                 9.139284                            6.721594      -0.387075       1.905412                    0.998930      26.160891      76.412235       0.583841       0.460793      -1.027505       0.000866      -0.018032      -0.041374       0.045141      -0.002518      -0.002814       0.017095       0.036074      -0.027462      -0.028537       0.005109       0.023428             10.844754       5.213560       0.429046      -0.207129      11.878560      -3.055210      15.442143          -0.000698
          375              C       1.914626      13.906496       0.754008       0.171412      31.514248 0.39935310E+03  0.92335821E+04                                 9.016858                            6.902662      -0.248012       1.945424                    0.999175      26.291143      76.081387       0.592087       0.447412      -1.040513       0.001658      -0.035728       0.024939       0.043603       0.004898      -0.002926      -0.012454       0.023680      -0.040054      -0.022374       0.001908       0.020466             10.410647       5.109782      -0.031343      -0.546482       9.160477      -0.709021      16.961682           0.001506
          376              C       1.810864      14.746429       1.897027      -0.146789      29.894256 0.44210294E+03  0.10470198E+05                                 8.481587                            7.119853      -0.000067       1.994991                    0.997337      29.050969      84.684311       0.601485       0.429982      -1.052410      -0.013935      -0.004049       0.013821       0.020039      -0.003829      -0.003266       0.000984       0.008288      -0.092387      -0.031020       0.009758       0.021262              9.088360       5.026349      -0.056632      -0.827872       8.606431       1.095557      13.632300           0.001903
          377              C       1.727001      14.198463       3.112085       0.016195      26.307079 0.36421935E+03  0.82408632E+04                                 7.907970                            6.541120       0.005289       2.021887                    0.998942      26.762021      76.953755       0.614503       0.440527      -1.043125      -0.018324      -0.019298      -0.015706       0.030901       0.009209       0.011022      -0.002076       0.051239      -0.050947      -0.022739      -0.015002       0.037741              8.460815       4.640583      -0.335635      -1.000912       9.403458       0.739646      11.338405          -0.003329
          378              C       1.810864      12.831720       3.251360      -0.114440      27.322002 0.36963071E+03  0.83588483E+04                                 7.888259                            6.435232       0.351569       2.118922                    0.999448      27.436062      77.791307       0.644668       0.420138      -1.060020      -0.016873       0.029937       0.003573       0.034550      -0.000462       0.002243       0.003907       0.020819      -0.020849      -0.010997      -0.003126       0.014123              8.404461       4.423938      -0.315565      -0.568265       9.255390       0.653921      11.534056           0.003204
          379              C       1.913204      12.108151       2.194788       0.103844      23.854913 0.30782038E+03  0.66752853E+04                                 7.291435                            5.939450       0.276941       2.113855                    0.999689      25.465582      71.595859       0.657215       0.429760      -1.050010      -0.012270       0.032227      -0.060320       0.069481       0.002953      -0.002037      -0.029107       0.045947      -0.119879      -0.055958       0.012584       0.043374              7.783541       4.103094      -0.153958      -0.434182       8.586162       0.480703      10.661368           0.000044
          380              C       1.970060      17.352971      21.076210       0.063578      36.435473 0.41535857E+03  0.96522147E+04                                 9.826648                            6.931556      -0.124894       1.984846                    0.998990      26.540872      75.805138       0.607621       0.433780      -1.053617       0.016473       0.003635       0.008735       0.018997      -0.000438       0.009419      -0.005594      -0.025489       0.010943      -0.018674       0.003763       0.014911             12.909091       6.155863      -0.724670      -1.021756      21.190661      -6.479282      11.380749           0.000458
          381              C       2.314039      17.651285      19.774706      -0.087776      33.526399 0.42824046E+03  0.10111923E+05                                 9.359380                            7.107568      -0.167520       1.939355                    0.998040      29.126469      86.176148       0.586374       0.442370      -1.039747       0.000964       0.034893      -0.012991       0.037245       0.002599       0.009185       0.022007       0.017678       0.009027      -0.027016       0.002880       0.024136             11.412118       6.313278      -0.323933      -1.264544      16.771210      -5.059487      11.151866          -0.000475
          382              C       1.546483      18.410821      21.844626      -0.082485      31.458131 0.40109847E+03  0.92780391E+04                                 8.808370                            6.795430       0.066647       2.014793                    0.999351      28.345564      81.871118       0.613319       0.431732      -1.050515       0.012236       0.031725      -0.012140       0.036106       0.001933      -0.000662       0.002068       0.043281       0.057305      -0.031364       0.012130       0.019235             10.309926       5.652863      -1.029920      -0.856005      16.101817      -3.538562       9.175097          -0.000574
          383              C       2.281347      18.918589      19.294446      -0.158305      33.776692 0.44178921E+03  0.10537960E+05                                 9.388213                            7.220511      -0.274549       1.895825                    0.997708      30.220118      90.553180       0.580247       0.442539      -1.037224       0.000369      -0.043691       0.002821       0.043784       0.000751       0.003442       0.012715       0.049163       0.040421      -0.034676       0.013782       0.020894             11.182567       6.669197      -0.879049      -1.173226      17.245279      -2.971891       9.633224           0.000383
          384              C       1.528005      19.676010      21.376373      -0.170254      32.194974 0.40947950E+03  0.94829865E+04                                 8.774546                            6.750520       0.228019       2.055499                    0.999610      28.835912      82.254124       0.633752       0.417324      -1.063714       0.003338      -0.032845       0.023889       0.040750      -0.008616       0.001217       0.031470       0.013499       0.010182      -0.035899       0.005551       0.030348             10.277818       5.542212      -0.276069      -0.955339      15.489152      -4.024093       9.802089           0.000181
          385              C       1.893305      19.929894      20.084473       0.160208      34.243289 0.37837057E+03  0.86121916E+04                                 9.465751                            6.691763       0.027939       2.032930                    0.999725      25.791135      73.519967       0.606338       0.443808      -1.044919      -0.006551       0.026506      -0.014643       0.030983      -0.005550       0.000449      -0.023570      -0.066354      -0.000102      -0.033710      -0.012041       0.045751             12.128715       6.119132      -0.906527      -1.003663      20.683085      -4.421866       9.583929          -0.000366
          386              C       1.637453       1.256726      20.259768       0.107296      24.897681 0.33598366E+03  0.74637249E+04                                 7.650576                            6.299144       0.070852       2.044483                    0.999203      26.247115      75.228704       0.622576       0.442870      -1.039851      -0.005172       0.034428      -0.031505       0.046953       0.009122       0.004104       0.004189       0.065029      -0.001971      -0.033834      -0.000876       0.034709              8.475979       4.757527      -0.909839      -0.130761      12.108506       0.792826       8.561903           0.000033
          387              C       1.712787       1.660825      18.197051       0.146857      22.984298 0.30192754E+03  0.65392830E+04                                 7.199305                            5.934062       0.080200       2.047476                    0.999611      25.701592      73.062855       0.646615       0.437354      -1.041690       0.001348       0.013183       0.031604       0.034270       0.015778      -0.004547      -0.016762       0.078082       0.009188      -0.048420       0.006225       0.042195              7.830669       4.579051      -0.587283       0.163278       9.470037      -1.349835       9.442919          -0.000479
          388              C       1.347487       9.074237       0.398616       0.589700      22.230488 0.25449013E+03  0.53285720E+04                                 7.404109                            5.743354      -0.132628       2.013243                    0.999476      22.931579      65.988689       0.601831       0.486062      -1.005549       0.003408       0.066362      -0.013126       0.067734       0.018477       0.080376       0.023571       0.064835       0.184393      -0.068180      -0.053973       0.122153              8.271315       7.486276      -0.439875      -2.377955      11.497416      -1.125273       5.830252          -0.001330
          389              C       1.536533       7.622867       0.557102      -0.014906      32.414040 0.44634609E+03  0.10560146E+05                                 8.933214                            7.125662      -0.113990       1.974234                    0.999037      27.642421      79.652378       0.606873       0.426589      -1.058073       0.006892      -0.041902       0.014243       0.044789       0.007116      -0.011317      -0.003881       0.029580      -0.022074      -0.013545      -0.010990       0.024535              9.892532       5.373865      -1.317296      -0.673498      14.828175      -0.317765       9.475557           0.005020
          390              C       1.687202       6.814670      23.494319      -0.153950      31.035112 0.48481141E+03  0.11815695E+05                                 8.805465                            7.558886      -0.208266       1.899890                    0.998806      31.055054      93.536392       0.568651       0.441951      -1.039349       0.000209      -0.021596       0.009208       0.023478       0.007626      -0.001371      -0.023141       0.049281       0.033770      -0.041280       0.016202       0.025078              9.298547       5.480417      -0.835474      -0.821045      12.988949       2.134918       9.426275           0.001430
          391              C       1.491049       7.070669       1.849001      -0.128165      29.010297 0.46723602E+03  0.11246388E+05                                 8.332901                            7.351780      -0.021154       1.962643                    0.999079      30.281087      89.689204       0.586610       0.433790      -1.047576      -0.002675      -0.007618      -0.025118       0.026383       0.000827      -0.004986       0.020949       0.010121       0.067585      -0.025859      -0.006283       0.032142              8.580503       5.301210      -0.909448      -0.374457      10.839664      -1.715350       9.600634           0.001385
          392              C       1.647403       5.714506       2.031500      -0.091220      29.651263 0.46127882E+03  0.11055298E+05                                 8.454928                            7.289919      -0.010152       1.975624                    0.998712      29.641003      87.291070       0.591542       0.432029      -1.049794       0.005313      -0.001544      -0.030262       0.030763      -0.005102      -0.002192       0.001070      -0.020697       0.082481      -0.025352      -0.002288       0.027641              8.866404       5.165259      -0.885154       0.042523      10.351882      -1.465841      11.082072           0.000919
          393              C       1.758272       4.870341       0.871672      -0.112601      29.232597 0.44986697E+03  0.10742040E+05                                 8.391913                            7.226948      -0.077637       1.950530                    0.999171      30.018976      88.984555       0.589178       0.435369      -1.045087      -0.001093       0.022210       0.011634       0.025096       0.000928       0.009595       0.004140       0.010599      -0.088178      -0.031563       0.009541       0.022022              8.704885       4.843727      -0.380631      -0.427147       8.865978      -0.347574      12.404951           0.001786
          394              C       1.775329       5.416192      23.660009      -0.012216      33.919793 0.45374333E+03  0.10748096E+05                                 9.150703                            7.141724      -0.010454       2.002330                    0.999372      27.598272      78.821615       0.613420       0.421529      -1.064321      -0.008307       0.034361       0.027010       0.044489      -0.000918       0.009808      -0.008835       0.000582      -0.043117      -0.020467       0.006240       0.014227             10.354735       5.094860      -0.460067      -0.457397      11.758114       2.515854      14.211232           0.003494
          395              C       1.823656       4.527598      22.408932       0.569874      21.907097 0.27029456E+03  0.57266672E+04                                 7.283205                            5.883911      -0.256234       1.959992                    0.998907      23.402233      67.023498       0.601887       0.480315      -1.011839      -0.013563      -0.020246      -0.059579       0.064370       0.034170      -0.027477      -0.022352       0.118689      -0.147301      -0.065454      -0.034644       0.100099              8.038721       4.799954      -0.882491       0.556697       8.807629       2.623815      10.508580          -0.000713
          396              C       1.361701       6.124951      17.935310       0.579585      21.674099 0.24496877E+03  0.50468752E+04                                 7.106900                            5.532196      -0.015983       2.046826                    0.999576      22.424488      62.634051       0.634569       0.468507      -1.021610      -0.012646      -0.046008       0.034918       0.059126       0.032518       0.077520       0.046404       0.041371       0.059351      -0.066507      -0.048135       0.114642              7.801008       7.600050      -0.363877      -2.658860       8.435665      -1.895283       7.367309          -0.001390
          397              C       2.095144       6.990273      16.953178      -0.025270      34.932505 0.45177668E+03  0.10662817E+05                                 9.226785                            7.071746       0.070248       2.028533                    0.999407      27.372719      77.392109       0.625169       0.415108      -1.071127       0.026054       0.022074      -0.024087       0.041787      -0.015911      -0.002038       0.013825      -0.016836       0.029270      -0.023875      -0.000837       0.024713             10.332968      12.869133       0.226138      -2.854289       8.772130      -3.125231       9.357641           0.002561
          398              C       1.444142       7.997346      16.256801      -0.122383      31.423337 0.48100207E+03  0.11676952E+05                                 8.846519                            7.492118      -0.144483       1.923831                    0.998530      30.545714      91.238607       0.576541       0.437616      -1.043949       0.032624      -0.005029      -0.009090       0.034238      -0.001323      -0.009425       0.029173       0.013554      -0.005862      -0.033852       0.005482       0.028370              9.237157      11.350340      -1.038328      -0.977959       8.285540      -2.131341       8.075590           0.000956
          399              C       3.446895       6.793513      16.693838      -0.156557      34.525508 0.48855543E+03  0.11898376E+05                                 9.375426                            7.520337      -0.092817       1.930411                    0.999604      31.001498      92.539106       0.579349       0.434102      -1.046779      -0.015036       0.008388      -0.015010       0.022842      -0.014719       0.025238       0.010369      -0.040037       0.033045      -0.043864       0.018798       0.025065             10.377783      15.384359       0.252813      -3.081728       7.407395      -1.629143       8.341595           0.001349
          400              C       2.113622       8.754767      15.274669      -0.093192      28.713932 0.40973912E+03  0.94937902E+04                                 8.095023                            6.742850       0.330850       2.087016                    0.999786      28.557179      81.571829       0.635277       0.416113      -1.064119       0.013272      -0.027604       0.003418       0.030819      -0.012154       0.000333      -0.021382      -0.026916       0.043082      -0.027074      -0.006238       0.033312              8.489996      11.270855      -0.840375      -1.172129       7.265624      -1.712707       6.933511           0.000909
          401              C       3.442631       8.543197      15.051348      -0.108782      29.755888 0.42242393E+03  0.98941934E+04                                 8.385200                            6.925201       0.082943       2.000080                    0.999694      29.306937      85.051834       0.614224       0.425743      -1.054670      -0.018174      -0.021661       0.003683       0.028514       0.017465      -0.001400      -0.007140      -0.028070       0.074189      -0.034827       0.007220       0.027607              8.823589      12.052132      -1.534632      -0.694652       7.576801      -1.689312       6.841836           0.001283
          402              C       4.132010       7.589016      15.778942      -0.018571      35.449327 0.45625965E+03  0.10799379E+05                                 9.382678                            7.136134       0.113765       2.042368                    0.999417      27.442899      77.798623       0.618264       0.418548      -1.068509      -0.045351       0.003066       0.002320       0.045513       0.002030       0.004910      -0.003151      -0.000696       0.034490      -0.009416      -0.003713       0.013129             10.741552      16.905552      -1.641292      -1.675278       7.721443      -1.680899       7.597661           0.005564
          403              C       5.614530       7.352057      15.570029       0.565190      21.719569 0.25947748E+03  0.54364871E+04                                 7.230893                            5.748065      -0.047126       2.034013                    0.999564      23.001424      65.306626       0.612227       0.477502      -1.014287       0.056041      -0.026951       0.009312       0.062878       0.025279       0.020559       0.059811      -0.128139      -0.020930      -0.067860      -0.039054       0.106914              8.058217      12.103984      -1.040659      -1.224697       5.256256      -0.823533       6.814411          -0.001194
          404              C       8.902228       0.562776      15.452366       0.102007      25.185792 0.35311009E+03  0.79144930E+04                                 7.621715                            6.422291       0.215943       2.095912                    0.999326      26.040732      74.117341       0.623867       0.438027      -1.046375      -0.010321      -0.047478      -0.012791       0.050243       0.009747       0.014344      -0.005932       0.023250      -0.120093      -0.043939       0.006971       0.036968              8.011949       4.495965      -0.021910      -0.330390       9.535322       0.858190      10.004560          -0.001916
          405              C       8.761510       0.681255      16.845120      -0.113355      29.190567 0.44112900E+03  0.10441138E+05                                 8.368378                            7.129416      -0.016575       1.989146                    0.998017      28.868177      84.121108       0.598894       0.432089      -1.051148      -0.008114      -0.011035      -0.000335       0.013701       0.000141       0.002052      -0.005156       0.004544      -0.014602      -0.008344       0.002932       0.005412              8.781338       4.740008      -0.091954      -0.653140      10.614800       1.149935      10.989205           0.004218
          406              C       8.723132      20.683083      17.589523      -0.014031      26.792952 0.40317960E+03  0.93559831E+04                                 7.985806                            6.881808       0.032927       2.013968                    0.998811      27.910009      81.243642       0.599208       0.440492      -1.043272      -0.000096      -0.011423      -0.017653       0.021027       0.000864       0.001346       0.000422       0.017932      -0.007005      -0.007863      -0.002459       0.010322              8.296450       4.608943      -0.101817      -0.789502      10.529797       0.580557       9.750611          -0.003479
          407              C       8.825473      19.441167      16.977191      -0.154986      31.830892 0.45014049E+03  0.10720720E+05                                 8.845088                            7.192165      -0.069353       1.966210                    0.997907      29.485431      86.510067       0.596799       0.430926      -1.050652      -0.006511       0.017817       0.018352       0.026394      -0.001163       0.006612      -0.008191       0.024983      -0.052536      -0.022036      -0.000557       0.022594              9.524111       4.891739      -0.274812      -0.842668      10.656482       1.125798      13.024113           0.002024
          408              C       8.986091      19.396738      15.618055       0.164030      31.658911 0.37500565E+03  0.85134351E+04                                 8.887850                            6.605293      -0.110968       1.987207                    0.999522      25.823974      73.429829       0.618389       0.436292      -1.049775      -0.007220       0.048632      -0.011534       0.050500      -0.008748       0.005016      -0.007099       0.012621      -0.079933      -0.028303       0.003036       0.025267             10.137694       4.650237      -0.120675      -0.511200      12.299091       2.966644      13.463753           0.002193
          409              C       9.030154      18.184441      14.818422       0.198523      32.797002 0.36629380E+03  0.82756648E+04                                 9.162385                            6.568820      -0.123839       1.988360                    0.999476      25.512497      72.619429       0.613700       0.441750      -1.045414      -0.000750      -0.010113      -0.047760       0.048825      -0.006161      -0.003746      -0.002446       0.056536       0.001368      -0.029430       0.000306       0.029124             10.824484       4.804407      -0.336351      -0.002813      15.849132       1.619791      11.819912          -0.000798
          410              C       9.038683      16.872708      15.320294      -0.197106      34.048830 0.46461801E+03  0.11108552E+05                                 9.175060                            7.231221       0.165012       2.037190                    0.998848      29.583378      85.827953       0.606996       0.422045      -1.060404       0.007618      -0.009268      -0.002804       0.012320      -0.001852      -0.006062      -0.014568       0.105285       0.017767      -0.058970       0.008464       0.050506             10.410055       5.063626      -0.389416       0.074536      16.598585      -1.244272       9.567955           0.003364
          411              C       9.062846      15.778891      14.470234       0.147761      35.845846 0.40516558E+03  0.93595762E+04                                 9.757429                            6.876034      -0.217503       1.955755                    0.999192      26.015824      74.150615       0.605909       0.437597      -1.051027       0.011797       0.006684       0.000623       0.013574       0.003244       0.006154       0.008325       0.027308       0.023316      -0.020096       0.003226       0.016870             12.629352       5.499374      -0.235620      -0.064899      20.408887      -5.584994      11.979794          -0.003756
          412              C       9.077060      16.066626      13.096690      -0.193319      34.755409 0.48991525E+03  0.11917945E+05                                 9.471788                            7.530328      -0.151775       1.933962                    0.996795      30.369952      90.062208       0.580080       0.434048      -1.048730       0.006893      -0.003915       0.007596       0.010979       0.003835       0.013479       0.033959       0.046308      -0.084710      -0.054715       0.011917       0.042798             11.007350       5.725044      -0.422412      -0.033275      14.180832      -5.111450      13.116173           0.003827
          413              C       9.047211      17.388938      12.635641       0.201797      31.518163 0.36767965E+03  0.83709528E+04                                 9.139282                            6.721594      -0.387074       1.905412                    0.998930      26.160888      76.412223       0.583841       0.460793      -1.027505       0.000866       0.018032       0.041374       0.045141       0.002518       0.002814       0.017095       0.036074      -0.027462      -0.028537       0.005109       0.023428             10.844750       5.213559      -0.429046       0.207130      11.878554      -3.055210      15.442138          -0.000701
          414              C       9.021626      17.829004      11.252492       0.171413      31.514226 0.39935282E+03  0.92335743E+04                                 9.016854                            6.902660      -0.248013       1.945424                    0.999175      26.291133      76.081357       0.592087       0.447412      -1.040513       0.001658       0.035728      -0.024939       0.043603      -0.004898       0.002925      -0.012454       0.023680      -0.040054      -0.022374       0.001908       0.020466             10.410642       5.109781       0.031343       0.546482       9.160474      -0.709022      16.961672           0.001508
          415              C       8.917864      16.989071      10.109473      -0.146790      29.894275 0.44210328E+03  0.10470208E+05                                 8.481591                            7.119856      -0.000067       1.994991                    0.997337      29.050982      84.684360       0.601485       0.429982      -1.052410      -0.013933       0.004050      -0.013820       0.020038       0.003828       0.003266       0.000983       0.008288      -0.092387      -0.031019       0.009758       0.021261              9.088363       5.026351       0.056632       0.827871       8.606435       1.095554      13.632303           0.001901
          416              C       8.834001      17.537037       8.894415       0.016195      26.307051 0.36421873E+03  0.82408459E+04                                 7.907964                            6.541114       0.005290       2.021888                    0.998942      26.762011      76.953715       0.614503       0.440527      -1.043125      -0.018322       0.019298       0.015706       0.030900      -0.009209      -0.011022      -0.002075       0.051241      -0.050947      -0.022739      -0.015003       0.037742              8.460809       4.640579       0.335633       1.000910       9.403451       0.739639      11.338396          -0.003326
          417              C       8.917864      18.903779       8.755140      -0.114441      27.321990 0.36963055E+03  0.83588440E+04                                 7.888256                            6.435231       0.351568       2.118922                    0.999448      27.436064      77.791314       0.644668       0.420138      -1.060020      -0.016872      -0.029937      -0.003573       0.034549       0.000462      -0.002244       0.003906       0.020819      -0.020851      -0.010997      -0.003126       0.014123              8.404458       4.423936       0.315565       0.568264       9.255396       0.653916      11.534042           0.003201
          418              C       9.020204      19.627349       9.811712       0.103844      23.854896 0.30782023E+03  0.66752812E+04                                 7.291434                            5.939450       0.276940       2.113855                    0.999689      25.465569      71.595822       0.657214       0.429761      -1.050010      -0.012269      -0.032227       0.060320       0.069481      -0.002953       0.002037      -0.029107       0.045947      -0.119880      -0.055958       0.012583       0.043374              7.783539       4.103093       0.153957       0.434182       8.586163       0.480703      10.661360           0.000047
          419              C       9.077060      14.382529      14.943290       0.063579      36.435484 0.41535895E+03  0.96522245E+04                                 9.826645                            6.931557      -0.124892       1.984847                    0.998990      26.540871      75.805104       0.607621       0.433780      -1.053618       0.016474      -0.003635      -0.008735       0.018998       0.000438      -0.009418      -0.005594      -0.025490       0.010944      -0.018674       0.003763       0.014911             12.909083       6.155864       0.724672       1.021757      21.190647      -6.479272      11.380739           0.000460
          420              C       9.421039      14.084215      16.244795      -0.087775      33.526291 0.42823906E+03  0.10111880E+05                                 9.359354                            7.107553      -0.167507       1.939360                    0.998040      29.126402      86.175842       0.586375       0.442369      -1.039748       0.000966      -0.034893       0.012990       0.037245      -0.002598      -0.009185       0.022007       0.017680       0.009025      -0.027016       0.002880       0.024136             11.412081       6.313266       0.323937       1.264540      16.771149      -5.059463      11.151829          -0.000479
          421              C       8.653483      13.324679      14.174874      -0.082485      31.458146 0.40109865E+03  0.92780438E+04                                 8.808370                            6.795430       0.066651       2.014794                    0.999352      28.345574      81.871138       0.613320       0.431732      -1.050515       0.012237      -0.031726       0.012140       0.036106      -0.001933       0.000662       0.002067       0.043280       0.057306      -0.031364       0.012130       0.019235             10.309926       5.652864       1.029921       0.856006      16.101817      -3.538563       9.175096          -0.000579
          422              C       9.388347      12.816911      16.725055      -0.158305      33.776689 0.44178946E+03  0.10537967E+05                                 9.388212                            7.220513      -0.274548       1.895825                    0.997708      30.220130      90.553220       0.580247       0.442539      -1.037224       0.000370       0.043691      -0.002821       0.043784      -0.000751      -0.003442       0.012715       0.049162       0.040422      -0.034676       0.013782       0.020894             11.182560       6.669198       0.879052       1.173226      17.245258      -2.971885       9.633223           0.000385
          423              C       8.635005      12.059490      14.643127      -0.170254      32.194986 0.40947962E+03  0.94829898E+04                                 8.774548                            6.750520       0.228022       2.055500                    0.999610      28.835916      82.254128       0.633752       0.417324      -1.063714       0.003339       0.032845      -0.023889       0.040751       0.008617      -0.001217       0.031470       0.013499       0.010182      -0.035899       0.005552       0.030348             10.277819       5.542214       0.276069       0.955339      15.489152      -4.024097       9.802092           0.000184
          424              C       9.000305      11.805606      15.935027       0.160208      34.243303 0.37837092E+03  0.86122010E+04                                 9.465752                            6.691765       0.027937       2.032929                    0.999725      25.791141      73.519980       0.606338       0.443808      -1.044919      -0.006550      -0.026506       0.014643       0.030982       0.005550      -0.000450      -0.023570      -0.066355      -0.000101      -0.033710      -0.012041       0.045751             12.128713       6.119133       0.906528       1.003665      20.683072      -4.421864       9.583932          -0.000369
          425              C       8.744453       9.321774      15.759732       0.107297      24.897676 0.33598373E+03  0.74637304E+04                                 7.650587                            6.299154       0.070824       2.044474                    0.999203      26.247142      75.228918       0.622574       0.442871      -1.039850      -0.005171      -0.034428       0.031506       0.046954      -0.009123      -0.004105       0.004188       0.065033      -0.001969      -0.033836      -0.000876       0.034711              8.475989       4.757538       0.909838       0.130762      12.108506       0.792834       8.561925           0.000029
          426              C       8.819787       8.917675      17.822449       0.146859      22.984274 0.30192735E+03  0.65392800E+04                                 7.199310                            5.934069       0.080176       2.047469                    0.999611      25.701585      73.062915       0.646613       0.437355      -1.041689       0.001348      -0.013183      -0.031605       0.034270      -0.015780       0.004547      -0.016763       0.078084       0.009189      -0.048422       0.006226       0.042196              7.830673       4.579058       0.587280      -0.163280       9.470033      -1.349847       9.442927          -0.000486
          427              C       8.454487       1.504263      11.607884       0.589699      22.230499 0.25449027E+03  0.53285759E+04                                 7.404112                            5.743356      -0.132628       2.013242                    0.999476      22.931590      65.988733       0.601831       0.486062      -1.005549       0.003408      -0.066362       0.013126       0.067734      -0.018477      -0.080376       0.023571       0.064834       0.184394      -0.068180      -0.053973       0.122153              8.271318       7.486280       0.439875       2.377956      11.497421      -1.125274       5.830254          -0.001333
          428              C       8.643533       2.955633      11.449398      -0.014906      32.414044 0.44634605E+03  0.10560145E+05                                 8.933214                            7.125661      -0.113990       1.974234                    0.999037      27.642419      79.652364       0.606873       0.426589      -1.058073       0.006892       0.041901      -0.014243       0.044789      -0.007116       0.011317      -0.003880       0.029580      -0.022074      -0.013545      -0.010991       0.024535              9.892533       5.373865       1.317296       0.673498      14.828176      -0.317765       9.475558           0.005019
          429              C       8.794202       3.763830      12.525181      -0.153950      31.035095 0.48481098E+03  0.11815682E+05                                 8.805463                            7.558883      -0.208266       1.899891                    0.998806      31.055045      93.536367       0.568651       0.441951      -1.039349       0.000209       0.021596      -0.009207       0.023478      -0.007626       0.001371      -0.023141       0.049280       0.033769      -0.041280       0.016202       0.025077              9.298546       5.480416       0.835475       0.821046      12.988945       2.134921       9.426276           0.001432
          430              C       8.598049       3.507831      10.157499      -0.128166      29.010319 0.46723641E+03  0.11246399E+05                                 8.332902                            7.351781      -0.021151       1.962644                    0.999079      30.281100      89.689226       0.586610       0.433790      -1.047576      -0.002675       0.007617       0.025117       0.026383      -0.000826       0.004986       0.020948       0.010120       0.067585      -0.025859      -0.006283       0.032142              8.580504       5.301211       0.909448       0.374457      10.839665      -1.715353       9.600637           0.001390
          431              C       8.754403       4.863994       9.975000      -0.091220      29.651254 0.46127855E+03  0.11055289E+05                                 8.454925                            7.289917      -0.010152       1.975624                    0.998712      29.640992      87.291020       0.591543       0.432029      -1.049794       0.005313       0.001544       0.030262       0.030764       0.005102       0.002193       0.001070      -0.020696       0.082480      -0.025352      -0.002288       0.027640              8.866402       5.165257       0.885153      -0.042523      10.351878      -1.465843      11.082071           0.000915
          432              C       8.865272       5.708159      11.134828      -0.112600      29.232551 0.44986608E+03  0.10742013E+05                                 8.391904                            7.226941      -0.077636       1.950531                    0.999171      30.018933      88.984388       0.589178       0.435369      -1.045087      -0.001093      -0.022209      -0.011634       0.025096      -0.000928      -0.009595       0.004141       0.010599      -0.088178      -0.031563       0.009541       0.022022              8.704876       4.843722       0.380630       0.427147       8.865968      -0.347570      12.404938           0.001788
          433              C       8.882329       5.162308      12.359491      -0.012215      33.919738 0.45374230E+03  0.10748066E+05                                 9.150698                            7.141719      -0.010454       2.002331                    0.999372      27.598239      78.821527       0.613419       0.421529      -1.064321      -0.008307      -0.034361      -0.027010       0.044488       0.000918      -0.009808      -0.008835       0.000583      -0.043117      -0.020467       0.006239       0.014227             10.354730       5.094857       0.460068       0.457399      11.758109       2.515852      14.211224           0.003491
          434              C       8.930656       6.050902      13.610568       0.569873      21.907188 0.27029601E+03  0.57267083E+04                                 7.283231                            5.883932      -0.256258       1.959982                    0.998907      23.402352      67.024006       0.601885       0.480316      -1.011838      -0.013562       0.020244       0.059578       0.064368      -0.034169       0.027477      -0.022355       0.118692      -0.147308      -0.065459      -0.034642       0.100101              8.038749       4.799972       0.882497      -0.556689       8.807677       2.623831      10.508599          -0.000719
          435              C       8.468701       4.453549      18.084190       0.579584      21.673993 0.24496739E+03  0.50468406E+04                                 7.106880                            5.532183      -0.015988       2.046826                    0.999576      22.424436      62.633899       0.634569       0.468507      -1.021610      -0.012645       0.046009      -0.034917       0.059126      -0.032517      -0.077521       0.046406       0.041372       0.059348      -0.066510      -0.048133       0.114643              7.800984       7.600039       0.363885       2.658851       8.435631      -1.895260       7.367283          -0.001392
          436              C       9.202144       3.588227      19.066322      -0.025273      34.932479 0.45177644E+03  0.10662809E+05                                 9.226780                            7.071745       0.070253       2.028535                    0.999407      27.372707      77.392059       0.625169       0.415108      -1.071127       0.026053      -0.022073       0.024087       0.041787       0.015911       0.002039       0.013824      -0.016838       0.029269      -0.023874      -0.000838       0.024712             10.332961      12.869126      -0.226135       2.854285       8.772125      -3.125225       9.357633           0.002561
          437              C       8.551142       2.581154      19.762699      -0.122383      31.423280 0.48100107E+03  0.11676921E+05                                 8.846510                            7.492112      -0.144485       1.923832                    0.998530      30.545669      91.238435       0.576541       0.437617      -1.043948       0.032624       0.005029       0.009090       0.034239       0.001324       0.009424       0.029174       0.013554      -0.005863      -0.033852       0.005482       0.028370              9.237146      11.350330       1.038327       0.977958       8.285529      -2.131335       8.075580           0.000956
          438              C      10.553895       3.784987      19.325662      -0.156559      34.525512 0.48855560E+03  0.11898379E+05                                 9.375422                            7.520335      -0.092808       1.930413                    0.999604      31.001493      92.539043       0.579350       0.434102      -1.046779      -0.015036      -0.008388       0.015011       0.022842       0.014719      -0.025238       0.010368      -0.040037       0.033042      -0.043864       0.018799       0.025064             10.377778      15.384351      -0.252813       3.081726       7.407392      -1.629140       8.341592           0.001350
          439              C       9.220622       1.823733      20.744831      -0.093191      28.713876 0.40973817E+03  0.94937625E+04                                 8.095014                            6.742843       0.330851       2.087018                    0.999786      28.557136      81.571683       0.635277       0.416113      -1.064119       0.013272       0.027604      -0.003418       0.030819       0.012153      -0.000332      -0.021381      -0.026917       0.043082      -0.027074      -0.006238       0.033311              8.489988      11.270845       0.840375       1.172127       7.265615      -1.712704       6.933502           0.000910
          440              C      10.549631       2.035303      20.968152      -0.108780      29.755849 0.42242322E+03  0.98941739E+04                                 8.385197                            6.925199       0.082939       2.000080                    0.999694      29.306908      85.051769       0.614223       0.425743      -1.054670      -0.018173       0.021661      -0.003683       0.028514      -0.017465       0.001400      -0.007138      -0.028070       0.074188      -0.034827       0.007221       0.027606              8.823588      12.052131       1.534631       0.694651       7.576800      -1.689312       6.841834           0.001284
          441              C      11.239010       2.989484      20.240558      -0.018569      35.449323 0.45625960E+03  0.10799376E+05                                 9.382674                            7.136132       0.113767       2.042368                    0.999417      27.442895      77.798585       0.618265       0.418548      -1.068509      -0.045351      -0.003065      -0.002320       0.045514      -0.002031      -0.004909      -0.003152      -0.000697       0.034489      -0.009417      -0.003712       0.013129             10.741549      16.905550       1.641295       1.675275       7.721441      -1.680897       7.597656           0.005564
          442              C      12.721530       3.226443      20.449471       0.565187      21.719639 0.25947836E+03  0.54365082E+04                                 7.230902                            5.748069      -0.047111       2.034017                    0.999564      23.001436      65.306602       0.612228       0.477501      -1.014288       0.056043       0.026950      -0.009311       0.062879      -0.025277      -0.020559       0.059811      -0.128135      -0.020934      -0.067857      -0.039055       0.106913              8.058229      12.104017       1.040674       1.224687       5.256262      -0.823535       6.814410          -0.001202
          443              C       5.311772      11.141276      20.567135       0.102007      25.185770 0.35310977E+03  0.79144836E+04                                 7.621709                            6.422288       0.215947       2.095914                    0.999326      26.040717      74.117272       0.623867       0.438027      -1.046376       0.010321      -0.047478       0.012791       0.050243      -0.009747       0.014344       0.005932       0.023249      -0.120092      -0.043939       0.006971       0.036968              8.011943       4.495963       0.021910      -0.330389       9.535320      -0.858187      10.004546          -0.001916
          444              C       5.452490      11.259755      19.174381      -0.113356      29.190591 0.44112953E+03  0.10441154E+05                                 8.368381                            7.129420      -0.016573       1.989147                    0.998018      28.868200      84.121184       0.598894       0.432089      -1.051149       0.008114      -0.011035       0.000335       0.013701      -0.000142       0.002052       0.005156       0.004543      -0.014603      -0.008344       0.002932       0.005411              8.781341       4.740010       0.091954      -0.653140      10.614805      -1.149935      10.989207           0.004218
          445              C       5.490868      10.104583      18.429978      -0.014032      26.792987 0.40318020E+03  0.93560002E+04                                 7.985810                            6.881811       0.032932       2.013968                    0.998811      27.910027      81.243689       0.599208       0.440492      -1.043272       0.000096      -0.011424       0.017653       0.021027      -0.000864       0.001345      -0.000422       0.017931      -0.007004      -0.007863      -0.002458       0.010321              8.296454       4.608945       0.101817      -0.789502      10.529803      -0.580557       9.750615          -0.003478
          446              C       5.388527       8.862667      19.042309      -0.154986      31.830871 0.45014009E+03  0.10720708E+05                                 8.845084                            7.192162      -0.069351       1.966210                    0.997907      29.485416      86.510006       0.596799       0.430926      -1.050652       0.006511       0.017816      -0.018352       0.026394       0.001163       0.006611       0.008191       0.024983      -0.052535      -0.022036      -0.000557       0.022593              9.524107       4.891737       0.274812      -0.842667      10.656478      -1.125795      13.024106           0.002022
          447              C       5.227909       8.818238      20.401445       0.164030      31.658892 0.37500535E+03  0.85134269E+04                                 8.887847                            6.605291      -0.110971       1.987206                    0.999522      25.823970      73.429818       0.618389       0.436292      -1.049775       0.007220       0.048632       0.011534       0.050499       0.008748       0.005016       0.007099       0.012622      -0.079933      -0.028303       0.003036       0.025267             10.137690       4.650236       0.120675      -0.511200      12.299082      -2.966642      13.463754           0.002196
          448              C       5.183846       7.605941      21.201078       0.198523      32.797003 0.36629396E+03  0.82756688E+04                                 9.162385                            6.568820      -0.123840       1.988360                    0.999476      25.512492      72.619400       0.613700       0.441750      -1.045414       0.000750      -0.010113       0.047760       0.048825       0.006161      -0.003746       0.002446       0.056536       0.001368      -0.029430       0.000306       0.029124             10.824482       4.804407       0.336351      -0.002813      15.849131      -1.619795      11.819909          -0.000800
          449              C       5.175317       6.294207      20.699206      -0.197104      34.048733 0.46461654E+03  0.11108507E+05                                 9.175041                            7.231209       0.165014       2.037192                    0.998848      29.583320      85.827717       0.606997       0.422045      -1.060404      -0.007618      -0.009268       0.002804       0.012320       0.001852      -0.006062       0.014568       0.105287       0.017764      -0.058970       0.008463       0.050507             10.410033       5.063616       0.389415       0.074536      16.598546       1.244263       9.567936           0.003364
          450              C       5.151154       5.200391      21.549266       0.147763      35.845759 0.40516438E+03  0.93595413E+04                                 9.757415                            6.876025      -0.217502       1.955756                    0.999192      26.015782      74.150464       0.605910       0.437598      -1.051027      -0.011798       0.006684      -0.000624       0.013574      -0.003244       0.006154      -0.008325       0.027310       0.023315      -0.020097       0.003227       0.016871             12.629333       5.499366       0.235621      -0.064899      20.408853       5.584986      11.979781          -0.003755
          451              C       5.136940       5.488126      22.922810      -0.193318      34.755400 0.48991500E+03  0.11917937E+05                                 9.471787                            7.530327      -0.151776       1.933962                    0.996795      30.369940      90.062167       0.580080       0.434048      -1.048730      -0.006894      -0.003915      -0.007596       0.010980      -0.003835       0.013479      -0.033959       0.046309      -0.084712      -0.054715       0.011917       0.042798             11.007350       5.725044       0.422412      -0.033275      14.180833       5.111451      13.116173           0.003826
          452              C       5.166789       6.810438      23.383859       0.201797      31.518179 0.36767989E+03  0.83709593E+04                                 9.139283                            6.721594      -0.387072       1.905412                    0.998930      26.160896      76.412243       0.583841       0.460793      -1.027505      -0.000867       0.018032      -0.041374       0.045141      -0.002518       0.002814      -0.017095       0.036074      -0.027461      -0.028537       0.005109       0.023428             10.844751       5.213560       0.429046       0.207130      11.878556       3.055207      15.442138          -0.000699
          453              C       5.192374       7.250504       0.754008       0.171414      31.514207 0.39935252E+03  0.92335658E+04                                 9.016853                            6.902659      -0.248015       1.945423                    0.999175      26.291121      76.081323       0.592087       0.447412      -1.040513      -0.001658       0.035728       0.024939       0.043603       0.004898       0.002925       0.012454       0.023681      -0.040055      -0.022374       0.001908       0.020466             10.410640       5.109780      -0.031343       0.546482       9.160472       0.709018      16.961668           0.001505
          454              C       5.296136       6.410571       1.897027      -0.146790      29.894288 0.44210356E+03  0.10470217E+05                                 8.481593                            7.119858      -0.000067       1.994991                    0.997337      29.050997      84.684417       0.601485       0.429982      -1.052410       0.013933       0.004050       0.013820       0.020038      -0.003828       0.003266      -0.000983       0.008287      -0.092387      -0.031019       0.009758       0.021261              9.088365       5.026353      -0.056633       0.827873       8.606437      -1.095557      13.632307           0.001904
          455              C       5.379999       6.958537       3.112085       0.016193      26.307108 0.36421989E+03  0.82408778E+04                                 7.907971                            6.541122       0.005299       2.021890                    0.998942      26.762045      76.953813       0.614503       0.440527      -1.043125       0.018322       0.019299      -0.015706       0.030900       0.009210      -0.011022       0.002075       0.051240      -0.050944      -0.022738      -0.015003       0.037741              8.460816       4.640584      -0.335634       1.000912       9.403460      -0.739643      11.338405          -0.003331
          456              C       5.296136       8.325280       3.251360      -0.114441      27.321995 0.36963063E+03  0.83588457E+04                                 7.888256                            6.435231       0.351573       2.118924                    0.999448      27.436057      77.791275       0.644668       0.420138      -1.060020       0.016872      -0.029937       0.003572       0.034549      -0.000461      -0.002243      -0.003906       0.020818      -0.020850      -0.010996      -0.003127       0.014123              8.404458       4.423937      -0.315565       0.568265       9.255387      -0.653919      11.534049           0.003204
          457              C       5.193796       9.048849       2.194788       0.103845      23.854868 0.30781970E+03  0.66752667E+04                                 7.291428                            5.939445       0.276941       2.113856                    0.999689      25.465545      71.595731       0.657215       0.429761      -1.050010       0.012269      -0.032227      -0.060320       0.069480       0.002953       0.002037       0.029107       0.045948      -0.119879      -0.055958       0.012583       0.043375              7.783532       4.103090      -0.153958       0.434182       8.586153      -0.480702      10.661353           0.000043
          458              C       5.136940       3.804029      21.076210       0.063578      36.435443 0.41535834E+03  0.96522066E+04                                 9.826638                            6.931552      -0.124891       1.984847                    0.998990      26.540857      75.805048       0.607622       0.433780      -1.053618      -0.016475      -0.003635       0.008735       0.018999      -0.000438      -0.009419       0.005594      -0.025490       0.010941      -0.018674       0.003763       0.014911             12.909074       6.155859      -0.724669       1.021758      21.190628       6.479268      11.380734           0.000462
          459              C       4.792961       3.505715      19.774706      -0.087775      33.526351 0.42823986E+03  0.10111904E+05                                 9.359365                            7.107560      -0.167517       1.939356                    0.998040      29.126440      86.176001       0.586374       0.442370      -1.039748      -0.000966      -0.034893      -0.012990       0.037245       0.002598      -0.009185      -0.022007       0.017679       0.009029      -0.027016       0.002880       0.024136             11.412097       6.313272      -0.323934       1.264543      16.771173       5.059473      11.151846          -0.000480
          460              C       5.560517       2.746179      21.844626      -0.082485      31.458124 0.40109840E+03  0.92780360E+04                                 8.808364                            6.795427       0.066655       2.014795                    0.999352      28.345564      81.871082       0.613320       0.431732      -1.050515      -0.012238      -0.031726      -0.012140       0.036106       0.001933       0.000662      -0.002067       0.043281       0.057306      -0.031365       0.012130       0.019235             10.309917       5.652860      -1.029919       0.856007      16.101800       3.538558       9.175091          -0.000581
          461              C       4.825653       2.238411      19.294446      -0.158306      33.776729 0.44178996E+03  0.10537982E+05                                 9.388218                            7.220516      -0.274546       1.895825                    0.997708      30.220148      90.553283       0.580247       0.442539      -1.037224      -0.000370       0.043691       0.002821       0.043784       0.000751      -0.003442      -0.012715       0.049160       0.040423      -0.034676       0.013782       0.020893             11.182569       6.669202      -0.879053       1.173227      17.245277       2.971890       9.633227           0.000385
          462              C       5.578995       1.480990      21.376373      -0.170255      32.194982 0.40947968E+03  0.94829911E+04                                 8.774545                            6.750519       0.228027       2.055501                    0.999610      28.835922      82.254134       0.633753       0.417324      -1.063714      -0.003339       0.032845       0.023889       0.040751      -0.008617      -0.001217      -0.031470       0.013499       0.010181      -0.035899       0.005551       0.030348             10.277813       5.542212      -0.276069       0.955340      15.489141       4.024090       9.802087           0.000184
          463              C       5.213695       1.227106      20.084473       0.160209      34.243279 0.37837061E+03  0.86121924E+04                                 9.465748                            6.691762       0.027939       2.032930                    0.999725      25.791137      73.519968       0.606338       0.443808      -1.044919       0.006550      -0.026506      -0.014643       0.030982      -0.005550      -0.000450       0.023570      -0.066354      -0.000101      -0.033710      -0.012041       0.045751             12.128706       6.119131      -0.906528       1.003664      20.683061       4.421859       9.583925          -0.000371
          464              C       5.469547      19.900274      20.259768       0.107294      24.897702 0.33598412E+03  0.74637387E+04                                 7.650584                            6.299152       0.070842       2.044480                    0.999203      26.247132      75.228807       0.622575       0.442870      -1.039851       0.005171      -0.034428      -0.031506       0.046953       0.009123      -0.004105      -0.004188       0.065029      -0.001968      -0.033834      -0.000875       0.034709              8.475986       4.757534      -0.909838       0.130762      12.108505      -0.792830       8.561919           0.000027
          465              C       5.394213      19.496175      18.197051       0.146854      22.984318 0.30192799E+03  0.65392952E+04                                 7.199311                            5.934068       0.080198       2.047476                    0.999611      25.701602      73.062897       0.646615       0.437354      -1.041690      -0.001348      -0.013182       0.031604       0.034269       0.015779       0.004547       0.016762       0.078083       0.009192      -0.048421       0.006226       0.042195              7.830673       4.579057      -0.587282      -0.163279       9.470035       1.349843       9.442928          -0.000484
          466              C       5.759513      12.082763       0.398616       0.589700      22.230488 0.25449014E+03  0.53285723E+04                                 7.404108                            5.743354      -0.132626       2.013243                    0.999476      22.931577      65.988677       0.601831       0.486062      -1.005549      -0.003408      -0.066362      -0.013126       0.067734       0.018477      -0.080376      -0.023571       0.064835       0.184393      -0.068180      -0.053973       0.122153              8.271314       7.486277      -0.439876       2.377955      11.497413       1.125271       5.830251          -0.001332
          467              C       5.570467      13.534133       0.557102      -0.014905      32.413987 0.44634519E+03  0.10560119E+05                                 8.933205                            7.125656      -0.113991       1.974234                    0.999037      27.642385      79.652245       0.606873       0.426589      -1.058073      -0.006893       0.041901       0.014242       0.044789       0.007116       0.011317       0.003880       0.029581      -0.022074      -0.013545      -0.010991       0.024536              9.892522       5.373860      -1.317295       0.673497      14.828156       0.317761       9.475549           0.005023
          468              C       5.419798      14.342330      23.494319      -0.153951      31.035133 0.48481170E+03  0.11815704E+05                                 8.805468                            7.558887      -0.208265       1.899891                    0.998806      31.055075      93.536477       0.568651       0.441951      -1.039349      -0.000210       0.021595       0.009209       0.023477       0.007626       0.001372       0.023142       0.049280       0.033767      -0.041280       0.016202       0.025078              9.298551       5.480419      -0.835475       0.821046      12.988956      -2.134918       9.426278           0.001428
          469              C       5.615951      14.086331       1.849001      -0.128164      29.010250 0.46723508E+03  0.11246360E+05                                 8.332894                            7.351774      -0.021156       1.962643                    0.999079      30.281042      89.689037       0.586610       0.433791      -1.047576       0.002674       0.007618      -0.025117       0.026382       0.000827       0.004986      -0.020948       0.010122       0.067583      -0.025859      -0.006281       0.032141              8.580494       5.301206      -0.909448       0.374457      10.839651       1.715348       9.600626           0.001384
          470              C       5.459597      15.442494       2.031500      -0.091218      29.651173 0.46127702E+03  0.11055244E+05                                 8.454915                            7.289909      -0.010160       1.975623                    0.998712      29.640933      87.290834       0.591542       0.432030      -1.049793      -0.005313       0.001544      -0.030261       0.030763      -0.005101       0.002192      -0.001071      -0.020695       0.082477      -0.025351      -0.002289       0.027640              8.866391       5.165251      -0.885152      -0.042523      10.351863       1.465838      11.082059           0.000920
          471              C       5.348728      16.286659       0.871672      -0.112601      29.232576 0.44986653E+03  0.10742027E+05                                 8.391911                            7.226946      -0.077641       1.950529                    0.999171      30.018954      88.984488       0.589178       0.435369      -1.045087       0.001093      -0.022209       0.011634       0.025096       0.000928      -0.009595      -0.004140       0.010599      -0.088178      -0.031563       0.009541       0.022022              8.704884       4.843726      -0.380630       0.427147       8.865974       0.347575      12.404951           0.001783
          472              C       5.331671      15.740808      23.660009      -0.012217      33.919823 0.45374367E+03  0.10748107E+05                                 9.150711                            7.141729      -0.010456       2.002330                    0.999372      27.598291      78.821716       0.613419       0.421529      -1.064321       0.008306      -0.034361       0.027011       0.044489      -0.000918      -0.009807       0.008834       0.000582      -0.043118      -0.020466       0.006240       0.014226             10.354745       5.094864      -0.460069       0.457399      11.758128      -2.515857      14.211244           0.003497
          473              C       5.283344      16.629402      22.408932       0.569873      21.907219 0.27029644E+03  0.57267191E+04                                 7.283236                            5.883935      -0.256255       1.959983                    0.998907      23.402356      67.024001       0.601885       0.480316      -1.011838       0.013562       0.020245      -0.059578       0.064368       0.034170       0.027476       0.022354       0.118691      -0.147304      -0.065457      -0.034642       0.100099              8.038756       4.799975      -0.882496      -0.556695       8.807676      -2.623831      10.508618          -0.000726
          474              C       5.745299      15.032049      17.935310       0.579583      21.674029 0.24496791E+03  0.50468529E+04                                 7.106886                            5.532188      -0.015976       2.046830                    0.999576      22.424432      62.633859       0.634569       0.468507      -1.021610       0.012646       0.046008       0.034917       0.059126       0.032517      -0.077519      -0.046404       0.041371       0.059353      -0.066507      -0.048134       0.114641              7.800991       7.600041      -0.363883       2.658854       8.435640       1.895267       7.367291          -0.001389
          475              C       5.011856      14.166727      16.953178      -0.025272      34.932471 0.45177644E+03  0.10662810E+05                                 9.226782                            7.071747       0.070249       2.028534                    0.999407      27.372707      77.392077       0.625168       0.415108      -1.071127      -0.026053      -0.022073      -0.024087       0.041787      -0.015911       0.002039      -0.013825      -0.016837       0.029270      -0.023874      -0.000838       0.024713             10.332962      12.869131       0.226133       2.854284       8.772123       3.125223       9.357633           0.002558
          476              C       5.662858      13.159654      16.256801      -0.122382      31.423260 0.48100063E+03  0.11676908E+05                                 8.846506                            7.492108      -0.144484       1.923832                    0.998530      30.545658      91.238399       0.576541       0.437617      -1.043948      -0.032624       0.005030      -0.009090       0.034238      -0.001324       0.009425      -0.029174       0.013553      -0.005862      -0.033852       0.005482       0.028371              9.237143      11.350329      -1.038328       0.977957       8.285524       2.131333       8.075576           0.000961
          477              C       3.660105      14.363487      16.693838      -0.156559      34.525505 0.48855550E+03  0.11898376E+05                                 9.375421                            7.520335      -0.092809       1.930413                    0.999604      31.001499      92.539077       0.579349       0.434102      -1.046779       0.015037      -0.008388      -0.015011       0.022843      -0.014719      -0.025238      -0.010369      -0.040038       0.033045      -0.043864       0.018799       0.025065             10.377777      15.384348       0.252809       3.081723       7.407391       1.629140       8.341591           0.001354
          478              C       4.993378      12.402233      15.274669      -0.093190      28.713871 0.40973807E+03  0.94937601E+04                                 8.095015                            6.742843       0.330846       2.087016                    0.999786      28.557132      81.571682       0.635277       0.416113      -1.064119      -0.013272       0.027604       0.003418       0.030819      -0.012153      -0.000332       0.021381      -0.026917       0.043082      -0.027074      -0.006238       0.033311              8.489989      11.270848      -0.840376       1.172128       7.265615       1.712704       6.933503           0.000905
          479              C       3.664369      12.613803      15.051348      -0.108779      29.755835 0.42242294E+03  0.98941658E+04                                 8.385195                            6.925197       0.082938       2.000080                    0.999694      29.306900      85.051738       0.614223       0.425743      -1.054670       0.018174       0.021661       0.003683       0.028514       0.017465       0.001399       0.007139      -0.028071       0.074188      -0.034827       0.007221       0.027606              8.823586      12.052129      -1.534631       0.694651       7.576796       1.689312       6.841832           0.001288
          480              C       2.974990      13.567984      15.778942      -0.018570      35.449335 0.45625982E+03  0.10799383E+05                                 9.382678                            7.136134       0.113765       2.042368                    0.999417      27.442902      77.798616       0.618264       0.418548      -1.068509       0.045351      -0.003065       0.002319       0.045514       0.002031      -0.004909       0.003150      -0.000696       0.034489      -0.009416      -0.003712       0.013128             10.741553      16.905558      -1.641293       1.675277       7.721442       1.680898       7.597659           0.005561
          481              C       1.492470      13.804942      15.570029       0.565185      21.719619 0.25947802E+03  0.54364987E+04                                 7.230897                            5.748065      -0.047118       2.034016                    0.999564      23.001405      65.306480       0.612228       0.477501      -1.014288      -0.056043       0.026950       0.009311       0.062879       0.025277      -0.020559      -0.059811      -0.128134      -0.020934      -0.067857      -0.039055       0.106913              8.058225      12.104013      -1.040675       1.224688       5.256258       0.823535       6.814405          -0.001200
          482              C      12.418772      20.594224      15.452366       0.102007      25.185773 0.35310971E+03  0.79144818E+04                                 7.621709                            6.422287       0.215947       2.095914                    0.999326      26.040713      74.117254       0.623867       0.438027      -1.046376       0.010321       0.047478      -0.012791       0.050243       0.009747      -0.014344       0.005932       0.023249      -0.120093      -0.043939       0.006971       0.036968              8.011943       4.495962      -0.021911       0.330390       9.535316      -0.858190      10.004552          -0.001920
          483              C      12.559490      20.475745      16.845120      -0.113355      29.190576 0.44112910E+03  0.10441141E+05                                 8.368379                            7.129417      -0.016574       1.989147                    0.998017      28.868185      84.121136       0.598894       0.432089      -1.051148       0.008114       0.011034      -0.000335       0.013701       0.000142      -0.002052       0.005156       0.004544      -0.014602      -0.008344       0.002933       0.005411              8.781340       4.740008      -0.091953       0.653141      10.614807      -1.149936      10.989206           0.004222
          484              C      12.597868       0.473917      17.589523      -0.014031      26.792971 0.40317992E+03  0.93559925E+04                                 7.985809                            6.881810       0.032929       2.013968                    0.998811      27.910024      81.243695       0.599208       0.440492      -1.043272       0.000097       0.011424      -0.017653       0.021027       0.000864      -0.001345      -0.000422       0.017931      -0.007005      -0.007863      -0.002459       0.010321              8.296454       4.608945      -0.101816       0.789503      10.529803      -0.580557       9.750615          -0.003484
          485              C      12.495527       1.715833      16.977191      -0.154985      31.830909 0.45014063E+03  0.10720724E+05                                 8.845092                            7.192166      -0.069355       1.966209                    0.997907      29.485436      86.510089       0.596798       0.430926      -1.050652       0.006512      -0.017817       0.018353       0.026394      -0.001162      -0.006611       0.008190       0.024982      -0.052533      -0.022036      -0.000557       0.022592              9.524117       4.891741      -0.274810       0.842671      10.656486      -1.125798      13.024124           0.002025
          486              C      12.334909       1.760262      15.618055       0.164030      31.658934 0.37500575E+03  0.85134385E+04                                 8.887855                            6.605294      -0.110973       1.987206                    0.999522      25.823987      73.429883       0.618389       0.436292      -1.049775       0.007221      -0.048632      -0.011534       0.050500      -0.008748      -0.005016       0.007099       0.012621      -0.079934      -0.028303       0.003037       0.025266             10.137701       4.650239      -0.120675       0.511202      12.299094      -2.966651      13.463770           0.002193
          487              C      12.290846       2.972558      14.818422       0.198523      32.797029 0.36629415E+03  0.82756744E+04                                 9.162390                            6.568822      -0.123841       1.988359                    0.999476      25.512502      72.619442       0.613700       0.441750      -1.045414       0.000751       0.010113      -0.047760       0.048825      -0.006161       0.003746       0.002446       0.056536       0.001369      -0.029430       0.000306       0.029124             10.824490       4.804409      -0.336350       0.002815      15.849137      -1.619811      11.819923          -0.000799
          488              C      12.282317       4.284293      15.320294      -0.197105      34.048772 0.46461733E+03  0.11108531E+05                                 9.175051                            7.231216       0.165013       2.037191                    0.998848      29.583336      85.827792       0.606997       0.422045      -1.060404      -0.007616       0.009268      -0.002804       0.012319      -0.001852       0.006063       0.014568       0.105286       0.017764      -0.058970       0.008463       0.050507             10.410044       5.063621      -0.389414      -0.074533      16.598570       1.244260       9.567943           0.003362
          489              C      12.258154       5.378109      14.470234       0.147763      35.845762 0.40516436E+03  0.93595417E+04                                 9.757419                            6.876027      -0.217501       1.955756                    0.999192      26.015786      74.150502       0.605909       0.437598      -1.051027      -0.011797      -0.006684       0.000624       0.013573       0.003244      -0.006153      -0.008325       0.027311       0.023316      -0.020098       0.003228       0.016870             12.629340       5.499367      -0.235618       0.064902      20.408867       5.584988      11.979786          -0.003751
          490              C      12.243940       5.090374      13.096690      -0.193319      34.755400 0.48991493E+03  0.11917935E+05                                 9.471785                            7.530324      -0.151772       1.933963                    0.996795      30.369934      90.062128       0.580080       0.434048      -1.048730      -0.006893       0.003915       0.007596       0.010980       0.003835      -0.013479      -0.033959       0.046309      -0.084712      -0.054715       0.011917       0.042799             11.007348       5.725041      -0.422410       0.033277      14.180833       5.111450      13.116171           0.003823
          491              C      12.273789       3.768062      12.635641       0.201797      31.518187 0.36767989E+03  0.83709589E+04                                 9.139283                            6.721593      -0.387069       1.905413                    0.998930      26.160893      76.412222       0.583841       0.460793      -1.027505      -0.000866      -0.018032       0.041374       0.045141       0.002517      -0.002814      -0.017095       0.036073      -0.027461      -0.028537       0.005109       0.023428             10.844753       5.213559      -0.429046      -0.207128      11.878558       3.055207      15.442141          -0.000696
          492              C      12.299374       3.327996      11.252492       0.171413      31.514224 0.39935269E+03  0.92335704E+04                                 9.016854                            6.902659      -0.248013       1.945424                    0.999175      26.291127      76.081332       0.592087       0.447412      -1.040513      -0.001658      -0.035728      -0.024939       0.043603      -0.004899      -0.002925       0.012454       0.023680      -0.040054      -0.022374       0.001908       0.020466             10.410643       5.109780       0.031343      -0.546480       9.160473       0.709017      16.961676           0.001503
          493              C      12.403136       4.167929      10.109473      -0.146790      29.894297 0.44210359E+03  0.10470218E+05                                 8.481595                            7.119858      -0.000068       1.994991                    0.997337      29.050996      84.684418       0.601485       0.429982      -1.052410       0.013932      -0.004050      -0.013820       0.020037       0.003828      -0.003265      -0.000983       0.008287      -0.092387      -0.031019       0.009759       0.021261              9.088369       5.026352       0.056631      -0.827870       8.606439      -1.095556      13.632316           0.001906
          494              C      12.486999       3.619963       8.894415       0.016193      26.307138 0.36422016E+03  0.82408869E+04                                 7.907981                            6.541126       0.005287       2.021886                    0.998942      26.762074      76.953956       0.614503       0.440527      -1.043125       0.018321      -0.019299       0.015706       0.030900      -0.009210       0.011023       0.002075       0.051240      -0.050945      -0.022739      -0.015003       0.037742              8.460828       4.640587       0.335633      -1.000912       9.403476      -0.739646      11.338422          -0.003332
          495              C      12.403136       2.253221       8.755140      -0.114441      27.322003 0.36963072E+03  0.83588487E+04                                 7.888258                            6.435232       0.351571       2.118923                    0.999448      27.436074      77.791342       0.644668       0.420138      -1.060020       0.016872       0.029937      -0.003572       0.034549       0.000461       0.002244      -0.003906       0.020817      -0.020851      -0.010996      -0.003127       0.014123              8.404459       4.423937       0.315564      -0.568264       9.255400      -0.653916      11.534042           0.003204
          496              C      12.300796       1.529651       9.811712       0.103845      23.854876 0.30781990E+03  0.66752723E+04                                 7.291431                            5.939448       0.276939       2.113855                    0.999689      25.465549      71.595754       0.657214       0.429761      -1.050010       0.012269       0.032226       0.060319       0.069480      -0.002953      -0.002037       0.029107       0.045948      -0.119879      -0.055958       0.012583       0.043375              7.783535       4.103091       0.153957      -0.434181       8.586160      -0.480705      10.661355           0.000044
          497              C      12.243940       6.774471      14.943290       0.063578      36.435496 0.41535906E+03  0.96522291E+04                                 9.826653                            6.931561      -0.124899       1.984845                    0.998990      26.540881      75.805175       0.607621       0.433780      -1.053617      -0.016473       0.003635      -0.008735       0.018997       0.000438       0.009419       0.005594      -0.025490       0.010942      -0.018675       0.003763       0.014912             12.909096       6.155866       0.724672      -1.021755      21.190673       6.479279      11.380750           0.000457
          498              C      11.899961       7.072785      16.244795      -0.087777      33.526437 0.42824131E+03  0.10111949E+05                                 9.359389                            7.107577      -0.167527       1.939353                    0.998040      29.126496      86.176262       0.586373       0.442370      -1.039747      -0.000963       0.034893       0.012991       0.037245      -0.002599       0.009184      -0.022007       0.017677       0.009032      -0.027015       0.002878       0.024137             11.412128       6.313284       0.323932      -1.264544      16.771226       5.059492      11.151875          -0.000471
          499              C      12.667517       7.832321      14.174874      -0.082485      31.458135 0.40109847E+03  0.92780390E+04                                 8.808368                            6.795428       0.066655       2.014796                    0.999352      28.345570      81.871129       0.613320       0.431732      -1.050515      -0.012237       0.031726       0.012141       0.036106      -0.001933      -0.000662      -0.002067       0.043281       0.057307      -0.031365       0.012130       0.019235             10.309924       5.652861       1.029919      -0.856006      16.101814       3.538561       9.175097          -0.000575
          500              C      11.932653       8.340089      16.725055      -0.158305      33.776652 0.44178880E+03  0.10537947E+05                                 9.388205                            7.220507      -0.274549       1.895825                    0.997708      30.220107      90.553131       0.580247       0.442539      -1.037224      -0.000368      -0.043692      -0.002820       0.043784      -0.000751       0.003442      -0.012715       0.049162       0.040421      -0.034676       0.013782       0.020894             11.182554       6.669192       0.879045      -1.173226      17.245253       2.971883       9.633218           0.000381
          501              C      12.685995       9.097510      14.643127      -0.170254      32.194980 0.40947952E+03  0.94829866E+04                                 8.774545                            6.750518       0.228028       2.055502                    0.999610      28.835916      82.254115       0.633753       0.417324      -1.063714      -0.003338      -0.032845      -0.023888       0.040751       0.008617       0.001217      -0.031470       0.013498       0.010182      -0.035899       0.005551       0.030348             10.277817       5.542211       0.276068      -0.955339      15.489151       4.024094       9.802088           0.000180
          502              C      12.320695       9.351394      15.935027       0.160209      34.243289 0.37837070E+03  0.86121950E+04                                 9.465751                            6.691764       0.027941       2.032931                    0.999725      25.791132      73.519954       0.606338       0.443808      -1.044919       0.006551       0.026506       0.014643       0.030983       0.005550       0.000450       0.023570      -0.066354      -0.000101      -0.033710      -0.012041       0.045751             12.128714       6.119132       0.906525      -1.003665      20.683078       4.421863       9.583932          -0.000365
          503              C      12.576547      11.835226      15.759732       0.107293      24.897702 0.33598399E+03  0.74637332E+04                                 7.650579                            6.299146       0.070855       2.044484                    0.999203      26.247115      75.228685       0.622576       0.442870      -1.039852       0.005171       0.034427       0.031505       0.046953      -0.009122       0.004104      -0.004188       0.065026      -0.001968      -0.033833      -0.000875       0.034708              8.475983       4.757528       0.909840      -0.130761      12.108516      -0.792826       8.561906           0.000032
          504              C      12.501213      12.239324      17.822449       0.146854      22.984316 0.30192779E+03  0.65392881E+04                                 7.199305                            5.934062       0.080213       2.047481                    0.999611      25.701567      73.062716       0.646616       0.437353      -1.041690      -0.001348       0.013182      -0.031604       0.034269      -0.015778      -0.004547       0.016761       0.078081       0.009191      -0.048420       0.006226       0.042194              7.830669       4.579050       0.587284       0.163278       9.470042       1.349832       9.442915          -0.000482
          505              C      12.866513      19.652737      11.607884       0.589700      22.230493 0.25449020E+03  0.53285738E+04                                 7.404109                            5.743355      -0.132627       2.013243                    0.999476      22.931582      65.988696       0.601831       0.486062      -1.005549      -0.003408       0.066362       0.013126       0.067733      -0.018477       0.080375      -0.023571       0.064835       0.184394      -0.068180      -0.053973       0.122153              8.271315       7.486277       0.439875      -2.377955      11.497416       1.125271       5.830252          -0.001333
          506              C      12.677467      18.201367      11.449398      -0.014905      32.414021 0.44634567E+03  0.10560133E+05                                 8.933210                            7.125659      -0.113990       1.974234                    0.999037      27.642406      79.652321       0.606873       0.426589      -1.058073      -0.006893      -0.041901      -0.014242       0.044789      -0.007116      -0.011317       0.003880       0.029581      -0.022075      -0.013545      -0.010991       0.024536              9.892529       5.373862       1.317296      -0.673498      14.828167       0.317759       9.475557           0.005020
          507              C      12.526798      17.393170      12.525181      -0.153951      31.035163 0.48481224E+03  0.11815721E+05                                 8.805475                            7.558892      -0.208267       1.899889                    0.998806      31.055114      93.536645       0.568651       0.441951      -1.039349      -0.000210      -0.021595      -0.009209       0.023478      -0.007625      -0.001372       0.023143       0.049279       0.033766      -0.041280       0.016201       0.025079              9.298559       5.480422       0.835475      -0.821047      12.988963      -2.134924       9.426292           0.001431
          508              C      12.722951      17.649169      10.157499      -0.128164      29.010276 0.46723559E+03  0.11246375E+05                                 8.332899                            7.351778      -0.021157       1.962642                    0.999079      30.281066      89.689132       0.586610       0.433791      -1.047576       0.002674      -0.007618       0.025117       0.026382      -0.000827      -0.004986      -0.020948       0.010121       0.067585      -0.025859      -0.006282       0.032141              8.580500       5.301208       0.909448      -0.374457      10.839656       1.715348       9.600635           0.001388
          509              C      12.566597      16.293006       9.975000      -0.091218      29.651203 0.46127755E+03  0.11055261E+05                                 8.454921                            7.289913      -0.010162       1.975622                    0.998712      29.640955      87.290923       0.591542       0.432030      -1.049793      -0.005313      -0.001543       0.030261       0.030763       0.005101      -0.002192      -0.001071      -0.020695       0.082479      -0.025351      -0.002289       0.027640              8.866398       5.165253       0.885152       0.042523      10.351869       1.465839      11.082072           0.000915
          510              C      12.455728      15.448841      11.134828      -0.112602      29.232609 0.44986712E+03  0.10742045E+05                                 8.391918                            7.226951      -0.077642       1.950528                    0.999171      30.018987      88.984619       0.589177       0.435369      -1.045087       0.001094       0.022209      -0.011634       0.025096      -0.000928       0.009595      -0.004140       0.010600      -0.088178      -0.031563       0.009541       0.022022              8.704892       4.843729       0.380631      -0.427147       8.865981       0.347571      12.404966           0.001789
          511              C      12.438671      15.994692      12.359491      -0.012219      33.919895 0.45374475E+03  0.10748140E+05                                 9.150723                            7.141736      -0.010457       2.002329                    0.999372      27.598332      78.821861       0.613419       0.421529      -1.064321       0.008307       0.034362      -0.027011       0.044490       0.000918       0.009807       0.008835       0.000582      -0.043119      -0.020466       0.006240       0.014226             10.354761       5.094869       0.460069      -0.457399      11.758142      -2.515865      14.211272           0.003489
          512              C      12.390344      15.106098      13.610568       0.569873      21.907249 0.27029669E+03  0.57267243E+04                                 7.283239                            5.883935      -0.256247       1.959985                    0.998907      23.402350      67.023933       0.601886       0.480315      -1.011839       0.013562      -0.020246       0.059578       0.064369      -0.034171      -0.027477       0.022352       0.118691      -0.147304      -0.065456      -0.034644       0.100100              8.038763       4.799973       0.882494       0.556700       8.807672      -2.623840      10.508643          -0.000719
          513              C      12.852299      16.703451      18.084190       0.579585      21.674007 0.24496752E+03  0.50468430E+04                                 7.106881                            5.532182      -0.015982       2.046828                    0.999576      22.424422      62.633817       0.634569       0.468507      -1.021610       0.012646      -0.046008      -0.034919       0.059127      -0.032518       0.077520      -0.046403       0.041370       0.059356      -0.066506      -0.048136       0.114642              7.800986       7.600027       0.363875      -2.658851       8.435641       1.895279       7.367290          -0.001393
          514              C      12.118856      17.568773      19.066322      -0.025276      34.932660 0.45177911E+03  0.10662890E+05                                 9.226814                            7.071767       0.070246       2.028531                    0.999407      27.372806      77.392443       0.625167       0.415108      -1.071127      -0.026054       0.022074       0.024088       0.041789       0.015910      -0.002039      -0.013825      -0.016836       0.029272      -0.023874      -0.000838       0.024713             10.333001      12.869170      -0.226139      -2.854298       8.772161       3.125244       9.357672           0.002558
          515              C      12.769858      18.575846      19.762699      -0.122384      31.423352 0.48100227E+03  0.11676958E+05                                 8.846522                            7.492119      -0.144483       1.923831                    0.998530      30.545733      91.238684       0.576541       0.437616      -1.043948      -0.032624      -0.005030       0.009091       0.034239       0.001325      -0.009425      -0.029174       0.013554      -0.005864      -0.033853       0.005482       0.028371              9.237160      11.350343       1.038330      -0.977959       8.285543       2.131342       8.075593           0.000955
          516              C      10.767105      17.372013      19.325662      -0.156558      34.525541 0.48855594E+03  0.11898392E+05                                 9.375431                            7.520340      -0.092816       1.930410                    0.999604      31.001532      92.539236       0.579349       0.434102      -1.046779       0.015036       0.008389       0.015011       0.022843       0.014720       0.025239      -0.010370      -0.040035       0.033045      -0.043864       0.018798       0.025066             10.377788      15.384361      -0.252813      -3.081729       7.407401       1.629146       8.341602           0.001352
          517              C      12.100378      19.333267      20.744831      -0.093191      28.713918 0.40973885E+03  0.94937833E+04                                 8.095024                            6.742850       0.330842       2.087014                    0.999786      28.557171      81.571835       0.635276       0.416113      -1.064119      -0.013272      -0.027604      -0.003418       0.030819       0.012153       0.000332       0.021382      -0.026918       0.043080      -0.027074      -0.006238       0.033311              8.489998      11.270857       0.840374      -1.172131       7.265625       1.712709       6.933513           0.000909
          518              C      10.771369      19.121697      20.968152      -0.108780      29.755852 0.42242320E+03  0.98941736E+04                                 8.385198                            6.925198       0.082937       2.000079                    0.999694      29.306916      85.051801       0.614223       0.425743      -1.054670       0.018174      -0.021661      -0.003683       0.028514      -0.017465      -0.001399       0.007139      -0.028071       0.074188      -0.034827       0.007221       0.027606              8.823588      12.052129       1.534627      -0.694656       7.576799       1.689315       6.841836           0.001284
          519              C      10.081990      18.167516      20.240558      -0.018568      35.449235 0.45625823E+03  0.10799337E+05                                 9.382664                            7.136124       0.113766       2.042369                    0.999417      27.442849      77.798445       0.618265       0.418548      -1.068509       0.045351       0.003065      -0.002320       0.045514      -0.002031       0.004910       0.003150      -0.000697       0.034490      -0.009417      -0.003712       0.013129             10.741535      16.905520       1.641282      -1.675280       7.721432       1.680900       7.597653           0.005562
          520              C       8.599470      17.930558      20.449471       0.565189      21.719597 0.25947782E+03  0.54364951E+04                                 7.230897                            5.748067      -0.047117       2.034016                    0.999564      23.001422      65.306590       0.612227       0.477501      -1.014287      -0.056042      -0.026950      -0.009311       0.062879      -0.025278       0.020559      -0.059811      -0.128137      -0.020933      -0.067859      -0.039055       0.106914              8.058222      12.103998       1.040664      -1.224697       5.256257       0.823534       6.814412          -0.001194
          521              N      12.320695       9.933211       2.835935      -0.243407      38.193345 0.57420847E+03  0.14263744E+05                                 9.539249                            7.841771      -0.220235       1.943856                    0.998597      28.863377      81.349285       0.613977       0.401597      -1.089568       0.038678       0.019186       0.114151       0.122043       0.003300      -0.017857      -0.006761      -0.042217      -0.170941      -0.061897       0.011386       0.050511             10.330810       5.542343      -0.136449      -0.276400      14.385132       1.502924      11.064957           0.062370
          522              N      12.259575       7.792123       1.496010      -0.298950      41.815830 0.56637051E+03  0.14120369E+05                                10.255348                            7.854873      -0.396043       1.869838                    0.998954      30.221990      87.329426       0.601384       0.408516      -1.077273       0.000462      -0.098966       0.037277       0.105755       0.014156      -0.004395       0.020027       0.078463       0.036101      -0.054072       0.018341       0.035732             11.654081       5.789584       0.388568       0.036171      12.208022       1.618817      16.964636           0.072478
          523              N      12.259575       8.593973      23.090901      -0.264777      36.835351 0.58037849E+03  0.14437966E+05                                 9.272238                            7.848694      -0.085343       1.982500                    0.998826      29.022846      81.532708       0.618581       0.398029      -1.093334       0.011143      -0.058851      -0.113566       0.128394       0.003803       0.005191      -0.057813       0.015108      -0.031911      -0.064927       0.013383       0.051544              9.901956       5.473667       0.171689      -0.126921      10.591014      -1.981682      13.641187           0.061076
          524              N      12.408822      21.053331       4.425596       0.126456      29.164405 0.30182269E+03  0.63256227E+04                                 7.860929                            5.456295       0.242801       2.184771                    0.999614      21.806549      54.786880       0.790096       0.369892      -1.122448      -0.000241       0.003641       0.054002       0.054125      -0.012857      -0.014777      -0.014905      -0.117077       0.109429      -0.080472       0.027056       0.053415             10.211010       4.619310      -0.982064       0.147959      18.839602      -3.110998       7.174118           0.001009
          525              N      12.327802      20.790984       5.767923      -0.276053      32.377621 0.51714951E+03  0.12394356E+05                                 8.331403                            7.248295       0.781520       2.249136                    0.999684      28.283092      75.868255       0.670828       0.380967      -1.114738       0.026599      -0.139066      -0.185725       0.233539       0.014095       0.016324      -0.166142      -0.011061       0.112591      -0.159292      -0.020976       0.180268              9.048896       5.682922      -0.789618       0.317611      12.347420      -1.561610       9.116345           0.002762
          526              N      12.650460      18.918589       4.651318      -0.319858      37.916673 0.59477706E+03  0.14915443E+05                                 9.504871                            7.943345      -0.098301       1.960759                    0.999132      30.049883      85.286073       0.613960       0.397818      -1.091400      -0.013954       0.129773       0.026679       0.133220       0.010600      -0.008174      -0.043771       0.093527       0.218245      -0.095226       0.009531       0.085695             10.732938       6.574575      -1.964906      -0.312342      16.113790       1.450266       9.510451           0.025753
          527              N       5.213695       0.645288       9.170565      -0.243407      38.193344 0.57420839E+03  0.14263741E+05                                 9.539249                            7.841771      -0.220237       1.943856                    0.998597      28.863377      81.349285       0.613977       0.401597      -1.089568       0.038678      -0.019186      -0.114151       0.122043      -0.003300       0.017857      -0.006761      -0.042217      -0.170941      -0.061897       0.011386       0.050511             10.330810       5.542343       0.136450       0.276399      14.385135       1.502929      11.064952           0.062367
          528              N       5.152575       2.786377      10.510490      -0.298951      41.815871 0.56637100E+03  0.14120385E+05                                10.255356                            7.854877      -0.396044       1.869837                    0.998954      30.222011      87.329509       0.601384       0.408516      -1.077273       0.000462       0.098966      -0.037277       0.105755      -0.014156       0.004395       0.020027       0.078462       0.036101      -0.054072       0.018341       0.035731             11.654089       5.789588      -0.388568      -0.036173      12.208031       1.618825      16.964649           0.072479
          529              N       5.152575       1.984527      12.928599      -0.264777      36.835352 0.58037867E+03  0.14437971E+05                                 9.272237                            7.848694      -0.085341       1.982500                    0.998826      29.022851      81.532718       0.618581       0.398029      -1.093334       0.011143       0.058851       0.113566       0.128393      -0.003803      -0.005191      -0.057813       0.015107      -0.031910      -0.064926       0.013382       0.051544              9.901954       5.473667      -0.171689       0.126919      10.591014      -1.981682      13.641181           0.061077
          530              N       5.301822      10.682169       7.580904       0.126456      29.164392 0.30182268E+03  0.63256222E+04                                 7.860926                            5.456295       0.242801       2.184771                    0.999614      21.806546      54.786865       0.790096       0.369892      -1.122448      -0.000241      -0.003640      -0.054002       0.054125       0.012857       0.014777      -0.014905      -0.117077       0.109428      -0.080472       0.027056       0.053415             10.211004       4.619309       0.982060      -0.147958      18.839585      -3.110997       7.174118           0.001006
          531              N       5.220802      10.944516       6.238577      -0.276050      32.377530 0.51714764E+03  0.12394300E+05                                 8.331389                            7.248283       0.781515       2.249135                    0.999684      28.283047      75.868107       0.670829       0.380967      -1.114738       0.026599       0.139065       0.185724       0.233538      -0.014095      -0.016324      -0.166141      -0.011063       0.112594      -0.159290      -0.020977       0.180267              9.048878       5.682914       0.789615      -0.317611      12.347392      -1.561611       9.116329           0.002760
          532              N       5.543460      12.816911       7.355182      -0.319840      37.916043 0.59476507E+03  0.14915065E+05                                 9.504771                            7.943269      -0.098310       1.960761                    0.999132      30.049536      85.284813       0.613963       0.397818      -1.091400      -0.013954      -0.129768      -0.026678       0.133215      -0.010601       0.008173      -0.043770       0.093525       0.218238      -0.095223       0.009531       0.085692             10.732818       6.574504       1.964875       0.312338      16.113587       1.450245       9.510362           0.025752
          533              N       9.000305      11.223788       2.835935      -0.243407      38.193354 0.57420864E+03  0.14263749E+05                                 9.539250                            7.841773      -0.220237       1.943856                    0.998597      28.863381      81.349301       0.613977       0.401597      -1.089568      -0.038678      -0.019186       0.114151       0.122043       0.003300       0.017857       0.006761      -0.042217      -0.170941      -0.061897       0.011386       0.050511             10.330812       5.542344      -0.136449       0.276400      14.385134      -1.502931      11.064957           0.062369
          534              N       9.061425      13.364877       1.496010      -0.298951      41.815880 0.56637113E+03  0.14120388E+05                                10.255355                            7.854877      -0.396042       1.869837                    0.998954      30.222012      87.329505       0.601384       0.408516      -1.077273      -0.000462       0.098967       0.037277       0.105755       0.014156       0.004395      -0.020027       0.078462       0.036101      -0.054072       0.018341       0.035731             11.654089       5.789588       0.388569      -0.036172      12.208027      -1.618826      16.964653           0.072481
          535              N       9.061425      12.563027      23.090901      -0.264776      36.835328 0.58037809E+03  0.14437953E+05                                 9.272234                            7.848691      -0.085340       1.982501                    0.998826      29.022833      81.532654       0.618581       0.398029      -1.093334      -0.011143       0.058851      -0.113565       0.128393       0.003803      -0.005191       0.057813       0.015108      -0.031910      -0.064927       0.013383       0.051544              9.901950       5.473665       0.171689       0.126920      10.591007       1.981680      13.641178           0.061077
          536              N       8.912178       0.103669       4.425596       0.126458      29.164369 0.30182239E+03  0.63256147E+04                                 7.860923                            5.456293       0.242799       2.184771                    0.999614      21.806533      54.786828       0.790096       0.369892      -1.122448       0.000242      -0.003641       0.054002       0.054125      -0.012857       0.014778       0.014904      -0.117077       0.109430      -0.080472       0.027057       0.053415             10.210998       4.619307      -0.982061      -0.147958      18.839574       3.110991       7.174112           0.001006
          537              N       8.993198       0.366016       5.767923      -0.276047      32.377434 0.51714587E+03  0.12394247E+05                                 8.331373                            7.248271       0.781515       2.249136                    0.999684      28.282985      75.867893       0.670829       0.380967      -1.114738      -0.026599       0.139064      -0.185724       0.233537       0.014094      -0.016324       0.166140      -0.011065       0.112590      -0.159289      -0.020977       0.180267              9.048861       5.682904      -0.789614      -0.317610      12.347367       1.561604       9.116312           0.002759
          538              N       8.670540       2.238411       4.651318      -0.319849      37.916377 0.59477151E+03  0.14915269E+05                                 9.504828                            7.943314      -0.098309       1.960759                    0.999132      30.049724      85.285519       0.613961       0.397818      -1.091399       0.013954      -0.129770       0.026678       0.133217       0.010601       0.008174       0.043770       0.093528       0.218235      -0.095224       0.009533       0.085691             10.732885       6.574545      -1.964891       0.312340      16.113695      -1.450259       9.510417           0.025754
          539              N       1.893305      20.511712       9.170565      -0.243407      38.193356 0.57420857E+03  0.14263747E+05                                 9.539251                            7.841772      -0.220236       1.943856                    0.998597      28.863384      81.349312       0.613977       0.401597      -1.089568      -0.038678       0.019186      -0.114151       0.122043      -0.003300      -0.017857       0.006761      -0.042217      -0.170941      -0.061897       0.011386       0.050511             10.330812       5.542344       0.136450      -0.276399      14.385136      -1.502932      11.064956           0.062367
          540              N       1.954425      18.370623      10.510490      -0.298951      41.815897 0.56637156E+03  0.14120402E+05                                10.255358                            7.854879      -0.396042       1.869837                    0.998954      30.222024      87.329546       0.601384       0.408516      -1.077273      -0.000462      -0.098967      -0.037277       0.105755      -0.014156      -0.004395      -0.020027       0.078462       0.036101      -0.054072       0.018341       0.035731             11.654092       5.789590      -0.388568       0.036172      12.208032      -1.618819      16.964654           0.072478
          541              N       1.954425      19.172473      12.928599      -0.264777      36.835339 0.58037844E+03  0.14437964E+05                                 9.272235                            7.848693      -0.085339       1.982501                    0.998826      29.022843      81.532690       0.618581       0.398029      -1.093334      -0.011143      -0.058851       0.113566       0.128393      -0.003803       0.005191       0.057813       0.015108      -0.031910      -0.064927       0.013383       0.051544              9.901952       5.473666      -0.171688      -0.126920      10.591009       1.981680      13.641180           0.061077
          542              N       1.805178      10.474831       7.580904       0.126457      29.164367 0.30182248E+03  0.63256170E+04                                 7.860921                            5.456293       0.242799       2.184771                    0.999614      21.806537      54.786837       0.790096       0.369892      -1.122448       0.000240       0.003640      -0.054002       0.054125       0.012857      -0.014777       0.014905      -0.117077       0.109428      -0.080472       0.027057       0.053415             10.210994       4.619306       0.982060       0.147958      18.839560       3.110995       7.174116           0.001007
          543              N       1.886198      10.212484       6.238577      -0.276046      32.377427 0.51714585E+03  0.12394247E+05                                 8.331373                            7.248272       0.781511       2.249135                    0.999684      28.282983      75.867897       0.670829       0.380967      -1.114738      -0.026600      -0.139064       0.185723       0.233537      -0.014094       0.016323       0.166139      -0.011065       0.112594      -0.159288      -0.020978       0.180266              9.048859       5.682904       0.789612       0.317610      12.347358       1.561612       9.116315           0.002757
          544              N       1.563540       8.340089       7.355182      -0.319840      37.916125 0.59476741E+03  0.14915137E+05                                 9.504784                            7.943287      -0.098311       1.960760                    0.999132      30.049592      85.285001       0.613962       0.397818      -1.091400       0.013954       0.129770      -0.026678       0.133217      -0.010599      -0.008172       0.043772       0.093528       0.218235      -0.095225       0.009533       0.085692             10.732825       6.574520       1.964873      -0.312337      16.113568      -1.450231       9.510387           0.025753
          545              N       1.893305      11.223788      21.177065      -0.243407      38.193369 0.57420876E+03  0.14263752E+05                                 9.539250                            7.841771      -0.220231       1.943857                    0.998597      28.863389      81.349310       0.613977       0.401596      -1.089568      -0.038678      -0.019186      -0.114151       0.122043       0.003300      -0.017857      -0.006761      -0.042217      -0.170940      -0.061897       0.011386       0.050511             10.330812       5.542343      -0.136450      -0.276399      14.385137       1.502930      11.064956           0.062369
          546              N       1.954425      13.364877      22.516990      -0.298950      41.815871 0.56637090E+03  0.14120381E+05                                10.255355                            7.854875      -0.396042       1.869838                    0.998954      30.222005      87.329482       0.601384       0.408516      -1.077273      -0.000462       0.098967      -0.037276       0.105755       0.014156      -0.004395       0.020026       0.078462       0.036101      -0.054072       0.018341       0.035732             11.654089       5.789587       0.388567       0.036173      12.208029       1.618826      16.964653           0.072478
          547              N       1.954425      12.563027       0.922099      -0.264778      36.835397 0.58037937E+03  0.14437994E+05                                 9.272247                            7.848701      -0.085346       1.982499                    0.998826      29.022871      81.532811       0.618581       0.398029      -1.093334      -0.011143       0.058851       0.113566       0.128393       0.003803       0.005191      -0.057813       0.015108      -0.031910      -0.064927       0.013383       0.051544              9.901966       5.473672       0.171688      -0.126920      10.591024      -1.981685      13.641202           0.061076
          548              N       1.805178       0.103669      19.587404       0.126455      29.164392 0.30182272E+03  0.63256235E+04                                 7.860927                            5.456296       0.242799       2.184770                    0.999614      21.806550      54.786881       0.790095       0.369892      -1.122448       0.000241      -0.003640      -0.054002       0.054125      -0.012857      -0.014777      -0.014905      -0.117076       0.109429      -0.080471       0.027056       0.053415             10.211003       4.619309      -0.982059       0.147958      18.839581      -3.111000       7.174120           0.001006
          549              N       1.886198       0.366016      18.245077      -0.276052      32.377613 0.51714953E+03  0.12394358E+05                                 8.331407                            7.248299       0.781509       2.249133                    0.999684      28.283082      75.868256       0.670827       0.380967      -1.114737      -0.026599       0.139065       0.185724       0.233538       0.014095       0.016324      -0.166141      -0.011061       0.112591      -0.159291      -0.020976       0.180267              9.048898       5.682926      -0.789615       0.317612      12.347417      -1.561618       9.116351           0.002756
          550              N       1.563540       2.238411      19.361682      -0.319841      37.915972 0.59476380E+03  0.14915021E+05                                 9.504750                            7.943253      -0.098290       1.960768                    0.999132      30.049504      85.284623       0.613964       0.397817      -1.091401       0.013953      -0.129771      -0.026678       0.133218       0.010599      -0.008174      -0.043771       0.093522       0.218245      -0.095223       0.009528       0.085694             10.732791       6.574489      -1.964866      -0.312338      16.113535       1.450235       9.510351           0.025749
          551              N       9.000305      20.511712      14.842435      -0.243407      38.193367 0.57420887E+03  0.14263755E+05                                 9.539249                            7.841772      -0.220231       1.943858                    0.998597      28.863389      81.349309       0.613977       0.401596      -1.089568      -0.038678       0.019186       0.114151       0.122043      -0.003300       0.017857      -0.006761      -0.042217      -0.170940      -0.061897       0.011386       0.050511             10.330810       5.542343       0.136450       0.276400      14.385129       1.502930      11.064958           0.062367
          552              N       9.061425      18.370623      13.502510      -0.298950      41.815845 0.56637068E+03  0.14120375E+05                                10.255351                            7.854875      -0.396042       1.869838                    0.998954      30.221996      87.329454       0.601384       0.408516      -1.077273      -0.000461      -0.098967       0.037277       0.105755      -0.014156       0.004395       0.020026       0.078462       0.036101      -0.054072       0.018340       0.035732             11.654085       5.789586      -0.388568      -0.036171      12.208024       1.618816      16.964644           0.072479
          553              N       9.061425      19.172473      11.084401      -0.264778      36.835383 0.58037926E+03  0.14437991E+05                                 9.272246                            7.848701      -0.085346       1.982499                    0.998826      29.022867      81.532800       0.618581       0.398029      -1.093333      -0.011143      -0.058851      -0.113566       0.128393      -0.003803      -0.005191      -0.057813       0.015108      -0.031910      -0.064927       0.013383       0.051544              9.901964       5.473672      -0.171689       0.126920      10.591023      -1.981685      13.641196           0.061075
          554              N       8.912178      10.474831      16.432096       0.126458      29.164360 0.30182236E+03  0.63256140E+04                                 7.860921                            5.456293       0.242802       2.184771                    0.999614      21.806533      54.786833       0.790096       0.369892      -1.122448       0.000241       0.003640       0.054002       0.054125       0.012858       0.014777      -0.014905      -0.117077       0.109429      -0.080472       0.027056       0.053415             10.210993       4.619306       0.982059      -0.147958      18.839557      -3.110996       7.174117           0.001006
          555              N       8.993198      10.212484      17.774423      -0.276049      32.377501 0.51714735E+03  0.12394291E+05                                 8.331383                            7.248280       0.781517       2.249136                    0.999684      28.283030      75.868045       0.670829       0.380967      -1.114738      -0.026599      -0.139065      -0.185724       0.233538      -0.014094      -0.016324      -0.166140      -0.011063       0.112591      -0.159290      -0.020977       0.180267              9.048870       5.682910       0.789612      -0.317610      12.347370      -1.561613       9.116329           0.002762
[truncated: 53,060 more chars]
